# Supplementary material for: Somatostatin triggers local cAMP and Ca2+ signaling in primary cilia to modulate pancreatic β-cell function
Source: EMBO J. 2025 Feb 12;44(6):1663–91. doi: 10.1038/s44318-025-00383-7 (PMC11914567; doi:10.1038/s44318-025-00383-7)
Supplement: Supplementary file 3 — Source data Fig. 1 [file 44318_2025_383_MOESM3_ESM.zip]

Archive with 11 entries (8 files):
- Figure 1/
- Figure 1/.DS_Store
- __MACOSX/Figure 1/._.DS_Store
- Figure 1/1A/
- Figure 1/1C/
- Figure 1/1A/Fig1A-1.tif
- Figure 1/1C/Fig1C-2.tif
- Figure 1/1C/Fig1C-3.tif
- Figure 1/1C/Fig1C-1.tif
- Figure 1/1C/Fig1C-4.tif
- Figure 1/1C/Fig1C-5.tif
