# Supplementary material for: Somatostatin triggers local cAMP and Ca2+ signaling in primary cilia to modulate pancreatic β-cell function
Source: EMBO J. 2025 Feb 12;44(6):1663–91. doi: 10.1038/s44318-025-00383-7 (PMC11914567; doi:10.1038/s44318-025-00383-7)
Supplement: Supplementary file 4 — Source data Fig. 2 [file 44318_2025_383_MOESM4_ESM.zip]

Archive with 48 entries (43 files):
- Figure 2/
- __MACOSX/._Figure 2
- Figure 2/Fig 2H.prism
- __MACOSX/Figure 2/._Fig 2H.prism
- Figure 2/Fig 2F/
- __MACOSX/Figure 2/._Fig 2F
- Figure 2/Fig 2I.prism
- __MACOSX/Figure 2/._Fig 2I.prism
- Figure 2/2A/
- __MACOSX/Figure 2/._2A
- Figure 2/Fig 2E.prism
- __MACOSX/Figure 2/._Fig 2E.prism
- Figure 2/Fig 2G.prism
- __MACOSX/Figure 2/._Fig 2G.prism
- Figure 2/Fig 2C.prism
- __MACOSX/Figure 2/._Fig 2C.prism
- Figure 2/Fig 2D.prism
- __MACOSX/Figure 2/._Fig 2D.prism
- Figure 2/2B/
- __MACOSX/Figure 2/._2B
- Figure 2/Fig 2F/IMG0004_Mouse islets 18h SST STED.tif
- __MACOSX/Figure 2/Fig 2F/._IMG0004_Mouse islets 18h SST STED.tif
- Figure 2/Fig 2F/mouse islet SSTR3IMG0012_Control_STED.tif
- __MACOSX/Figure 2/Fig 2F/._mouse islet SSTR3IMG0012_Control_STED.tif
- Figure 2/Fig 2F/Figure2G 15 min SST.tif
- __MACOSX/Figure 2/Fig 2F/._Figure2G 15 min SST.tif
- Figure 2/2A/Actub.tif
- __MACOSX/Figure 2/2A/._Actub.tif
- Figure 2/2A/SSTR3.tif
- __MACOSX/Figure 2/2A/._SSTR3.tif
- Figure 2/2A/Insulin.tif
- __MACOSX/Figure 2/2A/._Insulin.tif
- Figure 2/2B/SSTR3_full.tif
- __MACOSX/Figure 2/2B/._SSTR3_full.tif
- Figure 2/2B/Composite_full.tif
- __MACOSX/Figure 2/2B/._Composite_full.tif
- Figure 2/2B/AcTub_full.tif
- __MACOSX/Figure 2/2B/._AcTub_full.tif
- Figure 2/2B/minPI SSTR3/
- __MACOSX/Figure 2/2B/._minPI SSTR3
- Figure 2/2B/minPI SSTR3/min6PI staining.tif
- __MACOSX/Figure 2/2B/minPI SSTR3/._min6PI staining.tif
- Figure 2/2B/minPI SSTR3/SSTR3-2.jpg
- __MACOSX/Figure 2/2B/minPI SSTR3/._SSTR3-2.jpg
- Figure 2/2B/minPI SSTR3/AcT-2.jpg
- __MACOSX/Figure 2/2B/minPI SSTR3/._AcT-2.jpg
- Figure 2/2B/minPI SSTR3/merged-2.jpg
- __MACOSX/Figure 2/2B/minPI SSTR3/._merged-2.jpg
