# Supplementary material for: Somatostatin triggers local cAMP and Ca2+ signaling in primary cilia to modulate pancreatic β-cell function
Source: EMBO J. 2025 Feb 12;44(6):1663–91. doi: 10.1038/s44318-025-00383-7 (PMC11914567; doi:10.1038/s44318-025-00383-7)
Supplement: Supplementary file 5 — Source data Fig. 3 [file 44318_2025_383_MOESM5_ESM.zip]

Archive with 90 entries (77 files):
- Figure 3/
- __MACOSX/._Figure 3
- Figure 3/3J/
- __MACOSX/Figure 3/._3J
- Figure 3/3B-H/
- __MACOSX/Figure 3/._3B-H
- Figure 3/3K-M/
- __MACOSX/Figure 3/._3K-M
- Figure 3/3A/
- __MACOSX/Figure 3/._3A
- Figure 3/3I/
- __MACOSX/Figure 3/._3I
- Figure 3/3N/
- __MACOSX/Figure 3/._3N
- Figure 3/3J/non-diabetic/
- __MACOSX/Figure 3/3J/._non-diabetic
- Figure 3/3J/T2D/
- __MACOSX/Figure 3/3J/._T2D
- Figure 3/3B-H/cilium length T2D human.xlsx
- __MACOSX/Figure 3/3B-H/._cilium length T2D human.xlsx
- Figure 3/3B-H/Percent ciliated cells.pxp
- __MACOSX/Figure 3/3B-H/._Percent ciliated cells.pxp
- Figure 3/3B-H/Cilia length ND and T2D.pxp
- __MACOSX/Figure 3/3B-H/._Cilia length ND and T2D.pxp
- Figure 3/3K-M/Quant distance cilia delta cell ND and T2D.xlsx
- __MACOSX/Figure 3/3K-M/._Quant distance cilia delta cell ND and T2D.xlsx
- Figure 3/3A/ND/
- __MACOSX/Figure 3/3A/._ND
- Figure 3/3A/T2D/
- __MACOSX/Figure 3/3A/._T2D
- Figure 3/3I/cilia length PA treated.xlsx
- __MACOSX/Figure 3/3I/._cilia length PA treated.xlsx
- Figure 3/3N/Non-diabetic/
- __MACOSX/Figure 3/3N/._Non-diabetic
- Figure 3/3N/T2D/
- __MACOSX/Figure 3/3N/._T2D
- Figure 3/3J/non-diabetic/Merge-1.tif
- __MACOSX/Figure 3/3J/non-diabetic/._Merge-1.tif
- Figure 3/3J/non-diabetic/SST-1.tif
- __MACOSX/Figure 3/3J/non-diabetic/._SST-1.tif
- Figure 3/3J/non-diabetic/cilia-1.tif
- __MACOSX/Figure 3/3J/non-diabetic/._cilia-1.tif
- Figure 3/3J/T2D/SST-T2D.tif
- __MACOSX/Figure 3/3J/T2D/._SST-T2D.tif
- Figure 3/3J/T2D/AcTub-T2D.tif
- __MACOSX/Figure 3/3J/T2D/._AcTub-T2D.tif
- Figure 3/3J/T2D/Composite-T2D.tif
- __MACOSX/Figure 3/3J/T2D/._Composite-T2D.tif
- Figure 3/3A/ND/AcT.tif
- __MACOSX/Figure 3/3A/ND/._AcT.tif
- Figure 3/3A/ND/MAX_Composite-4.tif (RGB).tif
- __MACOSX/Figure 3/3A/ND/._MAX_Composite-4.tif (RGB).tif
- Figure 3/3A/ND/Ins.tif
- __MACOSX/Figure 3/3A/ND/._Ins.tif
- Figure 3/3A/T2D/AcT1.tif
- __MACOSX/Figure 3/3A/T2D/._AcT1.tif
- Figure 3/3A/T2D/MAX_Composite-15.tif (RGB).tif
- __MACOSX/Figure 3/3A/T2D/._MAX_Composite-15.tif (RGB).tif
- Figure 3/3A/T2D/Ins1.tif
- __MACOSX/Figure 3/3A/T2D/._Ins1.tif
- Figure 3/3A/T2D/sst1.tif
- __MACOSX/Figure 3/3A/T2D/._sst1.tif
- Figure 3/3N/Non-diabetic/sstr3-3.tif
- __MACOSX/Figure 3/3N/Non-diabetic/._sstr3-3.tif
- Figure 3/3N/Non-diabetic/sstr5-4.tif
- __MACOSX/Figure 3/3N/Non-diabetic/._sstr5-4.tif
- Figure 3/3N/Non-diabetic/merge4.tif
- __MACOSX/Figure 3/3N/Non-diabetic/._merge4.tif
- Figure 3/3N/Non-diabetic/cilia4.tif
- __MACOSX/Figure 3/3N/Non-diabetic/._cilia4.tif
- Figure 3/3N/Non-diabetic/ins4.tif
- __MACOSX/Figure 3/3N/Non-diabetic/._ins4.tif
- Figure 3/3N/Non-diabetic/cilia3.tif
- __MACOSX/Figure 3/3N/Non-diabetic/._cilia3.tif
- Figure 3/3N/Non-diabetic/merge3.tif
- __MACOSX/Figure 3/3N/Non-diabetic/._merge3.tif
- Figure 3/3N/Non-diabetic/ins3.tif
- __MACOSX/Figure 3/3N/Non-diabetic/._ins3.tif
- Figure 3/3N/T2D/sstr3-3.tif
- __MACOSX/Figure 3/3N/T2D/._sstr3-3.tif
- Figure 3/3N/T2D/sstr5-4.tif
- __MACOSX/Figure 3/3N/T2D/._sstr5-4.tif
- Figure 3/3N/T2D/cilia5.tif
- __MACOSX/Figure 3/3N/T2D/._cilia5.tif
- Figure 3/3N/T2D/merge5.tif
- __MACOSX/Figure 3/3N/T2D/._merge5.tif
- Figure 3/3N/T2D/ins5.tif
- __MACOSX/Figure 3/3N/T2D/._ins5.tif
- Figure 3/3N/T2D/cilia3.tif
- __MACOSX/Figure 3/3N/T2D/._cilia3.tif
