# Supplementary material for: Somatostatin triggers local cAMP and Ca2+ signaling in primary cilia to modulate pancreatic β-cell function
Source: EMBO J. 2025 Feb 12;44(6):1663–91. doi: 10.1038/s44318-025-00383-7 (PMC11914567; doi:10.1038/s44318-025-00383-7)
Supplement: Supplementary file 5 — Source data Fig. 3 [file 44318_2025_383_MOESM5_ESM.zip › Figure 3/3B-H/cilium length T2D human.xlsx]

## Sheet: T2D SSTR3
H2626 T2D	cilium length	SSTR3+ (cilium)	SSTR3+ (soma)	Insulin+	bulging tip?			H2626 T2D	cilium length
Cell1	12.81	Y	N	N	N			Cell1	12.81
Cell2	40.92	N	N	N	N			Cell2	40.92
Cell3	47.44	N	N	N	N			Cell3	47.44
Cell4	20.1	N	N	N	N			Cell4	20.1
Cell5	26.78	N	N	Y	N			Cell5	26.78
Cell6	42.54	N	N	Y	N			Cell6	42.54
Cell7	17.9	N	N	N	Y			Cell7	17.9
Cell8	24.0	Y	N	Y	Y			Cell8	24
Cell9	20.4	Y	N	N	N			Cell9	20.4
Cell10	21.53	Y	N	N	N			Cell10	21.53
Cell11	34.4	N	N	N	N			Cell11	34.4
Cell12	56.02	N	N	Y	N			Cell12	56.02
Cell13	24.05	Y	N	N	N			Cell13	24.05
Cell14	9.2	Y	N	N	N			Cell14	9.2
Cell15	73.98	N	N	Y	N			Cell15	73.98
Cell16	61.92	N	N	Y	Y			Cell16	61.92
Cell17	22.08	N	N	Y	N			Cell17	22.08
Cell18	26.49	N	N	Y	N			Cell18	26.49
Cell19	28.2	N	N	N	N			Cell19	28.2
Cell20	24.84	Y	N	N	Y			Cell20	24.84
Cell21	65.78	Y	Y	N	Y			Cell21	65.78
Cell22	11.22	Y	N	N	Y			Cell22	11.22
Cell23	17.86	Y	N	Y	Y			Cell23	17.86
Cell24	24.27	Y	N	Y	Y			Cell24	24.27
Cell25	17.0	Y	N	Y	Y			Cell25	17
Cell26	12.2	Y	N	Y	Y			Cell26	12.2
Cell27	10.8	N	N	Y	Y			Cell27	10.8
Cell28	28.8	N	N	Y	N			Cell28	28.8
Cell29	17.9	Y	N	Y	Y			Cell29	17.9
Cell30	47.2	N	N	Y	N			Cell30	47.2
Cell31	17.9	N	N	N	Y			Cell31	17.9
Cell32	61.76	N	N	Y	N			Cell32	61.76
Cell33	20.8	Y	N	N	N			Cell33	20.8
Cell34	17.2	N	N	N	N			Cell34	17.2
Cell35	72.0	Y	Y	N	N			Cell35	72
Cell36	39.08	Y	N	N	N			Cell36	39.08
Cell37	11.6	Y	N	N	N			Cell37	11.6
Cell38	9.2	Y	N	N	N			Cell38	9.2
Cell39	41.3	N	N	N	Y			Cell39	41.3
Cell40	27.6	N	N	N	Y			Cell40	27.6
Cell41	15.6	N	N	Y	N			Cell41	15.6
Cell42	13.8	Y	N	Y	N			Cell42	13.8
Cell43	31.7	N	N	Y	N			Cell43	31.7
Cell44	28.6	N	N	Y	N			Cell44	28.6
Cell45	8.9	Y	N	N	N			Cell45	8.9
Cell46	41.8	N	N	Y	N			Cell46	41.8
Cell47	46.1	N	N	Y	N			Cell47	46.1
Cell48	14.4	N	N	Y	N			Cell48	14.4
Cell49	28.1	N	Y	N	N			Cell49	28.1
Cell50	24.4	N	N	N	N			Cell50	24.4
Cell51	23.4	N	N	N	Y			Cell51	23.4
Cell52	17.1	Y	N	Y	Y			Cell52	17.1
Cell53	21.4	Y	N	Y	N			Cell53	21.4
Cell54	28.6	Y	N	Y	Y			Cell54	28.6
Cell55	13.9	Y	N	N	N			Cell55	13.9
Cell56	16.8	Y	N	Y	N			Cell56	16.8
Cell57	76.7	Y	N	Y	Y			Cell57	76.7
Cell58	16.9	Y	N	Y	N			Cell58	16.9
Cell59	11.7	N	N	N	N			Cell59	11.7
Cell60	18.1	Y	N	Y	N			Cell60	18.1
Cell61	12.2	N	N	Y	N			Cell61	12.2
Cell62	26.2	N	N	Y	Y			Cell62	26.2
Cell63	22.9	Y	N	Y	Y			Cell63	22.9
Cell64	26.1	Y	N	Y	Y			Cell64	26.1
Cell65	12.4	Y	N	N	N			Cell65	12.4
Cell66	28.3	Y	N	Y	N			Cell66	28.3
Cell67	17.9	Y	N	N	N			Cell67	17.9
Cell68	11.7	Y	N	N	N			Cell68	11.7
Cell69	18.4	N	N	Y	N			Cell69	18.4
Cell70	27.7	N	N	Y	N			Cell70	27.7
Cell71	31.5	Y	N	Y	N			Cell71	31.5
Cell72	23.9	Y	N	Y	N			Cell72	23.9
Cell73	33.5	Y	N	N	N			Cell73	33.5
Cell74	34.4	Y	N	N	N			Cell74	34.4
Cell75	31.7	Y	N	Y	Y			Cell75	31.7
Cell76	12.5	Y	N	Y	Y			Cell76	12.5
Cell77	21.7	Y	N	Y	Y			Cell77	21.7
Cell78	25.2	Y	N	Y	N			Cell78	25.2
Cell79	11.3	Y	N	Y	Y			Cell79	11.3
Cell80	20.4	Y	N	Y	N			Cell80	20.4
Cell81	14.4	Y	N	Y	Y			Cell81	14.4
Cell82	15.7	Y	N	Y	N			Cell82	15.7
Cell83	46.2	N	N	Y	N			Cell83	46.2
Cell84	8.6	Y	N	Y	Y			Cell84	8.6
Cell85	12.8	Y	N	N	Y			Cell85	12.8
Cell86	11.1	Y	N	N	Y			Cell86	11.1
Cell87	39.4	Y	N	Y	N			Cell87	39.4
Cell88	35.9	Y	N	Y	N			Cell88	35.9
Cell89	42.6	Y	N	Y	N			Cell89	42.6
Cell90	40.4	Y	N	N	Y			Cell90	40.4
Cell91	60.4	Y	N	N	Y			Cell91	60.4
Cell92	30.0	N	N	Y	Y			Cell92	30
Cell93	17.1	Y	N	Y	N			Cell93	17.1
Cell94	13.1	Y	N	Y	Y			Cell94	13.1
Cell95	23.7	Y	N	Y	N			Cell95	23.7
Cell96	111.3	Y	N	Y	N			Cell96	111.3
Cell97	37.2	Y	N	N	N			Cell97	37.2
Cell98	91.8	N	N	Y	N			Cell98	91.8
Cell99	13.2	Y	N	Y	Y			Cell99	13.2
Cell100	26.4	Y	N	Y	Y			Cell100	26.4
Cell101	40.3	Y	N	Y	N			Cell101	40.3
Cell102	19.1	Y	N	Y	N			Cell102	19.1
Cell103	28.3	Y	N	N	Y			Cell103	28.3
Cell104	29.5	Y	N	N	Y			Cell104	29.5
Cell105	14.1	Y	N	N	Y			Cell105	14.1
Cell106	15.0	Y	N	N	N			Cell106	15
Cell107	16.1	Y	N	N	Y			Cell107	16.1
Cell108	14.2	Y	N	Y	Y			Cell108	14.2
Cell109	66.2	Y	N	Y	Y			Cell109	66.2
Cell110	40.1	Y	N	Y	Y			Cell110	40.1
Cell111	18.1	Y	N	Y	Y			Cell111	18.1
Cell112	41.4	N	N	Y	N			Cell112	41.4
Cell113	21.1	Y	N	Y	Y			Cell113	21.1
Cell114	13.1	Y	N	Y	Y			Cell114	13.1
Cell115	90.8	Y	N	Y	N			Cell115	90.8
Cell116	149.1	Y	N	Y	Y			Cell116	149.1
Cell117	78.5	Y	N	Y	Y			Cell117	78.5
Cell118	15.3	N	N	Y	Y			Cell118	15.3
Cell119	20.2	Y	N	Y	Y			Cell119	20.2
Cell120	25.1	N	N	N	N			Cell120	25.1
Cell121	20.3	N	N	Y	N			Cell121	20.3
Cell122	34.7	Y	N	Y	Y			Cell122	34.7
Cell123	18.9	N	N	Y	N			Cell123	18.9
Cell124	47.5	Y	N	Y	Y			Cell124	47.5
Cell125	19.6	Y	N	N	Y			Cell125	19.6
Cell126	27.2	Y	N	Y	N			Cell126	27.2
Cell127	19.4	N	N	Y	N			Cell127	19.4
Cell128	17.2	Y	N	N	Y			Cell128	17.2
Cell129	18.8	Y	N	Y	Y			Cell129	18.8
Cell130	13.0	Y	Y	N	Y			Cell130	13
Cell131	15.8	Y	Y	N	Y			Cell131	15.8
Cell132	46.5	Y	N	Y	N			Cell132	46.5
Cell133	76.1	Y	N	Y	N			Cell133	76.1
Cell134	23.6	Y	N	Y	N			Cell134	23.6
Cell135	11.1	Y	N	Y	Y			Cell135	11.1
Cell136	18.7	Y	N	Y	Y			Cell136	18.7
				0.632353	0.426471				29.6343
								beta	32.4011
								non-beta	24.7218

## Sheet: ND SSTR3
H2608	Ins+	SSTR3+ cilia
cilium 1	N	N
cilium 2	N	N
cilium 3	N	N
cilium 4	N	N
cilium 5	Y	N
cilium 6	Y	N
cilium 7	N	N
cilium 8	N	N
cilium 9	N	N
cilium 10	N	N
cilium 11	Y	N
	Y	Y
	N	N
	N	N
	N	N
	Y	Y
	Y	Y
	Y	N
	N	N
	Y	N
	Y	N
	Y	N
	Y	N
	Y	N
	N	N
	N	N
	N	N
	N	N
	N	N
	N	N
	N	N
	N	N
	N	N
	N	N
H2614
	N	Y
	N	Y
	N	Y
	Y	Y
	Y	Y
	N	N
	N	N
	Y	Y
	Y	Y
	Y	Y
	N	Y
	N	Y
	N	Y
	N	Y
	N	N
	N	N
	Y	N
	N	Y
	N	Y
	N	N
	N	Y
	N	Y
	Y	Y
	N	N
	N	N
	Y	N

## Sheet: T2D SSTR5
H2618 T2D	cilium length	SSTR5+ (cilium)	SSTR5+ (soma)	Insulin+	bulging tip?			H2618 T2D	cilium length
Cell1	61.4	Y	N	N	N	OBS: SSTR5 accumulate in the tip in many cilia		Cell1	61.4
Cell2	20.2	N	N	N	N			Cell2	20.2
Cell3	65.5	N	N	Y	Y			Cell3	65.5
Cell4	51.2	Y	N	Y	N			Cell4	51.2
Cell5	43.4	Y	N	Y	Y			Cell5	43.4
Cell6	48.7	N	N	N	N			Cell6	48.7
Cell7	36.1	Y	Y	Y	Y			Cell7	36.1
Cell8	24.2	Y	Y	Y	Y			Cell8	24.2
Cell9	12.8	Y	Y	Y	Y			Cell9	12.8
Cell10	30.5	N	N	N	N			Cell10	30.5
Cell11	29.8	N	N	Y	N			Cell11	29.8
Cell12	20.6	Y	Y	Y	N			Cell12	20.6
Cell13	33.7	Y	Y	Y	N			Cell13	33.7
Cell14	47.6	N	N	N	N			Cell14	47.6
Cell15	5.6	Y	Y	Y	N			Cell15	5.6
Cell16	17.8	Y	N	Y	Y			Cell16	17.8
Cell17	13.2	Y	Y	Y	Y			Cell17	13.2
Cell18	5.8	Y	Y	Y	Y			Cell18	5.8
Cell19	30.4	Y	N	Y	Y			Cell19	30.4
Cell20	44.7	Y	Y	Y	N			Cell20	44.7
Cell21	97.9	Y	Y	Y	N			Cell21	97.9
Cell22	66.1	Y	Y	Y	N			Cell22	66.1
Cell23	68.7	Y	N	N	N			Cell23	68.7
Cell24	17.0	Y	N	Y	Y			Cell24	17
Cell25	44.8	Y	Y	Y	N			Cell25	44.8
Cell26	30.9	Y	Y	Y	N			Cell26	30.9
Cell27	213.1	N	N	N	N			Cell27	213.1
Cell28	45.6	N	N	N	N			Cell28	45.6
Cell29	13.9	Y	Y	Y	N			Cell29	13.9
Cell30	77.3	N	N	N	N			Cell30	77.3
Cell31	9.4	Y	N	Y	N			Cell31	9.4
Cell32	51.9	Y	N	N	Y			Cell32	51.9
Cell33	111.8	Y	Y	Y	Y			Cell33	111.8
Cell34	8.9	Y	N	N	Y			Cell34	8.9
Cell35	16.1	Y	Y	Y	Y			Cell35	16.1
Cell36	58.6	N	N	N	N			Cell36	58.6
Cell37	65.01	N	N	Y	N			Cell37	65.01
Cell38	15.6	Y	N	N	Y			Cell38	15.6
Cell39	18.4	Y	Y	Y	N			Cell39	18.4
Cell40	71.8	Y	N	N	Y			Cell40	71.8
Cell41	86.5	Y	N	N	Y			Cell41	86.5
Cell42	115.1	Y	N	N	N			Cell42	115.1
Cell43	102.5	N	N	Y	N			Cell43	102.5
Cell44	38.3	Y	N	N	N			Cell44	38.3
Cell45	128.6	Y	N	Y	Y			Cell45	128.6
Cell46	30.2	N	N	N	N			Cell46	30.2
Cell47	16.5	Y	Y	Y	N			Cell47	16.5
Cell48	67.7	N	N	Y	N			Cell48	67.7
Cell49	32.5	Y	N	Y	N			Cell49	32.5
Cell50	82.8	Y	Y	Y	Y			Cell50	82.8
Cell51	39.7	N	N	Y	N			Cell51	39.7
Cell52	16.7	Y	Y	Y	Y			Cell52	16.7
Cell53	137.9	Y	Y	Y	N			Cell53	137.9
Cell54	131.5	N	N	Y	N			Cell54	131.5
Cell55	136.5	Y	N	Y	Y			Cell55	136.5
Cell56	74.9	Y	N	N	Y			Cell56	74.9
Cell57	51.04	Y	N	Y	Y			Cell57	51.04
Cell58	47.4	N	N	N	N			Cell58	47.4
Cell59	32.1	Y	N	N	N			Cell59	32.1
Cell60	41.1	Y	Y	Y	N			Cell60	41.1
Cell61	114.5	Y	Y	Y	Y			Cell61	114.5
Cell62	70.5	Y	Y	Y	Y			Cell62	70.5
Cell63	56.66	Y	Y	Y	Y			Cell63	56.66
Cell64	89.3	Y	Y	Y	Y			Cell64	89.3
Cell65	86.5	N	N	Y	N			Cell65	86.5
Cell66	129.8	Y	Y	Y	Y			Cell66	129.8
Cell67	48.4	Y	Y	Y	N			Cell67	48.4
Cell68	138.9	N	N	Y	N			Cell68	138.9
Cell69	99.5	N	N	N	N			Cell69	99.5
Cell70	19.4	Y	N	Y	N			Cell70	19.4
Cell71	50.1	N	N	Y	N			Cell71	50.1
Cell72	89.4	N	N	Y	N			Cell72	89.4
Cell73	85.3	N	N	Y	N			Cell73	85.3
Cell74	43.6	N	N	N	Y			Cell74	43.6
Cell75	76.7	N	N	Y	N			Cell75	76.7
Cell76	48.5	Y	Y	Y	Y			Cell76	48.5
Cell77	28.3	Y	N	N	Y			Cell77	28.3
Cell78	40.1	Y	N	Y	Y			Cell78	40.1
Cell79	19.8	Y	N	N	Y			Cell79	19.8
Cell80	26.9	N	N	Y	N			Cell80	26.9
Cell81	90.4	Y	Y	Y	N			Cell81	90.4
Cell82	22.8	N	N	Y	N			Cell82	22.8
Cell83	21.5	Y	Y	Y	Y			Cell83	21.5
Cell84	91.4	N	N	N	N			Cell84	91.4
Cell85	68.3	N	N	N	N			Cell85	68.3
Cell86	22.7	Y	Y	Y	Y			Cell86	22.7
Cell87	29.6	Y	Y	Y	Y			Cell87	29.6
Cell88	118.1	N	N	N	N			Cell88	118.1
Cell89	64.2	N	N	N	N			Cell89	64.2
Cell90	34.5	Y	Y	Y	N			Cell90	34.5
Cell91	30.6	Y	Y	Y	Y			Cell91	30.6
Cell92	47.5	Y	Y	Y	Y			Cell92	47.5
Cell93	14.2	Y	Y	Y	Y			Cell93	14.2
Cell94	58.4	Y	N	N	Y			Cell94	58.4
Cell95	32.5	N	N	N	N			Cell95	32.5
Cell96	33.4	N	N	N	N			Cell96	33.4
Cell97	84.5	Y	N	Y	N			Cell97	84.5
Cell98	46.9	N	N	Y	N			Cell98	46.9
Cell99	186.1	Y	N	Y	N			Cell99	186.1
Cell100	57.1	Y	Y	Y	Y			Cell100	57.1
Cell101	14.3	Y	Y	Y	Y			Cell101	14.3
Cell102	43.1	Y	Y	Y	Y			Cell102	43.1
				0.669903	0.421569
									56.1746
								beta	54.6844
								non-beta	59.4344

## Sheet: ND SSTR5
H2614	Ins+	SSTR5+ cilia
	Y	Y
	Y	Y
	N	Y
	N	Y
	N	N
	N	N
	Y	Y
	N	Y
	Y	Y
	N	Y
	Y	N
	N	N
	Y	Y
	Y	Y
	N	N
	Y	Y
	Y	N
	N	Y
	N	N
	N	Y
	N	N
	N	N
	Y	Y
	N	N
	Y	Y
	Y	N
	Y	N
	Y	N
	Y	N
	N	N
	N	N
	Y	N
	N	N
	N	N
	Y	Y
	Y	N
H2608
	Y	N
	N	Y
	Y	N
	Y	N
	Y	Y
	Y	Y
	Y	N
	Y	N
	Y	Y
	N	Y
	N	N
	N	N
	N	N
	N	N
	N	N
	N	N
	N	N
	N	N
	Y	N
	Y	N
	Y	N
	Y	N
	Y	N
	Y	N
	N	N
	N	N
	N	N
	N	N
	Y	N
	Y	N
	Y	N
	Y	N
	Y	N
	Y	N
	Y	N
	Y	N
	Y	N
	N	N
	N	N
	N	N
	N	N
	N	N
	Y	N
	Y	N
	N	N
	N	N
	N	N

## Sheet: ND
H2627 ND	cilium length	Insulin+	bulging tip?				cilium length											cilium length
Cell1	34.7	Y	N				34.7											34.7
Cell2	29.8	Y	N				29.8						All cilia:	44.5641				29.8
Cell3	40.5	Y	N				40.5											40.5
Cell4	8.5	Y	N				8.5											8.5
Cell5	45.0	Y	N				45											45
Cell6	41.2	Y	N				41.2											41.2
Cell7	22.6	Y	N				22.6											22.6
Cell8	31.1	Y	N				31.1											31.1
Cell9	32.1	Y	N				32.1											32.1
Cell10	34.4	Y	Y				34.4											34.4
Cell11	68.5	Y	N				68.5											68.5
Cell12	46.5	Y	N				46.5											46.5
Cell13	89.1	Y	N				89.1											89.1
Cell14	63.8	Y	Y				63.8											63.8
Cell15	71.4	Y	N				71.4											71.4
Cell16	45.2	Y	N				45.2											45.2
Cell17	91.1	Y	N				91.1											91.1
Cell18	30.6	Y	N				30.6											30.6
Cell19	45.8	Y	Y				45.8											45.8
Cell20	48.8	Y	Y				48.8											48.8
Cell21	48.8	Y	N				48.8											48.8
Cell22	98.3	Y	N				98.3											98.3
Cell23	21.1	Y	Y				21.1											21.1
Cell24	94.6	Y	Y				94.6											94.6
Cell25	42.8	Y	Y				42.8											42.8
Cell26	58.5	Y	N				58.5											58.5
Cell27	175.5	Y	N				175.5											175.5
Cell28	49.5	Y	N				49.5											49.5
Cell29	47.2	Y	N				47.2											47.2
Cell30	132.8	Y	N				132.8											132.8
Cell31	132.9	Y	Y				132.9											132.9
	72.1	Y	N				72.1											72.1
	89.1	Y	N				89.1											89.1
	57.8	Y	Y				57.8											57.8
	36.9	Y	Y				36.9											36.9
	98.1	N	Y				98.1											98.1
	75.5	N	N				75.5											75.5
	75.3	Y	N				75.3											75.3
	36.1	Y	Y				36.1											36.1
	60.6	Y	N				60.6											60.6
	31.3	Y	N				31.3											31.3
	41.3	Y	N				41.3											41.3
	30.8	Y	N				30.8											30.8
	13.5	N	Y				13.5											13.5
	28.6	Y	N				28.6											28.6
	25.7	Y	N				25.7											25.7
	15.3	N	Y				15.3											15.3
	15.8	N	Y				15.8											15.8
	48.6	Y	N				48.6											48.6
	52.8	Y	N				52.8											52.8
	34.5	N	N				34.5											34.5
	17.1	Y	N				17.1											17.1
	11.4	N	N				11.4											11.4
	14.8	Y	Y				14.8											14.8
	55.4	Y	Y				55.4											55.4
	29.4	Y	N				29.4											29.4
	21.1	Y	Y				21.1											21.1
	42.6	Y	N				42.6											42.6
	39.8	Y	N				39.8											39.8
	50.8	N	N				50.8											50.8
	102.8	N	N				102.8											102.8
	14.6	N	Y				14.6											14.6
	35.1	N	N				35.1											35.1
	22.2	N	N				22.2											22.2
	22.7	Y	N				22.7											22.7
	18.1	Y	N				18.1											18.1
	29.6	N	N				29.6											29.6
	39.1	Y	N				39.1											39.1
	22.3	N	N				22.3											22.3
	26.9	N	N				26.9											26.9
	45.9	N	Y				45.9											45.9
	32.6	N	N				32.6											32.6
	36.6	N	Y				36.6											36.6
	43.8	Y	Y				43.8											43.8
	12.8	Y	Y				12.8											12.8
	22.8	Y	N				22.8											22.8
	35.9	N	Y				35.9											35.9
	27.5	N	Y				27.5											27.5
	23.9	Y	Y				23.9											23.9
	43.3	Y	N				43.3											43.3
	42.0	N	N				42											42
	45.0	N	Y				45											45
	22.4	N	N				22.4											22.4
	34.6	Y	N				34.6											34.6
	130.8	Y	N				130.8											130.8
	20.0	N	Y				20											20
	18.4	Y	N				18.4											18.4
	22.2	Y	N				22.2											22.2
	28.9	Y	Y				28.9											28.9
	43.2	N	Y				43.2											43.2
	26.6	Y	N				26.6											26.6
	12.8	N	Y				12.8											12.8
	31.4	N	Y				31.4											31.4
	12.4	N	Y				12.4											12.4
	16.8	Y	Y				16.8											16.8
	15.8	Y	Y				15.8											15.8
	22.2	Y	Y				22.2											22.2
	20.9	Y	N				20.9											20.9
	14.9	Y	Y				14.9											14.9
	40.1	N	Y				40.1											40.1
	12.8	N	Y				12.8											12.8
	36.3	N	N				36.3											36.3
	21.4	N	N				21.4											21.4
	15.1	N	Y				15.1											15.1
	35.0	N	Y				35											35
	48.2	N	Y				48.2											48.2
	78.4	N	N				78.4											78.4
	39.1	Y	Y				39.1											39.1
	48.9	Y	Y				48.9											48.9
	16.1	N	N				16.1											16.1
	20.6	Y	Y				20.6											20.6
	12.7	Y	Y				12.7											12.7
	107.5	Y	N				107.5											107.5
	11.4	Y	Y				11.4											11.4
	27.6	Y	Y				27.6											27.6
	17.9	N	N				17.9											17.9
	84.2	N	Y				84.2											84.2
	36.8	N	N				36.8											36.8
	33.8	Y	N				33.8											33.8
	43.9	N	N				43.9											43.9
	25.6	N	Y				25.6											25.6
	51.5	Y	N				51.5											51.5
	38.6	Y	Y				38.6											38.6
	42.3	N	Y				42.3											42.3
	58.7	Y	N				58.7											58.7
	44.4	Y	N				44.4											44.4
	40.8	Y	N				40.8											40.8
	55.1	Y	Y				55.1											55.1
	36.2	Y	N				36.2											36.2
	13.1	Y	Y				13.1											13.1
	24.7	Y	N				24.7											24.7
	80.7	Y	N				80.7											80.7
	30.3	y	Y				30.3											30.3
	20.6	Y	Y				20.6											20.6
	19.8	N	N				19.8											19.8
	50.1	N	Y				50.1											50.1
	98.1	Y	N				98.1											98.1
	23.9	N	Y				23.9											23.9
	85.3	Y	N				85.3											85.3
	47.1	N	N				47.1											47.1
	55.7	N	N				55.7											55.7
	34.3	N	N				34.3											34.3
	54.8	N	N				54.8											54.8
	67.2	N	N				67.2											67.2
	50.9	N	N				50.9											50.9
	66.6	N	N				66.6											66.6
	68.1	N	Y				68.1											68.1
	31.0	Y	Y				31											31
																total
														ins+ bulging	34	93
							43.1615							ins- bulging	25	54		36.45
		0.632653	0.408163			beta	45.9489										beta	39.1
						non-beta	38.3093										non-beta	35.05
						bulging tip beta	36.3059										bulging tip beta	30.65
						bulging tip non-beta	34.3833										bulging tip non-beta	29.45
						normal tip beta	51.7655										normal tip beta	42.3
						normal tip non-beta	41.4207										normal tip non-beta	36.3
H2606
	21.04	N	N					21.04	N	N									21.04
	8.06	N	N					8.06	N	N									8.06
	19.69	N	N					19.69	N	N									19.69
	12.35	N	N					12.35	N	N									12.35
	45.99	Y	N					45.99	Y	N									45.99
	65.59	Y	N					65.59	Y	N									65.59
	22.84	y	N					22.84	y	N									22.84
	10.0	Y	Y					10	Y	Y									10
	52.171	Y	N					52.171	Y	N									52.171
	16.55	Y	Y					16.55	Y	Y									16.55
	32.27	Y	N					32.27	Y	N									32.27
	6.0	N	N					6	N	N									6
	19.21	Y	N					19.21	Y	N									19.21
	32.73	Y	N					32.73	Y	N									32.73
	75.45	Y	N					75.45	Y	N									75.45
	14.31	Y	N					14.31	Y	N									14.31
	18.11	N	N					18.11	N	N									18.11
	8.06	Y	N					8.06	Y	N									8.06
	7.07	Y	N					7.07	Y	N									7.07
	23.41	Y	N					23.41	Y	N									23.41
	12.16	Y	N					12.16	Y	N									12.16
	25.58	Y	N					25.58	Y	N									25.58
	20.2	Y	N					20.2	Y	N									20.2
	15.94	N	N					15.94	N	N									15.94
	16.25	Y	N					16.25	Y	N									16.25
	19.02	Y	N					19.02	Y	N									19.02
	65.01	Y	Y					65.01	Y	Y									65.01
	40.03	Y	Y					40.03	Y	Y									40.03
	22.0	Y	Y					22	Y	Y									22
	10.19	N	N					10.19	N	N									10.19
	18.03	Y	Y					18.03	Y	Y									18.03
	11.4	N	Y					11.4	N	Y									11.4
	42.7	N	N					42.7	N	N									42.7
	67.2	Y	Y					67.2	Y	Y									67.2
	15.5	Y	N					15.5	Y	N									15.5
	41.23	Y	Y					41.23	Y	Y									41.23
	20.6	Y	N					20.6	Y	N									20.6
	21.63	Y	Y					21.63	Y	Y									21.63
	26.99	Y	N					26.99	Y	N									26.99
	17.82	N	Y					17.82	N	Y									17.82
	28.11	Y	N					28.11	Y	N									28.11
	10.81	N	Y					10.81	N	Y									10.81
	20.56	Y	N					20.56	Y	N									20.56
	8.48	N	Y					8.48	N	Y									8.48
	29.62	Y	N					29.62	Y	N									29.62
	25.55	Y	Y					25.55	Y	Y									25.55
	28.18	Y	Y					28.18	Y	Y									28.18
	11.31	N	Y					11.31	N	Y									11.31
	30.14	Y	Y					30.14	Y	Y									30.14
	16.55	N	N					16.55	N	N									16.55
	20.0	N	Y					20	N	Y									20
	22.25	Y	N					22.25	Y	N									22.25
	31.52	N	Y					31.52	N	Y									31.52
	30.12	N	Y					30.12	N	Y									30.12
							beta	28.9303					total	%				beta	23.125
							non-beta	17.3383			ins+ bulging	11	36	0.305556				non-beta	16.245
							bulging tip beta	32.1292			ins- bulging	7	18	0.388889				bulging tip beta	26.865
							bulging tip non-beta	17.6825										bulging tip non-beta	14.61
							normal tip beta	26.8576										normal tip beta	22.25
							normal tip non-beta	17.063										normal tip non-beta	16.245
H2573
	30.7	Y	Y					30.7	Y	Y									30.7
	26.68	Y	Y					26.68	Y	Y									26.68
	25.28	N	Y					25.28	N	Y									25.28
	71.34	N	N					71.34	N	N									71.34
	54.81	Y	N					54.81	Y	N									54.81
	25.61	N	N					25.61	N	N									25.61
	46.64	Y	N					46.64	Y	N									46.64
	95.54	Y	N					95.54	Y	N									95.54
	42.89	Y	Y					42.89	Y	Y									42.89
	46.39	Y	N					46.39	Y	N									46.39
	70.73	Y	N					70.73	Y	N									70.73
	22.36	Y	Y					22.36	Y	Y									22.36
	46.49	Y	N					46.49	Y	N									46.49
	141.83	Y	N					141.83	Y	N									141.83
	55.73	Y	N					55.73	Y	N									55.73
	72.0	N	N					72	N	N									72
	51.18	Y	N					51.18	Y	N									51.18
	62.88	Y	N					62.88	Y	N									62.88
	74.67	N	N					74.67	N	N									74.67
	107.13	Y	N					107.13	Y	N									107.13
	58.83	N	N					58.83	N	N									58.83
	43.26	N	N					43.26	N	N									43.26
	41.16	N	N					41.16	N	N									41.16
	49.03	N	Y					49.03	N	Y									49.03
	35.03	N	N					35.03	N	N									35.03
	83.58	N	N					83.58	N	N									83.58
	92.89	N	Y					92.89	N	Y									92.89
	34.98	Y	N					34.98	Y	N									34.98
	58.13	Y	Y					58.13	Y	Y									58.13
	22.36	Y	N					22.36	Y	N									22.36
	16.97	N	N					16.97	N	N									16.97
	68.54	Y	N					68.54	Y	N									68.54
	54.81	Y	N					54.81	Y	N									54.81
	20.0	Y	N					20	Y	N									20
	49.63	Y	N					49.63	Y	N									49.63
	47.47	N	N					47.47	N	N									47.47
	52.03	Y	N					52.03	Y	N									52.03
	49.17	Y	N					49.17	Y	N									49.17
	69.83	N	N					69.83	N	N									69.83
	32.56	Y	Y					32.56	Y	Y									32.56
	48.09	N	N					48.09	N	N									48.09
	27.07	N	N					27.07	N	N									27.07
	69.5	N	N					69.5	N	N									69.5
	18.97	N	Y					18.97	N	Y									18.97
	32.24	N	Y					32.24	N	Y									32.24
	36.05	N	N					36.05	N	N									36.05
	14.14	N	N					14.14	N	N									14.14
	95.15	Y	N					95.15	Y	N									95.15
	73.49	Y	N					73.49	Y	N									73.49
	52.71	Y	N					52.71	Y	N									52.71
	45.5	Y	N					45.5	Y	N									45.5
	31.83	Y	N					31.83	Y	N									31.83
	36.82	Y	N					36.82	Y	N									36.82
	66.47	Y	Y					66.47	Y	Y									66.47
	41.23	N	Y					41.23	N	Y									41.23
	50.38	N	Y					50.38	N	Y									50.38
	14.14	Y	Y					14.14	Y	Y									14.14
	230.8	N	N					230.8	N	N									230.8
	22.84	N	N					22.84	N	N									22.84
	13.41	N	N					13.41	N	N									13.41
	36.96	N	N					36.96	N	N									36.96
	20.89	N	N					20.89	N	N									20.89
	50.8	N	N					50.8	N	N									50.8
	47.56	N	N					47.56	N	N									47.56
	18.254	N	Y					18.254	N	Y									18.254
	41.37	Y	N					41.37	Y	N									41.37
	43.61	N	N					43.61	N	N									43.61
	124.86	N	N					124.86	N	N									124.86
	38.52	N	N					38.52	N	N									38.52
	49.45	Y	N					49.45	Y	N									49.45
	52.0	N	N					52	N	N									52
	61.64	Y	N					61.64	Y	N									61.64
	38.621	Y	N					38.621	Y	N									38.621
	71.07	Y	N					71.07	Y	N									71.07
	66.71	N	N					66.71	N	N									66.71
	57.02	N	N					57.02	N	N									57.02
	38.28	N	N					38.28	N	N									38.28
	12.52	Y	N					12.52	Y	N									12.52
	55.96	Y	Y					55.96	Y	Y									55.96
	39.97	Y	Y					39.97	Y	Y									39.97
	13.0	N	N					13	N	N									13
	85.62	Y	N					85.62	Y	N									85.62
	50.57	Y	Y					50.57	Y	Y									50.57
	33.83	N	N					33.83	N	N									33.83
	32.5	Y	N					32.5	Y	N									32.5
	33.9	N	N					33.9	N	N									33.9
	16.64	Y	N					16.64	Y	N									16.64
	18.48	N	N					18.48	N	N									18.48
	10.77	N	N					10.77	N	N									10.77
	9.22	N	N					9.22	N	N									9.22
	12.16	N	N					12.16	N	N									12.16
	31.83	Y	N					31.83	Y	N									31.83
	82.49	N	N					82.49	N	N									82.49
	39.41	N	N					39.41	N	N									39.41
	53.46	N	Y					53.46	N	Y									53.46
	36.72	N	N					36.72	N	N									36.72
	40.81	n	N					40.81	n	N									40.81
	43.23	N	Y					43.23	N	Y									43.23
	71.66	Y	Y					71.66	Y	Y									71.66
	41.3	N	Y					41.3	N	Y									41.3
	23.0	Y	Y					23	Y	Y									23
	53.93	N	N					53.93	N	N									53.93
	48.13	N	N					48.13	N	N									48.13
	49.16	n	N					49.16	n	N									49.16
	72.17	Y	N					72.17	Y	N									72.17
	38.49	Y	N					38.49	Y	N									38.49
	27.63	Y	Y					27.63	Y	Y									27.63
	49.25	y	Y					49.25	y	Y									49.25
	45.63	N	N					45.63	N	N									45.63
	104.59	N	N					104.59	N	N									104.59
	55.26	Y	N					55.26	Y	N									55.26
	36.71	Y	N					36.71	Y	N									36.71
	35.13	Y	N					35.13	Y	N									35.13
	27.95	Y	N					27.95	Y	N									27.95
	45.85	Y	N					45.85	Y	N									45.85
	37.63	Y	N					37.63	Y	N									37.63
	39.57	Y	Y					39.57	Y	Y									39.57
	29.42	N	Y					29.42	N	Y									29.42
	72.48	Y	N					72.48	Y	N									72.48
	46.18	y	Y					46.18	y	Y									46.18
	37.01	Y	N					37.01	Y	N									37.01
	71.99	Y	N					71.99	Y	N									71.99
	55.63	N	Y					55.63	N	Y									55.63
	41.76	N	N					41.76	N	N									41.76
	40.84	N	Y					40.84	N	Y									40.84
	58.62	Y	N					58.62	Y	N									58.62
	35.04	Y	N					35.04	Y	N									35.04
	108.57	Y	N					108.57	Y	N									108.57
	18.35	N	Y					18.35	N	Y									18.35
	84.75	N	N					84.75	N	N									84.75
	18.95	N	N					18.95	N	N									18.95
							beta	50.5796					total	%				beta	46.565
							non-beta	47.1854			ins+ bulging	16	66	0.242424				non-beta	41.3
							bulging tip beta	40.11			ins- bulging	15	65	0.230769				bulging tip beta	39.77
							bulging tip non-beta	43.2872										bulging tip non-beta	41.3
							normal tip beta	53.8884										normal tip beta	49.45
							normal tip non-beta	49.131										normal tip non-beta	42.51
H2585
	183.98	Y	N						183.98	Y	N								183.98	Y
	17.11	Y	Y						17.11	Y	Y								17.11	Y
	16.49	Y	N						16.49	Y	N								16.49	Y
	24.2	Y	N						24.2	Y	N								24.2	Y
	61.32	Y	N						61.32	Y	N								61.32	Y
	36.77	Y	N						36.77	Y	N								36.77	Y
	23.6	Y	N						23.6	Y	N								23.6	Y
	22.46	N	N						22.46	N	N								22.46	N
	21.09	N	Y						21.09	N	Y								21.09	N
	24.04	N	Y						24.04	N	Y								24.04	N
	32.25	N	Y						32.25	N	Y								32.25	N
	64.55	N	N						64.55	N	N								64.55	N
	18.38	N	N						18.38	N	N								18.38	N
	53.86	N	Y						53.86	N	Y								53.86	N
	91.73	N	Y						91.73	N	Y								91.73	N
	31.31	N	Y						31.31	N	Y								31.31	N
	38.86	N	Y						38.86	N	Y								38.86	N
	32.45	N	Y						32.45	N	Y								32.45	N
	35.58	N	Y						35.58	N	Y								35.58	N
	66.06	Y	Y						66.06	Y	Y								66.06	Y
	85.98	Y	N						85.98	Y	N								85.98	Y
	12.53	Y	Y						12.53	Y	Y								12.53	Y
	26.0	Y	Y						26	Y	Y								26	Y
	32.03	Y	Y						32.03	Y	Y								32.03	Y
	18.97	Y	N						18.97	Y	N								18.97	Y
	18.16	Y	Y						18.16	Y	Y								18.16	Y
	157.3	Y	N						157.3	Y	N								157.3	Y
	59.52	Y	N						59.52	Y	N								59.52	Y
	38.16	N	N						38.16	N	N								38.16	N
	24.8	N	N						24.8	N	N								24.8	N
	62.5	Y	Y						62.5	Y	Y								62.5	Y
	87.73	Y	N						87.73	Y	N								87.73	Y
	95.25	Y	N						95.25	Y	N								95.25	Y
	25.02	Y	N						25.02	Y	N								25.02	Y
	51.61	Y	N						51.61	Y	N								51.61	Y
	72.04	Y	N						72.04	Y	N								72.04	Y
	74.93	Y	N						74.93	Y	N								74.93	Y
	33.24	Y	N						33.24	Y	N								33.24	Y
	19.1	N	Y						19.1	N	Y								19.1	N
	26.9	N	N						26.9	N	N								26.9	N
	29.35	Y	Y						29.35	Y	Y								29.35	Y
	31.03	Y	Y						31.03	Y	Y								31.03	Y
	38.7	N	Y						38.7	N	Y								38.7	N
	115.14	Y	N						115.14	Y	N								115.14	Y
	89.82	Y	N						89.82	Y	N								89.82	Y
	121.45	N	N						121.45	N	N								121.45	N
	46.89	Y	N						46.89	Y	N								46.89	Y
	48.16	Y	Y						48.16	Y	Y								48.16	Y
	75.51	N	N						75.51	N	N								75.51	N
	44.22	N	N						44.22	N	N								44.22	N
	47.59	Y	N						47.59	Y	N								47.59	Y
	31.51	N	N						31.51	N	N								31.51	N
	49.13	Y	N						49.13	Y	N								49.13	Y
	33.1	N	N						33.1	N	N								33.1	N
	28.63	N	N						28.63	N	N								28.63	N
	37.49	Y	N						37.49	Y	N								37.49	Y
	31.49	N	Y						31.49	N	Y								31.49	N
	19.44	N	N						19.44	N	N								19.44	N
	49.1	N	N						49.1	N	N								49.1	N
	34.28	N	N						34.28	N	N								34.28	N
	47.55	N	N						47.55	N	N								47.55	N
	37.2	N	Y						37.2	N	Y								37.2	N
	35.22	Y	Y						35.22	Y	Y								35.22	Y
	23.18	Y	Y						23.18	Y	Y								23.18	Y
	49.3	Y	Y						49.3	Y	Y								49.3	Y
	36.58	Y	N						36.58	Y	N								36.58	Y
	51.55	Y	N						51.55	Y	N								51.55	Y
	24.2	Y	N						24.2	Y	N								24.2	Y
	58.4	N	Y						58.4	N	Y								58.4	N
	35.66	Y	Y						35.66	Y	Y								35.66	Y
	30.83	N	N						30.83	N	N								30.83	N
	31.38	N	Y						31.38	N	Y								31.38	N
	14.8	N	Y						14.8	N	Y								14.8	N
	20.56	N	Y						20.56	N	Y								20.56	N
	46.37	Y	Y						46.37	Y	Y								46.37	Y
	127.93	Y	N						127.93	Y	N								127.93	Y
	59.63	Y	Y						59.63	Y	Y								59.63	Y
	45.45	Y	Y						45.45	Y	Y								45.45	Y
	34.12	Y	Y						34.12	Y	Y								34.12	Y
	90.13	N	N						90.13	N	N								90.13	N
	29.8	Y	Y						29.8	Y	Y								29.8	Y
	51.88	N	Y						51.88	N	Y								51.88	N
	29.7	N	Y						29.7	N	Y								29.7	N
	73.03	Y	N						73.03	Y	N								73.03	Y
	13.03	N	N						13.03	N	N								13.03	N
	67.22	N	N						67.22	N	N								67.22	N
	65.87	Y	N						65.87	Y	N								65.87	Y
	21.29	Y	Y						21.29	Y	Y								21.29	Y
	50.2	N	N						50.2	N	N								50.2	N
	42.02	N	N						42.02	N	N								42.02	N
	35.77	Y	N						35.77	Y	N								35.77	Y
	32.11	Y	Y						32.11	Y	Y								32.11	Y
	32.44	N	N						32.44	N	N								32.44	N
	80.6	N	N						80.6	N	N								80.6	N
	39.8	Y	Y						39.8	Y	Y								39.8	Y
	63.37	Y	N						63.37	Y	N								63.37	Y
	38.9	Y	N						38.9	Y	N								38.9	Y
	41.2	N	Y						41.2	N	Y								41.2	N
	33.6	N	N						33.6	N	N								33.6	N
	74.2	N	N						74.2	N	N								74.2	N
	50.78	N	Y						50.78	N	Y								50.78	N
	42.3	N	Y						42.3	N	Y								42.3	N
	46.5	N	N						46.5	N	N								46.5	N
	151.1	Y	N						151.1	Y	N								151.1	Y
	86.432	N	N						86.432	N	N								86.432	N
	75.1	N	N						75.1	N	N								75.1	N
	37.5	N	N						37.5	N	N								37.5	N
	59.6	N	N						59.6	N	N								59.6	N
	29.1	N	N						29.1	N	N								29.1	N
	63.9	N	N						63.9	N	N								63.9	N
	33.24	N	N						33.24	N	N								33.24	N
	58.01	Y	N						58.01	Y	N								58.01	Y
	59.8	N	Y						59.8	N	Y								59.8	N
	103.4	Y	Y						103.4	Y	Y								103.4	Y
	28.9	N	N						28.9	N	N								28.9	N
	23.4	Y	Y						23.4	Y	Y								23.4	Y
	39.1	Y	Y						39.1	Y	Y								39.1	Y
	69.3	N	Y						69.3	N	Y								69.3	N
	45.3	Y	Y						45.3	Y	Y								45.3	Y
	49.83	N	Y						49.83	N	Y								49.83	N
								beta	54.4474					total	%				45.45
								non-beta	44.2072			ins+ bulging	23	57	0.403509				37.5
								bulging tip beta	38.3991			ins- bulging	28	63	0.444444				35.22
								bulging tip non-beta	40.3739										36.39
								normal tip beta	65.3035										54.81
								normal tip non-beta	46.5925										38.16
H2599
	45.21	Y	N
	34.05	Y	Y
	53.2	N	Y
	88.09	Y	Y
	84.65	Y	Y
	67.4	Y	N
	19.02	N	N
	77.87	Y	N
	77.56	Y	N
	20.6	Y	N
	16.45	N	N
	25.34	Y	Y
	14.03	N	N
	22.8	Y	N
	59.07	Y	N
	16.4	N	Y
	25.53	Y	Y
	33.1	Y	Y
	29.03	Y	Y
	41.4	Y	N
	21.02	Y	Y
	30.17	N	Y
	22.2	N	Y
	31.4	N	Y
	33.4	Y	N
	73.4	Y	Y
	47.28	Y	N
	33.03	Y	N
	43.0	N	N
	41.9	Y	Y
	18.05	Y	Y
	44.4	Y	N
H2608
	87.68	Y	N						87.68	Y	N								87.68	Y
	57.44	Y	Y						57.44	Y	Y								57.44	Y
	21.02	N	Y						21.02	N	Y								21.02	N
	23.02	N	Y						23.02	N	Y								23.02	N
	31.39	Y	N						31.39	Y	N								31.39	Y
	26.6	Y	N						26.6	Y	N								26.6	Y
	45.48	N	N						45.48	N	N								45.48	N
	21.54	N	Y						21.54	N	Y								21.54	N
	22.28	Y	N						22.28	Y	N								22.28	Y
	25.88	N	N						25.88	N	N								25.88	N
	35.53	Y	N						35.53	Y	N								35.53	Y
	54.9	Y	N						54.9	Y	N								54.9	Y
	30.69	N	N						30.69	N	N								30.69	N
	25.49	N	N						25.49	N	N								25.49	N
	14.15	N	N						14.15	N	N								14.15	N
	30.19	Y	N						30.19	Y	N								30.19	Y
	33.96	N	N						33.96	N	N								33.96	N
	15.8	N	N						15.8	N	N								15.8	N
	42.17	N	N						42.17	N	N								42.17	N
	13.0	N	N						13	N	N								13	N
	27.56	N	N						27.56	N	N								27.56	N
	18.35	N	N						18.35	N	N								18.35	N
	15.13	N	N						15.13	N	N								15.13	N
	16.15	Y	N						16.15	Y	N								16.15	Y
	11.04	Y	Y						11.04	Y	Y								11.04	Y
	48.08	Y	N						48.08	Y	N								48.08	Y
	56.33	Y	N						56.33	Y	N								56.33	Y
	21.09	Y	N						21.09	Y	N								21.09	Y
	44.18	Y	N						44.18	Y	N								44.18	Y
	25.29	Y	N						25.29	Y	N								25.29	Y
	28.07	Y	N						28.07	Y	N								28.07	Y
	38.95	Y	Y						38.95	Y	Y								38.95	Y
	20.98	Y	Y						20.98	Y	Y								20.98	Y
	47.73	Y	N						47.73	Y	N								47.73	Y
	22.236	Y	N						22.236	Y	N								22.236	Y
	16.27	Y	N						16.27	Y	N								16.27	Y
	35.85	Y	N						35.85	Y	N								35.85	Y
	16.03	Y	N						16.03	Y	N								16.03	Y
	50.99	Y	N						50.99	Y	N								50.99	Y
	131.57	N	Y						131.57	N	Y								131.57	N
	107.28	Y	N						107.28	Y	N								107.28	Y
	81.35	Y	Y						81.35	Y	Y								81.35	Y
	45.45	N	N						45.45	N	N								45.45	N
	44.89	Y	Y						44.89	Y	Y								44.89	Y
	61.28	N	Y						61.28	N	Y								61.28	N
	48.93	Y	N						48.93	Y	N								48.93	Y
	38.9	N	N						38.9	N	N								38.9	N
	39.84	Y	N						39.84	Y	N								39.84	Y
	53.84	N	N						53.84	N	N								53.84	N
	66.47	N	N						66.47	N	N								66.47	N
	60.22	Y	N						60.22	Y	N								60.22	Y
	51.87	Y	N						51.87	Y	N								51.87	Y
	31.8	N	N						31.8	N	N								31.8	N
	22.24	N	N						22.24	N	N								22.24	N
	22.29	Y	N						22.29	Y	N								22.29	Y
	36.47	Y	N						36.47	Y	N								36.47	Y
	41.01	Y	N						41.01	Y	N								41.01	Y
	43.68	Y	N						43.68	Y	N								43.68	Y
	46.95	Y	N						46.95	Y	N								46.95	Y
	60.53	Y	N						60.53	Y	N								60.53	Y
	69.78	Y	Y						69.78	Y	Y								69.78	Y
	17.2	Y	N						17.2	Y	N								17.2	Y
	45.14	Y	N						45.14	Y	N								45.14	Y
	34.87	Y	N						34.87	Y	N								34.87	Y
	45.45	Y	N						45.45	Y	N								45.45	Y
	21.28	Y	N						21.28	Y	N								21.28	Y
	12.5	N	N						12.5	N	N								12.5	N
	62.48	Y	Y						62.48	Y	Y								62.48	Y
	55.41	Y	Y						55.41	Y	Y								55.41	Y
	20.02	N	Y						20.02	N	Y								20.02	N
	25.7	N	N						25.7	N	N								25.7	N
	39.2	Y	N						39.2	Y	N								39.2	Y
	22.56	N	Y						22.56	N	Y								22.56	N
	15.25	Y	Y						15.25	Y	Y								15.25	Y
	27.8	N	Y						27.8	N	Y								27.8	N
	13.3	N	Y						13.3	N	Y								13.3	N
	10.29	N	Y						10.29	N	Y								10.29	N
	16.12	N	N						16.12	N	N								16.12	N
	25.95	N	N						25.95	N	N								25.95	N
	28.3	N	N						28.3	N	N								28.3	N
	15.6	N	N						15.6	N	N								15.6	N
	42.47	N	Y						42.47	N	Y								42.47	N
	65.62	N	N						65.62	N	N								65.62	N
	45.59	N	Y						45.59	N	Y								45.59	N
	59.6	N	Y						59.6	N	Y								59.6	N
	15.0	Y	Y						15	Y	Y								15	Y
	56.1	N	Y						56.1	N	Y								56.1	N
	149.81	Y	Y						149.81	Y	Y								149.81	Y
	69.3	N	Y						69.3	N	Y								69.3	N
	34.61	N	Y						34.61	N	Y								34.61	N
	49.4	N	Y						49.4	N	Y								49.4	N
	28.86	Y	N						28.86	Y	N								28.86	Y
	20.48	Y	Y						20.48	Y	Y								20.48	Y
	18.44	N	Y						18.44	N	Y								18.44	N
	17.09	N	N						17.09	N	N								17.09	N
	66.58	N	Y						66.58	N	Y								66.58	N
	44.8	N	N						44.8	N	N								44.8	N
	24.08	N	N						24.08	N	N								24.08	N
	45.82	N	N						45.82	N	N								45.82	N
	17.4	N	N						17.4	N	N								17.4	N
	123.4	Y	N						123.4	Y	N								123.4	Y
	24.72	Y	N						24.72	Y	N								24.72	Y
	29.62	Y	N						29.62	Y	N								29.62	Y
	32.53	Y	N						32.53	Y	N								32.53	Y
	21.47	N	Y						21.47	N	Y								21.47	N
	49.77	N	N						49.77	N	N								49.77	N
	78.6	Y	Y						78.6	Y	Y								78.6	Y
	54.22	Y	N						54.22	Y	N								54.22	Y
	37.85	Y	N						37.85	Y	N								37.85	Y
	63.17	N	Y						63.17	N	Y								63.17	N
								beta	42.019					total	%				39.075
								non-beta	36.7875			ins+ bulging	12	56	0.214286				27.8
								bulging tip beta	46.7175			ins- bulging	22	53	0.415094				50.15
								bulging tip non-beta	46.77										38.54
								normal tip beta	40.7376										37.16
								normal tip non-beta	30.2748										25.95
HP2237
	44.47	Y	N						44.47	Y	N								44.47	Y
	28.57	N	N						28.57	N	N								28.57	N
	57.1	Y	N						57.1	Y	N								57.1	Y
	74.59	N	Y						74.59	N	Y								74.59	N
	103.36	N	Y						103.36	N	Y								103.36	N
	65.63	N	Y						65.63	N	Y								65.63	N
	56.97	Y	N						56.97	Y	N								56.97	Y
	75.55	Y	N						75.55	Y	N								75.55	Y
	27.78	N	N						27.78	N	N								27.78	N
	74.05	Y	N						74.05	Y	N								74.05	Y
	56.26	Y	Y						56.26	Y	Y								56.26	Y
	59.83	Y	N						59.83	Y	N								59.83	Y
	31.16	Y	Y						31.16	Y	Y								31.16	Y
	71.45	N	Y						71.45	N	Y								71.45	N
	40.15	Y	N						40.15	Y	N								40.15	Y
	53.12	Y	Y						53.12	Y	Y								53.12	Y
	40.9	N	N						40.9	N	N								40.9	N
	25.05	N	Y						25.05	N	Y								25.05	N
	31.06	Y	Y						31.06	Y	Y								31.06	Y
	232.52	Y	N						232.52	Y	N								232.52	Y
	30.59	N	Y						30.59	N	Y								30.59	N
	50.03	Y	Y						50.03	Y	Y								50.03	Y
	32.01	N	Y						32.01	N	Y								32.01	N
	45.99	Y	Y						45.99	Y	Y								45.99	Y
	124.17	Y	Y						124.17	Y	Y								124.17	Y
	73.44	Y	Y						73.44	Y	Y								73.44	Y
	42.6	Y	N						42.6	Y	N								42.6	Y
	72.33	Y	N						72.33	Y	N								72.33	Y
	70.26	Y	N						70.26	Y	N								70.26	Y
	37.49	N	N						37.49	N	N								37.49	N
	28.4	Y	Y						28.4	Y	Y								28.4	Y
	36.3	N	N						36.3	N	N								36.3	N
	11.4	Y	Y						11.4	Y	Y								11.4	Y
	66.8	Y	N						66.8	Y	N								66.8	Y
	44.59	Y	N						44.59	Y	N								44.59	Y
	65.92	Y	N						65.92	Y	N								65.92	Y
	33.6	Y	Y						33.6	Y	Y								33.6	Y
	64.2	Y	Y						64.2	Y	Y								64.2	Y
	56.6	Y	N						56.6	Y	N								56.6	Y
	46.6	Y	N						46.6	Y	N								46.6	Y
	19.9	Y	Y						19.9	Y	Y								19.9	Y
	210.1	Y	N						210.1	Y	N								210.1	Y
	40.7	Y	N						40.7	Y	N								40.7	Y
	37.06	Y	N						37.06	Y	N								37.06	Y
	24.4	N	Y						24.4	N	Y								24.4	N
	69.5	Y	Y						69.5	Y	Y								69.5	Y
	50.26	N	N						50.26	N	N								50.26	N
	65.73	N	N						65.73	N	N								65.73	N
	41.86	N	N						41.86	N	N								41.86	N
	43.8	N	Y						43.8	N	Y								43.8	N
	23.32	Y	Y						23.32	Y	Y								23.32	Y
	40.1	Y	Y						40.1	Y	Y								40.1	Y
	57.9	Y	N						57.9	Y	N								57.9	Y
	65.5	Y	Y						65.5	Y	Y								65.5	Y
	34.05	N	Y						34.05	N	Y								34.05	N
	40.17	Y	N						40.17	Y	N								40.17	Y
	59.57	Y	N						59.57	Y	N								59.57	Y
	64.88	Y	N						64.88	Y	N								64.88	Y
	34.9	N	N						34.9	N	N								34.9	N
	97.98	Y	N						97.98	Y	N								97.98	Y
	34.9	N	N						34.9	N	N								34.9	N
	13.05	Y	N						13.05	Y	N								13.05	Y
	71.86	Y	N						71.86	Y	N								71.86	Y
	30.08	N	Y						30.08	N	Y								30.08	N
	28.6	N	Y						28.6	N	Y								28.6	N
	65.12	Y	N						65.12	Y	N								65.12	Y
	27.31	Y	N						27.31	Y	N								27.31	Y
								beta	60.2931					total	%				56.6
								non-beta	43.7409			ins+ bulging	15	45	0.333333				35.6
								bulging tip beta	49.1247			ins- bulging	12	22	0.545455				45.99
								bulging tip non-beta	46.9675										33.03
								normal tip beta	65.8773										57.5
								normal tip non-beta	39.869										36.895
H2613									45.59	N	N								45.59	N
	45.59	N	N						77.07	N	N								77.07	N
	77.07	N	N						30.26	N	N								30.26	N
	30.26	N	N						45.47	N	N								45.47	N
	45.47	N	N						27.29	N	N								27.29	N
	27.29	N	N						36.68	N	N								36.68	N
	36.68	N	N						44.25	Y	N								44.25	Y
	44.25	Y	N						20.4	N	N								20.4	N
	20.4	N	N						20.51	Y	N								20.51	Y
	20.51	Y	N						47.41	Y	N								47.41	Y
	47.41	Y	N						26.7	Y	Y								26.7	Y
	26.7	Y	Y						17.2	Y	Y								17.2	Y
	17.2	Y	Y						14.3	Y	Y								14.3	Y
	14.3	Y	Y						30.69	Y	Y								30.69	Y
	30.69	Y	Y						74.25	Y	N								74.25	Y
	74.25	Y	N						72.34	Y	N								72.34	Y
	72.34	Y	N						78.65	N	N								78.65	N
	78.65	N	N						27.74	Y	N								27.74	Y
	27.74	Y	N						45.56	N	N								45.56	N
	45.56	N	N						35.53	Y	N								35.53	Y
	35.53	Y	N						49.4	N	N								49.4	N
	49.4	N	N						23	N	N								23	N
	23.0	N	N						54.58	Y	N								54.58	Y
	54.58	Y	N						84.8	N	N								84.8	N
	84.8	N	N						41.84	Y	N								41.84	Y
	41.84	Y	N						78.4	Y	N								78.4	Y
	78.4	Y	N						30.84	N	Y								30.84	N
	30.84	N	Y						19.7	N	Y								19.7	N
	19.7	N	Y						26.8	Y	N								26.8	Y
	26.8	Y	N						13.4	Y	N								13.4	Y
	13.4	Y	N						45.5	Y	N								45.5	Y
	45.5	Y	N						131.54	Y	N								131.54	Y
	131.54	Y	N						22.5	Y	N								22.5	Y
	22.5	Y	N						35.9	Y	N								35.9	Y
	35.9	Y	N						34.8	Y	Y								34.8	Y
	34.8	Y	Y						24.7	Y	N								24.7	Y
	24.7	Y	N						52.98	Y	Y								52.98	Y
	52.98	Y	Y						108.11	Y	N								108.11	Y
	108.11	Y	N						63.48	Y	N								63.48	Y
	63.48	Y	N						33.98	Y	N								33.98	Y
	33.98	Y	N						23.8	Y	Y								23.8	Y
	23.8	Y	Y						47.9	N	N								47.9	N
	47.9	N	N						53.7	Y	N								53.7	Y
	53.7	Y	N						21.9	Y	Y								21.9	Y
	21.9	Y	Y						37.1	N	N								37.1	N
	37.1	N	N						59.3	N	N								59.3	N
	59.3	N	N						50.2	Y	Y								50.2	Y
	50.2	Y	Y						78.87	Y	N								78.87	Y
	78.87	Y	N						44.84	Y	N								44.84	Y
	44.84	Y	N						24.7	Y	Y								24.7	Y
	24.7	Y	Y						51.2	N	N								51.2	N
	51.2	N	N						24.24	N	N								24.24	N
	24.24	N	N						31.7	Y	N								31.7	Y
	31.7	Y	N						57.29	Y	N								57.29	Y
	57.29	Y	N						44.71	N	N								44.71	N
	44.71	N	N						24.75	Y	Y								24.75	Y
	24.75	Y	Y						34.22	Y	N								34.22	Y
	34.22	Y	N						44.26	Y	N								44.26	Y
	44.26	Y	N						85.59	N	Y								85.59	N
	85.59	N	Y						17.1	N	Y								17.1	N
	17.1	N	Y						29.65	Y	N								29.65	Y
	29.65	Y	N						56.48	N	N								56.48	N
	56.48	N	N						130.95	Y	N								130.95	Y
	130.95	Y	N						59.1	Y	N								59.1	Y
	59.1	Y	N						26.5	N	Y								26.5	N
	26.5	N	Y						26.64	N	N								26.64	N
	26.64	N	N						11.66	N	N								11.66	N
	11.66	N	N						40.49	N	N								40.49	N
	40.49	N	N						61.64	Y	N								61.64	Y
	61.64	Y	N						19.92	Y	Y								19.92	Y
	19.92	Y	Y						45.46	Y	Y								45.46	Y
	45.46	Y	Y						18	Y	Y								18	Y
	18.00	Y	Y						38.78	Y	N								38.78	Y
	38.78	Y	N						13.6	N	N								13.6	N
	13.6	N	N						14.3	Y	Y								14.3	Y
	14.3	Y	Y						30.41	N	N								30.41	N
	30.41	N	N						42.3	Y	N								42.3	Y
	42.3	Y	N						95.24	Y	N								95.24	Y
	95.24	Y	N						46.95	Y	N								46.95	Y
	46.95	Y	N						12.53	N	N								12.53	N
	12.53	N	N						11.7	Y	N								11.7	Y
	11.7	Y	N						30.26	Y	N								30.26	Y
	30.26	Y	N						19.46	N	N								19.46	N
	19.46	N	N						53.74	N	N								53.74	N
	53.74	N	N						80.37	Y	N								80.37	Y
	80.37	Y	N						29.68	Y	Y								29.68	Y
	29.68	Y	Y						49.67	N	N								49.67	N
	49.67	N	N						114.93	Y	N								114.93	Y
	114.93	Y	N						67.03	Y	N								67.03	Y
	67.03	Y	N						81.82	N	Y								81.82	N
	81.82	N	Y						42.19	Y	Y								42.19	Y
	42.19	Y	Y						90.05	N	N								90.05	N
	90.05	N	N						95.28	Y	N								95.28	Y
	95.28	Y	N						49.52	N	N								49.52	N
	49.52	N	N						46.95	Y	N								46.95	Y
	46.95	Y	N						33.7	N	Y								33.7	N
	33.7	N	Y						38.016	Y	Y								38.016	Y
	38.016	Y	Y						52.05	Y	N								52.05	Y
	52.05	Y	N						19.25	N	Y								19.25	N
	19.25	N	Y						46.75	Y	Y								46.75	Y
	46.75	Y	Y						9.85	Y	Y								9.85	Y
	9.85	Y	Y						44.69	Y	N								44.69	Y
	44.69	Y	N						26.53	Y	Y								26.53	Y
	26.53	Y	Y						25.45	Y	N								25.45	Y
	25.45	Y	N						59.77	Y	N								59.77	Y
	59.77	Y	N						10.78	N	Y								10.78	N
	10.78	N	Y						36.86	Y	N								36.86	Y
	36.86	Y	N						26.38	Y	Y								26.38	Y
	26.38	Y	Y						38.57	Y	Y								38.57	Y
	38.57	Y	Y						39.66	N	N								39.66	N
	39.66	N	N						60.63	Y	N								60.63	Y
	60.63	Y	N						12.2	Y	N								12.2	Y
	12.2	Y	N						68.95	Y	N								68.95	Y
	68.95	Y	N						26.57	Y	N								26.57	Y
	26.57	Y	N						21.03	Y	Y								21.03	Y
	21.03	Y	Y						16.03	N	Y								16.03	N
	16.03	N	Y						18.02	N	N								18.02	N
	18.02	N	N						14.76	N	Y								14.76	N
	14.76	N	Y						15.62	N	N								15.62	N
	15.62	N	N						12.04	N	N								12.04	N
	12.04	N	N						37.8	Y	N								37.8	Y
	37.8	Y	N						74.08	Y	N								74.08	Y
	74.08	Y	N						17.08	N	Y								17.08	N
	17.08	N	Y						10.8	Y	Y								10.8	Y
	10.8	Y	Y						29.93	Y	N								29.93	Y
	29.93	Y	N						19.98	N	Y								19.98	N
	19.98	N	Y						36.98	N	Y								36.98	N
	36.98	N	Y						21.75	N	Y								21.75	N
	21.75	N	Y						21.99	Y	Y								21.99	Y
	21.99	Y	Y						51.26	Y	N								51.26	Y
	51.26	Y	N						58.74	N	Y								58.74	N
	58.74	N	Y						22.95	Y	Y								22.95	Y
	22.95	Y	Y						16.03	N	Y								16.03	N
	16.03	N	Y						38.58	Y	Y								38.58	Y
	38.58	Y	Y						12.16	N	Y								12.16	N
	12.16	N	Y						18.78	Y	Y								18.78	Y
	18.78	Y	Y						67.76	Y	N								67.76	Y
	67.76	Y	N						15	N	Y								15	N
	15.0	N	Y						57.53	N	N								57.53	N
	57.53	N	N						118.1	N	N								118.1	N
	118.1	N	N						80.45	N	N								80.45	N
	80.45	N	N						39.13	Y	Y								39.13	Y
	39.13	Y	Y						16.12	N	Y								16.12	N
	16.12	N	Y						33.23	N	Y								33.23	N
	33.23	N	Y						40.62	N	N								40.62	N
	40.62	N	N						80.82	N	N								80.82	N
	80.82	N	N						51.69	Y	N								51.69	Y
	51.69	Y	N						52.26	Y	Y								52.26	Y
	52.26	Y	Y						27.68	Y	Y								27.68	Y
	27.68	Y	Y						41.85	N	Y								41.85	N
	41.85	N	Y						29.54	N	N								29.54	N
	29.54	N	N						46.19	N	N								46.19	N
	46.19	N	N						95.32	N	Y								95.32	N
	95.32	N	Y						17.61	Y	Y								17.61	Y
	17.61	Y	Y						57.98	N	Y								57.98	N
	57.98	N	Y						48.72	Y	N								48.72	Y
	48.72	Y	N						12.04	Y	N								12.04	Y
	12.04	Y	N						9.43	N	Y								9.43	N
	9.43	N	Y
								beta	43.5619					total	%				38.575
								non-beta	39.8361			ins+ bulging	32	92	0.347826				35.19
								bulging tip beta	28.868			ins- bulging	23	66	0.348485				26.455
								bulging tip non-beta	33.6291										21.75
								normal tip beta	51.8512										46.95
								normal tip non-beta	44.4559										44.71
H2614
	33.36	Y	N						33.36	Y	N								33.36	Y
	32.15	Y	N						32.15	Y	N								32.15	Y
	51.81	Y	N						51.81	Y	N								51.81	Y
	29.64	Y	N						29.64	Y	N								29.64	Y
	52.46	N	N						52.46	N	N								52.46	N
	16.12	N	N						16.12	N	N								16.12	N
	15.88	Y	Y						15.88	Y	Y								15.88	Y
	31.72	N	N						31.72	N	N								31.72	N
	36.04	N	N						36.04	N	N								36.04	N
	36.77	N	N						36.77	N	N								36.77	N
	96.37	N	Y						96.37	N	Y								96.37	N
	61.84	Y	Y						61.84	Y	Y								61.84	Y
	11.18	Y	Y						11.18	Y	Y								11.18	Y
	66.68	Y	N						66.68	Y	N								66.68	Y
	30.74	N	N						30.74	N	N								30.74	N
	14.0	Y	Y						14	Y	Y								14	Y
	33.37	N	N						33.37	N	N								33.37	N
	25.56	N	Y						25.56	N	Y								25.56	N
	25.33	Y	N						25.33	Y	N								25.33	Y
	36.3	Y	Y						36.3	Y	Y								36.3	Y
	12.16	N	N						12.16	N	N								12.16	N
	25.58	Y	N						25.58	Y	N								25.58	Y
	17.46	N	Y						17.46	N	Y								17.46	N
	34.55	N	Y						34.55	N	Y								34.55	N
	44.6	Y	N						44.6	Y	N								44.6	Y
	14.03	N	N						14.03	N	N								14.03	N
	15.65	N	N						15.65	N	N								15.65	N
	45.36	Y	N						45.36	Y	N								45.36	Y
	35.35	N	N						35.35	N	N								35.35	N
	90.88	N	Y						90.88	N	Y								90.88	N
	283.57	Y	Y						283.57	Y	Y								283.57	Y
	51.81	Y	Y						51.81	Y	Y								51.81	Y
	18.78	N	N						18.78	N	N								18.78	N
	17.46	N	N						17.46	N	N								17.46	N
	13.0	N	N						13	N	N								13	N
	21.57	N	N						21.57	N	N								21.57	N
	35.45	Y	N						35.45	Y	N								35.45	Y
	118.26	N	N						118.26	N	N								118.26	N
	59.01	Y	N						59.01	Y	N								59.01	Y
	54.78	Y	N						54.78	Y	N								54.78	Y
	35.17	N	Y						35.17	N	Y								35.17	N
	33.23	N	N						33.23	N	N								33.23	N
	215.45	Y	Y						215.45	Y	Y								215.45	Y
	56.77	N	N						56.77	N	N								56.77	N
	29.66	N	N						29.66	N	N								29.66	N
	11.18	Y	N						11.18	Y	N								11.18	Y
	12.16	Y	N						12.16	Y	N								12.16	Y
	24.1	N	N						24.1	N	N								24.1	N
	16.3	N	N						16.3	N	N								16.3	N
	40.75	Y	N						40.75	Y	N								40.75	Y
	31.97	Y	Y						31.97	Y	Y								31.97	Y
	37.25	Y	N						37.25	Y	N								37.25	Y
	71.84	N	N						71.84	N	N								71.84	N
	74.43	Y	N						74.43	Y	N								74.43	Y
	51.97	N	Y						51.97	N	Y								51.97	N
	27.2	N	Y						27.2	N	Y								27.2	N
	31.69	N	N						31.69	N	N								31.69	N
	47.15	N	N						47.15	N	N								47.15	N
	104.6	N	Y						104.6	N	Y								104.6	N
	153.8	N	Y						153.8	N	Y								153.8	N
	50.03	Y	N						50.03	Y	N								50.03	Y
	43.45	N	N						43.45	N	N								43.45	N
	66.42	Y	N						66.42	Y	N								66.42	Y
	42.5	Y	N						42.5	Y	N								42.5	Y
	42.42	N	N						42.42	N	N								42.42	N
	47.88	Y	N						47.88	Y	N								47.88	Y
	51.94	Y	Y						51.94	Y	Y								51.94	Y
	18.35	Y	Y						18.35	Y	Y								18.35	Y
	19.1	N	Y						19.1	N	Y								19.1	N
	90.59	N	N						90.59	N	N								90.59	N
	57.07	N	N						57.07	N	N								57.07	N
	54.91	N	N						54.91	N	N								54.91	N
	21.07	N	Y						21.07	N	Y								21.07	N
	22.36	N	Y						22.36	N	Y								22.36	N
	47.97	N	N						47.97	N	N								47.97	N
	37.01	N	N						37.01	N	N								37.01	N
	37.35	N	N						37.35	N	N								37.35	N
	132.02	Y	N						132.02	Y	N								132.02	Y
	24.18	N	Y						24.18	N	Y								24.18	N
	26.25	N	Y						26.25	N	Y								26.25	N
	39.4	Y	N						39.4	Y	N								39.4	Y
	16.05	N	N						16.05	N	N								16.05	N
	17.99	Y	Y						17.99	Y	Y								17.99	Y
	32.58	N	N						32.58	N	N								32.58	N
	41.6	N	N						41.6	N	N								41.6	N
	15.03	Y	Y						15.03	Y	Y								15.03	Y
	35.83	N	N						35.83	N	N								35.83	N
	16.7	Y	N						16.7	Y	N								16.7	Y
	17.72	N	N						17.72	N	N								17.72	N
	73.12	Y	N						73.12	Y	N								73.12	Y
	23.08	Y	N						23.08	Y	N								23.08	Y
	16.12	N	N						16.12	N	N								16.12	N
	20.49	Y	Y						20.49	Y	Y								20.49	Y
	23.57	y	Y						23.57	y	Y								23.57	y
	19.48	N	N						19.48	N	N								19.48	N
	29.48	N	N						29.48	N	N								29.48	N
	20.05	N	N						20.05	N	N								20.05	N
	36.16	N	N						36.16	N	N								36.16	N
	50.80	Y	N						50.8	Y	N								50.8	Y
	48.81	N	N						48.81	N	N								48.81	N
	27.03	Y	N						27.03	Y	N								27.03	Y
	26.18	N	N						26.18	N	N								26.18	N
	39.47	Y	Y						39.47	Y	Y								39.47	Y
	18.48	N	N						18.48	N	N								18.48	N
	41.42	Y	N						41.42	Y	N								41.42	Y
	30.27	Y	Y						30.27	Y	Y								30.27	Y
	53.16	Y	N						53.16	Y	N								53.16	Y
	37.12	Y	N						37.12	Y	N								37.12	Y
	36.37	Y	Y						36.37	Y	Y								36.37	Y
	36.3	N	Y						36.3	N	Y								36.3	N
	21.1	N	N						21.1	N	N								21.1	N
	13.6	Y	N						13.6	Y	N								13.6	Y
	12.53	N	N						12.53	N	N								12.53	N
	99.3	Y	N						99.3	Y	N								99.3	Y
	72.39	N	N						72.39	N	N								72.39	N
	88.06	N	Y						88.06	N	Y								88.06	N
	41.69	N	N						41.69	N	N								41.69	N
	22.4	N	N						22.4	N	N								22.4	N
	46.8	N	N						46.8	N	N								46.8	N
	41.97	N	N						41.97	N	N								41.97	N
	17.9	Y	Y						17.9	Y	Y								17.9	Y
	23.26	Y	Y						23.26	Y	Y								23.26	Y
	16.15	N	Y						16.15	N	Y								16.15	N
	15.55	N	N						15.55	N	N								15.55	N
	19.4	N	Y						19.4	N	Y								19.4	N
	85.47	Y	N						85.47	Y	N								85.47	Y
	50.56	N	Y						50.56	N	Y								50.56	N
	26.9	N	Y						26.9	N	Y								26.9	N
								beta	48.0594					total	%				37.185
								non-beta	38.4574			ins+ bulging	18	54	0.333333				32.15
								bulging tip beta	43.8894			ins- bulging	21	74	0.283784				26.92
								bulging tip non-beta	47.0424										27.2
								normal tip beta	50.3219										41.96
								normal tip non-beta	34.6965										32.58
									946

## Sheet: T2D
H2618 ND	cilium length	Insulin+	bulging tip?						cilium length	bulging tip?										cilium length
	33.9	N	N						33.9	N				All cilia:	33.4851					33.9
	20.1	Y	N						20.1	N										20.1
	11.6	Y	N						11.6	N										11.6
	25.6	N	N						25.6	N										25.6
	21.5	N	N						21.5	N										21.5
	19.8	Y	N						19.8	N										19.8
	83.9	N	N						83.9	N										83.9
	43.4	N	Y						43.4	Y										43.4
	20.6	N	Y						20.6	Y										20.6
	19.9	N	N						19.9	N										19.9
	18.5	N	N						18.5	N										18.5
	5.6	Y	N						5.6	N										5.6
	13.4	N	Y						13.4	Y										13.4
	12.6	Y	N						12.6	N										12.6
	14.8	N	N						14.8	N										14.8
	32.4	Y	N						32.4	N										32.4
	20.2	Y	Y						20.2	Y										20.2
	14.4	Y	N						14.4	N										14.4
	25.7	N	N						25.7	N										25.7
	17.8	Y	N						17.8	N										17.8
	55.1	N	N						55.1	N										55.1
	28.8	Y	N						28.8	N										28.8
	73.5	Y	Y						73.5	Y										73.5
	23.6	N	N						23.6	N										23.6
	28.8	Y	N						28.8	N										28.8
	36.4	Y	N						36.4	N										36.4
	31.0	N	Y						31	Y										31
	27.7	N	N						27.7	N										27.7
	31.3	Y	Y						31.3	Y										31.3
	52.4	Y	N						52.4	N										52.4
	21.4	Y	N						21.4	N										21.4
	23.4	Y	N						23.4	N										23.4
	32.1	Y	N						32.1	N										32.1
	16.7	Y	N						16.7	N										16.7
	35.3	y	Y						35.3	Y										35.3
	25.4	N	N						25.4	N										25.4
	9.8	N	N						9.8	N										9.8
	8.5	N	N						8.5	N										8.5
	28.7	Y	N						28.7	N										28.7
	31.9	Y	N						31.9	N										31.9
	27.1	Y	N						27.1	N										27.1
	19.6	N	N						19.6	N										19.6
	66.8	Y	N						66.8	N										66.8
	18.3	N	Y						18.3	Y										18.3
	23.6	N	N						23.6	N										23.6
	37.2	N	N						37.2	N										37.2
	23.8	Y	N						23.8	N										23.8
	31.1	Y	N						31.1	N										31.1
	48.3	N	N						48.3	N										48.3
	48.8	N	N						48.8	N										48.8
	209.4	Y	N						209.4	N										209.4
	119.9	Y	N						119.9	N										119.9
	153.7	Y	N						153.7	N										153.7
	25.6	Y	N						25.6	N										25.6
	179.8	Y	N						179.8	N										179.8
	102.8	Y	N						102.8	N										102.8
	26.5	Y	N						26.5	N										26.5
	28.2	Y	N						28.2	N										28.2
	26.4	Y	Y						26.4	Y										26.4
	32.9	Y	N						32.9	N										32.9
	12.4	N	N						12.4	N										12.4
	42.4	N	Y						42.4	Y										42.4
	31.4	Y	Y						31.4	Y										31.4
	27.8	N	N						27.8	N										27.8
	31.5	Y	N						31.5	N										31.5
	29.3	N	Y						29.3	Y										29.3
	27.5	Y	N						27.5	N										27.5
	26.9	Y	N						26.9	N										26.9
	36.3	Y	N						36.3	N										36.3
	19.5	Y	Y						19.5	Y										19.5
	98.7	Y	N						98.7	N										98.7
	48.4	y	Y						48.4	Y										48.4
	24.9	Y	N						24.9	N										24.9
	13.2	Y	Y						13.2	Y										13.2
	52.4	Y	N						52.4	N										52.4
	14.3	Y	N						14.3	N										14.3
	35.2	Y	N						35.2	N										35.2
	34.6	Y	Y						34.6	Y										34.6
	31.2	Y	Y						31.2	Y										31.2
	53.4	N	N						53.4	N										53.4
	21.1	Y	N						21.1	N										21.1
	12.8	Y	N						12.8	N										12.8
	76.4	N	Y						76.4	Y										76.4
	61.3	N	N						61.3	N										61.3
	73.6	Y	N						73.6	N										73.6
	8.6	N	N						8.6	N										8.6
	30.5	Y	N						30.5	N										30.5
	59.1	N	N						59.1	N										59.1
	43.9	N	N						43.9	N										43.9
	39.5	N	N						39.5	N										39.5
	16.1	Y	N						16.1	N										16.1
	12.0	N	N						12	N										12
	23.2	N	N						23.2	N										23.2
	17.6	Y	N						17.6	N										17.6
						beta			41.1737					bulging	total	%			beta	28.8
						non-beta			32.0919				ins+	8	57	0.140351			non-beta	25.7
		0.606383	0.172043			bulging tip beta			31.7375				ins-	8	37	0.216216			bulging tip beta	28.8
						bulging tip non-beta			34.35										bulging tip non-beta	30.15
						normal tip beta			42.7143										normal tip beta	28.8
						normal tip non-beta			31.469										normal tip non-beta	25.6
H2643										bulging tip	ins+
	19.9	Y	Y						19.9	Y	Y									19.9
	41.4	N	N						41.4	N	N									41.4
	34.1	Y	N						34.1	N	Y									34.1
	35.1	N	N						35.1	N	N									35.1
	86.6	N	N						86.6	N	N									86.6
	60.3	Y	N						60.3	N	Y									60.3
	11.4	N	N						11.4	N	N									11.4
	13.1	N	Y						13.1	Y	N									13.1
	19.2	N	Y						19.2	Y	N									19.2
	30.8	N	N						30.8	N	N									30.8
	8.4	Y	N						8.4	N	Y									8.4
	25.2	Y	N						25.2	N	Y									25.2
	19.7	N	N						19.7	N	N									19.7
	37.3	N	N						37.3	N	N									37.3
	42.9	Y	N						42.9	N	Y									42.9
	29.1	N	N						29.1	N	N									29.1
	21.9	N	N						21.9	N	N									21.9
	91.9	Y	N						91.9	N	Y									91.9
	21.1	Y	Y						21.1	Y	Y									21.1
	31.7	Y	N						31.7	N	Y									31.7
	18.8	Y	Y						18.8	Y	Y									18.8
	65.95	N	N						65.95	N	N									65.95
	61.6	Y	N						61.6	N	Y									61.6
	84.4	Y	N						84.4	N	Y									84.4
	8.6	Y	Y						8.6	Y	Y									8.6
	13.4	N	Y						13.4	Y	N									13.4
	14.1	N	Y						14.1	Y	N									14.1
	68.3	Y	N						68.3	N	Y									68.3
	26.2	Y	Y						26.2	Y	Y									26.2
	46.9	Y	N						46.9	N	Y									46.9
	44.5	Y	N						44.5	N	Y									44.5
	14.6	Y	Y						14.6	Y	Y									14.6
	11.7	Y	Y						11.7	Y	Y									11.7
	25.5	N	Y						25.5	Y	N									25.5
	36.7	N	N						36.7	N	N									36.7
	59.4	N	N						59.4	N	N									59.4
	26.2	N	N						26.2	N	N									26.2
	39.2	N	N						39.2	N	N									39.2
	45.6	Y	Y						45.6	Y	Y									45.6
	11.7	Y	N						11.7	N	Y									11.7
	16.2	Y	Y						16.2	Y	Y									16.2
	18.9	N	Y						18.9	Y	N									18.9
	28.1	N	Y						28.1	Y	N									28.1
	14.4	N	Y						14.4	Y	N									14.4
	20.4	Y	N						20.4	N	Y									20.4
	61.9	Y	Y						61.9	Y	Y									61.9
	29.1	Y	Y						29.1	Y	Y									29.1
	27.7	Y	N						27.7	N	Y									27.7
	28.3	N	N						28.3	N	N									28.3
	79.5	Y	N						79.5	N	Y									79.5
	21.9	N	Y						21.9	Y	N									21.9
	33.9	N	Y						33.9	Y	N									33.9
	10.6	N	Y						10.6	Y	N									10.6
	13.1	Y	N						13.1	N	Y									13.1
	22.8	N	Y						22.8	Y	N									22.8
	25.8	N	Y						25.8	Y	N									25.8
	19.2	Y	N						19.2	N	Y									19.2
	16.1	Y	Y						16.1	Y	Y									16.1
	41.9	Y	N						41.9	N	Y									41.9
	13.3	Y	N						13.3	N	Y									13.3
	58.4	N	N						58.4	N	N									58.4
	40.1	Y	N						40.1	N	Y									40.1
	14.5	N	Y						14.5	Y	N									14.5
	12.8	N	Y						12.8	Y	N									12.8
	36.1	N	N						36.1	N	N									36.1
	47.1	N	Y						47.1	Y	N									47.1
	14.7	Y	Y						14.7	Y	Y									14.7
	59.2	Y	Y						59.2	Y	Y									59.2
	40.1	N	N						40.1	N	N									40.1
	19.2	N	Y						19.2	Y	N									19.2
	116.7	N	N						116.7	N	N									116.7
	51.6	Y	N						51.6	N	Y									51.6
	26.8	N	Y						26.8	Y	N									26.8
	17.0	Y	N						17	N	Y									17
	15.1	N	Y						15.1	Y	N									15.1
	65.5	Y	N						65.5	N	Y									65.5
	15.5	N	N						15.5	N	N									15.5
	20.1	Y	N						20.1	N	Y									20.1
	23.2	Y	Y						23.2	Y	Y									23.2
	63.2	Y	N						63.2	N	Y									63.2
	49.5	Y	N						49.5	N	Y									49.5
	27.2	Y	N						27.2	N	Y									27.2
	50.7	Y	N						50.7	N	Y									50.7
	24.6	Y	N						24.6	N	Y									24.6
	42.3	N	N						42.3	N	N									42.3
	28.4	N	N						28.4	N	N									28.4
	39.2	Y	Y						39.2	Y	Y									39.2
	21.1	N	N						21.1	N	N									21.1
	19.1	N	Y						19.1	Y	N									19.1
	15.2	Y	Y						15.2	Y	Y									15.2
	33.1	Y	N						33.1	N	Y									33.1
	26.4	N	N						26.4	N	N									26.4
	18.2	N	N						18.2	N	N									18.2
	9.5	N	N						9.5	N	N									9.5
	24.8	N	Y						24.8	Y	N									24.8
	14.2	Y	Y						14.2	Y	Y									14.2
	16.2	N	N						16.2	N	N									16.2
	30.1	N	N						30.1	N	N									30.1
	29.4	Y	N						29.4	N	Y									29.4
	36.4	Y	N						36.4	N	Y									36.4
	34.1	N	N						34.1	N	N									34.1
	51.1	N	N						51.1	N	N									51.1
	12.3	N	N						12.3	N	N									12.3
	35.3	Y	N	LOOK FOR CIRCULAR CILIA					35.3	N	Y									35.3
	17.4	Y	N						17.4	N	Y									17.4
	59.6	Y	N						59.6	N	Y									59.6
	14.6	Y	N						14.6	N	Y									14.6
	23.9	Y	N						23.9	N	Y									23.9
	15.5	N	Y						15.5	Y	N									15.5
	14.1	N	Y						14.1	Y	N									14.1
	95.6	N	N						95.6	N	N									95.6
	27.6	N	Y						27.6	Y	N									27.6
														bulging	total	%
	ins+	56						beta	34.6732				ins+	18	56	0.321429				28.4
	total	55						non-beta	30.8693				ins-	24	55	0.436364				26.2
								bulging tip beta	25.3056											19.35
								bulging tip non-beta	20.7625											19.15
								normal tip beta	39.1105											34.7
								normal tip non-beta	38.1609											32.45
H2601	96.19	N	Y						96.19	N	Y									96.19
	71.91	N	N						71.91	N	N									71.91
	21.13	N	N						21.13	N	N									21.13
	32.96	N	N						32.96	N	N									32.96
	21.8	N	N						21.8	N	N									21.8
	62.48	Y	Y						62.48	Y	Y									62.48
	67.66	Y	Y						67.66	Y	Y									67.66
	139.9	Y	N						139.9	Y	N									139.9
	122.47	Y	N						122.47	Y	N									122.47
	76.4	N	Y						76.4	N	Y									76.4
	62.76	N	Y						62.76	N	Y									62.76
	88.87	Y	N						88.87	Y	N									88.87
	11.8	N	Y						11.8	N	Y									11.8
	15.03	Y	Y						15.03	Y	Y									15.03
	21.27	N	Y						21.27	N	Y									21.27
	253.65	Y	N						253.65	Y	N									253.65
	39.34	Y	N						39.34	Y	N									39.34
	104.5	Y	N						104.5	Y	N									104.5
	45.61	Y	N						45.61	Y	N									45.61
	41.56	N	Y						41.56	N	Y									41.56
	49.5	N	N						49.5	N	N									49.5
	18.35	Y	Y						18.35	Y	Y									18.35
	54.72	Y	N						54.72	Y	N									54.72
	41.72	N	Y						41.72	N	Y									41.72
	36.3	N	N						36.3	N	N									36.3
	111.12	N	N						111.12	N	N									111.12
	37.75	Y	N						37.75	Y	N									37.75
	45.85	N	N						45.85	N	N									45.85
	31.03	N	N						31.03	N	N									31.03
	44.74	Y	N						44.74	Y	N									44.74
	24.94	Y	N						24.94	Y	N									24.94
	19.66	Y	Y						19.66	Y	Y									19.66
	23.93	N	Y						23.93	N	Y									23.93
	24.04	N	Y						24.04	N	Y									24.04
	24.83	N	N						24.83	N	N									24.83
	13.44	Y	N						13.44	Y	N									13.44
	12.9	N	N						12.9	N	N									12.9
	19.7	Y	Y						19.7	Y	Y									19.7
	7.8	Y	Y						7.8	Y	Y									7.8
	41.4	Y	N						41.4	Y	N									41.4
	15.5	Y	Y						15.5	Y	Y									15.5
	73.15	Y	Y						73.15	Y	Y									73.15
	27.0	Y	Y						27	Y	Y									27
	47.45	N	Y						47.45	N	Y									47.45
	79.70	N	N						79.7	N	N									79.7
	19.4	N	Y						19.4	N	Y									19.4
	19.7	Y	Y						19.7	Y	Y									19.7
	18.05	Y	Y						18.05	Y	Y									18.05
	41.98	N	Y						41.98	N	Y									41.98
	55.69	N	N						55.69	N	N									55.69
	16.7	N	N						16.7	N	N									16.7
	48.3	Y	N						48.3	Y	N									48.3
	29.79	Y	N						29.79	Y	N									29.79
	21.37	Y	Y						21.37	Y	Y									21.37
	22.02	Y	Y						22.02	Y	Y									22.02
	19.0	Y	Y						19	Y	Y									19
	16.6	Y	Y						16.6	Y	Y									16.6
	46.19	Y	N						46.19	Y	N									46.19
	44.83	Y	N						44.83	Y	N									44.83
	79.66	Y	Y						79.66	Y	Y									79.66
	56.58	Y	Y						56.58	Y	Y									56.58
	135.05	N	N						135.05	N	N									135.05
	91.34	Y	N						91.34	Y	N									91.34
	30.64	Y	N						30.64	Y	N									30.64
	43.41	N	N						43.41	N	N									43.41
	21.04	Y	N						21.04	Y	N									21.04
	24.04	N	N						24.04	N	N									24.04
	26.08	N	Y						26.08	N	Y									26.08
	17.05	N	Y						17.05	N	Y									17.05
	28.1	Y	Y						28.1	Y	Y									28.1
	33.69	Y	Y						33.69	Y	Y									33.69
	34.88	Y	Y						34.88	Y	Y									34.88
	41.68	Y	Y						41.68	Y	Y									41.68
	34.73	Y	Y						34.73	Y	Y									34.73
	20.02	Y	Y						20.02	Y	Y									20.02
	26.07	N	Y						26.07	N	Y									26.07
	29.22	Y	Y						29.22	Y	Y									29.22
	19.61	Y	Y						19.61	Y	Y									19.61
	29.17	Y	N						29.17	Y	N									29.17
	21.47	Y	Y						21.47	Y	Y									21.47
	24.49	N	Y						24.49	N	Y									24.49
	20.8	N	Y						20.8	N	Y									20.8
	26.78	Y	Y						26.78	Y	Y									26.78
	20.1	Y	Y						20.1	Y	Y									20.1
	20.31	Y	Y						20.31	Y	Y									20.31
	12.53	N	Y						12.53	N	Y									12.53
	33.61	N	N						33.61	N	N									33.61
	30.61	N	Y						30.61	N	Y									30.61
	33.05	Y	N						33.05	Y	N									33.05
	26.4	Y	Y						26.4	Y	Y									26.4
	37.94	N	Y						37.94	N	Y									37.94
	88.62	N	N						88.62	N	N									88.62
	13.98	N	Y						13.98	N	Y									13.98
								beta	43.8109					bulging	total	%				29.79
								non-beta	41.355				ins+	31	53	0.584906				31.995
								bulging tip beta	30.2032				ins-	17	40	0.425				21.47
								bulging tip non-beta	30.8612											24.49
								normal tip beta	61.7529											44.74
								normal tip non-beta	49.2583											34.955
H2570
	36.94	N	Y						36.94	N	Y									36.94					36.94
	40.71	Y	N						40.71	Y	N									40.71			40.71		22.9
	22.9	N	Y						22.9	N	Y									22.9			58.83		72.22
	58.83	Y	N						58.83	Y	N									58.83			68.38		29.29
	68.38	Y	N						68.38	Y	N									68.38			42.6		38.41
	42.6	Y	N						42.6	Y	N									42.6			36.01		12.04
	72.22	N	N						72.22	N	N									72.22			43.3		80.34
	29.29	N	N						29.29	N	N									29.29			27.82		40.04
	38.41	N	N						38.41	N	N									38.41			8.06		14.3
	12.04	N	Y						12.04	N	Y									12.04			72.9		15.05
	80.34	N	N						80.34	N	N									80.34			25.61		16.3
	40.04	N	N						40.04	N	N									40.04			49.03		18.85
	36.01	Y	N						36.01	Y	N									36.01			33.36		32.67
	14.3	N	N						14.3	N	N									14.3			23.77		41.41
	15.05	N	Y						15.05	N	Y									15.05			32.62		76.1
	43.3	Y	Y						43.3	Y	Y									43.3			18.14		30.64
	27.82	Y	N						27.82	Y	N									27.82			11.66		73.77
	8.06	Y	Y						8.06	Y	Y									8.06			56.05		15.54
	16.3	N	N						16.3	N	N									16.3			23.54		23.24
	18.85	N	N						18.85	N	N									18.85			30.33		34.87
	72.9	Y	N						72.9	Y	N									72.9			60.57		18.9
	32.67	N	N						32.67	N	N									32.67			40.12		49.8
	25.61	Y	N						25.61	Y	N									25.61			59.62		12.53
	41.41	N	N						41.41	N	N									41.41			43.89		13.79
	76.1	N	N						76.1	N	N									76.1			43.38		54.63
	30.64	N	N						30.64	N	N									30.64			33.22		18.18
	49.03	Y	N						49.03	Y	N									49.03			23.7		37.99
	33.36	Y	N						33.36	Y	N									33.36			37.97		28.45
	73.77	N	Y						73.77	N	Y									73.77			51.35		30.69
	15.54	N	Y						15.54	N	Y									15.54			10.1		25.27
	23.24	N	Y						23.24	N	Y									23.24			28.25		22.35
	23.77	Y	Y						23.77	Y	Y									23.77			15.68		80.49
	32.62	Y	Y						32.62	Y	Y									32.62			26.28		12.86
	34.87	N	N						34.87	N	N									34.87			104.69		46.4
	18.14	Y	N						18.14	Y	N									18.14					52.61
	11.66	Y	N						11.66	Y	N									11.66					12.16
	56.05	Y	N						56.05	Y	N									56.05					9.43
	23.54	Y	Y						23.54	Y	Y									23.54					12.04
	18.9	N	N						18.9	N	N									18.9
	49.8	N	N						49.8	N	N									49.8
	12.53	N	N						12.53	N	N									12.53
	30.33	Y	N						30.33	Y	N									30.33
	60.57	Y	N						60.57	Y	N									60.57
	40.12	Y	Y						40.12	Y	Y									40.12
	13.79	N	Y						13.79	N	Y									13.79
	54.63	N	N						54.63	N	N									54.63
	18.18	N	N						18.18	N	N									18.18
	37.99	N	N						37.99	N	N									37.99
	28.45	N	Y						28.45	N	Y									28.45
	30.69	N	N						30.69	N	N									30.69
	25.27	N	N						25.27	N	N									25.27
	59.62	Y	N						59.62	Y	N									59.62
	43.89	Y	Y						43.89	Y	Y									43.89
	43.38	Y	N						43.38	Y	N									43.38
	22.35	N	Y						22.35	N	Y									22.35
	33.22	Y	N						33.22	Y	N									33.22
	23.7	Y	Y						23.7	Y	Y									23.7
	80.49	N	N						80.49	N	N									80.49
	37.97	Y	N						37.97	Y	N									37.97
	51.35	Y	N						51.35	Y	N									51.35
	12.86	N	Y						12.86	N	Y									12.86
	46.4	N	N						46.4	N	N									46.4
	10.1	Y	Y						10.1	Y	Y									10.1
	28.25	Y	N						28.25	Y	N									28.25
	15.68	Y	N						15.68	Y	N									15.68
	26.28	Y	N						26.28	Y	N									26.28
	104.69	Y	N						104.69	Y	N									104.69
	52.61	N	N						52.61	N	N									52.61
	12.16	N	N						12.16	N	N									12.16
	9.43	N	Y						9.43	N	Y									9.43
	12.04	N	Y						12.04	N	Y									12.04
								beta	38.8345					bulging	total	%				36.01
								non-beta	33.2497				ins+	9	33	0.272727				28.87
								bulging tip beta	27.6778				ins-	12	38	0.315789				23.77
								bulging tip non-beta	23.9264											15.54
								normal tip beta	43.0183											39.34
								normal tip non-beta	37.7522											34.87
H2540
	8.49	Y	N						8.49	Y	N									8.49
	14.1	Y	N						14.1	Y	N									14.1
	9.05	Y	N						9.05	Y	N									9.05
	13.0	N	N						13	N	N									13
	34.9	Y	N						34.9	Y	N									34.9
	12.8	Y	N						12.8	Y	N									12.8
	10.2	N	Y						10.2	N	Y									10.2
	14.4	N	N						14.4	N	N									14.4
	14.05	N	Y						14.05	N	Y									14.05
	3.6	N	N						3.6	N	N									3.6
	26.96	Y	N						26.96	Y	N									26.96
	13.53	Y	N						13.53	Y	N									13.53
	7.01	Y	N						7.01	Y	N									7.01
	20.61	Y	N						20.61	Y	N									20.61
	26.68	Y	N						26.68	Y	N									26.68
	26.64	Y	N						26.64	Y	N									26.64
	19.34	N	N						19.34	N	N									19.34
	20.97	Y	N						20.97	Y	N									20.97
	6.32	N	N						6.32	N	N									6.32
	10.77	N	Y						10.77	N	Y									10.77
	18.03	N	N						18.03	N	N									18.03
	27.97	N	Y						27.97	N	Y									27.97
	20.04	Y	N						20.04	Y	N									20.04
	13.01	Y	N						13.01	Y	N									13.01
	20.6	Y	N						20.6	Y	N									20.6
	8.24	Y	N						8.24	Y	N									8.24
	21.1	N	N						21.1	N	N									21.1
	26.65	Y	N						26.65	Y	N									26.65
	12.04	Y	N						12.04	Y	N									12.04
	12.01	Y	N						12.01	Y	N									12.01
	14.2	Y	N						14.2	Y	N									14.2
	29.7	Y	N						29.7	Y	N									29.7
	29,.4	Y	N						29.4	Y	N									29.4
	17.7	Y	Y						17.7	Y	Y									17.7
	7.21	Y	N						7.21	Y	N									7.21
	8.6	Y	N						8.6	Y	N									8.6
	17.8	Y	N						17.8	Y	N									17.8
	52.9	Y	N						52.9	Y	N									52.9
	24.08	Y	N						24.08	Y	N									24.08
	7.28	N	N						7.28	N	N									7.28
	25.98	N	N						25.98	N	N									25.98
	28.82	N	Y						28.82	N	Y									28.82
	169.56	N	N						169.56	N	N									169.56
	28.87	Y	N						28.87	Y	N									28.87
	16.3	N	N						16.3	N	N									16.3
	23.4	Y	N						23.4	Y	N									23.4
	25.63	Y	N						25.63	Y	N									25.63
	24.1	Y	N						24.1	Y	N									24.1
	27.16	N	N						27.16	N	N									27.16
	13.45	N	N						13.45	N	N									13.45
	30.48	Y	N						30.48	Y	N									30.48
	39.78	Y	N						39.78	Y	N									39.78
	16.4	Y	Y						16.4	Y	Y									16.4
	36.66	Y	N						36.66	Y	N									36.66
	36.67	N	N						36.67	N	N									36.67
	44.14	Y	Y						44.14	Y	Y									44.14
	18.43	N	N						18.43	N	N									18.43
	34.92	N	N						34.92	N	N									34.92
	57.25	Y	N						57.25	Y	N									57.25
	15.13	N	N						15.13	N	N									15.13
	18.27	Y	N						18.27	Y	N									18.27
	16.12	Y	N						16.12	Y	N									16.12
	39.49	Y	N						39.49	Y	N									39.49
	31.13	Y	N						31.13	Y	N									31.13
	48.89	Y	N						48.89	Y	N									48.89
	29.62	Y	N						29.62	Y	N									29.62
	17.0	Y	Y						17	Y	Y									17
	13.16	N	N						13.16	N	N									13.16
	9.22	N	N						9.22	N	N									9.22
	9.48	N	N						9.48	N	N									9.48
	15.64	N	Y						15.64	N	Y									15.64
	13.6	N	Y						13.6	N	Y									13.6
	10.05	N	Y						10.05	N	Y									10.05
	15.81	Y	N						15.81	Y	N									15.81
	16.129	N	Y						16.129	N	Y									16.129
	14.4	Y	N						14.4	Y	N									14.4
	10.19	Y	N						10.19	Y	N									10.19
	47.79	N	N						47.79	N	N									47.79
	10.05	N	Y						10.05	N	Y									10.05
	23.05	Y	N						23.05	Y	N									23.05
	15.15	Y	N						15.15	Y	N									15.15
	14.21	Y	N						14.21	Y	N									14.21
	14.32	Y	N						14.32	Y	N									14.32
	38.77	N	Y						38.77	N	Y									38.77
	12.36	Y	N						12.36	Y	N									12.36
	14.14	Y	N						14.14	Y	N									14.14
	23.35	Y	N						23.35	Y	N									23.35
	18.43	Y	N						18.43	Y	N									18.43
	20.63	Y	N						20.63	Y	N									20.63
	23.23	Y	N						23.23	Y	N									23.23
	33.01	N	N						33.01	N	N									33.01
	23.25	N	N						23.25	N	N									23.25
	6.7	N	Y						6.7	N	Y									6.7
	10.8	Y	Y						10.8	Y	Y									10.8
	19.33	Y	N						19.33	Y	N									19.33
	16.15	N	N						16.15	N	N									16.15
	26.63	N	N						26.63	N	N									26.63
	21.78	N	N						21.78	N	N									21.78
	15.55	Y	N						15.55	Y	N									15.55
	32.32	Y	N						32.32	Y	N									32.32
	33.26	Y	N						33.26	Y	N									33.26
	54.67	Y	Y						54.67	Y	Y									54.67
	29.27	Y	Y						29.27	Y	Y									29.27
	28.57	Y	N						28.57	Y	N									28.57
	23.52	Y	N						23.52	Y	N									23.52
	20.61	Y	Y						20.61	Y	Y									20.61
	38.98	N	N						38.98	N	N									38.98
	21.47	N	N						21.47	N	N									21.47
	12.72	Y	N						12.72	Y	N									12.72
	17.04	Y	N						17.04	Y	N									17.04
	23.71	Y	Y						23.71	Y	Y									23.71
								beta	22.5886					bulging	total	%				20.61
								non-beta	23.1085				ins+	9	72	0.125				16.225
								bulging tip beta	26.0333				ins-	12	39	0.307692				20.61
								bulging tip non-beta	16.8957											13.825
								normal tip beta	22.0885											20.605
								normal tip non-beta	25.7711											18.885
H2438
								505

## Sheet: Donor char
	Dynamic index	HbA1c	BMI	Cold Ischemic time	Age	Gender												length	SI
H2627	5	41	27.4	07:59:00	62	M		H2618	11.1	45	27.7	07:10:00	80	M				4.3	5
H2573	6.1	38	32.1	13:45:00	56	M		H2643	3.2	48	28.3	16:21:00	68	F				5.12	6.1
H2585			32.8		68	M		H2601			31.1	07:31:00	80	M				4.09	5
H2608		33	27.5	16:50:00	50	M		H2570			31.6		68	M				3.2	11.1
H2613		38	22.3	08:08:00	65	M		H2540	8.1	37	28.7	20:57:00	71	M				3.1	3.2
H2614	5		27.1	10:02:00	69	M												2.26	8.1
MEDIAN	Normal
	Cilium length										T2D
	Ins+	Ins-	normal ins+	bulging ins+	normal ins-	bulging ins-	% bulging ins+	% bulging ins-			Cilium length
H2627	4.301	3.8555	4.653	3.3715	3.993	3.2395	36.6	46.3			Ins+	Ins-	normal ins+	bulging ins+	normal ins-	bulging ins-	% bulging ins+	% bulging ins-
H2573	5.12215	4.543	5.4395	4.3747	4.6761	4.543	24.24	23.07		H2618	3.168	2.827	3.168	3.168	2.816	3.3165	14.03	21.62
H2585	4.9995	4.125	6.0291	3.8742	4.1976	4.0029	40.35	44.4		H2643	3.124	2.882	3.817	2.1285	3.5695	2.1065	32.14	43.63
H2608	4.29825	3.058	4.0876	5.5165	2.8545	4.2394	21.42	41.51		H2601	3.2769	3.51945	4.9214	2.3617	3.84505	2.6939	58.49	42.5
H2613	4.24325	3.8709	5.1645	2.91005	4.9181	2.3925	34.78	34.84		H2570	3.9611	3.1757	4.3274	2.6147	3.8357	1.7094	27.2	31.5
H2614	4.09035	3.5365	4.6156	2.9612	3.5838	2.992	33.33	28.38		H2540	2.2671	1.78475	2.26655	2.2671	2.07735	1.52075	12.5	30.8
	Ins+ cilia	BMI	Hba1c	Age	CIT
	4.301	27.4	41	62	07:59:00
	5.12215	32.1	38	56	13:45:00
	4.9995	32.8		68
	4.29825	27.5	33	50	16:50:00
	4.24325	22.3	38	65	08:08:00
	4.09035	27.1		69	10:02:00
	3.168	27.7	45	80	07:10:00
	3.124	28.3	48	68	16:21:00
	3.2769	31.1		80	07:31:00
	3.9611	31.6		68
	2.2671	28.7	37	71	20:57:00
	Ins- cilia	BMI	Hba1c	Age	CIT
	3.8555	27.4	41	62	07:59:00
	4.543	32.1	38	56	13:45:00
	4.125	32.8		68
	3.058	27.5	33	50	16:50:00
	3.8709	22.3	38	65	08:08:00
	3.5365	27.1		69	10:02:00
	2.827	27.7	45	80	07:10:00
	2.882	28.3	48	68	16:21:00
	3.51945	31.1		80	07:31:00
	3.1757	31.6		68
	1.78475	28.7	37	71	20:57:00
	% bulging tips beta	BMI	Hba1c	Age	CIT
	36.6	27.4	41	62	07:59:00
	24.24	32.1	38	56	13:45:00
	40.35	32.8		68
	21.42	27.5	33	50	16:50:00
	34.78	22.3	38	65	08:08:00
	33.33	27.1		69	10:02:00
	14.03	27.7	45	80	07:10:00
	32.14	28.3	48	68	16:21:00
	58.49	31.1		80	07:31:00
	27.2	31.6		68
	12.5	28.7	37	71	20:57:00

## Sheet: Summary
AVERAGES	Normal										T2D
	Cilium length										Cilium length
	Ins+	Ins-	normal ins+	bulging ins+	normal ins-	bulging ins-	% bulging ins+	% bulging ins-			Ins+	Ins-	normal ins+	bulging ins+	normal ins-	bulging ins-	% bulging ins+	% bulging ins-
H2627	45.95	38.31	51.77	36.31	41.42	34.38	36.6	46.3		H2618	41.17	32.09	42.71	31.73	31.47	34.35	14.03	21.62			ND-beta-tip	ND-NB-tip	T2D-beta-tip	T2D-NB-tip
H2573	50.5796	47.1854	53.8884	40.11	49.131	43.2872	24.24	23.07		H2643	34.67	30.87	39.11	25.31	38.16	20.76	32.14	43.63			36.6	46.3	14.03	21.62
H2585	54.4474	44.2072	65.3035	38.3991	46.5925	40.3739	40.35	44.4		H2601	43.8109	41.355	61.7529	30.2032	49.2583	30.8612	58.49	42.5			24.24	23.07	32.14	43.63
H2608	42.019	36.7875	40.7376	46.7175	30.2748	46.77	21.42	41.51		H2570	38.8345	33.2497	43.0183	27.6778	37.7522	23.9264	27.2	31.5			40.35	44.4	58.49	42.5
HP2237	60.2931	43.7409	65.8773	49.1247	39.869	46.9675	33.33	54.54		H2540	22.5886	23.1085	22.0885	26.0333	25.7711	16.8957	12.5	30.8			21.42	41.51	27.2	31.5
H2613	43.5619	39.8361	51.8512	28.868	44.4559	33.6291	34.78	34.84													33.33	54.54	12.5	30.8
H2614	48.0594	38.4574	50.3219	43.8894	34.6965	47.0424	33.33	28.38													34.78	34.84
																					33.33	28.38
	0.0116754	0.0121508	0.0864468	0.00371307	0.34035	0.00138877	0.685907	0.42425
											beta						bulging	total	%
											non-beta					ins+	31	53	0.584906
											bulging tip beta					ins-	17	40	0.425
											bulging tip non-beta
											normal tip beta
											normal tip non-beta
MEDIAN	Normal
	Cilium length										T2D
	Ins+	Ins-	normal ins+	bulging ins+	normal ins-	bulging ins-	% bulging ins+	% bulging ins-			Cilium length
H2627	39.1	35.05	42.3	30.65	36.3	29.45					Ins+	Ins-	normal ins+	bulging ins+	normal ins-	bulging ins-
H2573	46.565	41.3	49.45	39.77	42.51	41.3				H2618	28.8	25.7	28.8	28.8	25.6	30.15
H2585	45.45	37.5	54.81	35.22	38.16	36.39				H2643	28.4	26.2	34.7	19.35	32.45	19.15
H2608	39.075	27.8	37.16	50.15	25.95	38.54				H2601	29.79	31.995	44.74	21.47	34.955	24.49
HP2237	56.6	35.6	57.5	45.99	36.895	33.03				H2570	36.01	28.87	39.34	23.77	34.87	15.54
H2613	38.575	35.19	46.95	26.455	44.71	21.75				H2540	20.61	16.225	20.605	20.61	18.885	13.825
H2614	37.185	32.15	41.96	26.92	32.58	27.2
T-test	0.00306365	0.0103539	0.0182062	0.0115387	0.0829591	0.0136383
MEDIAN	Normal
	Cilium length										T2D
	Ins+	Ins-	normal ins+	bulging ins+	normal ins-	bulging ins-	% bulging ins+	% bulging ins-			Cilium length
H2627	4.301	3.8555	4.653	3.3715	3.993	3.2395					Ins+	Ins-	normal ins+	bulging ins+	normal ins-	bulging ins-
H2573	5.12215	4.543	5.4395	4.3747	4.6761	4.543				H2618	3.168	2.827	3.168	3.168	2.816	3.3165
H2585	4.9995	4.125	6.0291	3.8742	4.1976	4.0029				H2643	3.124	2.882	3.817	2.1285	3.5695	2.1065
H2608	4.29825	3.058	4.0876	5.5165	2.8545	4.2394				H2601	3.2769	3.51945	4.9214	2.3617	3.84505	2.6939
HP2237	6.226	3.916	6.325	5.0589	4.05845	3.6333				H2570	3.9611	3.1757	4.3274	2.6147	3.8357	1.7094
H2613	4.24325	3.8709	5.1645	2.91005	4.9181	2.3925				H2540	2.2671	1.78475	2.26655	2.2671	2.07735	1.52075
H2614	4.09035	3.5365	4.6156	2.9612	3.5838	2.992
MEDIAN	Normal
	Cilium length										T2D
	Ins+	Ins-	normal ins+	bulging ins+	normal ins-	bulging ins-	% bulging ins+	% bulging ins-			Cilium length
H2627	4.301	3.8555	4.653	3.3715	3.993	3.2395					Ins+	Ins-	normal ins+	bulging ins+	normal ins-	bulging ins-
H2573	5.12215	4.543	5.4395	4.3747	4.6761	4.543				H2618	3.168	2.827	3.168	3.168	2.816	3.3165
H2585	4.9995	4.125	6.0291	3.8742	4.1976	4.0029				H2643	3.124	2.882	3.817	2.1285	3.5695	2.1065
H2608	4.29825	3.058	4.0876	5.5165	2.8545	4.2394				H2601	3.2769	3.51945	4.9214	2.3617	3.84505	2.6939
HP2237	6.226	3.916	6.325	5.0589	4.05845	3.6333				H2570	3.9611	3.1757	4.3274	2.6147	3.8357	1.7094
H2613	4.24325	3.8709	5.1645	2.91005	4.9181	2.3925				H2540	2.2671	1.78475	2.26655	2.2671	2.07735	1.52075
H2614	4.09035	3.5365	4.6156	2.9612	3.5838	2.992
	4.75436	3.84356

## Sheet: cilia per islet Area
	T2D				ND					T2D			ND
H2618	#cilia	Area		H2614	#cilia	Area			H2618	#cilia		H2614	#cilia				H2614	9.36493			H2614	9.36492968475877
	6	528073			4	528073				6			4				H2627	20.1557			H2570	20.1556647686134
	11	528073			6	440630				11			7.1907				H2573	19.9344			H2573	19.9344337788577
	12	528073			9	528073				12			9				H2585	18.9981			H2585	18.998078173849
	2	377663			6	446229				2.79653			7.10048				H2613	17.509			H2613	17.5089688844566
	4	478394			9	463230				4.41538			10.2598
	6	392108			8	438020				8.08052			9.64473
	6	481664			12	470990				6.57811			13.4544				H2618	6.37796			H2618	6.37795549111842
	8	528073			6	484377				8			6.54126				H2643	12.0361			H2643	12.0360528628354
	3	329898			9	300700				4.80215			15.8053				H2540	20.1239			H2540	20.1238952721999
	7	528073			8	421322				7			10.027				H2570	20.1267			H2570	20.1267309072795
	1	438243			1	279874				1.20498			1.88682
	2	391620			5	461808				2.69686			5.71745
	3	408372			12	300096				3.87935			21.1162
	9	399090								11.9087
	8	393439		H2627	18	868592				10.7376		H2627	20.0577					0.519717
	1	447299			15	967888				1.18058			15
	5	337134			15	875897				7.8318			16.5754
	6	444043			18	875905				7.13543			19.8903
	3	390176			23	732028				4.06027			30.4106
	5	467456			19	967888				5.64837			19
	2	435657								2.42426
	8	331900		H2573	16	794471				12.7285		H2573	19.4925
	4	460839			19	967888				4.58358			19
					17	866019							18.9997
H2643	10	528073			31	921025			H2643	10			32.5773
	6	451840			15	820588				7.0123			17.6926
	8	422585			12	825509				9.997			14.0697
	7	429919			19	824203				8.59816			22.3123
	14	417029			18	833150				17.7278			20.911
	7	310779			19	875041				11.8943			21.016
	8	390626			12	875041				10.8149			13.2733
	12	416124								15.2283
	6	223047		H2585	13	753483				14.2052		H2585	16.6302
	11	469193			18	967888				12.3804			17.9256
	14	528073			11	803828				14			13.1903
	11	461966			15	769885				12.5741			18.7798
					7	628212							10.7403
H2540	12	388722			23	967888			H2540	16.3018			22.9049
	6	388722			20	868719				8.15091			22.191
	12	302233			8	832231				20.9669			9.26558
	10	302026			18	707372				17.4844			24.5274
	17	286870			29	967888				31.2938			28.8802
	21	417753			17	751993				26.5457			21.7902
					19	865850							21.1513
H2570	24	967888		H2613	8	528073			H2570	24		H2613	8
	14	845785			14	528073				16.0211			14
	15	967888			14	528073				15			14
	4	698114			12	528073				5.54573			12
	23	888016			12	268401				25.0687			23.6097
	16	719258			24	528073				21.5308			24
	27	795586			16	528073				32.8475			16
	21	967888			13	848972				21			14.8209
					13	689256							18.2553
					16	790988							19.5783
					22	793250							26.8434
					19	967888							19

## Sheet: All cilia
ND				T2D				ND				T2D				ND				T2D
Beta	non-beta			Beta	non-beta			Beta	non-beta			Beta	non-beta			Beta	non-beta			Beta	non-beta
34.7	98.1			20.1	33.9			3.817	10.791			2.211	3.729			3.817	10.791			2.211	3.729
29.8	75.5			11.6	25.6			3.278	8.305			1.276	2.816			3.278	8.305			1.276	2.816
40.5	13.5			19.8	21.5			4.455	1.485			2.178	2.365			4.455	1.485			2.178	2.365
8.5	15.3			5.6	83.9			0.935	1.683			0.616	9.229			0.935	1.683			0.616	9.229
45	15.8			12.6	43.4			4.95	1.738			1.386	4.774			4.95	1.738			1.386	4.774
41.2	34.5			32.4	20.6			4.532	3.795			3.564	2.266			4.532	3.795			3.564	2.266
22.6	11.4			20.2	19.9			2.486	1.254			2.222	2.189			2.486	1.254			2.222	2.189
31.1	50.8			14.4	18.5			3.421	5.588			1.584	2.035			3.421	5.588			1.584	2.035
32.1	102.8			17.8	13.4			3.531	11.308			1.958	1.474			3.531	11.308			1.958	1.474
34.4	14.6			28.8	14.8			3.784	1.606			3.168	1.628			3.784	1.606			3.168	1.628
68.5	35.1			73.5	25.7			7.535	3.861			8.085	2.827			7.535	3.861			8.085	2.827
46.5	22.2			28.8	55.1			5.115	2.442			3.168	6.061			5.115	2.442			3.168	6.061
89.1	29.6			36.4	23.6			9.801	3.256			4.004	2.596			9.801	3.256			4.004	2.596
63.8	22.3			31.3	27.7			7.018	2.453			3.443	3.047			7.018	2.453			3.443	3.047
71.4	26.9			52.4	31			7.854	2.959			5.764	3.41			7.854	2.959			5.764	3.41
45.2	45.9			21.4	25.4			4.972	5.049			2.354	2.794			4.972	5.049			2.354	2.794
91.1	32.6			23.4	9.8			10.021	3.586			2.574	1.078			10.021	3.586			2.574	1.078
30.6	36.6			32.1	8.5			3.366	4.026			3.531	0.935			3.366	4.026			3.531	0.935
45.8	35.9			16.7	19.6			5.038	3.949			1.837	2.156			5.038	3.949			1.837	2.156
48.8	27.5			35.3	18.3			5.368	3.025			3.883	2.013			5.368	3.025			3.883	2.013
48.8	42			28.7	23.6			5.368	4.62			3.157	2.596			5.368	4.62			3.157	2.596
98.3	45			31.9	37.2			10.813	4.95			3.509	4.092			10.813	4.95			3.509	4.092
21.1	22.4			27.1	48.3			2.321	2.464			2.981	5.313			2.321	2.464			2.981	5.313
94.6	20			66.8	48.8			10.406	2.2			7.348	5.368			10.406	2.2			7.348	5.368
42.8	43.2			23.8	12.4			4.708	4.752			2.618	1.364			4.708	4.752			2.618	1.364
58.5	12.8			31.1	42.4			6.435	1.408			3.421	4.664			6.435	1.408			3.421	4.664
175.5	31.4			209.4	27.8			19.305	3.454			23.034	3.058			19.305	3.454			23.034	3.058
49.5	12.4			119.9	29.3			5.445	1.364			13.189	3.223			5.445	1.364			13.189	3.223
47.2	40.1			153.7	53.4			5.192	4.411			16.907	5.874			5.192	4.411			16.907	5.874
132.8	12.8			25.6	76.4			14.608	1.408			2.816	8.404			14.608	1.408			2.816	8.404
132.9	36.3			179.8	61.3			14.619	3.993			19.778	6.743			14.619	3.993			19.778	6.743
72.1	21.4			102.8	8.6			7.931	2.354			11.308	0.946			7.931	2.354			11.308	0.946
89.1	15.1			26.5	59.1			9.801	1.661			2.915	6.501			9.801	1.661			2.915	6.501
57.8	35			28.2	43.9			6.358	3.85			3.102	4.829			6.358	3.85			3.102	4.829
36.9	48.2			26.4	39.5			4.059	5.302			2.904	4.345			4.059	5.302			2.904	4.345
75.3	78.4			32.9	12			8.283	8.624			3.619	1.32			8.283	8.624			3.619	1.32
36.1	16.1			31.4	23.2			3.971	1.771			3.454	2.552			3.971	1.771			3.454	2.552
60.6	17.9			31.5				6.666	1.969			3.465				6.666	1.969			3.465
31.3	84.2			27.5				3.443	9.262			3.025				3.443	9.262			3.025
41.3	36.8			26.9				4.543	4.048			2.959				4.543	4.048			2.959
30.8	43.9			36.3				3.388	4.829			3.993				3.388	4.829			3.993
28.6	25.6			19.5				3.146	2.816			2.145				3.146	2.816			2.145
25.7	42.3			98.7				2.827	4.653			10.857				2.827	4.653			10.857
48.6	19.8			48.4				5.346	2.178			5.324				5.346	2.178			5.324
52.8	50.1			24.9				5.808	5.511			2.739				5.808	5.511			2.739
17.1	23.9			13.2				1.881	2.629			1.452				1.881	2.629			1.452
14.8	47.1			52.4				1.628	5.181			5.764				1.628	5.181			5.764
55.4	55.7			14.3				6.094	6.127			1.573				6.094	6.127			1.573
29.4	34.3			35.2				3.234	3.773			3.872				3.234	3.773			3.872
21.1	54.8			34.6				2.321	6.028			3.806				2.321	6.028			3.806
42.6	67.2			31.2				4.686	7.392			3.432				4.686	7.392			3.432
39.8	50.9			21.1				4.378	5.599			2.321				4.378	5.599			2.321
22.7	66.6			12.8				2.497	7.326			1.408				2.497	7.326			1.408
18.1	68.1			73.6				1.991	7.491			8.096				1.991	7.491			8.096
39.1				30.5				4.301				3.355				4.301				3.355
43.8				16.1				4.818				1.771				4.818				1.771
12.8				17.6				1.408				1.936				1.408				1.936
22.8								2.508								2.508
23.9								2.629								2.629
43.3								4.763								4.763
34.6								3.806								3.806
130.8								14.388								14.388
18.4				19.9	41.4			2.024				2.189	4.554			2.024				2.189	4.554
22.2				13.1	34.1			2.442				1.441	3.751			2.442				1.441	3.751
28.9				19.2	35.1			3.179				2.112	3.861			3.179				2.112	3.861
26.6				21.1	86.6			2.926				2.321	9.526			2.926				2.321	9.526
16.8				18.8	60.3			1.848				2.068	6.633			1.848				2.068	6.633
15.8				8.6	11.4			1.738				0.946	1.254			1.738				0.946	1.254
22.2				13.4	30.8			2.442				1.474	3.388			2.442				1.474	3.388
20.9				14.1	8.4			2.299				1.551	0.924			2.299				1.551	0.924
14.9				26.2	25.2			1.639				2.882	2.772			1.639				2.882	2.772
39.1				14.6	19.7			4.301				1.606	2.167			4.301				1.606	2.167
48.9				11.7	37.3			5.379				1.287	4.103			5.379				1.287	4.103
20.6				25.5	42.9			2.266				2.805	4.719			2.266				2.805	4.719
12.7				45.6	29.1			1.397				5.016	3.201			1.397				5.016	3.201
107.5				16.2	21.9			11.825				1.782	2.409			11.825				1.782	2.409
11.4				18.9	91.9			1.254				2.079	10.109			1.254				2.079	10.109
27.6				28.1	31.7			3.036				3.091	3.487			3.036				3.091	3.487
33.8				14.4	65.95			3.718				1.584	7.2545			3.718				1.584	7.2545
51.5				61.9	61.6			5.665				6.809	6.776			5.665				6.809	6.776
38.6				29.1	84.4			4.246				3.201	9.284			4.246				3.201	9.284
58.7				21.9	68.3			6.457				2.409	7.513			6.457				2.409	7.513
44.4				33.9	46.9			4.884				3.729	5.159			4.884				3.729	5.159
40.8				10.6	44.5			4.488				1.166	4.895			4.488				1.166	4.895
55.1				22.8	36.7			6.061				2.508	4.037			6.061				2.508	4.037
36.2				25.8	59.4			3.982				2.838	6.534			3.982				2.838	6.534
13.1				16.1	26.2			1.441				1.771	2.882			1.441				1.771	2.882
24.7				14.5	39.2			2.717				1.595	4.312			2.717				1.595	4.312
80.7				12.8	11.7			8.877				1.408	1.287			8.877				1.408	1.287
30.3				47.1	20.4			3.333				5.181	2.244			3.333				5.181	2.244
20.6				14.7	27.7			2.266				1.617	3.047			2.266				1.617	3.047
98.1				59.2	28.3			10.791				6.512	3.113			10.791				6.512	3.113
85.3				19.2	79.5			9.383				2.112	8.745			9.383				2.112	8.745
31				26.8	13.1			3.41				2.948	1.441			3.41				2.948	1.441
				15.1	19.2							1.661	2.112							1.661	2.112
				23.2	41.9							2.552	4.609							2.552	4.609
				39.2	13.3							4.312	1.463							4.312	1.463
				19.1	58.4							2.101	6.424							2.101	6.424
				15.2	40.1							1.672	4.411							1.672	4.411
30.7	25.28			24.8	36.1			3.377	2.7808			2.728	3.971			3.377	2.7808			2.728	3.971
26.68	71.34			14.2	40.1			2.9348	7.8474			1.562	4.411			2.9348	7.8474			1.562	4.411
54.81	25.61			15.5	116.7			6.0291	2.8171			1.705	12.837			6.0291	2.8171			1.705	12.837
46.64	72			14.1	51.6			5.1304	7.92			1.551	5.676			5.1304	7.92			1.551	5.676
95.54	74.67			27.6	17			10.5094	8.2137			3.036	1.87			10.5094	8.2137			3.036	1.87
42.89	58.83				65.5			4.7179	6.4713				7.205			4.7179	6.4713				7.205
46.39	43.26				15.5			5.1029	4.7586				1.705			5.1029	4.7586				1.705
70.73	41.16				20.1			7.7803	4.5276				2.211			7.7803	4.5276				2.211
22.36	49.03				63.2			2.4596	5.3933				6.952			2.4596	5.3933				6.952
46.49	35.03				49.5			5.1139	3.8533				5.445			5.1139	3.8533				5.445
141.83	83.58				27.2			15.6013	9.1938				2.992			15.6013	9.1938				2.992
55.73	92.89				50.7			6.1303	10.2179				5.577			6.1303	10.2179				5.577
51.18	16.97				24.6			5.6298	1.8667				2.706			5.6298	1.8667				2.706
62.88	47.47				42.3			6.9168	5.2217				4.653			6.9168	5.2217				4.653
107.13	69.83				28.4			11.7843	7.6813				3.124			11.7843	7.6813				3.124
34.98	48.09				21.1			3.8478	5.2899				2.321			3.8478	5.2899				2.321
58.13	27.07				33.1			6.3943	2.9777				3.641			6.3943	2.9777				3.641
22.36	69.5				26.4			2.4596	7.645				2.904			2.4596	7.645				2.904
68.54	18.97				18.2			7.5394	2.0867				2.002			7.5394	2.0867				2.002
54.81	32.24				9.5			6.0291	3.5464				1.045			6.0291	3.5464				1.045
20	36.05				16.2			2.2	3.9655				1.782			2.2	3.9655				1.782
49.63	14.14				30.1			5.4593	1.5554				3.311			5.4593	1.5554				3.311
52.03	41.23				29.4			5.7233	4.5353				3.234			5.7233	4.5353				3.234
49.17	50.38				36.4			5.4087	5.5418				4.004			5.4087	5.5418				4.004
32.56	230.8				34.1			3.5816	25.388				3.751			3.5816	25.388				3.751
95.15	22.84				51.1			10.4665	2.5124				5.621			10.4665	2.5124				5.621
73.49	13.41				12.3			8.0839	1.4751				1.353			8.0839	1.4751				1.353
52.71	36.96				35.3			5.7981	4.0656				3.883			5.7981	4.0656				3.883
45.5	20.89				17.4			5.005	2.2979				1.914			5.005	2.2979				1.914
31.83	50.8				59.6			3.5013	5.588				6.556			3.5013	5.588				6.556
36.82	47.56				14.6			4.0502	5.2316				1.606			4.0502	5.2316				1.606
66.47	18.254				23.9			7.3117	2.00794				2.629			7.3117	2.00794				2.629
14.14	43.61				95.6			1.5554	4.7971				10.516			1.5554	4.7971				10.516
41.37	124.86							4.5507	13.7346							4.5507	13.7346
49.45	38.52							5.4395	4.2372							5.4395	4.2372
61.64	52							6.7804	5.72							6.7804	5.72
38.621	66.71							4.24831	7.3381							4.24831	7.3381
71.07	57.02							7.8177	6.2722							7.8177	6.2722
12.52	38.28							1.3772	4.2108							1.3772	4.2108
55.96	13			62.48	96.19			6.1556	1.43			6.8728	10.5809			6.1556	1.43			6.8728	10.5809
39.97	33.83			67.66	71.91			4.3967	3.7213			7.4426	7.9101			4.3967	3.7213			7.4426	7.9101
85.62	33.9			139.9	21.13			9.4182	3.729			15.389	2.3243			9.4182	3.729			15.389	2.3243
50.57	18.48			122.47	32.96			5.5627	2.0328			13.4717	3.6256			5.5627	2.0328			13.4717	3.6256
32.5	10.77			88.87	21.8			3.575	1.1847			9.7757	2.398			3.575	1.1847			9.7757	2.398
16.64	9.22			15.03	76.4			1.8304	1.0142			1.6533	8.404			1.8304	1.0142			1.6533	8.404
31.83	12.16			253.65	62.76			3.5013	1.3376			27.9015	6.9036			3.5013	1.3376			27.9015	6.9036
71.66	82.49			39.34	11.8			7.8826	9.0739			4.3274	1.298			7.8826	9.0739			4.3274	1.298
23	39.41			104.5	21.27			2.53	4.3351			11.495	2.3397			2.53	4.3351			11.495	2.3397
72.17	53.46			45.61	41.56			7.9387	5.8806			5.0171	4.5716			7.9387	5.8806			5.0171	4.5716
38.49	36.72			18.35	49.5			4.2339	4.0392			2.0185	5.445			4.2339	4.0392			2.0185	5.445
27.63	40.81			54.72	41.72			3.0393	4.4891			6.0192	4.5892			3.0393	4.4891			6.0192	4.5892
49.25	43.23			37.75	36.3			5.4175	4.7553			4.1525	3.993			5.4175	4.7553			4.1525	3.993
55.26	41.3			44.74	111.12			6.0786	4.543			4.9214	12.2232			6.0786	4.543			4.9214	12.2232
36.71	53.93			24.94	45.85			4.0381	5.9323			2.7434	5.0435			4.0381	5.9323			2.7434	5.0435
35.13	48.13			19.66	31.03			3.8643	5.2943			2.1626	3.4133			3.8643	5.2943			2.1626	3.4133
27.95	49.16			13.44	23.93			3.0745	5.4076			1.4784	2.6323			3.0745	5.4076			1.4784	2.6323
45.85	45.63			19.7	24.04			5.0435	5.0193			2.167	2.6444			5.0435	5.0193			2.167	2.6444
37.63	104.59			7.8	24.83			4.1393	11.5049			0.858	2.7313			4.1393	11.5049			0.858	2.7313
39.57	29.42			41.4	12.9			4.3527	3.2362			4.554	1.419			4.3527	3.2362			4.554	1.419
72.48	55.63			15.5	47.45			7.9728	6.1193			1.705	5.2195			7.9728	6.1193			1.705	5.2195
46.18	41.76			73.15	79.7			5.0798	4.5936			8.0465	8.767			5.0798	4.5936			8.0465	8.767
37.01	40.84			27	19.4			4.0711	4.4924			2.97	2.134			4.0711	4.4924			2.97	2.134
71.99	18.35			19.7	41.98			7.9189	2.0185			2.167	4.6178			7.9189	2.0185			2.167	4.6178
58.62	84.75			18.05	55.69			6.4482	9.3225			1.9855	6.1259			6.4482	9.3225			1.9855	6.1259
35.04	18.95			48.3	16.7			3.8544	2.0845			5.313	1.837			3.8544	2.0845			5.313	1.837
108.57				29.79	135.05			11.9427	0			3.2769	14.8555			11.9427				3.2769	14.8555
				21.37	43.41							2.3507	4.7751							2.3507	4.7751
				22.02	24.04							2.4222	2.6444							2.4222	2.6444
				19	26.08							2.09	2.8688							2.09	2.8688
183.98	22.46			16.6	17.05			20.2378	2.4706			1.826	1.8755			20.2378	2.4706			1.826	1.8755
17.11	21.09			46.19	26.07			1.8821	2.3199			5.0809	2.8677			1.8821	2.3199			5.0809	2.8677
16.49	24.04			44.83	24.49			1.8139	2.6444			4.9313	2.6939			1.8139	2.6444			4.9313	2.6939
24.2	32.25			79.66	20.8			2.662	3.5475			8.7626	2.288			2.662	3.5475			8.7626	2.288
61.32	64.55			56.58	12.53			6.7452	7.1005			6.2238	1.3783			6.7452	7.1005			6.2238	1.3783
36.77	18.38			91.34	33.61			4.0447	2.0218			10.0474	3.6971			4.0447	2.0218			10.0474	3.6971
23.6	53.86			30.64	30.61			2.596	5.9246			3.3704	3.3671			2.596	5.9246			3.3704	3.3671
66.06	91.73			21.04	37.94			7.2666	10.0903			2.3144	4.1734			7.2666	10.0903			2.3144	4.1734
85.98	31.31			28.1	88.62			9.4578	3.4441			3.091	9.7482			9.4578	3.4441			3.091	9.7482
12.53	38.86			33.69	13.98			1.3783	4.2746			3.7059	1.5378			1.3783	4.2746			3.7059	1.5378
26	32.45			34.88				2.86	3.5695			3.8368				2.86	3.5695			3.8368
32.03	35.58			41.68				3.5233	3.9138			4.5848				3.5233	3.9138			4.5848
18.97	38.16			34.73				2.0867	4.1976			3.8203				2.0867	4.1976			3.8203
18.16	24.8			20.02				1.9976	2.728			2.2022				1.9976	2.728			2.2022
157.3	62.5			29.22				17.303	6.875			3.2142				17.303	6.875			3.2142
59.52	19.1			19.61				6.5472	2.101			2.1571				6.5472	2.101			2.1571
87.73	26.9			29.17				9.6503	2.959			3.2087				9.6503	2.959			3.2087
95.25	29.35			21.47				10.4775	3.2285			2.3617				10.4775	3.2285			2.3617
25.02	31.03			26.78				2.7522	3.4133			2.9458				2.7522	3.4133			2.9458
51.61	38.7			20.1				5.6771	4.257			2.211				5.6771	4.257			2.211
72.04	121.45			20.31				7.9244	13.3595			2.2341				7.9244	13.3595			2.2341
74.93	75.51			33.05				8.2423	8.3061			3.6355				8.2423	8.3061			3.6355
33.24	44.22			26.4				3.6564	4.8642			2.904				3.6564	4.8642			2.904
115.14	31.51							12.6654	3.4661							12.6654	3.4661
89.82	33.1							9.8802	3.641							9.8802	3.641
46.89	28.63							5.1579	3.1493							5.1579	3.1493
48.16	31.49							5.2976	3.4639							5.2976	3.4639
47.59	19.44							5.2349	2.1384							5.2349	2.1384
49.13	49.1			40.71	36.94			5.4043	5.401			4.4781	4.0634			5.4043	5.401			4.4781	4.0634
37.49	34.28			58.83	22.9			4.1239	3.7708			6.4713	2.519			4.1239	3.7708			6.4713	2.519
35.22	47.55			68.38	72.22			3.8742	5.2305			7.5218	7.9442			3.8742	5.2305			7.5218	7.9442
23.18	37.2			42.6	29.29			2.5498	4.092			4.686	3.2219			2.5498	4.092			4.686	3.2219
49.3	58.4			36.01	38.41			5.423	6.424			3.9611	4.2251			5.423	6.424			3.9611	4.2251
36.58	30.83			43.3	12.04			4.0238	3.3913			4.763	1.3244			4.0238	3.3913			4.763	1.3244
51.55	31.38			27.82	80.34			5.6705	3.4518			3.0602	8.8374			5.6705	3.4518			3.0602	8.8374
24.2	14.8			8.06	40.04			2.662	1.628			0.8866	4.4044			2.662	1.628			0.8866	4.4044
35.66	20.56			72.9	14.3			3.9226	2.2616			8.019	1.573			3.9226	2.2616			8.019	1.573
46.37	90.13			25.61	15.05			5.1007	9.9143			2.8171	1.6555			5.1007	9.9143			2.8171	1.6555
127.93	51.88			49.03	16.3			14.0723	5.7068			5.3933	1.793			14.0723	5.7068			5.3933	1.793
59.63	29.7			33.36	18.85			6.5593	3.267			3.6696	2.0735			6.5593	3.267			3.6696	2.0735
45.45	13.03			23.77	32.67			4.9995	1.4333			2.6147	3.5937			4.9995	1.4333			2.6147	3.5937
34.12	67.22			32.62	41.41			3.7532	7.3942			3.5882	4.5551			3.7532	7.3942			3.5882	4.5551
29.8	50.2			18.14	76.1			3.278	5.522			1.9954	8.371			3.278	5.522			1.9954	8.371
73.03	42.02			11.66	30.64			8.0333	4.6222			1.2826	3.3704			8.0333	4.6222			1.2826	3.3704
65.87	32.44			56.05	73.77			7.2457	3.5684			6.1655	8.1147			7.2457	3.5684			6.1655	8.1147
21.29	80.6			23.54	15.54			2.3419	8.866			2.5894	1.7094			2.3419	8.866			2.5894	1.7094
35.77	41.2			30.33	23.24			3.9347	4.532			3.3363	2.5564			3.9347	4.532			3.3363	2.5564
32.11	33.6			60.57	34.87			3.5321	3.696			6.6627	3.8357			3.5321	3.696			6.6627	3.8357
39.8	74.2			40.12	18.9			4.378	8.162			4.4132	2.079			4.378	8.162			4.4132	2.079
63.37	50.78			59.62	49.8			6.9707	5.5858			6.5582	5.478			6.9707	5.5858			6.5582	5.478
38.9	42.3			43.89	12.53			4.279	4.653			4.8279	1.3783			4.279	4.653			4.8279	1.3783
151.1	46.5			43.38	13.79			16.621	5.115			4.7718	1.5169			16.621	5.115			4.7718	1.5169
58.01	86.432			33.22	54.63			6.3811	9.50752			3.6542	6.0093			6.3811	9.50752			3.6542	6.0093
103.4	75.1			23.7	18.18			11.374	8.261			2.607	1.9998			11.374	8.261			2.607	1.9998
23.4	37.5			37.97	37.99			2.574	4.125			4.1767	4.1789			2.574	4.125			4.1767	4.1789
39.1	59.6			51.35	28.45			4.301	6.556			5.6485	3.1295			4.301	6.556			5.6485	3.1295
45.3	29.1			10.1	30.69			4.983	3.201			1.111	3.3759			4.983	3.201			1.111	3.3759
	63.9			28.25	25.27				7.029			3.1075	2.7797				7.029			3.1075	2.7797
	33.24			15.68	22.35				3.6564			1.7248	2.4585				3.6564			1.7248	2.4585
	59.8			26.28	80.49				6.578			2.8908	8.8539				6.578			2.8908	8.8539
	28.9			104.69	12.86				3.179			11.5159	1.4146				3.179			11.5159	1.4146
	69.3				46.4				7.623				5.104				7.623				5.104
	49.83				52.61				5.4813				5.7871				5.4813				5.7871
					12.16								1.3376								1.3376
					9.43								1.0373								1.0373
					12.04								1.3244								1.3244
87.68	21.02							9.6448	2.3122							9.6448	2.3122
57.44	23.02							6.3184	2.5322							6.3184	2.5322
31.39	45.48							3.4529	5.0028							3.4529	5.0028
26.6	21.54							2.926	2.3694							2.926	2.3694
22.28	25.88							2.4508	2.8468							2.4508	2.8468
35.53	30.69							3.9083	3.3759							3.9083	3.3759
54.9	25.49							6.039	2.8039							6.039	2.8039
30.19	14.15							3.3209	1.5565							3.3209	1.5565
16.15	33.96							1.7765	3.7356							1.7765	3.7356
11.04	15.8							1.2144	1.738							1.2144	1.738
48.08	42.17							5.2888	4.6387							5.2888	4.6387
56.33	13							6.1963	1.43							6.1963	1.43
21.09	27.56			8.49	13			2.3199	3.0316			0.9339	1.43			2.3199	3.0316			0.9339	1.43
44.18	18.35			14.1	10.2			4.8598	2.0185			1.551	1.122			4.8598	2.0185			1.551	1.122
25.29	15.13			9.05	14.4			2.7819	1.6643			0.9955	1.584			2.7819	1.6643			0.9955	1.584
28.07	131.57			34.9	14.05			3.0877	14.4727			3.839	1.5455			3.0877	14.4727			3.839	1.5455
38.95	45.45			12.8	3.6			4.2845	4.9995			1.408	0.396			4.2845	4.9995			1.408	0.396
20.98	61.28			26.96	19.34			2.3078	6.7408			2.9656	2.1274			2.3078	6.7408			2.9656	2.1274
47.73	38.9			13.53	6.32			5.2503	4.279			1.4883	0.6952			5.2503	4.279			1.4883	0.6952
22.236	53.84			7.01	10.77			2.44596	5.9224			0.7711	1.1847			2.44596	5.9224			0.7711	1.1847
16.27	66.47			20.61	18.03			1.7897	7.3117			2.2671	1.9833			1.7897	7.3117			2.2671	1.9833
35.85	31.8			26.68	27.97			3.9435	3.498			2.9348	3.0767			3.9435	3.498			2.9348	3.0767
16.03	22.24			26.64	21.1			1.7633	2.4464			2.9304	2.321			1.7633	2.4464			2.9304	2.321
50.99	12.5			20.97	7.28			5.6089	1.375			2.3067	0.8008			5.6089	1.375			2.3067	0.8008
107.28	20.02			20.04	25.98			11.8008	2.2022			2.2044	2.8578			11.8008	2.2022			2.2044	2.8578
81.35	25.7			13.01	28.82			8.9485	2.827			1.4311	3.1702			8.9485	2.827			1.4311	3.1702
44.89	22.56			20.6	169.56			4.9379	2.4816			2.266	18.6516			4.9379	2.4816			2.266	18.6516
48.93	27.8			8.24	16.3			5.3823	3.058			0.9064	1.793			5.3823	3.058			0.9064	1.793
39.84	13.3			26.65	27.16			4.3824	1.463			2.9315	2.9876			4.3824	1.463			2.9315	2.9876
60.22	10.29			12.04	13.45			6.6242	1.1319			1.3244	1.4795			6.6242	1.1319			1.3244	1.4795
51.87	16.12			12.01	36.67			5.7057	1.7732			1.3211	4.0337			5.7057	1.7732			1.3211	4.0337
22.29	25.95			14.2	18.43			2.4519	2.8545			1.562	2.0273			2.4519	2.8545			1.562	2.0273
36.47	28.3			29.7	34.92			4.0117	3.113			3.267	3.8412			4.0117	3.113			3.267	3.8412
41.01	15.6			29.4	15.13			4.5111	1.716			3.234	1.6643			4.5111	1.716			3.234	1.6643
43.68	42.47			17.7	13.16			4.8048	4.6717			1.947	1.4476			4.8048	4.6717			1.947	1.4476
46.95	65.62			7.21	9.22			5.1645	7.2182			0.7931	1.0142			5.1645	7.2182			0.7931	1.0142
60.53	45.59			8.6	9.48			6.6583	5.0149			0.946	1.0428			6.6583	5.0149			0.946	1.0428
69.78	59.6			17.8	15.64			7.6758	6.556			1.958	1.7204			7.6758	6.556			1.958	1.7204
17.2	56.1			52.9	13.6			1.892	6.171			5.819	1.496			1.892	6.171			5.819	1.496
45.14	149.81			24.08	10.05			4.9654	16.4791			2.6488	1.1055			4.9654	16.4791			2.6488	1.1055
34.87	69.3			28.87	16.129			3.8357	7.623			3.1757	1.77419			3.8357	7.623			3.1757	1.77419
45.45	34.61			23.4	47.79			4.9995	3.8071			2.574	5.2569			4.9995	3.8071			2.574	5.2569
21.28	49.4			25.63	10.05			2.3408	5.434			2.8193	1.1055			2.3408	5.434			2.8193	1.1055
62.48	28.86			24.1	38.77			6.8728	3.1746			2.651	4.2647			6.8728	3.1746			2.651	4.2647
55.41	18.44			30.48	33.01			6.0951	2.0284			3.3528	3.6311			6.0951	2.0284			3.3528	3.6311
39.2	17.09			39.78	23.25			4.312	1.8799			4.3758	2.5575			4.312	1.8799			4.3758	2.5575
15.25	66.58			16.4	6.7			1.6775	7.3238			1.804	0.737			1.6775	7.3238			1.804	0.737
15	44.8			36.66	16.15			1.65	4.928			4.0326	1.7765			1.65	4.928			4.0326	1.7765
20.48	24.08			44.14	26.63			2.2528	2.6488			4.8554	2.9293			2.2528	2.6488			4.8554	2.9293
123.4	45.82			57.25	21.78			13.574	5.0402			6.2975	2.3958			13.574	5.0402			6.2975	2.3958
24.72	17.4			18.27	38.98			2.7192	1.914			2.0097	4.2878			2.7192	1.914			2.0097	4.2878
29.62	21.47			16.12	21.47			3.2582	2.3617			1.7732	2.3617			3.2582	2.3617			1.7732	2.3617
32.53	49.77			39.49				3.5783	5.4747			4.3439				3.5783	5.4747			4.3439
78.6	63.17			31.13				8.646	6.9487			3.4243				8.646	6.9487			3.4243
54.22				48.89				5.9642				5.3779				5.9642				5.3779
37.85				29.62				4.1635				3.2582				4.1635				3.2582
				17								1.87								1.87
				15.81								1.7391								1.7391
				14.4								1.584								1.584
				10.19								1.1209								1.1209
44.47	28.57			23.05				4.8917	3.1427			2.5355				4.8917	3.1427			2.5355
57.1	74.59			15.15				6.281	8.2049			1.6665				6.281	8.2049			1.6665
56.97	103.36			14.21				6.2667	11.3696			1.5631				6.2667	11.3696			1.5631
75.55	65.63			14.32				8.3105	7.2193			1.5752				8.3105	7.2193			1.5752
74.05	27.78			12.36				8.1455	3.0558			1.3596				8.1455	3.0558			1.3596
56.26	71.45			14.14				6.1886	7.8595			1.5554				6.1886	7.8595			1.5554
59.83	40.9			23.35				6.5813	4.499			2.5685				6.5813	4.499			2.5685
31.16	25.05			18.43				3.4276	2.7555			2.0273				3.4276	2.7555			2.0273
40.15	30.59			20.63				4.4165	3.3649			2.2693				4.4165	3.3649			2.2693
53.12	32.01			23.23				5.8432	3.5211			2.5553				5.8432	3.5211			2.5553
31.06	37.49			10.8				3.4166	4.1239			1.188				3.4166	4.1239			1.188
232.52	36.3			19.33				25.5772	3.993			2.1263				25.5772	3.993			2.1263
50.03	24.4			15.55				5.5033	2.684			1.7105				5.5033	2.684			1.7105
45.99	50.26			32.32				5.0589	5.5286			3.5552				5.0589	5.5286			3.5552
124.17	65.73			33.26				13.6587	7.2303			3.6586				13.6587	7.2303			3.6586
73.44	41.86			54.67				8.0784	4.6046			6.0137				8.0784	4.6046			6.0137
42.6	43.8			29.27				4.686	4.818			3.2197				4.686	4.818			3.2197
72.33	34.05			28.57				7.9563	3.7455			3.1427				7.9563	3.7455			3.1427
70.26	34.9			23.52				7.7286	3.839			2.5872				7.7286	3.839			2.5872
28.4	34.9			20.61				3.124	3.839			2.2671				3.124	3.839			2.2671
11.4	30.08			12.72				1.254	3.3088			1.3992				1.254	3.3088			1.3992
66.8	28.6			17.04				7.348	3.146			1.8744				7.348	3.146			1.8744
44.59				23.71				4.9049				2.6081				4.9049				2.6081
65.92								7.2512								7.2512
33.6								3.696								3.696
64.2								7.062								7.062
56.6								6.226								6.226
46.6								5.126								5.126
19.9								2.189								2.189
210.1								23.111								23.111
40.7								4.477								4.477
37.06								4.0766								4.0766
69.5								7.645								7.645
23.32								2.5652								2.5652
40.1								4.411								4.411
57.9								6.369								6.369
65.5								7.205								7.205
40.17								4.4187								4.4187
59.57								6.5527								6.5527
64.88								7.1368								7.1368
97.98								10.7778								10.7778
13.05								1.4355								1.4355
71.86								7.9046								7.9046
65.12								7.1632								7.1632
27.31								3.0041								3.0041
44.25	45.59							4.8675	5.0149							4.8675	5.0149
20.51	77.07							2.2561	8.4777							2.2561	8.4777
47.41	30.26							5.2151	3.3286							5.2151	3.3286
26.7	45.47							2.937	5.0017							2.937	5.0017
17.2	27.29							1.892	3.0019							1.892	3.0019
14.3	36.68							1.573	4.0348							1.573	4.0348
30.69	20.4							3.3759	2.244							3.3759	2.244
74.25	78.65							8.1675	8.6515							8.1675	8.6515
72.34	45.56							7.9574	5.0116							7.9574	5.0116
27.74	49.4							3.0514	5.434							3.0514	5.434
35.53	23							3.9083	2.53							3.9083	2.53
54.58	84.8							6.0038	9.328							6.0038	9.328
41.84	30.84							4.6024	3.3924							4.6024	3.3924
78.4	19.7							8.624	2.167							8.624	2.167
26.8	47.9							2.948	5.269							2.948	5.269
13.4	37.1							1.474	4.081							1.474	4.081
45.5	59.3							5.005	6.523							5.005	6.523
131.54	51.2							14.4694	5.632							14.4694	5.632
22.5	24.24							2.475	2.6664							2.475	2.6664
35.9	44.71							3.949	4.9181							3.949	4.9181
34.8	85.59							3.828	9.4149							3.828	9.4149
24.7	17.1							2.717	1.881							2.717	1.881
52.98	56.48							5.8278	6.2128							5.8278	6.2128
108.11	26.5							11.8921	2.915							11.8921	2.915
63.48	26.64							6.9828	2.9304							6.9828	2.9304
33.98	11.66							3.7378	1.2826							3.7378	1.2826
23.8	40.49							2.618	4.4539							2.618	4.4539
53.7								5.907	0							5.907
21.9	13.6							2.409	1.496							2.409	1.496
50.2	30.41							5.522	3.3451							5.522	3.3451
78.87	12.53							8.6757	1.3783							8.6757	1.3783
44.84	19.46							4.9324	2.1406							4.9324	2.1406
24.7	53.74							2.717	5.9114							2.717	5.9114
31.7	49.67							3.487	5.4637							3.487	5.4637
57.29	81.82							6.3019	9.0002							6.3019	9.0002
24.75	90.05							2.7225	9.9055							2.7225	9.9055
34.22	49.52							3.7642	5.4472							3.7642	5.4472
44.26	33.7							4.8686	3.707							4.8686	3.707
29.65	19.25							3.2615	2.1175							3.2615	2.1175
130.95	10.78							14.4045	1.1858							14.4045	1.1858
59.1	39.66							6.501	4.3626							6.501	4.3626
61.64	16.03							6.7804	1.7633							6.7804	1.7633
19.92	18.02							2.1912	1.9822							2.1912	1.9822
45.46	14.76							5.0006	1.6236							5.0006	1.6236
18	15.62							1.98	1.7182							1.98	1.7182
38.78	12.04							4.2658	1.3244							4.2658	1.3244
14.3	17.08							1.573	1.8788							1.573	1.8788
42.3	19.98							4.653	2.1978							4.653	2.1978
95.24	36.98							10.4764	4.0678							10.4764	4.0678
46.95	21.75							5.1645	2.3925							5.1645	2.3925
11.7	58.74							1.287	6.4614							1.287	6.4614
30.26	16.03							3.3286	1.7633							3.3286	1.7633
80.37	12.16							8.8407	1.3376							8.8407	1.3376
29.68	15							3.2648	1.65							3.2648	1.65
114.93	57.53							12.6423	6.3283							12.6423	6.3283
67.03	118.1							7.3733	12.991							7.3733	12.991
42.19	80.45							4.6409	8.8495							4.6409	8.8495
95.28	16.12							10.4808	1.7732							10.4808	1.7732
46.95	33.23							5.1645	3.6553							5.1645	3.6553
38.016	40.62							4.18176	4.4682							4.18176	4.4682
52.05	80.82							5.7255	8.8902							5.7255	8.8902
46.75	41.85							5.1425	4.6035							5.1425	4.6035
9.85	29.54							1.0835	3.2494							1.0835	3.2494
44.69	46.19							4.9159	5.0809							4.9159	5.0809
26.53	95.32							2.9183	10.4852							2.9183	10.4852
25.45	57.98							2.7995	6.3778							2.7995	6.3778
59.77	9.43							6.5747	1.0373							6.5747	1.0373
36.86								4.0546								4.0546
26.38								2.9018								2.9018
38.57								4.2427								4.2427
60.63								6.6693								6.6693
12.2								1.342								1.342
68.95								7.5845								7.5845
26.57								2.9227								2.9227
21.03								2.3133								2.3133
37.8								4.158								4.158
74.08								8.1488								8.1488
10.8								1.188								1.188
29.93								3.2923								3.2923
21.99								2.4189								2.4189
51.26								5.6386								5.6386
22.95								2.5245								2.5245
38.58								4.2438								4.2438
18.78								2.0658								2.0658
67.76								7.4536								7.4536
39.13								4.3043								4.3043
51.69								5.6859								5.6859
52.26								5.7486								5.7486
27.68								3.0448								3.0448
17.61								1.9371								1.9371
48.72								5.3592								5.3592
12.04								1.3244								1.3244
33.36	52.46							3.6696	5.7706							3.6696	5.7706
32.15	16.12							3.5365	1.7732							3.5365	1.7732
51.81	31.72							5.6991	3.4892							5.6991	3.4892
29.64	36.04							3.2604	3.9644							3.2604	3.9644
15.88	36.77							1.7468	4.0447							1.7468	4.0447
61.84	96.37							6.8024	10.6007							6.8024	10.6007
11.18	30.74							1.2298	3.3814							1.2298	3.3814
66.68	33.37							7.3348	3.6707							7.3348	3.6707
14	25.56							1.54	2.8116							1.54	2.8116
25.33	12.16							2.7863	1.3376							2.7863	1.3376
36.3	17.46							3.993	1.9206							3.993	1.9206
25.58	34.55							2.8138	3.8005							2.8138	3.8005
44.6	14.03							4.906	1.5433							4.906	1.5433
45.36	15.65							4.9896	1.7215							4.9896	1.7215
283.57	35.35							31.1927	3.8885							31.1927	3.8885
51.81	90.88							5.6991	9.9968							5.6991	9.9968
35.45	18.78							3.8995	2.0658							3.8995	2.0658
59.01	17.46							6.4911	1.9206							6.4911	1.9206
54.78	13							6.0258	1.43							6.0258	1.43
215.45	21.57							23.6995	2.3727							23.6995	2.3727
11.18	118.26							1.2298	13.0086							1.2298	13.0086
12.16	35.17							1.3376	3.8687							1.3376	3.8687
40.75	33.23							4.4825	3.6553							4.4825	3.6553
31.97	56.77							3.5167	6.2447							3.5167	6.2447
37.25	29.66							4.0975	3.2626							4.0975	3.2626
74.43	24.1							8.1873	2.651							8.1873	2.651
50.03	16.3							5.5033	1.793							5.5033	1.793
66.42	71.84							7.3062	7.9024							7.3062	7.9024
42.5	51.97							4.675	5.7167							4.675	5.7167
47.88	27.2							5.2668	2.992							5.2668	2.992
51.94	31.69							5.7134	3.4859							5.7134	3.4859
18.35	47.15							2.0185	5.1865							2.0185	5.1865
132.02	104.6							14.5222	11.506							14.5222	11.506
39.4	153.8							4.334	16.918							4.334	16.918
17.99	43.45							1.9789	4.7795							1.9789	4.7795
15.03	42.42							1.6533	4.6662							1.6533	4.6662
16.7	19.1							1.837	2.101							1.837	2.101
73.12	90.59							8.0432	9.9649							8.0432	9.9649
23.08	57.07							2.5388	6.2777							2.5388	6.2777
20.49	54.91							2.2539	6.0401							2.2539	6.0401
23.57	21.07							2.5927	2.3177							2.5927	2.3177
50.8	22.36							5.588	2.4596							5.588	2.4596
27.03	47.97							2.9733	5.2767							2.9733	5.2767
39.47	37.01							4.3417	4.0711							4.3417	4.0711
41.42	37.35							4.5562	4.1085							4.5562	4.1085
30.27	24.18							3.3297	2.6598							3.3297	2.6598
53.16	26.25							5.8476	2.8875							5.8476	2.8875
37.12	16.05							4.0832	1.7655							4.0832	1.7655
36.37	32.58							4.0007	3.5838							4.0007	3.5838
13.6	41.6							1.496	4.576							1.496	4.576
99.3	35.83							10.923	3.9413							10.923	3.9413
17.9	17.72							1.969	1.9492							1.969	1.9492
23.26	16.12							2.5586	1.7732							2.5586	1.7732
85.47	19.48							9.4017	2.1428							9.4017	2.1428
	29.48								3.2428								3.2428
	20.05								2.2055								2.2055
	36.16								3.9776								3.9776
	48.81								5.3691								5.3691
	26.18								2.8798								2.8798
	18.48								2.0328								2.0328
	36.3								3.993								3.993
	21.1								2.321								2.321
	12.53								1.3783								1.3783
	72.39								7.9629								7.9629
	88.06								9.6866								9.6866
	41.69								4.5859								4.5859
	22.4								2.464								2.464
	46.8								5.148								5.148
	41.97								4.6167								4.6167
	16.15								1.7765								1.7765
	15.55								1.7105								1.7105
	19.4								2.134								2.134
	50.56								5.5616								5.5616
	26.9								2.959								2.959
