# Supplementary material for: Somatostatin triggers local cAMP and Ca2+ signaling in primary cilia to modulate pancreatic β-cell function
Source: EMBO J. 2025 Feb 12;44(6):1663–91. doi: 10.1038/s44318-025-00383-7 (PMC11914567; doi:10.1038/s44318-025-00383-7)
Supplement: Supplementary file 5 — Source data Fig. 3 [file 44318_2025_383_MOESM5_ESM.zip › Figure 3/3K-M/Quant distance cilia delta cell ND and T2D.xlsx]

## Sheet: ND
ND
Donor 1	FOV	#delta cells	distance to nearest delta cell
islet 1	1024x1024	9	26	0	0	0	0	0	0	0	112	84	193	78	209		54	10.8		10.8
islet 2	1024x1024	6	0	0	0	0	72	196	27	33							41	8.2		8.2
islet 3	1024x1024	4	72	0	60												44	8.8		8.8
islet 4	1024x1024	5	25	66	102	0	71										52.8	10.56		10.56
islet 5	1024x1024	5	173	203													188	37.6		37.6
islet 6	1024x1024	4	0	0	79	18	59	168	185	530							129.875	25.975		25.975
islet 7	1024x1024	6	0	0	0	0	0	0	56	18	34	37	142	499	291		82.8462	16.5692		16.5692307692308
islet 8	1024x1024	5	0	0	0	41	134	73	87	408							92.875	18.575		18.575
islet 9	1024x1024	4	0	0	21	118	187	264									98.3333	19.6667		19.6666666666667
islet 10	1024x1024	4	0	0	0	0	0	211	325	31							70.875	14.175		14.175
islet 11	1024x1024	6	0	0	0	88	115										40.6	8.12		8.12
Donor 2
islet 1	1024x1024	5	0	0	0	78	53	161	133	262							85.875	17.175		17.175
islet 2		5	0	0	0												0	0		0
islet 3		12	0	0	0	0	0	0	0	14	28	38	28	14	31		11.7692	2.35385		2.35384615384615
islet 4		9	0	0	0	0	0	40	22	18	33	50	12				15.9091	3.18182		3.18181818181818
islet 5		5	0	0	33	117	83	72	177	13	51	119					66.5	13.3		13.3
islet 6		4	0	0	0	19	37	163	9	8	59	152	192				58.0909	11.6182		11.6181818181818
islet 7		6	0	0	0	0	24	207	276	32	31						63.3333	12.6667		12.6666666666667
islet 8		8	0	0	0	35	26	51	26								19.7143	3.94286		3.94285714285714
islet 9		7	0	0	0	0	0	90	97	79	60						36.2222	7.24444		7.24444444444444
islet 10		7	0	23	39	45	117	149	42								59.2857	11.8571		11.8571428571429
islet 11		6	0	0	0	0	18	33	40	41	162	132	45				42.8182	8.56364		8.56363636363636
Donor 3
Islet 1	1024x1024	16	0	0	0	0	38	8									7.66667	1.53333		1.53333333333333
Islet 2		16	0	0	0	0	0	0	0	0	0	28	79	37	16		12.3077	2.46154		2.46153846153846
Islet 3		4	0	0	56	122	10	107	53								49.7143	9.94286		9.94285714285714
Islet 4		5	147	62	123	65	15	114									87.6667	17.5333		17.5333333333333
Islet 5		7	0	0	0	0	0	0	0	0	0	0	23	136	61		16.9231	3.38462		3.38461538461539
Islet 6		21	0	0	0	0	0	0	0	0	0	0	0	9	15	15	1.84615	0.369231		0.369230769230769
Islet 7		25	0	0	0	0	0	0	0	0	19	40	42	7	36	66	11.0769	2.21538		2.21538461538462
Islet 8		16	0	0	0	0	0	0	0	0	13	45	15	45	30	56	11.3846	2.27692		2.27692307692308
Islet 9		10	0	0	57	65	46	31	131	17	87	166	18	197			67.9167	13.5833		13.5833333333333
Islet 10		5	0	0	0	0	0	0	79	46	33	162	176	181	97	145	59.5385	11.9077		11.9076923076923
		8.03125															52.5239	10.5048

## Sheet: T2D
T2D
Donor 1	FOV	#delta cells	distance to nearest delta cell
Islet1	1024x1024	1	0	349	302	62										178.25	35.65		35.65
Islet2		2	62	35	37	181	272	358	417	421						222.875	44.575		44.575
Islet3		5	12	74	82	120	129	176	211	260	163	69				129.6	25.92		25.92
Islet4		2	0	104	308											137.333	27.4667		27.4666666666667
Islet5		3	0	0	79	132										52.75	10.55		10.55
Islet6		3	10	53	57	113										58.25	11.65		11.65
Islet7		3	197	276	29	261										190.75	38.15		38.15
Islet8		1	195	158	253	191	298									219	43.8		43.8
Islet9		2	0	18												9	1.8		1.8
Islet10		4	56	68	114	35	111									76.8	15.36		15.36
Islet11		3	46	284												165	33		33
Islet12		4	54													54	10.8		10.8
Islet13		6	0	56	61	107										56	11.2		11.2
Islet14		12	0	0	0	7	13	20	104	0	56	32	16	17		22.0833	4.41667		4.41666666666667
Islet15		12	0	0	0	0	0	13	13	232	84	196				53.8	10.76		10.76
Islet16		3	40	177	214	210	324	331	43							191.286	38.2571		38.2571428571429
Islet17		3	183	167	308	150										202	40.4		40.4
Islet18		5	0	0		161	224									96.25	19.25		19.25
Islet19		3	167	137	265	329	323									244.2	48.84		48.84
Islet20		5	0	0	25											8.33333	1.66667		1.66666666666667
Islet21		2	46	89	101	27	430	458								191.833	38.3667		38.3666666666667
Islet22		2	0	85	267	238	116	62								128	25.6		25.6
islets 1	1024x1024	11	0	0	0	0	0	0	60	195	69	23	104	48		41.5833	8.31667		8.31666666666667
islets 2		9	0	0	9	46	44	160	13	85						44.625	8.925		8.925
islets 3		3	90	260	95	222	308	461	468	364						283.5	56.7		56.7
islets 4		14	0	0	0	0	0	0	34	84						14.75	2.95		2.95
islets 5		8	5	91	0	0	0	0	0	127	139	17	44	20	70	36.9167	7.38333		7.38333333333333
islets 6		5	0	0	0	0	81	23	192	224	396	260	436	474		173.833	34.7667		34.7666666666667
islets 7		6	0	40	37	60	89	436	206							124	24.8		24.8
islets 8		9	0	0	0	0	0	0	62	61	107	40	233	14	12	43.0833	8.61667		8.61666666666667
islets 9		4	0	0	183	266	31	11	35	77	126					81	16.2		16.2
islets 10		8	0	0	0	0	0	15	145	50	29	35	51	45		30.8333	6.16667		6.16666666666667
		5	20	58	51	48	37	74	23	126	115	239				79.1	15.82		15.82
																110.322	22.0644
		5.09091
																		Difference ND and T2D		0.000413648

## Sheet: individual cilia
	ND	T2D			ND	T2D			ND	T2D			distance	ND	T2D			ND	T2D		distance	ND	T2D
	0	0			0	0			0	0			0	136	94			0.470588	0.419643		0	0.470588235294118	0.419642857142857
	0	349			0	69.8			0	0			5	29	15			0.100346	0.0669643		5	0.100346020761246	0.0669642857142857
	0	302			0	60.4			0	0			10	40	18			0.138408	0.0803571		10	0.13840830449827	0.0803571428571429
	0	62			0	12.4			0	0			15	23	17			0.0795848	0.0758929		15	0.0795847750865052	0.0758928571428571
	0	62			0	12.4			0	0			20	14	11			0.0484429	0.0491071		20	0.0484429065743945	0.0491071428571429
	0	35			0	7			0	0			30	17	15			0.0588235	0.0669643		30	0.0588235294117647	0.0669642857142857
	0	37			0	7.4			0	0			40	4	6			0.0138408	0.0267857		40	0.013840830449827	0.0267857142857143
	112	181			22.4	36.2			0	0			50	4	10			0.0138408	0.0446429		50	0.013840830449827	0.0446428571428571
	84	272			16.8	54.4			0	0			60	1	9			0.00346021	0.0401786		60	0.00346020761245675	0.0401785714285714
	193	358			38.6	71.6			0	0			70	0	3			0	0.0133929		70	0	0.0133928571428571
	78	417			15.6	83.4			0	0			80	1	5			0.00346021	0.0223214		80	0.00346020761245675	0.0223214285714286
	209	421			41.8	84.2			0	0			90	0	3			0	0.0133929		90	0	0.0133928571428571
	0	12			0	2.4			0	0			100	1	0			0.00346021	0		100	0.00346020761245675	0
	0	74			0	14.8			0	0
	0	82			0	16.4			0	0
	0	120			0	24			0	0				ND	T2D
	72	129			14.4	25.8			0	0			total	289	224
	196	176			39.2	35.2			0	0
	27	211			5.4	42.2			0	0
	33	260			6.6	52			0	0
	72	163			14.4	32.6			0	0
	0	69			0				0	0
	60	0			12				0	0			Average distance between delta cell and cilium
	25	104			5				0	0				ND	T2D
	66	308			13.2	61.6			0	0			distance (um)	9.33218	17.1714
	102	0			20.4	0			0	0
	0	0			0	0			0	0			t-test	8.58852e-06
	71	79			14.2	15.8			0	0
	173	132			34.6	26.4			0	0
	203	10			40.6	2			0	0
	0	53			0				0	0
	0	57			0	11.4			0	0
	79	113			15.8				0	0
	18	197			3.6	39.4			0	0
	59	276			11.8	55.2			0	0
	168	29			33.6	5.8			0	0
	185	261			37	52.2			0	0
	530	195			106	39			0	0
	0	158			0	31.6			0	0
	0	253			0				0	0
	0	191			0	38.2			0	0
	0	298			0	59.6			0	0
	0	0			0				0	0
	0	18			0	3.6			0	0
	56	56			11.2	11.2			0	0
	18	68			3.6	13.6			0	0
	34	114			6.8	22.8			0	0
	37	35			7.4	7			0	0
	142	111			28.4	22.2			0	0
	499	46			99.8	9.2			0	0
	291	284			58.2	56.8			0	0
	0	54			0	10.8			0	0
	0	0			0	0			0	0
	0	56			0	11.2			0	0
	41	61			8.2				0	0
	134	107			26.8	21.4			0	0
	73	0			14.6	0			0	0
	87	0			17.4	0			0	0
	408	0			81.6	0			0	0
	0	7			0	1.4			0	0
	0	13			0				0	0
	21	20			4.2				0	0
	118	104			23.6	20.8			0	0
	187	0			37.4	0			0	0
	264	56			52.8				0	0
	0	32			0				0	0
	0	16			0	3.2			0	0
	0	17			0	3.4			0	0
	0	0			0	0			0	0
	0	0			0				0	0
	211	0			42.2	0			0	0
	325	0			65				0	0
	31	0			6.2	0			0	0
	0	13			0	2.6			0	0
	0	13			0				0	0
	0	232			0				0	0
	88	84			17.6				0	0
	115	196			23	39.2			0	0
		40			0	8			0	0
	0	177			0	35.4			0	0
	0	214			0	42.8			0	0
	0	210			0				0	0
	78	324			15.6	64.8			0	0
	53	331			10.6	66.2			0	0
	161	43			32.2				0	0
	133	183			26.6	36.6			0	0
	262	167			52.4				0	0
	0	308			0	61.6			0	0
	0	150			0	30			0	0
	0	0			0	0			0	0
	0	0			0	0			0	0
	0	0			0	0			0	0
	0	161			0	32.2			0	0
	0	224			0				0	0
	0	167			0	33.4			0	1
	0	137			0	27.4			0	1.4
	0	265			0	53			0	1.8
	14	329			2.8	65.8			0	2
	28	323			5.6	64.6			0	2.2
	38	0			7.6	0			0	2.4
	28	0			5.6				0	2.6
	14	25			2.8	5			0	2.6
	31	46			6.2				0	3.2
	0	89			0	17.8			0	3.4
	0	101			0	20.2			0	3.6
	0	27			0	5.4			0	4
	0	430			0	86			0	4.6
	0	458			0	91.6			0	4.6
	40	0			8	0			0	4.6
	22	85			4.4	17			0	5
	18	267			3.6				0	5.4
	33	238			6.6	47.6			0	5.8
	50	116			10	23.2			0	6.2
	12	62			2.4	12.4			0	7
	0				0				0	7
	0	0			0	0			0	7
	33	0			6.6	0			0	7
	117	0			23.4				0	7.4
	83	0			16.6	0			0	7.4
	72	0			14.4	0			0	7.4
	177	0			35.4				0	8
	13	60			2.6	12			0	8
	51	195			10.2				0	8.8
	119	69			23.8	13.8			0	9.2
	0	23			0	4.6			0	9.2
	0	104			0	20.8			0	9.6
	0	48			0	9.6			0	9.6
	19	0			3.8	0			0	10
	37	0			7.4	0			0	10.2
	163	9			32.6	1.8			0	10.8
	9	46			1.8	9.2			0	11.2
	8	44			1.6	8.8			0	11.2
	59	160			11.8	32			0	11.4
	152	13			30.4	2.6			0	11.6
	192	85			38.4	17			0	12
	0	90			0	18			0	12
	0	260			0	52			1.4	12.4
	0	95			0	19			1.6	12.4
	0	222			0	44.4			1.6	12.4
	24	308			4.8	61.6			1.8	12.4
	207	461			41.4	92.2			1.8	13.6
	276	468			55.2	93.6			2	13.8
	32	364			6.4	72.8			2.4	14.8
	31	0			6.2	0			2.6	14.8
	0	0			0	0			2.6	15.4
	0	0			0				2.8	15.8
	0	0			0	0			2.8	16.2
	35	0			7	0			3	16.4
	26	0			5.2				3	16.8
	51	34			10.2				3	17
	26	84			5.2	16.8			3	17
	0	5			0	1			3.2	17.8
	0	91			0				3.4	17.8
	0	0			0	0			3.6	18
	0	0			0	0			3.6	19
	0	0			0	0			3.6	20.2
	90	0			18	0			3.6	20.8
	97	0			19.4	0			3.6	20.8
	79	127			15.8	25.4			3.8	21.4
	60	139			12	27.8			3.8	21.4
	0	17			0				4.2	22.2
	23	44			4.6				4.4	22.8
	39	20			7.8				4.6	23
	45	0			9	0			4.6	23.2
	117	0			23.4				4.8	24
	149	0			29.8	0			5	25.2
	42	0			8.4				5.2	25.2
	0	81			0	16.2			5.2	25.4
	0	23			0	4.6			5.4	25.8
	0	192			0	38.4			5.6	26.4
	0	224			0				5.6	27.4
	18	396			3.6	79.2			5.6	27.8
	33	260			6.6	52			6.2	29
	40	436			8	87.2			6.2	30
	41	474			8.2				6.2	31.6
	162	0			32.4	0			6.2	32
	132	40			26.4				6.4	32.2
	45	37			9	7.4			6.6	32.6
		60			0	12			6.6	33.4
	0	89			0	17.8			6.6	35.2
	0	436			0	87.2			6.6	35.4
	0	206			0	41.2			6.6	36.2
	0	0			0	0			6.8	36.6
	38	0			7.6	0			7	38.2
	8	0			1.6				7.2	38.4
	0	0			0	0			7.4	39
	0	0			0	0			7.4	39.2
	0	0			0	0			7.4	39.4
	0	62			0	12.4			7.6	41.2
	0	61			0				7.6	42.2
	0	107			0	21.4			7.8	42.8
	0	40			0	8			8	44.4
	0	233			0				8	47.6
	0	14			0				8	47.8
	28	0			5.6				8.2	52
	79	0			15.8	0			8.2	52
	37	183			7.4				8.4	52
	16	266			3.2	53.2			8.4	52.2
	0	31			0	6.2			9	53
	0	11			0	2.2			9	53.2
	56	35			11.2	7			9	54.4
	122	77			24.4	15.4			9	55.2
	10	126			2	25.2			9.2	56.8
	107	0			21.4	0			9.2	59.6
	53	0			10.6	0			10	60.4
	147	0			29.4				10.2	61.6
	62	0			12.4	0			10.2	61.6
	123	0			24.6	0			10.6	61.6
	65	15			13				10.6	64.6
	15	145			3	29			11.2	64.8
	114	50			22.8	10			11.2	65.8
	0	29			0				11.4	66.2
	0	35			0	7			11.8	69.8
	0	51			0				11.8	71.6
	0	45			0				12	72.8
	0	20			0	4			12	79.2
	0	58			0	11.6			12.2	83.4
	0	51			0	10.2			12.2	84.2
	0	48			0	9.6			12.4	86
	0	37			0	7.4			13	87.2
	0	74			0	14.8			13	87.2
	23	23			4.6	4.6			13.2	91.6
	136	126			27.2	25.2			14.2	92.2
	61	115			12.2	23			14.4	93.6
	0	239			0	47.8			14.4
	0				0	0			14.4
	0				0				14.6
	0				0	0			15.6
	0				0	0			15.6
	0				0	0			15.8
	0				0				15.8
	0				0				15.8
	0				0	0			15.8
	0				0	0			16.6
	0				0	0			16.8
	9				1.8				17.4
	15				3	0			17.4
	0				0	0			17.6
	0				0	0			18
	0				0	0			19.4
	0				0	0			19.4
	0				0	0			20.4
	0				0	0			21.4
	0				0	0			22.4
	0				0				22.8
	19				3.8				23
	40				8	0			23.4
	42				8.4	0			23.4
	7				1.4	0			23.6
	36				7.2	0			23.8
	0				0	0			24.4
	0				0	0			24.6
	0				0	0			26.2
	0				0				26.4
	0				0	0			26.6
	0				0				26.8
	0				0	0			27.2
	0				0				28.4
	13				2.6				29.4
	45				9	0			29.8
	15				3	0			30.4
	45				9	0			32.2
	0				0	0			32.4
	0				0	0			32.4
	57				11.4				32.6
	65				13	0			33.2
	46				9.2	0			33.6
	31				6.2	0			34.6
	131				26.2	0			35.2
	17				3.4	0			35.4
	87				17.4	0			36.2
	166				33.2	0			37
	18				3.6	0			37.4
	197				39.4	0			38.4
	0				0	0			38.6
	0				0	0			39.2
	0				0				39.4
	0				0	0			40.6
	0				0	0			41.4
	0				0	0			41.8
	79				15.8	0			42.2
	46				9.2	0			52.4
	33				6.6				52.8
	162				32.4				55.2
	176				35.2				58.2
	181				36.2	0			65
	97				19.4	0			81.6
	61				12.2				99.8
	15				3	0			106
	36					0
	30					0

## Sheet: number of delta cells
	ND-no-d	T2D-no-d
	9	1
	6	2
	4	5
	5	2
	5	3
	4	3
	6	3
	5	1
	4	2
	4	4
	6	3
	5	4
	5	6
	12	12
	9	12
	5	3
	4	3
	6	5
	8	3
	7	5
	7	2
	6	2
	16	11
	16	9
	4	3
	5	14
	7	8
	21	5
	25	6
	16	9
	10	4
	5	8
		5
	unpaired-ttest	0.00964943
