# Supplementary material for: Somatostatin triggers local cAMP and Ca2+ signaling in primary cilia to modulate pancreatic β-cell function
Source: EMBO J. 2025 Feb 12;44(6):1663–91. doi: 10.1038/s44318-025-00383-7 (PMC11914567; doi:10.1038/s44318-025-00383-7)
Supplement: Supplementary file 5 — Source data Fig. 3 [file 44318_2025_383_MOESM5_ESM.zip › Figure 3/3I/cilia length PA treated.xlsx]

## Sheet: Sheet1
HP22065	Control			PA									HP22065	Control			PA										HP22065	Control	PA		HP22065	Control	PA		HP22065	Control	PA
1	19.523		1	13.601									1	19.523		1	13.601										islet1	23.3318	22.0683		islet1	4.89967	4.63434		islet1	4.89966931034483	4.634336
2	11.705		2	42.462									2	11.705		2	42.462										islet2	22.5975	24.0437		islet2	4.74548	5.04918		islet2	4.745475	5.04918
3	14.055		3	56.331									3	14.055		3	56.331										islet3	30.1113	21.1626		islet3	6.32338	4.44416		islet3	6.32338269230769	4.444155
4	27.893		4	20.622									4	27.893		4	20.622										islet4	27.9389	17.3456		islet4	5.86716	3.64258		islet4	5.86716	3.64257923076923
5	36.953		5	19.119									5	36.953		5	19.119										islet5	32.9364	19.0405		islet5	6.91665	3.99851		islet5	6.91665333333333	3.99851454545455
6	22.888		6	12.042									6	22.888		6	12.042										islet6	35.3886	23.7553		islet6	7.43162	4.98861		islet6	7.431615	4.98861
7	13.153		7	16.755									7	13.153		7	16.755										islet7	28.5721	18.5154		islet7	6.00015	3.88823		islet7	6.00014863636364	3.888234
8	45.820		8	12.042									8	45.82		8	12.042										islet8	29.9747	21.1709		islet8	6.29468	4.44589		islet8	6.2946765	4.44588666666667
9	20.265		9	14.768									9	20.265		9	14.768										islet9	33.8287	27.9974		islet9	7.10403	5.87946		islet9	7.10403473684211	5.87946333333333
10	30.117		10	12.806									10	30.117		10	12.806										islet10	22.818	33.4363		islet10	4.79179	7.02161		islet10	4.79179	7.0216125
11	30.117		11	25.588									11	30.117		11	25.588										islet11	46.4216	26.0198		islet11	9.74853	5.46417		islet11	9.748528125	5.46416684210526
12	21.151		12	18.028									12	21.151		12	18.028										islet12	25.1458			islet12	5.28063			islet12	5.28062769230769
13	12.042		13	20.616									13	12.042		13	20.616										islet13	21.1337			islet13	4.43809			islet13	4.4380875
14	38.719		14	14.765									14	38.719		14	14.765										islet14	17.7178			islet14	3.72074			islet14	3.720738
15	39.667		15	31.479									15	39.667		15	31.479										H2573				H2573				H2573
16	17.205												16	17.205													islet1	21.872	19.4719		islet1	4.59312	4.08909		islet1	4.59312	4.0890906
17	26.869		16	56.260									17	26.869		16	56.26										islet2	19.5872	29.5532		islet2	4.1133	6.20617		islet2	4.1133036	6.206165
18	17.692		17	26.582									18	17.692		17	26.582										islet3	16.5851	15.1172		islet3	3.48288	3.17461		islet3	3.48288	3.17460652173913
19	18.889		18	53.712									19	18.889		18	53.712										islet4	23.7812	20.04		islet4	4.99404	4.2084		islet4	4.9940415	4.20840194444444
20	16.505		19	42.116									20	16.505		19	42.116										islet5	24.4524	21.804		islet5	5.135	4.57884		islet5	5.13499875	4.57884
21	16.971		20	9.220									21	16.971		20	9.22										islet6	26.8164	18.1724		islet6	5.63145	3.8162		islet6	5.6314475	3.81619760869565
22	27.785		21	9.055									22	27.785		21	9.055										islet7	28.9211	20.0647		islet7	6.07343	4.21359		islet7	6.0734275	4.21358597560976
23	13.601		22	19.235									23	13.601		22	19.235										islet8	24.7666	16.3153		islet8	5.20099	3.42621		islet8	5.20099125	3.42621176470588
24	47.087		23	41.634									24	47.087		23	41.634										islet9	31.7654	17.1643		islet9	6.67074	3.6045		islet9	6.670741875	3.60450204545455
25	21.213		24	16.457									25	21.213		24	16.457										islet10	32.3519	12.1477		islet10	6.79389	2.55101		islet10	6.793892	2.5510075862069
26	10.770		25	10.630									26	10.77		25	10.63										islet11	30.9267	17.2232		islet11	6.49461	3.61687		islet11	6.49461272727273	3.61686539325843
27	14.866		26	18.358									27	14.866		26	18.358										islet12	28.3679			islet12	5.95725			islet12	5.95725136363636
28	20.591		27	15.297									28	20.591		27	15.297										islet13	25.5698			islet13	5.36966			islet13	5.36965578947368
29	22.509		28	7.616									29	22.509		28	7.616										islet14	22.5382			islet14	4.73301			islet14	4.73301294117647
			29	10.440												29	10.44										islet15	21.7622			islet15	4.57006			islet15	4.57005818181818
1	34.590												1	34.59													islet16	24.7189			islet16	5.19097			islet16	5.19097444444444
2	21.033		1	24.678									2	21.033		1	24.678
3	20.986		2	19.647									3	20.986		2	19.647										cilia length (px)	26.7567	20.9832		cilia length (um)	5.6189	4.40646
4	18.480		3	29.411									4	18.48		3	29.411
5	29.566		4	10.630									5	29.566		4	10.63											0.000614659
6	20.670		5	21.485									6	20.67		5	21.485
7	14.375		6	27.459									7	14.375		6	27.459
8	21.080		7	19.313									8	21.08		7	19.313
			8	29.463												8	29.463
9	13.000		9	11.606									9	13		9	11.606
10	18.044		10	13.454									10	18.044		10	13.454
11	13.342		11	27.987									11	13.342		11	27.987
12	59.320		12	22.204									12	59.32		12	22.204
13	51.872		13	12.369									13	51.872		13	12.369
14	57.009		14	26.571									14	57.009		14	26.571
15	15.583												15	15.583
16	26.492		1	11.402									16	26.492		1	11.402
17	14.213		2	15.232									17	14.213		2	15.232
18	14.568		3	10.296									18	14.568		3	10.296
19	59.712		4	17.047									19	59.712		4	17.047
20	11.662		5	9.055									20	11.662		5	9.055
21	39.190		6	9.220									21	39.19		6	9.22
22	62.342		7	29.155									22	62.342		7	29.155
23	85.887		8	21.251									23	85.887		8	21.251
24	40.840		9	30.098									24	40.84		9	30.098
25	26.904		10	24.739									25	26.904		10	24.739
26	12.530		11	15.273									26	12.53		11	15.273
27	24.083		12	20.518									27	24.083		12	20.518
28	37.045		13	12.207									28	37.045		13	12.207
29	23.654												29	23.654
30	19.484		1	11.402									30	19.484		1	11.402
31	10.050		2	12.530									31	10.05		2	12.53
32	13.892		3	21.181									32	13.892		3	21.181
33	23.633		4	9.220									33	23.633		4	9.22
34	8.544		5	65.019									34	8.544		5	65.019
			6	9.899												6	9.899
1	20.396		7	9.220									1	20.396		7	9.22
2	17.720		8	7.810									2	17.72		8	7.81
3	22.218		9	12.207									3	22.218		9	12.207
4	14.318		10	13.454									4	14.318		10	13.454
5	16.492		11	37.504									5	16.492		11	37.504
6	60.836												6	60.836
7	19.849		1	44.043									7	19.849		1	44.043
8	49.781		2	35.269									8	49.781		2	35.269
9	25.975		3	12.042									9	25.975		3	12.042
10	39.963		4	18.334									10	39.963		4	18.334
11	28.008		5	20.644									11	28.008		5	20.644
12	19.601		6	15.811									12	19.601		6	15.811
13	21.664		7	20.144									13	21.664		7	20.144
14	17.000												14	17
15	20.457		1	31.419									15	20.457		1	31.419
16	48.733		2	18.028									16	48.733		2	18.028
17	42.761		3	16.505									17	42.761		3	16.505
18	15.000		4	19.899									18	15		4	19.899
19	23.097		5	24.083									19	23.097		5	24.083
20	32.634		6	14.062									20	32.634		6	14.062
21	34.318												21	34.318
22	16.291		1	34.538									22	16.291		1	34.538
			2	24.698												2	24.698
22	16.291		3	13.601									22	16.291		3	13.601
23	49.362		4	21.635									23	49.362		4	21.635
24	41.434		5	27.212									24	41.434		5	27.212
25	39.081		7	21.006									25	39.081		7	21.006
26	20.721		8	21.664									26	20.721		8	21.664
27	14.000		9	14.142									27	14		9	14.142
28	47.766		10	12.042									28	47.766		10	12.042
29	14.142												29	14.142
30	53.631		1	31.336									30	53.631		1	31.336
			2	32.016												2	32.016
31	43.606		3	13.987									31	43.606		3	13.987
32	95.129		4	66.770									32	95.129		4	66.77
33	25.000		5	12.369									33	25		5	12.369
34	15.560		6	12.369									34	15.56		6	12.369
35	45.540		7	17.000									35	45.54		7	17
36	14.142		8	26.046									36	14.142		8	26.046
37	45.050		9	40.084									37	45.05		9	40.084
38	21.213												38	21.213
39	42.112		1	30.480									39	42.112		1	30.48
40	27.786		2	13.454									40	27.786		2	13.454
41	24.208		3	37.034									41	24.208		3	37.034
42	25.425		4	57.418									42	25.425		4	57.418
43	43.730		5	38.293									43	43.73		5	38.293
44	26.940		6	18.248									44	26.94		6	18.248
			7	57.514												7	57.514
			8	48.746												8	48.746
			9	25.496												9	25.496
			10	10.770												10	10.77
			11	16.279												11	16.279
			12	71.696												12	71.696
			13	17.263												13	17.263
			14	26.418												14	26.418
			15	35.041												15	35.041
			16	30.830												16	30.83
			1	16												1	16
			2	32.311												2	32.311
			3	19.105												3	19.105
			4	31.786												4	31.786
			5	31.016												5	31.016
			6	21.024												6	21.024
			7	15.811												7	15.811
			8	34.423												8	34.423
			9	29.416												9	29.416
			10	26.597												10	26.597
			11	46.628												11	46.628
			12	56.751												12	56.751
			13	24.352												13	24.352
			14	26.081												14	26.081
			15	17.088												15	17.088
			16	8.944												16	8.944
			17	20.042												17	20.042
			18	10.440												18	10.44
			19	26.562												19	26.562
													1	22.647
													2	16.314
													3	57.051
H2573													4	45.614
													5	63.369
1	22.647												6	30.368
2	16.314												7	56.478
3	57.051												8	23.669
4	45.614												9	21.541
5	63.369												10	28.071
6	30.368												11	55.108
7	56.478												12	9.849
8	23.669												13	10.817
9	21.541												14	14.827
10	28.071												15	16.643
11	55.108												16	19.686
12	9.849												17	29.466
13	10.817												18	21.19
14	14.827												19	44.622
15	16.643												20	20.591
16	19.686												21	10.817
17	29.466												22	9.849
18	21.190												,	,
19	44.622												1	24.352
20	20.591												2	19.416
21	10.817												3	32.824
22	9.849												4	13.038
													5	19.235
1	24.352												6	38.889
2	19.416												7	80.202
3	32.824												8	14.866
4	13.038												9	13.928
5	19.235												10	95.893
6	38.889												11	34.152
7	80.202												12	48.096
8	14.866												13	31.726
9	13.928												14	16.252
10	95.893												15	26.079
11	34.152												16	26.935
12	48.096												17	15.297
13	31.726												18	23.709
14	16.252												19	15.033
15	26.079												20	9.571
16	26.935												,	,
17	15.297												1	43.48
18	23.709												2	57.366
19	15.033												3	44.986
20	9.571												4	27.019
													5	13
1	43.480												6	9.055
2	57.366												7	46.72
3	44.986												8	32.219
4	27.019												9	15.437
5	13.000												10	13.153
6	9.055												11	64.52
7	46.720												12	30.31
8	32.219												13	39.833
9	15.437												14	51.632
10	13.153												15	51.763
11	64.520												16	47.021
12	30.310												17	11.662
13	39.833												18	17.493
14	51.632												19	26.077
15	51.763												,	,
16	47.021												1	27.921
17	11.662												2	13.246
18	17.493												3	21.095
19	26.077												4	30.596
													5	40.054
1	27.921												6	14.56
2	13.246												7	14.866
3	21.095												8	18.028
4	30.596												9	18.385
5	40.054												10	34.434
6	14.560												11	43.275
7	14.866												12	20.616
8	18.028												13	30.017
9	18.385												14	15.765
10	34.434												15	13.038
11	43.275												16	14.765
12	20.616												17	9.849
13	30.017												18	24.739
14	15.765												19	33.044
15	13.038												20	25.612
16	14.765												21	15.274
17	9.849												,	,
18	24.739												1	52.166
19	33.044												2	24.739
20	25.612												3	46.381
21	15.274												4	99.493
													5	21.587
1	52.166												6	44.139
2	24.739												7	16.971
3	46.381												8	22
4	99.493												9	27.019
5	21.587												10	23.373
6	44.139												11	29.325
7	16.971												12	17.804
8	22.000												13	185.161
9	27.019												14	20.396
10	23.373												15	32.65
11	29.325												16	79.541
12	17.804												,	,
13	185.161												17	15.62
14	20.396												18	13.153
15	32.650												19	34.059
16	79.541												20	53.852
													21	22.361
17	15.620												22	24.042
18	13.153												23	32.265
19	34.059												24	12.456
20	53.852												25	28.162
21	22.361												26	12.042
22	24.042												27	35.48
23	32.265												28	24.791
24	12.456												29	18.613
25	28.162												,	,
26	12.042												1	33.743
27	35.480												2	19.416
28	24.791												3	11.402
29	18.613												4	18.974
													5	12
1	33.743												6	16.155
2	19.416												7	32.202
3	11.402												8	21.353
4	18.974												9	35.683
5	12.000												10	24.759
6	16.155												11	14.765
7	32.202												12	13.153
8	21.353												,	,
9	35.683												1	15.811
10	24.759												2	6.325
11	14.765												3	23.77
12	13.153												4	19.062
													5	14.213
1	15.811												6	17.493
2	6.325												7	23.022
3	23.770												8	15.62
4	19.062												9	18.974
5	14.213												10	22.888
6	17.493
7	23.022
8	15.620
9	18.974
10	22.888
