# Supplementary material for: Somatostatin triggers local cAMP and Ca2+ signaling in primary cilia to modulate pancreatic β-cell function
Source: EMBO J. 2025 Feb 12;44(6):1663–91. doi: 10.1038/s44318-025-00383-7 (PMC11914567; doi:10.1038/s44318-025-00383-7)
Supplement: Supplementary file 6 — Source data Fig. 4 [file 44318_2025_383_MOESM6_ESM.zip]

Archive with 84 entries (73 files):
- Figure 4/
- __MACOSX/._Figure 4
- Figure 4/4B and D/
- __MACOSX/Figure 4/._4B and D
- Figure 4/4E/
- __MACOSX/Figure 4/._4E
- Figure 4/4J/
- __MACOSX/Figure 4/._4J
- Figure 4/4C/
- __MACOSX/Figure 4/._4C
- Figure 4/4K-M/
- __MACOSX/Figure 4/._4K-M
- Figure 4/4A/
- __MACOSX/Figure 4/._4A
- Figure 4/4F/
- __MACOSX/Figure 4/._4F
- Figure 4/4H/
- __MACOSX/Figure 4/._4H
- Figure 4/4I/
- __MACOSX/Figure 4/._4I
- Figure 4/4G/
- __MACOSX/Figure 4/._4G
- Figure 4/4B and D/number of cilia contacts.xlsx
- __MACOSX/Figure 4/4B and D/._number of cilia contacts.xlsx
- Figure 4/4E/acetylated tubulin.tif
- __MACOSX/Figure 4/4E/._acetylated tubulin.tif
- Figure 4/4E/somatostatin.tif
- __MACOSX/Figure 4/4E/._somatostatin.tif
- Figure 4/4E/SSTR3.tif
- __MACOSX/Figure 4/4E/._SSTR3.tif
- Figure 4/4E/Composite-2 (RGB).tif
- __MACOSX/Figure 4/4E/._Composite-2 (RGB).tif
- Figure 4/4J/response to sst.pxp
- __MACOSX/Figure 4/4J/._response to sst.pxp
- Figure 4/4C/Composite-1 (RGB).tif
- __MACOSX/Figure 4/4C/._Composite-1 (RGB).tif
- Figure 4/4C/Acetylated tubulin.tif
- __MACOSX/Figure 4/4C/._Acetylated tubulin.tif
- Figure 4/4C/Somatostatin.tif
- __MACOSX/Figure 4/4C/._Somatostatin.tif
- Figure 4/4C/SSTR3.tif
- __MACOSX/Figure 4/4C/._SSTR3.tif
- Figure 4/4K-M/cilia sst response sst1 sst-td2.xlsx
- __MACOSX/Figure 4/4K-M/._cilia sst response sst1 sst-td2.xlsx
- Figure 4/4A/somatostatin.tif
- __MACOSX/Figure 4/4A/._somatostatin.tif
- Figure 4/4A/acetylated-tubulin.tif
- __MACOSX/Figure 4/4A/._acetylated-tubulin.tif
- Figure 4/4A/merge1.tif
- __MACOSX/Figure 4/4A/._merge1.tif
- Figure 4/4F/C2-MAX_Composite-1.tif
- __MACOSX/Figure 4/4F/._C2-MAX_Composite-1.tif
- Figure 4/4F/C1-MAX_Composite-2.tif
- __MACOSX/Figure 4/4F/._C1-MAX_Composite-2.tif
- Figure 4/4F/C2-MAX_Composite-2.tif
- __MACOSX/Figure 4/4F/._C2-MAX_Composite-2.tif
- Figure 4/4F/C3-MAX_Composite-2.tif
- __MACOSX/Figure 4/4F/._C3-MAX_Composite-2.tif
- Figure 4/4F/C1-MAX_Composite-1.tif
- __MACOSX/Figure 4/4F/._C1-MAX_Composite-1.tif
- Figure 4/4F/ND-islet_SST-INS-AcTub.tif
- __MACOSX/Figure 4/4F/._ND-islet_SST-INS-AcTub.tif
- Figure 4/4F/MAX_Composite-1 (RGB).tif
- __MACOSX/Figure 4/4F/._MAX_Composite-1 (RGB).tif
- Figure 4/4F/Composite (RGB).tif
- __MACOSX/Figure 4/4F/._Composite (RGB).tif
- Figure 4/4H/sst1-sensor-delta.tif
- __MACOSX/Figure 4/4H/._sst1-sensor-delta.tif
- Figure 4/4H/acetylated tubulin.tif
- __MACOSX/Figure 4/4H/._acetylated tubulin.tif
- Figure 4/4H/tdtomato-SST.tif
- __MACOSX/Figure 4/4H/._tdtomato-SST.tif
- Figure 4/4H/Composite (RGB).tif
- __MACOSX/Figure 4/4H/._Composite (RGB).tif
- Figure 4/4I/tdtomato-SST.tif
- __MACOSX/Figure 4/4I/._tdtomato-SST.tif
- Figure 4/4I/SST1-sensor.tif
- __MACOSX/Figure 4/4I/._SST1-sensor.tif
- Figure 4/4I/Merged-1 (RGB).tif
- __MACOSX/Figure 4/4I/._Merged-1 (RGB).tif
- Figure 4/4I/cilia PM sst response.xlsx
- __MACOSX/Figure 4/4I/._cilia PM sst response.xlsx
- Figure 4/4G/mouse islet SST1.tif
- __MACOSX/Figure 4/4G/._mouse islet SST1.tif
