# Supplementary material for: Somatostatin triggers local cAMP and Ca2+ signaling in primary cilia to modulate pancreatic β-cell function
Source: EMBO J. 2025 Feb 12;44(6):1663–91. doi: 10.1038/s44318-025-00383-7 (PMC11914567; doi:10.1038/s44318-025-00383-7)
Supplement: Supplementary file 6 — Source data Fig. 4 [file 44318_2025_383_MOESM6_ESM.zip › Figure 4/4B and D/number of cilia contacts.xlsx]

## Sheet: Sheet1
Number of cilia within 15 pixels of a delta cell			Number of cilia within 15 pixels of non-delta cells							tdtomato-sst	delta	non-delta		delta	non-delta				delta	non-delta				delta	non-delta
tdtomato-sst	delta-cells		non-delta-cells							0	1	4		1.5625	6.25			IF SST	2	2				1.5625	6.25
cell 1	1		1							1	5	27		7.8125	42.1875				2	2				7.8125	42.1875
cell 2	2		2							2	15	27		23.4375	42.1875				3	3				23.4375	42.1875
cell 3	2		1							3	15	6		23.4375	9.375				4	1				23.4375	9.375
cell 4	1		1							4	12	0		18.75	0				5	2				18.75	0
cell 5	2		2							5	7	0		10.9375	0				4	2				10.9375	0
cell 6	3		1							6	5	0		7.8125	0				1	1				7.8125	0
cell 7	4		1							7	1	0		1.5625	0				4	0				1.5625	0
cell 8	3		1							8	2	0		3.125	0				4	0				3.125	0
cell 9	3		1							9	1	0		1.5625	0				2	1				1.5625	0
cell 10	3		2							10				0	0				1	0				0	0
cell 11	2		1																1	1
cell 12	1		0																3	1
cell 13	4		1																3	2
cell 14	6		2							IF SST	delta	non-delta		delta	non-delta				5	1				delta	non-delta
cell 15	2		0							0	0	3		0	8.82353				6	2				0	8.82352941176471
cell 16	3		2					1.13567e-12		1	6	11		17.6471	32.3529				4	2				17.6470588235294	32.3529411764706
cell 17	1		1							2	9	16		26.4706	47.0588				2	2				26.4705882352941	47.0588235294118
cell 18	5		3							3	4	4		11.7647	11.7647				1	2				11.7647058823529	11.7647058823529
cell 19	4		0							4	8	1		23.5294	2.94118				2	2				23.5294117647059	2.94117647058824
cell 20	0		1							5	5	0		14.7059	0				5	3				14.7058823529412	0
cell 21	2		2							6	3	0		8.82353	0				6	1				8.82352941176471	0
cell 22	3		2							7	0	0		0	0				6	2				0	0
cell 23	3		2							8	0	0		0	0				2	2				0	0
cell 24	1		1							9	0	0		0	0				5	3				0	0
cell 25	3		0							10	0	0		0	0				1	1				0	0
cell 26	2		2																2	3
cell 27	2		3																4	1
cell 28	3		1																4	1
cell 29	4		1																4	2
cell 30	2		1																2	2
cell 31	2		2																5	4
cell 32	7		1																3	1
cell 33	2		2																2	2
cell 34	3		1																1	2
cell 35	3		1
cell 36	3		1															Average # contacts	3.17143	1.68571
cell 37	4		3															SD	1.59937	0.900047
cell 38	2		2															SEM	0.27429	0.154357
cell 39	4		2
cell 40	5		1
cell 41	8		1															t-test (delta vs non-delta)	9.42583e-06
cell 42	4		3
cell 43	9		3
cell 44	4		2
cell 45	5		2
cell 46	3		2
cell 47	5		2
cell 48	4		1
cell 49	5		2
cell 50	2		1
cell 51	3		2
cell 52	8		1
cell 53	6		2
cell 54	5		1
cell 55	6		1
cell 56	4		2
cell 57	6		2
cell 58	4		2
cell 59	6		3
cell 60	2		2
cell 61	4		1
cell 62	2		2
cell 63	5		2
cell 64	3		2
Average # contacts	3.51562		1.54688
SD	1.84298		0.754451
SEM	0.230373		0.0943064
t-test (delta vs non-delta)	1.13567e-12
