# Supplementary material for: Somatostatin triggers local cAMP and Ca2+ signaling in primary cilia to modulate pancreatic β-cell function
Source: EMBO J. 2025 Feb 12;44(6):1663–91. doi: 10.1038/s44318-025-00383-7 (PMC11914567; doi:10.1038/s44318-025-00383-7)
Supplement: Supplementary file 6 — Source data Fig. 4 [file 44318_2025_383_MOESM6_ESM.zip › Figure 4/4K-M/cilia sst response sst1 sst-td2.xlsx]

## Sheet: islet 1
d=2,03	Cilium 1	d=0	Cilium 2	d=5.2	Cilium 3	d=0,9	Cilium 4	d=6	Cilium 5	d=7,22	Cilium 6	d=3,62	Cilium 7	d=11,6	Cilium 8			d=0	PM1	d=7,2	PM2	d=2,3	PM3	d=9,4	PM4	d=1,64	PM5	d=2,9	PM6	d=3,1	PM7	d=6,19	PM8		bg
0.000	50.6783	0.000	79.260	0.000	15.5862	0.000	36.2245	0.000	69.5180	0.000	86.2000	0.000	26.1151	0.000	25.8831			0.000	19.3740	0.000	23.6310	0.000	30.1579	0.000	58.0244	0.000	37.9000	0.000	7.78313	0.000	9.7523	0.000	10.83041		0.496571
1.250	50.8565	1.250	82.440	1.250	18.1724	1.250	34.3061	1.250	64.4748	1.250	83.6762	1.250	22.3094	1.250	27.5195			1.250	19.7863	1.250	23.7976	1.250	28.3789	1.250	58.6341	1.250	34.7231	1.250	7.73494	1.250	10.7196	1.250	10.85965		0.455418
2.500	50.2783	2.500	78.480	2.500	15.6293	2.500	34.8435	2.500	68.3381	2.500	84.9333	2.500	22.7770	2.500	29.0260			2.500	19.6489	2.500	23.4167	2.500	27.7789	2.500	58.9268	2.500	36.0462	2.500	7.68072	2.500	9.8832	2.500	10.39766		0.455418
3.750	49.8174	3.750	78.960	3.750	16.9741	3.750	32.9252	3.750	62.6187	3.750	82.8476	3.750	26.0288	3.750	28.1299			3.750	18.3817	3.750	23.8333	3.750	27.9684	3.750	57.9919	3.750	33.5692	3.750	7.00000	3.750	9.5374	3.750	9.04094		0.478738
5.001	50.2174	5.001	77.280	5.001	16.8017	5.001	34.4082	5.001	60.9496	5.001	84.7619	5.001	22.1727	5.001	27.2987			5.001	19.4275	5.001	21.8333	5.001	29.9053	5.001	55.5041	5.001	37.0538	5.001	7.06627	5.001	8.9626	5.001	10.28070		0.356653
6.251	47.9522	6.251	81.100	6.251	15.1552	6.251	32.9184	6.251	64.1583	6.251	83.1238	6.251	20.8201	6.251	26.8442			6.251	21.3969	6.251	24.1786	6.251	26.7789	6.251	55.5203	6.251	36.7077	6.251	6.53614	6.251	9.7430	6.251	9.41521		0.454047
7.501	50.4261	7.501	77.620	7.501	15.2500	7.501	28.7347	7.501	63.0216	7.501	82.0095	7.501	22.2950	7.501	26.7922			7.501	18.6794	7.501	22.1905	7.501	24.8842	7.501	54.4715	7.501	33.1385	7.501	6.51807	7.501	10.2617	7.501	10.12866		0.430727
8.751	48.1087	8.751	79.200	8.751	16.3707	8.751	30.6327	8.751	63.9856	8.751	82.9333	8.751	20.8561	8.751	23.3636			8.751	18.6107	8.751	24.8333	8.751	24.4526	8.751	54.2602	8.751	34.0308	8.751	6.67470	8.751	8.9112	8.751	10.04678		0.414266
10.001	48.8609	10.001	74.580	10.001	15.5603	10.001	35.1633	10.001	62.0719	10.001	80.2857	10.001	20.8130	10.001	24.2987			10.001	21.8473	10.001	18.8452	10.001	27.1474	10.001	54.8211	10.001	35.3462	10.001	7.00000	10.001	9.0841	10.001	10.00000		0.356653
11.251	46.2609	11.251	75.960	11.251	13.8448	11.251	36.2177	11.251	62.6978	11.251	84.7143	11.251	22.4029	11.251	28.5584			11.251	19.0305	11.251	21.7976	11.251	25.8316	11.251	54.0488	11.251	32.4846	11.251	6.45783	11.251	9.6542	11.251	9.71345		0.331962
12.502	46.0957	12.502	82.140	12.502	15.4483	12.502	33.0748	12.502	62.4892	12.502	80.5619	12.502	22.8561	12.502	24.4675			12.502	19.0687	12.502	19.6905	12.502	26.4947	12.502	53.3577	12.502	32.8308	12.502	6.50000	12.502	8.9673	12.502	9.31579		0.437586
13.752	50.0609	13.752	76.100	13.752	14.4138	13.752	33.8095	13.752	64.4460	13.752	80.9524	13.752	21.3094	13.752	28.3636			13.752	18.2290	13.752	23.6905	13.752	27.5895	13.752	54.7236	13.752	33.4385	13.752	6.70482	13.752	9.3224	13.752	10.44444		0.443073
15.002	48.9130	15.002	78.220	15.002	15.5172	15.002	35.8231	15.002	61.8345	15.002	80.3619	15.002	19.7554	15.002	24.2987			15.002	18.0076	15.002	22.6071	15.002	25.1579	15.002	52.8130	15.002	32.4615	15.002	6.50602	15.002	9.6449	15.002	9.93567		0.374486
16.252	46.7174	16.252	75.520	16.252	15.7759	16.252	35.2993	16.252	60.6115	16.252	78.8952	16.252	23.4820	16.252	25.8052			16.252	17.8779	16.252	21.1905	16.252	26.8947	16.252	56.8780	16.252	32.6538	16.252	7.37952	16.252	9.3551	16.252	9.13450		0.401920
17.502	47.8174	17.502	78.660	17.502	14.7759	17.502	32.2585	17.502	62.1511	17.502	82.7714	17.502	22.0647	17.502	23.8312			17.502	18.9924	17.502	21.3333	17.502	35.2842	17.502	54.2195	17.502	34.4154	17.502	6.47590	17.502	9.5187	17.502	9.91813		0.469136
18.752	47.9696	18.752	81.560	18.752	16.0603	18.752	34.8639	18.752	62.5540	18.752	84.1048	18.752	22.9496	18.752	24.2987			18.752	18.6947	18.752	20.4881	18.752	40.1895	18.752	50.2276	18.752	35.9923	18.752	6.91566	18.752	9.2710	18.752	9.95322		0.421125
20.003	47.9783	20.003	79.460	20.003	15.6638	20.003	32.5510	20.003	57.0504	20.003	79.9524	20.003	22.9784	20.003	27.3247			20.003	17.5725	20.003	21.4286	20.003	42.4632	20.003	52.7154	20.003	32.8231	20.003	6.92771	20.003	9.4673	20.003	10.14035		0.400549
21.253	47.2913	21.253	83.200	21.253	17.1552	21.253	33.7619	21.253	58.6619	21.253	81.3810	21.253	22.4892	21.253	27.9740			21.253	18.1298	21.253	19.3810	21.253	40.0526	21.253	56.3577	21.253	34.2308	21.253	6.96386	21.253	9.9907	21.253	9.42690		0.456790
22.503	48.1696	22.503	82.560	22.503	15.8017	22.503	33.4082	22.503	57.5036	22.503	80.6667	22.503	22.9856	22.503	27.8442			22.503	17.5573	22.503	21.5595	22.503	39.0737	22.503	55.7724	22.503	32.7154	22.503	5.88554	22.503	9.2897	22.503	9.05848		0.429355
23.753	46.6478	23.753	82.740	23.753	16.8103	23.753	33.4150	23.753	63.1511	23.753	83.1714	23.753	21.3957	23.753	28.5714			23.753	18.6947	23.753	21.4762	23.753	44.4632	23.753	52.5041	23.753	32.1615	23.753	6.30120	23.753	9.1215	23.753	8.84795		0.415638
25.003	47.0870	25.003	85.540	25.003	15.0431	25.003	31.4762	25.003	62.9353	25.003	77.6952	25.003	24.4604	25.003	26.1688			25.003	17.8779	25.003	19.3452	25.003	38.9053	25.003	52.1057	25.003	32.4923	25.003	6.77711	25.003	8.5140	25.003	9.07018		0.399177
26.253	45.9609	26.253	86.160	26.253	16.5259	26.253	32.3537	26.253	68.1799	26.253	80.3524	26.253	23.0576	26.253	29.4416			26.253	18.9466	26.253	22.8810	26.253	38.3789	26.253	50.0650	26.253	34.0769	26.253	6.32530	26.253	8.7804	26.253	7.97076		0.347051
27.504	48.4478	27.504	79.440	27.504	15.4828	27.504	33.6939	27.504	65.4892	27.504	85.3429	27.504	23.3309	27.504	28.5325			27.504	17.7939	27.504	21.1429	27.504	40.9158	27.504	50.5203	27.504	33.8154	27.504	6.22892	27.504	8.8692	27.504	9.30994		0.297668
28.754	46.4043	28.754	84.760	28.754	15.5345	28.754	32.0884	28.754	65.6619	28.754	81.3333	28.754	22.9568	28.754	23.8571			28.754	17.8550	28.754	22.6905	28.754	40.0105	28.754	51.5041	28.754	31.0615	28.754	6.98795	28.754	8.6215	28.754	8.16374		0.463649
30.004	46.7609	30.004	86.360	30.004	14.6724	30.004	35.7483	30.004	65.3669	30.004	83.4857	30.004	22.3237	30.004	27.5455			30.004	16.4809	30.004	21.8571	30.004	36.8211	30.004	55.1138	30.004	31.8538	30.004	6.46386	30.004	9.1355	30.004	9.12281		0.347051
31.254	46.3217	31.254	78.420	31.254	15.9224	31.254	32.4830	31.254	64.2374	31.254	82.6286	31.254	22.4820	31.254	22.7792			31.254	20.0382	31.254	19.6310	31.254	38.6947	31.254	49.9675	31.254	32.6385	31.254	5.94578	31.254	9.2336	31.254	9.18713		0.415638
32.504	44.7696	32.504	85.340	32.504	15.0690	32.504	32.1769	32.504	62.7698	32.504	79.6762	32.504	23.2374	32.504	23.6494			32.504	18.0382	32.504	22.0238	32.504	35.5053	32.504	50.7480	32.504	30.2077	32.504	5.79518	32.504	8.4112	32.504	9.25146		0.418381
33.754	46.9609	33.754	82.720	33.754	13.1293	33.754	33.0748	33.754	66.2374	33.754	82.8667	33.754	25.3237	33.754	25.5195			33.754	17.3206	33.754	18.0119	33.754	34.4211	33.754	52.7154	33.754	31.4692	33.754	6.78916	33.754	8.5327	33.754	9.08772		0.322359
35.005	48.0826	35.005	87.320	35.005	15.2586	35.005	32.7687	35.005	64.9640	35.005	82.6762	35.005	22.2662	35.005	23.5325			35.005	17.1145	35.005	20.5000	35.005	36.8211	35.005	51.6016	35.005	29.0692	35.005	5.87349	35.005	8.9673	35.005	8.41521		0.373114
36.255	46.5783	36.255	89.780	36.255	17.2069	36.255	31.9660	36.255	64.5180	36.255	77.1048	36.255	23.0000	36.255	24.6753			36.255	17.3282	36.255	18.6310	36.255	37.1158	36.255	51.3415	36.255	33.0154	36.255	7.30120	36.255	8.5093	36.255	7.61988		0.419753
37.505	49.0435	37.505	78.680	37.505	15.8707	37.505	33.0748	37.505	67.9784	37.505	82.8571	37.505	24.7338	37.505	26.8961			37.505	16.3664	37.505	21.7024	37.505	36.3895	37.505	50.8943	37.505	33.0692	37.505	5.76506	37.505	7.9533	37.505	8.39766		0.423868
38.755	46.4696	38.755	81.760	38.755	12.2931	38.755	31.6667	38.755	65.5611	38.755	85.8952	38.755	22.1151	38.755	27.0260			38.755	19.1527	38.755	21.6667	38.755	35.7895	38.755	55.0813	38.755	33.4846	38.755	5.46988	38.755	8.5234	38.755	9.09357		0.407407
40.005	50.0565	40.005	91.040	40.005	14.6810	40.005	30.1293	40.005	64.1223	40.005	85.7143	40.005	23.2446	40.005	24.6494			40.005	16.8397	40.005	18.7619	40.005	35.8947	40.005	56.8862	40.005	31.5769	40.005	6.29518	40.005	8.7056	40.005	8.07018		0.412894
41.255	45.6043	41.255	85.820	41.255	14.2672	41.255	33.4218	41.255	63.2014	41.255	84.0667	41.255	19.5108	41.255	26.7403			41.255	16.3359	41.255	18.7738	41.255	31.5158	41.255	55.3415	41.255	33.6385	41.255	5.95181	41.255	8.8879	41.255	9.05848		0.390947
42.506	49.2478	42.506	83.900	42.506	15.5776	42.506	31.5306	42.506	63.0647	42.506	82.7429	42.506	21.6403	42.506	26.7662			42.506	16.7557	42.506	19.5357	42.506	31.5895	42.506	54.1951	42.506	31.7615	42.506	5.94578	42.506	9.4953	42.506	9.46199		0.322359
43.756	48.9957	43.756	87.160	43.756	14.7069	43.756	31.7891	43.756	64.9640	43.756	86.4095	43.756	21.7482	43.756	27.9481			43.756	17.6718	43.756	22.4405	43.756	33.7895	43.756	52.4715	43.756	32.0000	43.756	6.49398	43.756	7.8084	43.756	9.23392		0.345679
45.006	47.8348	45.006	92.920	45.006	14.4138	45.006	31.7551	45.006	62.4676	45.006	84.9524	45.006	23.3165	45.006	26.5974			45.006	16.9542	45.006	19.8929	45.006	32.3895	45.006	55.3171	45.006	31.1077	45.006	6.72892	45.006	9.4579	45.006	8.76023		0.348422
46.256	48.3348	46.256	87.340	46.256	16.0517	46.256	30.4626	46.256	59.7554	46.256	82.2286	46.256	19.8345	46.256	24.8312			46.256	18.4351	46.256	18.7381	46.256	33.3579	46.256	54.8943	46.256	34.1308	46.256	6.05422	46.256	8.6028	46.256	9.25731		0.403292
47.506	48.3913	47.506	87.540	47.506	14.0431	47.506	30.1429	47.506	64.3165	47.506	82.8762	47.506	19.8345	47.506	26.7273			47.506	18.3206	47.506	20.0714	47.506	31.6526	47.506	51.0650	47.506	33.2692	47.506	6.56627	47.506	9.3084	47.506	9.63158		0.333333
48.756	47.9087	48.756	86.380	48.756	15.5000	48.756	32.2789	48.756	62.9784	48.756	80.4762	48.756	21.9784	48.756	23.7013			48.756	17.2672	48.756	19.8095	48.756	31.8421	48.756	53.5610	48.756	35.2923	48.756	5.96386	48.756	8.8084	48.756	8.72515		0.338820
50.007	46.0522	50.007	89.720	50.007	14.6034	50.007	32.8912	50.007	61.4532	50.007	82.1333	50.007	21.9281	50.007	23.6494			50.007	15.5954	50.007	19.0952	50.007	31.0947	50.007	52.4228	50.007	36.1000	50.007	5.58434	50.007	9.1636	50.007	8.30409		0.445816
51.257	50.6304	51.257	86.380	51.257	15.4483	51.257	31.2041	51.257	62.3309	51.257	87.4667	51.257	21.3669	51.257	26.4805			51.257	18.6565	51.257	20.7976	51.257	32.4947	51.257	55.6179	51.257	35.5000	51.257	5.76506	51.257	9.0467	51.257	8.50292		0.415638
52.507	49.1913	52.507	84.060	52.507	14.1552	52.507	31.0544	52.507	62.8993	52.507	80.6190	52.507	24.2086	52.507	27.7922			52.507	17.6412	52.507	18.8571	52.507	33.1368	52.507	55.4390	52.507	37.8231	52.507	6.80120	52.507	8.6589	52.507	9.14035		0.433471
53.757	46.3913	53.757	92.200	53.757	15.8534	53.757	28.7551	53.757	60.2734	53.757	80.8952	53.757	23.6115	53.757	22.6494			53.757	16.6565	53.757	22.3214	53.757	32.4211	53.757	54.8618	53.757	36.4615	53.757	6.74096	53.757	9.0187	53.757	9.75439		0.374486
55.007	49.0435	55.007	96.820	55.007	14.0948	55.007	30.5782	55.007	63.4460	55.007	83.3429	55.007	21.7626	55.007	24.8442			55.007	18.7557	55.007	20.5000	55.007	30.9053	55.007	57.4959	55.007	38.2000	55.007	7.40361	55.007	9.5280	55.007	8.25731		0.353909
56.257	45.5913	56.257	95.000	56.257	14.8017	56.257	31.4762	56.257	60.0863	56.257	77.1524	56.257	23.4029	56.257	24.1948			56.257	18.3282	56.257	18.5714	56.257	31.5368	56.257	56.4146	56.257	37.9077	56.257	7.01807	56.257	8.7103	56.257	9.89474		0.307270
57.508	49.5565	57.508	91.600	57.508	14.7672	57.508	30.3061	57.508	61.1367	57.508	84.0667	57.508	21.3381	57.508	24.1039			57.508	17.7710	57.508	20.3452	57.508	28.6000	57.508	56.6585	57.508	36.3846	57.508	6.43373	57.508	9.4206	57.508	8.99415		0.375857
58.758	47.1261	58.758	91.420	58.758	13.5000	58.758	30.7551	58.758	61.2734	58.758	84.5524	58.758	21.9928	58.758	25.4026			58.758	16.9847	58.758	21.0952	58.758	30.7368	58.758	56.4146	58.758	37.0615	58.758	5.29518	58.758	8.0187	58.758	9.09357		0.352538
60.008	46.5348	60.008	90.660	60.008	17.0776	60.008	31.8571	60.008	58.0863	60.008	85.9429	60.008	21.9568	60.008	24.1039			60.008	17.1832	60.008	19.4643	60.008	29.1579	60.008	56.5041	60.008	37.0000	60.008	5.90361	60.008	8.8551	60.008	9.18129		0.384088
61.258	48.2261	61.258	99.120	61.258	13.5603	61.258	30.5034	61.258	60.6547	61.258	82.4571	61.258	23.5252	61.258	27.0260			61.258	17.5114	61.258	20.0833	61.258	32.2211	61.258	56.5285	61.258	34.8538	61.258	5.57229	61.258	8.6869	61.258	8.26901		0.366255
62.508	46.4870	62.508	92.840	62.508	13.9828	62.508	28.6122	62.508	58.5971	62.508	80.3048	62.508	23.8633	62.508	29.8182			62.508	20.6183	62.508	20.3929	62.508	30.2526	62.508	54.7967	62.508	38.2769	62.508	6.11446	62.508	9.0654	62.508	8.60819		0.319616
63.758	49.1870	63.758	97.580	63.758	13.7931	63.758	30.1156	63.758	61.1870	63.758	82.3048	63.758	25.7554	63.758	22.9870			63.758	16.5267	63.758	19.4524	63.758	31.6211	63.758	53.4146	63.758	38.6154	63.758	5.56627	63.758	8.5467	63.758	8.66082		0.364883
65.009	46.2870	65.009	95.820	65.009	16.7586	65.009	32.0680	65.009	59.9209	65.009	80.2762	65.009	25.7626	65.009	25.6623			65.009	17.0153	65.009	20.8810	65.009	31.0526	65.009	55.2927	65.009	36.9923	65.009	6.43373	65.009	9.5561	65.009	8.69006		0.368999
66.259	49.2348	66.259	85.800	66.259	13.2328	66.259	28.2789	66.259	62.4676	66.259	78.9429	66.259	23.5468	66.259	24.8961			66.259	17.3130	66.259	20.7500	66.259	28.2842	66.259	51.4634	66.259	37.9846	66.259	5.66265	66.259	9.4206	66.259	7.85965		0.360768
67.509	45.8870	67.509	86.580	67.509	12.3793	67.509	32.6190	67.509	60.9281	67.509	79.6667	67.509	24.9568	67.509	24.2857			67.509	16.6183	67.509	19.6786	67.509	27.3895	67.509	54.3008	67.509	36.8846	67.509	6.18675	67.509	8.4579	67.509	9.08187		0.314129
68.759	46.2000	68.759	90.260	68.759	13.0000	68.759	30.8367	68.759	61.0144	68.759	77.4381	68.759	24.0935	68.759	25.9091			68.759	18.0840	68.759	19.5000	68.759	28.0211	68.759	52.9431	68.759	37.6923	68.759	6.36145	68.759	9.2336	68.759	8.56725		0.278464
70.009	45.0130	70.009	92.100	70.009	14.1983	70.009	30.0068	70.009	57.0432	70.009	80.8095	70.009	23.1942	70.009	25.4416			70.009	17.4122	70.009	18.7500	70.009	27.7684	70.009	52.8455	70.009	36.2462	70.009	6.01205	70.009	9.1729	70.009	9.11696		0.368999
71.259	46.7826	71.259	100.720	71.259	13.7328	71.259	29.9116	71.259	59.9568	71.259	80.0191	71.259	23.1439	71.259	24.3636			71.259	18.2443	71.259	19.9762	71.259	29.6737	71.259	52.0976	71.259	38.5692	71.259	5.38554	71.259	9.4439	71.259	8.49123		0.329218
72.510	45.4130	72.510	97.180	72.510	13.6897	72.510	28.3946	72.510	57.0647	72.510	79.1524	72.510	21.2734	72.510	21.1299			72.510	18.1832	72.510	20.6071	72.510	29.0421	72.510	54.5772	72.510	37.9769	72.510	5.56024	72.510	8.8738	72.510	10.04678		0.286694
73.760	47.3565	73.760	97.280	73.760	13.6638	73.760	29.3129	73.760	58.2446	73.760	76.4381	73.760	22.2878	73.760	24.1169			73.760	18.3282	73.760	17.8452	73.760	30.6105	73.760	49.6504	73.760	40.3769	73.760	5.86747	73.760	8.1215	73.760	7.75439		0.279835
75.010	48.2913	75.010	98.740	75.010	15.4052	75.010	30.6395	75.010	58.8201	75.010	81.6476	75.010	22.8561	75.010	25.6364			75.010	16.9313	75.010	18.7857	75.010	27.1053	75.010	51.1301	75.010	37.1769	75.010	5.72289	75.010	9.3364	75.010	8.76023		0.325103
76.260	46.3696	76.260	99.020	76.260	15.7069	76.260	29.3265	76.260	57.6547	76.260	77.4952	76.260	22.6187	76.260	26.7273			76.260	18.1679	76.260	19.0833	76.260	25.8211	76.260	52.9675	76.260	37.9846	76.260	5.46988	76.260	8.6963	76.260	8.43860		0.264746
77.510	46.3609	77.510	92.080	77.510	13.3966	77.510	29.2381	77.510	60.9640	77.510	80.0191	77.510	21.9353	77.510	25.1169			77.510	17.7863	77.510	18.7976	77.510	28.9158	77.510	52.6423	77.510	35.1385	77.510	5.69880	77.510	9.0888	77.510	8.66082		0.326475
78.760	47.9261	78.760	97.480	78.760	13.3362	78.760	29.2041	78.760	59.0863	78.760	79.5333	78.760	22.9353	78.760	27.4286			78.760	18.0611	78.760	19.0952	78.760	28.7789	78.760	54.2602	78.760	37.7231	78.760	6.01205	78.760	8.7243	78.760	8.53216		0.363512
80.011	47.8826	80.011	98.460	80.011	13.6724	80.011	29.4150	80.011	60.8130	80.011	80.5905	80.011	22.6835	80.011	23.9221			80.011	18.3206	80.011	18.9048	80.011	27.3684	80.011	51.6829	80.011	38.9846	80.011	5.99398	80.011	9.2944	80.011	8.79532		0.304527
81.261	47.1783	81.261	100.740	81.261	13.2672	81.261	31.4694	81.261	58.7842	81.261	80.7143	81.261	22.4820	81.261	25.9610			81.261	18.5725	81.261	19.0952	81.261	29.2947	81.261	50.5854	81.261	39.8462	81.261	5.54819	81.261	8.4206	81.261	8.80117		0.344307
82.511	45.5087	82.511	98.260	82.511	14.5431	82.511	30.3605	82.511	54.9496	82.511	75.9809	82.511	24.7482	82.511	28.8442			82.511	16.2748	82.511	22.9167	82.511	30.3053	82.511	55.0406	82.511	39.7308	82.511	6.39157	82.511	8.8131	82.511	9.50292		0.300412
83.761	44.4826	83.761	103.180	83.761	13.0259	83.761	31.8027	83.761	55.4460	83.761	80.9238	83.761	22.6619	83.761	26.6753			83.761	18.2672	83.761	19.2143	83.761	31.3368	83.761	55.4634	83.761	42.1615	83.761	6.27711	83.761	8.7523	83.761	7.77778		0.322359
85.011	47.4391	85.011	94.140	85.011	14.1121	85.011	29.6939	85.011	56.0504	85.011	74.9048	85.011	24.7482	85.011	25.4675			85.011	16.9695	85.011	20.2738	85.011	28.4316	85.011	54.4634	85.011	38.8615	85.011	6.40361	85.011	9.1402	85.011	8.78947		0.349794
86.261	46.0043	86.261	99.540	86.261	12.8190	86.261	30.6735	86.261	59.0863	86.261	76.8190	86.261	23.9209	86.261	28.6494			86.261	18.5420	86.261	18.9405	86.261	29.3895	86.261	54.0081	86.261	39.4769	86.261	5.88554	86.261	8.8224	86.261	8.23977		0.282579
87.511	46.5391	87.511	94.580	87.511	14.2586	87.511	32.7347	87.511	56.2374	87.511	79.1810	87.511	23.4029	87.511	27.2597			87.511	17.3206	87.511	20.2857	87.511	27.4211	87.511	52.8618	87.511	40.2846	87.511	6.43373	87.511	8.9065	87.511	8.71930		0.322359
88.762	45.9391	88.762	96.520	88.762	14.5517	88.762	30.3333	88.762	55.8417	88.762	78.4000	88.762	24.7122	88.762	27.4416			88.762	18.7557	88.762	17.5238	88.762	30.6526	88.762	52.3740	88.762	36.8385	88.762	5.65060	88.762	7.9206	88.762	9.68421		0.406036
90.012	48.4696	90.012	95.740	90.012	13.5948	90.012	29.5646	90.012	53.3165	90.012	74.5905	90.012	23.0504	90.012	27.8961			90.012	18.7786	90.012	18.5000	90.012	27.5579	90.012	52.8130	90.012	37.4846	90.012	5.79518	90.012	9.3785	90.012	8.60234		0.373114
91.262	46.9217	91.262	90.700	91.262	13.2586	91.262	32.2789	91.262	56.2086	91.262	78.8476	91.262	23.0072	91.262	26.6104			91.262	17.8626	91.262	19.6786	91.262	27.4421	91.262	53.3333	91.262	34.9615	91.262	6.23494	91.262	9.3598	91.262	9.17544		0.388203
92.512	49.6000	92.512	90.380	92.512	13.0776	92.512	30.3810	92.512	57.0863	92.512	80.5143	92.512	21.6978	92.512	27.0260			92.512	18.1374	92.512	18.4524	92.512	31.0000	92.512	53.0244	92.512	35.7923	92.512	6.37952	92.512	8.3084	92.512	8.35088		0.300412
93.762	47.1348	93.762	95.820	93.762	12.5000	93.762	29.5306	93.762	54.5540	93.762	76.9714	93.762	22.2878	93.762	26.7013			93.762	17.6412	93.762	18.0357	93.762	28.8632	93.762	52.0163	93.762	39.8692	93.762	5.80723	93.762	7.7009	93.762	9.00585		0.319616
95.012	47.9087	95.012	97.280	95.012	14.9483	95.012	30.5034	95.012	55.1295	95.012	78.7714	95.012	21.8489	95.012	29.0779			95.012	16.9695	95.012	19.0238	95.012	30.8526	95.012	50.9350	95.012	37.6385	95.012	6.09036	95.012	8.2757	95.012	8.18129		0.386831
96.263	48.3348	96.263	99.100	96.263	14.0259	96.263	29.3741	96.263	58.4317	96.263	76.3238	96.263	22.7338	96.263	25.2468			96.263	19.9160	96.263	19.9286	96.263	27.2105	96.263	54.5447	96.263	38.3846	96.263	6.06627	96.263	9.1308	96.263	9.07602		0.348422
97.513	47.1739	97.513	96.400	97.513	13.6034	97.513	30.0476	97.513	58.5755	97.513	77.1143	97.513	19.9784	97.513	26.8182			97.513	19.8015	97.513	21.0119	97.513	28.0632	97.513	52.3252	97.513	37.2615	97.513	6.18072	97.513	8.0467	97.513	8.68421		0.340192
98.763	48.3174	98.763	98.780	98.763	16.1638	98.763	28.8980	98.763	54.8849	98.763	76.8190	98.763	21.2518	98.763	27.3247			98.763	17.7176	98.763	19.3810	98.763	28.6105	98.763	51.0569	98.763	38.1538	98.763	6.26506	98.763	8.3645	98.763	9.23392		0.257888
100.013	46.9652	100.013	98.720	100.013	14.7672	100.013	29.5374	100.013	55.5252	100.013	77.8667	100.013	22.5252	100.013	25.9481			100.013	18.7710	100.013	17.8929	100.013	29.9579	100.013	53.5610	100.013	37.4154	100.013	5.51205	100.013	8.1776	100.013	8.14035		0.363512
101.263	44.6435	101.263	96.900	101.263	14.3017	101.263	33.9252	101.263	55.5683	101.263	75.3143	101.263	21.7482	101.263	27.0649			101.263	18.1450	101.263	20.5357	101.263	30.4842	101.263	47.3577	101.263	38.3538	101.263	5.42169	101.263	8.2290	101.263	9.25146		0.333333
102.513	45.4000	102.513	86.940	102.513	13.3276	102.513	34.9796	102.513	54.4892	102.513	77.2857	102.513	26.3237	102.513	28.9091			102.513	18.1679	102.513	17.6548	102.513	27.1895	102.513	48.2358	102.513	35.4077	102.513	5.72289	102.513	8.3879	102.513	8.23977		0.310014
103.764	47.4783	103.764	97.300	103.764	13.6121	103.764	34.3129	103.764	57.6403	103.764	74.4857	103.764	24.1439	103.764	26.5844			103.764	17.6260	103.764	19.1905	103.764	27.5895	103.764	49.3821	103.764	37.2000	103.764	5.87952	103.764	8.9346	103.764	8.65497		0.314129
105.014	46.6609	105.014	89.320	105.014	15.0000	105.014	32.8707	105.014	57.4029	105.014	79.0000	105.014	25.4748	105.014	25.8182			105.014	18.1450	105.014	18.4881	105.014	28.3789	105.014	48.4878	105.014	37.1769	105.014	6.48193	105.014	8.8178	105.014	8.43275		0.359396
106.264	45.5652	106.264	90.580	106.264	14.2241	106.264	34.4762	106.264	56.3885	106.264	76.8857	106.264	26.0719	106.264	28.8312			106.264	18.5725	106.264	18.7619	106.264	29.9895	106.264	48.8049	106.264	36.9385	106.264	6.42771	106.264	8.8458	106.264	8.38012		0.279835
107.514	46.6304	107.514	89.560	107.514	11.8534	107.514	34.1497	107.514	55.0360	107.514	72.0286	107.514	23.4532	107.514	25.3377			107.514	17.6260	107.514	17.6071	107.514	28.1789	107.514	48.8293	107.514	36.0769	107.514	5.91566	107.514	7.8037	107.514	7.61404		0.237311
108.764	47.2174	108.764	89.480	108.764	12.8103	108.764	34.8707	108.764	53.2590	108.764	73.9333	108.764	26.0647	108.764	25.8571			108.764	18.5573	108.764	20.3333	108.764	25.8737	108.764	51.3821	108.764	37.3231	108.764	5.52410	108.764	7.8879	108.764	8.67251		0.290809
110.014	48.2870	110.014	95.240	110.014	12.1810	110.014	30.1497	110.014	57.2158	110.014	74.7524	110.014	24.7986	110.014	27.0909			110.014	17.1374	110.014	18.3214	110.014	27.6842	110.014	49.0488	110.014	38.9923	110.014	6.73494	110.014	7.7570	110.014	8.35672		0.288066
111.265	47.7130	111.265	91.080	111.265	13.4138	111.265	34.1973	111.265	56.3597	111.265	77.5429	111.265	22.8705	111.265	26.1688			111.265	18.3359	111.265	18.9643	111.265	26.3789	111.265	49.5528	111.265	36.2077	111.265	5.58434	111.265	8.4112	111.265	8.25146		0.475995
112.515	48.8174	112.515	92.480	112.515	11.3966	112.515	32.7211	112.515	54.2950	112.515	75.6476	112.515	24.8273	112.515	23.9870			112.515	17.6412	112.515	20.2024	112.515	27.3263	112.515	45.7642	112.515	37.3000	112.515	5.59639	112.515	9.1402	112.515	8.32749		0.337449
113.765	48.7435	113.765	90.140	113.765	13.7328	113.765	32.4830	113.765	58.4029	113.765	74.5905	113.765	20.6259	113.765	27.5844			113.765	17.2672	113.765	19.3810	113.765	28.3789	113.765	49.3659	113.765	38.0385	113.765	5.64458	113.765	8.8224	113.765	9.43275		0.326475
115.015	45.3391	115.015	96.060	115.015	14.4828	115.015	32.9524	115.015	56.4101	115.015	76.4857	115.015	21.9928	115.015	27.4935			115.015	17.9008	115.015	19.1667	115.015	27.2737	115.015	49.2195	115.015	36.4385	115.015	7.00602	115.015	7.7290	115.015	8.46199		0.288066
116.265	47.2000	116.265	87.080	116.265	12.9483	116.265	32.3129	116.265	57.3813	116.265	73.6095	116.265	23.5899	116.265	25.7273			116.265	15.5115	116.265	18.4643	116.265	28.0737	116.265	50.2276	116.265	36.2692	116.265	6.21687	116.265	7.7150	116.265	8.22222		0.198903
117.515	47.0391	117.515	85.100	117.515	14.3190	117.515	30.5442	117.515	55.6763	117.515	75.4952	117.515	21.1942	117.515	25.5714			117.515	17.7099	117.515	17.0000	117.515	26.9895	117.515	50.1463	117.515	37.1923	117.515	6.30120	117.515	7.5607	117.515	8.73099		0.329218
118.766	47.0609	118.766	94.960	118.766	13.2241	118.766	32.3333	118.766	54.8849	118.766	76.9333	118.766	22.3741	118.766	25.1429			118.766	18.3740	118.766	19.6667	118.766	28.5895	118.766	48.4146	118.766	37.5231	118.766	6.56024	118.766	8.6495	118.766	7.87135		0.207133
120.016	45.3348	120.016	81.740	120.016	13.7500	120.016	31.1633	120.016	54.4532	120.016	75.3048	120.016	22.5540	120.016	25.3896			120.016	17.0305	120.016	19.3929	120.016	27.6211	120.016	49.8537	120.016	37.7615	120.016	5.06627	120.016	8.6402	120.016	8.73099		0.294925
121.266	46.8696	121.266	93.220	121.266	12.2845	121.266	29.7891	121.266	53.7842	121.266	72.1429	121.266	21.6691	121.266	28.5325			121.266	17.2290	121.266	19.3571	121.266	27.1895	121.266	48.6098	121.266	34.7923	121.266	6.27711	121.266	7.5140	121.266	9.05848		0.308642
122.516	46.7696	122.516	87.520	122.516	13.3879	122.516	32.1497	122.516	52.0000	122.516	71.4952	122.516	23.9065	122.516	26.9740			122.516	16.0534	122.516	18.9048	122.516	28.4737	122.516	50.7398	122.516	34.7923	122.516	5.86747	122.516	7.7383	122.516	8.32749		0.333333
123.766	49.3000	123.766	87.400	123.766	13.1897	123.766	34.1905	123.766	56.1799	123.766	74.1524	123.766	22.4101	123.766	24.3377			123.766	17.3588	123.766	19.9167	123.766	25.9684	123.766	50.5366	123.766	43.1308	123.766	5.73494	123.766	8.7290	123.766	8.35672		0.362140
125.016	44.9261	125.016	91.500	125.016	13.1293	125.016	33.9252	125.016	53.4748	125.016	70.6000	125.016	22.2230	125.016	22.8701			125.016	17.1450	125.016	19.5595	125.016	28.5158	125.016	46.4634	125.016	39.8615	125.016	5.87349	125.016	6.9252	125.016	8.57310		0.259259
126.267	47.4391	126.267	84.140	126.267	13.0086	126.267	35.6667	126.267	54.3669	126.267	68.0381	126.267	20.9856	126.267	26.1429			126.267	17.3588	126.267	19.8452	126.267	29.2947	126.267	50.0569	126.267	42.7769	126.267	6.23494	126.267	8.2757	126.267	7.74854		0.322359
127.517	49.1435	127.517	94.680	127.517	13.8362	127.517	32.8571	127.517	59.0791	127.517	71.5143	127.517	21.7338	127.517	24.5844			127.517	18.0382	127.517	19.2262	127.517	26.9053	127.517	51.6098	127.517	40.9308	127.517	5.66265	127.517	7.6028	127.517	8.17544		0.281207
128.767	47.6522	128.767	90.040	128.767	12.1983	128.767	32.2993	128.767	58.9712	128.767	70.2857	128.767	24.3165	128.767	27.4026			128.767	17.1908	128.767	20.6429	128.767	28.5789	128.767	51.6423	128.767	40.7923	128.767	6.04819	128.767	7.5421	128.767	8.09357		0.307270
130.017	47.3261	130.017	92.860	130.017	14.3362	130.017	33.0068	130.017	55.6906	130.017	73.5333	130.017	20.9137	130.017	23.2597			130.017	18.3969	130.017	19.4286	130.017	30.5579	130.017	51.1382	130.017	38.5769	130.017	5.96988	130.017	8.7897	130.017	7.68421		0.288066
131.267	45.9304	131.267	92.120	131.267	13.3362	131.267	34.4422	131.267	54.8130	131.267	73.7143	131.267	20.6619	131.267	26.6623			131.267	18.1374	131.267	18.6190	131.267	27.9368	131.267	49.1301	131.267	41.6462	131.267	6.43373	131.267	8.1916	131.267	7.96491		0.245542
132.517	45.6522	132.517	90.120	132.517	12.1724	132.517	34.3129	132.517	53.8345	132.517	71.5429	132.517	22.1367	132.517	19.8571			132.517	17.9924	132.517	18.2976	132.517	30.1684	132.517	49.7480	132.517	42.4077	132.517	5.06627	132.517	7.7430	132.517	8.85965		0.322359
133.768	48.5087	133.768	86.160	133.768	15.4052	133.768	34.2313	133.768	55.8993	133.768	73.1524	133.768	22.1655	133.768	25.4675			133.768	20.6794	133.768	20.7024	133.768	28.0105	133.768	51.7886	133.768	38.5692	133.768	5.54819	133.768	7.2103	133.768	8.40936		0.270233
135.018	48.3957	135.018	91.540	135.018	13.6379	135.018	34.2585	135.018	55.6978	135.018	76.7333	135.018	21.7122	135.018	21.8442			135.018	19.8626	135.018	20.5714	135.018	27.9053	135.018	48.2683	135.018	37.6692	135.018	5.25301	135.018	8.0374	135.018	9.14035		0.303155
136.268	47.5391	136.268	93.740	136.268	12.5259	136.268	32.1633	136.268	59.5036	136.268	71.9809	136.268	22.1942	136.268	23.7013			136.268	18.1527	136.268	19.3690	136.268	26.7474	136.268	49.4959	136.268	37.9000	136.268	6.10843	136.268	7.4065	136.268	8.22807		0.318244
137.518	47.9130	137.518	83.020	137.518	14.0948	137.518	31.6259	137.518	56.2662	137.518	70.5524	137.518	24.0791	137.518	27.7143			137.518	18.5573	137.518	20.2381	137.518	27.7579	137.518	49.1301	137.518	36.7923	137.518	6.46386	137.518	7.4720	137.518	8.56725		0.246914
138.768	47.3087	138.768	85.820	138.768	13.4138	138.768	32.1973	138.768	54.9281	138.768	71.3619	138.768	23.8705	138.768	26.6494			138.768	17.6260	138.768	20.6071	138.768	28.4526	138.768	48.0163	138.768	37.9154	138.768	5.95181	138.768	7.6822	138.768	8.52632		0.312757
140.018	46.3435	140.018	93.020	140.018	12.4483	140.018	32.9660	140.018	56.6619	140.018	75.5714	140.018	23.9784	140.018	26.4416			140.018	18.0076	140.018	20.1310	140.018	26.4421	140.018	48.3252	140.018	38.7231	140.018	5.57831	140.018	8.0748	140.018	9.32749		0.300412
141.269	48.4043	141.269	107.400	141.269	12.0603	141.269	30.5986	141.269	54.5180	141.269	72.4667	141.269	21.2158	141.269	26.2468			141.269	17.9924	141.269	17.0952	141.269	26.8526	141.269	47.4390	141.269	34.6462	141.269	5.84940	141.269	8.4673	141.269	8.97076		0.303155
142.519	49.4348	142.519	137.340	142.519	13.5000	142.519	31.6327	142.519	55.7914	142.519	69.5429	142.519	23.4892	142.519	25.8052			142.519	20.2366	142.519	21.8810	142.519	25.2947	142.519	50.3415	142.519	41.1923	142.519	5.36747	142.519	9.4299	142.519	8.23392		0.326475
143.769	53.1217	143.769	147.160	143.769	12.8879	143.769	28.7279	143.769	54.6835	143.769	73.8381	143.769	24.6763	143.769	26.5325			143.769	21.3511	143.769	18.7024	143.769	27.4526	143.769	47.7317	143.769	36.7462	143.769	6.17470	143.769	10.3037	143.769	8.40351		0.285322
145.019	54.0739	145.019	150.600	145.019	15.0603	145.019	29.9456	145.019	56.7338	145.019	74.8286	145.019	22.6043	145.019	24.8312			145.019	20.3206	145.019	19.8333	145.019	26.9368	145.019	48.7073	145.019	37.0385	145.019	5.61446	145.019	10.8131	145.019	7.71345		0.344307
146.269	55.5957	146.269	149.560	146.269	15.3362	146.269	28.9048	146.269	56.4748	146.269	75.8762	146.269	22.6187	146.269	27.8052			146.269	21.6565	146.269	20.2857	146.269	26.7158	146.269	49.3415	146.269	37.2231	146.269	5.86747	146.269	9.4860	146.269	8.92398		0.307270
147.519	55.8087	147.519	142.420	147.519	16.9483	147.519	32.8299	147.519	52.8058	147.519	75.1714	147.519	22.9568	147.519	24.1948			147.519	21.5954	147.519	18.9405	147.519	27.4421	147.519	50.1220	147.519	38.8846	147.519	5.37349	147.519	9.6075	147.519	7.92982		0.342936
148.770	55.5174	148.770	139.500	148.770	15.9569	148.770	32.8027	148.770	52.3813	148.770	73.1714	148.770	23.5899	148.770	24.1688			148.770	21.0382	148.770	20.3452	148.770	24.3263	148.770	48.1220	148.770	37.7231	148.770	5.33735	148.770	10.6729	148.770	8.30994		0.253772
150.020	56.9522	150.020	134.840	150.020	15.6638	150.020	30.3605	150.020	55.7194	150.020	74.4476	150.020	21.6115	150.020	25.0260			150.020	21.4427	150.020	18.9167	150.020	27.2737	150.020	48.5854	150.020	35.4308	150.020	6.54217	150.020	9.7103	150.020	8.67836		0.248285
151.270	54.5652	151.270	128.540	151.270	16.9310	151.270	28.7619	151.270	54.8993	151.270	77.2952	151.270	22.6835	151.270	25.8312			151.270	19.2061	151.270	20.5833	151.270	24.8421	151.270	45.1301	151.270	32.3462	151.270	5.34337	151.270	8.7804	151.270	7.90058		0.285322
152.520	56.3739	152.520	118.300	152.520	15.3017	152.520	31.4150	152.520	55.6691	152.520	73.8952	152.520	20.8201	152.520	24.7013			152.520	18.8931	152.520	17.0476	152.520	26.6632	152.520	48.4472	152.520	34.6000	152.520	5.18675	152.520	8.3645	152.520	7.70175		0.311385
153.770	54.8435	153.770	117.700	153.770	15.7931	153.770	30.8707	153.770	54.8849	153.770	73.7714	153.770	22.7914	153.770	23.4286			153.770	19.8931	153.770	17.3333	153.770	24.0737	153.770	45.1057	153.770	35.4462	153.770	5.22892	153.770	8.0607	153.770	6.87135		0.209877
155.020	52.3087	155.020	114.180	155.020	16.1293	155.020	34.7143	155.020	53.6475	155.020	77.4667	155.020	23.3525	155.020	22.8052			155.020	17.5802	155.020	19.0476	155.020	23.3474	155.020	47.0325	155.020	30.9462	155.020	5.65663	155.020	9.4626	155.020	7.43860		0.257888
156.271	56.0043	156.271	122.540	156.271	14.4914	156.271	29.5646	156.271	53.6403	156.271	77.9905	156.271	22.5468	156.271	25.7273			156.271	19.4427	156.271	18.1429	156.271	24.9895	156.271	47.7805	156.271	32.7462	156.271	5.99398	156.271	9.0561	156.271	7.07602		0.352538
157.521	54.2304	157.521	113.500	157.521	14.3362	157.521	33.8231	157.521	52.5036	157.521	75.9429	157.521	22.6043	157.521	26.3636			157.521	19.6183	157.521	18.9405	157.521	24.7895	157.521	48.2033	157.521	32.7154	157.521	5.25904	157.521	8.9533	157.521	7.23392		0.260631
158.771	56.4696	158.771	117.660	158.771	15.3276	158.771	32.3265	158.771	53.6331	158.771	75.9238	158.771	21.3237	158.771	20.6494			158.771	16.7710	158.771	17.5476	158.771	23.5579	158.771	47.4309	158.771	34.9538	158.771	5.20482	158.771	8.0841	158.771	6.16959		0.344307
160.021	54.9217	160.021	115.060	160.021	14.5776	160.021	35.1088	160.021	52.1655	160.021	76.1333	160.021	22.3525	160.021	25.7662			160.021	18.4809	160.021	19.2857	160.021	27.4737	160.021	45.6260	160.021	32.1769	160.021	5.36747	160.021	8.8037	160.021	8.34503		0.327846
161.271	54.0870	161.271	114.580	161.271	14.7845	161.271	34.0272	161.271	52.9712	161.271	77.9905	161.271	22.6619	161.271	27.8701			161.271	17.9924	161.271	18.7381	161.271	25.2316	161.271	46.1951	161.271	32.0692	161.271	6.16265	161.271	8.7103	161.271	7.06433		0.235940
162.521	54.4565	162.521	105.320	162.521	14.1121	162.521	34.8163	162.521	53.4389	162.521	78.8095	162.521	24.2878	162.521	24.3117			162.521	17.7023	162.521	19.9881	162.521	26.5789	162.521	47.7236	162.521	32.0308	162.521	6.27108	162.521	8.9159	162.521	7.69591		0.323731
163.772	54.7478	163.772	106.280	163.772	15.7586	163.772	35.5102	163.772	57.1367	163.772	73.5143	163.772	21.7914	163.772	26.1169			163.772	19.6565	163.772	17.2857	163.772	25.3158	163.772	48.4797	163.772	33.9231	163.772	5.51807	163.772	8.5093	163.772	6.66082		0.278464
165.022	53.8391	165.022	106.160	165.022	13.8793	165.022	36.0204	165.022	55.2878	165.022	79.4476	165.022	22.7842	165.022	24.1169			165.022	17.2137	165.022	19.9762	165.022	24.4632	165.022	49.3821	165.022	32.9154	165.022	5.04217	165.022	9.1682	165.022	7.57310		0.377229
166.272	55.8304	166.272	109.820	166.272	14.2414	166.272	36.4490	166.272	56.4748	166.272	74.0762	166.272	24.5468	166.272	26.0909			166.272	18.8626	166.272	17.4405	166.272	23.2526	166.272	46.3902	166.272	32.6615	166.272	5.34940	166.272	9.1963	166.272	7.19883		0.275720
167.522	54.0174	167.522	105.060	167.522	13.9741	167.522	33.5034	167.522	54.3381	167.522	72.9238	167.522	23.7122	167.522	24.7143			167.522	17.7634	167.522	19.2500	167.522	26.3579	167.522	46.1545	167.522	31.1000	167.522	5.32530	167.522	8.4533	167.522	7.74854		0.278464
168.772	53.0217	168.772	99.780	168.772	13.7155	168.772	33.9728	168.772	53.5396	168.772	74.6381	168.772	23.4388	168.772	24.9351			168.772	18.4046	168.772	18.1190	168.772	25.1895	168.772	43.6748	168.772	34.1385	168.772	5.52410	168.772	8.1589	168.772	6.95322		0.263374
170.022	52.8739	170.022	108.980	170.022	13.8017	170.022	32.5578	170.022	53.2302	170.022	80.6476	170.022	22.3597	170.022	25.2208			170.022	19.0305	170.022	17.8333	170.022	25.3684	170.022	47.9837	170.022	32.1538	170.022	5.84337	170.022	8.4346	170.022	7.41520		0.349794
171.273	52.7217	171.273	102.780	171.273	14.2069	171.273	33.3741	171.273	53.0432	171.273	77.1238	171.273	20.6259	171.273	24.9481			171.273	18.5649	171.273	20.2976	171.273	21.2000	171.273	45.8130	171.273	32.4231	171.273	5.35542	171.273	9.1916	171.273	7.74854		0.296296
172.523	52.2304	172.523	96.300	172.523	14.2155	172.523	31.5782	172.523	53.6835	172.523	76.5143	172.523	20.7842	172.523	24.4935			172.523	17.9237	172.523	20.4286	172.523	24.0947	172.523	45.7154	172.523	32.6846	172.523	5.12651	172.523	7.5000	172.523	7.55556		0.338820
173.773	53.1435	173.773	101.520	173.773	12.5000	173.773	30.5714	173.773	54.1223	173.773	75.2286	173.773	23.0935	173.773	25.4935			173.773	18.6412	173.773	17.9881	173.773	25.5053	173.773	47.6260	173.773	31.1385	173.773	5.12048	173.773	7.5888	173.773	6.84795		0.308642
175.023	54.1174	175.023	103.040	175.023	12.9224	175.023	31.9796	175.023	55.0863	175.023	75.1333	175.023	21.7554	175.023	24.7532			175.023	18.1069	175.023	20.3690	175.023	23.2632	175.023	44.2846	175.023	29.0462	175.023	5.03614	175.023	7.7617	175.023	8.25146		0.260631
176.273	53.0522	176.273	94.740	176.273	16.1121	176.273	32.7619	176.273	53.2374	176.273	78.8095	176.273	25.6043	176.273	23.6104			176.273	17.8931	176.273	19.8095	176.273	22.5263	176.273	47.2846	176.273	30.6000	176.273	6.78313	176.273	7.3318	176.273	6.54971		0.311385
177.523	51.1304	177.523	98.960	177.523	13.2155	177.523	31.7483	177.523	52.1870	177.523	77.6667	177.523	20.9353	177.523	26.1558			177.523	18.5496	177.523	20.7262	177.523	23.2947	177.523	47.1707	177.523	30.9000	177.523	5.67470	177.523	7.9720	177.523	7.80702		0.270233
178.773	51.2435	178.773	100.160	178.773	14.2845	178.773	33.3878	178.773	55.2230	178.773	76.1429	178.773	22.5396	178.773	22.6623			178.773	18.7023	178.773	19.6429	178.773	23.8316	178.773	49.4065	178.773	30.9231	178.773	5.75904	178.773	8.0935	178.773	7.99415		0.358025
180.024	53.2478	180.024	97.120	180.024	14.4052	180.024	31.6259	180.024	51.2662	180.024	75.6667	180.024	22.9568	180.024	24.0779			180.024	19.6336	180.024	20.8095	180.024	21.9895	180.024	48.0000	180.024	34.1692	180.024	5.46988	180.024	8.0280	180.024	7.05263		0.305898
181.274	54.2913	181.274	96.100	181.274	14.6379	181.274	32.5510	181.274	54.3813	181.274	75.3333	181.274	22.7482	181.274	26.8442			181.274	19.4809	181.274	21.5595	181.274	20.5053	181.274	48.6341	181.274	32.8231	181.274	5.79518	181.274	8.0841	181.274	7.35088		0.307270
182.524	52.5957	182.524	97.160	182.524	13.3966	182.524	31.8027	182.524	54.1439	182.524	79.0762	182.524	21.8633	182.524	25.0260			182.524	19.2824	182.524	22.0476	182.524	26.0211	182.524	47.6748	182.524	32.0538	182.524	6.04217	182.524	9.0187	182.524	6.70760		0.315501
183.774	52.8391	183.774	91.680	183.774	14.0431	183.774	32.0952	183.774	55.8130	183.774	73.7905	183.774	22.5468	183.774	27.3506			183.774	18.3435	183.774	21.0000	183.774	24.5684	183.774	47.2439	183.774	31.9077	183.774	5.36747	183.774	8.3084	183.774	7.10526		0.331962
185.024	54.1870	185.024	93.640	185.024	13.5603	185.024	33.8571	185.024	54.0144	185.024	78.5238	185.024	21.6978	185.024	25.0909			185.024	20.2901	185.024	21.7381	185.024	23.7368	185.024	48.0569	185.024	30.7769	185.024	5.78916	185.024	8.4860	185.024	8.11696		0.226337
186.274	54.3261	186.274	94.540	186.274	13.7328	186.274	30.2993	186.274	54.4389	186.274	78.9524	186.274	22.8849	186.274	24.1948			186.274	19.7328	186.274	20.5833	186.274	25.6632	186.274	50.1138	186.274	31.2308	186.274	5.42771	186.274	8.4112	186.274	6.75439		0.299040
187.525	55.3087	187.525	92.760	187.525	14.7069	187.525	33.1293	187.525	54.5540	187.525	74.7714	187.525	21.8273	187.525	23.6104			187.525	20.6336	187.525	21.7500	187.525	27.9474	187.525	46.8211	187.525	30.9846	187.525	5.74699	187.525	7.7664	187.525	7.18129		0.319616
188.775	53.6000	188.775	87.860	188.775	15.0517	188.775	29.6871	188.775	52.4029	188.775	77.8286	188.775	22.2014	188.775	26.1299			188.775	17.6260	188.775	21.2024	188.775	22.6421	188.775	48.8211	188.775	29.4000	188.775	5.68675	188.775	8.7804	188.775	6.95906		0.283951
190.025	55.7174	190.025	95.020	190.025	12.3103	190.025	32.2925	190.025	55.2302	190.025	79.7810	190.025	23.6619	190.025	26.6234			190.025	20.3664	190.025	22.7500	190.025	25.4211	190.025	47.5528	190.025	30.9615	190.025	5.55422	190.025	7.4813	190.025	8.07602		0.255144
191.275	53.9522	191.275	98.260	191.275	13.7586	191.275	31.4082	191.275	56.6403	191.275	77.4476	191.275	26.4029	191.275	25.1299			191.275	18.8473	191.275	20.1786	191.275	23.8105	191.275	48.9187	191.275	33.9692	191.275	5.30723	191.275	7.5234	191.275	8.19298		0.278464
192.525	51.9130	192.525	94.840	192.525	13.9224	192.525	30.1293	192.525	53.6619	192.525	80.7143	192.525	24.0288	192.525	25.5584			192.525	18.5649	192.525	22.5952	192.525	21.5053	192.525	45.8862	192.525	33.6077	192.525	6.73494	192.525	8.6776	192.525	7.29240		0.336077
193.775	54.2739	193.775	87.880	193.775	14.8362	193.775	28.7347	193.775	53.6187	193.775	78.5429	193.775	25.0791	193.775	24.7013			193.775	17.9389	193.775	19.1667	193.775	23.1684	193.775	46.5285	193.775	33.0692	193.775	5.89157	193.775	8.2944	193.775	7.61404		0.281207
195.026	53.2870	195.026	93.340	195.026	13.8534	195.026	31.5034	195.026	56.0432	195.026	78.6095	195.026	25.1799	195.026	22.5844			195.026	18.9160	195.026	21.3690	195.026	22.6842	195.026	46.8293	195.026	29.5154	195.026	5.33735	195.026	8.8925	195.026	7.97661		0.274348
196.276	53.8652	196.276	94.580	196.276	13.4569	196.276	32.4830	196.276	54.7122	196.276	81.2476	196.276	25.5396	196.276	26.2857			196.276	17.3817	196.276	18.7857	196.276	23.6316	196.276	47.9837	196.276	33.5385	196.276	5.92169	196.276	8.0140	196.276	6.63743		0.296296
197.526	55.9478	197.526	97.580	197.526	12.7759	197.526	30.4762	197.526	55.2302	197.526	76.1333	197.526	23.8130	197.526	27.4545			197.526	19.5725	197.526	20.3452	197.526	21.7263	197.526	48.3333	197.526	32.8231	197.526	4.82530	197.526	8.5748	197.526	7.67836		0.304527
198.776	53.0261	198.776	101.620	198.776	13.3190	198.776	33.5442	198.776	53.0863	198.776	79.9333	198.776	24.3165	198.776	22.4156			198.776	19.9695	198.776	19.5833	198.776	20.2211	198.776	48.2602	198.776	33.1538	198.776	5.79518	198.776	8.1355	198.776	6.24561		0.226337
200.026	54.2565	200.026	85.660	200.026	13.1638	200.026	35.1769	200.026	58.4389	200.026	81.4762	200.026	22.7626	200.026	23.6623			200.026	19.0534	200.026	20.9643	200.026	22.8842	200.026	49.5285	200.026	31.5846	200.026	5.47590	200.026	7.3037	200.026	7.62573		0.340192
201.276	53.0565	201.276	90.140	201.276	15.7500	201.276	33.0068	201.276	59.1007	201.276	82.3810	201.276	23.1007	201.276	24.8442			201.276	19.1145	201.276	20.5952	201.276	23.4105	201.276	47.7317	201.276	30.8692	201.276	5.81325	201.276	7.8972	201.276	8.03509		0.201646
202.527	52.2826	202.527	92.080	202.527	12.8017	202.527	34.9524	202.527	56.9856	202.527	79.7905	202.527	23.8633	202.527	21.9351			202.527	20.3588	202.527	21.1071	202.527	22.7158	202.527	46.6585	202.527	32.1692	202.527	5.66265	202.527	7.6682	202.527	6.72515		0.330590
203.777	52.2391	203.777	90.940	203.777	12.9224	203.777	32.2721	203.777	58.7842	203.777	74.6667	203.777	22.0072	203.777	23.8442			203.777	19.9695	203.777	22.0833	203.777	20.6421	203.777	48.1301	203.777	31.2692	203.777	5.05422	203.777	8.2897	203.777	6.65497		0.279835
205.027	53.1652	205.027	89.580	205.027	12.7931	205.027	35.1973	205.027	57.4029	205.027	82.6667	205.027	23.2158	205.027	23.2338			205.027	20.9771	205.027	22.7857	205.027	22.0947	205.027	49.2520	205.027	30.1923	205.027	4.90964	205.027	8.0374	205.027	6.67836		0.257888
206.277	55.2087	206.277	94.440	206.277	13.6466	206.277	34.7007	206.277	57.7698	206.277	74.6952	206.277	24.1295	206.277	22.0909			206.277	18.2824	206.277	23.6190	206.277	19.5474	206.277	45.6098	206.277	29.4538	206.277	5.59036	206.277	7.4579	206.277	7.57895		0.334705
207.527	54.3174	207.527	99.880	207.527	13.4655	207.527	35.2517	207.527	57.4173	207.527	82.5143	207.527	23.0000	207.527	22.6364			207.527	20.1832	207.527	20.4881	207.527	19.2632	207.527	46.6179	207.527	32.6077	207.527	4.65060	207.527	8.0234	207.527	6.52632		0.257888
208.777	55.6522	208.777	93.120	208.777	13.0690	208.777	35.4694	208.777	59.0576	208.777	80.8000	208.777	24.0360	208.777	24.7662			208.777	20.1450	208.777	24.4762	208.777	23.1895	208.777	47.2439	208.777	31.0231	208.777	5.89759	208.777	7.9720	208.777	7.80702		0.310014
210.028	53.0087	210.028	90.420	210.028	13.3621	210.028	31.9524	210.028	58.8777	210.028	79.3810	210.028	22.9065	210.028	24.6234			210.028	19.9847	210.028	21.9643	210.028	23.0842	210.028	46.7398	210.028	29.3615	210.028	6.09639	210.028	7.6402	210.028	7.19883		0.256516
211.278	54.2130	211.278	93.480	211.278	13.5259	211.278	34.3197	211.278	57.3309	211.278	82.4571	211.278	23.2878	211.278	23.9740			211.278	19.8550	211.278	22.5476	211.278	22.2421	211.278	46.8780	211.278	30.5538	211.278	5.15060	211.278	7.5794	211.278	6.02924		0.285322
212.528	53.1652	212.528	85.740	212.528	13.3362	212.528	31.9932	212.528	57.6906	212.528	77.1143	212.528	24.3237	212.528	22.6104			212.528	19.5420	212.528	21.4524	212.528	21.3263	212.528	47.1707	212.528	29.8615	212.528	5.86145	212.528	7.5654	212.528	7.09357		0.310014
213.778	54.8913	213.778	93.240	213.778	12.0431	213.778	32.2177	213.778	56.7554	213.778	79.8952	213.778	21.4892	213.778	25.3506			213.778	21.3511	213.778	20.5714	213.778	23.2000	213.778	47.5122	213.778	31.4462	213.778	6.33133	213.778	8.6682	213.778	7.20468		0.262003
215.028	54.8000	215.028	88.680	215.028	13.9655	215.028	33.7075	215.028	58.7050	215.028	79.3429	215.028	22.9209	215.028	24.9091			215.028	20.5114	215.028	23.7619	215.028	21.2842	215.028	45.0406	215.028	32.5615	215.028	5.50000	215.028	7.4907	215.028	7.95322		0.238683
216.278	53.7130	216.278	94.280	216.278	13.5862	216.278	33.6054	216.278	58.2950	216.278	77.6857	216.278	23.2878	216.278	26.5584			216.278	19.5267	216.278	21.5833	216.278	20.7053	216.278	45.7398	216.278	31.8385	216.278	5.83735	216.278	7.9486	216.278	7.53216		0.311385
217.529	53.9217	217.529	89.900	217.529	12.4828	217.529	30.8980	217.529	58.7842	217.529	74.9048	217.529	24.1942	217.529	25.6623			217.529	19.5420	217.529	22.9286	217.529	17.6526	217.529	45.9187	217.529	31.6692	217.529	4.95181	217.529	7.3224	217.529	6.65497		0.218107
218.779	54.7130	218.779	85.240	218.779	12.4224	218.779	33.2517	218.779	58.9281	218.779	76.4667	218.779	23.8201	218.779	26.6234			218.779	17.9389	218.779	21.9881	218.779	22.4211	218.779	46.1138	218.779	32.3154	218.779	4.98795	218.779	7.7103	218.779	7.79532		0.312757
220.029	54.9783	220.029	91.720	220.029	13.7155	220.029	32.6327	220.029	56.7050	220.029	77.2190	220.029	26.2878	220.029	27.9221			220.029	19.0840	220.029	21.9762	220.029	19.3789	220.029	44.8374	220.029	31.9769	220.029	6.16265	220.029	6.5748	220.029	7.25731		0.257888
221.279	55.7783	221.279	90.780	221.279	14.9483	221.279	32.7823	221.279	57.1151	221.279	74.4476	221.279	23.4173	221.279	26.8961			221.279	18.2443	221.279	21.8690	221.279	18.8947	221.279	48.8374	221.279	31.9846	221.279	5.72892	221.279	8.4206	221.279	7.56140		0.235940
222.529	53.4870	222.529	92.880	222.529	13.3621	222.529	32.3878	222.529	59.6043	222.529	75.8095	222.529	23.3022	222.529	27.1039			222.529	18.1832	222.529	22.3690	222.529	20.4421	222.529	47.4634	222.529	31.4462	222.529	5.56024	222.529	7.9206	222.529	6.77778		0.352538
223.779	56.4826	223.779	91.280	223.779	13.4914	223.779	31.8231	223.779	56.5540	223.779	78.5143	223.779	23.5180	223.779	28.2597			223.779	19.2290	223.779	22.2381	223.779	19.8000	223.779	45.1870	223.779	34.1538	223.779	5.58434	223.779	7.2009	223.779	6.81287		0.244170
225.030	53.9087	225.030	93.340	225.030	13.8103	225.030	32.6190	225.030	59.1007	225.030	78.2952	225.030	23.9281	225.030	29.1169			225.030	18.7710	225.030	22.3214	225.030	21.1789	225.030	47.7154	225.030	30.9692	225.030	5.90964	225.030	8.2290	225.030	6.42105		0.305898
226.280	53.2043	226.280	87.020	226.280	13.1466	226.280	30.9388	226.280	58.3669	226.280	77.2190	226.280	26.6619	226.280	25.4286			226.280	18.8550	226.280	20.7857	226.280	20.6421	226.280	48.0325	226.280	31.1154	226.280	5.27711	226.280	8.7570	226.280	7.56725		0.312757
227.530	55.0348	227.530	86.140	227.530	14.1379	227.530	30.0612	227.530	57.5252	227.530	74.9429	227.530	24.8993	227.530	24.7403			227.530	18.8092	227.530	23.9048	227.530	20.1368	227.530	46.4146	227.530	31.1692	227.530	5.92771	227.530	7.6215	227.530	7.13450		0.310014
228.780	54.9522	228.780	89.780	228.780	12.8362	228.780	30.1701	228.780	55.0504	228.780	75.5429	228.780	24.5827	228.780	28.3247			228.780	21.5802	228.780	21.0000	228.780	20.8526	228.780	46.0894	228.780	30.3462	228.780	7.01807	228.780	8.0093	228.780	6.54386		0.288066
230.030	53.5957	230.030	96.460	230.030	11.3362	230.030	28.0204	230.030	58.3381	230.030	77.3143	230.030	25.7626	230.030	23.9481			230.030	18.2290	230.030	22.9643	230.030	17.8947	230.030	49.3008	230.030	32.1154	230.030	5.60241	230.030	7.8224	230.030	7.48538		0.241427
231.280	52.7435	231.280	93.440	231.280	12.3190	231.280	30.8776	231.280	55.0504	231.280	77.9333	231.280	24.3309	231.280	24.3506			231.280	19.8244	231.280	23.5952	231.280	21.3368	231.280	46.8049	231.280	32.2462	231.280	4.61446	231.280	7.8738	231.280	6.58480		0.238683
232.531	53.7609	232.531	91.340	232.531	13.5603	232.531	31.5510	232.531	55.5036	232.531	76.6952	232.531	24.8849	232.531	25.1429			232.531	17.5038	232.531	20.6310	232.531	19.0632	232.531	46.4309	232.531	31.2462	232.531	4.93373	232.531	8.2523	232.531	7.61404		0.230453
233.781	55.0522	233.781	90.340	233.781	15.3362	233.781	30.7075	233.781	54.7266	233.781	78.3524	233.781	23.7914	233.781	22.5844			233.781	17.8702	233.781	22.5595	233.781	20.3368	233.781	45.5691	233.781	32.5692	233.781	5.98193	233.781	8.8738	233.781	6.93567		0.233196
235.031	53.3174	235.031	88.800	235.031	13.4741	235.031	30.6054	235.031	58.4604	235.031	75.7238	235.031	22.0576	235.031	24.3247			235.031	21.0229	235.031	23.6905	235.031	19.3158	235.031	46.7886	235.031	30.9308	235.031	6.34337	235.031	9.0374	235.031	7.19883		0.229081
236.281	56.3043	236.281	86.160	236.281	14.6466	236.281	35.8707	236.281	57.7266	236.281	80.3905	236.281	23.2518	236.281	26.1299			236.281	19.2137	236.281	24.4643	236.281	20.0737	236.281	47.7642	236.281	33.3000	236.281	5.39157	236.281	7.6869	236.281	6.96491		0.283951
237.531	55.1043	237.531	95.540	237.531	15.2931	237.531	32.7823	237.531	53.2014	237.531	76.6476	237.531	22.2734	237.531	24.5584			237.531	19.9237	237.531	24.1310	237.531	19.4105	237.531	42.8537	237.531	30.1846	237.531	5.21084	237.531	8.1262	237.531	6.20468		0.245542
238.781	54.0043	238.781	87.540	238.781	13.7069	238.781	31.0884	238.781	56.8130	238.781	78.1524	238.781	23.8633	238.781	23.5584			238.781	18.5954	238.781	18.8810	238.781	17.9895	238.781	49.8374	238.781	29.2385	238.781	5.46988	238.781	7.7757	238.781	7.26316		0.241427
240.032	54.2652	240.032	92.140	240.032	14.1638	240.032	33.1837	240.032	54.8705	240.032	79.3905	240.032	21.5971	240.032	25.3636			240.032	20.9466	240.032	23.3929	240.032	18.9474	240.032	47.2846	240.032	33.7538	240.032	6.38554	240.032	7.1028	240.032	6.91228		0.296296
241.282	57.0783	241.282	89.680	241.282	11.9138	241.282	31.6939	241.282	57.5036	241.282	82.8381	241.282	23.1151	241.282	22.1429			241.282	19.6718	241.282	23.1310	241.282	17.6105	241.282	48.7073	241.282	32.2615	241.282	5.90964	241.282	7.1168	241.282	6.88889		0.290809
242.532	55.5217	242.532	86.400	242.532	12.2328	242.532	32.5170	242.532	52.7986	242.532	82.1238	242.532	23.4245	242.532	25.9610			242.532	18.9618	242.532	23.6786	242.532	18.2000	242.532	44.8211	242.532	31.8308	242.532	6.72892	242.532	7.6355	242.532	7.13450		0.227709
243.782	53.0435	243.782	89.440	243.782	13.5603	243.782	33.1293	243.782	55.5899	243.782	77.0095	243.782	25.2878	243.782	23.0130			243.782	18.1756	243.782	21.7143	243.782	19.6526	243.782	47.2602	243.782	30.6846	243.782	5.33133	243.782	7.7336	243.782	6.45029		0.255144
245.032	54.3174	245.032	88.840	245.032	12.6293	245.032	31.9388	245.032	56.9065	245.032	80.2286	245.032	23.2374	245.032	24.1558			245.032	19.6641	245.032	25.2976	245.032	18.9474	245.032	46.1707	245.032	35.1385	245.032	5.56024	245.032	7.8551	245.032	6.28070		0.300412
246.282	55.2870	246.282	94.940	246.282	13.6293	246.282	32.9320	246.282	56.1655	246.282	74.0762	246.282	22.3094	246.282	25.8831			246.282	20.1298	246.282	21.2738	246.282	20.0000	246.282	48.3252	246.282	34.7077	246.282	5.77711	246.282	8.8318	246.282	7.91813		0.277092
247.533	57.1957	247.533	92.620	247.533	13.6724	247.533	32.2381	247.533	58.8058	247.533	77.2000	247.533	21.4532	247.533	22.6623			247.533	18.7786	247.533	22.4167	247.533	19.7684	247.533	44.7967	247.533	32.0923	247.533	5.40964	247.533	8.4393	247.533	7.06433		0.222222
248.783	56.4696	248.783	88.060	248.783	12.1466	248.783	33.2177	248.783	58.2014	248.783	81.9619	248.783	22.9137	248.783	24.3247			248.783	21.6107	248.783	21.4286	248.783	19.7368	248.783	49.2846	248.783	33.6846	248.783	5.63253	248.783	7.7710	248.783	7.32164		0.326475
250.033	54.1348	250.033	90.880	250.033	13.9138	250.033	35.4422	250.033	54.1511	250.033	81.2762	250.033	22.9209	250.033	26.7792			250.033	19.5954	250.033	22.8810	250.033	19.7053	250.033	49.8699	250.033	33.2692	250.033	4.59036	250.033	7.8131	250.033	7.54386		0.283951
251.283	55.3435	251.283	89.080	251.283	11.1810	251.283	31.0612	251.283	57.6835	251.283	76.6571	251.283	21.4029	251.283	22.7403			251.283	17.4198	251.283	21.4524	251.283	17.2737	251.283	48.0732	251.283	31.4846	251.283	5.47590	251.283	7.9720	251.283	6.57310		0.320988
252.533	53.6391	252.533	93.320	252.533	12.2500	252.533	31.4762	252.533	57.1655	252.533	82.0667	252.533	24.7914	252.533	23.4805			252.533	19.1145	252.533	23.2262	252.533	19.7053	252.533	47.9024	252.533	32.0538	252.533	5.63855	252.533	8.0234	252.533	7.23977		0.301783
253.783	54.5391	253.783	93.000	253.783	13.6207	253.783	31.1020	253.783	55.2518	253.783	81.1333	253.783	23.7554	253.783	23.1429			253.783	20.0153	253.783	24.0238	253.783	18.9053	253.783	49.8211	253.783	33.3769	253.783	5.78916	253.783	7.3084	253.783	7.26901		0.315501
255.034	55.9739	255.034	100.360	255.034	13.8017	255.034	31.0272	255.034	52.8345	255.034	77.0476	255.034	22.5252	255.034	25.5455			255.034	19.2290	255.034	23.4762	255.034	19.6632	255.034	47.5203	255.034	30.3308	255.034	4.89157	255.034	8.7570	255.034	6.84795		0.282579
256.284	54.3913	256.284	94.760	256.284	13.1983	256.284	32.3605	256.284	58.0935	256.284	79.8095	256.284	21.2662	256.284	24.7143			256.284	21.6794	256.284	21.7738	256.284	21.1368	256.284	45.9675	256.284	32.5231	256.284	5.93373	256.284	7.5374	256.284	7.00000		0.253772
257.534	52.6000	257.534	96.700	257.534	14.1638	257.534	31.0204	257.534	52.7842	257.534	82.0381	257.534	23.8561	257.534	24.8831			257.534	18.8321	257.534	22.0714	257.534	17.8316	257.534	45.4715	257.534	32.9769	257.534	6.09036	257.534	8.8271	257.534	6.35673		0.203018
258.784	56.3609	258.784	88.940	258.784	12.9828	258.784	30.8231	258.784	55.8561	258.784	80.3238	258.784	21.5612	258.784	22.7532			258.784	19.4351	258.784	20.5238	258.784	20.5158	258.784	45.7642	258.784	29.3615	258.784	5.71687	258.784	7.9533	258.784	7.78947		0.223594
260.034	54.7913	260.034	88.980	260.034	13.1034	260.034	31.2789	260.034	53.9281	260.034	78.4857	260.034	24.4892	260.034	27.3766			260.034	20.2748	260.034	23.3810	260.034	21.0000	260.034	46.6585	260.034	31.3385	260.034	6.56024	260.034	7.8505	260.034	7.56140		0.220850
261.284	53.9391	261.284	95.900	261.284	12.9483	261.284	31.2993	261.284	54.0791	261.284	81.1143	261.284	22.1151	261.284	27.7013			261.284	21.6794	261.284	24.6190	261.284	20.5474	261.284	46.7886	261.284	30.6692	261.284	5.81325	261.284	8.0981	261.284	8.76608		0.241427
262.534	54.5130	262.534	92.680	262.534	14.5172	262.534	32.0612	262.534	55.9928	262.534	80.9714	262.534	24.7122	262.534	23.7922			262.534	19.5267	262.534	20.2500	262.534	23.3474	262.534	44.6992	262.534	30.9462	262.534	6.38554	262.534	8.1495	262.534	8.43275		0.266118
263.785	56.1957	263.785	97.660	263.785	12.9224	263.785	28.4490	263.785	54.7266	263.785	81.4952	263.785	25.8201	263.785	25.3506			263.785	19.3588	263.785	21.3214	263.785	21.0632	263.785	44.9837	263.785	33.5462	263.785	5.54819	263.785	8.3692	263.785	8.92982		0.275720
265.035	55.0957	265.035	94.420	265.035	13.2586	265.035	28.2177	265.035	52.9928	265.035	83.3429	265.035	23.5252	265.035	26.8831			265.035	20.5954	265.035	24.4405	265.035	21.8211	265.035	44.7073	265.035	32.6154	265.035	6.29518	265.035	7.5374	265.035	8.15205		0.252401
266.285	56.2391	266.285	97.280	266.285	12.8793	266.285	29.4422	266.285	57.5540	266.285	80.3905	266.285	21.5108	266.285	27.2338			266.285	21.5038	266.285	21.5119	266.285	22.3895	266.285	50.5122	266.285	34.8538	266.285	5.60843	266.285	7.2430	266.285	8.60234		0.256516
267.535	54.9348	267.535	94.000	267.535	12.8448	267.535	30.1361	267.535	54.6835	267.535	82.6857	267.535	23.5324	267.535	24.6494			267.535	19.7099	267.535	24.1905	267.535	20.8526	267.535	44.8130	267.535	32.7231	267.535	6.24699	267.535	8.4673	267.535	7.93567		0.286694
268.785	56.9783	268.785	98.040	268.785	12.5862	268.785	28.5986	268.785	54.7914	268.785	82.0667	268.785	21.9856	268.785	26.6364			268.785	18.8702	268.785	25.7738	268.785	21.0316	268.785	47.8130	268.785	32.9923	268.785	4.63855	268.785	8.2477	268.785	7.84211		0.216735
270.035	55.3957	270.035	95.660	270.035	11.2586	270.035	28.6667	270.035	54.4820	270.035	80.9048	270.035	23.3165	270.035	23.1039			270.035	19.2901	270.035	21.9881	270.035	20.8211	270.035	46.7480	270.035	30.5385	270.035	5.53614	270.035	7.9019	270.035	7.98246		0.231824
271.286	54.3087	271.286	90.680	271.286	12.6207	271.286	31.2109	271.286	55.3597	271.286	86.1524	271.286	20.2950	271.286	25.8312			271.286	19.2519	271.286	22.1190	271.286	19.8526	271.286	46.3333	271.286	31.8000	271.286	4.81928	271.286	8.0280	271.286	8.14035		0.262003
272.536	56.4043	272.536	95.880	272.536	13.3793	272.536	28.8844	272.536	57.3741	272.536	80.7333	272.536	22.8489	272.536	26.4545			272.536	20.6794	272.536	24.4524	272.536	23.0105	272.536	51.4878	272.536	31.8769	272.536	5.19880	272.536	8.0607	272.536	7.74854		0.326475
273.786	55.5783	273.786	90.080	273.786	11.9741	273.786	30.9660	273.786	55.4101	273.786	83.0095	273.786	22.7410	273.786	25.3117			273.786	20.2824	273.786	23.6190	273.786	19.0000	273.786	50.7480	273.786	30.3077	273.786	5.64458	273.786	8.3832	273.786	7.75439		0.323731
275.036	55.7913	275.036	95.880	275.036	11.4914	275.036	34.9864	275.036	57.7338	275.036	82.1619	275.036	23.3741	275.036	23.9091			275.036	18.8931	275.036	24.0714	275.036	19.5368	275.036	49.3252	275.036	30.5923	275.036	5.77711	275.036	8.3364	275.036	6.32749		0.253772
276.286	55.1783	276.286	93.560	276.286	11.9914	276.286	35.3537	276.286	55.6547	276.286	78.5810	276.286	22.3453	276.286	27.7143			276.286	17.7176	276.286	23.8452	276.286	20.9263	276.286	46.7073	276.286	30.3154	276.286	5.75904	276.286	7.1449	276.286	7.66667		0.278464
277.536	55.0391	277.536	93.340	277.536	14.0172	277.536	35.1973	277.536	55.2878	277.536	84.1524	277.536	21.4892	277.536	24.6623			277.536	21.2519	277.536	22.4048	277.536	22.3263	277.536	46.9106	277.536	29.0769	277.536	5.97590	277.536	6.5981	277.536	6.91228		0.275720
278.787	55.9609	278.787	90.400	278.787	11.4483	278.787	35.2789	278.787	55.7914	278.787	81.2095	278.787	21.6043	278.787	24.5455			278.787	20.0000	278.787	23.2262	278.787	20.1895	278.787	48.7886	278.787	31.2308	278.787	6.67470	278.787	8.6869	278.787	6.49708		0.245542
280.037	56.2957	280.037	89.400	280.037	11.6121	280.037	36.3197	280.037	57.4460	280.037	81.3810	280.037	22.6259	280.037	27.1429			280.037	21.0305	280.037	20.7024	280.037	20.6000	280.037	47.4878	280.037	29.8462	280.037	5.60843	280.037	6.9720	280.037	6.69006		0.267490
281.287	55.4652	281.287	90.940	281.287	11.8017	281.287	35.3129	281.287	56.3309	281.287	83.3524	281.287	21.7338	281.287	24.6104			281.287	18.6870	281.287	23.1190	281.287	19.7474	281.287	49.4878	281.287	30.2154	281.287	6.25904	281.287	7.7570	281.287	6.93567		0.220850
282.537	56.9391	282.537	87.780	282.537	11.9052	282.537	35.1293	282.537	54.5683	282.537	79.4000	282.537	20.9424	282.537	25.0260			282.537	20.7863	282.537	22.4881	282.537	17.8842	282.537	49.9919	282.537	31.7308	282.537	7.02410	282.537	8.5327	282.537	6.97661		0.222222
283.787	56.7870	283.787	94.100	283.787	11.9569	283.787	36.1497	283.787	59.6187	283.787	79.4000	283.787	21.3885	283.787	26.1429			283.787	19.7176	283.787	22.8095	283.787	17.2421	283.787	50.1789	283.787	29.8769	283.787	6.10241	283.787	7.7897	283.787	6.02339		0.223594
285.037	56.7652	285.037	94.720	285.037	13.1983	285.037	36.4354	285.037	57.5036	285.037	82.8952	285.037	21.0000	285.037	21.8571			285.037	19.3969	285.037	21.2024	285.037	20.1053	285.037	53.1707	285.037	29.0000	285.037	6.14458	285.037	7.8458	285.037	6.72515		0.299040
286.288	59.0304	286.288	84.660	286.288	12.3534	286.288	36.7755	286.288	59.3237	286.288	80.2000	286.288	22.1799	286.288	24.7403			286.288	19.5114	286.288	22.7143	286.288	19.4105	286.288	47.0976	286.288	31.0154	286.288	5.71687	286.288	8.2897	286.288	6.70175		0.237311
287.538	54.8435	287.538	85.800	287.538	12.7500	287.538	34.8503	287.538	59.1511	287.538	81.0191	287.538	20.7986	287.538	24.2468			287.538	18.8779	287.538	23.2976	287.538	21.5474	287.538	45.2683	287.538	31.0231	287.538	5.60843	287.538	7.6449	287.538	7.58480		0.245542
288.788	54.0826	288.788	91.180	288.788	11.3017	288.788	35.0204	288.788	59.3165	288.788	78.9048	288.788	21.9209	288.788	21.7922			288.788	19.8244	288.788	21.9048	288.788	19.0000	288.788	45.5691	288.788	30.4077	288.788	7.43373	288.788	7.4019	288.788	6.52632		0.213992
290.038	55.1304	290.038	86.920	290.038	14.2845	290.038	34.8571	290.038	60.8345	290.038	78.2286	290.038	22.3597	290.038	23.7532			290.038	19.9160	290.038	19.8929	290.038	18.8632	290.038	45.5528	290.038	32.0692	290.038	5.99398	290.038	8.4393	290.038	6.60819		0.209877
291.288	57.2174	291.288	94.000	291.288	10.8017	291.288	33.9932	291.288	57.8273	291.288	76.4762	291.288	22.7338	291.288	25.1429			291.288	19.3053	291.288	21.0357	291.288	20.7579	291.288	50.3659	291.288	32.7000	291.288	5.65060	291.288	8.2103	291.288	6.57310		0.208505
292.538	57.7000	292.538	90.180	292.538	11.8103	292.538	34.8707	292.538	59.4029	292.538	78.4952	292.538	22.7194	292.538	24.8961			292.538	21.0076	292.538	24.0714	292.538	18.5053	292.538	49.9187	292.538	30.4615	292.538	6.02410	292.538	7.7710	292.538	6.50877		0.230453
293.789	56.1478	293.789	94.120	293.789	12.4397	293.789	35.1701	293.789	58.6187	293.789	84.2857	293.789	23.5252	293.789	24.3377			293.789	22.9466	293.789	22.6786	293.789	20.7053	293.789	48.8293	293.789	30.5154	293.789	5.88554	293.789	8.0093	293.789	7.83041		0.215364
295.039	57.0522	295.039	96.860	295.039	11.8621	295.039	34.2245	295.039	58.1583	295.039	77.7905	295.039	20.6763	295.039	25.6623			295.039	22.9237	295.039	23.1786	295.039	18.4105	295.039	48.9106	295.039	32.5769	295.039	5.25904	295.039	7.8224	295.039	6.95322		0.271605
296.289	55.5478	296.289	93.760	296.289	11.6121	296.289	33.1429	296.289	59.1870	296.289	81.0286	296.289	24.8273	296.289	24.0130			296.289	21.7328	296.289	21.7143	296.289	20.2737	296.289	48.0000	296.289	30.4308	296.289	6.38554	296.289	8.0654	296.289	7.72515		0.244170
297.539	56.5217	297.539	90.880	297.539	12.9655	297.539	34.2245	297.539	59.7410	297.539	80.0095	297.539	24.3741	297.539	23.6104			297.539	22.0992	297.539	22.7024	297.539	20.6632	297.539	48.4715	297.539	30.4923	297.539	4.93976	297.539	7.7664	297.539	7.39181		0.312757
298.789	54.3348	298.789	97.740	298.789	10.9914	298.789	34.1224	298.789	57.3165	298.789	80.5619	298.789	21.4532	298.789	26.5325			298.789	21.3588	298.789	22.5952	298.789	20.9053	298.789	48.9837	298.789	31.6000	298.789	6.09639	298.789	7.9766	298.789	7.84211		0.327846
300.039	57.9261	300.039	93.500	300.039	10.8793	300.039	33.1837	300.039	59.8058	300.039	80.3905	300.039	23.5540	300.039	28.1558			300.039	20.9695	300.039	21.9167	300.039	21.9684	300.039	48.0244	300.039	29.0692	300.039	5.73494	300.039	7.7850	300.039	7.19298		0.271605
301.290	57.7783	301.290	97.100	301.290	14.7586	301.290	34.8435	301.290	58.5540	301.290	84.3619	301.290	22.0432	301.290	23.1948			301.290	20.1221	301.290	22.6786	301.290	21.8421	301.290	46.8374	301.290	32.6462	301.290	6.06024	301.290	7.5794	301.290	6.39181		0.300412
302.540	57.0043	302.540	94.620	302.540	11.4310	302.540	31.6939	302.540	56.4173	302.540	80.2381	302.540	22.7842	302.540	26.7403			302.540	20.6641	302.540	22.6667	302.540	20.0105	302.540	48.4634	302.540	30.1231	302.540	5.81325	302.540	7.9159	302.540	7.63158		0.252401
303.790	56.5087	303.790	98.880	303.790	13.0517	303.790	28.7211	303.790	54.5611	303.790	80.1810	303.790	21.5612	303.790	27.0130			303.790	21.8473	303.790	22.0595	303.790	21.2737	303.790	48.7480	303.790	30.2231	303.790	5.91566	303.790	7.2383	303.790	6.85380		0.230453
305.040	56.8478	305.040	99.240	305.040	12.6724	305.040	31.1905	305.040	56.5180	305.040	82.4667	305.040	23.0288	305.040	26.2338			305.040	21.0458	305.040	20.2143	305.040	23.3684	305.040	48.1951	305.040	29.3000	305.040	5.81928	305.040	7.6495	305.040	8.04678		0.255144
306.290	55.6217	306.290	94.240	306.290	12.2155	306.290	31.6803	306.290	54.1223	306.290	79.1143	306.290	22.0144	306.290	25.2338			306.290	18.9847	306.290	21.7381	306.290	21.0316	306.290	46.0244	306.290	30.8538	306.290	5.37349	306.290	6.8692	306.290	6.89474		0.234568
307.540	58.1087	307.540	105.220	307.540	12.5776	307.540	30.9116	307.540	56.4389	307.540	84.4000	307.540	22.3813	307.540	26.2078			307.540	19.3053	307.540	23.0714	307.540	22.8000	307.540	45.6504	307.540	29.0769	307.540	4.78313	307.540	7.3037	307.540	6.92982		0.168724
308.791	56.6522	308.791	100.980	308.791	12.5345	308.791	31.2517	308.791	60.0791	308.791	77.3429	308.791	23.8058	308.791	24.6883			308.791	18.6107	308.791	21.8452	308.791	23.2000	308.791	46.3740	308.791	31.7308	308.791	5.89157	308.791	7.5654	308.791	7.53801		0.263374
310.041	53.8043	310.041	103.440	310.041	11.9224	310.041	32.2721	310.041	55.7698	310.041	81.7429	310.041	20.0576	310.041	26.6753			310.041	20.3969	310.041	20.6548	310.041	23.1263	310.041	42.5610	310.041	32.1769	310.041	5.42169	310.041	8.6636	310.041	6.80702		0.187929
311.291	58.1478	311.291	100.120	311.291	12.3534	311.291	31.4966	311.291	52.6187	311.291	81.5429	311.291	20.3237	311.291	24.1818			311.291	20.6794	311.291	23.2619	311.291	20.9053	311.291	44.0732	311.291	30.6769	311.291	6.48193	311.291	8.2850	311.291	6.78363		0.197531
312.541	57.2087	312.541	103.180	312.541	12.4224	312.541	29.8571	312.541	56.5396	312.541	84.2667	312.541	19.6043	312.541	24.3117			312.541	20.5344	312.541	22.2024	312.541	20.9158	312.541	48.7805	312.541	29.8923	312.541	5.31325	312.541	7.2056	312.541	6.56725		0.263374
313.791	56.0826	313.791	100.180	313.791	11.4483	313.791	28.0816	313.791	52.0863	313.791	82.1333	313.791	21.3885	313.791	29.4286			313.791	18.0229	313.791	24.4048	313.791	20.0105	313.791	42.7967	313.791	29.6385	313.791	6.41566	313.791	7.7196	313.791	7.01170		0.193416
315.041	57.1000	315.041	92.820	315.041	11.9741	315.041	30.4966	315.041	54.8921	315.041	77.6571	315.041	20.0360	315.041	26.0909			315.041	20.5725	315.041	23.2738	315.041	23.2947	315.041	43.9594	315.041	27.2692	315.041	5.36145	315.041	7.7944	315.041	6.76608		0.301783
316.292	57.6739	316.292	98.440	316.292	12.6466	316.292	27.2245	316.292	54.0360	316.292	82.5143	316.292	21.0360	316.292	26.5844			316.292	21.1756	316.292	20.9762	316.292	19.8421	316.292	44.3333	316.292	29.4923	316.292	5.31928	316.292	7.7056	316.292	7.46784		0.277092
317.542	55.5435	317.542	94.680	317.542	10.1983	317.542	30.9932	317.542	52.1799	317.542	83.1619	317.542	21.1367	317.542	24.1558			317.542	20.3359	317.542	22.7857	317.542	22.0000	317.542	46.4878	317.542	27.6692	317.542	5.96386	317.542	7.7430	317.542	6.77778		0.256516
318.792	56.3783	318.792	93.980	318.792	10.6121	318.792	27.9864	318.792	52.3597	318.792	80.7619	318.792	20.6115	318.792	24.3247			318.792	20.3893	318.792	23.5357	318.792	21.1895	318.792	44.1707	318.792	30.5308	318.792	6.12048	318.792	7.7243	318.792	7.87719		0.193416
320.042	57.8913	320.042	91.460	320.042	10.2759	320.042	31.1701	320.042	56.3165	320.042	84.5429	320.042	20.5540	320.042	22.1299			320.042	20.3282	320.042	20.2024	320.042	21.2000	320.042	46.0000	320.042	32.1231	320.042	5.37349	320.042	6.9112	320.042	6.47953		0.226337
321.292	55.9000	321.292	95.800	321.292	11.3793	321.292	28.1361	321.292	51.7194	321.292	77.5714	321.292	20.9424	321.292	21.9091			321.292	21.4275	321.292	22.0119	321.292	20.9579	321.292	46.4715	321.292	29.3154	321.292	5.19277	321.292	8.6822	321.292	6.88304		0.259259
322.542	55.7391	322.542	93.740	322.542	12.5086	322.542	30.0408	322.542	51.7266	322.542	83.8667	322.542	21.0432	322.542	24.9740			322.542	21.1527	322.542	22.6310	322.542	21.9684	322.542	43.4309	322.542	28.4615	322.542	5.25904	322.542	7.4533	322.542	6.49123		0.323731
323.793	54.5348	323.793	96.140	323.793	12.1293	323.793	31.3333	323.793	53.7122	323.793	84.0095	323.793	23.2590	323.793	21.8701			323.793	20.1374	323.793	22.2500	323.793	21.9158	323.793	48.5691	323.793	31.5846	323.793	5.72892	323.793	7.3458	323.793	6.07602		0.222222
325.043	55.1000	325.043	90.680	325.043	10.9397	325.043	28.9388	325.043	54.4317	325.043	80.6476	325.043	21.2878	325.043	23.4416			325.043	19.6183	325.043	20.2024	325.043	20.0421	325.043	45.1545	325.043	29.4154	325.043	5.75301	325.043	7.4393	325.043	5.80702		0.231824
326.293	54.8826	326.293	92.660	326.293	10.0000	326.293	28.4830	326.293	52.1870	326.293	78.1905	326.293	20.9281	326.293	23.9481			326.293	19.0916	326.293	21.0357	326.293	23.1789	326.293	44.4390	326.293	30.2615	326.293	6.05422	326.293	8.6682	326.293	6.38012		0.201646
327.543	55.6478	327.543	96.880	327.543	10.6207	327.543	30.7891	327.543	54.0647	327.543	83.0571	327.543	19.9065	327.543	25.8961			327.543	19.1450	327.543	21.6310	327.543	20.7474	327.543	45.6016	327.543	30.5154	327.543	5.43373	327.543	8.0327	327.543	6.47368		0.197531
328.793	57.8348	328.793	90.240	328.793	11.4138	328.793	29.7619	328.793	52.0360	328.793	78.2190	328.793	20.6906	328.793	24.1299			328.793	19.2366	328.793	22.7738	328.793	22.0211	328.793	44.7724	328.793	28.5385	328.793	5.29518	328.793	7.9393	328.793	6.56725		0.256516
330.043	55.1957	330.043	85.940	330.043	12.0000	330.043	31.2449	330.043	51.8561	330.043	81.1524	330.043	20.8561	330.043	23.2597			330.043	19.1221	330.043	23.3810	330.043	22.9053	330.043	44.5854	330.043	29.1692	330.043	5.70482	330.043	8.5187	330.043	7.85965		0.215364
331.294	57.5043	331.294	101.500	331.294	12.7414	331.294	29.6803	331.294	55.7554	331.294	77.4095	331.294	20.1151	331.294	24.8312			331.294	21.2290	331.294	22.4643	331.294	21.3895	331.294	46.1626	331.294	29.9077	331.294	5.66867	331.294	7.4299	331.294	7.14620		0.227709
332.544	57.1391	332.544	90.500	332.544	11.0776	332.544	27.7279	332.544	52.0719	332.544	80.6857	332.544	20.6619	332.544	25.9351			332.544	20.1298	332.544	22.9286	332.544	20.3579	332.544	43.3659	332.544	29.1692	332.544	6.05422	332.544	7.8178	332.544	6.96491		0.252401
333.794	55.2783	333.794	94.960	333.794	12.1379	333.794	29.2041	333.794	50.9568	333.794	79.1905	333.794	20.2014	333.794	24.2987			333.794	19.8321	333.794	23.1190	333.794	20.3263	333.794	46.2276	333.794	29.7077	333.794	4.90361	333.794	8.3645	333.794	5.83626		0.270233
335.044	58.0217	335.044	91.100	335.044	11.9828	335.044	29.6939	335.044	53.9065	335.044	80.2857	335.044	20.0288	335.044	24.0000			335.044	22.2748	335.044	21.8690	335.044	22.2632	335.044	44.6016	335.044	32.3462	335.044	5.61446	335.044	7.8972	335.044	6.95322		0.255144
336.294	56.9870	336.294	92.680	336.294	11.7328	336.294	26.9116	336.294	55.7410	336.294	83.0191	336.294	20.6691	336.294	24.2468			336.294	20.5191	336.294	22.4405	336.294	19.7263	336.294	44.6098	336.294	31.7692	336.294	5.06627	336.294	7.9486	336.294	6.74854		0.263374
337.544	55.9130	337.544	92.240	337.544	10.2845	337.544	28.4626	337.544	52.2374	337.544	76.7143	337.544	20.5899	337.544	26.1429			337.544	21.5114	337.544	21.1429	337.544	20.9158	337.544	43.5041	337.544	30.2692	337.544	5.56024	337.544	8.3879	337.544	7.20468		0.336077
338.795	58.4522	338.795	103.400	338.795	11.1466	338.795	26.3946	338.795	54.2878	338.795	81.0857	338.795	21.3381	338.795	25.9610			338.795	21.8015	338.795	19.9643	338.795	20.1263	338.795	42.8862	338.795	30.2308	338.795	5.89759	338.795	8.3364	338.795	7.18129		0.294925
340.045	55.2391	340.045	94.920	340.045	13.0517	340.045	29.1088	340.045	49.5252	340.045	78.6000	340.045	20.7482	340.045	23.0909			340.045	21.6870	340.045	23.5119	340.045	19.0947	340.045	40.9024	340.045	31.9923	340.045	5.46386	340.045	8.0047	340.045	6.17544		0.244170
341.295	55.6913	341.295	91.420	341.295	11.0517	341.295	28.0748	341.295	50.3094	341.295	74.9714	341.295	22.0719	341.295	24.4675			341.295	20.1679	341.295	21.6548	341.295	19.2316	341.295	43.3740	341.295	27.7615	341.295	4.98795	341.295	6.7991	341.295	5.51462		0.189300
342.545	55.3130	342.545	90.820	342.545	10.2845	342.545	29.8503	342.545	53.0144	342.545	73.5048	342.545	21.9784	342.545	25.5195			342.545	19.8626	342.545	21.8095	342.545	21.1053	342.545	40.4878	342.545	29.0692	342.545	5.51205	342.545	7.3879	342.545	6.34503		0.227709
343.795	58.3739	343.795	89.400	343.795	12.6466	343.795	28.7891	343.795	48.9353	343.795	77.8286	343.795	21.6043	343.795	25.0519			343.795	19.7023	343.795	20.4881	343.795	18.0000	343.795	40.7805	343.795	27.4154	343.795	5.56024	343.795	6.7336	343.795	5.67251		0.218107
345.045	57.7348	345.045	84.180	345.045	10.6121	345.045	28.8980	345.045	48.8561	345.045	79.2571	345.045	23.5755	345.045	25.4805			345.045	18.2366	345.045	20.8810	345.045	18.2000	345.045	41.9350	345.045	27.9231	345.045	4.95181	345.045	6.9112	345.045	6.29825		0.203018
346.296	55.8957	346.296	90.300	346.296	12.2759	346.296	27.0408	346.296	49.8489	346.296	78.3333	346.296	25.1942	346.296	24.5455			346.296	17.3969	346.296	21.4762	346.296	17.2316	346.296	42.0000	346.296	26.7154	346.296	5.03614	346.296	6.6215	346.296	5.35673		0.304527
347.546	55.9000	347.546	87.440	347.546	10.7069	347.546	29.2585	347.546	48.4532	347.546	75.8857	347.546	25.0791	347.546	22.4156			347.546	18.5954	347.546	22.2143	347.546	19.9895	347.546	42.6911	347.546	27.1846	347.546	6.28313	347.546	7.0327	347.546	5.65497		0.242798
348.796	55.1609	348.796	85.560	348.796	10.6466	348.796	28.4898	348.796	53.2734	348.796	79.4857	348.796	23.0863	348.796	26.4026			348.796	16.7863	348.796	18.7024	348.796	17.8737	348.796	41.2114	348.796	27.4385	348.796	5.48193	348.796	7.7383	348.796	6.42690		0.235940
350.046	56.5043	350.046	90.140	350.046	10.6121	350.046	31.6395	350.046	49.8633	350.046	76.4476	350.046	22.9137	350.046	24.6104			350.046	18.8092	350.046	22.1310	350.046	16.5789	350.046	40.2602	350.046	27.8769	350.046	5.06627	350.046	7.4439	350.046	5.69006		0.176955
351.296	57.4478	351.296	90.440	351.296	11.3707	351.296	26.9252	351.296	52.0360	351.296	80.2857	351.296	23.4029	351.296	23.9091			351.296	19.6565	351.296	19.7381	351.296	19.1474	351.296	42.1463	351.296	27.6846	351.296	5.99398	351.296	7.0514	351.296	5.61404		0.216735
352.546	54.9609	352.546	94.040	352.546	10.9310	352.546	29.4218	352.546	48.8489	352.546	82.3429	352.546	23.2662	352.546	26.4545			352.546	19.2519	352.546	20.6190	352.546	17.2632	352.546	40.9187	352.546	27.6462	352.546	5.30723	352.546	7.8598	352.546	6.38012		0.234568
353.796	55.9174	353.796	90.580	353.796	10.1983	353.796	29.3333	353.796	51.6115	353.796	81.2286	353.796	22.0360	353.796	23.6234			353.796	19.0534	353.796	19.8690	353.796	16.7053	353.796	39.0813	353.796	29.9846	353.796	6.23494	353.796	7.3131	353.796	5.52047		0.185185
355.047	54.5043	355.047	95.340	355.047	11.6207	355.047	29.6259	355.047	51.9856	355.047	79.2952	355.047	22.7050	355.047	25.3896			355.047	19.8855	355.047	20.4762	355.047	17.3263	355.047	41.9187	355.047	26.4692	355.047	5.25904	355.047	7.4299	355.047	6.27485		0.303155
356.297	55.6261	356.297	95.360	356.297	11.1983	356.297	28.9048	356.297	50.7266	356.297	78.7429	356.297	23.4604	356.297	22.3636			356.297	18.6031	356.297	22.4881	356.297	18.8105	356.297	39.6260	356.297	27.7154	356.297	5.54217	356.297	7.1822	356.297	5.58480		0.227709
357.547	54.8652	357.547	89.040	357.547	10.3276	357.547	27.9320	357.547	51.2734	357.547	82.8667	357.547	24.9065	357.547	24.9610			357.547	18.8626	357.547	22.2738	357.547	18.5053	357.547	41.2927	357.547	28.2615	357.547	5.72289	357.547	7.1589	357.547	6.02339		0.201646
358.797	56.3217	358.797	89.980	358.797	10.2069	358.797	31.7347	358.797	53.9065	358.797	80.6000	358.797	23.2878	358.797	26.9091			358.797	18.2214	358.797	19.8690	358.797	19.3368	358.797	39.5041	358.797	27.2308	358.797	5.43976	358.797	7.2056	358.797	6.83041		0.271605
360.047	56.9739	360.047	99.140	360.047	11.6466	360.047	28.9048	360.047	52.7122	360.047	80.4476	360.047	22.8633	360.047	26.2468			360.047	16.9924	360.047	23.6786	360.047	17.8316	360.047	40.1789	360.047	27.0385	360.047	5.43976	360.047	6.3458	360.047	6.36842		0.249657
361.297	56.5826	361.297	91.360	361.297	10.7759	361.297	30.1905	361.297	51.2158	361.297	83.1333	361.297	23.2662	361.297	28.9481			361.297	19.6412	361.297	21.1786	361.297	18.2632	361.297	39.5366	361.297	27.1308	361.297	6.21687	361.297	8.2897	361.297	6.30994		0.211248
362.548	56.4609	362.548	99.240	362.548	11.0948	362.548	27.8163	362.548	52.2878	362.548	82.0571	362.548	22.7914	362.548	22.1818			362.548	20.5191	362.548	20.8929	362.548	19.0842	362.548	38.8455	362.548	28.8923	362.548	4.54217	362.548	7.2523	362.548	5.67836		0.223594
363.798	55.0043	363.798	87.860	363.798	9.4310	363.798	29.9388	363.798	50.4676	363.798	78.1048	363.798	21.1942	363.798	28.0130			363.798	20.4351	363.798	20.3095	363.798	18.5789	363.798	42.5772	363.798	27.8308	363.798	5.39759	363.798	7.0841	363.798	6.53216		0.229081
365.048	53.1696	365.048	91.020	365.048	11.2500	365.048	28.5102	365.048	51.6259	365.048	80.5810	365.048	22.1655	365.048	24.9481			365.048	18.0534	365.048	20.4524	365.048	17.6000	365.048	40.4390	365.048	25.1692	365.048	4.63855	365.048	6.6636	365.048	5.28070		0.194787
366.298	54.5913	366.298	85.580	366.298	11.5172	366.298	28.6327	366.298	48.7122	366.298	78.2857	366.298	23.2806	366.298	21.9870			366.298	18.2290	366.298	20.7857	366.298	16.1579	366.298	41.2520	366.298	30.0846	366.298	4.39157	366.298	7.8084	366.298	5.85380		0.203018
367.548	53.5739	367.548	89.500	367.548	11.1638	367.548	29.3265	367.548	50.7626	367.548	81.3238	367.548	21.3022	367.548	23.5195			367.548	19.9695	367.548	21.0833	367.548	15.8421	367.548	42.0650	367.548	27.3231	367.548	4.86145	367.548	7.2336	367.548	5.70760		0.238683
368.798	53.5087	368.798	88.340	368.798	10.0948	368.798	27.5238	368.798	53.1942	368.798	76.7714	368.798	23.3022	368.798	25.0779			368.798	17.6794	368.798	23.0238	368.798	17.2526	368.798	38.4472	368.798	27.8308	368.798	5.24096	368.798	6.9953	368.798	5.25146		0.259259
370.049	52.9478	370.049	91.120	370.049	11.5000	370.049	28.1633	370.049	53.1583	370.049	82.3810	370.049	24.8130	370.049	22.7532			370.049	18.9160	370.049	18.5714	370.049	17.8316	370.049	39.2276	370.049	28.9538	370.049	5.42771	370.049	6.9953	370.049	6.19883		0.242798
371.299	54.3565	371.299	93.520	371.299	10.9828	371.299	28.0816	371.299	53.3813	371.299	75.2476	371.299	26.1655	371.299	23.0649			371.299	17.6718	371.299	21.0952	371.299	17.0842	371.299	40.7805	371.299	26.8846	371.299	5.46988	371.299	6.3505	371.299	5.39766		0.238683
372.549	55.3913	372.549	93.880	372.549	12.0948	372.549	27.9048	372.549	52.6763	372.549	77.1143	372.549	23.2158	372.549	26.6364			372.549	17.5802	372.549	21.3571	372.549	19.1579	372.549	40.1545	372.549	27.0692	372.549	5.34337	372.549	7.1262	372.549	6.12865		0.196159
373.799	55.1391	373.799	91.140	373.799	10.1638	373.799	29.5986	373.799	56.2086	373.799	80.3714	373.799	23.4604	373.799	27.5844			373.799	19.3130	373.799	20.4167	373.799	16.9368	373.799	40.7805	373.799	28.2462	373.799	5.15663	373.799	8.3271	373.799	5.70760		0.219479
375.049	56.6000	375.049	85.620	375.049	10.5776	375.049	29.1973	375.049	52.7482	375.049	75.4952	375.049	22.6331	375.049	25.8312			375.049	18.1450	375.049	15.9881	375.049	16.9158	375.049	39.6341	375.049	28.0615	375.049	5.79518	375.049	7.1495	375.049	6.41520		0.186557
376.299	52.1696	376.299	88.600	376.299	12.6724	376.299	29.2789	376.299	56.3885	376.299	79.9048	376.299	23.2230	376.299	23.8052			376.299	17.5420	376.299	20.1190	376.299	18.1684	376.299	41.1707	376.299	27.5615	376.299	5.42169	376.299	7.0187	376.299	5.64912		0.207133
377.550	54.6043	377.550	82.840	377.550	11.1552	377.550	26.7755	377.550	48.4389	377.550	76.4095	377.550	22.5108	377.550	23.9481			377.550	17.9618	377.550	20.5357	377.550	17.4316	377.550	39.6341	377.550	26.5154	377.550	4.75904	377.550	7.4953	377.550	5.10526		0.223594
378.800	54.8783	378.800	89.640	378.800	10.4655	378.800	28.9796	378.800	48.5108	378.800	72.5238	378.800	25.2806	378.800	26.4286			378.800	18.7557	378.800	20.2500	378.800	16.8000	378.800	37.3333	378.800	29.0538	378.800	4.65060	378.800	7.2150	378.800	5.58480		0.238683
380.050	55.3739	380.050	89.040	380.050	11.0172	380.050	27.1497	380.050	49.5396	380.050	72.2667	380.050	23.9928	380.050	25.5844			380.050	18.2901	380.050	20.0238	380.050	17.9474	380.050	40.4146	380.050	29.5000	380.050	5.21687	380.050	6.3318	380.050	5.81287		0.242798
381.300	55.3478	381.300	83.820	381.300	10.8793	381.300	27.9728	381.300	52.4604	381.300	74.5810	381.300	22.3525	381.300	25.3506			381.300	17.6412	381.300	21.4881	381.300	16.7684	381.300	40.6585	381.300	28.5692	381.300	5.06024	381.300	7.3037	381.300	5.01170		0.171468
382.550	55.7826	382.550	82.660	382.550	10.5690	382.550	27.5034	382.550	49.3669	382.550	76.3143	382.550	26.2518	382.550	24.9091			382.550	17.1145	382.550	20.5357	382.550	17.3579	382.550	42.1301	382.550	27.2000	382.550	6.17470	382.550	7.0794	382.550	5.90643		0.240055
383.800	52.8261	383.800	90.180	383.800	10.4914	383.800	29.4014	383.800	47.8130	383.800	77.2190	383.800	21.5612	383.800	25.8052			383.800	16.8626	383.800	21.9167	383.800	16.3895	383.800	38.8699	383.800	28.7846	383.800	5.29518	383.800	7.2150	383.800	6.00000		0.240055
385.051	53.8739	385.051	88.800	385.051	10.6034	385.051	27.6054	385.051	52.5180	385.051	73.5238	385.051	21.9065	385.051	24.6234			385.051	18.1298	385.051	19.4405	385.051	18.8105	385.051	39.5041	385.051	28.4154	385.051	5.84337	385.051	6.9533	385.051	6.54386		0.303155
386.301	53.8043	386.301	88.660	386.301	10.7069	386.301	27.4218	386.301	49.7770	386.301	77.0667	386.301	21.2518	386.301	24.2338			386.301	17.4962	386.301	21.1667	386.301	18.2526	386.301	37.5691	386.301	28.9692	386.301	4.75904	386.301	7.5701	386.301	6.23392		0.190672
387.551	51.1043	387.551	94.260	387.551	11.6034	387.551	27.1020	387.551	53.1655	387.551	76.9238	387.551	22.5108	387.551	22.0519			387.551	18.3511	387.551	19.8333	387.551	17.5579	387.551	38.6585	387.551	29.2154	387.551	5.72289	387.551	7.7850	387.551	5.38596		0.192044
388.801	54.8739	388.801	93.560	388.801	11.4828	388.801	28.8980	388.801	52.5468	388.801	80.4667	388.801	25.3165	388.801	23.2987			388.801	19.0763	388.801	17.3810	388.801	16.5263	388.801	39.3821	388.801	29.2923	388.801	5.22892	388.801	7.3505	388.801	6.15205		0.211248
390.051	55.1000	390.051	87.380	390.051	11.3017	390.051	27.2925	390.051	50.7050	390.051	76.1143	390.051	21.4892	390.051	24.7143			390.051	19.4351	390.051	19.6786	390.051	18.4316	390.051	39.8699	390.051	29.7231	390.051	4.93976	390.051	6.2944	390.051	5.92982		0.215364
391.301	56.6000	391.301	95.000	391.301	12.4310	391.301	27.5510	391.301	51.1295	391.301	74.0191	391.301	19.9137	391.301	24.3377			391.301	17.6947	391.301	19.1548	391.301	16.6842	391.301	38.1951	391.301	31.1308	391.301	5.22892	391.301	6.9673	391.301	5.91813		0.190672
392.552	54.9130	392.552	90.640	392.552	12.2931	392.552	27.0816	392.552	51.9568	392.552	77.8762	392.552	20.7698	392.552	23.4286			392.552	17.5573	392.552	19.6190	392.552	16.5158	392.552	37.8455	392.552	32.9231	392.552	5.43373	392.552	6.1589	392.552	4.99415		0.235940
393.802	53.6087	393.802	95.980	393.802	11.1983	393.802	26.8571	393.802	50.7050	393.802	77.3333	393.802	20.9712	393.802	26.0779			393.802	18.3969	393.802	21.2262	393.802	17.3789	393.802	40.9268	393.802	28.5308	393.802	5.17470	393.802	7.3738	393.802	6.20468		0.256516
395.052	55.8217	395.052	88.420	395.052	11.1379	395.052	28.9388	395.052	52.5036	395.052	76.5524	395.052	21.3957	395.052	23.5974			395.052	18.4351	395.052	20.4048	395.052	16.0316	395.052	39.2114	395.052	30.5077	395.052	6.17470	395.052	7.1121	395.052	6.64327		0.223594
396.302	54.6478	396.302	88.180	396.302	10.3017	396.302	27.8503	396.302	53.4748	396.302	81.5524	396.302	19.5180	396.302	21.9481			396.302	18.7252	396.302	22.9524	396.302	16.7579	396.302	38.2683	396.302	28.2615	396.302	6.06024	396.302	6.7850	396.302	7.24561		0.223594
397.552	56.0261	397.552	90.400	397.552	11.2672	397.552	28.1973	397.552	49.1799	397.552	73.3619	397.552	19.5036	397.552	23.2597			397.552	18.0305	397.552	20.5357	397.552	19.2526	397.552	38.9675	397.552	29.4615	397.552	5.67470	397.552	6.7710	397.552	6.55556		0.277092
398.802	55.4739	398.802	86.720	398.802	11.2328	398.802	28.1633	398.802	51.1007	398.802	72.0952	398.802	19.9928	398.802	23.5844			398.802	17.5878	398.802	20.5476	398.802	19.2947	398.802	39.1951	398.802	28.0769	398.802	5.14458	398.802	7.0841	398.802	5.91813		0.251029
400.053	52.3826	400.053	86.460	400.053	11.2155	400.053	26.3129	400.053	49.4892	400.053	75.5905	400.053	20.3453	400.053	23.9221			400.053	18.7634	400.053	19.8214	400.053	19.5053	400.053	36.4146	400.053	29.6385	400.053	5.28313	400.053	6.5561	400.053	5.73099		0.267490
401.303	57.5783	401.303	95.320	401.303	11.9483	401.303	26.9184	401.303	51.3885	401.303	74.6667	401.303	23.9353	401.303	23.9481			401.303	18.6794	401.303	22.0595	401.303	18.8000	401.303	42.7398	401.303	29.4462	401.303	5.63253	401.303	6.7944	401.303	6.29240		0.233196
402.553	54.5304	402.553	97.140	402.553	10.2241	402.553	25.2041	402.553	47.1367	402.553	79.6190	402.553	20.5971	402.553	23.4026			402.553	17.8550	402.553	20.9524	402.553	22.1053	402.553	38.8455	402.553	28.6846	402.553	4.60843	402.553	7.5514	402.553	6.44444		0.238683
403.803	54.5609	403.803	93.740	403.803	11.4655	403.803	27.8095	403.803	50.2158	403.803	77.4286	403.803	21.8921	403.803	23.4416			403.803	17.0840	403.803	18.3095	403.803	18.6947	403.803	38.2764	403.803	28.8154	403.803	5.47590	403.803	6.7664	403.803	5.82456		0.241427
405.053	55.9391	405.053	95.420	405.053	11.3793	405.053	25.8571	405.053	49.0863	405.053	77.1333	405.053	20.2302	405.053	27.9610			405.053	16.3664	405.053	20.0714	405.053	18.7789	405.053	38.8943	405.053	29.6154	405.053	5.08434	405.053	6.3364	405.053	6.33333		0.267490
406.303	55.6000	406.303	97.320	406.303	12.3621	406.303	27.2109	406.303	46.0863	406.303	77.8952	406.303	20.5971	406.303	26.2338			406.303	17.6260	406.303	20.5833	406.303	19.2105	406.303	39.9594	406.303	28.2538	406.303	6.04819	406.303	6.7523	406.303	5.35673		0.267490
407.554	55.4304	407.554	84.900	407.554	10.2069	407.554	28.1973	407.554	49.5324	407.554	75.4762	407.554	22.0000	407.554	23.4675			407.554	19.9542	407.554	19.8214	407.554	19.0105	407.554	36.8699	407.554	27.2000	407.554	4.85542	407.554	6.3832	407.554	5.19883		0.229081
408.804	53.8391	408.804	92.100	408.804	10.4138	408.804	28.3810	408.804	47.5611	408.804	74.4667	408.804	21.6619	408.804	23.1429			408.804	19.0916	408.804	17.5833	408.804	20.0842	408.804	37.6829	408.804	36.2077	408.804	5.44578	408.804	6.8598	408.804	6.36842		0.227709
410.054	58.3435	410.054	95.180	410.054	11.1983	410.054	26.7959	410.054	52.0144	410.054	75.0571	410.054	21.0216	410.054	25.3117			410.054	18.4504	410.054	17.7381	410.054	19.1895	410.054	38.2764	410.054	33.6615	410.054	5.92169	410.054	6.3411	410.054	5.75439		0.197531
411.304	52.9261	411.304	91.300	411.304	10.4138	411.304	26.0748	411.304	48.1295	411.304	75.9238	411.304	21.0144	411.304	22.7143			411.304	18.9847	411.304	19.2976	411.304	19.1158	411.304	39.7724	411.304	34.6077	411.304	5.36747	411.304	6.4579	411.304	5.82456		0.266118
412.554	55.9826	412.554	91.300	412.554	12.9397	412.554	29.0000	412.554	51.1655	412.554	78.1238	412.554	23.4460	412.554	24.3896			412.554	18.5802	412.554	20.8571	412.554	17.8842	412.554	37.6748	412.554	32.3231	412.554	5.49398	412.554	6.4159	412.554	6.12865		0.257888
413.804	54.7174	413.804	85.420	413.804	11.6293	413.804	30.3197	413.804	52.0863	413.804	80.4095	413.804	21.5036	413.804	23.0390			413.804	18.9237	413.804	20.7976	413.804	15.1579	413.804	38.0569	413.804	33.6923	413.804	5.86145	413.804	6.7430	413.804	6.08187		0.285322
415.055	55.3087	415.055	96.100	415.055	10.1638	415.055	33.0408	415.055	51.8345	415.055	80.7714	415.055	21.9712	415.055	23.0779			415.055	16.3130	415.055	22.0595	415.055	18.4526	415.055	39.4065	415.055	29.6308	415.055	6.25904	415.055	6.5187	415.055	6.40936		0.212620
416.305	55.0522	416.305	94.560	416.305	9.5517	416.305	32.7415	416.305	51.8345	416.305	75.7524	416.305	21.2878	416.305	22.2078			416.305	19.2672	416.305	17.6905	416.305	18.4842	416.305	40.7154	416.305	33.5538	416.305	5.15060	416.305	6.6916	416.305	5.70760		0.281207
417.555	53.2000	417.555	96.380	417.555	12.4052	417.555	30.6054	417.555	50.0432	417.555	79.9524	417.555	21.0647	417.555	23.1688			417.555	17.8702	417.555	18.4762	417.555	18.7263	417.555	39.1545	417.555	29.8462	417.555	6.62651	417.555	6.3458	417.555	5.92398		0.271605
418.805	55.5739	418.805	95.780	418.805	11.5948	418.805	32.3265	418.805	55.9209	418.805	76.6476	418.805	20.9784	418.805	24.8312			418.805	18.0534	418.805	21.8452	418.805	16.9263	418.805	36.9837	418.805	31.5231	418.805	4.90964	418.805	7.2336	418.805	5.27485		0.216735
420.055	52.4522	420.055	93.700	420.055	10.5086	420.055	32.1020	420.055	52.8130	420.055	76.9429	420.055	20.1223	420.055	24.8052			420.055	16.9542	420.055	20.3214	420.055	17.1263	420.055	36.4634	420.055	32.4385	420.055	5.68072	420.055	7.5327	420.055	5.35088		0.220850
421.305	53.6913	421.305	92.940	421.305	10.0345	421.305	32.4830	421.305	53.3309	421.305	76.5429	421.305	21.8993	421.305	24.1299			421.305	17.3893	421.305	20.5952	421.305	17.9158	421.305	40.0000	421.305	32.9154	421.305	4.57229	421.305	6.7664	421.305	6.46199		0.230453
422.556	54.3739	422.556	101.700	422.556	11.5776	422.556	31.1156	422.556	51.2374	422.556	77.8667	422.556	22.2014	422.556	27.4156			422.556	20.1450	422.556	18.9881	422.556	17.4000	422.556	41.1138	422.556	30.1000	422.556	5.67470	422.556	6.7150	422.556	6.36257		0.234568
423.806	56.7565	423.806	93.580	423.806	10.9914	423.806	31.9252	423.806	51.3813	423.806	80.5810	423.806	21.1799	423.806	20.7792			423.806	18.8779	423.806	19.6786	423.806	17.7474	423.806	40.3577	423.806	31.1385	423.806	5.58434	423.806	7.2523	423.806	5.91228		0.212620
425.056	55.2522	425.056	118.380	425.056	11.0948	425.056	30.7075	425.056	52.3741	425.056	83.0952	425.056	21.1942	425.056	22.8701			425.056	18.1985	425.056	19.1667	425.056	19.4526	425.056	41.2439	425.056	29.4077	425.056	5.89157	425.056	7.6963	425.056	5.36257		0.264746
426.306	56.0478	426.306	123.200	426.306	10.9397	426.306	32.8503	426.306	49.2086	426.306	81.7048	426.306	19.9712	426.306	24.4286			426.306	18.5038	426.306	21.0952	426.306	19.6421	426.306	41.4634	426.306	31.8154	426.306	4.74699	426.306	7.6682	426.306	6.42105		0.204390
427.556	57.6391	427.556	125.300	427.556	11.8966	427.556	31.0476	427.556	52.2662	427.556	82.7905	427.556	21.9424	427.556	24.5974			427.556	20.8015	427.556	20.6190	427.556	19.5789	427.556	39.8211	427.556	28.8923	427.556	5.42169	427.556	7.9486	427.556	7.00000		0.277092
428.806	58.5000	428.806	123.760	428.806	11.1638	428.806	30.8367	428.806	51.6475	428.806	82.4667	428.806	18.3525	428.806	21.2727			428.806	20.1298	428.806	20.2500	428.806	19.8947	428.806	40.7967	428.806	31.6308	428.806	5.63253	428.806	7.6963	428.806	6.31579		0.270233
430.057	54.0043	430.057	113.900	430.057	12.1638	430.057	30.8299	430.057	53.1367	430.057	78.3048	430.057	20.8633	430.057	24.1039			430.057	20.3282	430.057	20.4048	430.057	20.4632	430.057	39.7317	430.057	28.7385	430.057	5.60843	430.057	7.4346	430.057	7.40351		0.222222
431.307	57.8000	431.307	113.220	431.307	11.7155	431.307	30.2041	431.307	50.2734	431.307	81.7238	431.307	21.7410	431.307	21.7013			431.307	19.1603	431.307	20.0952	431.307	21.2842	431.307	41.6585	431.307	31.0615	431.307	6.13253	431.307	7.6963	431.307	6.83041		0.262003
432.557	56.3304	432.557	113.100	432.557	11.5690	432.557	31.0272	432.557	50.8993	432.557	78.9238	432.557	21.4748	432.557	24.0130			432.557	19.2366	432.557	21.1667	432.557	20.6105	432.557	41.5528	432.557	33.1692	432.557	5.52410	432.557	8.2290	432.557	6.44444		0.257888
433.807	57.4565	433.807	115.980	433.807	11.2931	433.807	30.7143	433.807	50.1583	433.807	81.4857	433.807	20.3094	433.807	27.5974			433.807	20.1527	433.807	20.1667	433.807	21.1053	433.807	43.1057	433.807	32.7385	433.807	5.09639	433.807	7.8411	433.807	6.91228		0.213992
435.057	59.1739	435.057	113.660	435.057	10.9310	435.057	30.9796	435.057	47.7482	435.057	83.6190	435.057	21.9424	435.057	21.7273			435.057	20.0153	435.057	19.2738	435.057	19.4316	435.057	42.3008	435.057	30.2000	435.057	5.20482	435.057	7.9860	435.057	6.84795		0.208505
436.307	57.2261	436.307	109.900	436.307	12.0172	436.307	28.6395	436.307	49.3309	436.307	81.3524	436.307	20.3022	436.307	23.0649			436.307	20.8321	436.307	21.0595	436.307	18.9368	436.307	39.2439	436.307	31.9308	436.307	5.82530	436.307	7.9486	436.307	6.19883		0.270233
437.557	59.0870	437.557	106.620	437.557	11.6552	437.557	31.7619	437.557	48.4101	437.557	81.1333	437.557	21.6835	437.557	24.0260			437.557	19.9160	437.557	18.9167	437.557	19.5579	437.557	41.1951	437.557	32.0769	437.557	6.01807	437.557	8.4673	437.557	7.36257		0.244170
438.808	59.2435	438.808	114.240	438.808	11.8707	438.808	29.6122	438.808	49.5180	438.808	82.0000	438.808	20.2230	438.808	22.5974			438.808	18.3664	438.808	21.4643	438.808	20.6632	438.808	42.0488	438.808	30.1769	438.808	6.31325	438.808	6.7757	438.808	6.96491		0.226337
440.058	56.9348	440.058	112.800	440.058	9.3103	440.058	28.8231	440.058	50.1511	440.058	82.7238	440.058	20.3597	440.058	24.5714			440.058	19.6870	440.058	19.1905	440.058	19.8632	440.058	41.3252	440.058	32.4538	440.058	6.12651	440.058	8.3692	440.058	5.91813		0.275720
441.308	55.7565	441.308	113.140	441.308	10.8793	441.308	30.8367	441.308	50.0360	441.308	79.5048	441.308	19.7050	441.308	22.9610			441.308	19.0611	441.308	22.3214	441.308	21.6211	441.308	43.6829	441.308	31.4538	441.308	5.40964	441.308	7.4393	441.308	5.59064		0.213992
442.558	57.7391	442.558	112.180	442.558	11.9655	442.558	29.4762	442.558	51.6187	442.558	83.2667	442.558	18.9784	442.558	25.2857			442.558	18.6489	442.558	20.9762	442.558	16.7895	442.558	40.3008	442.558	31.6846	442.558	5.78916	442.558	7.3224	442.558	6.56140		0.200274
443.808	56.9652	443.808	108.620	443.808	11.8103	443.808	30.1088	443.808	49.9137	443.808	79.7048	443.808	20.1511	443.808	23.6234			443.808	19.2672	443.808	19.8214	443.808	19.6211	443.808	39.6098	443.808	29.9000	443.808	5.87952	443.808	8.0000	443.808	6.62573		0.231824
445.058	56.5391	445.058	101.280	445.058	10.5172	445.058	28.9660	445.058	46.5899	445.058	83.3333	445.058	24.1295	445.058	24.1558			445.058	20.1527	445.058	18.0238	445.058	19.7158	445.058	40.9756	445.058	29.7615	445.058	5.19880	445.058	6.9206	445.058	6.88304		0.244170
446.309	57.4130	446.309	107.160	446.309	11.2414	446.309	28.8435	446.309	46.7266	446.309	78.9143	446.309	22.5683	446.309	23.4935			446.309	17.9160	446.309	20.3810	446.309	20.2526	446.309	41.4553	446.309	32.1154	446.309	5.19880	446.309	7.8084	446.309	6.87135		0.160494
447.559	56.3174	447.559	103.440	447.559	10.8276	447.559	31.9524	447.559	49.7122	447.559	80.8190	447.559	22.8417	447.559	23.7273			447.559	16.9542	447.559	19.6667	447.559	20.5684	447.559	39.9024	447.559	29.0692	447.559	6.35542	447.559	7.9673	447.559	6.26316		0.178326
448.809	55.7000	448.809	106.400	448.809	10.3793	448.809	29.9660	448.809	44.9281	448.809	79.3048	448.809	23.2014	448.809	23.8442			448.809	18.6412	448.809	22.5952	448.809	19.8737	448.809	39.5447	448.809	28.6846	448.809	5.43373	448.809	6.9112	448.809	7.49708		0.224966
450.059	57.7043	450.059	106.080	450.059	10.6638	450.059	27.8231	450.059	48.9281	450.059	81.9238	450.059	22.7050	450.059	26.1299			450.059	19.7481	450.059	22.4643	450.059	20.0632	450.059	42.9431	450.059	30.5692	450.059	5.34940	450.059	6.8738	450.059	6.02924		0.300412
451.309	56.1739	451.309	101.440	451.309	10.6466	451.309	29.4014	451.309	45.0144	451.309	82.2762	451.309	23.4892	451.309	22.1558			451.309	20.6947	451.309	22.1786	451.309	18.3474	451.309	41.6585	451.309	31.0538	451.309	5.06024	451.309	7.3411	451.309	6.37427		0.256516
452.559	57.0478	452.559	104.100	452.559	12.2759	452.559	27.0272	452.559	47.5683	452.559	80.4857	452.559	20.1079	452.559	25.6753			452.559	18.1527	452.559	22.0000	452.559	20.4211	452.559	40.5691	452.559	29.7462	452.559	5.13253	452.559	7.6215	452.559	5.97076		0.240055
453.810	57.0826	453.810	105.200	453.810	10.7500	453.810	29.4694	453.810	49.5899	453.810	80.3238	453.810	20.8849	453.810	21.0130			453.810	17.9160	453.810	21.2024	453.810	19.8632	453.810	40.3171	453.810	29.5231	453.810	5.24096	453.810	8.1542	453.810	6.09942		0.244170
455.060	57.5783	455.060	102.660	455.060	13.5948	455.060	29.2517	455.060	42.4604	455.060	79.7524	455.060	21.9640	455.060	23.4026			455.060	19.0687	455.060	21.8929	455.060	17.2632	455.060	37.2276	455.060	28.4077	455.060	5.15663	455.060	6.6495	455.060	6.73684		0.153635
456.310	59.5000	456.310	99.660	456.310	11.4483	456.310	26.4694	456.310	48.2014	456.310	79.9714	456.310	22.8058	456.310	19.9351			456.310	19.6794	456.310	20.2381	456.310	20.8421	456.310	39.4959	456.310	30.0077	456.310	5.58434	456.310	6.9393	456.310	6.11696		0.249657
457.560	57.0043	457.560	101.340	457.560	11.6034	457.560	26.1429	457.560	46.8130	457.560	79.4286	457.560	23.2302	457.560	22.4675			457.560	18.1069	457.560	22.2857	457.560	17.6421	457.560	38.5285	457.560	31.6308	457.560	5.39759	457.560	7.5140	457.560	6.58480		0.220850
458.810	58.1217	458.810	99.800	458.810	10.9828	458.810	28.7687	458.810	46.3525	458.810	82.9809	458.810	21.8345	458.810	19.7143			458.810	17.1527	458.810	20.2738	458.810	19.9263	458.810	38.1220	458.810	31.5923	458.810	5.32530	458.810	6.9299	458.810	6.60819		0.192044
460.060	56.0565	460.060	97.020	460.060	12.0000	460.060	28.0816	460.060	48.0360	460.060	77.0762	460.060	20.0144	460.060	23.2987			460.060	19.7481	460.060	21.8452	460.060	18.6526	460.060	39.4065	460.060	28.6000	460.060	4.95181	460.060	6.8505	460.060	4.85965		0.185185
461.311	57.6826	461.311	104.000	461.311	12.6207	461.311	27.2109	461.311	44.0935	461.311	77.7810	461.311	18.9568	461.311	20.0260			461.311	16.9466	461.311	19.0476	461.311	21.4105	461.311	40.1626	461.311	29.2385	461.311	5.14458	461.311	6.6963	461.311	5.86550		0.288066
462.561	60.0000	462.561	110.020	462.561	12.4138	462.561	29.3946	462.561	43.9209	462.561	78.5714	462.561	20.9784	462.561	20.3377			462.561	19.1832	462.561	21.5714	462.561	19.7263	462.561	36.4797	462.561	32.4308	462.561	4.60241	462.561	6.8972	462.561	5.62573		0.252401
463.811	55.5652	463.811	108.900	463.811	12.0086	463.811	29.6599	463.811	47.9712	463.811	80.6476	463.811	20.5396	463.811	21.2338			463.811	20.8779	463.811	23.7619	463.811	19.1474	463.811	35.8374	463.811	29.5923	463.811	5.51205	463.811	7.4486	463.811	6.07018		0.242798
465.061	56.8348	465.061	93.700	465.061	11.0690	465.061	27.9456	465.061	47.1439	465.061	75.0857	465.061	20.1151	465.061	22.6234			465.061	17.5878	465.061	20.8452	465.061	19.7684	465.061	39.6341	465.061	29.8769	465.061	5.66867	465.061	7.1262	465.061	6.01754		0.270233
466.311	56.2391	466.311	101.340	466.311	9.8534	466.311	28.0408	466.311	45.4317	466.311	77.0381	466.311	18.5108	466.311	20.3506			466.311	18.2137	466.311	23.7619	466.311	21.5895	466.311	40.4553	466.311	30.6769	466.311	5.40361	466.311	7.3458	466.311	6.26316		0.213992
467.561	58.1565	467.561	100.140	467.561	10.8621	467.561	29.4626	467.561	44.1655	467.561	80.2286	467.561	19.5180	467.561	21.6753			467.561	18.5496	467.561	21.2976	467.561	18.4421	467.561	42.6423	467.561	27.7846	467.561	6.46988	467.561	7.3458	467.561	5.37427		0.272977
468.812	58.0913	468.812	94.220	468.812	10.7241	468.812	28.4014	468.812	44.7482	468.812	80.1619	468.812	19.4964	468.812	20.7532			468.812	18.7634	468.812	21.9048	468.812	18.8526	468.812	39.4228	468.812	29.4077	468.812	4.69880	468.812	7.3879	468.812	6.81287		0.138546
470.062	55.9696	470.062	96.780	470.062	11.1638	470.062	28.8367	470.062	45.2950	470.062	77.0857	470.062	18.3813	470.062	21.5974			470.062	20.1298	470.062	22.9048	470.062	19.0000	470.062	37.8862	470.062	29.1154	470.062	4.92771	470.062	8.3598	470.062	6.59649		0.182442
471.312	58.0609	471.312	101.420	471.312	9.3879	471.312	26.0680	471.312	43.7914	471.312	79.1810	471.312	21.5683	471.312	21.6623			471.312	18.9084	471.312	20.4762	471.312	17.3158	471.312	39.8618	471.312	28.9154	471.312	6.05422	471.312	8.4626	471.312	6.59649		0.171468
472.562	57.1565	472.562	97.700	472.562	10.5862	472.562	28.6463	472.562	46.5108	472.562	79.8286	472.562	20.0863	472.562	22.5065			472.562	21.4275	472.562	23.0833	472.562	19.7263	472.562	40.1463	472.562	27.7077	472.562	5.48193	472.562	7.8738	472.562	5.73099		0.244170
473.812	57.0087	473.812	103.580	473.812	11.9397	473.812	28.2041	473.812	44.2950	473.812	80.3905	473.812	19.5540	473.812	23.5195			473.812	20.5114	473.812	24.3214	473.812	18.6737	473.812	40.3496	473.812	25.7538	473.812	5.28313	473.812	7.4813	473.812	5.26316		0.179698
475.062	56.7783	475.062	102.960	475.062	10.2931	475.062	26.4966	475.062	47.0647	475.062	78.7524	475.062	20.0791	475.062	20.7922			475.062	20.1374	475.062	22.8333	475.062	17.6842	475.062	40.6504	475.062	28.2462	475.062	5.10241	475.062	7.0607	475.062	5.77778		0.212620
476.313	56.6913	476.313	103.200	476.313	11.7759	476.313	29.8435	476.313	41.7554	476.313	78.4762	476.313	20.1079	476.313	23.1948			476.313	19.2595	476.313	23.2024	476.313	18.0211	476.313	38.4065	476.313	27.8538	476.313	5.65060	476.313	7.5280	476.313	4.90643		0.170096
477.563	57.2783	477.563	101.040	477.563	11.4483	477.563	25.7075	477.563	43.8273	477.563	76.2476	477.563	19.0000	477.563	22.5844			477.563	20.6870	477.563	20.3929	477.563	20.5684	477.563	40.4797	477.563	26.5846	477.563	5.38554	477.563	7.5140	477.563	5.99415		0.161866
478.813	56.0870	478.813	98.460	478.813	10.7931	478.813	26.0680	478.813	45.7050	478.813	80.6667	478.813	20.5612	478.813	23.1688			478.813	19.6412	478.813	24.1429	478.813	18.2842	478.813	40.0000	478.813	27.2154	478.813	5.50000	478.813	7.2804	478.813	5.53216		0.224966
480.063	58.6739	480.063	97.180	480.063	11.9655	480.063	27.9864	480.063	43.3022	480.063	80.4571	480.063	18.8417	480.063	23.9221			480.063	18.2672	480.063	22.1786	480.063	18.5789	480.063	38.7154	480.063	28.9615	480.063	5.96988	480.063	7.5047	480.063	6.45029		0.226337
481.313	59.5174	481.313	101.520	481.313	10.4052	481.313	26.5374	481.313	42.8993	481.313	80.2000	481.313	21.7194	481.313	20.9091			481.313	19.9084	481.313	22.4048	481.313	19.4211	481.313	38.7236	481.313	26.9308	481.313	4.72892	481.313	7.8738	481.313	6.33333		0.233196
482.563	54.8565	482.563	110.100	482.563	11.1810	482.563	27.0340	482.563	44.5252	482.563	78.3905	482.563	20.6331	482.563	20.1039			482.563	18.8244	482.563	21.6548	482.563	20.5579	482.563	39.2520	482.563	29.7538	482.563	5.07229	482.563	7.7991	482.563	6.63158		0.207133
483.814	55.2391	483.814	96.200	483.814	11.3190	483.814	26.7619	483.814	43.1223	483.814	77.7048	483.814	20.1942	483.814	22.1948			483.814	20.9466	483.814	20.4881	483.814	18.6737	483.814	38.4878	483.814	28.5154	483.814	5.45181	483.814	7.5093	483.814	5.56140		0.240055
485.064	58.6304	485.064	99.220	485.064	11.2759	485.064	27.2653	485.064	43.0360	485.064	83.7238	485.064	20.4964	485.064	22.8831			485.064	19.7786	485.064	23.6190	485.064	18.2000	485.064	37.4797	485.064	29.1231	485.064	5.21687	485.064	7.5701	485.064	6.19883		0.179698
486.314	56.7217	486.314	98.960	486.314	11.7500	486.314	29.1973	486.314	42.5683	486.314	78.4952	486.314	20.0791	486.314	23.7013			486.314	21.6183	486.314	21.5357	486.314	18.6526	486.314	38.9919	486.314	29.9923	486.314	5.30120	486.314	7.3551	486.314	5.33918		0.209877
487.564	57.4609	487.564	102.560	487.564	10.1379	487.564	28.8776	487.564	43.7266	487.564	81.1524	487.564	19.3381	487.564	21.5714			487.564	20.5420	487.564	21.6429	487.564	18.4632	487.564	38.7642	487.564	29.0231	487.564	4.83735	487.564	7.1589	487.564	5.60234		0.208505
488.814	58.7783	488.814	97.700	488.814	10.3793	488.814	27.6531	488.814	42.7698	488.814	79.4667	488.814	22.1367	488.814	21.8312			488.814	20.4962	488.814	21.2143	488.814	17.8421	488.814	38.6667	488.814	29.8308	488.814	6.75904	488.814	6.4346	488.814	5.60234		0.222222
490.064	57.2130	490.064	100.140	490.064	10.7414	490.064	26.6054	490.064	44.8993	490.064	82.7619	490.064	20.2014	490.064	19.7922			490.064	18.6794	490.064	21.9048	490.064	19.0316	490.064	38.0569	490.064	29.8692	490.064	5.09036	490.064	7.1729	490.064	5.67836		0.204390
491.315	57.0783	491.315	102.800	491.315	11.3879	491.315	30.2857	491.315	43.0360	491.315	77.3333	491.315	23.4532	491.315	21.4935			491.315	21.5267	491.315	20.0476	491.315	17.9895	491.315	35.8374	491.315	28.5308	491.315	6.20482	491.315	8.2523	491.315	5.83041		0.226337
492.565	56.3652	492.565	103.080	492.565	10.5000	492.565	28.7551	492.565	45.4964	492.565	78.2667	492.565	21.5036	492.565	21.8182			492.565	19.5954	492.565	22.5000	492.565	18.6526	492.565	38.3008	492.565	27.3846	492.565	6.54819	492.565	8.2757	492.565	5.31579		0.234568
493.815	57.6913	493.815	95.800	493.815	10.6724	493.815	30.2993	493.815	43.1799	493.815	82.4762	493.815	20.5396	493.815	22.8571			493.815	18.5496	493.815	23.1190	493.815	19.0211	493.815	39.1301	493.815	27.5538	493.815	5.72892	493.815	7.7523	493.815	5.33333		0.208505
495.065	55.4304	495.065	101.380	495.065	10.7414	495.065	32.0408	495.065	45.6691	495.065	74.2857	495.065	20.4676	495.065	23.9351			495.065	21.4198	495.065	23.3571	495.065	19.6842	495.065	39.3821	495.065	25.8615	495.065	5.04819	495.065	7.2710	495.065	5.16374		0.172840
496.315	57.2391	496.315	106.420	496.315	11.2586	496.315	32.5918	496.315	47.3669	496.315	78.1143	496.315	20.8058	496.315	23.1039			496.315	21.6260	496.315	24.1905	496.315	20.1789	496.315	36.7398	496.315	28.4769	496.315	7.03614	496.315	6.9486	496.315	5.81871		0.212620
497.565	58.3435	497.565	103.340	497.565	11.1034	497.565	30.3741	497.565	41.7338	497.565	81.2952	497.565	22.7482	497.565	25.0909			497.565	21.1679	497.565	23.4167	497.565	20.2632	497.565	37.0813	497.565	28.0462	497.565	5.78916	497.565	7.5047	497.565	5.63743		0.318244
498.816	57.4130	498.816	101.340	498.816	12.3017	498.816	31.4490	498.816	42.8417	498.816	78.5619	498.816	23.1295	498.816	23.9740			498.816	21.7710	498.816	22.1548	498.816	16.9368	498.816	38.5854	498.816	27.9231	498.816	5.16867	498.816	7.1262	498.816	4.95322		0.176955
500.066	55.7043	500.066	108.800	500.066	11.2328	500.066	28.4014	500.066	43.4173	500.066	81.5619	500.066	22.5180	500.066	22.4286			500.066	20.4198	500.066	24.9167	500.066	19.3368	500.066	37.4065	500.066	26.8231	500.066	5.51807	500.066	6.9439	500.066	5.40351		0.212620
501.316	57.4826	501.316	106.760	501.316	10.3017	501.316	31.4354	501.316	42.3957	501.316	80.7429	501.316	21.5036	501.316	22.8701			501.316	21.1069	501.316	23.8810	501.316	19.3789	501.316	38.7398	501.316	29.1923	501.316	5.89759	501.316	7.9346	501.316	6.23977		0.267490
502.566	58.3739	502.566	102.620	502.566	10.3448	502.566	30.3469	502.566	43.3813	502.566	83.6571	502.566	20.8058	502.566	20.5325			502.566	20.0840	502.566	22.0714	502.566	21.2316	502.566	38.8455	502.566	27.9538	502.566	5.48193	502.566	6.9299	502.566	5.72515		0.227709
503.816	57.4304	503.816	103.780	503.816	11.2069	503.816	30.8231	503.816	41.6978	503.816	76.8952	503.816	20.0791	503.816	20.4935			503.816	23.5649	503.816	22.5595	503.816	19.1368	503.816	40.0406	503.816	29.6923	503.816	5.05422	503.816	6.5514	503.816	6.04678		0.240055
505.066	56.9478	505.066	104.320	505.066	9.8276	505.066	29.7687	505.066	42.6115	505.066	77.2476	505.066	19.8201	505.066	21.3896			505.066	21.2595	505.066	21.3214	505.066	21.2000	505.066	39.9594	505.066	28.4385	505.066	6.19880	505.066	8.3084	505.066	5.75439		0.288066
506.317	57.5957	506.317	105.340	506.317	11.8793	506.317	31.0884	506.317	43.4964	506.317	77.5524	506.317	20.6835	506.317	22.7662			506.317	20.3893	506.317	22.7976	506.317	18.7368	506.317	39.4390	506.317	28.3000	506.317	5.16265	506.317	7.6682	506.317	6.52632		0.259259
507.567	55.8087	507.567	100.320	507.567	10.8793	507.567	30.2313	507.567	43.4101	507.567	78.7143	507.567	20.6403	507.567	21.3247			507.567	21.5954	507.567	22.1667	507.567	21.9895	507.567	38.5610	507.567	28.4077	507.567	4.79518	507.567	7.6542	507.567	5.78947		0.181070
508.817	56.8304	508.817	109.120	508.817	11.8103	508.817	31.4762	508.817	42.9640	508.817	75.1143	508.817	18.2086	508.817	19.8182			508.817	21.9237	508.817	21.4881	508.817	20.1579	508.817	38.1220	508.817	27.9692	508.817	5.83735	508.817	7.5748	508.817	6.38596		0.272977
510.067	57.1913	510.067	103.200	510.067	11.3362	510.067	32.3810	510.067	44.1655	510.067	77.4476	510.067	20.0576	510.067	18.1429			510.067	20.2672	510.067	22.4881	510.067	18.0105	510.067	36.5366	510.067	27.7385	510.067	5.22289	510.067	6.9346	510.067	5.92398		0.198903
511.317	55.9043	511.317	104.640	511.317	10.1379	511.317	29.5306	511.317	45.9424	511.317	78.0952	511.317	19.1942	511.317	19.0909			511.317	22.5573	511.317	20.3929	511.317	20.0737	511.317	39.5447	511.317	28.3538	511.317	4.76506	511.317	7.8832	511.317	5.54386		0.216735
512.567	56.6043	512.567	108.400	512.567	12.3534	512.567	28.9660	512.567	43.8273	512.567	77.4476	512.567	19.3165	512.567	16.9481			512.567	20.8779	512.567	25.0000	512.567	19.3684	512.567	38.0081	512.567	27.7231	512.567	5.63253	512.567	7.7056	512.567	5.63743		0.218107
513.818	56.2261	513.818	99.780	513.818	11.0862	513.818	29.3741	513.818	42.5683	513.818	80.9905	513.818	19.5468	513.818	21.1169			513.818	21.1221	513.818	23.4286	513.818	19.3579	513.818	40.7154	513.818	25.1308	513.818	5.45181	513.818	7.0654	513.818	5.18129		0.189300
515.068	57.5957	515.068	106.860	515.068	10.7328	515.068	28.8299	515.068	42.6619	515.068	77.6381	515.068	19.8489	515.068	20.7403			515.068	20.6260	515.068	24.4405	515.068	20.9684	515.068	40.7154	515.068	26.6692	515.068	5.32530	515.068	8.2850	515.068	5.78947		0.288066
516.318	58.1478	516.318	110.140	516.318	9.7328	516.318	28.7211	516.318	41.4460	516.318	76.1238	516.318	18.2014	516.318	16.5584			516.318	21.7176	516.318	21.3095	516.318	21.0632	516.318	37.0163	516.318	30.2692	516.318	5.77108	516.318	6.8598	516.318	5.99415		0.227709
517.568	56.4783	517.568	103.380	517.568	10.7500	517.568	30.0068	517.568	40.7986	517.568	72.5238	517.568	19.8921	517.568	23.8312			517.568	18.3130	517.568	20.6310	517.568	19.9368	517.568	37.6667	517.568	26.9154	517.568	5.14458	517.568	7.2243	517.568	5.50877		0.152263
518.818	56.1522	518.818	104.860	518.818	10.6638	518.818	31.2585	518.818	41.0288	518.818	73.4000	518.818	21.6763	518.818	20.0519			518.818	18.9389	518.818	20.3810	518.818	18.0105	518.818	38.7154	518.818	26.4923	518.818	4.78916	518.818	6.3972	518.818	4.98830		0.203018
520.068	58.7435	520.068	99.220	520.068	11.6897	520.068	28.6871	520.068	43.1870	520.068	76.0191	520.068	21.0791	520.068	20.7532			520.068	19.8931	520.068	21.6667	520.068	18.1263	520.068	38.0244	520.068	27.4231	520.068	5.94578	520.068	6.3925	520.068	5.73099		0.207133
521.318	54.6348	521.318	103.840	521.318	10.9655	521.318	28.2857	521.318	41.0072	521.318	77.0667	521.318	21.8130	521.318	19.5844			521.318	18.8779	521.318	23.0595	521.318	19.5789	521.318	39.2033	521.318	27.1231	521.318	5.36747	521.318	7.1776	521.318	5.09357		0.237311
522.569	55.7652	522.569	97.080	522.569	9.6638	522.569	29.2109	522.569	39.5827	522.569	77.6476	522.569	21.0576	522.569	20.8961			522.569	19.9695	522.569	23.7024	522.569	18.9895	522.569	41.7561	522.569	27.7231	522.569	5.07831	522.569	6.8084	522.569	5.81871		0.211248
523.819	58.5826	523.819	101.660	523.819	10.3879	523.819	28.4626	523.819	43.5396	523.819	78.8000	523.819	21.5252	523.819	23.0130			523.819	19.0000	523.819	18.0833	523.819	17.0105	523.819	40.1138	523.819	27.5308	523.819	4.85542	523.819	7.5607	523.819	5.30994		0.183813
525.069	56.8478	525.069	94.100	525.069	11.2155	525.069	30.1565	525.069	41.3525	525.069	74.7333	525.069	19.8489	525.069	19.0000			525.069	18.4504	525.069	22.9405	525.069	17.6211	525.069	37.7073	525.069	26.2923	525.069	5.63855	525.069	7.5561	525.069	6.09942		0.179698
526.319	59.2348	526.319	98.780	526.319	12.5517	526.319	28.2653	526.319	42.9137	526.319	76.1714	526.319	19.7986	526.319	20.4805			526.319	19.2137	526.319	21.6786	526.319	19.3789	526.319	35.3984	526.319	25.5769	526.319	4.86145	526.319	7.1729	526.319	5.86550		0.235940
527.569	56.8043	527.569	95.040	527.569	11.3707	527.569	28.9456	527.569	41.9640	527.569	76.2381	527.569	19.2806	527.569	19.1039			527.569	19.5191	527.569	20.5595	527.569	20.2947	527.569	37.6585	527.569	27.3846	527.569	4.75904	527.569	6.7243	527.569	5.78363		0.189300
528.819	57.4087	528.819	95.880	528.819	12.3707	528.819	27.5578	528.819	39.4964	528.819	77.0857	528.819	21.4964	528.819	19.8052			528.819	18.2824	528.819	23.3810	528.819	21.9474	528.819	37.3333	528.819	26.2692	528.819	5.53614	528.819	6.8551	528.819	5.81871		0.212620
530.070	54.5826	530.070	93.360	530.070	10.8190	530.070	30.2925	530.070	41.2590	530.070	87.0571	530.070	20.1583	530.070	20.8052			530.070	17.9618	530.070	19.7262	530.070	22.4526	530.070	40.9106	530.070	26.7000	530.070	5.13253	530.070	6.6729	530.070	5.69591		0.219479
531.320	59.4522	531.320	99.880	531.320	11.3879	531.320	27.5510	531.320	43.7626	531.320	75.9619	531.320	21.3741	531.320	22.4416			531.320	21.7557	531.320	23.1548	531.320	23.3053	531.320	35.5122	531.320	23.5538	531.320	5.71084	531.320	6.7056	531.320	6.65497		0.259259
532.570	59.0870	532.570	99.980	532.570	11.7931	532.570	29.4626	532.570	42.8417	532.570	80.5905	532.570	22.3669	532.570	21.0909			532.570	19.5038	532.570	19.5000	532.570	23.3263	532.570	38.8780	532.570	26.9385	532.570	5.77108	532.570	7.5981	532.570	5.84211		0.223594
533.820	59.1217	533.820	96.800	533.820	11.7328	533.820	27.7891	533.820	41.8777	533.820	81.0667	533.820	21.1295	533.820	23.0260			533.820	19.3053	533.820	21.6667	533.820	22.2526	533.820	35.6992	533.820	25.6154	533.820	5.62048	533.820	6.5701	533.820	5.76023		0.222222
535.070	54.2913	535.070	98.880	535.070	11.4397	535.070	26.4830	535.070	40.3309	535.070	78.5333	535.070	22.3597	535.070	20.4286			535.070	19.2901	535.070	20.7143	535.070	22.3158	535.070	35.7642	535.070	25.1692	535.070	5.65663	535.070	6.8318	535.070	5.83041		0.187929
536.320	56.1696	536.320	96.520	536.320	10.6552	536.320	26.7551	536.320	42.0216	536.320	80.1048	536.320	19.9496	536.320	21.6883			536.320	20.8244	536.320	19.7500	536.320	20.4526	536.320	37.6423	536.320	24.8769	536.320	4.94578	536.320	7.3598	536.320	5.33918		0.194787
537.571	56.4435	537.571	95.700	537.571	10.2069	537.571	27.6667	537.571	42.2014	537.571	78.2476	537.571	19.9137	537.571	19.0000			537.571	20.5267	537.571	20.2619	537.571	21.6421	537.571	37.6016	537.571	22.9231	537.571	5.28916	537.571	6.8505	537.571	4.88889		0.203018
538.821	55.5609	538.821	102.200	538.821	9.9138	538.821	27.1429	538.821	40.1583	538.821	77.7048	538.821	20.7050	538.821	22.4026			538.821	19.4886	538.821	20.0238	538.821	21.3579	538.821	35.1951	538.821	25.8538	538.821	6.03614	538.821	6.9579	538.821	5.17544		0.149520
540.071	54.1000	540.071	104.200	540.071	13.0603	540.071	27.7891	540.071	38.8849	540.071	74.6000	540.071	19.1295	540.071	21.1039			540.071	20.4198	540.071	20.5357	540.071	21.2421	540.071	33.5041	540.071	23.5846	540.071	5.89759	540.071	6.7430	540.071	5.36257		0.233196
541.321	56.6435	541.321	97.660	541.321	10.9052	541.321	26.9864	541.321	38.4460	541.321	81.4095	541.321	20.5108	541.321	22.2078			541.321	18.5954	541.321	22.3095	541.321	20.5474	541.321	38.0163	541.321	24.5077	541.321	5.32530	541.321	6.7523	541.321	4.70760		0.238683
542.571	57.7565	542.571	98.740	542.571	11.2931	542.571	26.6735	542.571	40.5683	542.571	79.8095	542.571	20.7698	542.571	21.2338			542.571	20.4427	542.571	22.3214	542.571	19.4000	542.571	37.4553	542.571	24.2154	542.571	5.33133	542.571	6.7383	542.571	5.90643		0.218107
543.821	58.9739	543.821	97.420	543.821	10.2241	543.821	27.8571	543.821	39.9065	543.821	78.9905	543.821	19.2806	543.821	19.0909			543.821	19.1832	543.821	19.8690	543.821	20.8000	543.821	36.9919	543.821	25.3077	543.821	5.43373	543.821	7.5607	543.821	4.90643		0.168724
545.072	56.2087	545.072	100.860	545.072	11.7845	545.072	26.2177	545.072	40.7986	545.072	81.1905	545.072	20.8705	545.072	19.9221			545.072	20.4809	545.072	23.8214	545.072	17.6632	545.072	37.1870	545.072	25.2462	545.072	4.80723	545.072	7.0794	545.072	4.85380		0.137174
546.322	56.7913	546.322	96.640	546.322	11.1034	546.322	27.5578	546.322	40.1583	546.322	76.2000	546.322	19.4388	546.322	21.6104			546.322	20.7176	546.322	20.8452	546.322	20.0947	546.322	39.6016	546.322	25.3538	546.322	5.51205	546.322	6.5093	546.322	4.95322		0.248285
547.572	57.0261	547.572	91.140	547.572	11.0776	547.572	28.2585	547.572	39.2086	547.572	79.6095	547.572	20.0647	547.572	16.9870			547.572	20.2824	547.572	22.7143	547.572	19.6000	547.572	37.1626	547.572	24.4308	547.572	4.62651	547.572	7.2710	547.572	4.95906		0.220850
548.822	54.3522	548.822	92.040	548.822	8.7586	548.822	25.9388	548.822	40.3741	548.822	81.1238	548.822	20.8849	548.822	22.4156			548.822	20.2977	548.822	20.7857	548.822	20.0526	548.822	34.8455	548.822	23.0538	548.822	4.48795	548.822	7.0561	548.822	5.20468		0.234568
550.072	56.5043	550.072	95.880	550.072	10.1466	550.072	26.4286	550.072	39.3094	550.072	76.0571	550.072	19.6619	550.072	19.6623			550.072	19.5114	550.072	20.1190	550.072	19.5368	550.072	37.2927	550.072	22.9462	550.072	4.57831	550.072	6.9346	550.072	5.02339		0.204390
551.322	57.5043	551.322	90.300	551.322	11.3103	551.322	26.6803	551.322	38.3885	551.322	77.9524	551.322	19.5683	551.322	20.5325			551.322	19.1679	551.322	19.2381	551.322	20.4211	551.322	37.3740	551.322	26.5615	551.322	4.99398	551.322	6.0654	551.322	5.83041		0.185185
552.573	56.9696	552.573	98.040	552.573	11.7241	552.573	26.5034	552.573	38.8777	552.573	78.2095	552.573	20.9640	552.573	19.0779			552.573	20.1527	552.573	22.8690	552.573	18.2316	552.573	37.8049	552.573	25.1154	552.573	5.13855	552.573	7.1542	552.573	5.47953		0.193416
553.823	56.8217	553.823	99.820	553.823	9.8017	553.823	25.5986	553.823	39.6331	553.823	77.6857	553.823	22.4245	553.823	20.4156			553.823	20.3359	553.823	20.4167	553.823	18.9053	553.823	35.9268	553.823	23.6308	553.823	5.75904	553.823	7.3318	553.823	4.52632		0.209877
555.073	58.7087	555.073	90.280	555.073	11.3793	555.073	26.6531	555.073	39.4820	555.073	77.4667	555.073	19.0360	555.073	18.1169			555.073	22.2290	555.073	22.2619	555.073	18.0316	555.073	36.8049	555.073	24.4692	555.073	5.45783	555.073	6.5888	555.073	5.31579		0.233196
556.323	56.6000	556.323	86.760	556.323	10.8190	556.323	25.6531	556.323	38.9496	556.323	78.7143	556.323	20.9065	556.323	20.1039			556.323	22.3435	556.323	21.2976	556.323	17.5368	556.323	36.1545	556.323	22.9308	556.323	5.03614	556.323	7.2477	556.323	5.45614		0.198903
557.573	58.5783	557.573	92.960	557.573	11.0603	557.573	25.3061	557.573	38.6043	557.573	77.2762	557.573	20.3094	557.573	19.2857			557.573	19.7252	557.573	21.5238	557.573	18.4105	557.573	34.7967	557.573	24.5000	557.573	4.63253	557.573	6.7243	557.573	5.42105		0.211248
558.823	60.5565	558.823	98.340	558.823	12.1121	558.823	26.9932	558.823	37.7266	558.823	75.8095	558.823	20.7626	558.823	22.1039			558.823	20.2290	558.823	19.1548	558.823	19.2632	558.823	36.0325	558.823	24.9846	558.823	5.71084	558.823	7.2430	558.823	4.89474		0.189300
560.074	58.5913	560.074	99.860	560.074	10.7931	560.074	26.4150	560.074	39.3022	560.074	77.8381	560.074	20.0432	560.074	19.2987			560.074	19.4809	560.074	20.3929	560.074	20.9263	560.074	35.3821	560.074	25.5154	560.074	5.63855	560.074	7.2617	560.074	5.92982		0.212620
561.324	57.3000	561.324	87.800	561.324	11.7069	561.324	26.8571	561.324	41.0863	561.324	80.8952	561.324	22.3885	561.324	20.0000			561.324	21.4046	561.324	21.2619	561.324	19.3368	561.324	35.3984	561.324	24.3154	561.324	5.42771	561.324	7.0327	561.324	4.97076		0.190672
562.574	57.7478	562.574	96.540	562.574	10.3017	562.574	27.4286	562.574	40.3813	562.574	79.5143	562.574	22.8921	562.574	21.5455			562.574	22.4504	562.574	21.0000	562.574	18.7368	562.574	36.2358	562.574	25.1538	562.574	4.79518	562.574	7.7617	562.574	4.17544		0.238683
563.824	60.1435	563.824	93.760	563.824	10.9569	563.824	27.9932	563.824	38.6259	563.824	79.3714	563.824	20.3885	563.824	17.6494			563.824	22.3588	563.824	21.3333	563.824	19.9579	563.824	34.5041	563.824	25.5077	563.824	5.28916	563.824	7.3037	563.824	4.78363		0.234568
565.074	57.6304	565.074	87.080	565.074	11.1293	565.074	27.8980	565.074	37.9712	565.074	80.8857	565.074	20.0719	565.074	21.7922			565.074	22.0153	565.074	22.1667	565.074	21.7158	565.074	37.1382	565.074	25.3000	565.074	4.34337	565.074	7.4486	565.074	5.30409		0.167353
566.324	57.8522	566.324	90.800	566.324	10.1552	566.324	27.2313	566.324	39.4101	566.324	78.5333	566.324	20.9065	566.324	20.3896			566.324	21.5191	566.324	21.7143	566.324	18.4632	566.324	36.7805	566.324	24.7308	566.324	5.29518	566.324	6.8178	566.324	6.28655		0.227709
567.575	57.7913	567.575	95.840	567.575	10.5259	567.575	27.9456	567.575	41.1727	567.575	81.3333	567.575	20.1439	567.575	20.6364			567.575	22.7099	567.575	21.3095	567.575	17.0000	567.575	38.7967	567.575	25.6308	567.575	5.42771	567.575	6.6355	567.575	5.61404		0.235940
568.825	60.2957	568.825	149.620	568.825	12.0172	568.825	25.9796	568.825	41.8489	568.825	80.9333	568.825	19.8489	568.825	16.7792			568.825	22.6870	568.825	20.5714	568.825	19.1474	568.825	37.8862	568.825	24.5385	568.825	5.42771	568.825	11.5654	568.825	5.18129		0.194787
570.075	58.7391	570.075	150.300	570.075	10.6897	570.075	27.8231	570.075	38.4820	570.075	77.3143	570.075	20.7986	570.075	20.8831			570.075	24.1069	570.075	17.7619	570.075	17.4105	570.075	37.3577	570.075	24.2077	570.075	6.09639	570.075	10.7103	570.075	5.42690		0.218107
571.325	59.2913	571.325	144.420	571.325	13.5086	571.325	28.0204	571.325	39.5611	571.325	77.9333	571.325	21.4101	571.325	17.6623			571.325	23.7099	571.325	18.1071	571.325	18.5789	571.325	36.8049	571.325	23.5538	571.325	4.72289	571.325	9.7850	571.325	4.74854		0.207133
572.575	59.1565	572.575	149.440	572.575	12.2500	572.575	25.9864	572.575	42.1583	572.575	77.4095	572.575	21.5180	572.575	20.2857			572.575	24.7939	572.575	20.4286	572.575	16.8947	572.575	37.7967	572.575	24.8692	572.575	4.06024	572.575	10.5234	572.575	5.46784		0.227709
573.825	60.5043	573.825	137.960	573.825	11.3448	573.825	25.4014	573.825	39.4460	573.825	74.5429	573.825	21.7050	573.825	17.7662			573.825	22.9542	573.825	21.6548	573.825	18.3368	573.825	37.0081	573.825	24.1769	573.825	4.86145	573.825	10.1495	573.825	5.94737		0.234568
575.076	61.0565	575.076	140.560	575.076	10.2241	575.076	25.4898	575.076	39.0360	575.076	75.8857	575.076	23.1799	575.076	20.5974			575.076	25.1145	575.076	18.2024	575.076	19.0842	575.076	37.9512	575.076	23.4000	575.076	4.87952	575.076	9.1075	575.076	4.77193		0.222222
576.326	60.5522	576.326	131.760	576.326	10.9828	576.326	27.4898	576.326	40.2590	576.326	82.7714	576.326	21.9640	576.326	19.2338			576.326	24.1527	576.326	21.2024	576.326	17.2526	576.326	36.4715	576.326	23.1846	576.326	6.13855	576.326	9.4346	576.326	4.77193		0.222222
577.576	60.1696	577.576	131.980	577.576	11.5948	577.576	27.4558	577.576	42.4820	577.576	78.7048	577.576	22.1151	577.576	18.7403			577.576	22.6031	577.576	19.7857	577.576	18.1579	577.576	35.2927	577.576	26.1000	577.576	4.95181	577.576	9.6495	577.576	5.64327		0.285322
578.826	59.5478	578.826	126.180	578.826	12.4138	578.826	26.1020	578.826	39.5971	578.826	76.2762	578.826	21.4245	578.826	22.5065			578.826	24.2824	578.826	20.4286	578.826	20.9474	578.826	37.5041	578.826	23.8308	578.826	4.86145	578.826	9.2897	578.826	5.08187		0.219479
580.076	59.1348	580.076	121.780	580.076	10.5431	580.076	27.0952	580.076	39.9424	580.076	77.1333	580.076	21.6115	580.076	20.3506			580.076	23.9924	580.076	20.8452	580.076	18.3579	580.076	40.4309	580.076	23.8154	580.076	5.27108	580.076	8.1262	580.076	4.87135		0.176955
581.326	61.1130	581.326	123.220	581.326	9.9655	581.326	29.5034	581.326	37.7914	581.326	78.7810	581.326	20.1439	581.326	20.1688			581.326	24.2214	581.326	22.0357	581.326	18.2316	581.326	36.7073	581.326	23.5462	581.326	5.20482	581.326	8.3318	581.326	4.67251		0.211248
582.577	60.5348	582.577	120.440	582.577	11.5259	582.577	26.0068	582.577	39.2014	582.577	79.4000	582.577	22.1583	582.577	19.3506			582.577	23.6718	582.577	20.8810	582.577	18.0000	582.577	36.8374	582.577	23.2000	582.577	5.03012	582.577	7.2103	582.577	5.28070		0.251029
583.827	58.7957	583.827	123.060	583.827	11.2845	583.827	25.8571	583.827	39.7194	583.827	77.3048	583.827	22.4820	583.827	20.9091			583.827	23.9313	583.827	21.4286	583.827	17.2000	583.827	36.6260	583.827	24.1769	583.827	5.76506	583.827	8.8505	583.827	4.57895		0.204390
585.077	58.3348	585.077	117.560	585.077	11.1379	585.077	28.7755	585.077	40.2374	585.077	78.8190	585.077	22.5324	585.077	19.7922			585.077	23.2977	585.077	20.2738	585.077	19.0947	585.077	35.4228	585.077	25.0846	585.077	5.51205	585.077	7.6262	585.077	5.05263		0.203018
586.327	61.0957	586.327	122.280	586.327	11.7759	586.327	27.4422	586.327	39.0288	586.327	76.8571	586.327	23.0719	586.327	24.7143			586.327	24.8397	586.327	20.7262	586.327	18.4316	586.327	36.3659	586.327	26.4308	586.327	5.11446	586.327	7.7243	586.327	5.35088		0.161866
587.577	59.6261	587.577	117.940	587.577	10.2069	587.577	25.8639	587.577	39.4892	587.577	77.7429	587.577	23.2734	587.577	20.3636			587.577	23.6183	587.577	19.3214	587.577	18.2632	587.577	35.7805	587.577	25.3077	587.577	5.61446	587.577	7.8411	587.577	4.96491		0.189300
588.827	60.6957	588.827	122.040	588.827	10.2069	588.827	28.7075	588.827	40.5611	588.827	75.8857	588.827	22.2374	588.827	20.0519			588.827	23.4504	588.827	19.3214	588.827	18.0105	588.827	36.1626	588.827	24.6385	588.827	5.66265	588.827	7.3925	588.827	4.92398		0.201646
590.078	58.8435	590.078	124.080	590.078	11.1983	590.078	27.3537	590.078	41.3453	590.078	78.3714	590.078	22.6043	590.078	19.9740			590.078	25.4733	590.078	19.4881	590.078	17.0737	590.078	38.3008	590.078	23.4615	590.078	4.69880	590.078	8.0561	590.078	4.70760		0.255144
591.328	60.4391	591.328	121.500	591.328	10.5776	591.328	27.3810	591.328	39.0216	591.328	79.8000	591.328	20.6259	591.328	19.8571			591.328	25.2366	591.328	20.6667	591.328	18.3474	591.328	36.1626	591.328	24.2923	591.328	5.92169	591.328	7.5981	591.328	6.02339		0.227709
592.578	63.1696	592.578	116.920	592.578	11.2931	592.578	25.4558	592.578	38.3237	592.578	82.3810	592.578	20.4029	592.578	18.4156			592.578	25.5878	592.578	19.5952	592.578	17.4526	592.578	37.0813	592.578	25.4462	592.578	5.17470	592.578	8.4579	592.578	4.74269		0.218107
593.828	59.2870	593.828	112.660	593.828	11.4828	593.828	25.8776	593.828	42.0719	593.828	79.6095	593.828	22.6331	593.828	21.9610			593.828	25.1069	593.828	19.0000	593.828	16.5474	593.828	36.5447	593.828	23.5000	593.828	4.74699	593.828	9.1075	593.828	5.30994		0.183813
595.078	62.2957	595.078	120.740	595.078	10.6121	595.078	28.1565	595.078	42.0432	595.078	78.9333	595.078	21.0504	595.078	22.9351			595.078	25.3053	595.078	22.3452	595.078	17.7263	595.078	33.4472	595.078	26.7846	595.078	5.34337	595.078	8.0467	595.078	5.28070		0.171468
596.328	61.2783	596.328	118.400	596.328	11.8621	596.328	27.4218	596.328	39.2662	596.328	80.9524	596.328	20.7482	596.328	20.5714			596.328	24.0611	596.328	20.5952	596.328	16.6211	596.328	35.2764	596.328	23.9154	596.328	5.46386	596.328	7.9533	596.328	5.18129		0.244170
597.578	58.6478	597.578	111.480	597.578	12.0431	597.578	26.9524	597.578	39.5827	597.578	74.7810	597.578	21.2518	597.578	18.7662			597.578	23.9771	597.578	22.0476	597.578	16.3895	597.578	35.7154	597.578	24.2769	597.578	4.48193	597.578	7.7243	597.578	4.89474		0.178326
598.829	61.9304	598.829	111.440	598.829	11.1897	598.829	28.1633	598.829	38.1079	598.829	75.4952	598.829	20.0935	598.829	21.9351			598.829	24.6870	598.829	21.2857	598.829	18.2526	598.829	33.3577	598.829	23.6615	598.829	5.45783	598.829	7.4439	598.829	4.67836		0.194787
600.079	60.0217	600.079	110.200	600.079	10.7845	600.079	27.4150	600.079	39.1942	600.079	76.6667	600.079	20.7554	600.079	18.0519			600.079	25.3740	600.079	18.6667	600.079	19.2526	600.079	35.4553	600.079	22.6846	600.079	4.96988	600.079	6.9439	600.079	5.54386		0.252401
601.329	60.7000	601.329	120.700	601.329	11.3621	601.329	29.0952	601.329	40.3669	601.329	77.3333	601.329	19.8489	601.329	21.9221			601.329	24.8779	601.329	20.0476	601.329	15.9895	601.329	37.0488	601.329	24.6692	601.329	5.57831	601.329	7.5047	601.329	5.25146		0.198903
602.579	61.5043	602.579	114.700	602.579	12.6638	602.579	26.7823	602.579	39.4532	602.579	76.1048	602.579	18.8417	602.579	23.4805			602.579	25.2901	602.579	21.5714	602.579	16.3053	602.579	38.9024	602.579	24.6231	602.579	5.17470	602.579	7.5187	602.579	4.69006		0.240055
603.829	60.5652	603.829	113.260	603.829	11.8793	603.829	28.2381	603.829	39.3885	603.829	76.4190	603.829	20.8058	603.829	22.4805			603.829	24.1756	603.829	21.3452	603.829	15.1895	603.829	34.8374	603.829	25.5538	603.829	5.67470	603.829	7.8832	603.829	4.36842		0.160494
605.080	61.6261	605.080	113.580	605.080	11.0172	605.080	25.9592	605.080	40.1870	605.080	76.3714	605.080	20.2374	605.080	18.3896			605.080	23.1298	605.080	21.7143	605.080	16.3789	605.080	37.2927	605.080	22.6077	605.080	5.50602	605.080	7.2243	605.080	4.17544		0.193416
606.330	62.9522	606.330	105.100	606.330	10.3534	606.330	28.9252	606.330	42.0791	606.330	72.2095	606.330	18.5252	606.330	20.5714			606.330	23.0992	606.330	21.0119	606.330	16.2632	606.330	36.0081	606.330	24.3692	606.330	5.16867	606.330	7.3879	606.330	4.76023		0.198903
607.580	60.8870	607.580	106.580	607.580	11.0431	607.580	27.2925	607.580	41.0576	607.580	77.6857	607.580	20.1870	607.580	20.6623			607.580	25.2137	607.580	19.0952	607.580	17.4947	607.580	38.9024	607.580	23.4462	607.580	5.68072	607.580	8.4299	607.580	4.57310		0.149520
608.830	61.4261	608.830	99.780	608.830	11.8793	608.830	30.0816	608.830	41.5252	608.830	75.9048	608.830	20.1223	608.830	21.0260			608.830	23.2977	608.830	23.7262	608.830	15.8000	608.830	36.4065	608.830	23.3923	608.830	5.40361	608.830	8.5374	608.830	4.91228		0.256516
610.080	61.4391	610.080	111.440	610.080	11.6034	610.080	27.8707	610.080	40.6475	610.080	76.2667	610.080	18.0432	610.080	19.2857			610.080	24.6718	610.080	22.3929	610.080	17.2632	610.080	37.2520	610.080	23.6769	610.080	5.07229	610.080	7.7897	610.080	5.23392		0.193416
611.330	61.6522	611.330	104.800	611.330	11.8621	611.330	26.7211	611.330	39.5683	611.330	75.1619	611.330	20.2806	611.330	19.6364			611.330	25.3664	611.330	19.8571	611.330	15.4842	611.330	34.2439	611.330	25.4692	611.330	5.01807	611.330	7.8972	611.330	4.97076		0.150892
612.581	64.9478	612.581	104.700	612.581	10.1638	612.581	28.1633	612.581	41.0719	612.581	72.6095	612.581	19.1151	612.581	20.2468			612.581	25.2061	612.581	22.3333	612.581	15.7053	612.581	37.4146	612.581	24.9385	612.581	4.84337	612.581	7.4766	612.581	5.60819		0.172840
613.831	63.3000	613.831	101.780	613.831	10.4138	613.831	29.6939	613.831	41.6259	613.831	72.3619	613.831	18.7986	613.831	20.2468			613.831	25.2977	613.831	24.8571	613.831	15.0105	613.831	37.3659	613.831	25.5077	613.831	5.46988	613.831	7.9112	613.831	5.47368		0.163237
615.081	62.1609	615.081	104.800	615.081	10.4138	615.081	30.1429	615.081	42.8921	615.081	73.2857	615.081	19.9209	615.081	20.8961			615.081	26.2061	615.081	24.1786	615.081	17.1789	615.081	38.6098	615.081	26.3308	615.081	5.97590	615.081	8.0935	615.081	4.33918		0.215364
616.331	61.0478	616.331	110.560	616.331	10.6293	616.331	29.6463	616.331	41.7266	616.331	74.3333	616.331	20.9065	616.331	18.7013			616.331	26.2519	616.331	21.8810	616.331	17.6105	616.331	38.1789	616.331	25.4923	616.331	5.81928	616.331	7.9486	616.331	5.34503		0.245542
617.581	63.7913	617.581	108.220	617.581	10.7759	617.581	29.0748	617.581	41.5252	617.581	76.2667	617.581	21.5324	617.581	20.6623			617.581	25.0076	617.581	23.9881	617.581	16.2737	617.581	37.6341	617.581	27.8308	617.581	5.21084	617.581	8.3271	617.581	4.97661		0.168724
618.831	62.7261	618.831	108.160	618.831	13.1207	618.831	28.5578	618.831	42.5611	618.831	76.3333	618.831	18.1799	618.831	21.3766			618.831	24.6107	618.831	23.1429	618.831	19.2632	618.831	35.1626	618.831	25.9308	618.831	5.90361	618.831	7.6075	618.831	5.80117		0.218107
620.081	62.3652	620.081	106.180	620.081	11.4052	620.081	29.6735	620.081	42.0432	620.081	75.4381	620.081	19.5612	620.081	21.1688			620.081	26.0229	620.081	22.5119	620.081	17.7579	620.081	36.3821	620.081	26.6154	620.081	5.77711	620.081	8.1729	620.081	5.42690		0.233196
621.332	61.2304	621.332	101.940	621.332	12.0431	621.332	28.6463	621.332	41.8417	621.332	79.1238	621.332	19.6978	621.332	21.3636			621.332	25.5954	621.332	21.8095	621.332	17.5789	621.332	33.6504	621.332	26.4462	621.332	5.08434	621.332	8.3551	621.332	5.06433		0.178326
622.582	60.5957	622.582	100.440	622.582	12.8793	622.582	28.0136	622.582	41.9712	622.582	74.5238	622.582	20.3597	622.582	20.1818			622.582	25.9847	622.582	25.7500	622.582	15.1684	622.582	35.0325	622.582	26.4538	622.582	5.61446	622.582	8.0888	622.582	4.76023		0.222222
623.832	61.0087	623.832	108.100	623.832	13.2241	623.832	30.3537	623.832	41.1295	623.832	76.1524	623.832	19.8849	623.832	19.7662			623.832	24.1756	623.832	22.5000	623.832	16.1895	623.832	36.0081	623.832	23.9923	623.832	5.63855	623.832	7.5000	623.832	5.89474		0.178326
625.082	61.6348	625.082	109.660	625.082	12.5690	625.082	28.3537	625.082	40.2014	625.082	73.9905	625.082	19.3885	625.082	20.8442			625.082	23.8626	625.082	23.5357	625.082	17.7263	625.082	37.3415	625.082	26.8077	625.082	6.12651	625.082	6.7850	625.082	5.40351		0.175583
626.332	61.4087	626.332	102.020	626.332	10.9483	626.332	30.0680	626.332	42.1367	626.332	71.5048	626.332	21.3165	626.332	20.0519			626.332	24.2901	626.332	22.9524	626.332	14.8316	626.332	34.2276	626.332	25.5462	626.332	5.38554	626.332	7.0467	626.332	4.94152		0.163237
627.582	64.4565	627.582	104.660	627.582	11.5172	627.582	27.9252	627.582	41.8201	627.582	71.1810	627.582	18.2662	627.582	21.9351			627.582	24.5649	627.582	23.1548	627.582	17.6947	627.582	34.9024	627.582	27.7308	627.582	5.08434	627.582	7.8785	627.582	4.97661		0.149520
628.833	65.0739	628.833	101.400	628.833	13.3879	628.833	30.4150	628.833	43.0647	628.833	76.0857	628.833	18.1799	628.833	20.5974			628.833	23.1527	628.833	23.1905	628.833	14.3789	628.833	34.9756	628.833	26.8385	628.833	6.18675	628.833	7.2383	628.833	4.81871		0.172840
630.083	62.8000	630.083	105.140	630.083	12.0259	630.083	28.7279	630.083	40.7194	630.083	75.5238	630.083	17.8417	630.083	21.4026			630.083	25.7786	630.083	21.7857	630.083	16.8421	630.083	36.6179	630.083	26.7462	630.083	5.72892	630.083	8.7523	630.083	5.67836		0.196159
631.333	60.1609	631.333	105.540	631.333	9.6379	631.333	28.8231	631.333	40.7338	631.333	72.5429	631.333	18.7914	631.333	17.9481			631.333	24.9084	631.333	23.0000	631.333	15.9053	631.333	38.3740	631.333	28.2538	631.333	6.56024	631.333	7.3692	631.333	4.90058		0.279835
632.583	64.0261	632.583	108.460	632.583	11.6379	632.583	29.1905	632.583	40.1942	632.583	76.9143	632.583	18.7482	632.583	20.7662			632.583	24.8626	632.583	21.0000	632.583	16.0947	632.583	36.2764	632.583	23.0692	632.583	4.87952	632.583	7.0888	632.583	4.30994		0.164609
633.833	61.1609	633.833	102.320	633.833	10.2931	633.833	29.0136	633.833	42.0504	633.833	80.1905	633.833	21.0360	633.833	17.9351			633.833	23.7252	633.833	23.4048	633.833	17.4842	633.833	37.8455	633.833	25.6692	633.833	5.68675	633.833	7.5561	633.833	5.25146		0.182442
635.083	61.9087	635.083	98.600	635.083	12.1293	635.083	27.6327	635.083	41.3309	635.083	74.0857	635.083	19.7050	635.083	19.6623			635.083	25.0840	635.083	22.2381	635.083	15.2842	635.083	35.9837	635.083	25.3923	635.083	5.26506	635.083	8.1121	635.083	4.67251		0.164609
636.334	59.5261	636.334	101.940	636.334	10.9138	636.334	26.3469	636.334	39.8273	636.334	74.9333	636.334	18.1223	636.334	20.4416			636.334	24.3359	636.334	25.3214	636.334	16.3474	636.334	35.8862	636.334	24.9615	636.334	5.75301	636.334	7.3364	636.334	5.10526		0.193416
637.584	63.1783	637.584	101.300	637.584	11.1207	637.584	27.2109	637.584	39.3309	637.584	78.5619	637.584	20.3165	637.584	21.0909			637.584	23.8321	637.584	23.0952	637.584	16.5579	637.584	38.4959	637.584	26.9462	637.584	6.63855	637.584	8.4860	637.584	4.37427		0.174211
638.834	61.0000	638.834	103.440	638.834	11.7845	638.834	30.4286	638.834	43.0863	638.834	74.0000	638.834	18.6763	638.834	18.8182			638.834	23.4962	638.834	22.1190	638.834	18.6105	638.834	38.7724	638.834	26.9308	638.834	5.39157	638.834	8.0561	638.834	4.47368		0.183813
640.084	61.6957	640.084	102.240	640.084	12.8966	640.084	28.6803	640.084	42.2158	640.084	77.7143	640.084	18.4748	640.084	18.0649			640.084	26.2824	640.084	23.9643	640.084	16.7579	640.084	36.7317	640.084	28.4462	640.084	5.56024	640.084	7.9953	640.084	5.74269		0.182442
641.334	64.3783	641.334	105.240	641.334	11.7845	641.334	28.2789	641.334	42.8921	641.334	75.4286	641.334	18.7770	641.334	21.8312			641.334	24.1908	641.334	25.2262	641.334	15.7263	641.334	36.6179	641.334	29.3385	641.334	5.34337	641.334	7.2056	641.334	5.18129		0.189300
642.584	60.2652	642.584	104.180	642.584	11.8534	642.584	27.3810	642.584	40.5540	642.584	74.2000	642.584	19.6763	642.584	22.7143			642.584	24.9771	642.584	25.0833	642.584	15.5789	642.584	36.9594	642.584	24.4769	642.584	5.70482	642.584	7.9720	642.584	5.30409		0.292181
643.835	64.7174	643.835	103.080	643.835	11.5776	643.835	29.1361	643.835	42.3381	643.835	78.9809	643.835	21.2950	643.835	20.0649			643.835	24.4351	643.835	23.8452	643.835	13.8105	643.835	36.3171	643.835	27.7923	643.835	5.87952	643.835	6.9626	643.835	5.00000		0.264746
645.085	63.3348	645.085	103.140	645.085	10.4828	645.085	28.6259	645.085	39.4604	645.085	77.3619	645.085	17.6906	645.085	22.9221			645.085	25.6947	645.085	23.6429	645.085	16.0211	645.085	37.3577	645.085	25.6154	645.085	6.33735	645.085	7.6215	645.085	5.71930		0.213992
646.335	62.4609	646.335	97.000	646.335	11.0948	646.335	27.6599	646.335	41.6187	646.335	75.9809	646.335	19.0072	646.335	20.9351			646.335	25.8015	646.335	21.1429	646.335	13.9158	646.335	38.9756	646.335	28.2308	646.335	5.78916	646.335	8.2196	646.335	5.16959		0.190672
647.585	63.6783	647.585	100.880	647.585	11.3362	647.585	28.1701	647.585	41.3381	647.585	75.3714	647.585	19.9856	647.585	20.2597			647.585	24.7176	647.585	24.4762	647.585	16.4421	647.585	37.4553	647.585	25.6846	647.585	5.80723	647.585	7.8925	647.585	5.28655		0.157750
648.835	62.8217	648.835	93.980	648.835	10.9914	648.835	28.6871	648.835	41.4748	648.835	75.4190	648.835	18.1151	648.835	18.3636			648.835	25.2519	648.835	25.3095	648.835	15.4947	648.835	37.8780	648.835	28.7231	648.835	5.96988	648.835	7.5234	648.835	4.94737		0.200274
650.085	63.6826	650.085	100.720	650.085	11.4483	650.085	29.1156	650.085	41.0216	650.085	76.3714	650.085	19.4029	650.085	22.5714			650.085	22.9924	650.085	22.7857	650.085	16.2000	650.085	37.6179	650.085	27.2615	650.085	5.57229	650.085	7.7570	650.085	5.63158		0.208505
651.336	61.0000	651.336	107.360	651.336	11.7241	651.336	28.0000	651.336	40.1223	651.336	80.6571	651.336	18.9568	651.336	21.9870			651.336	25.7405	651.336	24.1190	651.336	14.7158	651.336	36.5203	651.336	26.3462	651.336	5.72289	651.336	7.2009	651.336	4.91228		0.252401
652.586	64.4913	652.586	106.280	652.586	11.4397	652.586	29.7211	652.586	43.6547	652.586	78.1714	652.586	18.8345	652.586	22.7922			652.586	25.9618	652.586	21.9643	652.586	16.3684	652.586	37.2602	652.586	28.0231	652.586	5.57229	652.586	6.7430	652.586	5.49123		0.165981
653.836	64.2957	653.836	104.000	653.836	11.4138	653.836	28.3129	653.836	40.5540	653.836	78.6571	653.836	17.9640	653.836	21.1039			653.836	24.9542	653.836	23.9286	653.836	16.7368	653.836	38.0081	653.836	28.6846	653.836	5.81928	653.836	7.5607	653.836	5.54971		0.128944
655.086	62.6000	655.086	107.040	655.086	12.0172	655.086	27.7551	655.086	40.8130	655.086	75.9905	655.086	19.3957	655.086	21.4675			655.086	23.7863	655.086	23.9881	655.086	16.1474	655.086	38.0650	655.086	25.2692	655.086	5.33133	655.086	8.0514	655.086	5.45029		0.231824
656.336	63.7913	656.336	105.460	656.336	11.0862	656.336	28.2109	656.336	42.0216	656.336	76.3238	656.336	19.0647	656.336	18.2727			656.336	23.7252	656.336	23.6786	656.336	15.3474	656.336	39.3089	656.336	30.1692	656.336	6.54217	656.336	7.5467	656.336	4.95322		0.187929
657.586	63.3913	657.586	103.680	657.586	13.6552	657.586	27.8707	657.586	40.7842	657.586	71.8095	657.586	17.1079	657.586	21.3506			657.586	24.0534	657.586	24.6429	657.586	16.1474	657.586	39.0406	657.586	27.0154	657.586	5.85542	657.586	7.3785	657.586	4.23977		0.178326
658.837	62.8826	658.837	101.500	658.837	11.7241	658.837	25.5850	658.837	43.3885	658.837	75.9905	658.837	18.1223	658.837	21.4805			658.837	24.6641	658.837	21.2381	658.837	15.8105	658.837	36.0163	658.837	28.6769	658.837	5.38554	658.837	7.8224	658.837	5.46199		0.155007
660.087	62.3826	660.087	100.760	660.087	11.4052	660.087	27.1088	660.087	41.0072	660.087	75.2952	660.087	20.1151	660.087	20.8961			660.087	22.1985	660.087	23.2619	660.087	15.5789	660.087	37.5691	660.087	27.3231	660.087	5.54217	660.087	7.8178	660.087	5.00585		0.163237
661.337	63.1696	661.337	98.760	661.337	12.4569	661.337	29.3265	661.337	40.7122	661.337	74.9429	661.337	17.2374	661.337	20.4545			661.337	24.3511	661.337	24.1905	661.337	15.8632	661.337	39.3821	661.337	28.0000	661.337	5.10843	661.337	7.9533	661.337	5.61404		0.167353
662.587	62.7130	662.587	106.800	662.587	12.7069	662.587	27.6190	662.587	42.3309	662.587	73.3714	662.587	18.1367	662.587	20.9870			662.587	25.4733	662.587	21.6786	662.587	14.2632	662.587	35.9106	662.587	26.4308	662.587	5.72289	662.587	7.1262	662.587	5.18713		0.170096
663.837	61.2652	663.837	107.220	663.837	11.6207	663.837	27.5578	663.837	44.2590	663.837	75.8571	663.837	19.7194	663.837	21.5455			663.837	26.3053	663.837	24.7500	663.837	16.6211	663.837	39.3984	663.837	25.7538	663.837	5.19880	663.837	6.7103	663.837	4.20468		0.212620
665.087	60.7652	665.087	99.200	665.087	11.4310	665.087	26.8503	665.087	40.6691	665.087	74.2667	665.087	19.7914	665.087	17.7013			665.087	26.3817	665.087	24.4048	665.087	14.4526	665.087	39.4797	665.087	26.5615	665.087	5.66265	665.087	6.9953	665.087	4.64327		0.185185
666.338	61.9652	666.338	97.460	666.338	11.0345	666.338	26.0544	666.338	43.5611	666.338	82.2571	666.338	17.7266	666.338	18.7143			666.338	22.9695	666.338	24.7262	666.338	14.1474	666.338	40.6341	666.338	25.1692	666.338	5.07229	666.338	7.5140	666.338	4.91228		0.179698
667.588	63.7652	667.588	102.520	667.588	12.5948	667.588	28.1156	667.588	40.8849	667.588	72.9429	667.588	17.5036	667.588	20.9740			667.588	23.4962	667.588	23.3690	667.588	15.5053	667.588	37.2276	667.588	25.3692	667.588	5.76506	667.588	7.9065	667.588	4.98830		0.194787
668.838	61.4522	668.838	105.460	668.838	11.5431	668.838	26.9116	668.838	41.9137	668.838	75.3905	668.838	18.8777	668.838	21.2208			668.838	26.8168	668.838	22.6429	668.838	14.3789	668.838	38.3008	668.838	27.6615	668.838	5.94578	668.838	6.8318	668.838	4.03509		0.153635
670.088	61.3348	670.088	97.820	670.088	11.3966	670.088	29.3197	670.088	41.8561	670.088	74.7905	670.088	16.9928	670.088	19.7922			670.088	23.2748	670.088	24.0357	670.088	16.2000	670.088	37.2927	670.088	27.5923	670.088	6.25904	670.088	7.1215	670.088	4.53801		0.256516
671.338	61.6783	671.338	102.740	671.338	11.6983	671.338	29.1633	671.338	39.1079	671.338	78.8952	671.338	19.6835	671.338	19.3377			671.338	22.9160	671.338	25.0119	671.338	15.6842	671.338	37.6585	671.338	28.3615	671.338	5.51807	671.338	7.8692	671.338	4.98830		0.222222
672.588	64.3565	672.588	105.240	672.588	12.8879	672.588	27.7619	672.588	42.9640	672.588	76.0286	672.588	18.6259	672.588	19.7532			672.588	24.4886	672.588	24.2857	672.588	15.4211	672.588	37.2195	672.588	26.8385	672.588	5.09036	672.588	7.0748	672.588	5.34503		0.182442
673.839	60.7783	673.839	106.880	673.839	12.4914	673.839	29.8571	673.839	42.1007	673.839	75.6190	673.839	18.6475	673.839	19.8701			673.839	24.3740	673.839	25.4762	673.839	16.6947	673.839	39.6748	673.839	28.6923	673.839	5.84337	673.839	8.0374	673.839	4.84211		0.141289
675.089	62.7130	675.089	101.000	675.089	12.5259	675.089	30.6122	675.089	43.8849	675.089	78.8762	675.089	18.5252	675.089	19.9740			675.089	25.7176	675.089	23.6667	675.089	15.0316	675.089	39.4715	675.089	28.3000	675.089	5.63253	675.089	7.1636	675.089	4.96491		0.189300
676.339	61.0826	676.339	106.440	676.339	12.3190	676.339	29.9864	676.339	41.6331	676.339	72.6952	676.339	17.2950	676.339	21.2468			676.339	23.8321	676.339	23.3214	676.339	15.7474	676.339	40.4959	676.339	28.7846	676.339	5.51807	676.339	7.1636	676.339	5.17544		0.176955
677.589	62.1957	677.589	101.180	677.589	13.1034	677.589	33.2381	677.589	40.3957	677.589	75.7714	677.589	17.8345	677.589	19.0000			677.589	24.3817	677.589	23.5595	677.589	14.3474	677.589	37.9919	677.589	26.7231	677.589	6.11446	677.589	7.0280	677.589	4.47368		0.219479
678.839	62.7043	678.839	105.680	678.839	12.2069	678.839	38.7687	678.839	42.0935	678.839	75.9905	678.839	17.0432	678.839	18.1948			678.839	24.1298	678.839	24.2500	678.839	15.0947	678.839	36.9187	678.839	25.5923	678.839	6.95783	678.839	7.4720	678.839	5.09942		0.220850
680.089	62.3783	680.089	104.540	680.089	10.5086	680.089	37.6122	680.089	42.1942	680.089	73.7143	680.089	18.1799	680.089	19.6753			680.089	25.3969	680.089	23.1667	680.089	14.6842	680.089	36.9512	680.089	28.1923	680.089	7.13253	680.089	6.2290	680.089	5.49708		0.168724
681.340	60.4652	681.340	103.480	681.340	11.2155	681.340	38.3673	681.340	42.0576	681.340	74.2952	681.340	18.0576	681.340	21.4805			681.340	25.0763	681.340	24.0119	681.340	14.9053	681.340	37.1220	681.340	30.0385	681.340	6.36145	681.340	7.7430	681.340	4.69006		0.224966
682.590	63.2217	682.590	98.360	682.590	11.7069	682.590	39.2245	682.590	44.2446	682.590	74.8000	682.590	17.6475	682.590	21.4545			682.590	24.0916	682.590	25.3214	682.590	15.0105	682.590	36.9106	682.590	30.2846	682.590	6.02410	682.590	6.6729	682.590	4.64327		0.204390
683.840	62.5870	683.840	103.900	683.840	11.6810	683.840	38.6939	683.840	44.1799	683.840	76.3714	683.840	18.7842	683.840	20.3117			683.840	22.6336	683.840	24.2500	683.840	15.7263	683.840	39.3984	683.840	28.0538	683.840	6.62048	683.840	7.4065	683.840	4.81287		0.182442
685.090	61.7087	685.090	106.120	685.090	12.4914	685.090	37.0612	685.090	42.7266	685.090	76.2190	685.090	18.8130	685.090	20.6494			685.090	23.7405	685.090	24.5833	685.090	16.3684	685.090	38.0488	685.090	29.3538	685.090	5.78313	685.090	6.3131	685.090	5.19883		0.153635
686.340	60.2304	686.340	106.000	686.340	11.6897	686.340	39.3197	686.340	42.7410	686.340	77.9048	686.340	19.7770	686.340	20.1169			686.340	26.2977	686.340	21.5119	686.340	18.0211	686.340	40.3008	686.340	28.2154	686.340	5.96988	686.340	7.4813	686.340	3.59064		0.272977
687.590	63.7000	687.590	107.140	687.590	13.1983	687.590	36.0204	687.590	44.4964	687.590	76.5905	687.590	18.7842	687.590	23.6104			687.590	23.3435	687.590	23.3214	687.590	13.4105	687.590	40.7073	687.590	26.8308	687.590	5.98193	687.590	8.1121	687.590	4.43275		0.308642
688.841	61.4087	688.841	109.960	688.841	12.1034	688.841	34.2653	688.841	40.7698	688.841	77.6952	688.841	18.4101	688.841	22.0909			688.841	25.6870	688.841	23.5238	688.841	14.2526	688.841	39.4146	688.841	28.9769	688.841	5.55422	688.841	7.4907	688.841	5.14620		0.176955
690.091	64.0739	690.091	109.180	690.091	11.5776	690.091	34.0408	690.091	42.7482	690.091	76.9238	690.091	16.6187	690.091	22.3377			690.091	24.0076	690.091	22.3214	690.091	15.5158	690.091	39.5854	690.091	27.5231	690.091	6.06627	690.091	7.0187	690.091	5.79532		0.205761
691.341	62.1913	691.341	102.520	691.341	12.1207	691.341	33.9048	691.341	39.4676	691.341	77.6762	691.341	18.0360	691.341	21.8052			691.341	23.5191	691.341	24.4762	691.341	14.2526	691.341	35.4634	691.341	27.1000	691.341	6.01205	691.341	7.4953	691.341	4.64912		0.200274
692.591	63.9304	692.591	104.580	692.591	12.5172	692.591	35.0748	692.591	42.6619	692.591	77.0095	692.591	20.1151	692.591	23.6234			692.591	26.1069	692.591	25.5833	692.591	13.5053	692.591	35.3821	692.591	26.7154	692.591	5.28313	692.591	7.6636	692.591	4.17544		0.235940
693.841	61.1000	693.841	107.620	693.841	12.1207	693.841	33.0952	693.841	41.8489	693.841	80.6381	693.841	18.6763	693.841	17.7013			693.841	22.9847	693.841	25.1071	693.841	14.9684	693.841	36.7805	693.841	27.3385	693.841	5.84337	693.841	7.3972	693.841	4.63158		0.164609
695.091	62.5174	695.091	101.600	695.091	12.4052	695.091	34.6395	695.091	38.8130	695.091	75.9524	695.091	17.7842	695.091	18.5584			695.091	25.8092	695.091	24.4167	695.091	15.8737	695.091	42.1545	695.091	25.8538	695.091	6.00000	695.091	7.2570	695.091	5.14035		0.187929
696.341	62.1783	696.341	105.040	696.341	11.6379	696.341	31.9660	696.341	41.6691	696.341	70.3238	696.341	20.2374	696.341	21.8961			696.341	23.7863	696.341	24.2262	696.341	14.5158	696.341	39.5691	696.341	27.3615	696.341	5.97590	696.341	6.9673	696.341	4.73684		0.152263
697.592	62.1348	697.592	107.020	697.592	11.9052	697.592	33.0068	697.592	40.7050	697.592	74.3143	697.592	19.3813	697.592	20.1688			697.592	23.0458	697.592	22.7024	697.592	15.2947	697.592	35.0163	697.592	26.8769	697.592	5.82530	697.592	7.2243	697.592	4.19883		0.175583
698.842	63.9913	698.842	103.280	698.842	11.0259	698.842	32.9796	698.842	42.2806	698.842	76.0952	698.842	19.0432	698.842	21.8701			698.842	22.4886	698.842	24.1310	698.842	14.7158	698.842	38.8862	698.842	27.4000	698.842	5.62048	698.842	7.0234	698.842	4.82456		0.181070
700.092	63.3043	700.092	108.500	700.092	12.2845	700.092	34.1905	700.092	40.6403	700.092	76.6762	700.092	18.4245	700.092	20.5455			700.092	26.0000	700.092	23.3214	700.092	14.1368	700.092	39.9837	700.092	27.5923	700.092	6.03614	700.092	7.3271	700.092	4.67251		0.223594
701.342	62.4696	701.342	107.940	701.342	12.8448	701.342	33.2789	701.342	40.6331	701.342	80.1619	701.342	16.9712	701.342	22.1039			701.342	23.8015	701.342	24.2976	701.342	15.1368	701.342	39.6585	701.342	27.5000	701.342	5.78313	701.342	7.2430	701.342	4.71345		0.218107
702.592	61.4000	702.592	106.420	702.592	12.8190	702.592	29.2517	702.592	39.8849	702.592	75.8571	702.592	19.2518	702.592	20.1299			702.592	23.1985	702.592	23.6429	702.592	14.7474	702.592	37.3984	702.592	28.5231	702.592	5.22289	702.592	8.0748	702.592	4.96491		0.159122
703.842	63.0087	703.842	103.100	703.842	11.8276	703.842	35.1769	703.842	41.3669	703.842	76.4095	703.842	18.8849	703.842	22.4416			703.842	24.7786	703.842	24.5357	703.842	15.0000	703.842	38.0732	703.842	26.8538	703.842	5.65060	703.842	7.6121	703.842	4.43275		0.233196
705.093	61.9478	705.093	107.880	705.093	13.2069	705.093	33.5034	705.093	43.9568	705.093	78.0381	705.093	17.1295	705.093	20.1818			705.093	24.5573	705.093	24.3690	705.093	15.4526	705.093	38.3821	705.093	26.8538	705.093	6.19277	705.093	7.2523	705.093	5.10526		0.326475
706.343	62.6304	706.343	111.440	706.343	11.8707	706.343	32.5374	706.343	41.6691	706.343	75.1429	706.343	18.3597	706.343	21.1429			706.343	24.4351	706.343	24.8095	706.343	14.3789	706.343	35.4715	706.343	28.5308	706.343	6.50602	706.343	6.6682	706.343	4.36842		0.192044
707.593	64.1522	707.593	111.760	707.593	10.1552	707.593	32.2789	707.593	41.9496	707.593	79.7810	707.593	17.3165	707.593	20.6494			707.593	22.8626	707.593	24.9762	707.593	13.0211	707.593	38.6585	707.593	27.9462	707.593	5.71687	707.593	7.4533	707.593	4.69006		0.197531
708.843	62.9783	708.843	108.380	708.843	13.0172	708.843	33.5170	708.843	43.1439	708.843	77.3619	708.843	17.6331	708.843	19.6364			708.843	23.9237	708.843	23.2143	708.843	14.7158	708.843	38.2276	708.843	27.1385	708.843	6.00000	708.843	6.4439	708.843	5.39766		0.160494
710.093	61.6043	710.093	105.780	710.093	12.3793	710.093	31.5578	710.093	42.0576	710.093	74.9619	710.093	17.3453	710.093	23.5584			710.093	22.4962	710.093	24.9286	710.093	13.4105	710.093	38.6911	710.093	28.5923	710.093	6.31325	710.093	6.6215	710.093	5.35088		0.183813
711.343	60.7348	711.343	107.420	711.343	13.6983	711.343	32.7891	711.343	40.6763	711.343	76.8571	711.343	17.5180	711.343	20.9091			711.343	24.9924	711.343	23.1310	711.343	14.4737	711.343	36.9675	711.343	27.2154	711.343	5.89157	711.343	6.8364	711.343	4.80702		0.181070
712.594	64.0696	712.594	105.020	712.594	12.3276	712.594	30.5782	712.594	42.7122	712.594	76.4952	712.594	16.6043	712.594	20.7013			712.594	24.3740	712.594	25.5000	712.594	14.8947	712.594	35.5041	712.594	29.5154	712.594	5.96386	712.594	6.9533	712.594	5.26901		0.218107
713.844	61.4696	713.844	110.360	713.844	12.7328	713.844	30.8095	713.844	42.0072	713.844	76.3524	713.844	18.6835	713.844	21.4026			713.844	24.4198	713.844	22.2738	713.844	15.3053	713.844	38.2114	713.844	26.6769	713.844	6.58434	713.844	7.0187	713.844	5.09942		0.235940
715.094	61.7304	715.094	106.980	715.094	10.8017	715.094	30.6939	715.094	39.8993	715.094	77.8952	715.094	17.7914	715.094	23.5974			715.094	24.2366	715.094	24.3571	715.094	14.0211	715.094	39.2439	715.094	28.9615	715.094	5.21084	715.094	6.2196	715.094	5.12865		0.241427
716.344	64.4087	716.344	107.540	716.344	12.5603	716.344	33.4286	716.344	39.8130	716.344	76.1905	716.344	16.7770	716.344	18.3766			716.344	22.4122	716.344	24.0357	716.344	13.2000	716.344	39.0406	716.344	29.2154	716.344	5.26506	716.344	7.4907	716.344	4.81287		0.146776
717.594	61.5348	717.594	109.740	717.594	11.9483	717.594	32.1633	717.594	40.5683	717.594	74.1143	717.594	17.1799	717.594	20.0649			717.594	24.7710	717.594	24.2024	717.594	13.9579	717.594	38.8374	717.594	29.4077	717.594	6.00602	717.594	6.8879	717.594	4.64327		0.176955
718.844	60.8565	718.844	108.060	718.844	12.5690	718.844	32.8299	718.844	42.4604	718.844	73.4095	718.844	18.1079	718.844	22.6883			718.844	24.3130	718.844	24.6548	718.844	13.4000	718.844	37.9919	718.844	30.2615	718.844	5.51807	718.844	6.5748	718.844	4.97076		0.196159
720.095	62.5087	720.095	108.540	720.095	11.7328	720.095	32.5238	720.095	41.1295	720.095	74.7143	720.095	19.8705	720.095	22.8961			720.095	24.7252	720.095	22.4048	720.095	13.6842	720.095	41.3171	720.095	29.2308	720.095	6.31928	720.095	6.7897	720.095	5.15789		0.192044
721.345	62.4609	721.345	96.580	721.345	11.6983	721.345	30.9796	721.345	41.4892	721.345	75.4857	721.345	17.5108	721.345	22.0130			721.345	25.3206	721.345	22.5952	721.345	15.8737	721.345	37.0163	721.345	26.9231	721.345	5.37952	721.345	6.8645	721.345	5.37427		0.182442
722.595	62.4304	722.595	100.920	722.595	13.3879	722.595	31.2041	722.595	42.5396	722.595	75.3810	722.595	18.3453	722.595	22.5455			722.595	25.5878	722.595	24.5119	722.595	15.9158	722.595	35.8780	722.595	28.7308	722.595	5.65663	722.595	6.9626	722.595	4.30994		0.172840
723.845	62.1304	723.845	105.080	723.845	12.1897	723.845	30.8231	723.845	42.9137	723.845	75.6952	723.845	16.6763	723.845	22.0649			723.845	24.3511	723.845	25.2381	723.845	13.7684	723.845	37.2439	723.845	29.6769	723.845	6.08434	723.845	6.6542	723.845	4.35088		0.172840
725.095	62.2391	725.095	104.220	725.095	12.5086	725.095	30.0748	725.095	42.5683	725.095	71.9238	725.095	16.1295	725.095	21.7662			725.095	25.0763	725.095	24.7738	725.095	15.4842	725.095	38.4797	725.095	27.9077	725.095	5.74096	725.095	6.4393	725.095	4.82456		0.249657
726.345	60.6696	726.345	101.860	726.345	11.7672	726.345	31.8776	726.345	40.2734	726.345	75.2762	726.345	17.7770	726.345	21.5195			726.345	25.3740	726.345	22.9286	726.345	14.3474	726.345	40.1870	726.345	27.5154	726.345	6.25301	726.345	7.6262	726.345	5.23392		0.200274
727.596	61.0000	727.596	106.120	727.596	11.5172	727.596	29.3810	727.596	41.2806	727.596	76.5048	727.596	18.2806	727.596	24.5065			727.596	24.8244	727.596	23.7024	727.596	13.6526	727.596	41.0325	727.596	28.7769	727.596	6.47590	727.596	6.6682	727.596	5.71345		0.194787
728.846	61.3826	728.846	107.900	728.846	12.2241	728.846	31.3673	728.846	39.1655	728.846	75.8571	728.846	17.3165	728.846	20.4026			728.846	24.6870	728.846	22.2857	728.846	15.6421	728.846	36.4309	728.846	27.6769	728.846	5.92771	728.846	7.2850	728.846	4.32749		0.198903
730.096	61.1870	730.096	106.260	730.096	12.0862	730.096	31.7959	730.096	41.7986	730.096	74.4190	730.096	17.5612	730.096	20.4416			730.096	23.1374	730.096	21.7262	730.096	13.3789	730.096	37.1463	730.096	28.7077	730.096	6.14458	730.096	7.0327	730.096	4.93567		0.256516
731.346	58.9957	731.346	110.260	731.346	12.0948	731.346	31.7551	731.346	41.6835	731.346	78.4762	731.346	17.6475	731.346	23.3636			731.346	23.2443	731.346	23.7857	731.346	14.8842	731.346	39.4959	731.346	30.1846	731.346	6.51807	731.346	7.7664	731.346	5.46784		0.135802
732.596	60.0304	732.596	107.240	732.596	12.6207	732.596	27.1429	732.596	41.0144	732.596	73.1714	732.596	17.5540	732.596	21.3377			732.596	24.1221	732.596	20.8452	732.596	16.1684	732.596	37.9187	732.596	26.8615	732.596	6.24699	732.596	7.1449	732.596	4.92982		0.238683
733.846	60.4043	733.846	101.500	733.846	12.0862	733.846	29.2381	733.846	42.4460	733.846	70.4762	733.846	18.0072	733.846	20.9091			733.846	24.5649	733.846	24.0238	733.846	15.2316	733.846	38.3089	733.846	24.5154	733.846	6.56024	733.846	7.0234	733.846	4.95906		0.157750
735.097	62.9391	735.097	95.880	735.097	13.3966	735.097	30.3810	735.097	42.1439	735.097	79.6762	735.097	16.5971	735.097	20.6234			735.097	22.4886	735.097	21.8452	735.097	14.2526	735.097	37.0813	735.097	28.9538	735.097	5.80723	735.097	6.5935	735.097	5.12865		0.240055
736.347	61.5348	736.347	109.080	736.347	12.6552	736.347	28.6259	736.347	40.0072	736.347	73.3048	736.347	17.9353	736.347	19.0649			736.347	23.7939	736.347	22.3571	736.347	14.7789	736.347	34.7317	736.347	31.2308	736.347	5.91566	736.347	6.3131	736.347	5.16959		0.230453
737.597	61.1435	737.597	99.760	737.597	12.4052	737.597	31.4966	737.597	40.9784	737.597	73.8286	737.597	17.0863	737.597	19.1299			737.597	25.6031	737.597	23.4524	737.597	14.4211	737.597	35.7480	737.597	27.4462	737.597	5.00000	737.597	6.6262	737.597	5.09357		0.215364
738.847	60.9391	738.847	108.000	738.847	12.0776	738.847	30.6122	738.847	41.1007	738.847	76.9238	738.847	16.7122	738.847	22.5714			738.847	24.1603	738.847	24.5000	738.847	13.9579	738.847	36.5528	738.847	27.0615	738.847	5.33133	738.847	7.1729	738.847	4.88889		0.172840
740.097	64.1261	740.097	107.380	740.097	11.5259	740.097	29.6599	740.097	41.8417	740.097	74.4381	740.097	17.0576	740.097	17.9351			740.097	24.1069	740.097	20.2857	740.097	15.8632	740.097	34.8537	740.097	30.7846	740.097	5.71687	740.097	7.9393	740.097	4.83041		0.238683
741.347	63.4348	741.347	110.120	741.347	12.6552	741.347	28.4422	741.347	40.3237	741.347	74.7048	741.347	16.5755	741.347	17.8312			741.347	25.0992	741.347	21.8571	741.347	15.3895	741.347	36.2927	741.347	29.0385	741.347	6.21687	741.347	7.1121	741.347	4.18129		0.208505
742.598	62.3304	742.598	106.860	742.598	12.4310	742.598	31.0476	742.598	43.2806	742.598	79.8095	742.598	16.0432	742.598	19.9740			742.598	25.4122	742.598	25.8333	742.598	13.2105	742.598	37.7886	742.598	28.2077	742.598	5.48193	742.598	5.9206	742.598	5.19298		0.163237
743.848	60.7565	743.848	97.240	743.848	12.6466	743.848	28.8980	743.848	42.7482	743.848	78.3238	743.848	17.2662	743.848	20.4286			743.848	22.8473	743.848	20.1905	743.848	13.9684	743.848	32.8211	743.848	31.2308	743.848	5.75301	743.848	6.3411	743.848	4.35088		0.163237
745.098	62.9391	745.098	108.480	745.098	14.1207	745.098	29.5442	745.098	40.6906	745.098	77.5333	745.098	17.1583	745.098	22.1169			745.098	22.4046	745.098	21.7024	745.098	14.6526	745.098	34.4228	745.098	28.8615	745.098	4.81325	745.098	6.8785	745.098	4.45029		0.205761
746.348	59.1043	746.348	99.360	746.348	11.7845	746.348	30.3333	746.348	43.7338	746.348	76.2667	746.348	16.3597	746.348	22.0649			746.348	23.2214	746.348	21.7857	746.348	12.8211	746.348	36.6341	746.348	28.9308	746.348	5.80723	746.348	6.4439	746.348	5.64327		0.207133
747.598	60.8043	747.598	107.460	747.598	11.3879	747.598	28.0068	747.598	41.5468	747.598	77.7905	747.598	15.3453	747.598	19.7273			747.598	21.4046	747.598	24.6786	747.598	14.9789	747.598	37.2927	747.598	27.4923	747.598	5.67470	747.598	7.7150	747.598	4.53801		0.201646
748.848	59.7696	748.848	104.780	748.848	11.6207	748.848	30.9728	748.848	42.6475	748.848	74.3238	748.848	17.0863	748.848	19.5844			748.848	22.2443	748.848	22.8810	748.848	14.5895	748.848	35.4553	748.848	28.0154	748.848	5.14458	748.848	7.4533	748.848	5.50292		0.131687
750.099	61.7565	750.099	99.560	750.099	11.9914	750.099	29.7483	750.099	43.0647	750.099	74.3524	750.099	17.9928	750.099	23.6883			750.099	23.9542	750.099	26.0476	750.099	15.5263	750.099	37.5366	750.099	28.2769	750.099	5.97590	750.099	6.4860	750.099	5.05263		0.197531
751.349	59.5522	751.349	104.680	751.349	12.3362	751.349	29.7891	751.349	43.6906	751.349	77.3238	751.349	19.0504	751.349	23.7532			751.349	23.8855	751.349	23.0476	751.349	13.1895	751.349	37.3740	751.349	29.7538	751.349	5.24096	751.349	7.0888	751.349	5.09357		0.164609
752.599	60.2304	752.599	104.640	752.599	11.2069	752.599	28.8912	752.599	42.9137	752.599	73.3905	752.599	18.9496	752.599	24.2078			752.599	24.0763	752.599	24.7619	752.599	12.2105	752.599	35.6829	752.599	30.2692	752.599	4.87952	752.599	6.7196	752.599	4.69006		0.178326
753.849	59.4565	753.849	111.460	753.849	12.7414	753.849	30.8027	753.849	43.9856	753.849	75.7143	753.849	17.9209	753.849	21.8961			753.849	25.9160	753.849	21.1548	753.849	10.5263	753.849	37.0163	753.849	29.6462	753.849	5.42169	753.849	7.3458	753.849	5.12865		0.128944
755.099	58.5261	755.099	108.540	755.099	11.8362	755.099	29.9524	755.099	41.8417	755.099	76.4190	755.099	19.9424	755.099	23.3117			755.099	22.7176	755.099	24.4405	755.099	13.0421	755.099	36.4878	755.099	31.6462	755.099	5.43373	755.099	6.2523	755.099	4.92398		0.226337
756.349	58.8783	756.349	109.680	756.349	11.0345	756.349	28.4082	756.349	40.9640	756.349	78.7429	756.349	19.9928	756.349	21.8312			756.349	22.2672	756.349	24.9048	756.349	12.8421	756.349	39.4309	756.349	28.4000	756.349	6.06627	756.349	6.3925	756.349	4.25146		0.175583
757.600	59.8043	757.600	104.120	757.600	10.5345	757.600	28.2381	757.600	44.1079	757.600	78.4476	757.600	19.0288	757.600	22.6753			757.600	23.3740	757.600	22.1548	757.600	14.9684	757.600	35.7480	757.600	30.1385	757.600	5.30120	757.600	7.1449	757.600	4.95906		0.174211
758.850	58.3522	758.850	103.380	758.850	13.1293	758.850	28.3129	758.850	42.4532	758.850	76.2857	758.850	18.6619	758.850	22.5844			758.850	23.6260	758.850	23.7381	758.850	15.2105	758.850	35.7317	758.850	29.6231	758.850	6.24096	758.850	6.2804	758.850	4.42690		0.161866
760.100	59.4174	760.100	103.900	760.100	12.4828	760.100	30.3401	760.100	41.4532	760.100	75.8952	760.100	18.5971	760.100	23.1558			760.100	24.2977	760.100	22.8929	760.100	13.2526	760.100	35.8130	760.100	29.3308	760.100	5.51807	760.100	7.1822	760.100	4.69591		0.270233
761.350	59.4217	761.350	107.640	761.350	12.2500	761.350	32.4490	761.350	42.3597	761.350	73.0762	761.350	17.8921	761.350	23.8052			761.350	24.1603	761.350	22.7738	761.350	13.6316	761.350	35.3415	761.350	31.0846	761.350	6.07831	761.350	7.1121	761.350	4.78947		0.178326
762.600	60.2000	762.600	109.780	762.600	12.3707	762.600	29.2041	762.600	39.0791	762.600	73.8190	762.600	18.7482	762.600	20.3377			762.600	21.1450	762.600	22.2976	762.600	16.1895	762.600	34.2439	762.600	29.0462	762.600	5.71687	762.600	6.9673	762.600	4.96491		0.161866
763.850	62.8783	763.850	107.920	763.850	11.7845	763.850	29.1973	763.850	43.7338	763.850	76.2190	763.850	18.6763	763.850	21.2597			763.850	23.1221	763.850	23.9881	763.850	15.7053	763.850	35.3089	763.850	29.0154	763.850	5.30120	763.850	6.4065	763.850	4.48538		0.175583
765.101	60.9217	765.101	106.620	765.101	13.3793	765.101	28.3537	765.101	40.8273	765.101	80.0952	765.101	17.5108	765.101	21.7143			765.101	24.6412	765.101	22.4286	765.101	14.6105	765.101	36.2683	765.101	27.2000	765.101	5.10241	765.101	7.2710	765.101	5.11696		0.133059
766.351	60.3826	766.351	111.320	766.351	12.5690	766.351	26.1020	766.351	39.7050	766.351	74.0571	766.351	17.6403	766.351	21.5325			766.351	21.2824	766.351	22.4643	766.351	14.4947	766.351	38.1789	766.351	27.8769	766.351	5.83133	766.351	7.3224	766.351	3.92398		0.170096
767.601	59.7826	767.601	102.800	767.601	12.6121	767.601	30.3333	767.601	44.8993	767.601	74.6667	767.601	16.4173	767.601	19.8571			767.601	19.9924	767.601	21.5476	767.601	16.8842	767.601	34.9350	767.601	30.0923	767.601	5.69880	767.601	6.8692	767.601	4.67251		0.146776
768.851	60.5348	768.851	104.460	768.851	10.7759	768.851	29.0068	768.851	42.5396	768.851	75.9333	768.851	16.8130	768.851	21.2338			768.851	24.0534	768.851	22.1667	768.851	15.1263	768.851	40.3740	768.851	28.7385	768.851	5.28916	768.851	6.5280	768.851	4.61988		0.145405
770.101	62.7913	770.101	100.600	770.101	12.1552	770.101	29.1973	770.101	40.2734	770.101	76.4286	770.101	16.4029	770.101	21.3506			770.101	24.5573	770.101	21.8690	770.101	15.3263	770.101	36.0894	770.101	30.4692	770.101	6.36747	770.101	6.3178	770.101	5.50292		0.222222
771.351	61.1435	771.351	108.560	771.351	12.2931	771.351	27.7755	771.351	41.3453	771.351	76.8571	771.351	16.4604	771.351	22.2727			771.351	22.4122	771.351	23.5833	771.351	15.3684	771.351	35.7236	771.351	29.2231	771.351	5.95783	771.351	7.2243	771.351	5.20468		0.176955
772.602	62.2000	772.602	104.500	772.602	12.5948	772.602	28.3265	772.602	41.0432	772.602	80.5905	772.602	15.9640	772.602	19.9481			772.602	22.0458	772.602	21.0714	772.602	15.1053	772.602	35.5772	772.602	29.3538	772.602	5.63855	772.602	7.3411	772.602	4.93567		0.168724
773.852	60.3696	773.852	100.400	773.852	13.1293	773.852	27.9728	773.852	42.0072	773.852	76.3619	773.852	16.6331	773.852	21.5195			773.852	24.6336	773.852	23.3214	773.852	14.2211	773.852	35.2114	773.852	26.9538	773.852	5.51205	773.852	6.7383	773.852	5.25146		0.161866
775.102	61.8087	775.102	96.100	775.102	12.5345	775.102	27.7415	775.102	40.5468	775.102	77.3143	775.102	16.6403	775.102	21.2597			775.102	21.7557	775.102	21.1786	775.102	13.2947	775.102	35.3577	775.102	25.9308	775.102	5.36747	775.102	6.2290	775.102	5.15789		0.174211
776.352	60.0391	776.352	104.820	776.352	12.3534	776.352	28.2857	776.352	42.9065	776.352	71.7238	776.352	18.0432	776.352	19.0909			776.352	21.7481	776.352	20.0238	776.352	12.9684	776.352	35.2439	776.352	26.6154	776.352	5.39157	776.352	6.6262	776.352	3.69591		0.264746
777.602	62.0000	777.602	99.420	777.602	11.5690	777.602	28.0408	777.602	40.0432	777.602	75.4952	777.602	17.6835	777.602	20.2987			777.602	23.5038	777.602	18.0000	777.602	14.3579	777.602	38.1220	777.602	25.4846	777.602	4.89157	777.602	6.4159	777.602	4.54386		0.175583
778.852	60.7696	778.852	97.160	778.852	13.8966	778.852	28.0544	778.852	42.1223	778.852	76.6857	778.852	15.5971	778.852	21.2597			778.852	22.2290	778.852	20.2024	778.852	14.9053	778.852	36.9837	778.852	27.3769	778.852	4.89759	778.852	6.4579	778.852	4.45614		0.219479
780.102	61.1000	780.102	111.060	780.102	10.6638	780.102	26.1769	780.102	41.4604	780.102	73.1810	780.102	16.1439	780.102	22.8961			780.102	22.2748	780.102	21.7738	780.102	13.5684	780.102	37.6585	780.102	26.8923	780.102	4.50000	780.102	7.0047	780.102	5.03509		0.242798
781.353	61.9130	781.353	113.020	781.353	12.8190	781.353	27.7279	781.353	43.0144	781.353	75.8952	781.353	15.7698	781.353	20.4286			781.353	22.3740	781.353	21.8214	781.353	11.2105	781.353	38.3821	781.353	26.7385	781.353	4.53614	781.353	6.9252	781.353	3.54386		0.226337
782.603	61.7435	782.603	109.320	782.603	12.1466	782.603	29.2789	782.603	39.1223	782.603	70.4667	782.603	16.2302	782.603	23.4286			782.603	21.8168	782.603	20.3214	782.603	14.7263	782.603	36.1057	782.603	25.5077	782.603	4.78916	782.603	6.3785	782.603	4.14035		0.113855
783.853	59.2130	783.853	104.800	783.853	9.9310	783.853	28.8027	783.853	43.8777	783.853	73.8762	783.853	16.6331	783.853	21.3247			783.853	20.8473	783.853	23.1190	783.853	13.8421	783.853	38.9512	783.853	25.2538	783.853	4.78313	783.853	6.4673	783.853	4.56725		0.164609
785.103	61.0783	785.103	111.040	785.103	11.4224	785.103	27.4558	785.103	39.4532	785.103	77.0857	785.103	16.5755	785.103	20.7662			785.103	24.1832	785.103	19.2500	785.103	12.7789	785.103	35.0081	785.103	25.6846	785.103	3.97590	785.103	6.3598	785.103	4.28070		0.197531
786.353	61.5000	786.353	104.620	786.353	12.3879	786.353	27.9388	786.353	40.3885	786.353	73.3810	786.353	15.1151	786.353	20.7532			786.353	22.5649	786.353	19.0714	786.353	14.8211	786.353	35.2033	786.353	25.9769	786.353	4.59639	786.353	5.8411	786.353	3.95322		0.165981
787.604	60.2696	787.604	103.280	787.604	11.3966	787.604	28.0136	787.604	41.1151	787.604	70.4286	787.604	16.2230	787.604	19.8182			787.604	21.4580	787.604	20.5238	787.604	13.0737	787.604	39.3821	787.604	25.1231	787.604	4.42169	787.604	6.2570	787.604	4.01754		0.204390
788.854	58.9783	788.854	100.160	788.854	12.1034	788.854	28.0476	788.854	41.4892	788.854	73.9048	788.854	15.6043	788.854	20.4156			788.854	23.3664	788.854	20.7381	788.854	13.4105	788.854	38.1707	788.854	26.5692	788.854	5.10843	788.854	6.5701	788.854	4.09357		0.256516
790.104	62.8087	790.104	102.940	790.104	12.1552	790.104	26.5782	790.104	40.3094	790.104	75.6000	790.104	18.2518	790.104	19.9610			790.104	24.2214	790.104	21.2619	790.104	13.0947	790.104	38.7073	790.104	26.3154	790.104	4.24699	790.104	6.4112	790.104	4.46784		0.139918
791.354	61.4087	791.354	99.780	791.354	11.3879	791.354	27.6463	791.354	41.6835	791.354	73.2190	791.354	16.7914	791.354	20.2597			791.354	22.9466	791.354	20.6310	791.354	14.2842	791.354	38.6748	791.354	25.3154	791.354	6.13253	791.354	6.5561	791.354	4.67251		0.171468
792.604	59.1391	792.604	105.040	792.604	12.4655	792.604	24.7551	792.604	40.4317	792.604	73.8000	792.604	16.5036	792.604	20.1299			792.604	23.6794	792.604	22.3333	792.604	12.2105	792.604	36.5447	792.604	26.5692	792.604	5.23494	792.604	5.6168	792.604	4.08772		0.219479
793.854	63.3217	793.854	103.660	793.854	12.9655	793.854	27.2177	793.854	39.7266	793.854	75.4286	793.854	15.9784	793.854	19.6234			793.854	21.0840	793.854	23.2857	793.854	12.2316	793.854	36.1382	793.854	26.0923	793.854	5.13855	793.854	6.3131	793.854	4.84211		0.196159
795.104	62.1130	795.104	100.800	795.104	10.6724	795.104	29.4830	795.104	40.8201	795.104	76.2286	795.104	14.6906	795.104	20.1948			795.104	21.9084	795.104	25.2500	795.104	15.1474	795.104	36.8699	795.104	25.7692	795.104	4.42771	795.104	5.5607	795.104	4.53216		0.224966
796.355	62.1304	796.355	96.920	796.355	10.8621	796.355	27.5442	796.355	42.0647	796.355	73.7810	796.355	15.9353	796.355	19.5974			796.355	24.8244	796.355	21.0238	796.355	13.1474	796.355	37.5122	796.355	25.5077	796.355	5.69277	796.355	5.7897	796.355	3.28070		0.193416
797.605	62.7609	797.605	100.640	797.605	12.2931	797.605	26.6667	797.605	41.4173	797.605	75.8857	797.605	15.0432	797.605	19.9481			797.605	22.4046	797.605	22.2976	797.605	13.4316	797.605	38.1463	797.605	24.6462	797.605	5.76506	797.605	6.4720	797.605	4.24561		0.148148
798.855	64.4739	798.855	105.600	798.855	14.0690	798.855	25.9524	798.855	40.1583	798.855	72.0000	798.855	16.3525	798.855	20.9610			798.855	22.7710	798.855	21.2619	798.855	11.8526	798.855	38.2439	798.855	25.4231	798.855	5.44578	798.855	4.8364	798.855	4.47368		0.168724
800.105	61.8652	800.105	102.920	800.105	11.6379	800.105	27.8980	800.105	40.8705	800.105	73.3810	800.105	16.4748	800.105	21.6753			800.105	23.7939	800.105	20.5476	800.105	12.0105	800.105	39.6260	800.105	24.5231	800.105	5.24699	800.105	5.8738	800.105	4.25731		0.153635
801.355	62.4826	801.355	93.860	801.355	11.0517	801.355	27.1088	801.355	43.2374	801.355	74.8571	801.355	15.2518	801.355	20.9870			801.355	22.2290	801.355	20.2024	801.355	13.8316	801.355	39.9187	801.355	25.6308	801.355	5.28313	801.355	5.6682	801.355	4.34503		0.200274
802.605	61.9913	802.605	95.420	802.605	11.6724	802.605	25.0748	802.605	39.3813	802.605	74.0476	802.605	17.6403	802.605	24.6753			802.605	24.1603	802.605	23.8690	802.605	13.6737	802.605	39.3659	802.605	28.1462	802.605	4.76506	802.605	6.4299	802.605	4.16959		0.231824
803.856	61.6783	803.856	105.840	803.856	10.9310	803.856	27.5170	803.856	40.8130	803.856	69.7143	803.856	16.6331	803.856	21.0909			803.856	24.1603	803.856	22.3095	803.856	14.6947	803.856	37.0244	803.856	26.9462	803.856	5.31325	803.856	6.6869	803.856	3.95322		0.235940
805.106	64.6870	805.106	97.100	805.106	13.7155	805.106	28.5238	805.106	40.9281	805.106	74.8762	805.106	16.7482	805.106	22.9740			805.106	23.5267	805.106	22.8452	805.106	11.0105	805.106	38.3415	805.106	26.7769	805.106	4.65663	805.106	7.1729	805.106	4.67251		0.148148
806.356	60.8174	806.356	103.480	806.356	12.4138	806.356	27.9796	806.356	41.6691	806.356	71.4952	806.356	14.2662	806.356	20.5455			806.356	23.2366	806.356	21.5595	806.356	13.0947	806.356	41.3577	806.356	24.8231	806.356	5.64458	806.356	6.7804	806.356	3.54971		0.175583
807.606	65.9304	807.606	92.120	807.606	12.1207	807.606	28.3129	807.606	38.4820	807.606	69.3619	807.606	15.9065	807.606	22.4805			807.606	23.4809	807.606	23.9524	807.606	13.4526	807.606	39.9919	807.606	27.3462	807.606	5.21084	807.606	6.1168	807.606	4.54971		0.192044
808.856	63.4217	808.856	95.240	808.856	12.6983	808.856	29.2449	808.856	40.4317	808.856	68.6571	808.856	15.1655	808.856	18.9610			808.856	24.5954	808.856	21.2619	808.856	12.2211	808.856	40.8537	808.856	27.1077	808.856	5.10843	808.856	6.8271	808.856	3.75439		0.233196
810.106	61.4652	810.106	95.500	810.106	13.3966	810.106	30.6190	810.106	42.1295	810.106	73.8381	810.106	15.3525	810.106	20.8312			810.106	25.9771	810.106	21.9524	810.106	12.2947	810.106	38.8943	810.106	26.7769	810.106	4.78916	810.106	6.2757	810.106	4.21637		0.196159
811.357	60.2652	811.357	99.600	811.357	12.2155	811.357	28.3605	811.357	42.2806	811.357	71.6857	811.357	15.5108	811.357	20.7532			811.357	24.9160	811.357	20.7619	811.357	12.8842	811.357	40.4228	811.357	27.7615	811.357	5.54217	811.357	6.7850	811.357	4.92982		0.197531
812.607	63.1913	812.607	92.940	812.607	12.7500	812.607	29.2517	812.607	43.3165	812.607	69.4190	812.607	15.8129	812.607	22.8571			812.607	25.5267	812.607	23.5952	812.607	13.0632	812.607	40.6016	812.607	27.1538	812.607	5.04819	812.607	7.0000	812.607	4.05848		0.262003
813.857	63.7348	813.857	87.800	813.857	11.5690	813.857	27.4082	813.857	42.7050	813.857	70.2000	813.857	14.8633	813.857	18.5195			813.857	24.9695	813.857	20.7738	813.857	13.3684	813.857	39.4309	813.857	26.9000	813.857	5.34337	813.857	6.5981	813.857	4.16374		0.240055
815.107	61.3652	815.107	93.700	815.107	12.5086	815.107	27.4082	815.107	41.3022	815.107	70.4476	815.107	16.0360	815.107	23.7532			815.107	23.6870	815.107	21.4643	815.107	12.7684	815.107	39.9431	815.107	26.3077	815.107	4.86747	815.107	6.6449	815.107	3.54386		0.223594
816.357	63.3652	816.357	90.440	816.357	11.9224	816.357	27.7415	816.357	39.5468	816.357	71.1238	816.357	16.2302	816.357	22.8052			816.357	23.2672	816.357	23.2619	816.357	12.9263	816.357	40.9512	816.357	27.3462	816.357	4.95181	816.357	6.7009	816.357	4.99415		0.226337
817.607	60.0783	817.607	95.320	817.607	11.6466	817.607	28.1293	817.607	41.2446	817.607	72.3619	817.607	17.4820	817.607	21.7273			817.607	24.9237	817.607	20.2738	817.607	11.4211	817.607	38.6504	817.607	25.1308	817.607	5.01807	817.607	6.6168	817.607	4.21053		0.167353
818.858	62.0348	818.858	89.720	818.858	11.8879	818.858	26.7347	818.858	42.3741	818.858	73.4381	818.858	17.5108	818.858	20.9091			818.858	23.1298	818.858	20.5833	818.858	11.7789	818.858	41.3089	818.858	24.4462	818.858	5.67470	818.858	6.1776	818.858	4.52632		0.179698
820.108	60.2826	820.108	93.720	820.108	12.7241	820.108	27.7687	820.108	40.3381	820.108	71.1238	820.108	15.2230	820.108	26.2208			820.108	25.1832	820.108	22.3810	820.108	11.9895	820.108	39.1870	820.108	27.3385	820.108	5.48795	820.108	6.5280	820.108	4.04678		0.146776
821.358	62.2348	821.358	95.040	821.358	12.4483	821.358	31.9116	821.358	40.8058	821.358	69.7333	821.358	15.8993	821.358	21.5325			821.358	22.2137	821.358	22.4881	821.358	14.1684	821.358	38.9837	821.358	26.0231	821.358	5.78916	821.358	5.8645	821.358	4.51462		0.208505
822.608	59.9043	822.608	92.400	822.608	12.4052	822.608	35.0340	822.608	41.3525	822.608	72.9143	822.608	14.8993	822.608	19.2857			822.608	23.3282	822.608	19.4405	822.608	11.8947	822.608	38.7480	822.608	27.5846	822.608	6.21687	822.608	6.2710	822.608	5.10526		0.174211
823.858	63.8304	823.858	92.840	823.858	10.3966	823.858	34.9524	823.858	40.7554	823.858	74.0381	823.858	15.5899	823.858	21.4156			823.858	23.7710	823.858	21.6190	823.858	11.8316	823.858	39.1057	823.858	26.5615	823.858	6.39759	823.858	7.0280	823.858	4.26316		0.197531
825.108	60.1696	825.108	95.500	825.108	11.6466	825.108	36.4150	825.108	43.3453	825.108	71.7429	825.108	14.8633	825.108	18.0779			825.108	24.0000	825.108	21.3810	825.108	13.4316	825.108	38.7398	825.108	25.2077	825.108	6.77711	825.108	6.1636	825.108	3.59064		0.197531
826.359	59.1913	826.359	94.740	826.359	13.8534	826.359	34.1156	826.359	41.4389	826.359	69.6190	826.359	14.9496	826.359	20.0909			826.359	23.9160	826.359	19.3333	826.359	12.6421	826.359	39.0325	826.359	26.1846	826.359	5.86145	826.359	7.1449	826.359	4.61988		0.134431
827.609	61.3435	827.609	90.240	827.609	10.7414	827.609	36.2245	827.609	40.6619	827.609	67.5429	827.609	14.3525	827.609	19.9351			827.609	23.2443	827.609	20.7619	827.609	11.3579	827.609	42.2846	827.609	25.1077	827.609	5.86145	827.609	5.6075	827.609	4.10526		0.187929
828.859	59.8261	828.859	95.480	828.859	12.3276	828.859	35.4898	828.859	41.0791	828.859	66.6000	828.859	14.3309	828.859	19.8571			828.859	24.1832	828.859	19.7024	828.859	13.2632	828.859	36.9837	828.859	24.4231	828.859	6.38554	828.859	6.3785	828.859	5.06433		0.252401
830.109	60.6043	830.109	87.900	830.109	12.6638	830.109	33.9796	830.109	40.0144	830.109	66.3714	830.109	15.1511	830.109	21.6494			830.109	24.3893	830.109	19.9762	830.109	11.7158	830.109	39.0650	830.109	25.5846	830.109	5.94578	830.109	6.3037	830.109	4.09942		0.187929
831.359	60.7696	831.359	89.220	831.359	12.3534	831.359	34.0612	831.359	43.2086	831.359	70.3238	831.359	16.3094	831.359	19.9221			831.359	23.0382	831.359	19.3333	831.359	12.3368	831.359	40.1707	831.359	23.7308	831.359	6.25301	831.359	6.2009	831.359	4.12281		0.208505
832.609	62.3478	832.609	84.240	832.609	11.2069	832.609	32.2245	832.609	43.2014	832.609	69.4000	832.609	17.3525	832.609	19.7532			832.609	23.7176	832.609	22.3095	832.609	12.2737	832.609	40.7886	832.609	25.8846	832.609	6.15663	832.609	6.4766	832.609	3.90643		0.183813
833.860	61.1174	833.860	87.940	833.860	12.5517	833.860	31.8435	833.860	41.6906	833.860	69.9714	833.860	16.0719	833.860	22.6104			833.860	26.1756	833.860	23.6310	833.860	11.8526	833.860	38.1382	833.860	25.8000	833.860	6.78916	833.860	6.6495	833.860	4.06433		0.179698
835.110	63.3391	835.110	87.880	835.110	12.5172	835.110	32.8980	835.110	39.1942	835.110	71.1429	835.110	15.3237	835.110	21.1558			835.110	25.1450	835.110	22.2738	835.110	12.2105	835.110	38.8943	835.110	26.1923	835.110	4.61446	835.110	7.2103	835.110	4.08187		0.179698
836.360	61.4826	836.360	80.900	836.360	12.2759	836.360	35.6531	836.360	40.4101	836.360	71.4571	836.360	15.2446	836.360	18.9091			836.360	24.6870	836.360	19.8333	836.360	14.3158	836.360	40.0732	836.360	25.0769	836.360	6.15663	836.360	6.3645	836.360	4.10526		0.246914
837.610	60.4261	837.610	82.880	837.610	11.6983	837.610	33.0340	837.610	39.9928	837.610	69.3810	837.610	15.5540	837.610	22.2468			837.610	23.5038	837.610	22.7024	837.610	11.9263	837.610	40.5366	837.610	24.6692	837.610	5.27711	837.610	6.5888	837.610	4.13450		0.111111
838.860	61.5957	838.860	86.200	838.860	12.3621	838.860	32.0476	838.860	41.7482	838.860	64.2762	838.860	14.8201	838.860	19.8961			838.860	24.6489	838.860	19.0357	838.860	12.5474	838.860	37.7886	838.860	25.6308	838.860	5.27711	838.860	5.8832	838.860	4.29825		0.163237
840.110	59.9217	840.110	80.660	840.110	12.6207	840.110	34.0476	840.110	42.1511	840.110	69.5905	840.110	14.7194	840.110	21.0390			840.110	23.0458	840.110	21.1071	840.110	11.5579	840.110	34.1545	840.110	24.4692	840.110	5.63253	840.110	6.2103	840.110	4.21637		0.176955
841.361	61.2435	841.361	83.200	841.361	12.7931	841.361	32.2449	841.361	39.9856	841.361	69.7905	841.361	14.5971	841.361	22.0260			841.361	23.1832	841.361	23.2024	841.361	12.0842	841.361	38.0813	841.361	27.1000	841.361	5.21084	841.361	6.2383	841.361	5.00000		0.145405
842.611	60.9391	842.611	83.780	842.611	11.4914	842.611	31.3946	842.611	40.0647	842.611	66.9333	842.611	13.8345	842.611	21.1688			842.611	22.7939	842.611	18.7500	842.611	12.3263	842.611	37.9594	842.611	24.4077	842.611	4.79518	842.611	6.1402	842.611	3.90643		0.215364
843.861	61.0783	843.861	87.560	843.861	13.5690	843.861	30.4014	843.861	43.3885	843.861	69.1143	843.861	13.5108	843.861	19.0000			843.861	24.2519	843.861	18.9881	843.861	11.3053	843.861	37.2276	843.861	23.4154	843.861	5.14458	843.861	6.5981	843.861	4.43275		0.204390
845.111	62.0565	845.111	87.060	845.111	12.7241	845.111	30.3469	845.111	42.2230	845.111	68.1810	845.111	14.8345	845.111	22.6104			845.111	23.3511	845.111	20.7857	845.111	14.5789	845.111	36.5854	845.111	25.6308	845.111	6.31325	845.111	5.8879	845.111	3.59064		0.179698
846.361	63.1000	846.361	86.240	846.361	12.0431	846.361	31.9592	846.361	42.0863	846.361	70.2000	846.361	15.9568	846.361	19.6104			846.361	24.1985	846.361	20.2500	846.361	11.4737	846.361	39.0894	846.361	24.2154	846.361	5.45783	846.361	6.2570	846.361	3.38012		0.138546
847.611	63.4000	847.611	86.740	847.611	12.5603	847.611	30.9320	847.611	40.6259	847.611	66.1714	847.611	15.1295	847.611	20.6494			847.611	23.3969	847.611	21.5833	847.611	14.3368	847.611	37.7561	847.611	25.3231	847.611	5.72289	847.611	6.2664	847.611	4.43860		0.159122
848.862	61.6087	848.862	89.040	848.862	13.8190	848.862	29.7687	848.862	41.3597	848.862	65.6857	848.862	14.4532	848.862	19.1299			848.862	23.2366	848.862	22.5476	848.862	14.1158	848.862	36.6423	848.862	24.2462	848.862	5.37952	848.862	5.9860	848.862	4.09357		0.171468
850.112	58.8000	850.112	86.060	850.112	12.7500	850.112	31.1769	850.112	38.8633	850.112	68.5524	850.112	16.9712	850.112	21.9610			850.112	24.4886	850.112	21.4643	850.112	13.6947	850.112	37.1463	850.112	24.0000	850.112	5.30120	850.112	5.0421	850.112	4.66667		0.163237
851.362	60.6348	851.362	87.520	851.362	13.8017	851.362	31.6259	851.362	41.3309	851.362	69.9238	851.362	14.6978	851.362	19.1818			851.362	24.3053	851.362	20.3095	851.362	12.6947	851.362	39.4065	851.362	26.4308	851.362	5.32530	851.362	6.0607	851.362	4.40936		0.161866
852.612	62.8435	852.612	93.560	852.612	12.3621	852.612	32.9592	852.612	41.6763	852.612	65.8476	852.612	14.8705	852.612	21.0260			852.612	24.7328	852.612	22.5357	852.612	12.3474	852.612	38.5772	852.612	27.7538	852.612	4.86145	852.612	6.4019	852.612	4.14620		0.241427
853.862	62.0130	853.862	94.380	853.862	12.5862	853.862	31.5442	853.862	40.7554	853.862	66.9238	853.862	14.7266	853.862	20.1688			853.862	24.7634	853.862	22.1190	853.862	13.0526	853.862	39.3577	853.862	27.2692	853.862	5.05422	853.862	5.9159	853.862	4.83626		0.152263
855.112	62.1043	855.112	87.380	855.112	12.6810	855.112	31.5034	855.112	43.9784	855.112	65.4476	855.112	15.5612	855.112	22.5455			855.112	23.2214	855.112	22.9643	855.112	11.4737	855.112	35.4959	855.112	26.5154	855.112	5.40361	855.112	5.5841	855.112	4.45614		0.152263
856.363	59.4652	856.363	95.060	856.363	12.1034	856.363	29.7755	856.363	42.4964	856.363	65.1619	856.363	14.3022	856.363	19.8182			856.363	24.2214	856.363	21.5000	856.363	11.7579	856.363	38.6179	856.363	26.5538	856.363	6.27711	856.363	5.3738	856.363	4.23977		0.235940
857.613	59.9391	857.613	85.640	857.613	12.3190	857.613	28.8435	857.613	43.1223	857.613	66.0381	857.613	14.4245	857.613	21.0519			857.613	24.7939	857.613	22.0000	857.613	12.3895	857.613	36.0732	857.613	25.3462	857.613	6.11446	857.613	5.3037	857.613	4.10526		0.174211
858.863	58.2652	858.863	86.040	858.863	14.9138	858.863	29.8571	858.863	40.7698	858.863	69.3143	858.863	14.7698	858.863	18.9091			858.863	23.8931	858.863	22.9405	858.863	12.2632	858.863	35.5772	858.863	26.5923	858.863	5.02410	858.863	5.4813	858.863	4.09942		0.192044
860.113	59.5913	860.113	92.640	860.113	14.4310	860.113	31.5782	860.113	38.9353	860.113	68.8095	860.113	13.6691	860.113	19.6623			860.113	23.6107	860.113	20.5952	860.113	11.2632	860.113	36.7236	860.113	26.9231	860.113	5.38554	860.113	6.4159	860.113	4.37427		0.187929
861.363	60.4783	861.363	85.020	861.363	12.8966	861.363	29.6395	861.363	42.2518	861.363	66.6667	861.363	14.8129	861.363	21.7013			861.363	23.7634	861.363	21.7976	861.363	12.2632	861.363	37.5041	861.363	25.1462	861.363	5.68072	861.363	5.8879	861.363	3.78947		0.128944
862.613	63.6522	862.613	87.680	862.613	12.2500	862.613	28.7891	862.613	42.3525	862.613	68.6857	862.613	13.8417	862.613	20.8442			862.613	24.6489	862.613	23.0833	862.613	11.8842	862.613	36.3577	862.613	25.7923	862.613	4.66265	862.613	5.1822	862.613	4.14620		0.197531
863.864	61.3957	863.864	85.520	863.864	13.1897	863.864	30.1497	863.864	39.5540	863.864	70.4286	863.864	12.6043	863.864	17.6234			863.864	24.5267	863.864	22.1190	863.864	10.4737	863.864	37.6179	863.864	26.3923	863.864	5.04217	863.864	5.1822	863.864	4.90058		0.237311
865.114	58.6391	865.114	90.740	865.114	11.7759	865.114	29.0340	865.114	44.1727	865.114	73.8000	865.114	12.7698	865.114	19.7143			865.114	22.5038	865.114	20.9524	865.114	10.9158	865.114	37.2764	865.114	25.2000	865.114	4.86145	865.114	5.4860	865.114	4.18129		0.157750
866.364	59.8609	866.364	91.080	866.364	11.4138	866.364	27.7347	866.364	42.5971	866.364	65.2857	866.364	13.4317	866.364	23.1818			866.364	23.9160	866.364	23.2500	866.364	11.0947	866.364	37.9024	866.364	24.1000	866.364	5.57229	866.364	5.3645	866.364	4.17544		0.144033
867.614	61.3130	867.614	87.800	867.614	11.9914	867.614	29.2109	867.614	42.6331	867.614	65.7143	867.614	14.6906	867.614	20.5065			867.614	22.9542	867.614	22.9167	867.614	10.3895	867.614	34.9431	867.614	24.0692	867.614	5.56627	867.614	5.7944	867.614	4.18129		0.219479
868.864	63.0565	868.864	86.180	868.864	12.1897	868.864	27.7823	868.864	41.3525	868.864	68.2190	868.864	13.2662	868.864	20.7403			868.864	24.1985	868.864	19.3214	868.864	11.8737	868.864	38.0650	868.864	24.7308	868.864	5.14458	868.864	5.5607	868.864	4.51462		0.200274
870.114	61.8522	870.114	96.180	870.114	12.6293	870.114	26.7959	870.114	41.5971	870.114	69.7143	870.114	13.2230	870.114	19.2338			870.114	24.5496	870.114	22.2262	870.114	10.6421	870.114	38.1057	870.114	24.1692	870.114	4.95783	870.114	6.2617	870.114	4.10526		0.112483
871.365	59.8565	871.365	88.500	871.365	13.0172	871.365	29.6259	871.365	40.6403	871.365	68.0667	871.365	15.0216	871.365	23.2468			871.365	23.2748	871.365	20.3452	871.365	13.9789	871.365	38.9756	871.365	24.6385	871.365	5.01807	871.365	5.6682	871.365	4.27485		0.227709
872.615	62.4174	872.615	90.380	872.615	10.5345	872.615	33.3605	872.615	40.6331	872.615	64.8952	872.615	15.0863	872.615	19.0000			872.615	23.3817	872.615	20.9524	872.615	11.2421	872.615	37.5041	872.615	24.6692	872.615	4.55422	872.615	5.6449	872.615	4.53216		0.186557
873.865	62.9870	873.865	88.640	873.865	14.1466	873.865	29.4898	873.865	39.5468	873.865	63.8762	873.865	13.4245	873.865	19.9610			873.865	22.3664	873.865	20.3929	873.865	12.5263	873.865	37.0325	873.865	24.2077	873.865	5.39157	873.865	5.1542	873.865	4.30994		0.203018
875.115	60.5087	875.115	89.320	875.115	12.3793	875.115	28.5510	875.115	44.4964	875.115	68.3333	875.115	14.1942	875.115	19.2078			875.115	22.7710	875.115	19.6667	875.115	13.4737	875.115	39.7886	875.115	24.7846	875.115	4.53012	875.115	5.3598	875.115	3.54386		0.189300
876.365	61.3739	876.365	87.040	876.365	12.7672	876.365	28.1973	876.365	41.4460	876.365	63.9714	876.365	15.0360	876.365	21.6364			876.365	22.3053	876.365	22.2381	876.365	9.9158	876.365	39.4065	876.365	23.5462	876.365	5.01205	876.365	6.1682	876.365	3.91228		0.212620
877.615	60.6826	877.615	90.580	877.615	13.0000	877.615	29.4422	877.615	39.1583	877.615	64.2857	877.615	14.5683	877.615	19.0779			877.615	23.9084	877.615	19.8810	877.615	12.0211	877.615	39.4065	877.615	24.0615	877.615	4.52410	877.615	5.1121	877.615	3.84211		0.150892
878.865	59.8696	878.865	91.740	878.865	13.0345	878.865	29.6939	878.865	42.0504	878.865	71.0476	878.865	15.3741	878.865	21.5325			878.865	21.8702	878.865	21.1190	878.865	12.3474	878.865	37.3008	878.865	24.9769	878.865	5.54217	878.865	6.0981	878.865	4.29240		0.201646
880.116	60.8565	880.116	94.360	880.116	11.5690	880.116	27.7551	880.116	42.6043	880.116	70.9809	880.116	15.5396	880.116	22.8701			880.116	22.6183	880.116	19.6310	880.116	12.0947	880.116	37.5854	880.116	25.3692	880.116	5.12651	880.116	5.7617	880.116	4.16374		0.161866
881.366	60.2826	881.366	93.840	881.366	13.2241	881.366	30.0816	881.366	43.1223	881.366	66.8381	881.366	15.1511	881.366	23.4935			881.366	25.1145	881.366	20.8929	881.366	10.9789	881.366	36.2683	881.366	24.6923	881.366	4.65060	881.366	6.1682	881.366	5.05848		0.186557
882.616	60.3391	882.616	89.880	882.616	11.9914	882.616	27.3810	882.616	42.3165	882.616	68.3429	882.616	16.0432	882.616	21.2208			882.616	23.2824	882.616	22.2738	882.616	13.3789	882.616	36.7398	882.616	24.7308	882.616	6.00602	882.616	6.1215	882.616	4.29825		0.209877
883.866	60.3348	883.866	93.320	883.866	11.7069	883.866	28.9592	883.866	41.0504	883.866	66.8667	883.866	13.7914	883.866	20.9740			883.866	25.2290	883.866	21.9405	883.866	13.7684	883.866	40.9106	883.866	24.8615	883.866	5.16265	883.866	6.3364	883.866	4.40351		0.200274
885.116	59.1565	885.116	90.700	885.116	10.9483	885.116	28.0204	885.116	42.9281	885.116	66.9048	885.116	14.8849	885.116	21.7273			885.116	24.0687	885.116	22.7143	885.116	14.0526	885.116	39.1707	885.116	23.8000	885.116	5.28313	885.116	5.0421	885.116	3.86550		0.203018
886.366	60.5565	886.366	85.900	886.366	14.2414	886.366	29.7687	886.366	40.3813	886.366	69.5429	886.366	14.2086	886.366	20.8312			886.366	24.0534	886.366	20.8690	886.366	13.6316	886.366	37.6260	886.366	23.7385	886.366	5.32530	886.366	5.5187	886.366	3.52047		0.186557
887.617	59.0478	887.617	89.660	887.617	12.5948	887.617	29.3129	887.617	38.1151	887.617	66.1143	887.617	13.9640	887.617	20.9740			887.617	23.3359	887.617	20.3929	887.617	12.4947	887.617	36.7967	887.617	26.0846	887.617	5.03614	887.617	5.5981	887.617	4.38012		0.205761
888.867	58.3783	888.867	92.060	888.867	10.8879	888.867	28.9388	888.867	39.2230	888.867	71.1333	888.867	14.6835	888.867	21.8831			888.867	23.3740	888.867	20.3571	888.867	15.0211	888.867	37.4878	888.867	25.0154	888.867	5.20482	888.867	5.9860	888.867	4.51462		0.223594
890.117	57.3652	890.117	86.180	890.117	11.6293	890.117	27.7347	890.117	41.5396	890.117	70.3429	890.117	14.3094	890.117	20.4416			890.117	22.3206	890.117	21.2500	890.117	12.2632	890.117	39.4390	890.117	24.5462	890.117	4.81325	890.117	5.8692	890.117	4.70760		0.161866
891.367	60.2087	891.367	91.820	891.367	12.2414	891.367	30.3741	891.367	40.6331	891.367	64.9143	891.367	14.3237	891.367	19.5584			891.367	22.8473	891.367	17.8810	891.367	14.1579	891.367	37.5610	891.367	23.6692	891.367	5.04217	891.367	5.7290	891.367	4.33333		0.204390
892.617	59.6652	892.617	93.100	892.617	11.4828	892.617	29.2177	892.617	42.7410	892.617	68.9238	892.617	14.2806	892.617	20.8961			892.617	22.6031	892.617	19.8571	892.617	15.7789	892.617	38.6748	892.617	24.6077	892.617	4.83133	892.617	6.2897	892.617	4.23392		0.155007
893.867	57.8043	893.867	92.280	893.867	14.5431	893.867	28.8027	893.867	41.1223	893.867	67.3810	893.867	15.0935	893.867	21.8312			893.867	21.0916	893.867	20.8095	893.867	12.9579	893.867	36.1463	893.867	26.1231	893.867	4.75904	893.867	6.3364	893.867	4.65497		0.141289
895.118	61.9652	895.118	90.460	895.118	13.6810	895.118	28.4422	895.118	42.9137	895.118	67.0762	895.118	13.9712	895.118	21.1169			895.118	23.6412	895.118	21.6429	895.118	15.3789	895.118	37.5041	895.118	25.3077	895.118	5.30120	895.118	5.8925	895.118	3.55556		0.189300
896.368	59.2217	896.368	89.420	896.368	11.2759	896.368	29.2381	896.368	42.5324	896.368	74.6667	896.368	13.7122	896.368	20.8961			896.368	23.2214	896.368	18.0833	896.368	13.4211	896.368	36.3984	896.368	24.3462	896.368	4.77711	896.368	5.4252	896.368	4.40351		0.159122
897.618	60.5261	897.618	88.300	897.618	12.3190	897.618	28.4966	897.618	39.6835	897.618	67.8667	897.618	14.6187	897.618	18.4935			897.618	23.5496	897.618	20.1310	897.618	12.8737	897.618	36.9594	897.618	24.9538	897.618	5.19880	897.618	6.4019	897.618	3.95906		0.171468
898.868	57.8391	898.868	95.860	898.868	12.4224	898.868	28.2653	898.868	39.4892	898.868	69.8476	898.868	14.1799	898.868	19.4286			898.868	20.6412	898.868	21.9286	898.868	13.0737	898.868	38.5203	898.868	26.7231	898.868	4.71687	898.868	5.9112	898.868	4.97661		0.157750
900.118	58.6000	900.118	87.820	900.118	14.3707	900.118	30.2585	900.118	41.7554	900.118	68.7429	900.118	13.7626	900.118	19.2857			900.118	22.1221	900.118	20.9524	900.118	12.0737	900.118	37.4715	900.118	24.6308	900.118	5.01205	900.118	5.7056	900.118	3.90058		0.152263
901.368	60.2130	901.368	91.300	901.368	12.3621	901.368	28.5850	901.368	41.6475	901.368	69.3238	901.368	13.5755	901.368	20.7662			901.368	21.3511	901.368	22.5238	901.368	14.2211	901.368	37.0488	901.368	24.9462	901.368	5.83735	901.368	5.5514	901.368	3.38596		0.157750
902.619	60.0043	902.619	91.220	902.619	12.1638	902.619	28.7075	902.619	41.8058	902.619	69.3333	902.619	14.3453	902.619	19.0519			902.619	21.9008	902.619	20.5476	902.619	12.4947	902.619	34.6423	902.619	26.4769	902.619	4.96988	902.619	5.1402	902.619	4.55556		0.222222
903.869	59.5696	903.869	85.980	903.869	12.2069	903.869	29.6735	903.869	42.3165	903.869	63.1714	903.869	13.2158	903.869	19.4416			903.869	22.2061	903.869	22.9881	903.869	13.7368	903.869	35.7805	903.869	25.2846	903.869	5.16867	903.869	5.1121	903.869	4.63158		0.120713
905.119	62.9870	905.119	83.420	905.119	12.4483	905.119	28.0816	905.119	41.0647	905.119	69.4000	905.119	14.0576	905.119	20.7143			905.119	22.4580	905.119	20.2024	905.119	13.9895	905.119	38.5041	905.119	25.1769	905.119	5.18072	905.119	5.7617	905.119	4.12865		0.105624
906.369	58.7522	906.369	85.300	906.369	13.3103	906.369	27.3673	906.369	41.0863	906.369	68.1238	906.369	12.3957	906.369	19.8182			906.369	20.5496	906.369	19.7143	906.369	13.0421	906.369	37.7561	906.369	24.9308	906.369	4.00602	906.369	4.7336	906.369	3.49123		0.149520
907.619	60.1043	907.619	89.420	907.619	12.6121	907.619	25.0272	907.619	41.4029	907.619	68.5524	907.619	15.1511	907.619	18.1558			907.619	22.1679	907.619	21.1786	907.619	11.5474	907.619	36.1057	907.619	25.0385	907.619	4.58434	907.619	5.6449	907.619	3.81287		0.224966
908.869	59.3783	908.869	83.800	908.869	12.2672	908.869	27.8503	908.869	40.8130	908.869	64.8381	908.869	15.2086	908.869	19.9610			908.869	22.9389	908.869	20.2381	908.869	14.0316	908.869	40.2114	908.869	25.3846	908.869	4.67470	908.869	5.2290	908.869	4.54386		0.189300
910.120	60.2174	910.120	88.200	910.120	12.4914	910.120	27.3810	910.120	41.1439	910.120	66.7143	910.120	12.9856	910.120	21.5974			910.120	21.2672	910.120	21.4286	910.120	12.2526	910.120	36.5528	910.120	21.3692	910.120	4.98795	910.120	5.8925	910.120	3.59064		0.203018
911.370	57.0609	911.370	81.500	911.370	13.3534	911.370	27.8980	911.370	40.0791	911.370	66.6381	911.370	13.6691	911.370	21.0649			911.370	19.4198	911.370	19.2024	911.370	11.5474	911.370	38.4959	911.370	24.2308	911.370	4.15060	911.370	4.8551	911.370	4.08187		0.098765
912.620	57.0870	912.620	90.160	912.620	12.3793	912.620	26.2517	912.620	38.9640	912.620	70.0857	912.620	13.9712	912.620	19.3247			912.620	20.9313	912.620	21.9048	912.620	13.3789	912.620	37.4390	912.620	22.7231	912.620	4.31928	912.620	4.9206	912.620	4.02339		0.160494
913.870	61.2130	913.870	82.680	913.870	13.0345	913.870	25.2925	913.870	41.7626	913.870	69.9333	913.870	13.2230	913.870	20.5455			913.870	24.5420	913.870	19.7262	913.870	13.7263	913.870	37.4472	913.870	22.6308	913.870	4.87952	913.870	5.0467	913.870	3.59064		0.163237
915.120	58.5304	915.120	85.560	915.120	12.4483	915.120	25.7347	915.120	42.0288	915.120	69.2952	915.120	13.5108	915.120	21.8182			915.120	20.9084	915.120	19.0833	915.120	11.7895	915.120	38.3902	915.120	22.7538	915.120	4.56627	915.120	4.1355	915.120	3.69591		0.190672
916.370	59.0391	916.370	83.260	916.370	12.4569	916.370	27.3605	916.370	43.4604	916.370	71.4667	916.370	13.0000	916.370	21.4545			916.370	20.7252	916.370	19.0595	916.370	14.6632	916.370	36.9350	916.370	23.0615	916.370	4.89157	916.370	5.1495	916.370	4.73099		0.155007
917.621	58.2652	917.621	79.720	917.621	11.7328	917.621	24.6599	917.621	40.7122	917.621	70.1810	917.621	13.1655	917.621	20.5065			917.621	20.0458	917.621	22.0238	917.621	13.4632	917.621	36.2276	917.621	25.3615	917.621	4.65663	917.621	4.8084	917.621	3.72515		0.223594
918.871	59.4348	918.871	80.140	918.871	12.1207	918.871	27.4558	918.871	41.5611	918.871	68.0571	918.871	13.5971	918.871	19.4805			918.871	21.2443	918.871	20.9524	918.871	12.9789	918.871	39.5366	918.871	24.7385	918.871	4.89759	918.871	4.7243	918.871	3.64912		0.163237
920.121	57.5043	920.121	84.760	920.121	12.4569	920.121	27.2789	920.121	42.0072	920.121	70.3048	920.121	12.4964	920.121	24.0000			920.121	21.9771	920.121	19.9762	920.121	12.0947	920.121	39.7317	920.121	24.1154	920.121	4.48193	920.121	4.5280	920.121	4.73099		0.155007
921.371	58.3652	921.371	77.860	921.371	11.9828	921.371	27.9864	921.371	41.9496	921.371	65.3619	921.371	12.1583	921.371	20.1429			921.371	19.6183	921.371	20.8333	921.371	12.8947	921.371	37.3171	921.371	21.9000	921.371	4.81928	921.371	4.8692	921.371	4.35673		0.171468
922.621	59.0087	922.621	86.160	922.621	12.8362	922.621	25.9252	922.621	40.9496	922.621	68.8286	922.621	14.4460	922.621	20.1688			922.621	19.8397	922.621	17.3929	922.621	12.3895	922.621	38.8699	922.621	20.8385	922.621	4.16265	922.621	4.3505	922.621	3.37427		0.165981
923.871	58.6652	923.871	84.300	923.871	13.0259	923.871	24.9796	923.871	42.3741	923.871	68.2762	923.871	14.8849	923.871	20.4545			923.871	20.0534	923.871	18.5476	923.871	13.7263	923.871	40.6341	923.871	23.0385	923.871	4.40361	923.871	5.5514	923.871	4.47368		0.123457
925.122	57.9261	925.122	89.680	925.122	11.9828	925.122	27.4014	925.122	40.4532	925.122	72.5143	925.122	13.5971	925.122	21.1039			925.122	22.4886	925.122	19.1905	925.122	13.5579	925.122	37.1707	925.122	25.1077	925.122	5.06024	925.122	4.7991	925.122	3.64912		0.203018
926.372	59.4478	926.372	85.420	926.372	11.7414	926.372	27.3537	926.372	40.4604	926.372	72.2000	926.372	13.1655	926.372	21.0649			926.372	21.3511	926.372	19.2857	926.372	13.8947	926.372	39.8699	926.372	24.4308	926.372	4.43373	926.372	5.8318	926.372	4.00000		0.176955
927.622	57.9043	927.622	91.540	927.622	11.4397	927.622	27.6259	927.622	42.1511	927.622	67.5619	927.622	14.7770	927.622	19.3117			927.622	20.9084	927.622	20.1786	927.622	11.3368	927.622	38.5447	927.622	23.1462	927.622	5.35542	927.622	4.1682	927.622	3.82456		0.190672
928.872	58.7783	928.872	78.460	928.872	12.6983	928.872	25.7687	928.872	40.9568	928.872	66.9143	928.872	14.4245	928.872	19.2597			928.872	20.6336	928.872	20.7976	928.872	13.4632	928.872	38.7480	928.872	23.9000	928.872	5.19880	928.872	5.0607	928.872	4.30409		0.176955
930.122	59.0478	930.122	83.620	930.122	12.9483	930.122	27.3605	930.122	41.1583	930.122	70.2000	930.122	14.3094	930.122	19.1299			930.122	21.3740	930.122	18.9167	930.122	12.9263	930.122	39.0732	930.122	23.7538	930.122	5.12048	930.122	5.5467	930.122	4.13450		0.244170
931.372	59.9217	931.372	86.440	931.372	13.2759	931.372	27.2721	931.372	38.7986	931.372	66.2952	931.372	12.2446	931.372	18.9610			931.372	20.9847	931.372	19.9167	931.372	13.7579	931.372	40.2927	931.372	22.0923	931.372	5.63253	931.372	5.5093	931.372	5.05848		0.163237
932.623	57.1870	932.623	90.920	932.623	11.3362	932.623	26.2517	932.623	38.9640	932.623	68.0762	932.623	14.0647	932.623	20.6104			932.623	22.2672	932.623	18.0119	932.623	13.7263	932.623	42.8699	932.623	23.4308	932.623	5.18675	932.623	4.5327	932.623	4.54386		0.183813
933.873	58.0870	933.873	79.580	933.873	12.3621	933.873	26.6054	933.873	41.5971	933.873	65.0000	933.873	13.1583	933.873	19.8442			933.873	21.6489	933.873	18.0714	933.873	13.2421	933.873	40.1707	933.873	21.7615	933.873	5.33133	933.873	5.3224	933.873	4.10526		0.168724
935.123	58.1217	935.123	87.400	935.123	12.4138	935.123	26.8095	935.123	38.4820	935.123	67.0952	935.123	14.2158	935.123	20.1688			935.123	21.2137	935.123	20.5595	935.123	14.0737	935.123	39.0406	935.123	22.8923	935.123	5.54217	935.123	5.1308	935.123	3.74269		0.108368
936.373	57.7261	936.373	89.660	936.373	12.0000	936.373	24.0136	936.373	39.5540	936.373	67.7143	936.373	15.1655	936.373	20.3636			936.373	20.2977	936.373	17.3690	936.373	12.7895	936.373	39.1545	936.373	23.6692	936.373	5.20482	936.373	4.9112	936.373	3.77778		0.130315
937.623	58.0348	937.623	86.560	937.623	12.2241	937.623	25.5034	937.623	39.3885	937.623	67.2286	937.623	13.0935	937.623	20.5974			937.623	22.6641	937.623	16.6071	937.623	14.5053	937.623	38.7642	937.623	23.6308	937.623	5.06024	937.623	4.9159	937.623	3.85380		0.164609
938.873	55.9087	938.873	90.780	938.873	13.6121	938.873	27.1224	938.873	39.4892	938.873	70.0762	938.873	13.1583	938.873	20.5065			938.873	24.1450	938.873	20.6429	938.873	13.6316	938.873	37.5122	938.873	22.3769	938.873	5.07229	938.873	5.3364	938.873	3.86550		0.170096
940.124	56.8696	940.124	83.800	940.124	12.9138	940.124	28.1429	940.124	39.1942	940.124	64.3905	940.124	12.5396	940.124	21.2857			940.124	20.6641	940.124	18.2262	940.124	14.2421	940.124	38.1789	940.124	23.8308	940.124	6.16867	940.124	5.4439	940.124	3.11111		0.128944
941.374	59.9261	941.374	83.200	941.374	12.6638	941.374	26.4218	941.374	41.9856	941.374	65.8571	941.374	13.5324	941.374	21.9351			941.374	21.3893	941.374	16.9524	941.374	12.4421	941.374	38.0000	941.374	21.9154	941.374	5.21084	941.374	4.8785	941.374	4.02924		0.227709
942.624	59.2000	942.624	90.640	942.624	13.2414	942.624	25.4422	942.624	38.8633	942.624	72.8000	942.624	13.7194	942.624	19.5584			942.624	20.4580	942.624	18.6310	942.624	14.2316	942.624	40.1626	942.624	22.2154	942.624	4.61446	942.624	5.0234	942.624	3.89474		0.157750
943.874	57.2609	943.874	81.900	943.874	11.8276	943.874	28.6871	943.874	39.8849	943.874	67.8667	943.874	14.2662	943.874	21.3766			943.874	20.9847	943.874	18.6786	943.874	12.9158	943.874	38.1138	943.874	23.2923	943.874	5.25904	943.874	4.5140	943.874	4.61988		0.120713
945.124	60.8304	945.124	86.240	945.124	11.1983	945.124	27.8639	945.124	40.4748	945.124	70.2571	945.124	14.1079	945.124	18.6623			945.124	20.7786	945.124	17.8929	945.124	14.7579	945.124	36.7561	945.124	21.8923	945.124	4.84337	945.124	4.9346	945.124	3.95322		0.133059
946.374	59.0783	946.374	85.960	946.374	10.9914	946.374	28.3673	946.374	41.7338	946.374	68.4286	946.374	14.2086	946.374	19.7662			946.374	21.8702	946.374	17.7976	946.374	14.7053	946.374	40.8293	946.374	24.3615	946.374	5.27711	946.374	5.2056	946.374	4.49708		0.146776
947.625	64.4957	947.625	120.760	947.625	15.4483	947.625	25.4014	947.625	40.4964	947.625	68.5619	947.625	13.7842	947.625	20.9221			947.625	22.7939	947.625	21.5000	947.625	14.6316	947.625	39.9919	947.625	24.2308	947.625	5.24096	947.625	6.7243	947.625	4.70175		0.176955
948.875	62.4957	948.875	139.420	948.875	15.7328	948.875	26.9456	948.875	41.3597	948.875	66.7810	948.875	14.2518	948.875	19.5584			948.875	22.7405	948.875	16.8214	948.875	13.1053	948.875	40.3089	948.875	25.5154	948.875	4.84940	948.875	8.5140	948.875	4.30409		0.170096
950.125	64.7696	950.125	141.000	950.125	15.9741	950.125	28.2245	950.125	42.3237	950.125	70.0762	950.125	14.6619	950.125	20.0000			950.125	25.0611	950.125	19.1667	950.125	12.6105	950.125	39.7317	950.125	25.8154	950.125	5.04217	950.125	7.7477	950.125	4.31579		0.245542
951.375	66.7913	951.375	137.960	951.375	17.1293	951.375	25.6871	951.375	42.7122	951.375	66.8762	951.375	13.9784	951.375	22.5195			951.375	25.0611	951.375	20.2619	951.375	15.6421	951.375	38.4634	951.375	25.8231	951.375	6.10843	951.375	8.1729	951.375	3.94152		0.186557
952.625	66.1000	952.625	138.320	952.625	14.4914	952.625	27.1905	952.625	40.5180	952.625	68.6000	952.625	13.9496	952.625	20.0260			952.625	24.9847	952.625	18.6905	952.625	11.7684	952.625	37.9594	952.625	27.2769	952.625	4.40361	952.625	7.2056	952.625	4.66082		0.174211
953.875	66.8043	953.875	133.720	953.875	14.8103	953.875	28.2925	953.875	41.5468	953.875	69.0762	953.875	13.3094	953.875	19.6753			953.875	21.3206	953.875	17.4524	953.875	13.5368	953.875	36.4878	953.875	24.4308	953.875	4.78313	953.875	6.8598	953.875	3.54386		0.155007
955.125	65.2000	955.125	134.880	955.125	16.4569	955.125	25.9048	955.125	40.6259	955.125	71.0286	955.125	12.0360	955.125	21.1558			955.125	25.4809	955.125	19.0952	955.125	14.2421	955.125	38.9756	955.125	25.1538	955.125	4.93976	955.125	7.8271	955.125	4.64327		0.159122
956.376	66.1435	956.376	127.460	956.376	15.1207	956.376	25.0000	956.376	41.0000	956.376	70.8000	956.376	14.6331	956.376	19.4416			956.376	23.6641	956.376	19.0595	956.376	15.4632	956.376	41.2358	956.376	27.0000	956.376	5.60843	956.376	7.2336	956.376	3.69006		0.119342
957.626	64.6522	957.626	128.960	957.626	16.1810	957.626	25.7279	957.626	41.5324	957.626	70.4000	957.626	13.3525	957.626	20.4416			957.626	23.8702	957.626	19.6786	957.626	12.8947	957.626	39.6585	957.626	26.2846	957.626	4.63253	957.626	5.9346	957.626	3.78947		0.148148
958.876	63.9957	958.876	130.820	958.876	17.0603	958.876	28.2381	958.876	41.5396	958.876	69.6857	958.876	14.4245	958.876	17.7273			958.876	22.4122	958.876	18.3333	958.876	11.7158	958.876	36.4146	958.876	25.7923	958.876	4.50000	958.876	5.5561	958.876	4.08772		0.211248
960.126	66.7261	960.126	126.300	960.126	14.4310	960.126	25.5034	960.126	42.4748	960.126	66.7238	960.126	14.7626	960.126	15.0519			960.126	22.4733	960.126	19.7976	960.126	13.7368	960.126	41.6260	960.126	24.2923	960.126	4.83133	960.126	6.1121	960.126	3.85965		0.138546
961.376	65.2652	961.376	124.580	961.376	14.3966	961.376	26.8367	961.376	41.8777	961.376	70.5619	961.376	13.5540	961.376	23.2208			961.376	22.9008	961.376	21.1310	961.376	11.8211	961.376	38.0813	961.376	26.0077	961.376	4.44578	961.376	5.2664	961.376	3.72515		0.161866
962.626	65.1565	962.626	122.320	962.626	15.6207	962.626	25.2041	962.626	41.0000	962.626	69.2381	962.626	13.3094	962.626	20.1039			962.626	23.3511	962.626	19.0357	962.626	13.3263	962.626	40.2764	962.626	24.5846	962.626	4.69277	962.626	6.3458	962.626	4.38596		0.238683
963.877	63.0217	963.877	120.380	963.877	15.2586	963.877	28.0272	963.877	41.3094	963.877	69.1143	963.877	11.8058	963.877	19.2338			963.877	24.0534	963.877	20.0000	963.877	13.7579	963.877	38.6667	963.877	24.0538	963.877	4.63855	963.877	5.7991	963.877	4.74269		0.153635
965.127	63.3957	965.127	115.580	965.127	15.8879	965.127	27.0612	965.127	39.1583	965.127	66.3619	965.127	12.7770	965.127	23.8701			965.127	22.8321	965.127	21.1071	965.127	13.7158	965.127	38.4390	965.127	26.2692	965.127	4.73494	965.127	6.4065	965.127	4.81871		0.165981
966.377	65.5130	966.377	116.060	966.377	15.8621	966.377	28.5306	966.377	41.2158	966.377	67.9048	966.377	14.0863	966.377	22.5195			966.377	23.6183	966.377	19.0952	966.377	13.9368	966.377	37.7561	966.377	27.1385	966.377	5.64458	966.377	5.9393	966.377	4.32164		0.255144
967.627	64.9435	967.627	119.360	967.627	14.0862	967.627	27.6667	967.627	39.8993	967.627	70.0000	967.627	14.1871	967.627	23.5844			967.627	21.5114	967.627	19.8095	967.627	13.0105	967.627	35.6504	967.627	24.2615	967.627	5.12651	967.627	5.9533	967.627	3.81871		0.186557
968.877	63.1348	968.877	119.680	968.877	13.5000	968.877	27.6599	968.877	41.2950	968.877	69.1238	968.877	12.8129	968.877	21.2208			968.877	23.5191	968.877	19.9881	968.877	13.8000	968.877	38.1545	968.877	25.4077	968.877	4.62651	968.877	5.2570	968.877	3.97661		0.153635
970.128	66.6913	970.128	118.860	970.128	13.6466	970.128	27.4558	970.128	40.3165	970.128	63.7238	970.128	12.9137	970.128	22.8571			970.128	22.8702	970.128	20.5833	970.128	12.9684	970.128	37.9594	970.128	25.5692	970.128	5.25904	970.128	5.6168	970.128	4.20468		0.178326
971.378	62.5652	971.378	112.460	971.378	14.4655	971.378	25.6395	971.378	39.4748	971.378	70.5238	971.378	14.0072	971.378	20.8701			971.378	23.1450	971.378	19.2143	971.378	13.2737	971.378	36.9024	971.378	28.3000	971.378	4.28313	971.378	5.6589	971.378	3.87719		0.168724
972.628	64.4826	972.628	116.520	972.628	13.0172	972.628	27.7211	972.628	42.0216	972.628	66.0286	972.628	13.5612	972.628	20.2078			972.628	24.4046	972.628	18.9167	972.628	13.8316	972.628	37.5610	972.628	24.9538	972.628	4.88554	972.628	6.0467	972.628	4.42690		0.167353
973.878	63.1478	973.878	110.920	973.878	12.7414	973.878	27.9320	973.878	43.6259	973.878	65.9619	973.878	13.6259	973.878	20.2078			973.878	22.3664	973.878	21.0000	973.878	12.5474	973.878	37.4553	973.878	26.5538	973.878	4.04819	973.878	6.0047	973.878	3.88304		0.170096
975.128	61.2391	975.128	108.080	975.128	14.3879	975.128	25.3401	975.128	39.4676	975.128	67.5905	975.128	11.9568	975.128	22.0130			975.128	24.1221	975.128	22.6190	975.128	13.3684	975.128	36.9756	975.128	27.3385	975.128	4.48795	975.128	6.1355	975.128	4.70760		0.178326
976.378	65.0174	976.378	110.740	976.378	14.0000	976.378	26.6599	976.378	42.1727	976.378	66.3238	976.378	12.5899	976.378	22.7273			976.378	23.1603	976.378	21.1905	976.378	14.2211	976.378	38.6585	976.378	25.5000	976.378	4.43373	976.378	5.7430	976.378	4.18713		0.161866
977.628	66.4609	977.628	112.540	977.628	15.3448	977.628	25.6395	977.628	41.5611	977.628	75.5905	977.628	11.7338	977.628	19.2468			977.628	24.5649	977.628	18.3810	977.628	13.9474	977.628	40.1301	977.628	27.0154	977.628	4.92771	977.628	5.7430	977.628	3.98830		0.207133
978.879	64.8261	978.879	112.580	978.879	14.5000	978.879	27.9048	978.879	42.5252	978.879	72.3143	978.879	13.5683	978.879	20.0000			978.879	22.8779	978.879	20.2262	978.879	12.1579	978.879	39.6911	978.879	24.7308	978.879	5.06024	978.879	6.0935	978.879	4.23392		0.209877
980.129	62.7565	980.129	134.920	980.129	14.3793	980.129	28.0272	980.129	40.1799	980.129	67.3048	980.129	12.8633	980.129	18.7792			980.129	26.0840	980.129	19.7500	980.129	13.7368	980.129	39.4065	980.129	26.7231	980.129	5.04819	980.129	6.9112	980.129	3.67251		0.182442
981.379	63.1609	981.379	126.800	981.379	14.2155	981.379	28.5714	981.379	38.5396	981.379	69.0952	981.379	15.2806	981.379	20.8182			981.379	25.6565	981.379	20.0238	981.379	14.1368	981.379	36.1057	981.379	28.4231	981.379	5.70482	981.379	6.7664	981.379	4.16374		0.111111
982.629	63.3304	982.629	134.740	982.629	16.2500	982.629	26.3333	982.629	42.4389	982.629	68.2667	982.629	14.7050	982.629	19.8442			982.629	23.5802	982.629	19.6905	982.629	14.4000	982.629	37.1789	982.629	26.5154	982.629	5.07229	982.629	6.8785	982.629	4.30994		0.164609
983.879	64.5130	983.879	127.800	983.879	14.5862	983.879	28.4626	983.879	40.6115	983.879	72.6857	983.879	12.3381	983.879	19.5844			983.879	23.6489	983.879	21.9167	983.879	15.1368	983.879	38.8943	983.879	25.5769	983.879	4.98193	983.879	6.3458	983.879	4.92398		0.150892
985.129	63.2130	985.129	115.400	985.129	13.4655	985.129	28.8707	985.129	39.8345	985.129	68.3333	985.129	12.6547	985.129	20.0649			985.129	25.6565	985.129	20.6429	985.129	13.1474	985.129	39.9350	985.129	25.5923	985.129	5.57229	985.129	7.3178	985.129	4.19883		0.115226
986.380	62.8000	986.380	117.800	986.380	15.2155	986.380	28.7143	986.380	40.1367	986.380	67.7905	986.380	13.2662	986.380	19.5455			986.380	26.8779	986.380	22.3929	986.380	14.5053	986.380	36.1707	986.380	24.6154	986.380	5.25904	986.380	5.8318	986.380	4.39766		0.167353
987.630	64.2130	987.630	116.600	987.630	14.2759	987.630	27.2109	987.630	40.9784	987.630	69.3714	987.630	12.5324	987.630	21.0519			987.630	25.0382	987.630	19.9167	987.630	14.5263	987.630	37.7967	987.630	25.4462	987.630	4.62651	987.630	6.2243	987.630	4.12281		0.157750
988.880	61.1043	988.880	119.700	988.880	13.6207	988.880	29.4694	988.880	41.1079	988.880	70.3524	988.880	13.6978	988.880	17.8571			988.880	25.9313	988.880	19.7738	988.880	14.0211	988.880	37.3577	988.880	26.3846	988.880	4.51807	988.880	6.1402	988.880	4.44444		0.185185
990.130	64.7783	990.130	118.520	990.130	13.9483	990.130	28.0204	990.130	40.2158	990.130	70.1619	990.130	14.1367	990.130	20.1169			990.130	25.5725	990.130	19.2976	990.130	14.2105	990.130	41.7480	990.130	25.8538	990.130	5.25904	990.130	6.4720	990.130	4.63743		0.176955
991.380	63.6174	991.380	116.920	991.380	12.7155	991.380	27.2313	991.380	41.4964	991.380	67.4095	991.380	12.0144	991.380	20.3377			991.380	25.9008	991.380	23.3571	991.380	15.0211	991.380	38.7805	991.380	26.7308	991.380	4.40964	991.380	6.4299	991.380	3.93567		0.253772
992.630	65.0130	992.630	113.360	992.630	15.9655	992.630	28.2313	992.630	40.3669	992.630	69.3048	992.630	12.3741	992.630	18.3896			992.630	25.8626	992.630	19.6071	992.630	14.0947	992.630	37.2195	992.630	26.7462	992.630	4.30120	992.630	6.6822	992.630	3.46199		0.185185
993.881	64.2174	993.881	115.520	993.881	14.1810	993.881	27.0952	993.881	42.2086	993.881	62.8667	993.881	12.9784	993.881	19.2078			993.881	25.0382	993.881	21.5952	993.881	14.5684	993.881	38.7642	993.881	26.8923	993.881	4.74699	993.881	6.7850	993.881	4.15205		0.194787
995.131	64.4826	995.131	111.600	995.131	15.1724	995.131	28.1156	995.131	40.6763	995.131	71.1714	995.131	13.0000	995.131	20.5195			995.131	24.1221	995.131	20.3690	995.131	14.5895	995.131	39.5122	995.131	24.0538	995.131	5.47590	995.131	5.8785	995.131	4.69591		0.190672
996.381	63.7348	996.381	111.020	996.381	13.8793	996.381	26.5918	996.381	41.8273	996.381	66.9714	996.381	14.5827	996.381	21.9351			996.381	26.0076	996.381	19.3571	996.381	15.9789	996.381	39.0976	996.381	29.4923	996.381	4.96988	996.381	6.2523	996.381	4.03509		0.131687
997.631	66.1217	997.631	108.760	997.631	13.7414	997.631	27.3061	997.631	39.2590	997.631	65.8667	997.631	13.1439	997.631	18.4805			997.631	25.3969	997.631	22.4524	997.631	14.7053	997.631	37.7642	997.631	28.9769	997.631	4.50000	997.631	6.3598	997.631	4.36842		0.116598
998.881	66.8304	998.881	106.760	998.881	14.7845	998.881	27.8299	998.881	41.2518	998.881	66.5143	998.881	14.3022	998.881	21.0909			998.881	26.6947	998.881	21.0238	998.881	15.0632	998.881	38.2927	998.881	26.5538	998.881	5.23494	998.881	6.2664	998.881	3.92982		0.175583
1000.131	65.4522	1000.131	103.160	1000.131	13.6552	1000.131	26.9728	1000.131	39.1870	1000.131	68.4952	1000.131	11.1727	1000.131	20.5455			1000.131	24.0305	1000.131	19.6667	1000.131	15.6316	1000.131	39.5041	1000.131	25.4154	1000.131	4.39157	1000.131	6.8037	1000.131	4.60234		0.161866
1001.382	62.7000	1001.382	106.160	1001.382	11.9483	1001.382	25.9388	1001.382	41.4676	1001.382	69.7333	1001.382	12.9640	1001.382	20.0130			1001.382	25.9237	1001.382	22.1190	1001.382	15.1263	1001.382	38.1789	1001.382	27.8923	1001.382	5.07831	1001.382	6.6822	1001.382	5.10526		0.106996
1002.632	61.6826	1002.632	107.920	1002.632	11.9569	1002.632	28.6735	1002.632	41.8130	1002.632	67.9905	1002.632	12.8561	1002.632	20.6104			1002.632	25.5344	1002.632	20.8333	1002.632	15.5263	1002.632	39.7073	1002.632	27.1846	1002.632	4.98193	1002.632	6.2523	1002.632	3.69591		0.209877
1003.882	64.5478	1003.882	107.660	1003.882	13.3879	1003.882	30.2449	1003.882	42.4173	1003.882	72.2286	1003.882	12.0432	1003.882	20.2727			1003.882	24.1374	1003.882	23.2500	1003.882	14.7895	1003.882	38.8455	1003.882	26.4231	1003.882	4.58434	1003.882	6.6075	1003.882	3.66667		0.156379
1005.132	66.5435	1005.132	104.160	1005.132	12.7069	1005.132	27.5306	1005.132	42.1439	1005.132	67.6667	1005.132	12.8561	1005.132	18.8052			1005.132	24.1298	1005.132	22.4286	1005.132	14.9053	1005.132	39.0244	1005.132	26.2846	1005.132	4.92169	1005.132	6.8178	1005.132	4.80702		0.189300
1006.382	64.1000	1006.382	95.580	1006.382	12.9397	1006.382	27.4218	1006.382	38.9353	1006.382	67.9619	1006.382	12.8633	1006.382	20.3766			1006.382	25.5114	1006.382	21.4881	1006.382	16.6105	1006.382	40.2114	1006.382	25.8231	1006.382	4.59036	1006.382	6.1822	1006.382	4.59064		0.131687
1007.632	62.6174	1007.632	100.380	1007.632	14.0862	1007.632	29.2177	1007.632	40.4460	1007.632	67.6857	1007.632	12.1511	1007.632	20.2078			1007.632	23.7176	1007.632	24.1071	1007.632	15.3263	1007.632	38.5772	1007.632	27.7154	1007.632	5.74096	1007.632	5.6402	1007.632	3.85965		0.161866
1008.883	65.3783	1008.883	97.040	1008.883	12.6121	1008.883	28.4558	1008.883	41.8417	1008.883	65.1333	1008.883	12.6978	1008.883	19.2597			1008.883	23.8015	1008.883	22.0476	1008.883	17.0632	1008.883	37.9837	1008.883	27.3231	1008.883	5.04217	1008.883	7.0981	1008.883	4.23392		0.190672
1010.133	62.1913	1010.133	99.680	1010.133	12.6724	1010.133	27.0000	1010.133	37.1151	1010.133	69.9809	1010.133	12.9137	1010.133	20.8442			1010.133	23.6489	1010.133	21.8929	1010.133	14.6947	1010.133	36.1951	1010.133	27.3308	1010.133	4.92169	1010.133	6.2523	1010.133	3.39181		0.176955
1011.383	63.2565	1011.383	111.300	1011.383	13.8448	1011.383	27.3673	1011.383	39.0719	1011.383	68.7810	1011.383	13.5108	1011.383	19.5455			1011.383	26.0992	1011.383	22.8929	1011.383	15.9474	1011.383	41.1789	1011.383	26.8538	1011.383	5.11446	1011.383	6.1636	1011.383	4.23392		0.211248
1012.633	61.4783	1012.633	100.020	1012.633	12.8362	1012.633	27.7347	1012.633	41.4029	1012.633	69.5524	1012.633	14.1223	1012.633	20.7273			1012.633	24.4962	1012.633	22.9643	1012.633	16.6842	1012.633	38.1951	1012.633	28.3308	1012.633	5.19277	1012.633	6.8785	1012.633	3.84795		0.181070
1013.883	63.4174	1013.883	95.820	1013.883	13.1552	1013.883	27.1156	1013.883	38.5468	1013.883	67.6190	1013.883	14.5755	1013.883	20.0390			1013.883	23.5267	1013.883	18.5714	1013.883	13.6842	1013.883	41.8293	1013.883	23.9231	1013.883	3.84940	1013.883	5.5187	1013.883	4.05848		0.198903
1015.133	63.5870	1015.133	98.700	1015.133	13.8017	1015.133	27.3605	1015.133	39.1151	1015.133	67.7048	1015.133	14.5108	1015.133	20.6883			1015.133	26.2595	1015.133	20.6429	1015.133	14.6632	1015.133	38.0488	1015.133	27.4077	1015.133	4.53614	1015.133	5.9860	1015.133	4.42690		0.144033
1016.384	64.3826	1016.384	95.640	1016.384	12.9741	1016.384	27.9524	1016.384	40.8345	1016.384	67.2952	1016.384	14.9209	1016.384	21.1429			1016.384	25.6031	1016.384	20.5714	1016.384	14.4105	1016.384	38.3415	1016.384	25.7231	1016.384	4.27108	1016.384	6.2150	1016.384	4.28070		0.134431
1017.634	61.7565	1017.634	102.040	1017.634	12.9397	1017.634	26.1565	1017.634	38.7338	1017.634	69.3048	1017.634	13.0719	1017.634	21.9351			1017.634	26.3282	1017.634	21.0119	1017.634	14.9158	1017.634	40.3252	1017.634	25.9462	1017.634	4.87349	1017.634	5.5514	1017.634	3.47953		0.161866
1018.884	63.4304	1018.884	95.320	1018.884	13.2069	1018.884	26.3333	1018.884	37.5252	1018.884	67.4095	1018.884	13.1871	1018.884	19.9351			1018.884	26.3740	1018.884	22.3095	1018.884	15.3895	1018.884	38.0406	1018.884	28.6462	1018.884	6.43373	1018.884	6.0654	1018.884	4.47368		0.163237
1020.134	61.7696	1020.134	93.420	1020.134	12.0603	1020.134	27.5306	1020.134	39.4173	1020.134	66.3238	1020.134	13.1511	1020.134	19.2338			1020.134	24.8015	1020.134	19.6310	1020.134	16.6526	1020.134	38.7073	1020.134	27.1538	1020.134	5.06627	1020.134	6.2570	1020.134	4.21637		0.172840
1021.384	61.4913	1021.384	101.080	1021.384	11.6897	1021.384	27.9864	1021.384	40.6259	1021.384	70.7905	1021.384	13.5827	1021.384	21.1169			1021.384	25.7328	1021.384	24.9643	1021.384	14.4421	1021.384	39.6585	1021.384	27.8462	1021.384	5.16265	1021.384	6.4579	1021.384	3.92982		0.146776
1022.634	62.0391	1022.634	98.340	1022.634	13.5086	1022.634	26.8844	1022.634	39.9424	1022.634	65.7333	1022.634	12.6906	1022.634	21.1688			1022.634	28.1985	1022.634	22.1071	1022.634	14.8421	1022.634	39.8130	1022.634	27.8538	1022.634	5.30723	1022.634	5.9159	1022.634	3.77778		0.146776
1023.885	59.0391	1023.885	95.820	1023.885	12.3534	1023.885	28.3878	1023.885	41.5180	1023.885	66.6571	1023.885	12.3237	1023.885	16.9610			1023.885	24.4046	1023.885	20.7738	1023.885	15.9368	1023.885	40.4309	1023.885	28.1462	1023.885	5.72892	1023.885	6.1168	1023.885	3.76023		0.126200
1025.135	63.1783	1025.135	99.120	1025.135	12.1552	1025.135	26.6259	1025.135	39.8489	1025.135	67.7714	1025.135	12.6691	1025.135	21.1688			1025.135	24.4275	1025.135	20.7262	1025.135	15.9053	1025.135	41.3008	1025.135	28.2923	1025.135	4.57831	1025.135	5.4626	1025.135	4.57895		0.156379
1026.385	61.0217	1026.385	95.140	1026.385	13.2155	1026.385	29.6599	1026.385	39.3165	1026.385	67.8381	1026.385	12.9496	1026.385	19.6364			1026.385	25.7405	1026.385	19.9524	1026.385	15.1684	1026.385	42.6179	1026.385	26.9615	1026.385	5.42771	1026.385	5.8364	1026.385	4.41520		0.171468
1027.635	62.3174	1027.635	98.080	1027.635	12.6207	1027.635	28.0612	1027.635	39.8849	1027.635	74.7238	1027.635	13.0072	1027.635	20.8312			1027.635	25.2901	1027.635	20.3452	1027.635	14.6105	1027.635	40.3659	1027.635	28.3000	1027.635	5.27711	1027.635	6.3785	1027.635	4.76023		0.200274
1028.885	61.9957	1028.885	92.680	1028.885	13.7069	1028.885	26.2789	1028.885	42.8993	1028.885	68.2667	1028.885	12.6331	1028.885	19.8442			1028.885	24.9695	1028.885	18.6786	1028.885	16.0421	1028.885	41.1220	1028.885	28.0231	1028.885	4.89759	1028.885	7.1963	1028.885	4.23977		0.159122
1030.135	59.9130	1030.135	98.620	1030.135	12.4483	1030.135	27.8639	1030.135	38.5899	1030.135	68.8190	1030.135	12.6835	1030.135	19.8052			1030.135	24.2748	1030.135	20.8571	1030.135	15.3579	1030.135	39.9106	1030.135	29.7846	1030.135	4.96988	1030.135	6.0047	1030.135	4.03509		0.198903
1031.385	59.2435	1031.385	95.800	1031.385	12.9224	1031.385	27.7347	1031.385	39.8201	1031.385	68.0571	1031.385	12.1367	1031.385	21.9870			1031.385	22.4580	1031.385	20.2976	1031.385	15.0737	1031.385	36.7642	1031.385	25.7923	1031.385	5.37952	1031.385	5.4533	1031.385	4.28655		0.170096
1032.636	61.8391	1032.636	92.320	1032.636	13.5172	1032.636	26.6531	1032.636	38.6331	1032.636	66.4190	1032.636	13.0863	1032.636	20.3766			1032.636	25.0382	1032.636	20.7500	1032.636	12.6842	1032.636	39.8699	1032.636	26.4000	1032.636	5.30120	1032.636	5.8832	1032.636	3.99415		0.141289
1033.886	61.6391	1033.886	87.840	1033.886	11.5086	1033.886	28.3605	1033.886	39.8633	1033.886	65.8381	1033.886	13.4604	1033.886	22.8312			1033.886	26.1908	1033.886	20.4524	1033.886	12.7263	1033.886	38.4390	1033.886	26.0000	1033.886	4.90964	1033.886	5.6682	1033.886	4.76023		0.178326
1035.136	62.1826	1035.136	90.620	1035.136	12.2586	1035.136	25.8912	1035.136	38.0935	1035.136	69.0857	1035.136	12.3094	1035.136	21.8961			1035.136	24.3435	1035.136	18.0476	1035.136	14.8526	1035.136	36.7317	1035.136	24.6077	1035.136	4.88554	1035.136	5.6495	1035.136	3.76023		0.189300
1036.386	60.8826	1036.386	96.380	1036.386	12.8190	1036.386	26.0612	1036.386	39.0791	1036.386	71.1048	1036.386	12.7266	1036.386	19.9481			1036.386	24.3969	1036.386	17.9286	1036.386	13.3579	1036.386	38.6423	1036.386	27.2385	1036.386	5.34940	1036.386	5.4159	1036.386	4.64912		0.204390
1037.636	60.6870	1037.636	86.960	1037.636	12.5000	1037.636	26.0544	1037.636	38.7410	1037.636	67.1905	1037.636	13.3453	1037.636	21.3636			1037.636	23.1756	1037.636	18.6429	1037.636	13.5684	1037.636	36.7561	1037.636	24.2538	1037.636	5.43373	1037.636	5.4579	1037.636	4.15789		0.138546
1038.886	61.6652	1038.886	87.080	1038.886	13.5259	1038.886	25.8980	1038.886	41.0288	1038.886	68.9905	1038.886	13.0000	1038.886	21.9740			1038.886	23.5878	1038.886	19.8690	1038.886	13.4842	1038.886	36.0732	1038.886	24.6615	1038.886	5.01205	1038.886	5.3738	1038.886	4.46199		0.141289
1040.137	60.6957	1040.137	85.460	1040.137	11.6897	1040.137	27.4762	1040.137	38.6906	1040.137	67.1619	1040.137	12.4820	1040.137	21.0519			1040.137	25.3740	1040.137	20.5833	1040.137	16.1053	1040.137	39.1057	1040.137	26.1462	1040.137	4.12048	1040.137	5.7570	1040.137	3.54386		0.138546
1041.387	60.4261	1041.387	83.880	1041.387	11.9741	1041.387	25.0272	1041.387	39.9281	1041.387	68.3048	1041.387	11.6259	1041.387	22.5584			1041.387	24.5267	1041.387	19.9643	1041.387	14.8526	1041.387	37.4390	1041.387	25.1077	1041.387	4.43373	1041.387	6.6121	1041.387	3.78363		0.165981
1042.637	62.8739	1042.637	89.000	1042.637	12.7500	1042.637	24.5034	1042.637	38.8633	1042.637	68.0095	1042.637	12.4317	1042.637	21.9221			1042.637	21.8168	1042.637	18.1548	1042.637	12.7368	1042.637	37.2846	1042.637	26.5077	1042.637	4.71084	1042.637	6.2150	1042.637	3.82456		0.174211
1043.887	58.9174	1043.887	87.320	1043.887	13.3534	1043.887	25.9456	1043.887	38.0432	1043.887	69.2190	1043.887	11.1511	1043.887	22.1818			1043.887	22.2137	1043.887	19.6667	1043.887	14.3263	1043.887	36.6179	1043.887	25.2154	1043.887	4.30120	1043.887	5.4766	1043.887	4.14035		0.185185
1045.137	60.9609	1045.137	83.240	1045.137	13.7155	1045.137	27.3741	1045.137	37.5899	1045.137	71.7524	1045.137	13.1511	1045.137	25.0519			1045.137	23.7557	1045.137	19.4643	1045.137	12.9474	1045.137	39.5935	1045.137	25.2615	1045.137	4.40361	1045.137	5.5561	1045.137	3.02924		0.156379
1046.387	61.9957	1046.387	88.080	1046.387	11.9052	1046.387	26.4898	1046.387	38.2590	1046.387	68.2476	1046.387	13.0144	1046.387	23.2597			1046.387	23.9008	1046.387	19.7619	1046.387	15.3474	1046.387	39.9024	1046.387	27.1231	1046.387	4.71084	1046.387	5.1729	1046.387	5.02924		0.134431
1047.638	61.7348	1047.638	85.060	1047.638	11.9569	1047.638	27.0884	1047.638	37.0072	1047.638	68.3810	1047.638	11.6619	1047.638	21.6753			1047.638	23.5420	1047.638	21.7619	1047.638	15.7158	1047.638	40.3577	1047.638	26.3077	1047.638	4.76506	1047.638	5.9953	1047.638	4.25731		0.212620
1048.888	60.4130	1048.888	141.880	1048.888	11.4828	1048.888	27.1020	1048.888	38.1799	1048.888	66.2762	1048.888	11.8993	1048.888	20.8442			1048.888	24.0076	1048.888	20.1071	1048.888	14.0421	1048.888	37.0569	1048.888	26.0000	1048.888	5.43976	1048.888	9.0561	1048.888	4.11111		0.172840
1050.138	69.0696	1050.138	157.400	1050.138	14.1810	1050.138	26.2585	1050.138	40.7266	1050.138	67.4857	1050.138	13.8058	1050.138	22.7532			1050.138	30.2824	1050.138	21.7024	1050.138	14.6421	1050.138	36.4472	1050.138	26.8154	1050.138	4.22289	1050.138	10.5888	1050.138	4.00585		0.212620
1051.388	72.4913	1051.388	151.340	1051.388	15.3362	1051.388	26.8912	1051.388	38.8921	1051.388	69.1333	1051.388	12.6187	1051.388	22.4416			1051.388	33.8473	1051.388	22.3810	1051.388	12.5263	1051.388	38.9512	1051.388	26.3846	1051.388	4.99398	1051.388	9.1262	1051.388	4.10526		0.156379
1052.638	72.4565	1052.638	146.020	1052.638	15.1552	1052.638	24.0340	1052.638	38.5036	1052.638	67.4000	1052.638	12.7842	1052.638	22.6104			1052.638	30.6336	1052.638	22.6190	1052.638	13.1263	1052.638	37.8130	1052.638	27.4923	1052.638	4.95181	1052.638	8.7804	1052.638	4.30994		0.150892
1053.888	73.6174	1053.888	138.880	1053.888	15.9483	1053.888	24.8503	1053.888	37.5683	1053.888	64.6095	1053.888	13.8273	1053.888	21.8442			1053.888	31.9466	1053.888	20.6667	1053.888	14.7053	1053.888	34.8537	1053.888	25.9462	1053.888	5.04819	1053.888	9.0140	1053.888	3.74269		0.135802
1055.139	73.7348	1055.139	138.360	1055.139	16.3534	1055.139	27.5782	1055.139	39.1439	1055.139	69.0571	1055.139	13.4748	1055.139	22.6753			1055.139	31.5114	1055.139	20.9048	1055.139	14.7368	1055.139	39.8130	1055.139	27.9000	1055.139	5.66265	1055.139	7.8271	1055.139	3.84211		0.168724
1056.389	73.9348	1056.389	135.440	1056.389	17.3190	1056.389	27.4830	1056.389	38.2014	1056.389	73.6571	1056.389	12.3813	1056.389	19.9091			1056.389	31.9542	1056.389	21.3214	1056.389	14.3579	1056.389	38.4228	1056.389	25.3615	1056.389	5.13253	1056.389	7.8411	1056.389	3.62573		0.155007
1057.639	73.3478	1057.639	134.380	1057.639	16.0948	1057.639	26.5646	1057.639	41.0504	1057.639	68.7524	1057.639	13.2806	1057.639	20.6623			1057.639	30.6489	1057.639	22.2262	1057.639	13.7579	1057.639	42.5691	1057.639	24.4846	1057.639	4.73494	1057.639	7.9019	1057.639	3.67836		0.230453
1058.889	73.3652	1058.889	134.380	1058.889	14.5517	1058.889	26.8095	1058.889	39.6835	1058.889	74.0476	1058.889	11.5036	1058.889	20.4935			1058.889	30.8244	1058.889	20.9048	1058.889	11.6421	1058.889	39.3415	1058.889	26.4615	1058.889	4.89157	1058.889	7.5187	1058.889	4.02339		0.168724
1060.139	72.0217	1060.139	132.780	1060.139	14.8017	1060.139	25.1905	1060.139	37.9928	1060.139	67.8762	1060.139	13.8273	1060.139	21.7013			1060.139	29.0916	1060.139	20.2024	1060.139	12.9474	1060.139	37.3740	1060.139	24.7615	1060.139	4.92169	1060.139	7.3879	1060.139	4.04094		0.245542
1061.390	70.1043	1061.390	127.260	1061.390	14.9828	1061.390	27.9796	1061.390	39.0576	1061.390	70.4476	1061.390	12.3165	1061.390	22.8571			1061.390	27.2290	1061.390	21.0119	1061.390	14.5684	1061.390	40.2764	1061.390	25.3077	1061.390	4.97590	1061.390	6.8224	1061.390	3.81287		0.172840
1062.640	72.1348	1062.640	130.740	1062.640	15.4052	1062.640	25.2993	1062.640	39.6475	1062.640	66.9809	1062.640	12.5252	1062.640	22.0519			1062.640	28.0153	1062.640	18.3214	1062.640	16.0316	1062.640	37.8293	1062.640	27.0692	1062.640	5.10241	1062.640	7.7664	1062.640	4.05263		0.192044
1063.890	73.5000	1063.890	124.700	1063.890	14.8707	1063.890	24.7211	1063.890	40.7770	1063.890	68.9048	1063.890	12.0863	1063.890	23.5844			1063.890	27.9237	1063.890	22.5952	1063.890	13.5789	1063.890	36.2846	1063.890	26.0308	1063.890	5.48795	1063.890	7.1916	1063.890	4.29825		0.109739
1065.140	70.1826	1065.140	127.720	1065.140	14.5948	1065.140	26.7347	1065.140	38.5252	1065.140	69.4762	1065.140	12.3741	1065.140	22.1039			1065.140	27.0000	1065.140	24.4048	1065.140	14.2737	1065.140	40.9675	1065.140	25.2231	1065.140	5.27711	1065.140	6.4439	1065.140	4.23977		0.183813
1066.390	70.1130	1066.390	121.760	1066.390	14.7759	1066.390	25.8503	1066.390	37.1870	1066.390	64.5333	1066.390	12.5683	1066.390	21.6494			1066.390	28.5649	1066.390	20.9286	1066.390	14.7684	1066.390	37.3740	1066.390	27.7154	1066.390	5.00000	1066.390	6.4112	1066.390	3.46784		0.207133
1067.640	69.6522	1067.640	120.620	1067.640	14.8103	1067.640	26.6803	1067.640	38.6475	1067.640	67.6000	1067.640	13.3309	1067.640	20.8961			1067.640	29.1679	1067.640	23.6071	1067.640	14.2842	1067.640	36.7073	1067.640	27.7462	1067.640	5.12651	1067.640	6.1542	1067.640	3.74854		0.161866
1068.891	70.7130	1068.891	121.920	1068.891	16.1983	1068.891	26.7279	1068.891	38.6547	1068.891	68.1905	1068.891	13.5683	1068.891	24.2338			1068.891	24.6260	1068.891	19.2381	1068.891	11.8632	1068.891	36.2683	1068.891	26.7308	1068.891	4.23494	1068.891	6.4299	1068.891	4.54386		0.160494
1070.141	69.9783	1070.141	122.360	1070.141	13.9741	1070.141	25.3878	1070.141	37.7770	1070.141	69.6571	1070.141	12.8777	1070.141	24.6364			1070.141	27.7328	1070.141	19.2381	1070.141	13.7158	1070.141	40.5935	1070.141	26.6000	1070.141	4.60843	1070.141	5.4019	1070.141	4.53216		0.170096
1071.391	71.0000	1071.391	115.060	1071.391	13.1293	1071.391	26.6531	1071.391	39.6978	1071.391	72.0762	1071.391	12.5612	1071.391	24.3766			1071.391	26.5038	1071.391	20.6905	1071.391	13.1263	1071.391	36.0650	1071.391	26.4923	1071.391	4.93976	1071.391	5.5280	1071.391	3.68421		0.212620
1072.641	69.0391	1072.641	111.280	1072.641	15.3276	1072.641	26.5918	1072.641	40.3453	1072.641	66.1524	1072.641	11.9209	1072.641	18.9351			1072.641	25.1298	1072.641	22.5595	1072.641	11.9684	1072.641	37.8211	1072.641	25.7154	1072.641	4.52410	1072.641	6.2150	1072.641	3.63743		0.181070
1073.891	68.1174	1073.891	116.320	1073.891	13.8276	1073.891	25.2721	1073.891	38.5396	1073.891	64.0857	1073.891	10.1655	1073.891	19.6494			1073.891	25.2519	1073.891	21.7024	1073.891	12.1474	1073.891	37.6748	1073.891	24.4000	1073.891	5.62048	1073.891	6.3364	1073.891	4.25146		0.165981
1075.141	68.8870	1075.141	115.980	1075.141	14.6466	1075.141	27.5102	1075.141	39.7626	1075.141	65.5524	1075.141	12.1151	1075.141	22.1299			1075.141	25.9237	1075.141	20.4048	1075.141	14.9579	1075.141	40.8293	1075.141	26.8154	1075.141	5.15663	1075.141	6.1075	1075.141	4.01170		0.137174
1076.391	69.5565	1076.391	113.000	1076.391	14.4569	1076.391	26.6803	1076.391	39.1295	1076.391	68.1524	1076.391	13.2806	1076.391	23.4935			1076.391	28.0534	1076.391	22.4405	1076.391	12.3789	1076.391	38.5528	1076.391	26.4769	1076.391	4.95181	1076.391	6.4346	1076.391	3.43275		0.190672
1077.642	68.8174	1077.642	111.400	1077.642	15.0345	1077.642	26.4354	1077.642	38.0360	1077.642	72.7429	1077.642	11.6259	1077.642	21.4935			1077.642	24.8702	1077.642	21.1548	1077.642	12.3789	1077.642	37.3740	1077.642	24.6231	1077.642	4.57831	1077.642	5.0514	1077.642	4.32164		0.201646
1078.892	69.9087	1078.892	112.160	1078.892	14.0172	1078.892	24.2721	1078.892	39.3669	1078.892	66.2190	1078.892	11.7554	1078.892	22.9610			1078.892	27.1603	1078.892	22.1071	1078.892	14.3789	1078.892	37.4959	1078.892	23.9154	1078.892	3.96386	1078.892	6.2897	1078.892	4.15789		0.190672
1080.142	68.0522	1080.142	117.480	1080.142	15.0172	1080.142	28.3333	1080.142	39.3453	1080.142	65.6190	1080.142	12.5036	1080.142	22.0260			1080.142	24.8626	1080.142	20.8333	1080.142	13.8000	1080.142	37.4472	1080.142	26.0000	1080.142	4.64458	1080.142	6.1402	1080.142	3.20468		0.205761
1081.392	68.1652	1081.392	115.200	1081.392	15.5345	1081.392	25.6259	1081.392	37.2590	1081.392	62.7905	1081.392	13.0863	1081.392	21.4545			1081.392	26.4656	1081.392	20.2500	1081.392	12.1789	1081.392	37.7398	1081.392	26.2000	1081.392	3.92169	1081.392	6.0187	1081.392	3.35673		0.167353
1082.642	67.5870	1082.642	111.020	1082.642	13.3621	1082.642	25.5714	1082.642	39.0719	1082.642	66.2095	1082.642	13.7626	1082.642	22.1688			1082.642	24.2137	1082.642	22.4643	1082.642	12.3474	1082.642	38.7398	1082.642	24.3769	1082.642	4.49398	1082.642	5.9720	1082.642	3.90643		0.264746
1083.892	67.6478	1083.892	114.440	1083.892	14.3621	1083.892	27.4558	1083.892	38.9137	1083.892	64.4857	1083.892	12.7986	1083.892	21.9610			1083.892	24.5114	1083.892	19.7738	1083.892	13.0000	1083.892	36.1870	1083.892	25.4538	1083.892	5.25904	1083.892	5.6729	1083.892	3.75439		0.130315
1085.143	67.1870	1085.143	107.740	1085.143	13.8966	1085.143	26.2925	1085.143	39.3597	1085.143	65.5048	1085.143	15.5036	1085.143	22.1688			1085.143	23.8321	1085.143	20.8690	1085.143	14.5368	1085.143	38.6504	1085.143	26.3385	1085.143	4.77108	1085.143	5.6963	1085.143	3.77193		0.249657
1086.393	65.7043	1086.393	110.280	1086.393	14.1207	1086.393	27.1837	1086.393	39.0647	1086.393	65.2190	1086.393	11.0719	1086.393	21.8052			1086.393	23.5649	1086.393	20.7738	1086.393	12.6211	1086.393	37.5285	1086.393	26.4077	1086.393	5.36145	1086.393	5.7430	1086.393	3.96491		0.153635
1087.643	66.6957	1087.643	102.760	1087.643	13.8190	1087.643	25.8027	1087.643	37.1942	1087.643	68.7810	1087.643	13.4029	1087.643	19.4026			1087.643	24.5420	1087.643	18.6548	1087.643	11.7789	1087.643	36.5122	1087.643	26.6308	1087.643	4.86747	1087.643	5.2243	1087.643	4.71345		0.156379
1088.893	65.0435	1088.893	109.240	1088.893	14.6034	1088.893	27.6735	1088.893	38.4676	1088.893	66.5048	1088.893	12.4173	1088.893	23.3896			1088.893	25.3817	1088.893	19.8333	1088.893	12.1895	1088.893	39.4715	1088.893	27.0538	1088.893	4.41566	1088.893	5.6355	1088.893	4.49708		0.207133
1090.143	67.9739	1090.143	104.580	1090.143	15.0000	1090.143	27.1293	1090.143	38.7842	1090.143	64.9905	1090.143	13.4388	1090.143	22.4416			1090.143	24.3969	1090.143	21.1429	1090.143	14.0947	1090.143	40.0325	1090.143	24.5462	1090.143	3.88554	1090.143	5.4720	1090.143	3.31579		0.220850
1091.393	64.4609	1091.393	114.600	1091.393	13.6034	1091.393	26.0952	1091.393	38.0144	1091.393	65.6381	1091.393	12.5324	1091.393	22.0519			1091.393	25.8779	1091.393	22.0952	1091.393	13.6632	1091.393	37.7398	1091.393	27.1231	1091.393	5.00000	1091.393	6.3832	1091.393	4.65497		0.203018
1092.644	64.5478	1092.644	108.900	1092.644	12.7672	1092.644	27.2177	1092.644	37.8130	1092.644	64.4381	1092.644	14.2086	1092.644	21.8831			1092.644	23.7939	1092.644	19.9167	1092.644	13.4526	1092.644	38.1057	1092.644	26.7385	1092.644	5.08434	1092.644	5.6729	1092.644	4.42690		0.192044
1093.894	64.2391	1093.894	105.640	1093.894	13.0000	1093.894	27.0408	1093.894	35.9281	1093.894	67.0857	1093.894	13.8058	1093.894	20.8961			1093.894	23.0458	1093.894	18.9286	1093.894	13.8842	1093.894	39.0000	1093.894	26.9231	1093.894	5.24699	1093.894	5.6869	1093.894	4.23392		0.194787
1095.144	63.0391	1095.144	106.940	1095.144	13.0776	1095.144	26.4490	1095.144	37.5540	1095.144	68.5429	1095.144	12.4460	1095.144	23.6104			1095.144	25.8244	1095.144	19.5119	1095.144	12.1895	1095.144	42.2033	1095.144	24.7000	1095.144	5.15060	1095.144	5.7056	1095.144	3.90643		0.165981
1096.394	64.2130	1096.394	105.840	1096.394	11.5690	1096.394	26.7415	1096.394	39.5683	1096.394	61.7238	1096.394	11.7266	1096.394	23.4286			1096.394	25.2137	1096.394	22.2262	1096.394	13.9789	1096.394	37.4878	1096.394	27.7769	1096.394	4.91566	1096.394	5.7664	1096.394	3.80117		0.160494
1097.644	65.1087	1097.644	105.040	1097.644	14.5259	1097.644	24.9524	1097.644	37.5324	1097.644	63.3238	1097.644	15.1151	1097.644	22.4416			1097.644	25.1985	1097.644	22.7738	1097.644	13.2000	1097.644	41.2033	1097.644	26.9538	1097.644	4.94578	1097.644	6.1402	1097.644	4.35673		0.201646
1098.894	64.1696	1098.894	106.940	1098.894	12.3534	1098.894	24.2857	1098.894	38.7482	1098.894	68.4095	1098.894	13.2662	1098.894	22.2338			1098.894	24.1374	1098.894	21.8929	1098.894	12.7053	1098.894	39.3252	1098.894	26.3000	1098.894	4.91566	1098.894	6.1589	1098.894	3.85380		0.181070
1100.145	62.7478	1100.145	110.100	1100.145	14.0259	1100.145	27.7143	1100.145	38.6619	1100.145	65.0667	1100.145	12.1511	1100.145	22.0260			1100.145	24.7023	1100.145	22.3690	1100.145	14.9368	1100.145	36.2276	1100.145	26.5769	1100.145	5.17470	1100.145	5.0888	1100.145	3.83626		0.244170
1101.395	63.6522	1101.395	101.300	1101.395	13.1638	1101.395	26.9252	1101.395	37.8633	1101.395	65.8000	1101.395	12.1655	1101.395	23.6234			1101.395	23.2214	1101.395	20.4524	1101.395	13.8421	1101.395	39.8618	1101.395	25.8615	1101.395	4.51807	1101.395	5.3738	1101.395	4.29240		0.212620
1102.645	63.3565	1102.645	105.960	1102.645	14.3103	1102.645	26.5034	1102.645	38.8561	1102.645	61.9524	1102.645	12.9353	1102.645	21.8442			1102.645	24.6336	1102.645	21.2976	1102.645	16.0842	1102.645	39.3171	1102.645	27.8846	1102.645	5.92771	1102.645	6.2617	1102.645	4.64912		0.119342
1103.895	63.4696	1103.895	104.220	1103.895	13.6810	1103.895	27.4082	1103.895	37.3813	1103.895	65.6857	1103.895	13.8058	1103.895	21.1688			1103.895	26.1527	1103.895	19.7143	1103.895	11.8316	1103.895	39.4065	1103.895	29.2538	1103.895	4.53012	1103.895	5.8925	1103.895	4.25146		0.185185
1105.145	64.8261	1105.145	100.080	1105.145	13.3534	1105.145	24.2789	1105.145	38.3165	1105.145	62.4476	1105.145	12.7554	1105.145	22.0000			1105.145	25.3740	1105.145	19.9524	1105.145	13.4421	1105.145	37.8455	1105.145	26.7769	1105.145	5.15060	1105.145	5.9112	1105.145	4.57895		0.201646
1106.395	63.2043	1106.395	97.960	1106.395	11.7500	1106.395	26.1293	1106.395	40.4173	1106.395	64.9714	1106.395	12.7050	1106.395	21.2078			1106.395	26.8321	1106.395	18.7976	1106.395	14.2947	1106.395	39.2358	1106.395	25.9231	1106.395	5.01205	1106.395	5.5234	1106.395	5.38012		0.123457
1107.646	65.2870	1107.646	97.500	1107.646	12.6810	1107.646	26.2313	1107.646	39.3885	1107.646	67.2095	1107.646	12.5683	1107.646	21.5065			1107.646	25.9847	1107.646	22.0714	1107.646	14.4211	1107.646	39.8862	1107.646	26.2308	1107.646	4.45783	1107.646	5.4019	1107.646	4.11111		0.155007
1108.896	63.5043	1108.896	102.340	1108.896	13.9138	1108.896	26.9184	1108.896	37.5827	1108.896	65.2286	1108.896	12.9856	1108.896	21.3766			1108.896	25.5954	1108.896	22.8810	1108.896	13.0000	1108.896	39.7154	1108.896	26.7769	1108.896	4.59639	1108.896	5.2570	1108.896	4.05848		0.194787
1110.146	61.6130	1110.146	99.580	1110.146	12.8448	1110.146	24.4286	1110.146	38.6187	1110.146	67.9619	1110.146	13.1367	1110.146	21.8052			1110.146	26.2443	1110.146	19.1667	1110.146	15.3895	1110.146	39.8130	1110.146	25.4923	1110.146	4.18072	1110.146	5.3925	1110.146	4.21053		0.189300
1111.396	64.4826	1111.396	99.180	1111.396	12.9224	1111.396	24.4490	1111.396	38.0504	1111.396	63.7524	1111.396	14.1583	1111.396	22.7403			1111.396	25.9695	1111.396	23.2738	1111.396	12.6947	1111.396	39.3659	1111.396	26.3154	1111.396	5.07229	1111.396	5.7056	1111.396	4.04678		0.192044
1112.646	63.1565	1112.646	105.140	1112.646	13.5259	1112.646	23.9048	1112.646	39.2230	1112.646	61.8571	1112.646	14.2374	1112.646	19.4675			1112.646	25.7252	1112.646	20.5119	1112.646	14.0211	1112.646	39.3089	1112.646	24.4000	1112.646	5.28916	1112.646	5.7570	1112.646	3.73684		0.223594
1113.896	62.4739	1113.896	100.800	1113.896	13.4741	1113.896	27.9184	1113.896	39.2590	1113.896	62.9333	1113.896	13.4892	1113.896	20.9481			1113.896	24.3282	1113.896	21.4524	1113.896	13.3684	1113.896	39.6829	1113.896	26.1462	1113.896	4.44578	1113.896	4.6822	1113.896	3.89474		0.124829
1115.146	60.3913	1115.146	98.500	1115.146	11.6897	1115.146	26.4218	1115.146	39.0719	1115.146	63.8190	1115.146	14.2806	1115.146	23.6753			1115.146	26.1221	1115.146	18.8095	1115.146	12.0105	1115.146	35.3740	1115.146	25.1231	1115.146	4.53614	1115.146	5.7710	1115.146	3.60234		0.161866
1116.397	61.1652	1116.397	92.420	1116.397	13.2931	1116.397	28.0884	1116.397	37.4532	1116.397	63.8571	1116.397	13.9496	1116.397	24.5844			1116.397	23.5649	1116.397	21.8452	1116.397	12.6211	1116.397	36.3740	1116.397	24.4846	1116.397	4.57831	1116.397	4.6869	1116.397	4.23977		0.174211
1117.647	59.9609	1117.647	97.680	1117.647	12.9310	1117.647	26.6871	1117.647	38.5683	1117.647	62.8667	1117.647	12.6835	1117.647	22.1039			1117.647	26.2366	1117.647	22.1667	1117.647	13.3789	1117.647	38.3008	1117.647	24.4769	1117.647	3.98193	1117.647	5.4860	1117.647	4.15205		0.182442
1118.897	60.7217	1118.897	99.120	1118.897	14.3362	1118.897	26.3605	1118.897	39.1727	1118.897	65.7048	1118.897	13.8129	1118.897	23.6883			1118.897	23.7863	1118.897	16.9286	1118.897	11.6000	1118.897	39.2520	1118.897	25.4000	1118.897	5.27711	1118.897	6.0794	1118.897	3.97076		0.168724
1120.147	58.4304	1120.147	99.160	1120.147	15.3190	1120.147	26.0952	1120.147	37.4604	1120.147	64.0286	1120.147	13.9209	1120.147	22.0649			1120.147	24.9389	1120.147	18.6429	1120.147	12.4842	1120.147	39.9756	1120.147	24.6538	1120.147	4.66867	1120.147	5.7336	1120.147	3.96491		0.155007
1121.397	59.2130	1121.397	104.160	1121.397	12.3190	1121.397	24.2517	1121.397	37.7482	1121.397	65.4381	1121.397	11.1655	1121.397	19.6104			1121.397	21.6870	1121.397	18.7738	1121.397	11.2947	1121.397	43.5935	1121.397	25.3615	1121.397	4.53614	1121.397	5.0280	1121.397	3.87719		0.200274
1122.647	60.0348	1122.647	90.860	1122.647	13.6552	1122.647	25.6463	1122.647	39.7194	1122.647	67.4952	1122.647	13.2662	1122.647	22.8831			1122.647	24.6794	1122.647	18.2857	1122.647	10.6632	1122.647	39.9837	1122.647	27.9615	1122.647	5.51807	1122.647	5.7336	1122.647	3.92398		0.204390
1123.898	60.8043	1123.898	100.360	1123.898	13.8621	1123.898	27.5510	1123.898	38.8849	1123.898	63.7429	1123.898	13.6547	1123.898	24.3117			1123.898	24.0992	1123.898	21.0119	1123.898	11.8211	1123.898	41.4797	1123.898	27.2385	1123.898	4.65060	1123.898	4.8178	1123.898	3.82456		0.165981
1125.148	59.0826	1125.148	93.460	1125.148	12.9655	1125.148	24.0068	1125.148	37.2662	1125.148	62.6762	1125.148	16.6978	1125.148	23.1688			1125.148	20.2366	1125.148	21.0119	1125.148	12.5263	1125.148	44.3415	1125.148	28.5769	1125.148	4.96386	1125.148	5.4346	1125.148	4.54386		0.146776
1126.398	59.6174	1126.398	93.960	1126.398	13.4310	1126.398	25.4626	1126.398	37.8705	1126.398	67.0095	1126.398	14.7770	1126.398	26.1688			1126.398	21.7405	1126.398	21.0833	1126.398	13.7053	1126.398	41.4878	1126.398	26.1846	1126.398	3.98795	1126.398	5.6449	1126.398	3.62573		0.193416
1127.648	60.4783	1127.648	96.860	1127.648	15.3103	1127.648	26.9320	1127.648	36.8273	1127.648	68.3619	1127.648	14.4388	1127.648	24.1558			1127.648	24.1069	1127.648	19.9643	1127.648	13.2211	1127.648	40.0081	1127.648	26.2769	1127.648	4.27108	1127.648	5.6776	1127.648	4.09942		0.123457
1128.898	57.8261	1128.898	95.200	1128.898	13.8017	1128.898	26.2517	1128.898	38.8201	1128.898	63.7810	1128.898	14.5971	1128.898	24.0130			1128.898	25.1832	1128.898	19.1786	1128.898	12.0526	1128.898	44.3415	1128.898	26.6923	1128.898	4.63253	1128.898	5.4626	1128.898	4.15789		0.157750
1130.149	60.3739	1130.149	92.680	1130.149	13.7672	1130.149	25.9184	1130.149	37.4101	1130.149	62.8095	1130.149	12.8129	1130.149	23.4935			1130.149	24.8779	1130.149	21.1905	1130.149	10.9684	1130.149	41.6098	1130.149	26.6615	1130.149	5.48193	1130.149	5.6636	1130.149	4.04094		0.209877
1131.399	56.8087	1131.399	90.600	1131.399	12.3534	1131.399	27.5578	1131.399	40.5540	1131.399	63.2476	1131.399	14.4748	1131.399	21.7273			1131.399	24.2443	1131.399	19.6786	1131.399	11.7789	1131.399	41.5203	1131.399	25.6154	1131.399	4.47590	1131.399	5.5935	1131.399	4.14620		0.190672
1132.649	61.1739	1132.649	99.560	1132.649	13.3190	1132.649	25.6463	1132.649	37.3381	1132.649	58.9238	1132.649	14.6978	1132.649	22.6234			1132.649	23.1908	1132.649	21.3929	1132.649	12.9158	1132.649	39.9837	1132.649	27.1769	1132.649	4.07229	1132.649	5.4206	1132.649	4.95906		0.160494
1133.899	56.8522	1133.899	88.880	1133.899	15.7759	1133.899	25.1497	1133.899	37.8777	1133.899	62.6381	1133.899	13.7842	1133.899	23.2597			1133.899	24.6794	1133.899	18.9405	1133.899	11.4421	1133.899	43.7236	1133.899	27.0769	1133.899	5.10843	1133.899	5.4486	1133.899	3.66667		0.182442
1135.149	57.0870	1135.149	94.220	1135.149	13.2241	1135.149	24.6054	1135.149	38.4029	1135.149	62.9524	1135.149	13.7626	1135.149	21.9870			1135.149	25.3130	1135.149	20.3095	1135.149	10.7579	1135.149	42.7967	1135.149	29.2308	1135.149	4.53012	1135.149	5.9579	1135.149	3.91813		0.172840
1136.399	56.9130	1136.399	99.120	1136.399	13.8190	1136.399	26.1088	1136.399	35.9784	1136.399	63.0190	1136.399	13.6978	1136.399	19.8182			1136.399	22.6260	1136.399	20.1667	1136.399	11.6947	1136.399	45.0813	1136.399	29.5615	1136.399	4.89157	1136.399	5.2897	1136.399	4.14620		0.156379
1137.650	56.1261	1137.650	99.840	1137.650	12.0690	1137.650	25.7483	1137.650	39.1583	1137.650	65.6476	1137.650	15.0144	1137.650	22.5584			1137.650	26.0763	1137.650	19.7024	1137.650	10.2842	1137.650	42.1382	1137.650	26.4385	1137.650	4.81928	1137.650	5.6776	1137.650	4.11696		0.171468
1138.900	57.7217	1138.900	97.940	1138.900	13.3448	1138.900	28.0680	1138.900	37.7122	1138.900	62.8952	1138.900	15.8345	1138.900	20.7792			1138.900	22.4809	1138.900	20.6190	1138.900	12.3158	1138.900	42.0569	1138.900	28.1846	1138.900	4.53614	1138.900	5.2570	1138.900	3.83626		0.142661
1140.150	55.5783	1140.150	93.380	1140.150	12.2931	1140.150	28.1293	1140.150	37.8345	1140.150	64.7905	1140.150	13.7122	1140.150	24.1429			1140.150	20.8015	1140.150	22.1071	1140.150	13.0632	1140.150	44.1707	1140.150	27.7154	1140.150	4.87349	1140.150	5.5467	1140.150	4.13450		0.223594
1141.400	57.3652	1141.400	91.920	1141.400	13.4655	1141.400	27.2245	1141.400	36.9137	1141.400	63.5810	1141.400	15.7050	1141.400	26.4026			1141.400	21.4351	1141.400	18.0952	1141.400	12.5053	1141.400	42.2195	1141.400	26.4385	1141.400	5.09036	1141.400	5.7804	1141.400	4.09357		0.181070
1142.650	55.0174	1142.650	93.340	1142.650	12.7328	1142.650	27.9796	1142.650	39.8201	1142.650	63.9048	1142.650	14.8633	1142.650	25.3506			1142.650	22.7328	1142.650	18.5833	1142.650	11.8211	1142.650	40.9594	1142.650	28.0538	1142.650	4.52410	1142.650	5.0374	1142.650	4.97076		0.205761
1143.900	58.4609	1143.900	93.480	1143.900	12.9655	1143.900	29.7551	1143.900	38.1727	1143.900	64.6000	1143.900	14.2950	1143.900	25.5065			1143.900	22.9618	1143.900	21.3333	1143.900	12.0211	1143.900	44.2764	1143.900	26.3462	1143.900	4.33735	1143.900	5.5421	1143.900	4.81287		0.227709
1145.151	58.6304	1145.151	99.360	1145.151	13.4310	1145.151	30.1224	1145.151	38.1439	1145.151	61.1714	1145.151	16.1079	1145.151	24.1948			1145.151	23.6489	1145.151	20.1190	1145.151	12.6105	1145.151	39.4797	1145.151	26.3846	1145.151	5.04819	1145.151	5.4813	1145.151	3.19298		0.198903
1146.401	58.7826	1146.401	95.160	1146.401	13.3190	1146.401	27.8980	1146.401	37.3094	1146.401	66.1619	1146.401	12.8633	1146.401	22.3766			1146.401	21.8168	1146.401	19.8929	1146.401	10.6842	1146.401	41.6341	1146.401	25.8077	1146.401	4.51807	1146.401	5.4299	1146.401	3.53801		0.201646
1147.651	58.4783	1147.651	91.260	1147.651	11.5172	1147.651	29.9728	1147.651	38.1367	1147.651	62.8762	1147.651	14.7554	1147.651	25.0909			1147.651	21.9847	1147.651	21.0000	1147.651	11.8526	1147.651	42.4472	1147.651	27.5154	1147.651	5.10241	1147.651	5.8178	1147.651	3.90058		0.194787
1148.901	59.0652	1148.901	89.580	1148.901	12.0776	1148.901	29.3333	1148.901	38.3237	1148.901	60.9143	1148.901	13.8777	1148.901	23.8442			1148.901	21.5420	1148.901	19.6190	1148.901	11.5368	1148.901	41.0732	1148.901	24.5615	1148.901	4.02410	1148.901	5.5421	1148.901	4.06433		0.157750
1150.151	57.1652	1150.151	88.340	1150.151	13.5948	1150.151	29.6871	1150.151	37.4029	1150.151	64.3143	1150.151	14.1439	1150.151	23.8442			1150.151	23.1221	1150.151	20.4405	1150.151	10.9263	1150.151	42.8211	1150.151	25.2000	1150.151	4.78313	1150.151	5.3738	1150.151	4.20468		0.207133
1151.401	55.5087	1151.401	91.160	1151.401	11.9655	1151.401	27.7891	1151.401	38.1151	1151.401	63.4095	1151.401	14.2014	1151.401	22.2987			1151.401	23.8015	1151.401	17.3810	1151.401	11.8737	1151.401	40.9594	1151.401	29.5154	1151.401	4.75904	1151.401	4.6121	1151.401	4.57895		0.137174
1152.651	55.8043	1152.651	91.260	1152.651	11.7069	1152.651	27.7959	1152.651	38.3237	1152.651	65.8857	1152.651	12.8417	1152.651	21.7922			1152.651	21.3130	1152.651	19.1310	1152.651	11.7368	1152.651	42.7642	1152.651	26.7923	1152.651	4.60241	1152.651	5.2710	1152.651	4.28070		0.159122
1153.902	55.3739	1153.902	88.300	1153.902	14.8707	1153.902	27.9456	1153.902	36.9137	1153.902	65.0667	1153.902	13.6691	1153.902	23.0519			1153.902	22.4809	1153.902	20.0595	1153.902	12.6421	1153.902	41.6992	1153.902	25.9000	1153.902	4.31325	1153.902	5.4112	1153.902	4.46784		0.167353
1155.152	58.2391	1155.152	87.980	1155.152	12.8793	1155.152	28.0680	1155.152	39.3597	1155.152	64.9619	1155.152	14.0719	1155.152	21.2597			1155.152	21.9847	1155.152	19.0357	1155.152	11.2842	1155.152	43.6992	1155.152	25.0923	1155.152	4.49398	1155.152	5.1776	1155.152	3.47953		0.204390
1156.402	56.1435	1156.402	84.420	1156.402	12.0603	1156.402	28.0952	1156.402	36.1439	1156.402	64.7905	1156.402	13.8417	1156.402	21.9610			1156.402	23.1679	1156.402	19.9048	1156.402	10.3053	1156.402	42.8293	1156.402	27.8846	1156.402	4.79518	1156.402	5.8925	1156.402	3.76608		0.149520
1157.652	54.8522	1157.652	91.100	1157.652	10.8534	1157.652	29.3537	1157.652	37.8417	1157.652	65.8095	1157.652	13.5899	1157.652	19.4675			1157.652	23.4275	1157.652	18.2381	1157.652	11.1579	1157.652	43.8537	1157.652	25.3923	1157.652	4.91566	1157.652	6.0280	1157.652	4.16374		0.226337
1158.902	56.1130	1158.902	90.400	1158.902	12.9569	1158.902	28.8707	1158.902	36.0935	1158.902	62.9714	1158.902	14.6835	1158.902	22.1818			1158.902	21.5420	1158.902	20.2381	1158.902	12.9158	1158.902	45.8293	1158.902	25.1923	1158.902	4.24699	1158.902	4.5374	1158.902	4.04678		0.226337
1160.152	55.9913	1160.152	91.000	1160.152	13.1638	1160.152	27.8844	1160.152	37.2590	1160.152	65.1714	1160.152	12.5971	1160.152	19.2597			1160.152	22.4656	1160.152	17.8452	1160.152	11.5579	1160.152	43.2764	1160.152	25.9077	1160.152	4.42771	1160.152	5.2056	1160.152	3.68421		0.257888
1161.403	55.7870	1161.403	85.100	1161.403	12.2069	1161.403	27.6599	1161.403	37.4892	1161.403	61.6381	1161.403	13.4460	1161.403	21.7662			1161.403	21.1603	1161.403	17.4286	1161.403	11.3263	1161.403	44.2520	1161.403	23.5231	1161.403	4.63253	1161.403	5.8692	1161.403	3.49123		0.218107
1162.653	56.3304	1162.653	87.960	1162.653	12.2155	1162.653	27.3469	1162.653	38.2374	1162.653	62.1810	1162.653	12.3741	1162.653	19.0779			1162.653	23.5802	1162.653	17.9881	1162.653	11.3263	1162.653	44.0976	1162.653	26.1923	1162.653	4.26506	1162.653	5.6636	1162.653	4.05263		0.172840
1163.903	55.8348	1163.903	86.560	1163.903	12.2241	1163.903	27.6327	1163.903	36.0863	1163.903	64.2857	1163.903	13.0935	1163.903	19.1299			1163.903	22.8321	1163.903	17.6310	1163.903	11.6000	1163.903	43.7480	1163.903	23.5846	1163.903	5.03012	1163.903	5.2617	1163.903	4.40351		0.126200
1165.153	55.9043	1165.153	83.820	1165.153	13.1897	1165.153	25.4286	1165.153	34.3669	1165.153	62.4381	1165.153	12.2374	1165.153	20.5974			1165.153	22.9084	1165.153	19.0357	1165.153	12.1895	1165.153	40.5935	1165.153	25.7231	1165.153	4.24096	1165.153	5.2944	1165.153	4.29825		0.203018
1166.403	53.8826	1166.403	91.060	1166.403	12.4052	1166.403	27.2109	1166.403	38.6043	1166.403	60.2381	1166.403	12.9712	1166.403	21.4805			1166.403	22.8015	1166.403	18.9881	1166.403	12.4526	1166.403	42.7724	1166.403	25.2231	1166.403	5.05422	1166.403	5.2664	1166.403	3.92398		0.201646
1167.653	55.3130	1167.653	85.460	1167.653	13.9397	1167.653	28.2721	1167.653	37.0863	1167.653	65.6286	1167.653	12.1727	1167.653	19.8831			1167.653	21.6641	1167.653	18.2500	1167.653	11.5684	1167.653	43.4390	1167.653	25.1923	1167.653	4.88554	1167.653	5.0467	1167.653	3.70760		0.167353
1168.904	55.1696	1168.904	82.640	1168.904	11.7672	1168.904	30.0000	1168.904	35.8345	1168.904	64.1714	1168.904	12.2374	1168.904	19.1429			1168.904	22.3206	1168.904	18.8452	1168.904	11.0211	1168.904	42.3089	1168.904	23.5000	1168.904	4.59036	1168.904	4.9813	1168.904	3.19298		0.141289
1170.154	55.0609	1170.154	89.020	1170.154	13.0259	1170.154	27.0612	1170.154	37.1583	1170.154	60.0762	1170.154	12.1511	1170.154	20.9481			1170.154	22.3969	1170.154	18.6905	1170.154	11.9474	1170.154	44.0000	1170.154	26.0154	1170.154	4.93373	1170.154	6.1822	1170.154	3.26901		0.170096
1171.404	56.3522	1171.404	89.700	1171.404	11.8707	1171.404	27.0068	1171.404	36.6475	1171.404	66.5619	1171.404	13.7050	1171.404	21.5325			1171.404	23.0763	1171.404	19.7500	1171.404	13.2737	1171.404	42.2114	1171.404	23.8308	1171.404	3.94578	1171.404	5.5234	1171.404	4.23392		0.160494
1172.654	54.4391	1172.654	86.260	1172.654	13.0431	1172.654	27.1293	1172.654	36.6475	1172.654	61.7905	1172.654	13.7554	1172.654	18.1688			1172.654	22.7634	1172.654	15.8810	1172.654	13.6632	1172.654	43.8455	1172.654	24.0846	1172.654	4.79518	1172.654	5.7383	1172.654	3.15205		0.152263
1173.904	55.7957	1173.904	94.360	1173.904	13.7845	1173.904	27.0680	1173.904	37.0863	1173.904	62.7238	1173.904	14.2662	1173.904	20.7013			1173.904	22.8931	1173.904	18.5119	1173.904	13.6632	1173.904	44.9431	1173.904	23.4615	1173.904	4.05422	1173.904	5.4206	1173.904	3.66082		0.149520
1175.154	52.9435	1175.154	87.260	1175.154	13.0000	1175.154	27.3197	1175.154	38.5396	1175.154	62.5333	1175.154	14.2446	1175.154	20.2857			1175.154	24.6718	1175.154	19.9405	1175.154	12.0000	1175.154	40.6179	1175.154	23.9692	1175.154	4.48193	1175.154	4.9673	1175.154	4.78363		0.142661
1176.405	54.8739	1176.405	90.100	1176.405	13.3793	1176.405	27.3061	1176.405	37.8417	1176.405	63.4190	1176.405	13.8273	1176.405	18.9740			1176.405	23.3740	1176.405	16.0000	1176.405	14.2421	1176.405	42.5285	1176.405	24.0308	1176.405	4.44578	1176.405	5.4813	1176.405	4.14035		0.186557
1177.655	55.0696	1177.655	93.580	1177.655	11.0690	1177.655	23.3197	1177.655	36.1223	1177.655	60.8095	1177.655	13.2950	1177.655	21.1558			1177.655	22.6031	1177.655	17.2976	1177.655	11.4842	1177.655	41.2358	1177.655	24.2615	1177.655	4.57229	1177.655	5.0935	1177.655	4.62573		0.127572
1178.905	54.7609	1178.905	92.080	1178.905	12.9655	1178.905	27.3333	1178.905	36.5324	1178.905	64.5619	1178.905	14.2806	1178.905	21.1039			1178.905	20.8779	1178.905	17.3214	1178.905	11.5368	1178.905	46.4878	1178.905	24.6538	1178.905	4.46386	1178.905	5.5841	1178.905	3.85965		0.190672
1180.155	54.5435	1180.155	87.780	1180.155	13.3190	1180.155	27.0748	1180.155	37.9281	1180.155	62.5048	1180.155	12.7770	1180.155	19.6234			1180.155	23.6947	1180.155	17.8333	1180.155	12.2000	1180.155	44.5935	1180.155	26.1769	1180.155	4.63253	1180.155	4.2757	1180.155	4.10526		0.176955
1181.405	55.7565	1181.405	93.520	1181.405	13.4569	1181.405	25.6395	1181.405	36.8273	1181.405	62.8190	1181.405	13.3165	1181.405	20.5455			1181.405	23.0458	1181.405	16.4881	1181.405	15.1158	1181.405	44.6423	1181.405	27.8462	1181.405	4.25904	1181.405	4.9439	1181.405	4.12865		0.189300
1182.655	55.1130	1182.655	87.340	1182.655	12.8621	1182.655	26.0340	1182.655	35.7122	1182.655	61.6476	1182.655	13.1942	1182.655	17.7013			1182.655	21.7710	1182.655	18.6548	1182.655	12.8947	1182.655	43.5203	1182.655	27.3077	1182.655	4.92169	1182.655	4.7523	1182.655	4.40936		0.157750
1183.906	56.0348	1183.906	91.460	1183.906	11.1034	1183.906	26.2789	1183.906	36.3813	1183.906	62.2190	1183.906	12.8777	1183.906	23.8182			1183.906	22.4275	1183.906	17.3690	1183.906	12.5789	1183.906	41.3252	1183.906	23.5231	1183.906	5.26506	1183.906	5.0140	1183.906	4.19298		0.178326
1185.156	53.3565	1185.156	86.400	1185.156	12.8534	1185.156	26.4218	1185.156	36.0576	1185.156	62.3429	1185.156	13.1871	1185.156	20.4156			1185.156	21.8473	1185.156	18.6905	1185.156	12.7368	1185.156	45.7154	1185.156	24.3923	1185.156	4.62651	1185.156	5.4579	1185.156	3.25146		0.175583
1186.406	54.4304	1186.406	87.960	1186.406	12.3362	1186.406	27.7619	1186.406	35.7410	1186.406	60.0857	1186.406	12.9065	1186.406	20.2727			1186.406	23.2824	1186.406	16.6429	1186.406	11.9789	1186.406	44.6585	1186.406	24.8462	1186.406	4.45783	1186.406	4.8785	1186.406	4.68421		0.181070
1187.656	56.1391	1187.656	90.820	1187.656	13.1638	1187.656	28.4830	1187.656	36.7770	1187.656	60.9810	1187.656	12.7914	1187.656	20.5325			1187.656	22.5954	1187.656	17.2976	1187.656	10.8632	1187.656	44.0244	1187.656	25.5692	1187.656	4.71687	1187.656	5.5234	1187.656	3.71930		0.141289
1188.906	56.6913	1188.906	88.020	1188.906	12.1466	1188.906	26.7959	1188.906	35.8561	1188.906	64.0667	1188.906	12.9137	1188.906	21.1558			1188.906	24.5191	1188.906	18.3452	1188.906	12.2947	1188.906	42.6341	1188.906	26.1231	1188.906	5.18675	1188.906	4.8084	1188.906	4.46784		0.126200
1190.156	54.1000	1190.156	86.460	1190.156	13.0000	1190.156	25.4422	1190.156	34.9424	1190.156	62.1333	1190.156	14.3957	1190.156	19.6623			1190.156	22.5191	1190.156	16.6310	1190.156	11.8000	1190.156	45.4878	1190.156	26.2308	1190.156	4.50602	1190.156	4.7991	1190.156	3.94152		0.189300
1191.406	53.3957	1191.406	89.140	1191.406	12.0172	1191.406	27.7279	1191.406	35.4317	1191.406	60.6952	1191.406	13.9928	1191.406	19.4675			1191.406	21.3740	1191.406	16.6071	1191.406	13.3474	1191.406	42.3252	1191.406	23.9769	1191.406	3.74096	1191.406	5.2290	1191.406	3.81871		0.187929
1192.657	53.3522	1192.657	84.600	1192.657	12.8879	1192.657	27.4626	1192.657	36.5324	1192.657	63.6000	1192.657	12.7338	1192.657	19.9351			1192.657	20.9466	1192.657	16.4048	1192.657	13.5158	1192.657	42.0732	1192.657	25.2462	1192.657	4.92169	1192.657	5.3131	1192.657	3.48538		0.172840
1193.907	55.5304	1193.907	82.600	1193.907	12.7845	1193.907	25.5510	1193.907	34.8849	1193.907	64.7429	1193.907	13.0432	1193.907	21.5844			1193.907	22.8779	1193.907	16.0833	1193.907	12.1895	1193.907	43.4309	1193.907	24.8769	1193.907	4.86747	1193.907	5.4673	1193.907	4.43275		0.211248
1195.157	54.9000	1195.157	85.860	1195.157	13.3621	1195.157	25.3469	1195.157	37.7554	1195.157	59.3619	1195.157	13.7050	1195.157	22.3636			1195.157	23.8550	1195.157	17.2500	1195.157	11.6632	1195.157	40.6829	1195.157	25.1385	1195.157	4.10241	1195.157	4.8972	1195.157	4.21053		0.183813
1196.407	57.6609	1196.407	84.400	1196.407	13.0603	1196.407	26.8571	1196.407	35.7842	1196.407	63.8857	1196.407	13.2734	1196.407	21.1169			1196.407	22.6641	1196.407	17.0238	1196.407	14.8316	1196.407	44.3496	1196.407	24.9538	1196.407	4.95783	1196.407	5.2477	1196.407	3.85965		0.172840
1197.657	54.6957	1197.657	86.740	1197.657	13.8534	1197.657	26.0544	1197.657	35.3597	1197.657	60.6476	1197.657	13.1799	1197.657	24.5584			1197.657	22.7786	1197.657	14.9405	1197.657	11.2526	1197.657	42.7805	1197.657	22.6308	1197.657	4.63253	1197.657	4.7430	1197.657	3.49123		0.163237
1198.908	55.2043	1198.908	84.480	1198.908	14.6638	1198.908	26.1973	1198.908	35.8777	1198.908	58.0571	1198.908	12.1655	1198.908	21.4675			1198.908	21.3053	1198.908	16.9881	1198.908	11.9579	1198.908	44.1220	1198.908	24.2231	1198.908	5.01205	1198.908	5.0000	1198.908	3.01170		0.218107
1200.158	53.9783	1200.158	81.300	1200.158	13.3103	1200.158	27.0272	1200.158	35.8777	1200.158	59.4762	1200.158	13.0719	1200.158	22.2078			1200.158	20.4351	1200.158	15.8571	1200.158	11.2947	1200.158	40.5691	1200.158	23.5385	1200.158	5.03012	1200.158	5.0467	1200.158	3.11696		0.174211
1201.408	55.6652	1201.408	83.860	1201.408	12.6897	1201.408	27.9864	1201.408	35.6259	1201.408	59.1429	1201.408	12.7770	1201.408	22.0909			1201.408	21.6031	1201.408	16.5833	1201.408	11.2316	1201.408	43.3252	1201.408	22.8308	1201.408	4.68072	1201.408	5.4486	1201.408	3.53801		0.175583
1202.658	53.3826	1202.658	87.940	1202.658	13.0000	1202.658	28.1429	1202.658	37.0432	1202.658	64.9333	1202.658	13.4460	1202.658	22.0260			1202.658	20.7328	1202.658	16.6786	1202.658	11.9474	1202.658	43.9024	1202.658	22.8462	1202.658	4.38554	1202.658	4.8785	1202.658	4.38596		0.183813
1203.908	55.8522	1203.908	82.720	1203.908	12.5172	1203.908	27.7347	1203.908	36.4389	1203.908	60.5048	1203.908	12.4820	1203.908	21.4805			1203.908	21.9924	1203.908	17.0595	1203.908	11.1474	1203.908	41.6667	1203.908	22.5615	1203.908	4.69277	1203.908	4.8271	1203.908	4.05848		0.187929
1205.158	54.5957	1205.158	87.300	1205.158	12.7155	1205.158	27.4694	1205.158	36.6978	1205.158	60.0571	1205.158	12.6187	1205.158	21.4805			1205.158	23.2595	1205.158	18.2976	1205.158	11.1895	1205.158	42.3171	1205.158	25.1385	1205.158	4.99398	1205.158	4.7991	1205.158	4.28655		0.207133
1206.409	55.3913	1206.409	83.060	1206.409	10.4655	1206.409	28.1361	1206.409	35.9137	1206.409	63.8095	1206.409	12.0144	1206.409	19.5195			1206.409	22.9542	1206.409	15.6190	1206.409	11.4421	1206.409	40.1463	1206.409	23.7538	1206.409	4.71084	1206.409	4.8832	1206.409	3.54971		0.182442
1207.659	55.1217	1207.659	78.400	1207.659	12.5172	1207.659	27.6871	1207.659	35.6115	1207.659	60.6000	1207.659	11.7986	1207.659	19.4545			1207.659	22.5954	1207.659	18.7143	1207.659	10.3263	1207.659	42.8049	1207.659	22.4692	1207.659	4.50000	1207.659	4.4626	1207.659	3.80702		0.150892
1208.909	56.5739	1208.909	82.180	1208.909	12.9828	1208.909	27.6667	1208.909	34.3094	1208.909	57.8095	1208.909	12.2734	1208.909	21.5584			1208.909	21.5344	1208.909	16.9286	1208.909	11.9579	1208.909	40.5528	1208.909	22.3385	1208.909	5.04217	1208.909	5.4486	1208.909	3.92398		0.203018
1210.159	52.9783	1210.159	80.300	1210.159	12.9138	1210.159	27.0476	1210.159	36.6403	1210.159	60.4381	1210.159	12.3597	1210.159	22.1429			1210.159	21.7863	1210.159	17.8690	1210.159	10.6842	1210.159	43.4065	1210.159	21.9000	1210.159	3.66265	1210.159	4.7850	1210.159	3.38596		0.179698
1211.409	54.1348	1211.409	77.800	1211.409	13.4569	1211.409	27.2177	1211.409	34.8058	1211.409	61.6667	1211.409	13.9281	1211.409	20.7662			1211.409	21.9084	1211.409	16.0595	1211.409	11.1895	1211.409	41.8780	1211.409	25.4308	1211.409	4.02410	1211.409	4.7243	1211.409	3.11111		0.176955
1212.659	55.2391	1212.659	79.520	1212.659	13.0948	1212.659	25.9456	1212.659	36.1583	1212.659	61.6476	1212.659	13.4460	1212.659	22.2987			1212.659	22.2290	1212.659	18.5476	1212.659	11.0632	1212.659	43.0650	1212.659	23.2231	1212.659	5.23494	1212.659	4.2523	1212.659	3.87719		0.171468
1213.910	56.2957	1213.910	82.860	1213.910	11.9310	1213.910	27.3946	1213.910	38.4532	1213.910	62.4095	1213.910	12.8993	1213.910	21.0390			1213.910	23.4733	1213.910	18.6429	1213.910	12.7263	1213.910	44.9919	1213.910	21.6923	1213.910	5.00000	1213.910	4.8224	1213.910	4.21637		0.182442
1215.160	53.8130	1215.160	86.660	1215.160	12.9828	1215.160	29.2177	1215.160	37.1511	1215.160	61.3714	1215.160	12.8058	1215.160	20.8442			1215.160	24.9618	1215.160	15.7857	1215.160	11.3579	1215.160	42.8537	1215.160	23.2615	1215.160	4.25301	1215.160	4.9252	1215.160	3.02924		0.135802
1216.410	55.1913	1216.410	87.500	1216.410	11.9138	1216.410	29.4626	1216.410	35.8130	1216.410	66.0762	1216.410	13.3885	1216.410	20.4935			1216.410	22.4046	1216.410	16.8810	1216.410	11.8211	1216.410	41.7967	1216.410	22.7000	1216.410	4.53012	1216.410	4.9393	1216.410	4.24561		0.179698
1217.660	55.1696	1217.660	93.980	1217.660	11.6121	1217.660	26.4354	1217.660	35.2950	1217.660	60.6762	1217.660	13.2158	1217.660	19.0130			1217.660	22.0916	1217.660	16.9167	1217.660	11.6421	1217.660	43.7967	1217.660	23.7385	1217.660	4.77108	1217.660	4.8037	1217.660	4.23392		0.205761
1218.910	55.7000	1218.910	87.920	1218.910	13.6293	1218.910	27.5578	1218.910	35.7338	1218.910	63.5333	1218.910	12.9784	1218.910	22.0909			1218.910	22.6336	1218.910	17.0000	1218.910	13.0632	1218.910	43.4959	1218.910	24.5769	1218.910	4.59639	1218.910	5.1262	1218.910	3.64327		0.134431
1220.160	52.7652	1220.160	85.740	1220.160	11.7931	1220.160	27.8095	1220.160	36.7122	1220.160	63.2000	1220.160	13.8849	1220.160	19.6364			1220.160	24.1985	1220.160	18.0119	1220.160	10.8632	1220.160	38.7398	1220.160	26.1615	1220.160	3.95783	1220.160	4.9673	1220.160	3.88304		0.178326
1221.411	55.3217	1221.411	83.860	1221.411	13.1121	1221.411	28.0748	1221.411	35.6403	1221.411	64.3429	1221.411	14.8129	1221.411	21.2468			1221.411	24.0611	1221.411	18.2976	1221.411	11.4632	1221.411	43.2358	1221.411	25.4385	1221.411	3.98795	1221.411	4.5701	1221.411	4.05848		0.127572
1222.661	54.1696	1222.661	88.460	1222.661	11.5776	1222.661	26.7347	1222.661	35.3957	1222.661	60.6762	1222.661	12.5108	1222.661	20.0649			1222.661	25.5191	1222.661	20.4286	1222.661	10.8316	1222.661	44.3415	1222.661	26.1923	1222.661	4.31325	1222.661	5.3411	1222.661	3.51462		0.200274
1223.911	56.0565	1223.911	82.180	1223.911	11.3362	1223.911	28.1429	1223.911	36.9640	1223.911	59.1810	1223.911	12.2230	1223.911	18.3636			1223.911	23.3053	1223.911	19.6548	1223.911	10.6632	1223.911	41.3252	1223.911	22.9846	1223.911	4.87349	1223.911	4.2664	1223.911	3.80702		0.182442
1225.161	54.0565	1225.161	90.640	1225.161	11.6897	1225.161	27.3537	1225.161	35.6403	1225.161	61.1619	1225.161	12.6619	1225.161	21.0909			1225.161	26.5573	1225.161	16.7381	1225.161	10.7895	1225.161	41.7480	1225.161	22.6077	1225.161	3.70482	1225.161	4.6262	1225.161	4.66667		0.220850
1226.411	52.7304	1226.411	77.700	1226.411	10.7759	1226.411	27.6327	1226.411	34.9712	1226.411	59.5143	1226.411	12.2302	1226.411	21.7273			1226.411	23.0534	1226.411	16.6786	1226.411	9.5368	1226.411	40.2276	1226.411	24.3769	1226.411	4.72289	1226.411	4.9206	1226.411	4.14035		0.201646
1227.661	53.0826	1227.661	86.180	1227.661	10.9224	1227.661	26.6259	1227.661	36.4173	1227.661	60.1619	1227.661	12.7482	1227.661	20.5065			1227.661	23.0305	1227.661	16.3810	1227.661	10.7789	1227.661	42.0569	1227.661	24.2077	1227.661	4.50602	1227.661	5.0935	1227.661	4.18713		0.242798
1228.911	54.1739	1228.911	82.640	1228.911	13.0345	1228.911	28.3810	1228.911	34.6619	1228.911	63.5714	1228.911	11.3669	1228.911	20.8442			1228.911	23.0153	1228.911	17.5714	1228.911	9.9789	1228.911	39.1220	1228.911	24.7923	1228.911	4.30120	1228.911	5.2617	1228.911	3.96491		0.171468
1230.162	55.2478	1230.162	81.100	1230.162	13.4655	1230.162	27.9320	1230.162	36.6187	1230.162	61.8762	1230.162	13.8417	1230.162	17.0649			1230.162	23.5344	1230.162	17.5357	1230.162	12.1053	1230.162	44.2033	1230.162	23.7462	1230.162	4.37349	1230.162	4.8972	1230.162	3.66667		0.198903
1231.412	55.6000	1231.412	80.740	1231.412	12.5345	1231.412	25.8776	1231.412	36.4173	1231.412	63.8190	1231.412	13.7842	1231.412	20.2987			1231.412	24.2290	1231.412	15.4405	1231.412	8.7368	1231.412	43.0894	1231.412	24.5385	1231.412	4.35542	1231.412	4.9252	1231.412	3.92982		0.159122
1232.662	55.1217	1232.662	83.260	1232.662	10.3190	1232.662	27.3946	1232.662	36.1007	1232.662	59.1524	1232.662	12.4460	1232.662	18.9870			1232.662	23.3130	1232.662	19.2738	1232.662	12.4632	1232.662	40.9024	1232.662	23.4538	1232.662	4.94578	1232.662	4.5187	1232.662	4.29825		0.222222
1233.912	56.8913	1233.912	81.300	1233.912	11.4138	1233.912	26.9728	1233.912	34.0288	1233.912	56.9714	1233.912	12.5036	1233.912	21.4286			1233.912	22.6412	1233.912	14.2262	1233.912	10.4947	1233.912	42.0081	1233.912	25.0231	1233.912	4.53614	1233.912	4.5561	1233.912	4.01170		0.175583
1235.162	55.2522	1235.162	87.920	1235.162	10.9828	1235.162	28.4082	1235.162	35.8417	1235.162	63.5429	1235.162	13.2734	1235.162	20.1429			1235.162	23.3206	1235.162	18.1905	1235.162	13.3789	1235.162	40.7480	1235.162	25.2154	1235.162	4.36145	1235.162	4.5794	1235.162	3.32164		0.138546
1236.412	54.9609	1236.412	84.280	1236.412	12.9655	1236.412	27.4082	1236.412	35.6763	1236.412	58.4952	1236.412	13.7050	1236.412	20.5195			1236.412	23.9924	1236.412	16.0000	1236.412	10.7789	1236.412	42.7886	1236.412	22.8538	1236.412	5.07229	1236.412	4.5841	1236.412	3.53216		0.152263
1237.663	56.3043	1237.663	80.120	1237.663	13.1379	1237.663	27.1837	1237.663	36.8489	1237.663	56.2571	1237.663	13.2734	1237.663	19.8182			1237.663	21.6489	1237.663	18.1071	1237.663	10.2211	1237.663	40.3333	1237.663	23.8385	1237.663	4.58434	1237.663	4.4720	1237.663	4.05263		0.130315
1238.913	54.3435	1238.913	70.220	1238.913	11.4655	1238.913	26.4082	1238.913	34.1511	1238.913	60.4667	1238.913	13.4820	1238.913	21.0390			1238.913	22.2443	1238.913	17.7024	1238.913	10.1053	1238.913	40.6992	1238.913	22.1231	1238.913	4.79518	1238.913	4.4065	1238.913	3.61404		0.152263
1240.163	53.6565	1240.163	77.080	1240.163	11.8448	1240.163	24.8912	1240.163	36.3741	1240.163	57.6857	1240.163	12.9496	1240.163	20.3247			1240.163	22.7405	1240.163	16.9405	1240.163	11.5474	1240.163	42.1463	1240.163	23.2692	1240.163	4.47590	1240.163	4.6682	1240.163	3.22222		0.124829
1241.413	55.3261	1241.413	79.720	1241.413	12.1121	1241.413	27.2109	1241.413	34.6691	1241.413	55.7048	1241.413	11.4317	1241.413	19.0649			1241.413	21.0153	1241.413	17.7143	1241.413	9.2211	1241.413	42.7317	1241.413	21.4615	1241.413	4.26506	1241.413	3.8037	1241.413	3.48538		0.142661
1242.663	51.8870	1242.663	79.400	1242.663	11.4483	1242.663	28.0680	1242.663	34.7626	1242.663	58.1238	1242.663	10.7698	1242.663	18.4675			1242.663	20.3740	1242.663	18.6548	1242.663	10.1684	1242.663	42.0894	1242.663	22.2769	1242.663	3.77108	1242.663	4.1495	1242.663	3.05263		0.137174
1243.913	56.5609	1243.913	68.680	1243.913	12.9224	1243.913	27.3537	1243.913	36.1655	1243.913	60.7714	1243.913	11.8129	1243.913	18.1818			1243.913	20.4198	1243.913	17.5952	1243.913	11.6000	1243.913	39.0244	1243.913	19.6615	1243.913	4.53012	1243.913	4.6963	1243.913	3.42690		0.128944
1245.164	53.4130	1245.164	72.320	1245.164	12.3966	1245.164	24.9728	1245.164	35.9209	1245.164	58.2095	1245.164	13.1295	1245.164	19.8701			1245.164	21.0153	1245.164	16.5833	1245.164	12.3263	1245.164	38.8780	1245.164	21.3000	1245.164	4.07831	1245.164	4.5888	1245.164	3.36842		0.145405
1246.414	54.0957	1246.414	77.040	1246.414	11.1638	1246.414	24.4626	1246.414	34.4101	1246.414	58.4000	1246.414	13.7554	1246.414	18.5844			1246.414	20.8550	1246.414	17.3571	1246.414	13.1158	1246.414	41.4715	1246.414	20.1923	1246.414	5.29518	1246.414	4.7710	1246.414	3.69006		0.139918
1247.664	55.2000	1247.664	71.780	1247.664	10.5776	1247.664	26.1361	1247.664	34.8058	1247.664	59.1429	1247.664	13.4748	1247.664	21.4026			1247.664	20.2672	1247.664	15.7024	1247.664	9.3579	1247.664	37.9106	1247.664	22.1538	1247.664	4.09639	1247.664	3.9533	1247.664	3.16959		0.122085
1248.914	54.5522	1248.914	76.800	1248.914	12.7155	1248.914	26.2653	1248.914	35.1151	1248.914	56.5333	1248.914	12.9281	1248.914	22.3117			1248.914	21.1374	1248.914	17.3690	1248.914	12.6947	1248.914	38.5610	1248.914	22.7308	1248.914	4.72289	1248.914	5.2757	1248.914	3.37427		0.133059
1250.164	56.3609	1250.164	83.820	1250.164	10.6379	1250.164	23.8707	1250.164	33.1511	1250.164	60.1429	1250.164	12.8921	1250.164	18.9481			1250.164	23.1832	1250.164	17.4524	1250.164	11.4000	1250.164	40.9756	1250.164	21.4385	1250.164	4.10843	1250.164	4.5187	1250.164	3.85380		0.194787
1251.414	51.5957	1251.414	82.960	1251.414	11.3707	1251.414	24.4422	1251.414	34.9281	1251.414	60.0095	1251.414	11.3094	1251.414	20.5065			1251.414	20.6947	1251.414	16.1071	1251.414	9.3474	1251.414	38.6504	1251.414	23.7769	1251.414	3.69880	1251.414	4.0514	1251.414	3.91813		0.178326
1252.665	54.8174	1252.665	75.700	1252.665	12.6466	1252.665	25.6871	1252.665	36.6043	1252.665	56.6190	1252.665	12.4101	1252.665	21.1299			1252.665	21.0611	1252.665	18.2857	1252.665	11.4632	1252.665	39.4878	1252.665	20.9462	1252.665	4.50602	1252.665	4.9533	1252.665	3.98246		0.150892
1253.915	55.4348	1253.915	76.300	1253.915	10.6121	1253.915	24.3673	1253.915	33.2014	1253.915	58.4381	1253.915	12.5899	1253.915	20.5065			1253.915	21.8626	1253.915	17.8452	1253.915	10.5579	1253.915	38.6829	1253.915	21.2615	1253.915	5.83133	1253.915	4.1682	1253.915	3.71345		0.179698
1255.165	55.5783	1255.165	76.760	1255.165	11.4224	1255.165	26.7551	1255.165	31.8561	1255.165	56.3048	1255.165	12.6187	1255.165	20.5584			1255.165	20.4504	1255.165	15.2262	1255.165	10.9684	1255.165	37.1057	1255.165	22.0077	1255.165	4.26506	1255.165	4.0841	1255.165	4.01170		0.108368
1256.415	56.4435	1256.415	76.240	1256.415	12.6724	1256.415	24.5918	1256.415	35.8777	1256.415	61.3619	1256.415	13.1439	1256.415	18.8571			1256.415	21.3282	1256.415	16.4048	1256.415	11.1684	1256.415	38.6667	1256.415	20.3385	1256.415	4.43373	1256.415	5.2430	1256.415	3.56725		0.161866
1257.665	54.4565	1257.665	80.000	1257.665	12.1552	1257.665	26.5918	1257.665	33.0000	1257.665	60.6762	1257.665	13.1871	1257.665	19.5455			1257.665	21.1908	1257.665	15.5952	1257.665	10.8211	1257.665	37.2114	1257.665	22.8923	1257.665	3.83133	1257.665	4.2523	1257.665	3.56725		0.106996
1258.915	54.9696	1258.915	82.700	1258.915	13.8707	1258.915	25.7007	1258.915	31.8345	1258.915	61.3905	1258.915	13.5396	1258.915	19.0779			1258.915	22.6794	1258.915	14.0714	1258.915	9.0842	1258.915	37.5285	1258.915	23.7000	1258.915	4.55422	1258.915	4.5280	1258.915	2.85965		0.213992
1260.166	54.0000	1260.166	82.080	1260.166	11.8793	1260.166	26.6531	1260.166	34.9784	1260.166	56.5429	1260.166	12.7698	1260.166	19.6753			1260.166	20.2290	1260.166	15.5000	1260.166	11.6737	1260.166	42.5528	1260.166	22.0615	1260.166	4.65060	1260.166	3.9206	1260.166	3.62573		0.178326
1261.416	53.8217	1261.416	81.140	1261.416	10.6897	1261.416	27.0000	1261.416	32.9281	1261.416	57.1143	1261.416	12.8849	1261.416	18.5065			1261.416	19.6183	1261.416	14.7381	1261.416	11.9895	1261.416	34.5935	1261.416	22.6000	1261.416	4.88554	1261.416	3.9346	1261.416	3.43275		0.144033
1262.666	54.7391	1262.666	79.160	1262.666	12.2500	1262.666	26.4966	1262.666	33.0000	1262.666	58.1905	1262.666	11.7554	1262.666	20.3896			1262.666	19.6947	1262.666	18.7262	1262.666	10.7368	1262.666	36.9431	1262.666	23.5846	1262.666	5.06627	1262.666	4.2430	1262.666	3.14035		0.135802
1263.916	54.4783	1263.916	85.840	1263.916	11.1466	1263.916	27.2041	1263.916	34.2446	1263.916	59.2095	1263.916	12.5324	1263.916	19.2338			1263.916	18.8702	1263.916	18.3214	1263.916	12.0526	1263.916	40.2764	1263.916	22.4615	1263.916	4.33735	1263.916	4.5935	1263.916	3.43275		0.155007
1265.166	56.0435	1265.166	78.700	1265.166	12.4224	1265.166	25.6735	1265.166	33.9856	1265.166	58.1429	1265.166	12.3597	1265.166	19.8312			1265.166	22.0382	1265.166	17.4881	1265.166	11.5895	1265.166	37.0488	1265.166	22.3923	1265.166	4.63253	1265.166	4.2009	1265.166	3.85965		0.229081
1266.416	52.9870	1266.416	84.400	1266.416	12.3017	1266.416	25.2721	1266.416	32.5036	1266.416	57.0000	1266.416	12.4532	1266.416	19.4675			1266.416	20.0992	1266.416	16.6190	1266.416	12.0737	1266.416	37.5447	1266.416	22.1154	1266.416	4.90964	1266.416	3.6262	1266.416	3.07602		0.155007
1267.667	53.6391	1267.667	79.760	1267.667	10.6983	1267.667	24.1973	1267.667	34.0576	1267.667	58.7524	1267.667	13.9065	1267.667	21.4545			1267.667	20.8702	1267.667	15.0238	1267.667	11.3263	1267.667	39.8943	1267.667	22.9000	1267.667	4.82530	1267.667	3.6028	1267.667	3.23977		0.123457
1268.917	54.4696	1268.917	85.880	1268.917	11.7241	1268.917	24.8844	1268.917	34.0360	1268.917	55.8476	1268.917	12.5324	1268.917	18.2987			1268.917	20.1298	1268.917	17.3214	1268.917	9.4105	1268.917	39.7967	1268.917	22.8462	1268.917	4.42771	1268.917	4.0794	1268.917	3.37427		0.131687
1270.167	55.0739	1270.167	80.240	1270.167	12.8621	1270.167	26.2313	1270.167	33.7482	1270.167	56.7238	1270.167	11.7914	1270.167	20.0130			1270.167	21.2519	1270.167	16.2381	1270.167	10.8211	1270.167	38.4715	1270.167	22.4692	1270.167	4.64458	1270.167	3.4299	1270.167	3.09942		0.144033
1271.417	54.7565	1271.417	83.140	1271.417	13.2241	1271.417	26.0272	1271.417	33.0216	1271.417	61.4667	1271.417	13.9496	1271.417	18.7792			1271.417	21.6489	1271.417	15.0119	1271.417	10.6316	1271.417	37.7642	1271.417	19.9923	1271.417	4.78916	1271.417	4.2617	1271.417	3.67836		0.126200
1272.667	54.8130	1272.667	86.460	1272.667	11.7241	1272.667	25.2245	1272.667	32.2734	1272.667	59.4857	1272.667	12.7194	1272.667	20.2727			1272.667	19.6336	1272.667	15.8810	1272.667	9.4526	1272.667	34.8862	1272.667	23.5385	1272.667	4.50602	1272.667	3.9486	1272.667	4.30409		0.208505
1273.917	52.0478	1273.917	74.180	1273.917	10.9655	1273.917	26.7755	1273.917	33.3525	1273.917	58.2952	1273.917	12.2302	1273.917	20.0909			1273.917	21.4198	1273.917	17.0119	1273.917	10.0421	1273.917	36.4878	1273.917	20.0077	1273.917	4.81325	1273.917	4.4953	1273.917	3.42105		0.176955
1275.168	57.3000	1275.168	79.080	1275.168	13.3190	1275.168	26.8707	1275.168	34.6547	1275.168	57.3048	1275.168	13.1655	1275.168	20.8571			1275.168	19.6489	1275.168	15.6190	1275.168	10.9263	1275.168	39.4634	1275.168	22.5385	1275.168	4.12048	1275.168	3.6262	1275.168	3.36842		0.165981
1276.418	52.5957	1276.418	76.800	1276.418	10.3190	1276.418	26.7823	1276.418	34.4964	1276.418	59.2952	1276.418	12.8201	1276.418	16.7273			1276.418	20.7405	1276.418	17.7619	1276.418	13.2737	1276.418	37.6260	1276.418	22.3538	1276.418	5.01205	1276.418	4.5421	1276.418	3.64912		0.152263
1277.668	53.5696	1277.668	127.420	1277.668	12.7414	1277.668	26.6735	1277.668	34.1655	1277.668	57.4762	1277.668	12.5180	1277.668	19.2078			1277.668	20.1985	1277.668	16.3690	1277.668	14.8842	1277.668	36.1626	1277.668	20.7231	1277.668	4.53012	1277.668	6.0654	1277.668	3.28655		0.215364
1278.918	55.4174	1278.918	132.220	1278.918	12.4569	1278.918	25.6463	1278.918	33.1942	1278.918	60.5905	1278.918	12.0360	1278.918	18.2597			1278.918	21.4275	1278.918	17.1548	1278.918	14.3474	1278.918	39.9919	1278.918	20.4231	1278.918	4.43976	1278.918	5.6589	1278.918	3.70760		0.131687
1280.168	56.8391	1280.168	129.360	1280.168	11.5603	1280.168	24.5102	1280.168	34.5899	1280.168	55.0952	1280.168	10.9424	1280.168	20.5584			1280.168	21.2748	1280.168	15.4881	1280.168	14.8421	1280.168	38.9187	1280.168	21.5538	1280.168	4.21084	1280.168	4.9252	1280.168	3.19883		0.175583
1281.418	55.5696	1281.418	124.160	1281.418	11.8190	1281.418	25.3537	1281.418	33.5180	1281.418	64.9429	1281.418	13.2806	1281.418	20.9351			1281.418	20.3511	1281.418	14.5714	1281.418	15.3789	1281.418	40.4959	1281.418	21.9154	1281.418	4.15060	1281.418	5.2196	1281.418	3.31579		0.215364
1282.669	55.9826	1282.669	119.620	1282.669	13.4914	1282.669	26.3129	1282.669	34.5755	1282.669	63.5714	1282.669	14.2878	1282.669	21.7403			1282.669	21.8779	1282.669	15.3333	1282.669	14.6737	1282.669	36.6667	1282.669	22.3615	1282.669	3.83735	1282.669	5.3551	1282.669	3.19298		0.150892
1283.919	55.9043	1283.919	112.040	1283.919	13.5259	1283.919	26.1156	1283.919	34.9281	1283.919	60.7333	1283.919	13.2518	1283.919	21.1429			1283.919	20.8931	1283.919	16.8452	1283.919	12.4211	1283.919	38.3171	1283.919	21.2846	1283.919	3.66265	1283.919	4.8832	1283.919	3.47368		0.131687
1285.169	54.7696	1285.169	113.900	1285.169	13.6638	1285.169	23.0068	1285.169	33.3741	1285.169	60.4667	1285.169	14.8489	1285.169	21.8312			1285.169	20.2901	1285.169	15.9762	1285.169	13.5368	1285.169	38.4959	1285.169	22.7846	1285.169	3.63855	1285.169	4.8084	1285.169	3.83626		0.174211
1286.419	56.4000	1286.419	111.980	1286.419	12.4310	1286.419	26.2245	1286.419	34.4820	1286.419	64.7714	1286.419	12.2302	1286.419	20.9740			1286.419	20.0992	1286.419	13.3690	1286.419	11.7789	1286.419	40.4228	1286.419	22.9615	1286.419	4.23494	1286.419	5.1636	1286.419	4.32749		0.183813
1287.669	56.6913	1287.669	105.120	1287.669	13.5431	1287.669	26.1769	1287.669	31.5827	1287.669	57.3810	1287.669	12.4532	1287.669	20.3896			1287.669	19.6031	1287.669	16.7500	1287.669	10.4211	1287.669	35.1789	1287.669	21.8462	1287.669	3.93976	1287.669	4.4626	1287.669	3.85380		0.183813
1288.919	56.0652	1288.919	101.020	1288.919	12.4569	1288.919	26.6122	1288.919	34.2950	1288.919	60.2286	1288.919	12.7698	1288.919	18.9610			1288.919	20.7863	1288.919	15.7262	1288.919	13.4526	1288.919	38.7154	1288.919	20.5923	1288.919	3.85542	1288.919	4.3972	1288.919	3.38596		0.138546
1290.170	56.0435	1290.170	102.960	1290.170	14.2931	1290.170	25.8299	1290.170	34.7626	1290.170	55.5905	1290.170	13.1942	1290.170	19.1948			1290.170	22.3740	1290.170	16.2500	1290.170	13.0421	1290.170	37.6016	1290.170	21.4385	1290.170	4.29518	1290.170	4.7710	1290.170	2.94152		0.207133
1291.420	53.6870	1291.420	95.020	1291.420	13.3448	1291.420	27.8503	1291.420	33.1655	1291.420	60.0286	1291.420	13.5971	1291.420	17.5325			1291.420	21.2748	1291.420	18.4048	1291.420	12.2105	1291.420	37.0406	1291.420	21.0000	1291.420	4.65060	1291.420	4.1215	1291.420	3.64327		0.198903
1292.670	54.8304	1292.670	98.660	1292.670	13.5517	1292.670	24.8844	1292.670	34.1151	1292.670	60.8762	1292.670	13.5540	1292.670	19.5195			1292.670	20.6107	1292.670	16.1548	1292.670	12.8526	1292.670	38.5366	1292.670	21.6154	1292.670	4.38554	1292.670	4.4393	1292.670	2.71345		0.201646
1293.920	55.9783	1293.920	98.080	1293.920	12.3103	1293.920	25.3469	1293.920	35.0791	1293.920	64.2381	1293.920	14.1295	1293.920	18.7143			1293.920	21.2595	1293.920	15.4048	1293.920	11.7263	1293.920	36.9756	1293.920	22.4769	1293.920	4.42169	1293.920	4.5093	1293.920	3.53216		0.165981
1295.170	57.0043	1295.170	99.780	1295.170	13.4655	1295.170	26.1633	1295.170	36.6691	1295.170	63.0095	1295.170	13.0647	1295.170	19.4416			1295.170	20.1450	1295.170	13.9405	1295.170	11.4842	1295.170	36.8699	1295.170	23.7154	1295.170	4.34337	1295.170	3.8271	1295.170	3.17544		0.197531
1296.420	58.3304	1296.420	91.280	1296.420	14.0776	1296.420	23.9388	1296.420	33.3094	1296.420	62.1143	1296.420	11.7410	1296.420	18.8182			1296.420	22.2443	1296.420	13.8095	1296.420	12.2947	1296.420	37.4959	1296.420	22.4923	1296.420	3.81325	1296.420	3.7897	1296.420	3.57895		0.222222
1297.671	57.9217	1297.671	94.120	1297.671	12.6552	1297.671	26.0952	1297.671	33.2734	1297.671	61.4476	1297.671	11.2086	1297.671	19.4156			1297.671	20.7023	1297.671	15.4048	1297.671	11.8526	1297.671	37.4065	1297.671	21.8077	1297.671	4.36145	1297.671	4.3879	1297.671	3.10526		0.167353
1298.921	54.6261	1298.921	90.700	1298.921	12.0948	1298.921	23.5442	1298.921	33.7842	1298.921	60.5524	1298.921	13.0935	1298.921	18.7662			1298.921	21.9847	1298.921	13.1310	1298.921	10.9053	1298.921	37.9756	1298.921	21.4231	1298.921	4.32530	1298.921	4.6308	1298.921	3.98246		0.134431
1300.171	54.4957	1300.171	94.980	1300.171	13.1466	1300.171	23.4082	1300.171	33.6043	1300.171	60.1619	1300.171	12.2950	1300.171	19.4156			1300.171	20.1908	1300.171	15.8214	1300.171	11.0842	1300.171	38.5772	1300.171	20.4385	1300.171	4.45783	1300.171	4.0841	1300.171	3.66082		0.179698
1301.421	56.5609	1301.421	83.700	1301.421	11.9052	1301.421	23.2041	1301.421	32.5755	1301.421	57.6571	1301.421	11.7122	1301.421	20.1169			1301.421	18.6565	1301.421	14.4286	1301.421	11.1579	1301.421	36.7317	1301.421	21.1923	1301.421	3.73494	1301.421	4.4626	1301.421	2.69006		0.170096
1302.671	56.9609	1302.671	76.540	1302.671	10.8276	1302.671	25.4694	1302.671	32.7338	1302.671	56.0762	1302.671	11.1223	1302.671	17.7662			1302.671	17.9160	1302.671	17.9286	1302.671	11.8842	1302.671	39.0569	1302.671	21.1462	1302.671	3.27711	1302.671	4.4112	1302.671	3.46784		0.183813
1303.921	56.3391	1303.921	82.920	1303.921	11.5259	1303.921	22.9524	1303.921	31.7554	1303.921	59.2381	1303.921	11.0072	1303.921	19.5195			1303.921	21.4886	1303.921	14.7024	1303.921	10.2947	1303.921	38.4228	1303.921	19.9769	1303.921	3.42169	1303.921	3.6822	1303.921	3.60819		0.200274
1305.172	54.5696	1305.172	87.240	1305.172	11.6034	1305.172	23.5442	1305.172	34.2518	1305.172	60.9714	1305.172	12.0072	1305.172	18.5974			1305.172	20.6565	1305.172	15.0714	1305.172	11.5158	1305.172	39.7154	1305.172	20.2231	1305.172	4.38554	1305.172	3.6028	1305.172	3.26316		0.186557
1306.422	54.0870	1306.422	84.820	1306.422	12.9310	1306.422	23.1429	1306.422	30.6691	1306.422	58.4476	1306.422	10.5612	1306.422	19.0130			1306.422	20.3130	1306.422	14.9524	1306.422	12.8526	1306.422	36.7398	1306.422	18.6692	1306.422	4.28916	1306.422	4.4393	1306.422	3.26901		0.178326
1307.672	56.5522	1307.672	88.440	1307.672	12.2586	1307.672	24.0612	1307.672	32.8705	1307.672	60.4476	1307.672	11.5827	1307.672	19.6494			1307.672	17.9008	1307.672	16.0714	1307.672	10.8316	1307.672	37.3252	1307.672	20.0308	1307.672	3.71687	1307.672	4.7103	1307.672	3.11111		0.194787
1308.922	55.4913	1308.922	87.320	1308.922	12.7241	1308.922	26.3401	1308.922	31.4532	1308.922	60.7619	1308.922	13.5827	1308.922	16.8442			1308.922	18.6260	1308.922	14.0595	1308.922	13.3368	1308.922	38.0000	1308.922	18.2308	1308.922	3.72289	1308.922	4.7804	1308.922	3.29240		0.209877
1310.172	55.9217	1310.172	88.200	1310.172	12.9655	1310.172	25.7823	1310.172	31.9209	1310.172	59.2762	1310.172	12.0216	1310.172	19.1818			1310.172	20.6641	1310.172	14.2619	1310.172	12.0421	1310.172	37.9187	1310.172	20.3462	1310.172	3.58434	1310.172	3.9533	1310.172	3.18129		0.201646
1311.422	55.5565	1311.422	86.580	1311.422	10.7586	1311.422	40.2993	1311.422	30.2446	1311.422	56.0381	1311.422	13.0647	1311.422	19.2208			1311.422	19.4809	1311.422	17.1190	1311.422	8.5579	1311.422	38.9675	1311.422	20.5846	1311.422	5.09036	1311.422	4.1963	1311.422	3.29240		0.142661
1312.672	55.9261	1312.672	82.180	1312.672	12.7069	1312.672	42.9048	1312.672	32.4892	1312.672	60.8286	1312.672	11.4748	1312.672	17.6234			1312.672	19.4733	1312.672	14.4762	1312.672	10.6000	1312.672	37.9675	1312.672	21.0385	1312.672	5.49398	1312.672	4.3551	1312.672	3.42690		0.163237
1313.923	56.3826	1313.923	81.280	1313.923	10.6121	1313.923	45.0476	1313.923	32.0216	1313.923	64.4571	1313.923	12.1151	1313.923	17.9610			1313.923	20.2901	1313.923	17.1071	1313.923	11.8316	1313.923	38.1707	1313.923	22.3154	1313.923	5.78313	1313.923	4.1075	1313.923	3.54386		0.216735
1315.173	57.0087	1315.173	84.540	1315.173	11.9224	1315.173	41.9048	1315.173	33.6043	1315.173	64.5810	1315.173	12.1007	1315.173	19.4286			1315.173	19.4351	1315.173	15.5952	1315.173	10.9579	1315.173	38.8374	1315.173	22.9846	1315.173	4.90361	1315.173	5.0421	1315.173	3.51462		0.157750
1316.423	56.6957	1316.423	85.200	1316.423	10.9138	1316.423	40.7143	1316.423	32.5468	1316.423	59.7810	1316.423	11.7842	1316.423	18.2597			1316.423	22.8092	1316.423	17.6190	1316.423	10.5053	1316.423	37.6504	1316.423	25.2077	1316.423	5.12048	1316.423	4.5607	1316.423	3.09942		0.179698
1317.673	55.9435	1317.673	85.620	1317.673	11.1552	1317.673	39.5646	1317.673	33.6978	1317.673	62.7429	1317.673	14.0719	1317.673	17.3896			1317.673	22.4962	1317.673	15.8333	1317.673	11.9684	1317.673	41.3333	1317.673	22.8385	1317.673	5.37952	1317.673	4.0187	1317.673	3.99415		0.138546
1318.923	59.3478	1318.923	78.840	1318.923	13.1638	1318.923	39.2585	1318.923	32.8849	1318.923	63.8000	1318.923	11.4388	1318.923	16.1818			1318.923	22.1221	1318.923	14.0714	1318.923	9.8000	1318.923	37.8211	1318.923	21.6846	1318.923	5.19880	1318.923	5.0280	1318.923	3.76608		0.168724
1320.173	54.4043	1320.173	87.000	1320.173	10.8190	1320.173	37.0884	1320.173	30.0863	1320.173	60.5714	1320.173	13.3957	1320.173	18.6753			1320.173	21.9924	1320.173	17.2500	1320.173	11.1158	1320.173	40.4309	1320.173	20.9538	1320.173	4.62048	1320.173	3.9206	1320.173	3.35088		0.164609
1321.424	55.9000	1321.424	85.220	1321.424	11.5690	1321.424	36.2993	1321.424	31.0863	1321.424	64.3143	1321.424	11.1439	1321.424	19.0519			1321.424	21.1298	1321.424	14.0238	1321.424	11.8421	1321.424	36.2927	1321.424	22.2692	1321.424	5.87952	1321.424	5.0187	1321.424	3.22807		0.190672
1322.674	57.5043	1322.674	88.340	1322.674	13.5172	1322.674	34.7755	1322.674	30.8058	1322.674	60.1810	1322.674	12.2590	1322.674	19.2468			1322.674	23.2137	1322.674	16.8690	1322.674	11.8947	1322.674	36.7236	1322.674	22.1538	1322.674	4.96386	1322.674	5.0607	1322.674	3.66667		0.293553
1323.924	55.6870	1323.924	89.180	1323.924	13.1724	1323.924	34.7687	1323.924	29.4173	1323.924	57.9429	1323.924	11.7266	1323.924	19.5714			1323.924	21.5954	1323.924	13.8690	1323.924	12.1263	1323.924	38.3821	1323.924	20.4846	1323.924	4.84940	1323.924	4.5841	1323.924	2.83626		0.179698
1325.174	56.5652	1325.174	81.320	1325.174	12.6207	1325.174	35.4422	1325.174	30.6403	1325.174	61.8857	1325.174	12.2158	1325.174	21.1039			1325.174	21.9695	1325.174	15.9286	1325.174	10.8632	1325.174	38.1789	1325.174	20.2692	1325.174	4.84940	1325.174	4.5421	1325.174	3.54971		0.145405
1326.424	55.5478	1326.424	89.340	1326.424	12.3362	1326.424	35.0748	1326.424	30.4173	1326.424	60.8286	1326.424	13.4532	1326.424	18.2338			1326.424	22.5725	1326.424	15.4643	1326.424	11.2316	1326.424	37.9512	1326.424	22.1308	1326.424	4.84940	1326.424	4.8692	1326.424	3.16959		0.163237
1327.674	55.4565	1327.674	79.340	1327.674	11.8017	1327.674	34.7347	1327.674	31.3165	1327.674	62.4952	1327.674	13.2806	1327.674	21.1429			1327.674	20.7328	1327.674	15.7262	1327.674	11.1895	1327.674	35.1463	1327.674	20.4385	1327.674	4.23494	1327.674	4.4953	1327.674	3.19883		0.171468
1328.925	55.8478	1328.925	78.680	1328.925	12.5259	1328.925	32.7075	1328.925	28.8058	1328.925	57.4476	1328.925	12.0935	1328.925	19.7143			1328.925	20.0305	1328.925	15.7143	1328.925	11.8526	1328.925	37.9187	1328.925	20.2308	1328.925	5.00000	1328.925	4.4673	1328.925	3.85965		0.244170
1330.175	58.5217	1330.175	82.840	1330.175	12.2500	1330.175	32.8095	1330.175	29.7050	1330.175	58.3810	1330.175	11.8345	1330.175	19.8312			1330.175	22.0229	1330.175	15.6310	1330.175	9.8316	1330.175	39.0569	1330.175	18.8615	1330.175	5.01205	1330.175	4.5935	1330.175	3.38596		0.148148
1331.425	57.0435	1331.425	79.720	1331.425	11.6379	1331.425	31.2177	1331.425	29.2806	1331.425	60.9714	1331.425	11.2446	1331.425	19.1039			1331.425	19.8550	1331.425	16.1905	1331.425	11.9474	1331.425	39.8130	1331.425	20.1769	1331.425	4.45181	1331.425	4.7430	1331.425	3.12865		0.141289
1332.675	56.5870	1332.675	77.020	1332.675	10.9483	1332.675	32.5374	1332.675	29.3453	1332.675	60.2476	1332.675	12.5540	1332.675	18.8052			1332.675	21.1374	1332.675	13.7024	1332.675	11.2947	1332.675	37.6748	1332.675	19.9308	1332.675	4.92169	1332.675	5.7383	1332.675	3.30994		0.226337
1333.925	54.3609	1333.925	77.460	1333.925	13.2586	1333.925	28.4966	1333.925	29.0432	1333.925	64.6667	1333.925	13.2302	1333.925	21.0649			1333.925	18.8855	1333.925	14.2738	1333.925	11.5895	1333.925	37.8049	1333.925	19.8692	1333.925	4.30723	1333.925	4.9626	1333.925	3.26901		0.215364
1335.175	56.0652	1335.175	77.180	1335.175	11.3276	1335.175	30.8980	1335.175	31.0360	1335.175	63.9619	1335.175	11.5180	1335.175	18.0779			1335.175	20.2901	1335.175	17.8571	1335.175	12.2316	1335.175	38.1382	1335.175	21.6846	1335.175	5.12651	1335.175	4.9439	1335.175	3.07602		0.207133
1336.426	52.3696	1336.426	80.820	1336.426	10.6034	1336.426	29.3741	1336.426	29.7770	1336.426	64.1905	1336.426	12.6115	1336.426	19.8701			1336.426	21.0229	1336.426	16.1548	1336.426	11.5368	1336.426	37.1545	1336.426	20.8077	1336.426	3.98193	1336.426	5.0000	1336.426	3.23392		0.172840
1337.676	57.1652	1337.676	77.180	1337.676	11.6121	1337.676	29.5918	1337.676	29.9640	1337.676	65.4190	1337.676	11.5468	1337.676	17.0000			1337.676	20.0992	1337.676	16.0714	1337.676	10.4842	1337.676	38.4228	1337.676	21.0077	1337.676	4.22289	1337.676	5.5047	1337.676	3.77193		0.192044
1338.926	54.1217	1338.926	82.580	1338.926	12.9741	1338.926	28.8844	1338.926	29.4245	1338.926	60.7905	1338.926	12.6763	1338.926	18.4935			1338.926	19.2977	1338.926	17.1786	1338.926	11.4842	1338.926	36.2033	1338.926	20.8692	1338.926	3.80723	1338.926	5.4252	1338.926	3.23392		0.161866
1340.176	56.4565	1340.176	79.260	1340.176	11.7931	1340.176	29.6735	1340.176	29.7122	1340.176	62.5048	1340.176	11.3741	1340.176	18.2078			1340.176	21.8092	1340.176	16.4643	1340.176	13.0947	1340.176	35.8943	1340.176	23.0000	1340.176	3.86747	1340.176	5.6729	1340.176	4.03509		0.182442
1341.426	56.2652	1341.426	83.040	1341.426	12.0259	1341.426	28.3810	1341.426	30.0719	1341.426	63.7238	1341.426	11.8777	1341.426	19.9870			1341.426	20.6031	1341.426	15.1429	1341.426	11.0316	1341.426	36.0650	1341.426	21.8538	1341.426	5.08434	1341.426	6.2290	1341.426	3.94737		0.163237
1342.676	56.6174	1342.676	78.460	1342.676	10.7500	1342.676	28.0544	1342.676	31.4892	1342.676	61.2571	1342.676	12.0647	1342.676	17.2597			1342.676	20.8702	1342.676	15.8571	1342.676	11.4105	1342.676	38.2846	1342.676	21.8846	1342.676	4.12651	1342.676	5.9579	1342.676	3.54386		0.145405
1343.927	56.2565	1343.927	77.700	1343.927	11.7845	1343.927	28.4626	1343.927	30.9424	1343.927	64.4667	1343.927	11.7698	1343.927	15.5195			1343.927	20.1679	1343.927	15.2976	1343.927	11.6842	1343.927	39.5285	1343.927	22.5000	1343.927	5.33133	1343.927	6.3458	1343.927	3.16959		0.134431
1345.177	56.7696	1345.177	79.500	1345.177	13.4052	1345.177	26.8844	1345.177	30.1439	1345.177	60.9810	1345.177	12.7338	1345.177	17.4156			1345.177	22.1603	1345.177	15.7857	1345.177	11.1684	1345.177	37.1301	1345.177	20.9308	1345.177	5.01205	1345.177	7.0794	1345.177	2.66667		0.157750
1346.427	58.4087	1346.427	82.420	1346.427	12.1552	1346.427	29.2585	1346.427	31.3813	1346.427	62.9714	1346.427	12.8345	1346.427	18.5065			1346.427	22.0992	1346.427	16.5357	1346.427	11.0632	1346.427	39.2195	1346.427	20.5615	1346.427	4.08434	1346.427	6.0888	1346.427	3.81287		0.160494
1347.677	53.8913	1347.677	82.600	1347.677	11.2672	1347.677	30.1429	1347.677	31.7770	1347.677	64.2286	1347.677	13.5971	1347.677	15.9221			1347.677	22.2519	1347.677	15.6786	1347.677	11.6737	1347.677	37.1057	1347.677	21.6154	1347.677	4.40964	1347.677	5.8271	1347.677	4.02339		0.122085
1348.927	56.7913	1348.927	86.620	1348.927	13.4310	1348.927	26.3197	1348.927	31.3813	1348.927	64.7905	1348.927	13.8777	1348.927	18.6104			1348.927	22.7939	1348.927	15.7143	1348.927	12.0000	1348.927	39.5122	1348.927	21.7462	1348.927	3.83735	1348.927	5.6822	1348.927	3.69591		0.226337
1350.177	55.3435	1350.177	81.540	1350.177	12.2155	1350.177	26.0748	1350.177	29.3957	1350.177	62.7143	1350.177	13.5108	1350.177	16.4156			1350.177	23.9237	1350.177	16.2500	1350.177	11.9474	1350.177	40.9024	1350.177	21.7462	1350.177	4.05422	1350.177	5.7056	1350.177	4.42105		0.185185
1351.428	57.7957	1351.428	74.960	1351.428	12.0862	1351.428	29.0748	1351.428	30.9209	1351.428	61.8381	1351.428	12.8993	1351.428	15.5195			1351.428	22.4504	1351.428	16.2976	1351.428	11.5263	1351.428	36.4959	1351.428	21.8385	1351.428	3.75301	1351.428	5.5701	1351.428	3.82456		0.102881
1352.678	54.8565	1352.678	75.960	1352.678	12.2155	1352.678	27.1361	1352.678	29.0360	1352.678	64.5905	1352.678	12.2374	1352.678	19.8442			1352.678	21.4275	1352.678	14.5595	1352.678	11.9474	1352.678	36.4309	1352.678	21.4154	1352.678	3.72289	1352.678	6.4579	1352.678	3.62573		0.183813
1353.928	53.4348	1353.928	83.560	1353.928	10.7328	1353.928	26.7483	1353.928	29.2734	1353.928	66.0381	1353.928	13.0000	1353.928	19.9740			1353.928	21.8931	1353.928	16.2024	1353.928	11.8105	1353.928	38.1626	1353.928	21.8538	1353.928	3.62048	1353.928	6.0607	1353.928	3.71930		0.233196
1355.178	55.7957	1355.178	80.060	1355.178	12.2155	1355.178	28.4218	1355.178	29.5468	1355.178	62.7429	1355.178	13.3381	1355.178	16.9740			1355.178	23.0458	1355.178	15.5000	1355.178	10.8000	1355.178	40.2683	1355.178	24.8615	1355.178	4.36747	1355.178	6.1822	1355.178	3.74269		0.159122
1356.428	53.1348	1356.428	82.540	1356.428	12.6983	1356.428	29.5238	1356.428	31.0000	1356.428	62.5429	1356.428	12.0216	1356.428	17.3636			1356.428	21.6412	1356.428	15.7143	1356.428	12.8632	1356.428	40.6179	1356.428	22.7692	1356.428	4.96386	1356.428	6.2383	1356.428	3.47368		0.156379
1357.678	54.6304	1357.678	78.980	1357.678	11.7241	1357.678	27.3537	1357.678	30.8345	1357.678	59.7429	1357.678	11.8633	1357.678	18.0649			1357.678	22.2443	1357.678	12.7500	1357.678	10.4211	1357.678	39.4309	1357.678	22.1308	1357.678	4.62651	1357.678	6.3037	1357.678	3.29240		0.168724
1358.929	52.4217	1358.929	82.000	1358.929	13.2069	1358.929	26.8980	1358.929	30.8417	1358.929	60.8476	1358.929	12.8633	1358.929	20.0000			1358.929	21.8168	1358.929	13.9167	1358.929	10.6421	1358.929	37.4309	1358.929	23.9462	1358.929	4.65060	1358.929	6.0093	1358.929	3.92398		0.174211
1360.179	56.5913	1360.179	80.160	1360.179	11.7069	1360.179	25.3605	1360.179	29.7770	1360.179	61.5524	1360.179	12.4820	1360.179	20.4805			1360.179	24.5573	1360.179	15.0595	1360.179	11.5263	1360.179	35.4472	1360.179	24.1846	1360.179	3.79518	1360.179	5.7383	1360.179	3.23977		0.204390
1361.429	55.6043	1361.429	79.560	1361.429	12.0172	1361.429	27.3537	1361.429	30.7986	1361.429	64.5333	1361.429	12.2734	1361.429	19.1558			1361.429	21.6107	1361.429	18.9762	1361.429	12.3158	1361.429	37.6016	1361.429	20.4538	1361.429	4.40964	1361.429	5.6963	1361.429	3.91813		0.215364
1362.679	57.6261	1362.679	85.960	1362.679	15.0517	1362.679	26.8027	1362.679	31.5252	1362.679	62.4762	1362.679	14.6475	1362.679	17.3766			1362.679	22.9389	1362.679	16.4286	1362.679	11.7579	1362.679	38.7398	1362.679	21.8692	1362.679	3.74699	1362.679	6.0561	1362.679	3.86550		0.167353
1363.929	55.0261	1363.929	77.360	1363.929	10.5259	1363.929	26.7211	1363.929	31.1151	1363.929	64.4286	1363.929	12.8993	1363.929	19.0130			1363.929	22.8931	1363.929	17.1071	1363.929	11.5474	1363.929	36.2276	1363.929	22.9308	1363.929	3.85542	1363.929	6.4860	1363.929	3.35088		0.174211
1365.179	55.9391	1365.179	81.820	1365.179	10.8362	1365.179	28.3946	1365.179	29.8921	1365.179	62.3905	1365.179	11.6043	1365.179	18.8961			1365.179	22.1908	1365.179	14.6905	1365.179	10.5158	1365.179	37.9594	1365.179	22.1923	1365.179	4.70482	1365.179	6.2570	1365.179	2.98830		0.156379
1366.430	55.5261	1366.430	76.380	1366.430	10.3879	1366.430	29.3197	1366.430	30.6331	1366.430	63.8857	1366.430	13.5108	1366.430	18.5584			1366.430	21.9771	1366.430	14.6429	1366.430	10.5684	1366.430	37.7236	1366.430	22.5769	1366.430	4.22892	1366.430	4.7710	1366.430	3.68421		0.168724
1367.680	54.3435	1367.680	86.700	1367.680	11.1466	1367.680	26.2653	1367.680	31.0935	1367.680	65.0286	1367.680	13.1223	1367.680	19.2987			1367.680	22.2748	1367.680	16.2619	1367.680	10.4737	1367.680	39.1626	1367.680	22.7692	1367.680	4.62048	1367.680	4.9159	1367.680	3.70175		0.149520
1368.930	56.5304	1368.930	73.180	1368.930	11.5431	1368.930	27.2381	1368.930	29.9065	1368.930	61.8381	1368.930	12.3813	1368.930	17.9091			1368.930	21.1374	1368.930	15.5357	1368.930	11.4632	1368.930	39.9594	1368.930	22.3077	1368.930	4.68072	1368.930	4.8318	1368.930	3.33333		0.155007
1370.180	53.7913	1370.180	73.560	1370.180	11.5603	1370.180	26.8571	1370.180	28.9281	1370.180	62.6667	1370.180	12.6835	1370.180	17.8052			1370.180	22.1603	1370.180	17.9286	1370.180	11.0105	1370.180	39.2439	1370.180	20.5846	1370.180	3.62048	1370.180	5.2991	1370.180	3.20468		0.190672
1371.430	53.7609	1371.430	77.800	1371.430	11.6293	1371.430	26.9320	1371.430	27.0504	1371.430	61.1238	1371.430	11.6978	1371.430	15.5844			1371.430	20.7481	1371.430	15.7500	1371.430	10.8316	1371.430	39.3577	1371.430	19.8769	1371.430	4.62651	1371.430	4.9252	1371.430	3.77193		0.249657
1372.680	54.7913	1372.680	72.300	1372.680	11.8448	1372.680	26.0952	1372.680	29.3381	1372.680	63.7810	1372.680	12.7842	1372.680	16.7403			1372.680	22.4351	1372.680	16.8333	1372.680	9.6316	1372.680	37.9350	1372.680	20.8154	1372.680	4.11446	1372.680	4.9766	1372.680	3.45029		0.155007
1373.931	54.8043	1373.931	82.680	1373.931	11.6379	1373.931	28.4218	1373.931	29.1367	1373.931	63.2857	1373.931	11.8849	1373.931	19.3766			1373.931	20.4046	1373.931	15.8095	1373.931	11.5368	1373.931	37.1138	1373.931	22.5769	1373.931	4.30120	1373.931	4.2991	1373.931	3.42690		0.124829
1375.181	53.4087	1375.181	77.520	1375.181	12.6466	1375.181	24.4082	1375.181	29.3022	1375.181	64.9809	1375.181	12.7338	1375.181	17.3506			1375.181	21.1450	1375.181	14.0476	1375.181	12.4421	1375.181	37.0569	1375.181	21.7000	1375.181	3.72892	1375.181	4.4766	1375.181	3.45029		0.176955
1376.431	53.1870	1376.431	81.400	1376.431	12.2155	1376.431	26.3265	1376.431	27.8921	1376.431	62.3143	1376.431	12.6906	1376.431	19.4026			1376.431	20.4122	1376.431	14.8929	1376.431	12.0105	1376.431	38.2602	1376.431	21.7769	1376.431	3.74096	1376.431	4.2944	1376.431	3.35088		0.167353
1377.681	52.5000	1377.681	79.660	1377.681	12.0345	1377.681	24.7211	1377.681	30.2014	1377.681	61.9143	1377.681	12.1079	1377.681	19.9870			1377.681	19.9924	1377.681	13.4048	1377.681	10.7789	1377.681	37.7480	1377.681	23.3615	1377.681	4.63855	1377.681	4.4393	1377.681	3.71930		0.153635
1378.931	55.6087	1378.931	72.920	1378.931	10.6034	1378.931	25.9592	1378.931	30.1367	1378.931	63.2571	1378.931	11.1727	1378.931	17.3506			1378.931	22.4580	1378.931	15.0119	1378.931	11.1368	1378.931	35.4309	1378.931	21.2385	1378.931	4.16265	1378.931	4.3224	1378.931	2.71345		0.153635
1380.181	55.6087	1380.181	83.420	1380.181	11.4914	1380.181	25.0952	1380.181	27.7770	1380.181	63.9143	1380.181	10.6403	1380.181	19.0260			1380.181	22.4580	1380.181	16.3690	1380.181	11.9474	1380.181	37.0000	1380.181	20.7615	1380.181	3.73494	1380.181	3.7991	1380.181	2.80117		0.156379
1381.432	55.0565	1381.432	78.120	1381.432	12.3362	1381.432	26.0408	1381.432	27.4820	1381.432	64.7524	1381.432	12.3669	1381.432	16.9481			1381.432	21.9084	1381.432	18.3690	1381.432	11.5263	1381.432	37.7967	1381.432	21.3538	1381.432	4.46988	1381.432	3.8131	1381.432	2.89474		0.148148
1382.682	55.4565	1382.682	82.500	1382.682	10.2069	1382.682	24.5374	1382.682	29.0576	1382.682	61.6857	1382.682	13.3741	1382.682	17.4286			1382.682	21.0916	1382.682	14.4881	1382.682	11.4105	1382.682	38.2846	1382.682	20.5308	1382.682	3.84337	1382.682	4.0841	1382.682	3.85380		0.167353
1383.932	53.9957	1383.932	71.920	1383.932	10.6724	1383.932	26.6190	1383.932	27.7410	1383.932	64.7714	1383.932	11.6043	1383.932	19.6104			1383.932	21.4427	1383.932	13.9643	1383.932	12.3684	1383.932	40.1463	1383.932	21.7462	1383.932	4.04217	1383.932	3.5234	1383.932	3.31579		0.179698
1385.182	53.0304	1385.182	79.180	1385.182	11.9310	1385.182	25.0884	1385.182	30.2230	1385.182	59.8667	1385.182	12.7122	1385.182	19.3506			1385.182	21.4275	1385.182	13.3690	1385.182	12.1263	1385.182	39.2846	1385.182	22.0615	1385.182	4.25904	1385.182	3.4393	1385.182	2.98830		0.142661
1386.432	53.2609	1386.432	78.360	1386.432	12.6552	1386.432	24.7891	1386.432	28.0432	1386.432	62.4952	1386.432	12.5396	1386.432	18.4935			1386.432	22.7252	1386.432	13.3571	1386.432	14.7789	1386.432	35.9431	1386.432	19.7769	1386.432	4.58434	1386.432	3.9766	1386.432	3.59649		0.126200
1387.682	55.4783	1387.682	80.820	1387.682	10.8966	1387.682	24.0272	1387.682	29.6835	1387.682	61.8381	1387.682	12.9065	1387.682	18.1948			1387.682	20.4733	1387.682	14.2857	1387.682	16.9158	1387.682	37.8618	1387.682	20.2154	1387.682	5.04217	1387.682	3.4813	1387.682	3.11696		0.175583
1388.932	52.6783	1388.932	77.600	1388.932	12.1638	1388.932	23.1361	1388.932	29.2230	1388.932	62.5238	1388.932	12.9137	1388.932	17.5195			1388.932	21.0840	1388.932	13.6905	1388.932	16.3263	1388.932	39.4797	1388.932	20.9308	1388.932	4.39759	1388.932	3.7850	1388.932	3.59064		0.194787
1390.183	55.0391	1390.183	81.800	1390.183	14.0517	1390.183	23.4830	1390.183	29.7194	1390.183	63.4000	1390.183	12.0791	1390.183	17.3636			1390.183	22.2214	1390.183	15.2262	1390.183	19.1368	1390.183	36.7398	1390.183	22.2615	1390.183	4.37952	1390.183	3.9766	1390.183	3.49708		0.204390
1391.433	52.2565	1391.433	83.540	1391.433	11.8793	1391.433	26.3469	1391.433	29.5468	1391.433	61.4857	1391.433	12.4388	1391.433	18.5714			1391.433	21.5344	1391.433	14.0000	1391.433	15.7053	1391.433	36.4797	1391.433	22.3077	1391.433	3.78916	1391.433	3.4159	1391.433	2.90643		0.153635
1392.683	55.3304	1392.683	84.820	1392.683	11.0690	1392.683	25.8980	1392.683	27.9065	1392.683	68.4952	1392.683	11.8993	1392.683	17.2208			1392.683	21.8168	1392.683	15.5595	1392.683	16.8105	1392.683	38.2358	1392.683	21.3231	1392.683	4.23494	1392.683	3.6495	1392.683	2.97661		0.164609
1393.933	54.2043	1393.933	87.980	1393.933	11.6034	1393.933	26.2381	1393.933	29.2086	1393.933	63.1619	1393.933	11.6331	1393.933	18.7013			1393.933	24.5649	1393.933	14.2500	1393.933	16.1368	1393.933	35.3333	1393.933	20.7692	1393.933	5.00602	1393.933	3.4907	1393.933	3.04678		0.108368
1395.183	55.1609	1395.183	82.760	1395.183	12.7069	1395.183	28.2721	1395.183	30.4604	1395.183	63.4286	1395.183	11.4029	1395.183	17.0130			1395.183	21.3206	1395.183	13.1786	1395.183	16.4526	1395.183	39.2358	1395.183	19.6385	1395.183	3.66867	1395.183	3.5981	1395.183	3.41520		0.198903
1396.433	55.4435	1396.433	81.560	1396.433	13.9483	1396.433	28.3401	1396.433	28.3813	1396.433	63.4286	1396.433	11.7842	1396.433	18.5714			1396.433	23.0153	1396.433	14.9048	1396.433	14.5895	1396.433	39.7805	1396.433	20.7000	1396.433	3.62651	1396.433	2.9720	1396.433	2.85380		0.135802
1397.684	53.6696	1397.684	87.800	1397.684	11.2672	1397.684	25.1497	1397.684	28.8201	1397.684	69.4857	1397.684	12.0504	1397.684	16.2078			1397.684	23.9313	1397.684	16.8690	1397.684	15.6211	1397.684	38.1870	1397.684	21.4385	1397.684	4.06627	1397.684	3.1262	1397.684	2.87719		0.146776
1398.934	53.3304	1398.934	84.520	1398.934	12.8362	1398.934	26.1973	1398.934	27.6403	1398.934	61.5810	1398.934	12.5252	1398.934	18.2208			1398.934	21.8397	1398.934	15.0357	1398.934	15.5789	1398.934	39.2927	1398.934	22.2077	1398.934	3.89157	1398.934	3.4065	1398.934	3.25146		0.142661
1400.184	54.1609	1400.184	84.100	1400.184	11.6810	1400.184	25.5034	1400.184	28.6906	1400.184	64.7429	1400.184	13.4820	1400.184	18.0909			1400.184	22.5344	1400.184	14.9286	1400.184	13.6947	1400.184	37.2602	1400.184	18.9615	1400.184	4.48795	1400.184	3.5607	1400.184	3.40936		0.170096
1401.434	52.9043	1401.434	83.300	1401.434	13.2241	1401.434	25.9728	1401.434	29.7122	1401.434	61.0571	1401.434	11.6547	1401.434	15.8052			1401.434	21.9084	1401.434	12.9405	1401.434	15.2947	1401.434	38.6016	1401.434	18.9692	1401.434	3.96386	1401.434	3.0561	1401.434	3.21637		0.157750
1402.684	55.6304	1402.684	78.940	1402.684	12.9569	1402.684	25.5986	1402.684	28.0072	1402.684	62.2095	1402.684	14.0719	1402.684	21.5065			1402.684	22.4886	1402.684	11.8095	1402.684	13.3579	1402.684	35.9268	1402.684	19.5231	1402.684	3.98193	1402.684	3.1028	1402.684	3.57895		0.157750
1403.934	55.7000	1403.934	85.320	1403.934	11.7931	1403.934	24.5306	1403.934	28.3165	1403.934	62.2095	1403.934	10.7698	1403.934	18.5455			1403.934	21.4275	1403.934	15.9167	1403.934	14.9368	1403.934	40.1707	1403.934	21.9692	1403.934	4.07831	1403.934	3.3458	1403.934	2.49123		0.109739
1405.185	54.7783	1405.185	82.280	1405.185	12.1638	1405.185	23.4218	1405.185	27.7410	1405.185	59.2476	1405.185	13.2734	1405.185	17.9740			1405.185	22.6107	1405.185	14.7500	1405.185	13.8211	1405.185	38.9837	1405.185	21.3000	1405.185	4.00000	1405.185	3.6729	1405.185	2.90058		0.105624
1406.435	52.2522	1406.435	83.420	1406.435	12.1207	1406.435	24.4422	1406.435	28.5396	1406.435	62.9429	1406.435	12.9712	1406.435	17.7922			1406.435	22.2214	1406.435	12.7619	1406.435	13.5368	1406.435	36.3415	1406.435	18.6923	1406.435	3.75904	1406.435	3.5093	1406.435	3.75439		0.185185
1407.685	54.7261	1407.685	78.000	1407.685	12.2586	1407.685	26.4082	1407.685	27.8633	1407.685	62.1333	1407.685	12.7626	1407.685	17.2338			1407.685	22.5802	1407.685	16.1548	1407.685	13.5684	1407.685	38.5691	1407.685	21.2308	1407.685	3.38554	1407.685	3.1308	1407.685	3.17544		0.174211
1408.935	52.7783	1408.935	79.880	1408.935	12.2586	1408.935	23.6327	1408.935	28.7986	1408.935	57.4667	1408.935	12.0000	1408.935	14.8312			1408.935	21.7023	1408.935	12.6310	1408.935	11.9474	1408.935	38.4878	1408.935	20.3923	1408.935	3.62048	1408.935	3.0794	1408.935	3.23977		0.174211
1410.185	54.0957	1410.185	86.580	1410.185	10.8966	1410.185	24.0272	1410.185	29.7194	1410.185	62.2286	1410.185	11.2878	1410.185	17.5714			1410.185	21.3969	1410.185	13.6071	1410.185	14.0737	1410.185	40.3171	1410.185	19.3538	1410.185	3.33735	1410.185	2.8364	1410.185	3.22807		0.196159
1411.435	52.6087	1411.435	84.960	1411.435	11.4483	1411.435	23.8095	1411.435	29.1079	1411.435	58.0381	1411.435	11.2302	1411.435	17.8571			1411.435	21.2519	1411.435	13.1190	1411.435	11.7158	1411.435	36.2683	1411.435	18.1385	1411.435	3.69880	1411.435	2.4720	1411.435	2.44444		0.146776
1412.686	55.2435	1412.686	81.060	1412.686	10.6466	1412.686	23.3469	1412.686	27.3309	1412.686	59.7238	1412.686	11.6619	1412.686	17.5974			1412.686	20.0305	1412.686	13.4048	1412.686	12.9684	1412.686	36.8780	1412.686	21.8692	1412.686	3.48193	1412.686	3.0047	1412.686	3.70175		0.234568
1413.936	51.4739	1413.936	79.780	1413.936	11.4914	1413.936	25.0000	1413.936	29.3741	1413.936	57.1429	1413.936	12.1727	1413.936	16.4545			1413.936	21.3359	1413.936	12.6667	1413.936	11.8316	1413.936	41.0976	1413.936	20.3462	1413.936	3.96988	1413.936	3.4206	1413.936	3.53216		0.167353
1415.186	55.6217	1415.186	79.400	1415.186	10.9310	1415.186	23.6463	1415.186	27.3597	1415.186	57.4571	1415.186	11.6619	1415.186	16.8312			1415.186	22.0763	1415.186	13.6786	1415.186	12.0526	1415.186	37.2927	1415.186	18.7692	1415.186	3.29518	1415.186	3.1589	1415.186	2.61988		0.194787
1416.436	54.2783	1416.436	85.000	1416.436	13.7155	1416.436	25.1565	1416.436	28.1439	1416.436	63.8857	1416.436	11.2014	1416.436	18.4026			1416.436	20.9008	1416.436	14.3810	1416.436	13.2000	1416.436	34.1789	1416.436	20.6538	1416.436	3.60241	1416.436	2.7336	1416.436	3.41520		0.108368
1417.686	54.7652	1417.686	79.240	1417.686	9.8103	1417.686	25.2177	1417.686	28.7986	1417.686	59.6000	1417.686	10.6403	1417.686	18.7662			1417.686	21.5114	1417.686	14.0000	1417.686	13.3789	1417.686	37.5935	1417.686	19.5462	1417.686	3.76506	1417.686	3.0234	1417.686	2.88304		0.138546
1418.936	53.9565	1418.936	77.720	1418.936	12.3966	1418.936	25.4762	1418.936	28.8489	1418.936	62.7810	1418.936	11.7410	1418.936	17.7273			1418.936	20.8931	1418.936	15.5238	1418.936	11.9368	1418.936	37.8374	1418.936	18.4923	1418.936	3.80723	1418.936	3.7523	1418.936	2.97661		0.146776
1420.187	54.1043	1420.187	79.820	1420.187	11.4914	1420.187	26.1905	1420.187	28.2806	1420.187	63.8571	1420.187	11.5612	1420.187	18.3896			1420.187	20.0382	1420.187	14.7024	1420.187	12.0842	1420.187	36.6911	1420.187	20.7462	1420.187	3.15663	1420.187	3.0280	1420.187	2.88889		0.155007
1421.437	50.7435	1421.437	85.160	1421.437	11.8534	1421.437	26.2041	1421.437	29.6978	1421.437	62.9810	1421.437	13.4676	1421.437	15.8312			1421.437	21.5344	1421.437	13.1548	1421.437	13.0842	1421.437	36.4309	1421.437	20.3846	1421.437	3.74096	1421.437	2.6168	1421.437	3.14620		0.155007
1422.687	52.7783	1422.687	78.600	1422.687	11.0776	1422.687	24.1905	1422.687	28.7842	1422.687	62.4286	1422.687	11.3453	1422.687	18.5065			1422.687	20.9160	1422.687	13.3571	1422.687	12.2632	1422.687	35.9106	1422.687	19.0462	1422.687	3.74699	1422.687	2.5234	1422.687	2.98246		0.204390
1423.937	51.9783	1423.937	82.740	1423.937	11.0517	1423.937	22.8027	1423.937	27.6115	1423.937	61.0571	1423.937	10.9496	1423.937	15.7143			1423.937	22.1069	1423.937	14.7143	1423.937	11.4526	1423.937	38.7480	1423.937	20.7308	1423.937	4.10241	1423.937	2.7196	1423.937	2.99415		0.159122
1425.187	50.7261	1425.187	82.920	1425.187	11.2672	1425.187	25.5646	1425.187	28.8993	1425.187	62.3238	1425.187	13.5180	1425.187	18.7532			1425.187	21.8397	1425.187	13.3333	1425.187	13.7263	1425.187	39.3252	1425.187	19.1615	1425.187	4.06627	1425.187	3.0093	1425.187	3.38596		0.171468
1426.437	52.6217	1426.437	80.440	1426.437	10.6034	1426.437	25.3878	1426.437	28.6043	1426.437	63.9048	1426.437	12.2662	1426.437	16.6623			1426.437	21.2061	1426.437	13.3452	1426.437	12.6421	1426.437	37.5203	1426.437	21.3231	1426.437	3.50000	1426.437	3.1776	1426.437	2.96491		0.193416
1427.688	52.4870	1427.688	82.180	1427.688	10.9052	1427.688	23.2653	1427.688	29.3597	1427.688	65.6571	1427.688	11.5180	1427.688	20.1299			1427.688	19.5878	1427.688	12.2619	1427.688	12.0947	1427.688	36.0976	1427.688	20.0154	1427.688	4.39157	1427.688	2.8318	1427.688	3.03509		0.155007
1428.938	51.8739	1428.938	78.880	1428.938	9.2586	1428.938	25.4694	1428.938	31.1439	1428.938	65.7238	1428.938	11.0432	1428.938	17.3896			1428.938	21.3511	1428.938	14.1786	1428.938	13.3158	1428.938	36.6911	1428.938	20.5077	1428.938	3.21687	1428.938	3.5981	1428.938	3.07602		0.176955
1430.188	54.2783	1430.188	75.540	1430.188	10.5345	1430.188	25.2381	1430.188	30.8921	1430.188	61.7429	1430.188	11.1871	1430.188	19.2857			1430.188	20.3893	1430.188	13.7262	1430.188	9.5263	1430.188	38.4228	1430.188	20.5077	1430.188	3.54217	1430.188	3.0794	1430.188	2.83041		0.170096
1431.438	53.6870	1431.438	75.660	1431.438	12.5086	1431.438	22.9592	1431.438	29.3597	1431.438	58.6571	1431.438	12.5683	1431.438	19.1558			1431.438	19.1908	1431.438	14.8690	1431.438	11.1368	1431.438	39.4959	1431.438	19.6308	1431.438	3.69277	1431.438	3.0841	1431.438	2.77778		0.187929
1432.688	52.2870	1432.688	81.340	1432.688	11.1810	1432.688	25.1633	1432.688	30.1223	1432.688	64.7714	1432.688	12.7050	1432.688	17.0390			1432.688	21.9237	1432.688	14.0833	1432.688	12.7474	1432.688	37.9187	1432.688	22.0385	1432.688	3.45783	1432.688	3.2336	1432.688	3.15789		0.137174
1433.938	52.2652	1433.938	76.260	1433.938	11.3448	1433.938	24.8776	1433.938	28.4604	1433.938	61.9810	1433.938	12.5971	1433.938	17.6494			1433.938	18.3435	1433.938	12.9048	1433.938	11.8211	1433.938	38.3740	1433.938	21.0385	1433.938	4.30120	1433.938	2.5654	1433.938	3.52047		0.127572
1435.189	54.0435	1435.189	74.380	1435.189	11.1121	1435.189	24.5510	1435.189	30.1007	1435.189	60.4952	1435.189	11.4676	1435.189	18.5195			1435.189	19.8321	1435.189	15.0238	1435.189	13.4000	1435.189	40.8780	1435.189	22.2769	1435.189	3.43976	1435.189	2.6028	1435.189	2.87135		0.142661
1436.439	53.5957	1436.439	72.780	1436.439	10.8879	1436.439	23.7075	1436.439	28.9856	1436.439	62.5429	1436.439	12.8129	1436.439	17.1039			1436.439	19.4198	1436.439	15.7857	1436.439	12.2105	1436.439	39.7724	1436.439	21.3538	1436.439	3.62048	1436.439	3.0140	1436.439	3.28070		0.172840
1437.689	53.0261	1437.689	81.800	1437.689	11.3966	1437.689	23.9932	1437.689	27.6043	1437.689	63.7524	1437.689	12.6403	1437.689	15.8442			1437.689	20.6718	1437.689	14.0714	1437.689	11.5263	1437.689	40.6179	1437.689	20.7308	1437.689	3.52410	1437.689	3.1869	1437.689	2.82456		0.190672
1438.939	52.0304	1438.939	81.740	1438.939	11.7845	1438.939	23.6327	1438.939	29.5755	1438.939	65.5429	1438.939	13.2734	1438.939	17.9221			1438.939	20.9695	1438.939	14.7619	1438.939	10.4316	1438.939	38.1138	1438.939	21.0462	1438.939	3.33735	1438.939	2.7103	1438.939	3.09942		0.163237
1440.189	51.4913	1440.189	73.600	1440.189	10.7241	1440.189	25.8980	1440.189	28.5827	1440.189	60.7238	1440.189	10.4029	1440.189	17.9351			1440.189	20.3588	1440.189	15.3929	1440.189	12.9263	1440.189	38.4797	1440.189	19.0846	1440.189	3.81325	1440.189	3.3879	1440.189	3.20468		0.192044
1441.439	48.8652	1441.439	70.620	1441.439	11.1552	1441.439	23.6871	1441.439	28.5612	1441.439	60.9810	1441.439	11.3165	1441.439	18.3377			1441.439	19.6107	1441.439	14.2976	1441.439	10.7158	1441.439	38.4797	1441.439	20.1769	1441.439	3.56627	1441.439	2.8131	1441.439	2.84211		0.170096
1442.690	52.7478	1442.690	71.880	1442.690	11.8879	1442.690	23.1156	1442.690	28.1079	1442.690	61.9524	1442.690	11.5899	1442.690	16.1169			1442.690	21.1374	1442.690	13.2857	1442.690	11.9474	1442.690	38.1057	1442.690	21.9077	1442.690	3.32530	1442.690	2.9019	1442.690	3.32164		0.182442
1443.940	51.7870	1443.940	71.760	1443.940	11.3793	1443.940	23.8435	1443.940	27.9209	1443.940	61.6667	1443.940	11.1079	1443.940	18.6883			1443.940	17.9313	1443.940	15.9762	1443.940	11.8947	1443.940	39.4553	1443.940	21.4692	1443.940	3.22892	1443.940	3.2430	1443.940	3.28655		0.128944
1445.190	53.5000	1445.190	74.140	1445.190	11.4483	1445.190	23.5034	1445.190	26.7986	1445.190	59.3238	1445.190	11.9712	1445.190	16.3377			1445.190	21.0382	1445.190	14.0238	1445.190	11.5263	1445.190	37.8130	1445.190	21.6462	1445.190	3.55422	1445.190	2.6308	1445.190	3.32164		0.207133
1446.440	54.9261	1446.440	73.440	1446.440	12.7931	1446.440	24.6463	1446.440	29.1439	1446.440	62.4667	1446.440	11.3237	1446.440	18.0519			1446.440	19.6718	1446.440	15.5952	1446.440	10.2316	1446.440	39.7967	1446.440	20.3769	1446.440	3.11446	1446.440	3.0374	1446.440	2.71930		0.181070
1447.690	52.4435	1447.690	72.340	1447.690	11.4828	1447.690	24.9252	1447.690	29.7410	1447.690	61.4095	1447.690	11.1871	1447.690	16.5844			1447.690	20.1756	1447.690	15.0238	1447.690	11.5053	1447.690	39.8211	1447.690	19.2077	1447.690	3.72892	1447.690	3.2477	1447.690	2.64327		0.185185
1448.940	48.8522	1448.940	72.360	1448.940	11.2500	1448.940	24.6803	1448.940	28.1367	1448.940	66.6286	1448.940	13.9281	1448.940	15.6104			1448.940	18.9847	1448.940	15.4524	1448.940	11.3474	1448.940	39.6179	1448.940	18.9846	1448.940	4.32530	1448.940	3.2991	1448.940	2.90643		0.176955
1450.191	51.1000	1450.191	68.980	1450.191	12.5000	1450.191	22.8367	1450.191	29.1727	1450.191	61.9238	1450.191	13.2518	1450.191	17.8571			1450.191	19.2519	1450.191	14.8214	1450.191	12.0632	1450.191	39.4634	1450.191	16.7769	1450.191	3.07831	1450.191	3.2710	1450.191	2.74269		0.108368
1451.441	49.6217	1451.441	77.420	1451.441	10.6724	1451.441	22.1224	1451.441	30.5971	1451.441	61.3714	1451.441	13.4101	1451.441	21.5844			1451.441	19.0916	1451.441	12.6786	1451.441	12.9368	1451.441	37.7805	1451.441	20.3846	1451.441	3.46988	1451.441	3.4393	1451.441	3.03509		0.170096
1452.691	52.6565	1452.691	75.420	1452.691	10.9828	1452.691	22.4830	1452.691	26.9065	1452.691	62.3619	1452.691	13.3237	1452.691	20.1948			1452.691	21.3588	1452.691	16.4881	1452.691	11.5789	1452.691	36.2520	1452.691	20.0769	1452.691	3.47590	1452.691	3.3832	1452.691	3.12281		0.194787
1453.941	51.0348	1453.941	67.040	1453.941	13.0086	1453.941	23.3946	1453.941	28.8705	1453.941	62.8000	1453.941	12.3741	1453.941	19.2078			1453.941	20.5802	1453.941	14.2976	1453.941	13.0000	1453.941	37.5285	1453.941	19.5769	1453.941	3.50000	1453.941	2.7850	1453.941	2.62573		0.204390
1455.191	52.4522	1455.191	71.380	1455.191	11.5259	1455.191	24.1088	1455.191	30.4892	1455.191	61.9143	1455.191	13.4748	1455.191	21.9870			1455.191	19.7481	1455.191	15.2857	1455.191	12.2526	1455.191	41.0894	1455.191	20.6000	1455.191	3.53614	1455.191	3.1916	1455.191	2.79532		0.131687
1456.441	52.2043	1456.441	73.740	1456.441	11.3879	1456.441	25.1565	1456.441	29.4460	1456.441	65.1810	1456.441	13.4892	1456.441	19.9091			1456.441	23.5878	1456.441	13.4048	1456.441	12.8421	1456.441	43.2195	1456.441	22.1385	1456.441	3.75301	1456.441	3.6729	1456.441	3.45614		0.128944
1457.692	52.5000	1457.692	72.820	1457.692	12.0517	1457.692	26.0068	1457.692	28.1942	1457.692	64.2952	1457.692	13.1079	1457.692	20.9870			1457.692	18.6947	1457.692	12.5833	1457.692	11.4842	1457.692	40.2439	1457.692	21.8462	1457.692	3.12651	1457.692	2.8131	1457.692	3.28070		0.131687
1458.942	49.8913	1458.942	75.400	1458.942	11.1293	1458.942	23.5170	1458.942	27.3957	1458.942	62.5905	1458.942	13.2878	1458.942	18.5714			1458.942	20.9313	1458.942	12.6429	1458.942	12.0842	1458.942	41.4715	1458.942	18.6308	1458.942	3.79518	1458.942	3.7850	1458.942	3.30994		0.167353
1460.192	49.1348	1460.192	72.960	1460.192	12.6724	1460.192	25.0884	1460.192	27.4245	1460.192	61.8952	1460.192	12.7410	1460.192	18.9351			1460.192	19.7557	1460.192	12.3214	1460.192	13.2105	1460.192	39.1138	1460.192	22.6769	1460.192	3.49398	1460.192	3.0654	1460.192	3.05263		0.196159
1461.442	49.8435	1461.442	76.520	1461.442	11.7241	1461.442	25.7619	1461.442	27.8993	1461.442	62.1619	1461.442	11.5252	1461.442	19.2078			1461.442	20.5802	1461.442	14.9881	1461.442	12.5474	1461.442	41.2439	1461.442	20.4692	1461.442	3.52410	1461.442	3.6121	1461.442	3.54386		0.163237
1462.692	50.1391	1462.692	72.600	1462.692	12.1379	1462.692	24.3605	1462.692	27.5324	1462.692	62.9333	1462.692	12.5468	1462.692	17.7662			1462.692	20.2366	1462.692	13.0833	1462.692	11.1263	1462.692	40.9675	1462.692	20.9846	1462.692	3.04819	1462.692	2.8598	1462.692	3.34503		0.138546
1463.942	50.2435	1463.942	73.040	1463.942	11.0690	1463.942	26.0476	1463.942	26.4460	1463.942	63.0952	1463.942	12.2014	1463.942	20.1039			1463.942	18.4275	1463.942	13.4405	1463.942	10.8947	1463.942	38.6667	1463.942	20.5923	1463.942	3.33133	1463.942	3.6495	1463.942	2.82456		0.134431
1465.193	52.7348	1465.193	76.940	1465.193	13.7931	1465.193	23.7891	1465.193	27.6763	1465.193	62.0762	1465.193	12.6331	1465.193	18.0390			1465.193	19.4809	1465.193	13.8333	1465.193	11.5789	1465.193	39.0163	1465.193	21.3692	1465.193	4.15060	1465.193	3.2477	1465.193	3.02924		0.133059
1466.443	48.1261	1466.443	75.300	1466.443	11.9224	1466.443	23.7143	1466.443	28.2806	1466.443	62.2667	1466.443	12.3094	1466.443	18.9870			1466.443	18.6336	1466.443	14.9286	1466.443	11.0000	1466.443	39.0244	1466.443	20.4846	1466.443	3.15060	1466.443	3.2477	1466.443	3.54386		0.149520
1467.693	50.5478	1467.693	76.680	1467.693	12.6293	1467.693	23.6190	1467.693	29.1655	1467.693	65.9238	1467.693	11.9281	1467.693	15.8961			1467.693	19.2137	1467.693	14.7500	1467.693	11.8421	1467.693	38.1951	1467.693	22.1923	1467.693	3.62048	1467.693	3.4953	1467.693	3.50292		0.208505
1468.943	48.2348	1468.943	76.400	1468.943	12.7414	1468.943	24.5986	1468.943	27.4604	1468.943	60.0571	1468.943	11.7914	1468.943	17.8312			1468.943	20.3969	1468.943	13.7262	1468.943	12.8105	1468.943	38.8943	1468.943	19.0923	1468.943	3.48193	1468.943	3.7009	1468.943	3.46784		0.164609
1470.193	49.6826	1470.193	75.980	1470.193	12.0086	1470.193	23.7415	1470.193	25.8489	1470.193	63.2952	1470.193	13.3237	1470.193	17.5714			1470.193	21.7099	1470.193	13.8095	1470.193	12.8737	1470.193	39.9268	1470.193	19.1923	1470.193	4.61446	1470.193	2.7196	1470.193	2.97076		0.175583
1471.443	49.7304	1471.443	68.360	1471.443	12.2500	1471.443	25.0884	1471.443	27.6978	1471.443	66.9524	1471.443	13.5036	1471.443	18.5584			1471.443	20.6412	1471.443	12.6667	1471.443	13.4105	1471.443	39.5772	1471.443	20.3923	1471.443	3.86145	1471.443	2.9159	1471.443	4.07602		0.171468
1472.693	49.8130	1472.693	75.720	1472.693	12.3966	1472.693	24.8435	1472.693	28.2086	1472.693	63.3429	1472.693	11.5324	1472.693	17.1169			1472.693	20.3588	1472.693	13.5000	1472.693	10.7684	1472.693	39.9919	1472.693	20.4923	1472.693	3.68072	1472.693	3.0935	1472.693	2.97661		0.198903
1473.944	49.2522	1473.944	75.040	1473.944	11.0172	1473.944	24.6259	1473.944	27.4245	1473.944	65.3619	1473.944	12.0576	1473.944	17.0390			1473.944	20.2977	1473.944	13.9405	1473.944	12.0842	1473.944	40.2195	1473.944	19.6692	1473.944	4.25301	1473.944	3.6589	1473.944	3.39181		0.159122
1475.194	48.3826	1475.194	76.900	1475.194	12.5690	1475.194	25.0952	1475.194	26.9712	1475.194	66.7524	1475.194	11.1583	1475.194	17.1948			1475.194	19.5573	1475.194	13.3571	1475.194	11.8947	1475.194	40.8211	1475.194	21.8923	1475.194	3.76506	1475.194	3.6449	1475.194	3.39766		0.117970
1476.444	48.4870	1476.444	77.400	1476.444	12.7586	1476.444	22.3741	1476.444	27.4101	1476.444	62.7714	1476.444	10.9496	1476.444	16.4545			1476.444	18.1527	1476.444	13.5952	1476.444	10.6421	1476.444	38.1057	1476.444	21.6462	1476.444	3.58434	1476.444	2.7430	1476.444	3.01170		0.190672
1477.694	48.2870	1477.694	76.420	1477.694	11.8362	1477.694	26.7211	1477.694	28.2806	1477.694	62.2381	1477.694	12.9065	1477.694	17.7403			1477.694	19.5496	1477.694	12.9405	1477.694	10.9263	1477.694	42.2033	1477.694	21.6538	1477.694	3.15060	1477.694	3.1168	1477.694	3.49123		0.109739
1478.944	49.8000	1478.944	77.200	1478.944	12.1293	1478.944	23.7483	1478.944	25.4245	1478.944	62.8095	1478.944	10.4820	1478.944	16.7273			1478.944	20.2977	1478.944	13.7143	1478.944	12.6000	1478.944	41.0406	1478.944	21.3231	1478.944	3.85542	1478.944	2.7243	1478.944	3.52047		0.223594
1480.194	49.1043	1480.194	79.340	1480.194	14.3621	1480.194	23.3878	1480.194	24.3669	1480.194	64.0000	1480.194	14.1367	1480.194	16.7662			1480.194	19.5725	1480.194	12.7143	1480.194	11.7789	1480.194	41.4472	1480.194	21.1538	1480.194	3.85542	1480.194	3.2477	1480.194	3.28655		0.124829
1481.445	47.8087	1481.445	82.740	1481.445	11.1379	1481.445	24.3810	1481.445	26.6331	1481.445	67.8286	1481.445	14.0863	1481.445	15.8571			1481.445	20.1374	1481.445	13.3333	1481.445	14.4211	1481.445	38.6016	1481.445	22.0231	1481.445	3.17470	1481.445	3.2710	1481.445	3.31579		0.178326
1482.695	48.5478	1482.695	83.780	1482.695	11.4569	1482.695	24.6803	1482.695	26.1727	1482.695	61.1048	1482.695	12.4532	1482.695	16.6494			1482.695	19.5573	1482.695	12.6429	1482.695	14.8737	1482.695	38.9837	1482.695	20.8846	1482.695	3.76506	1482.695	3.5234	1482.695	3.30994		0.133059
1483.945	48.4696	1483.945	80.280	1483.945	13.1983	1483.945	23.7483	1483.945	26.7986	1483.945	66.0857	1483.945	12.5540	1483.945	17.3896			1483.945	19.5802	1483.945	12.9762	1483.945	14.2421	1483.945	41.0406	1483.945	21.6308	1483.945	4.06627	1483.945	3.3037	1483.945	3.38012		0.157750
1485.195	47.7174	1485.195	72.540	1485.195	13.2328	1485.195	24.6122	1485.195	27.1799	1485.195	62.8762	1485.195	11.1727	1485.195	15.8182			1485.195	20.2443	1485.195	12.7381	1485.195	11.9684	1485.195	38.3496	1485.195	20.4923	1485.195	3.72289	1485.195	3.2290	1485.195	3.22807		0.134431
1486.445	47.0174	1486.445	80.860	1486.445	11.9224	1486.445	24.6395	1486.445	28.2806	1486.445	64.0571	1486.445	12.4604	1486.445	15.7792			1486.445	19.4122	1486.445	12.7381	1486.445	10.8947	1486.445	41.0081	1486.445	18.7615	1486.445	3.30120	1486.445	3.4393	1486.445	2.88304		0.181070
1487.695	48.3957	1487.695	88.360	1487.695	11.7586	1487.695	24.0408	1487.695	27.2734	1487.695	63.6381	1487.695	11.7410	1487.695	17.3506			1487.695	18.5267	1487.695	12.5952	1487.695	11.7474	1487.695	37.3496	1487.695	20.6231	1487.695	3.87349	1487.695	3.1589	1487.695	3.12281		0.176955
1488.946	47.6565	1488.946	78.160	1488.946	13.8966	1488.946	26.5238	1488.946	27.5468	1488.946	63.8857	1488.946	12.5683	1488.946	19.4935			1488.946	18.4427	1488.946	12.9762	1488.946	11.9158	1488.946	42.0976	1488.946	19.8154	1488.946	3.71084	1488.946	2.8785	1488.946	2.96491		0.123457
1490.196	48.0609	1490.196	114.520	1490.196	11.1638	1490.196	25.0476	1490.196	27.3381	1490.196	60.4095	1490.196	11.8345	1490.196	16.0000			1490.196	23.2061	1490.196	11.7738	1490.196	10.3789	1490.196	39.6098	1490.196	19.8538	1490.196	3.58434	1490.196	3.5935	1490.196	2.80117		0.152263
1491.446	50.3174	1491.446	109.800	1491.446	12.9569	1491.446	25.9252	1491.446	26.9928	1491.446	62.8095	1491.446	11.9209	1491.446	15.5065			1491.446	24.1908	1491.446	12.7619	1491.446	12.6842	1491.446	38.3008	1491.446	19.8923	1491.446	3.84337	1491.446	3.9720	1491.446	3.27485		0.183813
1492.696	50.3087	1492.696	107.280	1492.696	13.0776	1492.696	24.7075	1492.696	26.7266	1492.696	62.4286	1492.696	12.4029	1492.696	16.8961			1492.696	23.4427	1492.696	13.9524	1492.696	13.4526	1492.696	40.3008	1492.696	19.4231	1492.696	3.89157	1492.696	3.2383	1492.696	3.20468		0.201646
1493.946	49.6435	1493.946	107.080	1493.946	11.4397	1493.946	24.1156	1493.946	25.5612	1493.946	65.2190	1493.946	12.7842	1493.946	16.1169			1493.946	23.3206	1493.946	12.2500	1493.946	12.6947	1493.946	43.0650	1493.946	22.1154	1493.946	4.16265	1493.946	2.8785	1493.946	3.26316		0.144033
1495.196	49.2304	1495.196	108.620	1495.196	11.7759	1495.196	24.0680	1495.196	28.2302	1495.196	62.8381	1495.196	12.4245	1495.196	17.3766			1495.196	22.2977	1495.196	13.1786	1495.196	14.4421	1495.196	40.7398	1495.196	20.6154	1495.196	2.60241	1495.196	3.4065	1495.196	3.43275		0.172840
1496.447	49.5522	1496.447	107.520	1496.447	12.0776	1496.447	25.5918	1496.447	25.9712	1496.447	63.2381	1496.447	12.3813	1496.447	17.0519			1496.447	22.4733	1496.447	12.0119	1496.447	12.1579	1496.447	40.0406	1496.447	19.4462	1496.447	3.24699	1496.447	3.2664	1496.447	3.25146		0.155007
1497.697	49.2913	1497.697	101.120	1497.697	12.6293	1497.697	23.0612	1497.697	28.2950	1497.697	62.8667	1497.697	10.7626	1497.697	19.4545			1497.697	20.6183	1497.697	13.8333	1497.697	13.5368	1497.697	38.7236	1497.697	20.2000	1497.697	3.49398	1497.697	2.9579	1497.697	2.75439		0.223594
1498.947	49.9565	1498.947	99.680	1498.947	11.8362	1498.947	22.2721	1498.947	28.0432	1498.947	61.5143	1498.947	11.8489	1498.947	19.3117			1498.947	23.5802	1498.947	14.6429	1498.947	14.5895	1498.947	38.4634	1498.947	21.7769	1498.947	4.10241	1498.947	3.5701	1498.947	3.27485		0.253772
1500.197	23.9739	1500.197	20.240	1500.197	3.2241	1500.197	5.4694	1500.197	3.7050	1500.197	26.0571	1500.197	0.4820	1500.197	0.4675			1500.197	19.0840	1500.197	16.6310	1500.197	7.2421	1500.197	1.5854	1500.197	28.0154	1500.197	11.12651	1500.197	22.7617	1500.197	0.94737		0.233196

## Sheet: islet 1 processed
d=2,03	Cilium 1	Cilium 2	Cilium 3	Cilium 4	Cilium 5	Cilium 6	Cilium 7	Cilium 8			PM1	PM2	PM3	PM4	PM5	PM6	PM7	PM8		bg		time (s)	Cilium 1	Cilium 2	Cilium 3	Cilium 4	Cilium 5	Cilium 6	Cilium 7	Cilium 8			PM1	PM2	PM3	PM4	PM5	PM6	PM7	PM8		time (s)	Cilium 1	Cilium 2	Cilium 3	Cilium 4	Cilium 5	Cilium 6	Cilium 7
0	50.6783	79.26	15.5862	36.2245	69.518	86.2	26.1151	25.8831			19.374	23.631	30.1579	58.0244	37.9	7.78313	9.7523	10.8304		0.496571		0	50.1817	78.7634	15.0896	35.7279	69.0214	85.7034	25.6185	25.3865			18.8774	23.1344	29.6613	57.5278	37.4034	7.28656	9.25573	10.3338		0	1	1	1	1	1	1	1
1.25	50.8565	82.44	18.1724	34.3061	64.4748	83.6762	22.3094	27.5195			19.7863	23.7976	28.3789	58.6341	34.7231	7.73494	10.7196	10.8597		0.455418		1.25	50.4011	81.9846	17.717	33.8507	64.0194	83.2208	21.854	27.0641			19.3309	23.3422	27.9235	58.1787	34.2677	7.27952	10.2642	10.4042		1.25	1.00437	1.0409	1.17412	0.947457	0.927529	0.971032	0.853054
2.5	50.2783	78.48	15.6293	34.8435	68.3381	84.9333	22.777	29.026			19.6489	23.4167	27.7789	58.9268	36.0462	7.68072	9.8832	10.3977		0.455418		2.5	49.8229	78.0246	15.1739	34.3881	67.8827	84.4779	22.3216	28.5706			19.1935	22.9613	27.3235	58.4714	35.5908	7.2253	9.42778	9.94224		2.5	0.992849	0.990619	1.00558	0.962499	0.983502	0.9857	0.871306
3.75	49.8174	78.96	16.9741	32.9252	62.6187	82.8476	26.0288	28.1299			18.3817	23.8333	27.9684	57.9919	33.5692	7	9.5374	9.04094		0.478738		3.75	49.3387	78.4813	16.4954	32.4465	62.14	82.3689	25.5501	27.6512			17.903	23.3546	27.4897	57.5132	33.0905	6.52126	9.05866	8.5622		3.75	0.9832	0.996418	1.09316	0.908154	0.9003	0.961092	0.997327
5.001	50.2174	77.28	16.8017	34.4082	60.9496	84.7619	22.1727	27.2987			19.4275	21.8333	29.9053	55.5041	37.0538	7.06627	8.9626	10.2807		0.356653		5.001	49.8607	76.9233	16.445	34.0515	60.5929	84.4052	21.816	26.942			19.0708	21.4766	29.5486	55.1474	36.6971	6.70962	8.60595	9.92405		5.001	0.993604	0.976638	1.08982	0.953079	0.877886	0.984853	0.851573
6.251	47.9522	81.1	15.1552	32.9184	64.1583	83.1238	20.8201	26.8442			21.3969	24.1786	26.7789	55.5203	36.7077	6.53614	9.743	9.41521		0.454047		6.251	47.4982	80.646	14.7012	32.4644	63.7043	82.6698	20.3661	26.3902			20.9429	23.7246	26.3249	55.0663	36.2537	6.08209	9.28895	8.96116		6.251	0.946523	1.0239	0.974255	0.908655	0.922963	0.964603	0.794974
7.501	50.4261	77.62	15.25	28.7347	63.0216	82.0095	22.295	26.7922			18.6794	22.1905	24.8842	54.4715	33.1385	6.51807	10.2617	10.1287		0.430727		7.501	49.9954	77.1893	14.8193	28.304	62.5909	81.5788	21.8643	26.3615			18.2487	21.7598	24.4535	54.0408	32.7078	6.08734	9.83097	9.69793		7.501	0.996286	0.980014	0.982083	0.792209	0.906832	0.951873	0.853455
8.751	48.1087	79.2	16.3707	30.6327	63.9856	82.9333	20.8561	23.3636			18.6107	24.8333	24.4526	54.2602	34.0308	6.6747	8.9112	10.0468		0.414266		8.751	47.6944	78.7857	15.9564	30.2184	63.5713	82.519	20.4418	22.9493			18.1964	24.419	24.0383	53.8459	33.6165	6.26043	8.49693	9.63251		8.751	0.950434	1.00028	1.05744	0.845793	0.921038	0.962844	0.797932
10.001	48.8609	74.58	15.5603	35.1633	62.0719	80.2857	20.813	24.2987			21.8473	18.8452	27.1474	54.8211	35.3462	7	9.0841	10		0.356653		10.001	48.5042	74.2233	15.2036	34.8066	61.7152	79.929	20.4563	23.942			21.4906	18.4885	26.7907	54.4644	34.9895	6.64335	8.72745	9.64335		10.001	0.966572	0.942358	1.00756	0.974214	0.894146	0.932624	0.798498
11.251	46.2609	75.96	13.8448	36.2177	62.6978	84.7143	22.4029	28.5584			19.0305	21.7976	25.8316	54.0488	32.4846	6.45783	9.6542	9.71345		0.331962		11.251	45.9289	75.628	13.5128	35.8857	62.3658	84.3823	22.0709	28.2264			18.6985	21.4656	25.4996	53.7168	32.1526	6.12587	9.32224	9.38149		11.251	0.915252	0.960192	0.895505	1.00442	0.903572	0.984585	0.861522
12.502	46.0957	82.14	15.4483	33.0748	62.4892	80.5619	22.8561	24.4675			19.0687	19.6905	26.4947	53.3577	32.8308	6.5	8.9673	9.31579		0.437586		12.502	45.6581	81.7024	15.0107	32.6372	62.0516	80.1243	22.4185	24.0299			18.6311	19.2529	26.0571	52.9201	32.3932	6.06241	8.52971	8.8782		12.502	0.909855	1.03731	0.99477	0.913493	0.89902	0.934902	0.87509
13.752	50.0609	76.1	14.4138	33.8095	64.446	80.9524	21.3094	28.3636			18.229	23.6905	27.5895	54.7236	33.4385	6.70482	9.3224	10.4444		0.443073		13.752	49.6178	75.6569	13.9707	33.3664	64.0029	80.5093	20.8663	27.9205			17.7859	23.2474	27.1464	54.2805	32.9954	6.26175	8.87933	10.0014		13.752	0.988763	0.960559	0.92585	0.933903	0.927291	0.939394	0.814501
15.002	48.913	78.22	15.5172	35.8231	61.8345	80.3619	19.7554	24.2987			18.0076	22.6071	25.1579	52.813	32.4615	6.50602	9.6449	9.93567		0.374486		15.002	48.5385	77.8455	15.1427	35.4486	61.46	79.9874	19.3809	23.9242			17.6331	22.2326	24.7834	52.4385	32.087	6.13153	9.27041	9.56118		15.002	0.967255	0.988346	1.00352	0.992182	0.890448	0.933305	0.756519
16.252	46.7174	75.52	15.7759	35.2993	60.6115	78.8952	23.482	25.8052			17.8779	21.1905	26.8947	56.878	32.6538	7.37952	9.3551	9.1345		0.40192		16.252	46.3155	75.1181	15.374	34.8974	60.2096	78.4933	23.0801	25.4033			17.476	20.7886	26.4928	56.4761	32.2519	6.9776	8.95318	8.73258		16.252	0.922955	0.953718	1.01884	0.976754	0.872332	0.915871	0.900914
17.502	47.8174	78.66	14.7759	32.2585	62.1511	82.7714	22.0647	23.8312			18.9924	21.3333	35.2842	54.2195	34.4154	6.4759	9.5187	9.91813		0.469136		17.502	47.3483	78.1909	14.3068	31.7894	61.682	82.3023	21.5956	23.3621			18.5233	20.8642	34.8151	53.7504	33.9463	6.00676	9.04956	9.44899		17.502	0.943536	0.992731	0.948119	0.889762	0.893664	0.960315	0.842967
18.752	47.9696	81.56	16.0603	34.8639	62.554	84.1048	22.9496	24.2987			18.6947	20.4881	40.1895	50.2276	35.9923	6.91566	9.271	9.95322		0.421125		18.752	47.5485	81.1389	15.6392	34.4428	62.1329	83.6837	22.5285	23.8776			18.2736	20.067	39.7684	49.8065	35.5712	6.49453	8.84988	9.53209		18.752	0.947526	1.03016	1.03642	0.964029	0.900197	0.976433	0.879382
20.003	47.9783	79.46	15.6638	32.551	57.0504	79.9524	22.9784	27.3247			17.5725	21.4286	42.4632	52.7154	32.8231	6.92771	9.4673	10.1403		0.400549		20.003	47.5778	79.0595	15.2633	32.1505	56.6499	79.5519	22.5779	26.9242			17.172	21.0281	42.0627	52.3149	32.4226	6.52716	9.06675	9.7398		20.003	0.948109	1.00376	1.01151	0.899869	0.820757	0.928222	0.881309
21.253	47.2913	83.2	17.1552	33.7619	58.6619	81.381	22.4892	27.974			18.1298	19.381	40.0526	56.3577	34.2308	6.96386	9.9907	9.4269		0.45679		21.253	46.8345	82.7432	16.6984	33.3051	58.2051	80.9242	22.0324	27.5172			17.673	18.9242	39.5958	55.9009	33.774	6.50707	9.53391	8.97011		21.253	0.933298	1.05053	1.10662	0.932187	0.84329	0.944235	0.860019
22.503	48.1696	82.56	15.8017	33.4082	57.5036	80.6667	22.9856	27.8442			17.5573	21.5595	39.0737	55.7724	32.7154	5.88554	9.2897	9.05848		0.429355		22.503	47.7402	82.1306	15.3723	32.9788	57.0742	80.2373	22.5562	27.4148			17.1279	21.1301	38.6443	55.343	32.286	5.45618	8.86035	8.62913		22.503	0.951347	1.04275	1.01874	0.923055	0.826906	0.936221	0.880466
23.753	46.6478	82.74	16.8103	33.415	63.1511	83.1714	21.3957	28.5714			18.6947	21.4762	44.4632	52.5041	32.1615	6.3012	9.1215	8.84795		0.415638		23.753	46.2322	82.3244	16.3947	32.9994	62.7355	82.7558	20.9801	28.1558			18.2791	21.0606	44.0476	52.0885	31.7459	5.88556	8.70586	8.43231		23.753	0.921295	1.04521	1.08649	0.923629	0.908927	0.965606	0.818941
25.003	47.087	85.54	15.0431	31.4762	62.9353	77.6952	24.4604	26.1688			17.8779	19.3452	38.9053	52.1057	32.4923	6.77711	8.514	9.07018		0.399177		25.003	46.6878	85.1408	14.6439	31.077	62.5361	77.296	24.0612	25.7696			17.4787	18.946	38.5061	51.7065	32.0931	6.37793	8.11482	8.671		25.003	0.930375	1.08097	0.970463	0.869824	0.906039	0.901901	0.939212
26.253	45.9609	86.16	16.5259	32.3537	68.1799	80.3524	23.0576	29.4416			18.9466	22.881	38.3789	50.065	34.0769	6.3253	8.7804	7.97076		0.347051		26.253	45.6138	85.8129	16.1788	32.0066	67.8328	80.0053	22.7105	29.0945			18.5995	22.5339	38.0318	49.7179	33.7298	5.97825	8.43335	7.62371		26.253	0.908973	1.0895	1.07218	0.895844	0.98278	0.933514	0.886489
27.504	48.4478	79.44	15.4828	33.6939	65.4892	85.3429	23.3309	28.5325			17.7939	21.1429	40.9158	50.5203	33.8154	6.22892	8.8692	9.30994		0.297668		27.504	48.1501	79.1423	15.1851	33.3962	65.1915	85.0452	23.0332	28.2348			17.4962	20.8452	40.6181	50.2226	33.5177	5.93125	8.57153	9.01227		27.504	0.959515	1.00481	1.00633	0.934737	0.944511	0.99232	0.899085
28.754	46.4043	84.76	15.5345	32.0884	65.6619	81.3333	22.9568	23.8571			17.855	22.6905	40.0105	51.5041	31.0615	6.98795	8.6215	8.16374		0.463649		28.754	45.9407	84.2964	15.0709	31.6248	65.1983	80.8697	22.4932	23.3935			17.3914	22.2269	39.5469	51.0405	30.5979	6.5243	8.15785	7.70009		28.754	0.915486	1.07025	0.998756	0.885155	0.944609	0.943599	0.878003
30.004	46.7609	86.36	14.6724	35.7483	65.3669	83.4857	22.3237	27.5455			16.4809	21.8571	36.8211	55.1138	31.8538	6.46386	9.1355	9.12281		0.347051		30.004	46.4138	86.0129	14.3253	35.4012	65.0198	83.1386	21.9766	27.1984			16.1338	21.51	36.474	54.7667	31.5067	6.11681	8.78845	8.77576		30.004	0.924915	1.09204	0.949351	0.990856	0.942024	0.970074	0.857842
31.254	46.3217	78.42	15.9224	32.483	64.2374	82.6286	22.482	22.7792			20.0382	19.631	38.6947	49.9675	32.6385	5.94578	9.2336	9.18713		0.415638		31.254	45.9061	78.0044	15.5068	32.0674	63.8218	82.213	22.0664	22.3636			19.6226	19.2154	38.2791	49.5519	32.2229	5.53014	8.81796	8.77149		31.254	0.914796	0.990363	1.02764	0.897543	0.924666	0.959273	0.861344
32.504	44.7696	85.34	15.069	32.1769	62.7698	79.6762	23.2374	23.6494			18.0382	22.0238	35.5053	50.748	30.2077	5.79518	8.4112	9.25146		0.418381		32.504	44.3512	84.9216	14.6506	31.7585	62.3514	79.2578	22.819	23.231			17.6198	21.6054	35.0869	50.3296	29.7893	5.3768	7.99282	8.83308		32.504	0.883812	1.07819	0.970907	0.888899	0.903363	0.924792	0.890723
33.754	46.9609	82.72	13.1293	33.0748	66.2374	82.8667	25.3237	25.5195			17.3206	18.0119	34.4211	52.7154	31.4692	6.78916	8.5327	9.08772		0.322359		33.754	46.6385	82.3976	12.8069	32.7524	65.915	82.5443	25.0013	25.1971			16.9982	17.6895	34.0987	52.393	31.1468	6.4668	8.21034	8.76536		33.754	0.929393	1.04614	0.848725	0.916718	0.954994	0.963139	0.975909
35.005	48.0826	87.32	15.2586	32.7687	64.964	82.6762	22.2662	23.5325			17.1145	20.5	36.8211	51.6016	29.0692	5.87349	8.9673	8.41521		0.373114		35.005	47.7095	86.9469	14.8855	32.3956	64.5909	82.3031	21.8931	23.1594			16.7414	20.1269	36.448	51.2285	28.6961	5.50038	8.59419	8.0421		35.005	0.950734	1.1039	0.986471	0.90673	0.935809	0.960324	0.85458
36.255	46.5783	89.78	17.2069	31.966	64.518	77.1048	23	24.6753			17.3282	18.631	37.1158	51.3415	33.0154	7.3012	8.5093	7.61988		0.419753		36.255	46.1585	89.3602	16.7871	31.5462	64.0982	76.685	22.5802	24.2555			16.9084	18.2112	36.696	50.9217	32.5956	6.88145	8.08955	7.20013		36.255	0.919828	1.13454	1.1125	0.882958	0.928672	0.894772	0.881403
37.505	49.0435	78.68	15.8707	33.0748	67.9784	82.8571	24.7338	26.8961			16.3664	21.7024	36.3895	50.8943	33.0692	5.76506	7.9533	8.39766		0.423868		37.505	48.6196	78.2561	15.4468	32.6509	67.5545	82.4332	24.3099	26.4722			15.9425	21.2785	35.9656	50.4704	32.6453	5.34119	7.52943	7.97379		37.505	0.968871	0.993559	1.02367	0.913877	0.978747	0.961843	0.94892
38.755	46.4696	81.76	12.2931	31.6667	65.5611	85.8952	22.1151	27.026			19.1527	21.6667	35.7895	55.0813	33.4846	5.46988	8.5234	9.09357		0.407407		38.755	46.0622	81.3526	11.8857	31.2593	65.1537	85.4878	21.7077	26.6186			18.7453	21.2593	35.3821	54.6739	33.0772	5.06247	8.11599	8.68616		38.755	0.917908	1.03287	0.787673	0.874926	0.943963	0.997484	0.847343
40.005	50.0565	91.04	14.681	30.1293	64.1223	85.7143	23.2446	24.6494			16.8397	18.7619	35.8947	56.8862	31.5769	6.29518	8.7056	8.07018		0.412894		40.005	49.6436	90.6271	14.2681	29.7164	63.7094	85.3014	22.8317	24.2365			16.4268	18.349	35.4818	56.4733	31.164	5.88229	8.29271	7.65729		40.005	0.989277	1.15062	0.945557	0.831742	0.923038	0.995309	0.891218
41.255	45.6043	85.82	14.2672	33.4218	63.2014	84.0667	19.5108	26.7403			16.3359	18.7738	31.5158	55.3415	33.6385	5.95181	8.8879	9.05848		0.390947		41.255	45.2134	85.4291	13.8763	33.0309	62.8105	83.6758	19.1199	26.3494			15.945	18.3829	31.1249	54.9506	33.2476	5.56086	8.49695	8.66753		41.255	0.900992	1.08463	0.919589	0.924511	0.910014	0.976341	0.746329
42.506	49.2478	83.9	15.5776	31.5306	63.0647	82.7429	21.6403	26.7662			16.7557	19.5357	31.5895	54.1951	31.7615	5.94578	9.4953	9.46199		0.322359		42.506	48.9254	83.5776	15.2552	31.2082	62.7423	82.4205	21.3179	26.4438			16.4333	19.2133	31.2671	53.8727	31.4391	5.62342	9.17294	9.13963		42.506	0.974965	1.06112	1.01098	0.873497	0.909027	0.961695	0.83213
43.756	48.9957	87.16	14.7069	31.7891	64.964	86.4095	21.7482	27.9481			17.6718	22.4405	33.7895	52.4715	32	6.49398	7.8084	9.23392		0.345679		43.756	48.65	86.8143	14.3612	31.4434	64.6183	86.0638	21.4025	27.6024			17.3261	22.0948	33.4438	52.1258	31.6543	6.1483	7.46272	8.88824		43.756	0.969477	1.10222	0.951728	0.88008	0.936207	1.00421	0.835431
45.006	47.8348	92.92	14.4138	31.7551	62.4676	84.9524	23.3165	26.5974			16.9542	19.8929	32.3895	55.3171	31.1077	6.72892	9.4579	8.76023		0.348422		45.006	47.4864	92.5716	14.0654	31.4067	62.1192	84.604	22.9681	26.249			16.6058	19.5445	32.0411	54.9687	30.7593	6.3805	9.10948	8.41181		45.006	0.946288	1.17531	0.932122	0.879051	0.899998	0.987171	0.896542
46.256	48.3348	87.34	16.0517	30.4626	59.7554	82.2286	19.8345	24.8312			18.4351	18.7381	33.3579	54.8943	34.1308	6.05422	8.6028	9.25731		0.403292		46.256	47.9315	86.9367	15.6484	30.0593	59.3521	81.8253	19.4312	24.4279			18.0318	18.3348	32.9546	54.491	33.7275	5.65093	8.19951	8.85402		46.256	0.955159	1.10377	1.03703	0.841339	0.859908	0.95475	0.758483
47.506	48.3913	87.54	14.0431	30.1429	64.3165	82.8762	19.8345	26.7273			18.3206	20.0714	31.6526	51.065	33.2692	6.56627	9.3084	9.63158		0.333333		47.506	48.058	87.2067	13.7098	29.8096	63.9832	82.5429	19.5012	26.394			17.9873	19.7381	31.3193	50.7317	32.9359	6.23294	8.97507	9.29825		47.506	0.957679	1.1072	0.908556	0.834349	0.927004	0.963122	0.761213
48.756	47.9087	86.38	15.5	32.2789	62.9784	80.4762	21.9784	23.7013			17.2672	19.8095	31.8421	53.561	35.2923	5.96386	8.8084	8.72515		0.33882		48.756	47.5699	86.0412	15.1612	31.9401	62.6396	80.1374	21.6396	23.3625			16.9284	19.4707	31.5033	53.2222	34.9535	5.62504	8.46958	8.38633		48.756	0.947952	1.0924	1.00474	0.893981	0.907538	0.935055	0.844685
50.007	46.0522	89.72	14.6034	32.8912	61.4532	82.1333	21.9281	23.6494			15.5954	19.0952	31.0947	52.4228	36.1	5.58434	9.1636	8.30409		0.445816		50.007	45.6064	89.2742	14.1576	32.4454	61.0074	81.6875	21.4823	23.2036			15.1496	18.6494	30.6489	51.977	35.6542	5.13852	8.71778	7.85827		50.007	0.908824	1.13345	0.938233	0.908124	0.88389	0.953141	0.838545
51.257	50.6304	86.38	15.4483	31.2041	62.3309	87.4667	21.3669	26.4805			18.6565	20.7976	32.4947	55.6179	35.5	5.76506	9.0467	8.50292		0.415638		51.257	50.2148	85.9644	15.0327	30.7885	61.9153	87.0511	20.9513	26.0649			18.2409	20.382	32.0791	55.2023	35.0844	5.34942	8.63106	8.08728		51.257	1.00066	1.09142	0.996225	0.861748	0.897044	1.01572	0.817817
52.507	49.1913	84.06	14.1552	31.0544	62.8993	80.619	24.2086	27.7922			17.6412	18.8571	33.1368	55.439	37.8231	6.8012	8.6589	9.14035		0.433471		52.507	48.7578	83.6265	13.7217	30.6209	62.4658	80.1855	23.7751	27.3587			17.2077	18.4236	32.7033	55.0055	37.3896	6.36773	8.22543	8.70688		52.507	0.971625	1.06174	0.909348	0.857059	0.905021	0.935616	0.928044
53.757	46.3913	92.2	15.8534	28.7551	60.2734	80.8952	23.6115	22.6494			16.6565	22.3214	32.4211	54.8618	36.4615	6.74096	9.0187	9.75439		0.374486		53.757	46.0168	91.8255	15.4789	28.3806	59.8989	80.5207	23.237	22.2749			16.282	21.9469	32.0466	54.4873	36.087	6.36647	8.64421	9.3799		53.757	0.917003	1.16584	1.0258	0.794354	0.867831	0.939527	0.907039
55.007	49.0435	96.82	14.0948	30.5782	63.446	83.3429	21.7626	24.8442			18.7557	20.5	30.9053	57.4959	38.2	7.40361	9.528	8.25731		0.353909		55.007	48.6896	96.4661	13.7409	30.2243	63.0921	82.989	21.4087	24.4903			18.4018	20.1461	30.5514	57.142	37.8461	7.0497	9.17409	7.9034		55.007	0.970265	1.22476	0.910618	0.845957	0.914094	0.968328	0.835672
56.257	45.5913	95	14.8017	31.4762	60.0863	77.1524	23.4029	24.1948			18.3282	18.5714	31.5368	56.4146	37.9077	7.01807	8.7103	9.89474		0.30727		56.257	45.284	94.6927	14.4944	31.1689	59.779	76.8451	23.0956	23.8875			18.0209	18.2641	31.2295	56.1073	37.6004	6.7108	8.40303	9.58747		56.257	0.902401	1.20224	0.960556	0.872397	0.866094	0.89664	0.901521
57.508	49.5565	91.6	14.7672	30.3061	61.1367	84.0667	21.3381	24.1039			17.771	20.3452	28.6	56.6585	36.3846	6.43373	9.4206	8.99415		0.375857		57.508	49.1806	91.2241	14.3913	29.9302	60.7608	83.6908	20.9622	23.728			17.3951	19.9693	28.2241	56.2826	36.0087	6.05787	9.04474	8.61829		57.508	0.980051	1.1582	0.953724	0.837727	0.880319	0.976517	0.818245
58.758	47.1261	91.42	13.5	30.7551	61.2734	84.5524	21.9928	25.4026			16.9847	21.0952	30.7368	56.4146	37.0615	5.29518	8.0187	9.09357		0.352538		58.758	46.7736	91.0675	13.1475	30.4026	60.9209	84.1999	21.6403	25.0501			16.6322	20.7427	30.3843	56.0621	36.709	4.94264	7.66616	8.74103		58.758	0.932084	1.15622	0.871291	0.850947	0.882637	0.982456	0.844711
60.008	46.5348	90.66	17.0776	31.8571	58.0863	85.9429	21.9568	24.1039			17.1832	19.4643	29.1579	56.5041	37	5.90361	8.8551	9.18129		0.384088		60.008	46.1507	90.2759	16.6935	31.473	57.7022	85.5588	21.5727	23.7198			16.7991	19.0802	28.7738	56.12	36.6159	5.51952	8.47101	8.7972		60.008	0.919672	1.14617	1.10629	0.880908	0.836004	0.998313	0.842075
61.258	48.2261	99.12	13.5603	30.5034	60.6547	82.4571	23.5252	27.026			17.5114	20.0833	32.2211	56.5285	34.8538	5.57229	8.6869	8.26901		0.366255		61.258	47.8598	98.7537	13.194	30.1371	60.2884	82.0908	23.1589	26.6597			17.1451	19.717	31.8548	56.1622	34.4875	5.20603	8.32064	7.90275		61.258	0.95373	1.2538	0.874378	0.843518	0.873474	0.957848	0.903992
62.508	46.487	92.84	13.9828	28.6122	58.5971	80.3048	23.8633	29.8182			20.6183	20.3929	30.2526	54.7967	38.2769	6.11446	9.0654	8.60819		0.319616		62.508	46.1674	92.5204	13.6632	28.2926	58.2775	79.9852	23.5437	29.4986			20.2987	20.0733	29.933	54.4771	37.9573	5.79484	8.74578	8.28857		62.508	0.920004	1.17466	0.905469	0.79189	0.844339	0.933279	0.91901
63.758	49.187	97.58	13.7931	30.1156	61.187	82.3048	25.7554	22.987			16.5267	19.4524	31.6211	53.4146	38.6154	5.56627	8.5467	8.66082		0.364883		63.758	48.8221	97.2151	13.4282	29.7507	60.8221	81.9399	25.3905	22.6221			16.1618	19.0875	31.2562	53.0497	38.2505	5.20139	8.18182	8.29594		63.758	0.972906	1.23427	0.889897	0.832702	0.881206	0.956087	0.9911
65.009	46.287	95.82	16.7586	32.068	59.9209	80.2762	25.7626	25.6623			17.0153	20.881	31.0526	55.2927	36.9923	6.43373	9.5561	8.69006		0.368999		65.009	45.918	95.451	16.3896	31.699	59.5519	79.9072	25.3936	25.2933			16.6463	20.512	30.6836	54.9237	36.6233	6.06473	9.1871	8.32106		65.009	0.915034	1.21187	1.08615	0.887233	0.862803	0.932369	0.99122
66.259	49.2348	85.8	13.2328	28.2789	62.4676	78.9429	23.5468	24.8961			17.313	20.75	28.2842	51.4634	37.9846	5.66265	9.4206	7.85965		0.360768		66.259	48.874	85.4392	12.872	27.9181	62.1068	78.5821	23.186	24.5353			16.9522	20.3892	27.9234	51.1026	37.6238	5.30188	9.05983	7.49888		66.259	0.973941	1.08476	0.853038	0.781409	0.89982	0.916908	0.905049
67.509	45.887	86.58	12.3793	32.619	60.9281	79.6667	24.9568	24.2857			16.6183	19.6786	27.3895	54.3008	36.8846	6.18675	8.4579	9.08187		0.314129		67.509	45.5729	86.2659	12.0652	32.3049	60.614	79.3526	24.6427	23.9716			16.3042	19.3645	27.0754	53.9867	36.5705	5.87262	8.14377	8.76774		67.509	0.908157	1.09525	0.799567	0.904191	0.878191	0.925897	0.961908
68.759	46.2	90.26	13	30.8367	61.0144	77.4381	24.0935	25.9091			18.084	19.5	28.0211	52.9431	37.6923	6.36145	9.2336	8.56725		0.278464		68.759	45.9215	89.9815	12.7215	30.5582	60.7359	77.1596	23.815	25.6306			17.8055	19.2215	27.7426	52.6646	37.4138	6.08299	8.95514	8.28879		68.759	0.915105	1.14243	0.843065	0.855304	0.879958	0.90031	0.929602
70.009	45.013	92.1	14.1983	30.0068	57.0432	80.8095	23.1942	25.4416			17.4122	18.75	27.7684	52.8455	36.2462	6.01205	9.1729	9.11696		0.368999		70.009	44.644	91.731	13.8293	29.6378	56.6742	80.4405	22.8252	25.0726			17.0432	18.381	27.3994	52.4765	35.8772	5.64305	8.8039	8.74796		70.009	0.889647	1.16464	0.916477	0.829542	0.82111	0.938591	0.890965
71.259	46.7826	100.72	13.7328	29.9116	59.9568	80.0191	23.1439	24.3636			18.2443	19.9762	29.6737	52.0976	38.5692	5.38554	9.4439	8.49123		0.329218		71.259	46.4534	100.391	13.4036	29.5824	59.6276	79.6899	22.8147	24.0344			17.9151	19.647	29.3445	51.7684	38.24	5.05632	9.11468	8.16201		71.259	0.925703	1.27459	0.888265	0.82799	0.8639	0.929833	0.890554
72.51	45.413	97.18	13.6897	28.3946	57.0647	79.1524	21.2734	21.1299			18.1832	20.6071	29.0421	54.5772	37.9769	5.56024	8.8738	10.0468		0.286694		72.51	45.1263	96.8933	13.403	28.1079	56.778	78.8657	20.9867	20.8432			17.8965	20.3204	28.7554	54.2905	37.6902	5.27355	8.58711	9.76009		72.51	0.899258	1.23018	0.888226	0.786721	0.822614	0.920216	0.8192
73.76	47.3565	97.28	13.6638	29.3129	58.2446	76.4381	22.2878	24.1169			18.3282	17.8452	30.6105	49.6504	40.3769	5.86747	8.1215	7.75439		0.279835		73.76	47.0767	97.0002	13.384	29.0331	57.9648	76.1583	22.008	23.8371			18.0484	17.5654	30.3307	49.3706	40.0971	5.58763	7.84166	7.47455		73.76	0.938124	1.23154	0.886964	0.812615	0.839808	0.888626	0.859064
75.01	48.2913	98.74	15.4052	30.6395	58.8201	81.6476	22.8561	25.6364			16.9313	18.7857	27.1053	51.1301	37.1769	5.72289	9.3364	8.76023		0.325103		75.01	47.9662	98.4149	15.0801	30.3144	58.495	81.3225	22.531	25.3113			16.6062	18.4606	26.7802	50.805	36.8518	5.39779	9.0113	8.43513		75.01	0.95585	1.2495	0.999368	0.848479	0.84749	0.948883	0.879481
76.26	46.3696	99.02	15.7069	29.3265	57.6547	77.4952	22.6187	26.7273			18.1679	19.0833	25.8211	52.9675	37.9846	5.46988	8.6963	8.4386		0.264746		76.26	46.1049	98.7553	15.4422	29.0618	57.39	77.2305	22.354	26.4626			17.9032	18.8186	25.5564	52.7028	37.7199	5.20513	8.43155	8.17385		76.26	0.918758	1.25382	1.02336	0.813418	0.83148	0.901136	0.87257
77.51	46.3609	92.08	13.3966	29.2381	60.964	80.0191	21.9353	25.1169			17.7863	18.7976	28.9158	52.6423	35.1385	5.6988	9.0888	8.66082		0.326475		77.51	46.0344	91.7535	13.0701	28.9116	60.6375	79.6926	21.6088	24.7904			17.4598	18.4711	28.5893	52.3158	34.812	5.37233	8.76233	8.33434		77.51	0.917354	1.16493	0.866166	0.809216	0.878532	0.929865	0.843484
78.76	47.9261	97.48	13.3362	29.2041	59.0863	79.5333	22.9353	27.4286			18.0611	19.0952	28.7789	54.2602	37.7231	6.01205	8.7243	8.53216		0.363512		78.76	47.5626	97.1165	12.9727	28.8406	58.7228	79.1698	22.5718	27.0651			17.6976	18.7317	28.4154	53.8967	37.3596	5.64854	8.36079	8.16865		78.76	0.947807	1.23301	0.859709	0.807228	0.850791	0.923765	0.881073
80.011	47.8826	98.46	13.6724	29.415	60.813	80.5905	22.6835	23.9221			18.3206	18.9048	27.3684	51.6829	38.9846	5.99398	9.2944	8.79532		0.304527		80.011	47.5781	98.1555	13.3679	29.1105	60.5085	80.286	22.379	23.6176			18.0161	18.6003	27.0639	51.3784	38.6801	5.68945	8.98987	8.49079		80.011	0.948115	1.24621	0.885898	0.814782	0.876662	0.936788	0.873546
81.261	47.1783	100.74	13.2672	31.4694	58.7842	80.7143	22.482	25.961			18.5725	19.0952	29.2947	50.5854	39.8462	5.54819	8.4206	8.80117		0.344307		81.261	46.834	100.396	12.9229	31.1251	58.4399	80.37	22.1377	25.6167			18.2282	18.7509	28.9504	50.2411	39.5019	5.20388	8.07629	8.45686		81.261	0.933288	1.27465	0.856409	0.87117	0.846692	0.937769	0.864128
82.511	45.5087	98.26	14.5431	30.3605	54.9496	75.9809	24.7482	28.8442			16.2748	22.9167	30.3053	55.0406	39.7308	6.39157	8.8131	9.50292		0.300412		82.511	45.2083	97.9596	14.2427	30.0601	54.6492	75.6805	24.4478	28.5438			15.9744	22.6163	30.0049	54.7402	39.4304	6.09116	8.51269	9.20251		82.511	0.900891	1.24372	0.943873	0.841361	0.791771	0.883051	0.954301
83.761	44.4826	103.18	13.0259	31.8027	55.446	80.9238	22.6619	26.6753			18.2672	19.2143	31.3368	55.4634	42.1615	6.27711	8.7523	7.77778		0.322359		83.761	44.1602	102.858	12.7035	31.4803	55.1236	80.6014	22.3395	26.3529			17.9448	18.8919	31.0144	55.141	41.8391	5.95475	8.42994	7.45542		83.761	0.880006	1.30591	0.841872	0.881113	0.798645	0.940469	0.872007
85.011	47.4391	94.14	14.1121	29.6939	56.0504	74.9048	24.7482	25.4675			16.9695	20.2738	28.4316	54.4634	38.8615	6.40361	9.1402	8.78947		0.349794		85.011	47.0893	93.7902	13.7623	29.3441	55.7006	74.555	24.3984	25.1177			16.6197	19.924	28.0818	54.1136	38.5117	6.05382	8.79041	8.43968		85.011	0.938376	1.19078	0.912037	0.821321	0.807005	0.869919	0.952373
86.261	46.0043	99.54	12.819	30.6735	59.0863	76.819	23.9209	28.6494			18.542	18.9405	29.3895	54.0081	39.4769	5.88554	8.8224	8.23977		0.282579		86.261	45.7217	99.2574	12.5364	30.3909	58.8037	76.5364	23.6383	28.3668			18.2594	18.6579	29.1069	53.7255	39.1943	5.60296	8.53982	7.95719		86.261	0.911123	1.2602	0.830797	0.850621	0.851963	0.893038	0.922704
87.511	46.5391	94.58	14.2586	32.7347	56.2374	79.181	23.4029	27.2597			17.3206	20.2857	27.4211	52.8618	40.2846	6.43373	8.9065	8.7193		0.322359		87.511	46.2167	94.2576	13.9362	32.4123	55.915	78.8586	23.0805	26.9373			16.9982	19.9633	27.0987	52.5394	39.9622	6.11137	8.58414	8.39694		87.511	0.920987	1.19672	0.923564	0.907199	0.810111	0.920134	0.900932
88.762	45.9391	96.52	14.5517	30.3333	55.8417	78.4	24.7122	27.4416			18.7557	17.5238	30.6526	52.374	36.8385	5.6506	7.9206	9.68421		0.406036		88.762	45.5331	96.114	14.1457	29.9273	55.4357	77.994	24.3062	27.0356			18.3497	17.1178	30.2466	51.968	36.4325	5.24456	7.51456	9.27817		88.762	0.907363	1.22029	0.937443	0.837643	0.803166	0.910045	0.948773
90.012	48.4696	95.74	13.5948	29.5646	53.3165	74.5905	23.0504	27.8961			18.7786	18.5	27.5579	52.813	37.4846	5.79518	9.3785	8.60234		0.373114		90.012	48.0965	95.3669	13.2217	29.1915	52.9434	74.2174	22.6773	27.523			18.4055	18.1269	27.1848	52.4399	37.1115	5.42207	9.00539	8.22923		90.012	0.958446	1.2108	0.87621	0.817049	0.767057	0.865979	0.885191
91.262	46.9217	90.7	13.2586	32.2789	56.2086	78.8476	23.0072	26.6104			17.8626	19.6786	27.4421	53.3333	34.9615	6.23494	9.3598	9.17544		0.388203		91.262	46.5335	90.3118	12.8704	31.8907	55.8204	78.4594	22.619	26.2222			17.4744	19.2904	27.0539	52.9451	34.5733	5.84674	8.9716	8.78724		91.262	0.9273	1.14662	0.85293	0.892599	0.80874	0.915476	0.882916
92.512	49.6	90.38	13.0776	30.381	57.0863	80.5143	21.6978	27.026			18.1374	18.4524	31	53.0244	35.7923	6.37952	8.3084	8.35088		0.300412		92.512	49.2996	90.0796	12.7772	30.0806	56.7859	80.2139	21.3974	26.7256			17.837	18.152	30.6996	52.724	35.4919	6.07911	8.00799	8.05047		92.512	0.982421	1.14367	0.846753	0.841935	0.822728	0.935947	0.835231
93.762	47.1348	95.82	12.5	29.5306	54.554	76.9714	22.2878	26.7013			17.6412	18.0357	28.8632	52.0163	39.8692	5.80723	7.7009	9.00585		0.319616		93.762	46.8152	95.5004	12.1804	29.211	54.2344	76.6518	21.9682	26.3817			17.3216	17.7161	28.5436	51.6967	39.5496	5.48761	7.38128	8.68623		93.762	0.932913	1.2125	0.807202	0.817595	0.785762	0.894384	0.857512
95.012	47.9087	97.28	14.9483	30.5034	55.1295	78.7714	21.8489	29.0779			16.9695	19.0238	30.8526	50.935	37.6385	6.09036	8.2757	8.18129		0.386831		95.012	47.5219	96.8932	14.5615	30.1166	54.7427	78.3846	21.4621	28.6911			16.5827	18.637	30.4658	50.5482	37.2517	5.70353	7.88887	7.79446		95.012	0.946995	1.23018	0.964998	0.842942	0.793126	0.914602	0.837756
96.263	48.3348	99.1	14.0259	29.3741	58.4317	76.3238	22.7338	25.2468			19.916	19.9286	27.2105	54.5447	38.3846	6.06627	9.1308	9.07602		0.348422		96.263	47.9864	98.7516	13.6775	29.0257	58.0833	75.9754	22.3854	24.8984			19.5676	19.5802	26.8621	54.1963	38.0362	5.71785	8.78238	8.7276		96.263	0.956252	1.25377	0.906416	0.812409	0.841525	0.886492	0.873796
97.513	47.1739	96.4	13.6034	30.0476	58.5755	77.1143	19.9784	26.8182			19.8015	21.0119	28.0632	52.3252	37.2615	6.18072	8.0467	8.68421		0.340192		97.513	46.8337	96.0598	13.2632	29.7074	58.2353	76.7741	19.6382	26.478			19.4613	20.6717	27.723	51.985	36.9213	5.84053	7.70651	8.34402		97.513	0.933282	1.2196	0.878962	0.83149	0.843728	0.895811	0.766563
98.763	48.3174	98.78	16.1638	28.898	54.8849	76.819	21.2518	27.3247			17.7176	19.381	28.6105	51.0569	38.1538	6.26506	8.3645	9.23392		0.257888		98.763	48.0595	98.5221	15.9059	28.6401	54.627	76.5611	20.9939	27.0668			17.4597	19.1231	28.3526	50.799	37.8959	6.00717	8.10661	8.97603		98.763	0.957709	1.25086	1.0541	0.801617	0.79145	0.893326	0.819482
100.013	46.9652	98.72	14.7672	29.5374	55.5252	77.8667	22.5252	25.9481			18.771	17.8929	29.9579	53.561	37.4154	5.51205	8.1776	8.14035		0.363512		100.013	46.6017	98.3565	14.4037	29.1739	55.1617	77.5032	22.1617	25.5846			18.4075	17.5294	29.5944	53.1975	37.0519	5.14854	7.81409	7.77684		100.013	0.928658	1.24876	0.954542	0.816557	0.799197	0.904318	0.865065
101.263	44.6435	96.9	14.3017	33.9252	55.5683	75.3143	21.7482	27.0649			18.145	20.5357	30.4842	47.3577	38.3538	5.42169	8.229	9.25146		0.333333		101.263	44.3102	96.5667	13.9684	33.5919	55.235	74.981	21.4149	26.7316			17.8117	20.2024	30.1509	47.0244	38.0205	5.08836	7.89567	8.91813		101.263	0.882994	1.22603	0.925693	0.940213	0.800258	0.874889	0.835913
102.513	45.4	86.94	13.3276	34.9796	54.4892	77.2857	26.3237	28.9091			18.1679	17.6548	27.1895	48.2358	35.4077	5.72289	8.3879	8.23977		0.310014		102.513	45.09	86.63	13.0176	34.6696	54.1792	76.9757	26.0137	28.5991			17.8579	17.3448	26.8795	47.9258	35.0977	5.41288	8.07789	7.92976		102.513	0.898534	1.09988	0.862684	0.970378	0.784962	0.898163	1.01542
103.764	47.4783	97.3	13.6121	34.3129	57.6403	74.4857	24.1439	26.5844			17.626	19.1905	27.5895	49.3821	37.2	5.87952	8.9346	8.65497		0.314129		103.764	47.1642	96.9859	13.298	33.9988	57.3262	74.1716	23.8298	26.2703			17.3119	18.8764	27.2754	49.068	36.8859	5.56539	8.62047	8.34084		103.764	0.939867	1.23136	0.881266	0.951602	0.830556	0.865445	0.930177
105.014	46.6609	89.32	15	32.8707	57.4029	79	25.4748	25.8182			18.145	18.4881	28.3789	48.4878	37.1769	6.48193	8.8178	8.43275		0.359396		105.014	46.3015	88.9606	14.6406	32.5113	57.0435	78.6406	25.1154	25.4588			17.7856	18.1287	28.0195	48.1284	36.8175	6.12253	8.4584	8.07335		105.014	0.922677	1.12947	0.970243	0.909969	0.826461	0.91759	0.980361
106.264	45.5652	90.58	14.2241	34.4762	56.3885	76.8857	26.0719	28.8312			18.5725	18.7619	29.9895	48.8049	36.9385	6.42771	8.8458	8.38012		0.279835		106.264	45.2854	90.3002	13.9443	34.1964	56.1087	76.6059	25.7921	28.5514			18.2927	18.4821	29.7097	48.5251	36.6587	6.14787	8.56597	8.10028		106.264	0.902427	1.14647	0.924096	0.957133	0.812917	0.893848	1.00677
107.514	46.6304	89.56	11.8534	34.1497	55.036	72.0286	23.4532	25.3377			17.626	17.6071	28.1789	48.8293	36.0769	5.91566	7.8037	7.61404		0.237311		107.514	46.3931	89.3227	11.6161	33.9124	54.7987	71.7913	23.2159	25.1004			17.3887	17.3698	27.9416	48.592	35.8396	5.67835	7.56639	7.37673		107.514	0.924502	1.13406	0.769806	0.949184	0.793937	0.837671	0.906215
108.764	47.2174	89.48	12.8103	34.8707	53.259	73.9333	26.0647	25.8571			18.5573	20.3333	25.8737	51.3821	37.3231	5.5241	7.8879	8.67251		0.290809		108.764	46.9266	89.1892	12.5195	34.5799	52.9682	73.6425	25.7739	25.5663			18.2665	20.0425	25.5829	51.0913	37.0323	5.23329	7.59709	8.3817		108.764	0.935133	1.13237	0.829675	0.967867	0.767417	0.859271	1.00606
110.014	48.287	95.24	12.181	30.1497	57.2158	74.7524	24.7986	27.0909			17.1374	18.3214	27.6842	49.0488	38.9923	6.73494	7.757	8.35672		0.288066		110.014	47.9989	94.9519	11.8929	29.8616	56.9277	74.4643	24.5105	26.8028			16.8493	18.0333	27.3961	48.7607	38.7042	6.44687	7.46893	8.06865		110.014	0.956502	1.20553	0.788153	0.835806	0.824783	0.868861	0.95675
111.265	47.713	91.08	13.4138	34.1973	56.3597	77.5429	22.8705	26.1688			18.3359	18.9643	26.3789	49.5528	36.2077	5.58434	8.4112	8.25146		0.475995		111.265	47.237	90.604	12.9378	33.7213	55.8837	77.0669	22.3945	25.6928			17.8599	18.4883	25.9029	49.0768	35.7317	5.10834	7.9352	7.77546		111.265	0.941319	1.15033	0.857397	0.943836	0.809657	0.899228	0.874153
112.515	48.8174	92.48	11.3966	32.7211	54.295	75.6476	24.8273	23.987			17.6412	20.2024	27.3263	45.7642	37.3	5.59639	9.1402	8.32749		0.337449		112.515	48.48	92.1426	11.0592	32.3837	53.9576	75.3102	24.4899	23.6496			17.3038	19.865	26.9889	45.4268	36.9626	5.25894	8.80275	7.99004		112.515	0.966088	1.16986	0.732897	0.906396	0.781751	0.87873	0.955943
113.765	48.7435	90.14	13.7328	32.483	58.4029	74.5905	20.6259	27.5844			17.2672	19.381	28.3789	49.3659	38.0385	5.64458	8.8224	9.43275		0.326475		113.765	48.417	89.8135	13.4063	32.1565	58.0764	74.264	20.2994	27.2579			16.9407	19.0545	28.0524	49.0394	37.712	5.31811	8.49592	9.10628		113.765	0.964834	1.14029	0.888446	0.900039	0.841426	0.866523	0.792373
115.015	45.3391	96.06	14.4828	32.9524	56.4101	76.4857	21.9928	27.4935			17.9008	19.1667	27.2737	49.2195	36.4385	7.00602	7.729	8.46199		0.288066		115.015	45.051	95.7719	14.1947	32.6643	56.122	76.1976	21.7047	27.2054			17.6127	18.8786	26.9856	48.9314	36.1504	6.71795	7.44093	8.17392		115.015	0.897758	1.21594	0.940695	0.914252	0.81311	0.889085	0.847228
116.265	47.2	87.08	12.9483	32.3129	57.3813	73.6095	23.5899	25.7273			15.5115	18.4643	28.0737	50.2276	36.2692	6.21687	7.715	8.22222		0.198903		116.265	47.0011	86.8811	12.7494	32.114	57.1824	73.4106	23.391	25.5284			15.3126	18.2654	27.8748	50.0287	36.0703	6.01797	7.5161	8.02332		116.265	0.936618	1.10306	0.844911	0.898849	0.828473	0.856565	0.91305
117.515	47.0391	85.1	14.319	30.5442	55.6763	75.4952	21.1942	25.5714			17.7099	17	26.9895	50.1463	37.1923	6.3012	7.5607	8.73099		0.329218		117.515	46.7099	84.7708	13.9898	30.215	55.3471	75.166	20.865	25.2422			17.3807	16.6708	26.6603	49.8171	36.8631	5.97198	7.23148	8.40177		117.515	0.930815	1.07627	0.927112	0.845696	0.801883	0.877048	0.814449
118.766	47.0609	94.96	13.2241	32.3333	54.8849	76.9333	22.3741	25.1429			18.374	19.6667	28.5895	48.4146	37.5231	6.56024	8.6495	7.87135		0.207133		118.766	46.8538	94.7529	13.017	32.1262	54.6778	76.7262	22.167	24.9358			18.1669	19.4596	28.3824	48.2075	37.316	6.35311	8.44237	7.66422		118.766	0.933682	1.20301	0.862643	0.899189	0.792185	0.895252	0.865271
120.016	45.3348	81.74	13.75	31.1633	54.4532	75.3048	22.554	25.3896			17.0305	19.3929	27.6211	49.8537	37.7615	5.06627	8.6402	8.73099		0.294925		120.016	45.0399	81.4451	13.4551	30.8684	54.1583	75.0099	22.2591	25.0947			16.7356	19.098	27.3262	49.5588	37.4666	4.77135	8.34528	8.43607		120.016	0.897535	1.03405	0.891677	0.863984	0.784659	0.875226	0.868866
121.266	46.8696	93.22	12.2845	29.7891	53.7842	72.1429	21.6691	28.5325			17.229	19.3571	27.1895	48.6098	34.7923	6.27711	7.514	9.05848		0.308642		121.266	46.561	92.9114	11.9759	29.4805	53.4756	71.8343	21.3605	28.2239			16.9204	19.0485	26.8809	48.3012	34.4837	5.96847	7.20536	8.74984		121.266	0.927847	1.17963	0.793648	0.825138	0.774767	0.838173	0.833789
122.516	46.7696	87.52	13.3879	32.1497	52	71.4952	23.9065	26.974			16.0534	18.9048	28.4737	50.7398	34.7923	5.86747	7.7383	8.32749		0.333333		122.516	46.4363	87.1867	13.0546	31.8164	51.6667	71.1619	23.5732	26.6407			15.7201	18.5715	28.1404	50.4065	34.459	5.53414	7.40497	7.99416		122.516	0.925362	1.10694	0.865135	0.890518	0.74856	0.830327	0.920161
123.766	49.3	87.4	13.1897	34.1905	56.1799	74.1524	22.4101	24.3377			17.3588	19.9167	25.9684	50.5366	43.1308	5.73494	8.729	8.35672		0.36214		123.766	48.9379	87.0379	12.8276	33.8284	55.8178	73.7903	22.048	23.9756			16.9967	19.5546	25.6063	50.1745	42.7687	5.3728	8.36686	7.99458		123.766	0.975213	1.10505	0.850091	0.946832	0.808702	0.860995	0.860626
125.016	44.9261	91.5	13.1293	33.9252	53.4748	70.6	22.223	22.8701			17.145	19.5595	28.5158	46.4634	39.8615	5.87349	6.9252	8.5731		0.259259		125.016	44.6668	91.2407	12.87	33.6659	53.2155	70.3407	21.9637	22.6108			16.8857	19.3002	28.2565	46.2041	39.6022	5.61423	6.66594	8.31384		125.016	0.890102	1.15842	0.852906	0.942286	0.771	0.820746	0.857338
126.267	47.4391	84.14	13.0086	35.6667	54.3669	68.0381	20.9856	26.1429			17.3588	19.8452	29.2947	50.0569	42.7769	6.23494	8.2757	7.74854		0.322359		126.267	47.1167	83.8176	12.6862	35.3443	54.0445	67.7157	20.6632	25.8205			17.0364	19.5228	28.9723	49.7345	42.4545	5.91258	7.95334	7.42618		126.267	0.938922	1.06417	0.840726	0.989264	0.783011	0.790117	0.806574
127.517	49.1435	94.68	13.8362	32.8571	59.0791	71.5143	21.7338	24.5844			18.0382	19.2262	26.9053	51.6098	40.9308	5.66265	7.6028	8.17544		0.281207		127.517	48.8623	94.3988	13.555	32.5759	58.7979	71.2331	21.4526	24.3032			17.757	18.945	26.6241	51.3286	40.6496	5.38144	7.32159	7.89423		127.517	0.973707	1.19851	0.898299	0.911777	0.851879	0.831158	0.837386
128.767	47.6522	90.04	12.1983	32.2993	58.9712	70.2857	24.3165	27.4026			17.1908	20.6429	28.5789	51.6423	40.7923	6.04819	7.5421	8.09357		0.30727		128.767	47.3449	89.7327	11.891	31.992	58.6639	69.9784	24.0092	27.0953			16.8835	20.3356	28.2716	51.335	40.485	5.74092	7.23483	7.7863		128.767	0.943469	1.13927	0.788027	0.895435	0.849938	0.816518	0.937182
130.017	47.3261	92.86	14.3362	33.0068	55.6906	73.5333	20.9137	23.2597			18.3969	19.4286	30.5579	51.1382	38.5769	5.96988	8.7897	7.68421		0.288066		130.017	47.038	92.5719	14.0481	32.7187	55.4025	73.2452	20.6256	22.9716			18.1088	19.1405	30.2698	50.8501	38.2888	5.68181	8.50163	7.39614		130.017	0.937354	1.17532	0.930979	0.915775	0.802686	0.854636	0.805106
131.267	45.9304	92.12	13.3362	34.4422	54.813	73.7143	20.6619	26.6623			18.1374	18.619	27.9368	49.1301	41.6462	6.43373	8.1916	7.96491		0.245542		131.267	45.6849	91.8745	13.0907	34.1967	54.5675	73.4688	20.4164	26.4168			17.8919	18.3735	27.6913	48.8846	41.4007	6.18819	7.94606	7.71937		131.267	0.910388	1.16646	0.867527	0.957141	0.790587	0.857244	0.796937
132.517	45.6522	90.12	12.1724	34.3129	53.8345	71.5429	22.1367	19.8571			17.9924	18.2976	30.1684	49.748	42.4077	5.06627	7.743	8.85965		0.322359		132.517	45.3298	89.7976	11.85	33.9905	53.5121	71.2205	21.8143	19.5347			17.67	17.9752	29.846	49.4256	42.0853	4.74391	7.42064	8.53729		132.517	0.903314	1.14009	0.78531	0.951372	0.775297	0.831012	0.851506
133.768	48.5087	86.16	15.4052	34.2313	55.8993	73.1524	22.1655	25.4675			20.6794	20.7024	28.0105	51.7886	38.5692	5.54819	7.2103	8.40936		0.270233		133.768	48.2385	85.8898	15.135	33.9611	55.6291	72.8822	21.8953	25.1973			20.4092	20.4322	27.7403	51.5184	38.299	5.27796	6.94007	8.13913		133.768	0.961276	1.09048	1.003	0.950547	0.805968	0.8504	0.854665
135.018	48.3957	91.54	13.6379	34.2585	55.6978	76.7333	21.7122	21.8442			19.8626	20.5714	27.9053	48.2683	37.6692	5.25301	8.0374	9.14035		0.303155		135.018	48.0925	91.2368	13.3347	33.9553	55.3946	76.4301	21.409	21.541			19.5594	20.2682	27.6021	47.9651	37.366	4.94985	7.73424	8.83719		135.018	0.958368	1.15837	0.883703	0.950387	0.802572	0.891798	0.835686
136.268	47.5391	93.74	12.5259	32.1633	59.5036	71.9809	22.1942	23.7013			18.1527	19.369	26.7474	49.4959	37.9	6.10843	7.4065	8.22807		0.318244		136.268	47.2209	93.4218	12.2077	31.8451	59.1854	71.6627	21.876	23.3831			17.8345	19.0508	26.4292	49.1777	37.5818	5.79019	7.08826	7.90983		136.268	0.940997	1.18611	0.80901	0.891321	0.857492	0.83617	0.853911
137.518	47.913	83.02	14.0948	31.6259	56.2662	70.5524	24.0791	27.7143			18.5573	20.2381	27.7579	49.1301	36.7923	6.46386	7.472	8.56725		0.246914		137.518	47.6661	82.7731	13.8479	31.379	56.0193	70.3055	23.8322	27.4674			18.3104	19.9912	27.511	48.8832	36.5454	6.21695	7.22509	8.32034		137.518	0.949869	1.05091	0.917709	0.878276	0.811622	0.820335	0.930271
138.768	47.3087	85.82	13.4138	32.1973	54.9281	71.3619	23.8705	26.6494			17.626	20.6071	28.4526	48.0163	37.9154	5.95181	7.6822	8.52632		0.312757		138.768	46.9959	85.5072	13.101	31.8845	54.6153	71.0491	23.5577	26.3366			17.3132	20.2943	28.1398	47.7035	37.6026	5.63905	7.36944	8.21356		138.768	0.936515	1.08562	0.868215	0.892426	0.791281	0.829012	0.919559
140.018	46.3435	93.02	12.4483	32.966	56.6619	75.5714	23.9784	26.4416			18.0076	20.131	26.4421	48.3252	38.7231	5.57831	8.0748	9.32749		0.300412		140.018	46.0431	92.7196	12.1479	32.6656	56.3615	75.271	23.678	26.1412			17.7072	19.8306	26.1417	48.0248	38.4227	5.2779	7.77439	9.02708		140.018	0.917527	1.17719	0.805049	0.914287	0.81658	0.878273	0.924252
141.269	48.4043	107.4	12.0603	30.5986	54.518	72.4667	21.2158	26.2468			17.9924	17.0952	26.8526	47.439	34.6462	5.8494	8.4673	8.97076		0.303155		141.269	48.1011	107.097	11.7571	30.2954	54.2148	72.1635	20.9126	25.9436			17.6892	16.792	26.5494	47.1358	34.343	5.54624	8.16414	8.66761		141.269	0.958539	1.35973	0.779154	0.847949	0.785478	0.842015	0.816309
142.519	49.4348	137.34	13.5	31.6327	55.7914	69.5429	23.4892	25.8052			20.2366	21.881	25.2947	50.3415	41.1923	5.36747	9.4299	8.23392		0.326475		142.519	49.1083	137.014	13.1735	31.3062	55.4649	69.2164	23.1627	25.4787			19.9101	21.5545	24.9682	50.015	40.8658	5.04099	9.10342	7.90744		142.519	0.97861	1.73956	0.873018	0.87624	0.80359	0.807627	0.90414
143.769	53.1217	147.16	12.8879	28.7279	54.6835	73.8381	24.6763	26.5325			21.3511	18.7024	27.4526	47.7317	36.7462	6.1747	10.3037	8.40351		0.285322		143.769	52.8364	146.875	12.6026	28.4426	54.3982	73.5528	24.391	26.2472			21.0658	18.4171	27.1673	47.4464	36.4609	5.88938	10.0184	8.11819		143.769	1.0529	1.86476	0.835181	0.796088	0.788135	0.858224	0.952083
145.019	54.0739	150.6	15.0603	29.9456	56.7338	74.8286	22.6043	24.8312			20.3206	19.8333	26.9368	48.7073	37.0385	5.61446	10.8131	7.71345		0.344307		145.019	53.7296	150.256	14.716	29.6013	56.3895	74.4843	22.26	24.4869			19.9763	19.489	26.5925	48.363	36.6942	5.27015	10.4688	7.36914		145.019	1.0707	1.90768	0.975239	0.82852	0.816985	0.869093	0.868902
146.269	55.5957	149.56	15.3362	28.9048	56.4748	75.8762	22.6187	27.8052			21.6565	20.2857	26.7158	49.3415	37.2231	5.86747	9.486	8.92398		0.30727		146.269	55.2884	149.253	15.0289	28.5975	56.1675	75.5689	22.3114	27.4979			21.3492	19.9784	26.4085	49.0342	36.9158	5.5602	9.17873	8.61671		146.269	1.10176	1.89495	0.995977	0.800425	0.813769	0.881749	0.87091
147.519	55.8087	142.42	16.9483	32.8299	52.8058	75.1714	22.9568	24.1948			21.5954	18.9405	27.4421	50.122	38.8846	5.37349	9.6075	7.92982		0.342936		147.519	55.4658	142.077	16.6054	32.487	52.4629	74.8285	22.6139	23.8519			21.2525	18.5976	27.0992	49.7791	38.5417	5.03055	9.26456	7.58688		147.519	1.1053	1.80385	1.10045	0.909288	0.760095	0.873109	0.882715
148.77	55.5174	139.5	15.9569	32.8027	52.3813	73.1714	23.5899	24.1688			21.0382	20.3452	24.3263	48.122	37.7231	5.33735	10.6729	8.30994		0.253772		148.77	55.2636	139.246	15.7031	32.5489	52.1275	72.9176	23.3361	23.915			20.7844	20.0914	24.0725	47.8682	37.4693	5.08358	10.4191	8.05617		148.77	1.10127	1.7679	1.04066	0.911022	0.755237	0.850813	0.910908
150.02	56.9522	134.84	15.6638	30.3605	55.7194	74.4476	21.6115	25.026			21.4427	18.9167	27.2737	48.5854	35.4308	6.54217	9.7103	8.67836		0.248285		150.02	56.7039	134.592	15.4155	30.1122	55.4711	74.1993	21.3632	24.7777			21.1944	18.6684	27.0254	48.3371	35.1825	6.29388	9.46202	8.43008		150.02	1.12997	1.70881	1.0216	0.84282	0.80368	0.865768	0.833897
151.27	54.5652	128.54	16.931	28.7619	54.8993	77.2952	22.6835	25.8312			19.2061	20.5833	24.8421	45.1301	32.3462	5.34337	8.7804	7.90058		0.285322		151.27	54.2799	128.255	16.6457	28.4766	54.614	77.0099	22.3982	25.5459			18.9208	20.298	24.5568	44.8448	32.0609	5.05805	8.49508	7.61526		151.27	1.08167	1.62835	1.10312	0.79704	0.791261	0.898562	0.874296
152.52	56.3739	118.3	15.3017	31.415	55.6691	73.8952	20.8201	24.7013			18.8931	17.0476	26.6632	48.4472	34.6	5.18675	8.3645	7.70175		0.311385		152.52	56.0625	117.989	14.9903	31.1036	55.3577	73.5838	20.5087	24.3899			18.5817	16.7362	26.3518	48.1358	34.2886	4.87537	8.05312	7.39036		152.52	1.11719	1.49801	0.993418	0.870569	0.802037	0.858587	0.800542
153.77	54.8435	117.7	15.7931	30.8707	54.8849	73.7714	22.7914	23.4286			19.8931	17.3333	24.0737	45.1057	35.4462	5.22892	8.0607	6.87135		0.209877		153.77	54.6336	117.49	15.5832	30.6608	54.675	73.5615	22.5815	23.2187			19.6832	17.1234	23.8638	44.8958	35.2363	5.01904	7.85082	6.66147		153.77	1.08872	1.49168	1.03271	0.858175	0.792146	0.858326	0.881453
155.02	52.3087	114.18	16.1293	34.7143	53.6475	77.4667	23.3525	22.8052			17.5802	19.0476	23.3474	47.0325	30.9462	5.65663	9.4626	7.4386		0.257888		155.02	52.0508	113.922	15.8714	34.4564	53.3896	77.2088	23.0946	22.5473			17.3223	18.7897	23.0895	46.7746	30.6883	5.39874	9.20471	7.18071		155.02	1.03725	1.44638	1.05181	0.964411	0.773522	0.900884	0.901481
156.271	56.0043	122.54	14.4914	29.5646	53.6403	77.9905	22.5468	25.7273			19.4427	18.1429	24.9895	47.7805	32.7462	5.99398	9.0561	7.07602		0.352538		156.271	55.6518	122.187	14.1389	29.2121	53.2878	77.638	22.1943	25.3748			19.0902	17.7904	24.637	47.428	32.3937	5.64144	8.70356	6.72348		156.271	1.109	1.55132	0.936992	0.817625	0.772047	0.905891	0.866336
157.521	54.2304	113.5	14.3362	33.8231	52.5036	75.9429	22.6043	26.3636			19.6183	18.9405	24.7895	48.2033	32.7154	5.25904	8.9533	7.23392		0.260631		157.521	53.9698	113.239	14.0756	33.5625	52.243	75.6823	22.3437	26.103			19.3577	18.6799	24.5289	47.9427	32.4548	4.99841	8.69267	6.97329		157.521	1.07549	1.43772	0.932798	0.93939	0.756909	0.883072	0.872168
158.771	56.4696	117.66	15.3276	32.3265	53.6331	75.9238	21.3237	20.6494			16.771	17.5476	23.5579	47.4309	34.9538	5.20482	8.0841	6.16959		0.344307		158.771	56.1253	117.316	14.9833	31.9822	53.2888	75.5795	20.9794	20.3051			16.4267	17.2033	23.2136	47.0866	34.6095	4.86051	7.73979	5.82528		158.771	1.11844	1.48947	0.992953	0.895159	0.772062	0.881872	0.818915
160.021	54.9217	115.06	14.5776	35.1088	52.1655	76.1333	22.3525	25.7662			18.4809	19.2857	27.4737	45.626	32.1769	5.36747	8.8037	8.34503		0.327846		160.021	54.5939	114.732	14.2498	34.781	51.8377	75.8055	22.0247	25.4384			18.1531	18.9579	27.1459	45.2982	31.8491	5.03962	8.47585	8.01718		160.021	1.08792	1.45667	0.944341	0.973495	0.751037	0.884509	0.859716
161.271	54.087	114.58	14.7845	34.0272	52.9712	77.9905	22.6619	27.8701			17.9924	18.7381	25.2316	46.1951	32.0692	6.16265	8.7103	7.06433		0.23594		161.271	53.8511	114.344	14.5486	33.7913	52.7353	77.7546	22.426	27.6342			17.7565	18.5022	24.9957	45.9592	31.8333	5.92671	8.47436	6.82839		161.271	1.07312	1.45174	0.964143	0.945794	0.764042	0.907251	0.87538
162.521	54.4565	105.32	14.1121	34.8163	53.4389	78.8095	24.2878	24.3117			17.7023	19.9881	26.5789	47.7236	32.0308	6.27108	8.9159	7.69591		0.323731		162.521	54.1328	104.996	13.7884	34.4926	53.1152	78.4858	23.9641	23.988			17.3786	19.6644	26.2552	47.3999	31.7071	5.94735	8.59217	7.37218		162.521	1.07873	1.33306	0.913765	0.965423	0.769546	0.915783	0.935419
163.772	54.7478	106.28	15.7586	35.5102	57.1367	73.5143	21.7914	26.1169			19.6565	17.2857	25.3158	48.4797	33.9231	5.51807	8.5093	6.66082		0.278464		163.772	54.4693	106.002	15.4801	35.2317	56.8582	73.2358	21.5129	25.8384			19.378	17.0072	25.0373	48.2012	33.6446	5.23961	8.23084	6.38236		163.772	1.08544	1.34582	1.02588	0.986112	0.823777	0.854526	0.839741
165.022	53.8391	106.16	13.8793	36.0204	55.2878	79.4476	22.7842	24.1169			17.2137	19.9762	24.4632	49.3821	32.9154	5.04217	9.1682	7.5731		0.377229		165.022	53.4619	105.783	13.5021	35.6432	54.9106	79.0704	22.407	23.7397			16.8365	19.599	24.086	49.0049	32.5382	4.66494	8.79097	7.19587		165.022	1.06537	1.34304	0.894791	0.997628	0.795558	0.922605	0.874639
166.272	55.8304	109.82	14.2414	36.449	56.4748	74.0762	24.5468	26.0909			18.8626	17.4405	23.2526	46.3902	32.6615	5.3494	9.1963	7.19883		0.27572		166.272	55.5547	109.544	13.9657	36.1733	56.1991	73.8005	24.2711	25.8152			18.5869	17.1648	22.9769	46.1145	32.3858	5.07368	8.92058	6.92311		166.272	1.10707	1.3908	0.925515	1.01247	0.814227	0.861115	0.947403
167.522	54.0174	105.06	13.9741	33.5034	54.3381	72.9238	23.7122	24.7143			17.7634	19.25	26.3579	46.1545	31.1	5.3253	8.4533	7.74854		0.278464		167.522	53.7389	104.782	13.6956	33.2249	54.0596	72.6453	23.4337	24.4358			17.4849	18.9715	26.0794	45.876	30.8215	5.04684	8.17484	7.47008		167.522	1.07089	1.33033	0.907619	0.929943	0.78323	0.847636	0.914718
168.772	53.0217	99.78	13.7155	33.9728	53.5396	74.6381	23.4388	24.9351			18.4046	18.119	25.1895	43.6748	34.1385	5.5241	8.1589	6.95322		0.263374		168.772	52.7583	99.5166	13.4521	33.7094	53.2762	74.3747	23.1754	24.6717			18.1412	17.8556	24.9261	43.4114	33.8751	5.26073	7.89553	6.68985		168.772	1.05135	1.26349	0.891482	0.943503	0.771879	0.867815	0.904635
170.022	52.8739	108.98	13.8017	32.5578	53.2302	80.6476	22.3597	25.2208			19.0305	17.8333	25.3684	47.9837	32.1538	5.84337	8.4346	7.4152		0.349794		170.022	52.5241	108.63	13.4519	32.208	52.8804	80.2978	22.0099	24.871			18.6807	17.4835	25.0186	47.6339	31.804	5.49358	8.08481	7.06541		170.022	1.04668	1.3792	0.891467	0.90148	0.766145	0.936926	0.85914
171.273	52.7217	102.78	14.2069	33.3741	53.0432	77.1238	20.6259	24.9481			18.5649	20.2976	21.2	45.813	32.4231	5.35542	9.1916	7.74854		0.296296		171.273	52.4254	102.484	13.9106	33.0778	52.7469	76.8275	20.3296	24.6518			18.2686	20.0013	20.9037	45.5167	32.1268	5.05912	8.8953	7.45224		171.273	1.04471	1.30116	0.921865	0.925825	0.764211	0.896434	0.793551
172.523	52.2304	96.3	14.2155	31.5782	53.6835	76.5143	20.7842	24.4935			17.9237	20.4286	24.0947	45.7154	32.6846	5.12651	7.5	7.55556		0.33882		172.523	51.8916	95.9612	13.8767	31.2394	53.3447	76.1755	20.4454	24.1547			17.5849	20.0898	23.7559	45.3766	32.3458	4.78769	7.16118	7.21674		172.523	1.03407	1.21835	0.919617	0.874369	0.772871	0.888827	0.79807
173.773	53.1435	101.52	12.5	30.5714	54.1223	75.2286	23.0935	25.4935			18.6412	17.9881	25.5053	47.626	31.1385	5.12048	7.5888	6.84795		0.308642		173.773	52.8349	101.211	12.1914	30.2628	53.8137	74.92	22.7849	25.1849			18.3326	17.6795	25.1967	47.3174	30.8299	4.81184	7.28016	6.53931		173.773	1.05287	1.285	0.80793	0.847034	0.779666	0.874177	0.88939
175.023	54.1174	103.04	12.9224	31.9796	55.0863	75.1333	21.7554	24.7532			18.1069	20.369	23.2632	44.2846	29.0462	5.03614	7.7617	8.25146		0.260631		175.023	53.8568	102.779	12.6618	31.719	54.8257	74.8727	21.4948	24.4926			17.8463	20.1084	23.0026	44.024	28.7856	4.77551	7.50107	7.99083		175.023	1.07323	1.30491	0.839104	0.887792	0.794328	0.873625	0.839032
176.273	53.0522	94.74	16.1121	32.7619	53.2374	78.8095	25.6043	23.6104			17.8931	19.8095	22.5263	47.2846	30.6	6.78313	7.3318	6.54971		0.311385		176.273	52.7408	94.4286	15.8007	32.4505	52.926	78.4981	25.2929	23.299			17.5817	19.4981	22.2149	46.9732	30.2886	6.47175	7.02041	6.23832		176.273	1.051	1.19889	1.04712	0.908267	0.766806	0.915927	0.98729
177.523	51.1304	98.96	13.2155	31.7483	52.187	77.6667	20.9353	26.1558			18.5496	20.7262	23.2947	47.1707	30.9	5.6747	7.972	7.80702		0.270233		177.523	50.8602	98.6898	12.9453	31.4781	51.9168	77.3965	20.6651	25.8856			18.2794	20.456	23.0245	46.9005	30.6298	5.40447	7.70177	7.53679		177.523	1.01352	1.25299	0.857892	0.881049	0.752183	0.903073	0.806645
178.773	51.2435	100.16	14.2845	33.3878	55.223	76.1429	22.5396	22.6623			18.7023	19.6429	23.8316	49.4065	30.9231	5.75904	8.0935	7.99415		0.358025		178.773	50.8855	99.802	13.9265	33.0298	54.865	75.7849	22.1816	22.3043			18.3443	19.2849	23.4736	49.0485	30.5651	5.40102	7.73548	7.63613		178.773	1.01402	1.26711	0.922917	0.924481	0.794898	0.884269	0.865841
180.024	53.2478	97.12	14.4052	31.6259	51.2662	75.6667	22.9568	24.0779			19.6336	20.8095	21.9895	48	34.1692	5.46988	8.028	7.05263		0.305898		180.024	52.9419	96.8141	14.0993	31.32	50.9603	75.3608	22.6509	23.772			19.3277	20.5036	21.6836	47.6941	33.8633	5.16398	7.7221	6.74673		180.024	1.055	1.22918	0.93437	0.876625	0.738326	0.879321	0.884161
181.274	54.2913	96.1	14.6379	32.551	54.3813	75.3333	22.7482	26.8442			19.4809	21.5595	20.5053	48.6341	32.8231	5.79518	8.0841	7.35088		0.30727		181.274	53.984	95.7927	14.3306	32.2437	54.074	75.026	22.4409	26.5369			19.1736	21.2522	20.198	48.3268	32.5158	5.48791	7.77683	7.04361		181.274	1.07577	1.21621	0.949701	0.90248	0.783438	0.875415	0.875965
182.524	52.5957	97.16	13.3966	31.8027	54.1439	79.0762	21.8633	25.026			19.2824	22.0476	26.0211	47.6748	32.0538	6.04217	9.0187	6.7076		0.315501		182.524	52.2802	96.8445	13.0811	31.4872	53.8284	78.7607	21.5478	24.7105			18.9669	21.7321	25.7056	47.3593	31.7383	5.72667	8.7032	6.3921		182.524	1.04182	1.22956	0.866893	0.881305	0.77988	0.918991	0.841102
183.774	52.8391	91.68	14.0431	32.0952	55.813	73.7905	22.5468	27.3506			18.3435	21	24.5684	47.2439	31.9077	5.36747	8.3084	7.10526		0.331962		183.774	52.5071	91.348	13.7111	31.7632	55.481	73.4585	22.2148	27.0186			18.0115	20.668	24.2364	46.9119	31.5757	5.03551	7.97644	6.7733		183.774	1.04634	1.15978	0.908646	0.889031	0.803823	0.857125	0.867139
185.024	54.187	93.64	13.5603	33.8571	54.0144	78.5238	21.6978	25.0909			20.2901	21.7381	23.7368	48.0569	30.7769	5.78916	8.486	8.11696		0.226337		185.024	53.9607	93.4137	13.334	33.6308	53.7881	78.2975	21.4715	24.8646			20.0638	21.5118	23.5105	47.8306	30.5506	5.56282	8.25966	7.89062		185.024	1.0753	1.186	0.883651	0.941302	0.779295	0.913586	0.838122
186.274	54.3261	94.54	13.7328	30.2993	54.4389	78.9524	22.8849	24.1948			19.7328	20.5833	25.6632	50.1138	31.2308	5.42771	8.4112	6.75439		0.29904		186.274	54.0271	94.241	13.4338	30.0003	54.1399	78.6534	22.5859	23.8958			19.4338	20.2843	25.3642	49.8148	30.9318	5.12867	8.11216	6.45535		186.274	1.07663	1.19651	0.890264	0.839687	0.784392	0.917739	0.881622
187.525	55.3087	92.76	14.7069	33.1293	54.554	74.7714	21.8273	23.6104			20.6336	21.75	27.9474	46.8211	30.9846	5.74699	7.7664	7.18129		0.319616		187.525	54.9891	92.4404	14.3873	32.8097	54.2344	74.4518	21.5077	23.2908			20.314	21.4304	27.6278	46.5015	30.665	5.42737	7.44678	6.86167		187.525	1.0958	1.17365	0.953455	0.91832	0.785762	0.868714	0.839536
188.775	53.6	87.86	15.0517	29.6871	52.4029	77.8286	22.2014	26.1299			17.626	21.2024	22.6421	48.8211	29.4	5.68675	8.7804	6.95906		0.283951		188.775	53.316	87.576	14.7677	29.4031	52.1189	77.5446	21.9174	25.8459			17.342	20.9184	22.3581	48.5371	29.116	5.4028	8.49645	6.67511		188.775	1.06246	1.11189	0.978669	0.822974	0.755113	0.904802	0.855531
190.025	55.7174	95.02	12.3103	32.2925	55.2302	79.781	23.6619	26.6234			20.3664	22.75	25.4211	47.5528	30.9615	5.55422	7.4813	8.07602		0.255144		190.025	55.4623	94.7649	12.0552	32.0374	54.9751	79.5259	23.4068	26.3683			20.1113	22.4949	25.166	47.2977	30.7064	5.29908	7.22616	7.82088		190.025	1.10523	1.20316	0.798903	0.896703	0.796493	0.927919	0.913665
191.275	53.9522	98.26	13.7586	31.4082	56.6403	77.4476	26.4029	25.1299			18.8473	20.1786	23.8105	48.9187	33.9692	5.30723	7.5234	8.19298		0.278464		191.275	53.6737	97.9815	13.4801	31.1297	56.3618	77.1691	26.1244	24.8514			18.5688	19.9001	23.532	48.6402	33.6907	5.02877	7.24494	7.91452		191.275	1.06959	1.244	0.893338	0.8713	0.816585	0.900421	1.01975
192.525	51.913	94.84	13.9224	30.1293	53.6619	80.7143	24.0288	25.5584			18.5649	22.5952	21.5053	45.8862	33.6077	6.73494	8.6776	7.2924		0.336077		192.525	51.5769	94.5039	13.5863	29.7932	53.3258	80.3782	23.6927	25.2223			18.2288	22.2591	21.1692	45.5501	33.2716	6.39886	8.34152	6.95632		192.525	1.0278	1.19985	0.900375	0.833892	0.772598	0.937865	0.924828
193.775	54.2739	87.88	14.8362	28.7347	53.6187	78.5429	25.0791	24.7013			17.9389	19.1667	23.1684	46.5285	33.0692	5.89157	8.2944	7.61404		0.281207		193.775	53.9927	87.5988	14.555	28.4535	53.3375	78.2617	24.7979	24.4201			17.6577	18.8855	22.8872	46.2473	32.788	5.61036	8.01319	7.33283		193.775	1.07594	1.11218	0.964569	0.796394	0.772767	0.913169	0.967967
195.026	53.287	93.34	13.8534	31.5034	56.0432	78.6095	25.1799	22.5844			18.916	21.369	22.6842	46.8293	29.5154	5.33735	8.8925	7.97661		0.274348		195.026	53.0127	93.0657	13.5791	31.2291	55.7689	78.3352	24.9056	22.3101			18.6417	21.0947	22.4099	46.555	29.2411	5.063	8.61815	7.70226		195.026	1.05641	1.18158	0.899893	0.87408	0.807993	0.914026	0.972169
196.276	53.8652	94.58	13.4569	32.483	54.7122	81.2476	25.5396	26.2857			17.3817	18.7857	23.6316	47.9837	33.5385	5.92169	8.014	6.63743		0.296296		196.276	53.5689	94.2837	13.1606	32.1867	54.4159	80.9513	25.2433	25.9894			17.0854	18.4894	23.3353	47.6874	33.2422	5.62539	7.7177	6.34113		196.276	1.0675	1.19705	0.872162	0.900884	0.788391	0.944552	0.985353
197.526	55.9478	97.58	12.7759	30.4762	55.2302	76.1333	23.813	27.4545			19.5725	20.3452	21.7263	48.3333	32.8231	4.8253	8.5748	7.67836		0.304527		197.526	55.6433	97.2755	12.4714	30.1717	54.9257	75.8288	23.5085	27.15			19.268	20.0407	21.4218	48.0288	32.5186	4.52077	8.27027	7.37383		197.526	1.10884	1.23503	0.826486	0.844484	0.795777	0.884781	0.917636
198.776	53.0261	101.62	13.319	33.5442	53.0863	79.9333	24.3165	22.4156			19.9695	19.5833	20.2211	48.2602	33.1538	5.79518	8.1355	6.24561		0.226337		198.776	52.7998	101.394	13.0927	33.3179	52.86	79.707	24.0902	22.1893			19.7432	19.357	19.9948	48.0339	32.9275	5.56884	7.90916	6.01927		198.776	1.05217	1.28732	0.86766	0.932544	0.765849	0.930032	0.940341
200.026	54.2565	85.66	13.1638	35.1769	58.4389	81.4762	22.7626	23.6623			19.0534	20.9643	22.8842	49.5285	31.5846	5.4759	7.3037	7.62573		0.340192		200.026	53.9163	85.3198	12.8236	34.8367	58.0987	81.136	22.4224	23.3221			18.7132	20.6241	22.544	49.1883	31.2444	5.13571	6.96351	7.28554		200.026	1.07442	1.08324	0.849829	0.975055	0.841749	0.946707	0.875242
201.276	53.0565	90.14	15.75	33.0068	59.1007	82.381	23.1007	24.8442			19.1145	20.5952	23.4105	47.7317	30.8692	5.81325	7.8972	8.03509		0.201646		201.276	52.8549	89.9384	15.5484	32.8052	58.8991	82.1794	22.8991	24.6426			18.9129	20.3936	23.2089	47.5301	30.6676	5.6116	7.69555	7.83344		201.276	1.05327	1.14188	1.0304	0.918194	0.853344	0.958881	0.893847
202.527	52.2826	92.08	12.8017	34.9524	56.9856	79.7905	23.8633	21.9351			20.3588	21.1071	22.7158	46.6585	32.1692	5.66265	7.6682	6.72515		0.33059		202.527	51.952	91.7494	12.4711	34.6218	56.655	79.4599	23.5327	21.6045			20.0282	20.7765	22.3852	46.3279	31.8386	5.33206	7.33761	6.39456		202.527	1.03528	1.16487	0.826469	0.96904	0.820832	0.92715	0.918582
203.777	52.2391	90.94	12.9224	32.2721	58.7842	74.6667	22.0072	23.8442			19.9695	22.0833	20.6421	48.1301	31.2692	5.05422	8.2897	6.65497		0.279835		203.777	51.9593	90.6602	12.6426	31.9923	58.5044	74.3869	21.7274	23.5644			19.6897	21.8035	20.3623	47.8503	30.9894	4.77438	8.00986	6.37513		203.777	1.03542	1.15104	0.837831	0.895441	0.847626	0.867957	0.848111
205.027	53.1652	89.58	12.7931	35.1973	57.4029	82.6667	23.2158	23.2338			20.9771	22.7857	22.0947	49.252	30.1923	4.90964	8.0374	6.67836		0.257888		205.027	52.9073	89.3221	12.5352	34.9394	57.145	82.4088	22.9579	22.9759			20.7192	22.5278	21.8368	48.9941	29.9344	4.65175	7.77951	6.42047		205.027	1.05431	1.13406	0.830717	0.97793	0.827931	0.961558	0.896145
206.277	55.2087	94.44	13.6466	34.7007	57.7698	74.6952	24.1295	22.0909			18.2824	23.619	19.5474	45.6098	29.4538	5.59036	7.4579	7.57895		0.334705		206.277	54.874	94.1053	13.3119	34.366	57.4351	74.3605	23.7948	21.7562			17.9477	23.2843	19.2127	45.2751	29.1191	5.25566	7.1232	7.24425		206.277	1.09351	1.19478	0.882188	0.96188	0.832134	0.867649	0.928812
207.527	54.3174	99.88	13.4655	35.2517	57.4173	82.5143	23	22.6364			20.1832	20.4881	19.2632	46.6179	32.6077	4.6506	8.0234	6.52632		0.257888		207.527	54.0595	99.6221	13.2076	34.9938	57.1594	82.2564	22.7421	22.3785			19.9253	20.2302	19.0053	46.36	32.3498	4.39271	7.76551	6.26843		207.527	1.07727	1.26483	0.875277	0.979453	0.82814	0.95978	0.887721
208.777	55.6522	93.12	13.069	35.4694	59.0576	80.8	24.036	24.7662			20.145	24.4762	23.1895	47.2439	31.0231	5.89759	7.972	7.80702		0.310014		208.777	55.3422	92.81	12.759	35.1594	58.7476	80.49	23.726	24.4562			19.835	24.1662	22.8795	46.9339	30.7131	5.58758	7.66199	7.49701		208.777	1.10284	1.17834	0.845547	0.984087	0.85115	0.939169	0.926126
210.028	53.0087	90.42	13.3621	31.9524	58.8777	79.381	22.9065	24.6234			19.9847	21.9643	23.0842	46.7398	29.3615	6.09639	7.6402	7.19883		0.256516		210.028	52.7522	90.1635	13.1056	31.6959	58.6212	79.1245	22.65	24.3669			19.7282	21.7078	22.8277	46.4833	29.105	5.83987	7.38368	6.94231		210.028	1.05122	1.14474	0.868516	0.887146	0.849319	0.923236	0.884125
211.278	54.213	93.48	13.5259	34.3197	57.3309	82.4571	23.2878	23.974			19.855	22.5476	22.2421	46.878	30.5538	5.1506	7.5794	6.02924		0.285322		211.278	53.9277	93.1947	13.2406	34.0344	57.0456	82.1718	23.0025	23.6887			19.5697	22.2623	21.9568	46.5927	30.2685	4.86528	7.29408	5.74392		211.278	1.07465	1.18322	0.877462	0.952599	0.826491	0.958792	0.897884
212.528	53.1652	85.74	13.3362	31.9932	57.6906	77.1143	24.3237	22.6104			19.542	21.4524	21.3263	47.1707	29.8615	5.86145	7.5654	7.09357		0.310014		212.528	52.8552	85.43	13.0262	31.6832	57.3806	76.8043	24.0137	22.3004			19.232	21.1424	21.0163	46.8607	29.5515	5.55144	7.25539	6.78356		212.528	1.05328	1.08464	0.863254	0.88679	0.831345	0.896164	0.937356
213.778	54.8913	93.24	12.0431	32.2177	56.7554	79.8952	21.4892	25.3506			21.3511	20.5714	23.2	47.5122	31.4462	6.33133	8.6682	7.20468		0.262003		213.778	54.6293	92.978	11.7811	31.9557	56.4934	79.6332	21.2272	25.0886			21.0891	20.3094	22.938	47.2502	31.1842	6.06933	8.4062	6.94268		213.778	1.08863	1.18047	0.780741	0.894418	0.818491	0.929172	0.828588
215.028	54.8	88.68	13.9655	33.7075	58.705	79.3429	22.9209	24.9091			20.5114	23.7619	21.2842	45.0406	32.5615	5.5	7.4907	7.95322		0.238683		215.028	54.5613	88.4413	13.7268	33.4688	58.4663	79.1042	22.6822	24.6704			20.2727	23.5232	21.0455	44.8019	32.3228	5.26132	7.25202	7.71454		215.028	1.08727	1.12287	0.909686	0.936769	0.847075	0.922999	0.885383
216.278	53.713	94.28	13.5862	33.6054	58.295	77.6857	23.2878	26.5584			19.5267	21.5833	20.7053	45.7398	31.8385	5.83735	7.9486	7.53216		0.311385		216.278	53.4016	93.9686	13.2748	33.294	57.9836	77.3743	22.9764	26.247			19.2153	21.2719	20.3939	45.4284	31.5271	5.52596	7.63721	7.22077		216.278	1.06416	1.19305	0.879731	0.931876	0.840081	0.902815	0.896867
217.529	53.9217	89.9	12.4828	30.898	58.7842	74.9048	24.1942	25.6623			19.542	22.9286	17.6526	45.9187	31.6692	4.95181	7.3224	6.65497		0.218107		217.529	53.7036	89.6819	12.2647	30.6799	58.5661	74.6867	23.9761	25.4442			19.3239	22.7105	17.4345	45.7006	31.4511	4.7337	7.10429	6.43686		217.529	1.07018	1.13862	0.81279	0.858709	0.84852	0.871455	0.935889
218.779	54.713	85.24	12.4224	33.2517	58.9281	76.4667	23.8201	26.6234			17.9389	21.9881	22.4211	46.1138	32.3154	4.98795	7.7103	7.79532		0.312757		218.779	54.4002	84.9272	12.1096	32.9389	58.6153	76.1539	23.5073	26.3106			17.6261	21.6753	22.1083	45.801	32.0026	4.67519	7.39754	7.48256		218.779	1.08406	1.07826	0.802514	0.921938	0.849234	0.888575	0.917591
220.029	54.9783	91.72	13.7155	32.6327	56.705	77.219	26.2878	27.9221			19.084	21.9762	19.3789	44.8374	31.9769	6.16265	6.5748	7.25731		0.257888		220.029	54.7204	91.4621	13.4576	32.3748	56.4471	76.9611	26.0299	27.6642			18.8261	21.7183	19.121	44.5795	31.719	5.90476	6.31691	6.99942		220.029	1.09044	1.16123	0.891845	0.906149	0.81782	0.897993	1.01606
221.279	55.7783	90.78	14.9483	32.7823	57.1151	74.4476	23.4173	26.8961			18.2443	21.869	18.8947	48.8374	31.9846	5.72892	8.4206	7.5614		0.23594		221.279	55.5424	90.5441	14.7124	32.5464	56.8792	74.2117	23.1814	26.6602			18.0084	21.6331	18.6588	48.6015	31.7487	5.49298	8.18466	7.32546		221.279	1.10682	1.14957	0.974998	0.91095	0.82408	0.865912	0.904867
222.529	53.487	92.88	13.3621	32.3878	59.6043	75.8095	23.3022	27.1039			18.1832	22.369	20.4421	47.4634	31.4462	5.56024	7.9206	6.77778		0.352538		222.529	53.1345	92.5275	13.0096	32.0353	59.2518	75.457	22.9497	26.7514			17.8307	22.0165	20.0896	47.1109	31.0937	5.2077	7.56806	6.42524		222.529	1.05884	1.17475	0.862153	0.896645	0.858455	0.880443	0.895823
223.779	56.4826	91.28	13.4914	31.8231	56.554	78.5143	23.518	28.2597			19.229	22.2381	19.8	45.187	34.1538	5.58434	7.2009	6.81287		0.24417		223.779	56.2384	91.0358	13.2472	31.5789	56.3098	78.2701	23.2738	28.0155			18.9848	21.9939	19.5558	44.9428	33.9096	5.34017	6.95673	6.5687		223.779	1.1207	1.15581	0.877903	0.883872	0.815831	0.913267	0.908476
225.03	53.9087	93.34	13.8103	32.619	59.1007	78.2952	23.9281	29.1169			18.771	22.3214	21.1789	47.7154	30.9692	5.90964	8.229	6.42105		0.305898		225.03	53.6028	93.0341	13.5044	32.3131	58.7948	77.9893	23.6222	28.811			18.4651	22.0155	20.873	47.4095	30.6633	5.60374	7.9231	6.11515		225.03	1.06817	1.18118	0.894946	0.904421	0.851834	0.90999	0.922075
226.28	53.2043	87.02	13.1466	30.9388	58.3669	77.219	26.6619	25.4286			18.855	20.7857	20.6421	48.0325	31.1154	5.27711	8.757	7.56725		0.312757		226.28	52.8915	86.7072	12.8338	30.626	58.0541	76.9062	26.3491	25.1158			18.5422	20.4729	20.3293	47.7197	30.8026	4.96435	8.44424	7.25449		226.28	1.054	1.10086	0.850508	0.857202	0.841103	0.897353	1.02852
227.53	55.0348	86.14	14.1379	30.0612	57.5252	74.9429	24.8993	24.7403			18.8092	23.9048	20.1368	46.4146	31.1692	5.92771	7.6215	7.1345		0.310014		227.53	54.7248	85.83	13.8279	29.7512	57.2152	74.6329	24.5893	24.4303			18.4992	23.5948	19.8268	46.1046	30.8592	5.6177	7.31149	6.82449		227.53	1.09053	1.08972	0.916383	0.832715	0.828948	0.870827	0.959824
228.78	54.9522	89.78	12.8362	30.1701	55.0504	75.5429	24.5827	28.3247			21.5802	21	20.8526	46.0894	30.3462	7.01807	8.0093	6.54386		0.288066		228.78	54.6641	89.4919	12.5481	29.882	54.7623	75.2548	24.2946	28.0366			21.2921	20.7119	20.5645	45.8013	30.0581	6.73	7.72123	6.25579		228.78	1.08932	1.13621	0.831573	0.836377	0.793411	0.878084	0.948323
230.03	53.5957	96.46	11.3362	28.0204	58.3381	77.3143	25.7626	23.9481			18.229	22.9643	17.8947	49.3008	32.1154	5.60241	7.8224	7.48538		0.241427		230.03	53.3543	96.2186	11.0948	27.779	58.0967	77.0729	25.5212	23.7067			17.9876	22.7229	17.6533	49.0594	31.874	5.36098	7.58097	7.24395		230.03	1.06322	1.22161	0.735258	0.777514	0.841719	0.899297	0.9962
231.28	52.7435	93.44	12.319	30.8776	55.0504	77.9333	24.3309	24.3506			19.8244	23.5952	21.3368	46.8049	32.2462	4.61446	7.8738	6.5848		0.238683		231.28	52.5048	93.2013	12.0803	30.6389	54.8117	77.6946	24.0922	24.1119			19.5857	23.3565	21.0981	46.5662	32.0075	4.37578	7.63512	6.34612		231.28	1.04629	1.18331	0.800571	0.857562	0.794126	0.906552	0.940422
232.531	53.7609	91.34	13.5603	31.551	55.5036	76.6952	24.8849	25.1429			17.5038	20.631	19.0632	46.4309	31.2462	4.93373	8.2523	7.61404		0.230453		232.531	53.5304	91.1095	13.3298	31.3205	55.2731	76.4647	24.6544	24.9124			17.2733	20.4005	18.8327	46.2004	31.0157	4.70328	8.02185	7.38359		232.531	1.06673	1.15675	0.883378	0.87664	0.800811	0.892202	0.962368
233.781	55.0522	90.34	15.3362	30.7075	54.7266	78.3524	23.7914	22.5844			17.8702	22.5595	20.3368	45.5691	32.5692	5.98193	8.8738	6.93567		0.233196		233.781	54.819	90.1068	15.103	30.4743	54.4934	78.1192	23.5582	22.3512			17.637	22.3263	20.1036	45.3359	32.336	5.74873	8.6406	6.70247		233.781	1.09241	1.14402	1.00089	0.852955	0.789514	0.911506	0.919577
235.031	53.3174	88.8	13.4741	30.6054	58.4604	75.7238	22.0576	24.3247			21.0229	23.6905	19.3158	46.7886	30.9308	6.34337	9.0374	7.19883		0.229081		235.031	53.0883	88.5709	13.245	30.3763	58.2313	75.4947	21.8285	24.0956			20.7938	23.4614	19.0867	46.5595	30.7017	6.11429	8.80832	6.96975		235.031	1.05792	1.12452	0.877756	0.850212	0.84367	0.880883	0.85206
236.281	56.3043	86.16	14.6466	35.8707	57.7266	80.3905	23.2518	26.1299			19.2137	24.4643	20.0737	47.7642	33.3	5.39157	7.6869	6.96491		0.283951		236.281	56.0203	85.876	14.3626	35.5867	57.4426	80.1065	22.9678	25.8459			18.9297	24.1803	19.7897	47.4802	33.016	5.10762	7.40295	6.68096		236.281	1.11635	1.0903	0.951823	0.996048	0.832244	0.934695	0.896533
237.531	55.1043	95.54	15.2931	32.7823	53.2014	76.6476	22.2734	24.5584			19.9237	24.131	19.4105	42.8537	30.1846	5.21084	8.1262	6.20468		0.245542		237.531	54.8588	95.2945	15.0476	32.5368	52.9559	76.4021	22.0279	24.3129			19.6782	23.8855	19.165	42.6082	29.9391	4.9653	7.88066	5.95914		237.531	1.0932	1.20988	0.997212	0.910681	0.767238	0.89147	0.859841
238.781	54.0043	87.54	13.7069	31.0884	56.813	78.1524	23.8633	23.5584			18.5954	18.881	17.9895	49.8374	29.2385	5.46988	7.7757	7.26316		0.241427		238.781	53.7629	87.2986	13.4655	30.847	56.5716	77.911	23.6219	23.317			18.354	18.6396	17.7481	49.596	28.9971	5.22845	7.53427	7.02173		238.781	1.07136	1.10836	0.892366	0.863385	0.819623	0.909076	0.922062
240.032	54.2652	92.14	14.1638	33.1837	54.8705	79.3905	21.5971	25.3636			20.9466	23.3929	18.9474	47.2846	33.7538	6.38554	7.1028	6.91228		0.296296		240.032	53.9689	91.8437	13.8675	32.8874	54.5742	79.0942	21.3008	25.0673			20.6503	23.0966	18.6511	46.9883	33.4575	6.08924	6.8065	6.61598		240.032	1.07547	1.16607	0.919009	0.920496	0.790685	0.922883	0.831461
241.282	57.0783	89.68	11.9138	31.6939	57.5036	82.8381	23.1151	22.1429			19.6718	23.131	17.6105	48.7073	32.2615	5.90964	7.1168	6.88889		0.290809		241.282	56.7875	89.3892	11.623	31.4031	57.2128	82.5473	22.8243	21.8521			19.381	22.8402	17.3197	48.4165	31.9707	5.61883	6.82599	6.59808		241.282	1.13164	1.13491	0.770264	0.878951	0.828913	0.963174	0.890929
242.532	55.5217	86.4	12.2328	32.517	52.7986	82.1238	23.4245	25.961			18.9618	23.6786	18.2	44.8211	31.8308	6.72892	7.6355	7.1345		0.227709		242.532	55.294	86.1723	12.0051	32.2893	52.5709	81.8961	23.1968	25.7333			18.7341	23.4509	17.9723	44.5934	31.6031	6.50121	7.40779	6.90679		242.532	1.10187	1.09406	0.795586	0.903755	0.76166	0.955575	0.905469
243.782	53.0435	89.44	13.5603	33.1293	55.5899	77.0095	25.2878	23.013			18.1756	21.7143	19.6526	47.2602	30.6846	5.33133	7.7336	6.45029		0.255144		243.782	52.7884	89.1849	13.3052	32.8742	55.3348	76.7544	25.0327	22.7579			17.9205	21.4592	19.3975	47.0051	30.4295	5.07619	7.47846	6.19515		243.782	1.05194	1.13231	0.881742	0.920125	0.801704	0.895581	0.977131
245.032	54.3174	88.84	12.6293	31.9388	56.9065	80.2286	23.2374	24.1558			19.6641	25.2976	18.9474	46.1707	35.1385	5.56024	7.8551	6.2807		0.300412		245.032	54.017	88.5396	12.3289	31.6384	56.6061	79.9282	22.937	23.8554			19.3637	24.9972	18.647	45.8703	34.8381	5.25983	7.55469	5.98029		245.032	1.07643	1.12412	0.817044	0.885537	0.820123	0.932614	0.895328
246.282	55.287	94.94	13.6293	32.932	56.1655	74.0762	22.3094	25.8831			20.1298	21.2738	20	48.3252	34.7077	5.77711	8.8318	7.91813		0.277092		246.282	55.0099	94.6629	13.3522	32.6549	55.8884	73.7991	22.0323	25.606			19.8527	20.9967	19.7229	48.0481	34.4306	5.50002	8.55471	7.64104		246.282	1.09621	1.20186	0.88486	0.913988	0.809725	0.861099	0.860015
247.533	57.1957	92.62	13.6724	32.2381	58.8058	77.2	21.4532	22.6623			18.7786	22.4167	19.7684	44.7967	32.0923	5.40964	8.4393	7.06433		0.222222		247.533	56.9735	92.3978	13.4502	32.0159	58.5836	76.9778	21.231	22.4401			18.5564	22.1945	19.5462	44.5745	31.8701	5.18742	8.21708	6.84211		247.533	1.13534	1.17311	0.891352	0.896102	0.848774	0.898188	0.828735
248.783	56.4696	88.06	12.1466	33.2177	58.2014	81.9619	22.9137	24.3247			21.6107	21.4286	19.7368	49.2846	33.6846	5.63253	7.771	7.32164		0.326475		248.783	56.1431	87.7335	11.8201	32.8912	57.8749	81.6354	22.5872	23.9982			21.2842	21.1021	19.4103	48.9581	33.3581	5.30605	7.44452	6.99517		248.783	1.1188	1.11389	0.783328	0.920603	0.838507	0.952534	0.881675
250.033	54.1348	90.88	13.9138	35.4422	54.1511	81.2762	22.9209	26.7792			19.5954	22.881	19.7053	49.8699	33.2692	4.59036	7.8131	7.54386		0.283951		250.033	53.8508	90.596	13.6298	35.1582	53.8671	80.9922	22.6369	26.4952			19.3114	22.597	19.4213	49.5859	32.9852	4.30641	7.52915	7.25991		250.033	1.07312	1.15023	0.903259	0.984055	0.780441	0.945029	0.883616
251.283	55.3435	89.08	11.181	31.0612	57.6835	76.6571	21.4029	22.7403			17.4198	21.4524	17.2737	48.0732	31.4846	5.4759	7.972	6.5731		0.320988		251.283	55.0225	88.759	10.86	30.7402	57.3625	76.3361	21.0819	22.4193			17.0988	21.1314	16.9527	47.7522	31.1636	5.15491	7.65101	6.25211		251.283	1.09647	1.12691	0.7197	0.860397	0.831083	0.890701	0.822917
252.533	53.6391	93.32	12.25	31.4762	57.1655	82.0667	24.7914	23.4805			19.1145	23.2262	19.7053	47.9024	32.0538	5.63855	8.0234	7.23977		0.301783		252.533	53.3373	93.0182	11.9482	31.1744	56.8637	81.7649	24.4896	23.1787			18.8127	22.9244	19.4035	47.6006	31.752	5.33677	7.72162	6.93799		252.533	1.06288	1.18098	0.791816	0.87255	0.823856	0.954045	0.955934
[truncated: 998 more rows]
[truncated: 9 more columns]

[truncated: 7 more sheets: islet 2, islet 2 processed, islet 3, islet 3 processed, islet 3 processed (2), resp to sst, All islets]
