# Supplementary material for: Somatostatin triggers local cAMP and Ca2+ signaling in primary cilia to modulate pancreatic β-cell function
Source: EMBO J. 2025 Feb 12;44(6):1663–91. doi: 10.1038/s44318-025-00383-7 (PMC11914567; doi:10.1038/s44318-025-00383-7)
Supplement: Supplementary file 6 — Source data Fig. 4 [file 44318_2025_383_MOESM6_ESM.zip › Figure 4/4I/cilia PM sst response.xlsx]

## Sheet: resp to sst
	cilium1	cilium2	cilium3	cilium4	cilium5	cilium6	cilium7	cilium8	cilium9	cilium10	cilium11	cilium12	cilium13	cilium14	cilium15	cilium16	cilium17	cilium18	cilium19		PM1	PM2	PM3	PM4	PM5	PM6	PM7	PM8	PM9	PM10	PM11	PM12	PM13			cilium1	cilium2	cilium3	cilium4	cilium5	cilium6	cilium7	cilium8	cilium9	cilium10	cilium11	cilium12	cilium13	cilium14
1	29.899	8.141	3.246	2.353	7.012	4.058	13.081	14.897	24.911	19.776	18.035	20.94	20.205	10.788	57.296	16.64	11.122	16.512	26.032		5.818	17.253	6.777	22.639	20.114	4.928	6.387	17.969	5.639	5.892	3.088	3.952	5.056			28.0129	7.69956	3.48722	2.09756	6.06667	3.52778	12.8929	15.141	24.311	18.4953	17.5178	20.0711	19.483	9.91667
2	26.504	8.197	3.262	1.784	6.713	2.904	11.802	14.385	24.044	18.224	16.948	17.86	18.58	8.675	53.086	17.045	10.169	15.744	25.903		5.468	17.4	7.702	24.389	21.676	5.133	5.924	15.862	5.32	6.345	2.123	4.107	5.75
3	27.079	7.93	3.708	2.353	6.675	3.385	11.64	14.013	22.867	17.294	15.821	20	17.393	9.6	51.914	15.486	9.595	16.704	22.258		6.844	17.053	7.872	24.75	20.857	5.518	6.899	16.969	5.907	6.266	2.702	4.929	4.875
4	25.324	6.93	3.323	2.122	5.4	3.154	11.884	14.115	22.711	18.329	15.902	16.14	17.473	9	47.296	15.676	9.466	17.264	24.065		6.442	16.153	6.872	26.208	21.4	5.675	6.193	17.831	4.845	5.583	3	3.881	6.083
5	29.101	8.563	4.046	2.518	6.438	3.269	14.616	17.128	25.711	17.188	18.809	23.1	21.402	8.913	55.728	16.991	9.851	18.12	24.935		5.922	18.027	7.149	23.764	21.657	5.072	6.916	16.969	4.206	5.597	2.421	5.131	4.931
6	30.058	7.662	3.615	1.878	5.475	4.154	14.384	15.423	25.822	18.518	19.601	20.66	21.357	10.35	57.58	15.82	9.926	17.608	21.194		5.779	16.04	8.564	26.125	21.171	5.289	6.563	16.592	4.918	5.18	2.474	5.036	4.75
7	29.101	6.901	3	2.043	4.738	4.019	12.419	16.038	23.711	18.776	18.434	21.66	21.652	11.812	56.802	16.306	10.574	16.688	22.71		5.143	18.967	8.372	25.611	19.581	4.53	5.613	15.746	5.237	5.712	2.982	3.929	4.694
8	28	6.873	3.6	1.935	5.762	2.865	12.884	15.744	24.978	19.529	17.22	19.6	18.964	9.562	55.568	16.063	10.486	18.104	21.387		6.714	18.233	6.383	22.236	20.286	5.554	7.605	15.731	5.052	5.288	3.158	3.214	5.917
9	27.05	8.099	3.585	1.892	6.387	3.942	13.326	14.526	24.044	18.824	16.89	20.68	18.321	10.55	53.605	13.514	10.331	18.216	28.548		6.896	18.027	6.755	26.042	21.067	5.289	6.571	15.269	4.866	5.95	2.386	4.143	5.278
10	26.576	6.887	3.462	1.489	5.387	3.769	11.442	15.756	23.711	15.388	16.237	19.52	18.188	9.375	51.556	14.27	9.622	16.976	26.065		6.442	17.413	7.17	26.361	23.181	5.867	6.269	15.862	5.155	5.108	2.596	5.25	5.361
11	22.784	7.761	3.877	2.094	5.188	2.558	11.756	13.038	20.933	17.129	15.746	19.78	17.491	9.175	45.716	15.153	8.797	16.44	29.839		6.494	17.813	6.883	27.75	22.248	5.602	6.824	16.608	5.144	5.353	2.404	4.488	5.097
12	27.763	7.155	2.985	2.158	5.838	3.442	12.93	15.244	24.356	18.2	17.555	24.3	20.429	7.7	54.136	17.09	9.716	16.464	22.968		5.922	19.893	7.032	28.194	21.762	5.108	7.353	14.823	5.804	5.583	2.877	4.131	4.028
13	27.799	7.423	3.477	1.777	4.963	2.981	12.407	16.205	24.844	18.447	17.393	20.72	19.982	9.863	53.469	15.721	10.101	16.416	23.581		6.922	18.953	7.979	27.153	20.305	6.217	6.605	13.508	6.144	5.043	3.053	4.869	5.153
14	25.791	7.944	3.615	1.698	5.65	3.25	14.035	13.782	23.178	16.2	18.087	20.18	19.241	9.75	49.309	15.342	9.824	18.2	27.484		7.909	18.38	7.83	24.25	21.495	6.229	6.025	16.077	4.887	5.612	2.526	4.024	5.514
15	29.964	6.676	3.954	2.367	5.775	3.096	13.407	17.192	27.089	18.624	17.931	21.38	20.518	10.525	59.815	15.604	11.169	17.936	25.774		6.857	17.393	6.585	25.819	22.333	5.964	6.866	15.592	5.134	5.734	2.93	4.095	4.389
16	27.705	7.549	4.108	2.302	7.825	4.096	14.36	14.821	26.667	17.776	18.353	24.36	20.83	9.837	56.704	15.541	10.804	19.704	21.452		5.442	17.287	6.596	24.014	22.352	4.518	6.588	15.692	5.299	5.705	2.86	5.262	5.958
17	29.381	7.493	4.077	1.906	5.988	3.788	14.023	15.295	29.067	16.729	18.081	21.1	20.723	8.775	62.58	15.423	10.635	17.656	23.806		6.545	17.5	7.681	26.333	21.61	4.831	6.378	16.569	5.278	5.806	2.491	4.274	3.569
18	28.597	7.211	3.262	1.906	5.988	4.173	14.605	16.462	26.756	20.059	18.428	22.88	22.08	10.35	59.111	17.207	11.223	18.912	20.774		5.844	18.253	6.968	23.236	20.648	5.711	7.773	15.5	4.907	5.223	2.842	4.619	4.903
19	28.482	7.704	3.585	2.281	6.4	2.404	14.023	14.821	25.867	18.659	19.104	22.84	21.295	9.95	58.185	15.991	10.689	19.728	24.806		5.195	19.007	7.362	27.208	22.114	4.59	6.571	16.762	4.959	5.453	1.912	3.821	4.708
20	29.777	7.113	3.738	2.381	7.412	4.75	14.651	14.513	22.578	19.318	19.012	20.38	21.366	9.538	58.111	17.919	11.034	19.104	23.742		6.987	19.76	6.798	25.083	22.038	7.157	6.471	15.385	4.732	5.324	2.351	4.19	3.722
21	25.978	5.746	2.846	1.892	6.762	3.538	13.942	14.833	26.6	17.106	18.029	22.98	19.393	10.5	52.938	17.793	11.723	18.744	25.355		6.286	17.493	7.16	24.958	20.086	5.084	6.143	15.869	5.392	5.439	3.246	4.905	4.222
22	25.288	8	3.862	1.993	5.05	4.904	13.581	14.077	23.933	19.447	18.127	23.54	20.304	9.988	57.691	17.874	11.378	17.896	27.387		5.922	17.28	6.723	22.806	21.133	5.169	6.924	15.869	4.907	6.129	2.877	3.952	4.611
23	26.475	7.831	3.031	2.187	6.863	3.673	13.872	15.295	25.422	18.671	17.555	23	19.812	10.875	56.025	18.27	10.682	18.368	24.968		7.169	18.547	7.915	22.931	21.057	5.349	6.916	15.877	4.845	5.014	3.579	5.036	4.639
24	27.496	7.338	3.492	2.043	5.312	3.827	13.756	14.308	26.956	17.882	16.809	23.28	19.696	11.837	54.728	16.207	11.568	18.408	23.484		7.403	17.887	7.553	25.042	21.457	6.928	6.529	14.331	5.804	5.022	3.193	5.274	3.972
25	26.36	7.873	2.815	1.971	6.35	2.962	12.953	15.756	23.622	18.588	18.017	18.6	20.089	9.488	56.025	15.604	11.209	18.288	23.774		7.273	18.887	8.394	23.514	20.524	6.976	7.471	17.023	4.979	5.302	3.316	4.119	4.403
26	24.403	7.606	3.323	1.957	5.938	3.115	11.558	13.923	23.978	18.459	17.035	24.62	18.938	10.863	53.025	16.586	10.899	18.456	22.968		8.156	17.827	6.979	27.444	19.771	6.446	6.529	15.454	5	5.719	3.263	4.464	4.694
27	24.604	7.761	3.308	2.496	4.738	4.462	11.605	12.974	22.156	16.918	16.844	20.24	18.125	9.587	49.667	15	9.527	16.656	26.065		7.091	16.333	7.468	24.514	21.895	5.759	6.672	17.623	4.814	5.453	3.175	4.595	3.972
28	25.043	6.254	3.015	1.633	5.213	3.673	12.198	14.013	21.156	17.859	17.26	20.26	19.17	9.8	48.025	14.523	10.439	16.92	23.742		5.584	17.967	7.351	25.292	20.333	4.566	6.378	15.585	5.794	5.05	3.439	3.714	4.083
29	24.482	6.592	3.246	1.727	5.625	3.288	12.209	15.667	19.689	16.694	15.867	19.2	17.223	9.775	50.247	13.171	10.615	17.056	27.452		6.078	18.733	6.755	23.986	20.648	5.41	7.269	15.662	4.691	5.223	2.474	4.321	4.667
30	26.396	7.521	3.354	2.137	5.338	3.673	13.465	15.436	27.156	20.024	18.133	23.12	20.571	10.587	60.765	16.171	11.365	18.928	23.484		6.104	18.087	7.574	24.333	21.029	4.892	6.714	14.108	6.227	5.417	3.14	4.274	4.597
31	28.245	7.93	4.138	1.727	6.95	4.192	14.907	15.141	25.289	19.506	18.301	20.44	20.062	9.613	63.395	18.432	11.48	20.624	28.484		7.026	17.86	6.809	22.528	21.952	5.301	6.756	14.938	4.814	5.95	2.333	3.369	4.625
32	28.748	8.141	3.892	2.604	5.1	5.212	15.023	16.372	25.756	18.894	18.139	20.22	21.339	8.688	59.173	16.775	12.838	19.552	22.032		8.13	16.66	8.043	23.361	20.8	6.867	6.042	15.246	5.268	6.144	3.754	4.667	4.764
33	26.475	7.423	3.569	2.295	6.625	9.096	15.256	15.308	22.022	17.882	19.422	23.62	22.679	11.575	54.062	16.991	11.581	20.248	24.452		7.273	17.567	8.213	25.333	20.295	5.867	6.429	14.938	4.773	6.144	3.07	3.905	3.736
34	26.18	7.746	4.185	1.532	6.575	7.519	14.663	15.5	24.889	18.953	17.566	21.5	20.33	10.462	57.642	15.766	11.777	19.344	25.516		7.61	17.367	6.979	22.667	22.248	6.205	6.697	15.292	5.031	5.223	3.105	4.417	5.028
35	24.137	8.408	3.338	2.396	5.863	8.096	14.058	14.359	22.578	17.588	18.012	21.46	20.402	10.45	53.667	15.234	12.061	18.872	27.484		6.675	16.94	6.915	25.083	21.01	5.807	6.924	14.692	4.845	5.086	3.088	4.571	4.236
36	27.59	7.676	2.815	2.237	6.463	5.673	15.047	14.962	23.622	15.576	16.601	22	18.366	10.55	54.79	16.667	12.23	18.584	24.323		8.052	16.467	6.84	22.875	20.676	6.518	6.739	14.062	5.186	5.619	3.193	4.869	3.5
37	25.655	6.859	4.262	2.439	6.312	6.25	14.593	14.872	23.644	16.035	16.694	23.16	19.67	8.562	52.148	16.622	11.642	18.048	23.29		7.948	19.04	7.883	24.569	22.505	5.687	5.958	15.3	6.33	5.482	2.93	5.095	4.167
38	23.791	6.394	3.677	1.54	5.787	5.846	12.36	13.385	21.578	15.106	16.127	21	17.955	10.625	52.753	15.658	10.797	18.232	24.226		6.26	18.96	7.33	23.167	18.543	6.289	6.387	15.454	5.505	6.525	2.684	5.381	3.861
39	28.201	8.493	3.062	1.806	7.175	7.423	14.942	17.013	23.311	17.918	17.399	25.08	20.179	11.012	58.506	17.063	12.689	20.024	25.613		6.338	18.547	6.777	25.222	20.848	5.325	5.496	15.085	6.021	5.835	3.474	4.44	5.958
40	27.921	7.155	3.846	2.129	6.412	5.192	15.698	15.744	23.956	18.4	18.092	23.52	20.089	10.725	57.42	18.225	12.128	20.488	27.581		6.299	18.993	8.181	21.458	18.771	5.386	6.496	14.169	4.165	5.885	4.263	4.643	5.069
41	26.597	7.69	3.892	2.273	6.85	5.538	15.651	15.615	25.644	17.329	17.74	22.88	20.161	11.413	58.667	16.423	11.98	20.4	25.71		7.506	17.707	8.266	24.278	22.019	7.554	6.874	14.877	4.814	5.59	3.053	4.333	4.764
42	27.532	7.352	2.769	1.971	5.65	4.25	15.36	15.321	24.044	17.4	17.884	23.04	19.973	11.312	60.235	16.721	13.878	19.64	26.581		6.61	18.907	8.053	23.722	20.781	6.096	6.37	14.169	5.536	6.281	4.316	4.714	4.819
43	29.655	7.085	2.877	1.885	6.275	6.558	16.07	15.885	24.311	17.624	18.301	24.5	20.196	12.225	62.617	16.306	12.649	20.504	23.226		8.506	18.593	8.085	25.264	20.086	7.373	6.084	15.323	6.031	5.41	3.667	4.512	4.931
44	27.892	7.141	3.138	1.957	6.975	6.692	16.256	17.154	27.178	18.541	19.948	24.74	22.125	12.438	66.346	18.306	13.318	21	24.129		6.571	18.907	7.713	24.319	20.41	6.012	6	13.692	5.289	6.734	3.14	4.155	4.069
45	30.209	7.408	3.277	2.489	7	4.885	16.512	15.756	27.356	17.929	19.358	27.26	22.652	13.113	71.272	18.198	13.709	23.464	24.548		6.39	19.613	7.649	23.347	21.895	5.831	6.824	13.546	5.206	5.813	3.596	4.44	4.597
46	30.777	7.775	2.538	2.122	5.412	6.038	16.523	16.654	28.578	19.282	20.168	24.82	23.143	10.7	69.63	18.721	13.736	22.232	23.774		7.468	20.047	8.149	23.931	22.324	5.639	5.529	14.754	5.443	5.532	4.298	3.762	3.861
47	26.676	8.085	3.385	2.18	6.1	5.75	15.291	14.295	26.378	18.141	17.422	23.14	20.955	11.275	61.642	17.829	15.73	18.864	24.581		8.338	19.647	8.66	25.375	21.286	6.361	7.168	14.477	5.175	5.345	3.246	4.119	4.528
48	27.921	9.789	3.677	1.748	6.1	5.808	13.895	15.974	22.356	16.106	18.763	21.54	21.875	11.125	59.716	18.108	15.385	18.312	26.806		7.649	19.847	7.234	24.333	21.99	6.181	5.521	14.615	5.155	6.381	3.211	4.631	4.931
49	28.36	8.507	2.754	2.424	7.675	4.769	14.512	16.064	23.956	17.224	17.017	21.74	20.116	11.613	60.346	17.559	15.034	20.872	25.226		8.558	20.233	7.851	26.097	23.114	7.711	6.899	14.485	4.732	5.95	3.105	5.429	4.917
50	27.496	7.746	2.985	2.065	6.975	5.365	16.291	15.859	23.8	15.753	17.468	24.24	20.661	11.625	62.63	17.523	15.115	20.944	22.71		7.156	20.747	7.319	26.111	20.162	6.41	5.664	14.477	5.186	6.065	2.965	4.167	5.375
51	27.583	7.831	3.446	2.338	5.775	23.519	75.64	18.282	26.689	38.341	24.705	37.16	33.08	69.275	178.346	54.559	52.615	78.368	22.871		10.273	70.347	25.181	72.194	18.876	9.482	6.487	9.038	8.402	4.662	3.789	5.405	4.472
52	37.151	37.577	17.954	13.381	26.538	16.346	77.337	18.256	37	19.871	17.168	23.92	21.009	63.45	176.79	57.577	54.041	79.752	74		35.013	87.427	30	96.264	28.533	28.952	10.286	15.392	11.289	6.813	7.895	12.524	14.861
53	34.259	36.451	14.6	12.799	27.025	16.635	76.302	19.731	34.111	20.906	16.312	20.1	19.277	63.275	170.519	58.622	52.473	79.752	77.29		34.494	82.013	30.255	99.236	30.905	27.458	9.899	15.923	12.134	7.324	7.86	11.786	13.347
54	36.396	36.634	18.231	14.216	30.112	16.442	77.779	19.744	39.844	21.576	18.069	24.42	22.652	64.412	179.42	61.649	54.872	79.544	74.484		33.571	83.107	31.532	99.056	30.057	29.048	9.815	13.915	14.186	7.029	9.544	12.75	13.639
55	36.353	37.324	16.415	12.403	28.925	15.635	77.012	19.526	36.6	22.647	17.618	20.78	21.857	65.387	174.988	59.072	51.831	80.184	72.387		33.597	87.173	32.904	96.681	31.114	26.88	11.084	15.523	15.247	7.353	8.579	12.595	12.069
56	33.849	33.704	16.508	12.432	29.575	15	77.384	18.385	34.689	20.965	17.78	21.98	21.491	62.287	176.222	60.234	54.554	78.864	70.71		33.442	87.853	31.351	96.292	31.267	27.687	10.487	14.154	13.515	7.683	9.421	11.798	14.264
57	34	34.549	16.785	14.187	29.35	16	78.523	20.628	34.778	22.094	18.399	21.06	22.312	67.363	173.951	62.991	53.128	80.904	81.516		32.974	85.667	32.862	95.083	32.914	28.036	10.395	16.8	13.948	7.568	7.982	13.464	12.819
58	32.273	36.07	17.215	12.59	27.388	15.865	77.442	17.462	35.133	22.282	17.231	17.36	20.045	63.225	176.272	57.495	50.284	80.704	85.871		34.688	85.193	35.34	97.208	33.114	28.205	9.983	14.777	11.814	7.568	9.175	12.155	12.75
59	37.216	38.042	16.2	14.41	31.7	17.096	77.919	20.615	36.978	20.824	19	23.06	23.554	68.412	180.309	63.081	57.736	79.904	69.903		34.39	89.933	33.798	89.472	37.067	27.313	10.504	15.146	13.794	6.842	9	13.131	15.514
60	36.741	38.31	17.185	14.101	31.413	16.865	77.116	22.167	37.178	21.224	19.613	22.48	23.804	63.537	175.914	61.279	54.824	79.208	77.355		31.766	84.5	30.947	93.847	35.771	25.627	10.395	15.185	13.412	8.439	7.86	12.345	13.181
61	17.554	22.113	12.892	10.712	20.55	3.692	35.453	10.051	16.778	11.541	11.457	10.36	12.17	22.45	88.815	27.676	21.527	37.416	84.839		19.519	73.233	26.447	75.319	23.933	21.819	9.857	17.854	10.289	5.906	7.614	10.298	13.736
62	35.158	34.676	17.477	12.741	29.663	20.673	79.5	23.872	38.2	25.706	20.607	23.38	25.83	71.113	180.79	68.432	59.041	81.304	74.774		34.13	90.04	34.426	95.569	38.619	28.265	9.966	17.177	15.814	7.439	7.895	12.56	13.528
63	28.647	30.69	14.138	10.691	27.675	12.519	68.43	17.885	31.444	17.494	16.514	19.26	19.339	56.838	166.086	58.631	45.277	74.056	87.774		31.13	84.54	31.415	90.861	39.219	26.265	10.487	18.323	13.495	7.338	8.947	10.262	15.444
64	31.388	36.732	18.062	12.842	29.812	16.385	77.674	21.859	34.822	20.2	20.017	20.62	24.705	65.637	177.296	63.604	51.797	79.424	75.516		36.208	87.653	34.947	95.75	41.695	29.47	10.336	19.215	12.34	7.259	7.298	11.714	11.556
65	31.662	35.577	16.4	13.367	29.6	15.25	76.36	21.231	35.778	18.376	19.694	19.76	24.705	66.537	178	65.495	50.473	78.552	75.032		33.636	87.927	32.234	93.319	40.381	26.928	10.992	18.277	12.567	8.043	7.947	12.786	14.389
66	23.223	28.394	15.462	11.734	25.3	9.923	62.605	17.513	28.8	15.376	16.636	17.76	19.411	47.925	149.605	51.126	36.182	64.792	92.968		31.286	87.033	29.223	88.486	40.448	26.59	11.681	19.623	11.856	7.727	9.088	13.06	14.042
67	36.41	39.366	16.862	15.317	36.05	21.058	76.209	29.846	40.244	23.918	23.081	25.82	29.982	79.85	185.42	61.694	54.358	76.936	61.097		32.455	92.32	34.819	88.653	46.352	25.831	10.681	17.223	13.01	9.014	7.544	13.298	14.931
68	39.791	40.169	17.046	16.295	34.425	21.75	78.198	26.372	48.8	26.847	25.41	27.3	32.062	78.488	183.79	68.27	59.635	79.608	59.613		32.896	89.693	36.691	97.5	49.143	26.506	10.437	17.654	13.979	9.029	7.842	11.869	13.403
69	33.576	39.69	15.415	14.05	32.237	15.404	76.256	22.013	32.911	22.882	21.902	22.72	27.571	70.338	177.012	63.793	54.959	78.864	80.613		35.078	89.607	36.043	96.542	47.086	28.157	11.487	18.969	14.216	9.058	9.035	12.024	15.278
70	40.029	44.944	17.354	15.899	38.4	20	77.384	25.218	46.356	28.529	27.665	27.58	37.411	78.075	183.765	64.739	57.561	78.144	51.29		34.169	90.36	37.936	93.653	47.324	28.53	11.437	17	14.289	8.281	7.228	12.833	14.181
71	19.942	26.915	13.062	10.698	23.75	6.538	57.907	15.154	23.067	14.776	15.838	16.62	18.732	43.75	147.531	47.189	38.007	61.816	98.968		28.13	85.233	28.191	86.153	42.41	24.867	9.933	20.246	12.515	7.619	8.193	10.893	12.403
72	33.921	36.704	16.031	15.324	31.962	14.538	76.93	21.231	32.422	22.024	21.728	21.86	27.196	61.713	177.679	62.378	53.73	78.44	77.645		33.506	89.62	34.372	97.569	49.352	27.41	11.319	19.885	13.34	9.338	10.509	11.214	12.708
73	30.338	32.31	16.354	12.964	29.388	12.365	72.314	18.526	28.778	18.376	18.173	19.78	21.589	59.088	165.654	55.27	44.743	76.024	84.806		32.558	86.267	32.723	85.889	46.619	26.446	11.84	19.254	12.742	8.194	11.456	11.893	12.986
74	28.266	36.38	17.385	13.698	28.8	14.423	75.047	22	32.978	19.306	20.879	20.62	26.036	62.263	176.667	62.252	52.264	78.144	86.161		35.273	90	32.872	91.139	49.295	28.602	10.647	18.677	14.093	8.446	8.456	12.381	13.694
75	35.791	40.211	16.046	14.849	34.45	16.827	76.349	24.064	37.222	22.882	24.757	24.36	32.098	70.188	180.185	65.586	57.318	79	74.258		34.61	93.26	35.883	97.042	52.324	26.916	10.412	17.715	15.876	9.554	9.965	11.06	14.194
76	33.863	39.662	19.108	14.439	30.837	15.019	77.314	23.513	38.933	23.788	23.925	22.18	31.411	71.088	181.568	65.378	57.426	78.632	69.097		34.351	92	32.713	92.833	49.743	26.145	12.815	17.685	13.464	9.504	8.175	12.56	12.278
77	34.266	38	17.615	15.266	30.538	16.404	76.012	23.115	36	23.459	24.694	23.9	31.152	70.463	182.926	62.126	58.946	78.168	72.097		35.234	93.98	35.777	95.181	52.638	27.867	11.681	18.669	14.639	7.64	7.754	12.012	12.681
78	30.993	38.915	15.923	13.971	32.888	16.212	77.279	23.167	36.489	21.941	24.798	22.7	31.366	70.525	182.025	63.505	57.149	80.008	78		34.338	92.22	35.351	94.903	53.924	26.771	11.714	19.208	14.412	8.899	8.561	11.917	14.889
79	31.209	38.577	17.046	13.324	28.8	13.558	74.802	21.077	34.911	20.694	22.254	22.22	28.268	67.6	183.864	62.351	54.081	78.768	78.484		33.844	90.713	34.011	91.722	55.838	26.759	11.454	17.969	13.289	8.453	9.93	11.655	15.931
80	30.144	36.648	17.262	14.072	30.487	12.769	74.93	20.615	34.111	19.235	22.468	21.4	28.205	63.963	180.185	59.838	52.838	78.224	83.129		35.857	89	32.862	96.347	52.181	29.253	11.597	17.992	14.897	9.036	8.526	12.786	13.792
81	29.655	36.296	20.338	14.014	30.938	13.25	76.314	20.59	31.578	19.694	23.676	21.9	30.545	67.625	178.086	59.631	52.378	79.464	81.677		33.584	89.787	33.798	90.347	49.857	26.566	12.546	17.915	14.938	8.77	7.825	10.786	14.236
82	31.273	40.479	17.169	14.137	34.35	12.923	75.826	21.885	36.778	20.882	26.682	23.84	35.036	71.125	185	65.171	59.257	78.584	75.581		35.805	94.7	34.128	95.764	55.952	28.313	11.244	16.608	15.062	9.338	7.737	11.631	15.208
83	32.914	39.113	21.431	14.727	31.85	15.192	76.93	23.192	36.178	22.412	25.173	19.92	31.589	69.738	186.062	64.387	55.216	79.712	80.387		32.571	93	35.83	92.681	51.714	26.542	11.908	16.946	13.804	8.324	8.632	11.095	13.569
84	32.165	39.549	17.492	13.137	34.15	13.481	76.581	21.91	34.533	23.235	24.971	21.18	32.812	68.1	181.259	63.784	54.358	79.304	80.806		38.169	92.28	35.809	95.792	52.781	28.566	12.05	18.646	15.979	10.115	10.07	11.345	13.417
85	31.669	38.845	16.923	14.906	31.962	15.288	75.244	21.436	34.911	21.259	24.185	22.38	30.277	67.762	179.37	65.27	57.128	78.472	85.71		32.805	91.833	36.415	98.306	56.705	26.313	11.109	17.754	15.155	9.137	7.842	10.988	14
86	33.115	36.141	17.615	13.129	32.675	13.038	77.43	23.564	33.733	21.729	27.017	20.22	34.741	69.325	182.049	64	55.216	79.144	85.903		35.039	90.487	34.362	96.097	53.762	28.783	11.697	19.615	14.567	9.712	8.456	11.738	14.722
87	32.511	37.986	20.092	13.18	31.312	13.404	77.105	23.205	33.044	22.2	24.85	24.52	31.027	72.588	179.198	66.477	57.068	79.216	79.903		36.506	92.52	37.34	95.347	57.39	27.313	11.193	18.577	13.433	9.317	8.895	12.738	13.5
88	33.158	39.634	18.892	14.511	29.938	14.231	75.419	20.846	32.911	20.424	26.902	26.06	33.571	68.425	180.235	64.162	55.885	77.96	86.258		33.026	93.293	33.745	97	58.314	25.036	11.168	17.162	16.206	9.806	10.632	13.095	13.125
89	32.763	38.887	17.123	13.784	32.487	13.788	77.267	22.385	33.556	20.412	27.474	20.06	34.339	68.812	183.333	63.955	56.872	78.952	79.065		35.052	92.913	34.447	98.25	56.248	27.614	11.647	19.185	14.68	9.655	6.667	12.786	13.444
90	32.518	41.817	17.677	13.058	33.575	14.288	76.57	20.667	36.178	21.506	27.699	25.06	35.107	70.463	183.444	64.829	57.446	78.568	76.968		37.234	89.873	35.723	94.736	58.029	28.036	12.151	17.954	15.887	8.547	10.193	11.06	13.639
91	30.216	37.141	17.723	14.468	34.037	13.577	76.523	23.295	33.844	20.659	27.994	23.9	36.652	70.775	185.79	64.432	56.405	78.352	75.548		37.156	92.967	37.255	97.931	55.362	28.446	11.471	18.077	15.639	10.324	8.491	12.655	14.653
92	32.655	39.056	18.431	13.122	31.087	13.288	74.442	21.038	34.622	21.859	29.289	21.22	37.661	67.387	184.346	63.288	55.054	78.552	82.935		34.87	94.767	35.755	96.861	54.2	26.964	12.286	17.754	14.186	9.489	9.719	10.44	13.625
93	32.446	42.225	19.969	14.194	32.162	15.135	79.023	22.487	39.378	23.247	28.919	25.3	37.214	73.775	184.691	67.279	59.115	80.888	77.839		36.961	92.353	34.617	103.458	56.076	28.723	11.218	16.831	14.464	8.662	8.912	11.214	12.847
94	36.273	40.268	18.538	14.396	33.537	15.462	77.64	22.256	35.711	23.165	28.642	27.74	37.464	75.175	182.864	64.027	58.196	78.744	76.323		37.649	91.133	38.043	100.528	56.714	29.373	12.429	16.669	16.361	9.928	8.211	11.738	13.222
95	33.353	43.296	17.385	15.338	33.662	14.192	73.895	24.244	36.889	22.118	29.491	24	37.938	73.75	185.383	67.18	59.115	78.384	81.355		35.662	92.453	35.532	96.847	56.79	28.795	10.454	18.408	16.639	8.849	9.158	12.202	12.236
96	32.079	39.69	16.062	15.18	33.25	13.788	74.686	22.346	33.933	21.4	30.439	23.32	39.812	71.838	183.321	65.964	58.986	78.152	81.258		34.636	95.373	37.574	98.472	60.971	25.831	11.622	17.508	15.845	9.489	8.351	11.655	12.542
97	31.424	38.817	17.985	15.007	32.3	16.077	74.221	23.41	36.2	22.118	29.329	24.94	38.616	73.562	185.099	65.072	55.905	78.432	81.516		37.078	93.827	35.138	95.222	59.124	28.181	10.941	15.669	15.041	9.23	9.579	11.583	11.444
98	32.54	41.831	19.615	14.755	31.95	14.077	74.36	23.231	32.578	22.741	30.191	23.04	39.179	74.688	183.815	65.64	56.642	77.616	82.419		37.26	91.947	35.415	101.167	57.21	27.759	11.269	18.046	18.103	10.05	8.123	10.81	13.903
99	29.626	38.718	18.2	14.633	33.463	12.962	75.256	20.269	33.2	19.365	29.873	22.52	38.366	70.963	186.42	65.82	56.257	79.04	92.129		36.792	97.8	37.723	98.014	56.552	28.386	13.168	17.408	14.227	8.554	8.07	11.298	13.264
100	30.64	41.423	18.615	13.173	32.675	14.385	75.151	21.615	31.556	21.082	29.85	21.46	39.196	72.925	184.123	66.18	57.23	78.704	90.226		37.766	92.547	38.011	97.736	58.762	30.06	11.193	18.115	16.103	9.201	8.596	12.345	12.319
101	31.417	40.282	18.862	14.619	33.112	14.192	73.547	20.897	31.867	19.388	29.075	21.94	38.42	72.2	186.556	63.892	54.912	79.048	82.032		34.078	92.6	37.936	98.389	55.305	26.843	12.345	18.246	17.742	9.295	10.667	11.036	14.528
[truncated: 58 more columns]
