# Supplementary material for: Somatostatin triggers local cAMP and Ca2+ signaling in primary cilia to modulate pancreatic β-cell function
Source: EMBO J. 2025 Feb 12;44(6):1663–91. doi: 10.1038/s44318-025-00383-7 (PMC11914567; doi:10.1038/s44318-025-00383-7)
Supplement: Supplementary file 7 — Source data Fig. 5 [file 44318_2025_383_MOESM7_ESM.zip]

Archive with 56 entries (47 files):
- Figure 5/
- __MACOSX/._Figure 5
- Figure 5/5H-J/
- __MACOSX/Figure 5/._5H-J
- Figure 5/5D-F/
- __MACOSX/Figure 5/._5D-F
- Figure 5/5G/
- __MACOSX/Figure 5/._5G
- Figure 5/5A/
- __MACOSX/Figure 5/._5A
- Figure 5/5C/
- __MACOSX/Figure 5/._5C
- Figure 5/5B/
- __MACOSX/Figure 5/._5B
- Figure 5/5H-J/cAMP kinetics in cilium and soma.xlsx
- __MACOSX/Figure 5/5H-J/._cAMP kinetics in cilium and soma.xlsx
- Figure 5/5H-J/Example traces cAMP.xlsx
- __MACOSX/Figure 5/5H-J/._Example traces cAMP.xlsx
- Figure 5/5D-F/cAMP FSK Decay's.pzfx
- __MACOSX/Figure 5/5D-F/._cAMP FSK Decay's.pzfx
- Figure 5/5G/GLP-1 15 min/
- __MACOSX/Figure 5/5G/._GLP-1 15 min
- Figure 5/5G/Control/
- __MACOSX/Figure 5/5G/._Control
- Figure 5/5A/2017-09-06 no 2b ACCEPTOR.tif
- __MACOSX/Figure 5/5A/._2017-09-06 no 2b ACCEPTOR.tif
- Figure 5/5A/2017-09-06 no 2b DONOR.tif
- __MACOSX/Figure 5/5A/._2017-09-06 no 2b DONOR.tif
- Figure 5/5C/Figure 5C.prism
- __MACOSX/Figure 5/5C/._Figure 5C.prism
- Figure 5/5C/low cAMP.jpg
- __MACOSX/Figure 5/5C/._low cAMP.jpg
- Figure 5/5C/high cAMP.jpg
- __MACOSX/Figure 5/5C/._high cAMP.jpg
- Figure 5/5C/12.08.2021 mouse islets Arl13b-Rflinca-2.tif
- __MACOSX/Figure 5/5C/._12.08.2021 mouse islets Arl13b-Rflinca-2.tif
- Figure 5/5B/resting comparison Smo-5HT6-187.xlsx
- __MACOSX/Figure 5/5B/._resting comparison Smo-5HT6-187.xlsx
- Figure 5/5B/ FRETcilia: cytosolmouse islets min6PI mArl13b-188.pzfx
- __MACOSX/Figure 5/5B/._ FRETcilia: cytosolmouse islets min6PI mArl13b-188.pzfx
- Figure 5/5G/GLP-1 15 min/Composite (RGB)-1.tif
- __MACOSX/Figure 5/5G/GLP-1 15 min/._Composite (RGB)-1.tif
- Figure 5/5G/GLP-1 15 min/GLP1R-1.tif
- __MACOSX/Figure 5/5G/GLP-1 15 min/._GLP1R-1.tif
- Figure 5/5G/GLP-1 15 min/GABBR1-1.tif
- __MACOSX/Figure 5/5G/GLP-1 15 min/._GABBR1-1.tif
- Figure 5/5G/GLP-1 15 min/insulin-1.tif
- __MACOSX/Figure 5/5G/GLP-1 15 min/._insulin-1.tif
- Figure 5/5G/Control/MAX_glp1r-1.tif
- __MACOSX/Figure 5/5G/Control/._MAX_glp1r-1.tif
- Figure 5/5G/Control/MAX-Composite (RGB)-1.tif
- __MACOSX/Figure 5/5G/Control/._MAX-Composite (RGB)-1.tif
- Figure 5/5G/Control/MAX_insulin-1.tif
- __MACOSX/Figure 5/5G/Control/._MAX_insulin-1.tif
- Figure 5/5G/Control/MAX_cilia-1.tif
- __MACOSX/Figure 5/5G/Control/._MAX_cilia-1.tif
