# Supplementary material for: Somatostatin triggers local cAMP and Ca2+ signaling in primary cilia to modulate pancreatic β-cell function
Source: EMBO J. 2025 Feb 12;44(6):1663–91. doi: 10.1038/s44318-025-00383-7 (PMC11914567; doi:10.1038/s44318-025-00383-7)
Supplement: Supplementary file 7 — Source data Fig. 5 [file 44318_2025_383_MOESM7_ESM.zip › Figure 5/5H-J/cAMP kinetics in cilium and soma.xlsx]

## Sheet: cAMP amplitude and t-diff
AMPLITUDE	1 uM forskolin	10 uM forskolin	100 uM IBMX	IBMX+forskolin	GLP-1			1 uM forskolin	10 uM forskolin	100 uM IBMX	IBMX+forskolin	GLP-1			1 uM forskolin	10 uM forskolin	100 uM IBMX	IBMX+forskolin	GLP-1			1 uM forskolin	10 uM forskolin	100 uM IBMX	IBMX+forskolin	GLP-1
SOMA	0.1654	0.22538	0.35	0.2875	0.42749		CILIUM	0.1622	0.1503	0.16071	0.183	0.53718			0.1654	0.22538	0.35	0.2875	0.42749		CILIUM	0.1622	0.1503	0.16071	0.183	0.53718
	0.0159999999999999	0.15055	0.13	0.075	0.0700999999999999			0.115	0.1014	0.0289999999999999	0.132	0.20609			0.016	0.15055	0.13	0.075	0.0701			0.115	0.1014	0.029	0.132	0.20609
	0.028	0.20195	0.0900000000000001	0.056	0.25942			0.0419999999999999	0.1877	0.0964	0.0593999999999999	0.26907			0.028	0.20195	0.09	0.056	0.25942			0.042	0.1877	0.0964	0.0594	0.26907
	0.138	0.126	0.11	0.242	0.0549999999999999			0.0717	0.1157	0.0835899999999999	0.2167	0.1502			0.138	0.126	0.11	0.242	0.055			0.0717	0.1157	0.08359	0.2167	0.1502
	0.232	0.1168	0.12	0.741	0.167			0.25	0.1217	0.20235	0.55	0.2024			0.232	0.1168	0.12	0.741	0.167			0.25	0.1217	0.20235	0.55	0.2024
	0.0870000000000001	0.1303	0.0900000000000001	0.47	0.30761			0.292	0.1805	0.19	0.54	0.2803			0.087	0.1303	0.09	0.47	0.30761			0.292	0.1805	0.19	0.54	0.2803
	0.042	0.17758	0.0700000000000001	0.34	0.21591			0.0549999999999999	0.22709	0.16	0.255	0.23319			0.042	0.17758	0.07	0.34	0.21591			0.055	0.22709	0.16	0.255	0.23319
	0.0700000000000001	0.1914	0.05	0.17	0.165			0.03	0.18731	0.05	0.159	0.0947100000000001			0.07	0.1914	0.05	0.17	0.165			0.03	0.18731	0.05	0.159	0.09471
	0.075	0.274	0.04	0.42	0.1947			0.0800000000000001	0.3039	0.18	0.41	0.18645			0.075	0.274	0.04	0.42	0.1947			0.08	0.3039	0.18	0.41	0.18645
	0.03	0.135	0.0800000000000001	0.129	0.14017			0.1	0.0883999999999998	0.16	0.0799999999999998	0.14989			0.03	0.135	0.08	0.129	0.14017			0.1	0.0884	0.16	0.08	0.14989
	0.048	0.2911	0.12	0.12	0.151			0.2	0.1493	0.0800000000000001	0.15	0.14723			0.048	0.2911	0.12	0.12	0.151			0.2	0.1493	0.08	0.15	0.14723
		0.22495	0.21576	0.14	0.10904			0.0999999999999999	0.1413	0.0700000000000001	0.17	0.1368				0.22495	0.21576	0.14	0.10904			0.1	0.1413	0.07	0.17	0.1368
		0.145	0.0394000000000001		0.07616000000000001				0.1279	0.1		0.11625				0.145	0.0394		0.07616				0.1279	0.1		0.11625
		0.20094	0.06638999999999989		0.1188				0.19335	0.0800000000000001		0.1937				0.20094	0.06639		0.1188				0.19335	0.08		0.1937
		0.1433	0.0532100000000001		0.1709				0.09279999999999999	0.23		0.2281				0.1433	0.05321		0.1709				0.0928	0.23		0.2281
		0.15867	0.11903		0.29159				0.16632	0.14		0.1962				0.15867	0.11903		0.29159				0.16632	0.14		0.1962
		0.17771			0.20282				0.1684			0.2011				0.17771			0.20282				0.1684			0.2011
		0.21085							0.0981999999999998							0.21085							0.0982
		0.144							0.16211							0.144							0.16211
		0.1							0.15							0.1							0.15
		0.05							0.11							0.05							0.11
		0.1							0.12							0.1							0.12
t-diff	1 uM forskolin	10 uM forskolin	100 uM IBMX	IBMX+forskolin	GLP-1
	-20	9	0	0	10		0	0	0	0	0					Amplitude
	0	40	-28	10	5		0	0	0	0	0				1fsk	0.115914
	-25	13	0	-5	2		0	0	0	0	0				10fsk	0.203874
	10	-2	-15	0	16		0	0	0	0	0				ibmx	0.514774
	5	-14	-53	0	7		0	0	0	0	0				i+f	0.292411
	-10	-9	10	0	8		0	0	0	0	0				glp1	0.120607
	5	0	-15	0	12		0	0	0	0	0
	5	-1	0	0	12		0	0	0	0	0
	-10	6	0	-5	6		0	0	0	0	0					Diff from zero
	-30	1	-5	-5	-4		0	0	0	0	0				1fsk	0.124047
	-5	-8	5	-10	39		0	0	0	0	0				10fsk	0.0854407
		9	15	0	-10			0	0	0	0				ibmx	0.0420476
		-12	-25		33			0	0		0				i+f	0.388852
		12	-15		42			0	0		0				glp1	0.00636805
		-2	-70		9			0	0		0
		44	-5		-1			0	0		0
		-1						0
		-6						0
		5						0
		10						0
		10						0
		20						0
	-6.81818	5.63636	-12.5625	-1.25	11.625
