# Supplementary material for: Somatostatin triggers local cAMP and Ca2+ signaling in primary cilia to modulate pancreatic β-cell function
Source: EMBO J. 2025 Feb 12;44(6):1663–91. doi: 10.1038/s44318-025-00383-7 (PMC11914567; doi:10.1038/s44318-025-00383-7)
Supplement: Supplementary file 7 — Source data Fig. 5 [file 44318_2025_383_MOESM7_ESM.zip › Figure 5/5H-J/Example traces cAMP.xlsx]

## Sheet: Sheet1
Time (s)			GLP1-cilium	GLP1-soma			forskolin-cilium	forskolin-soma			IBMX-cilium	IBMX-soma
0			0.977657	0.999287			1	0.97			1	0.94
2			0.977804	0.957804			1.01	0.96			0.97	0.93
4			0.98554	0.974082			1.04	0.99			0.98	0.93
6			0.971975	0.9864			1.01	0.97			1	0.95
8			0.987106	0.980261			1.04	0.98			1.02	0.95
10			0.982083	0.984809			1.03	0.97			1.01	0.94
12			0.987535	0.988445			1.03	0.98			1	0.94
14			0.985522	0.970327			1.03	0.98			1	0.93
16			0.978285	0.967059			1.04	0.98			0.99	0.93
18			0.973905	0.976708			1.04	0.98			0.97	0.92
20			0.98412	0.96369			1.03	0.98			0.99	0.93
22			0.97613	0.964314			1.03	0.99			0.99	0.93
24			0.985734	0.967152			1.03	0.97			1.01	0.94
26			0.969134	0.971218			1.02	0.99			1	0.93
28			0.969235	0.974899			1.02	0.98			1	0.95
30			0.975573	0.957509			1.02	0.98			1.01	0.94
32			0.978422	0.976213			1.02	0.97			1	0.93
34			0.988925	0.971917			1.04	0.98			1	0.94
36			0.972748	0.972163			1.03	0.97			1	0.94
38			0.962025	0.978217			1.03	0.98			0.99	0.92
40			0.96823	1.01306			1.03	0.98			1.02	0.95
42			0.977104	0.979574			1.05	0.99			1.01	0.94
44			0.972454	0.990613			1.04	0.98			1	0.93
46			1.00035	0.983821			1.02	0.98			1	0.92
48			0.990869	0.975967			1.03	0.98			1.03	0.95
50			0.979017	0.954785			1.03	0.98			1	0.92
52			0.991945	0.992349			1.03	0.98			1.01	0.94
54			0.981903	0.980083			1.04	0.99			1.02	0.94
56			0.977795	0.980573			1.02	0.99			1.01	0.91
58			0.979383	0.97059			1.02	0.99			1.03	0.95
60			0.979547	1.00839			1.03	1			1.02	0.94
62			0.977014	0.95628			1.01	0.98			1.01	0.93
64			0.999814	0.981978			1.01	1			1.02	0.94
66			0.983044	1.00355			1.01	0.98			1.02	0.92
68			0.994526	0.955736			1.02	0.97			1.02	0.92
70			0.970601	0.965544			1.03	0.98			1.01	0.93
72			0.978228	0.993033			1.02	0.99			1.02	0.92
74			0.979346	0.970632			1.01	0.98			1.02	0.92
76			0.966823	0.979063			1.03	0.99			1.03	0.91
78			0.974283	0.964429			1.02	0.99			1.03	0.93
80			0.965698	0.979084			1.02	0.99			1.03	0.93
82			0.962099	0.991133			1.01	0.98			1.04	0.95
84			0.964031	0.982926			1.03	0.99			1	0.9
86			0.978039	0.984442			0.99	0.97			1.03	0.92
88			0.980649	0.963125			1	0.99			1	0.89
90			0.973551	0.974734			1.01	0.97			1.01	0.9
92			0.978696	0.990581			1.02	0.99			1.01	0.9
94			0.989387	0.992503			1.02	0.98			1.01	0.91
96			0.975223	0.973568			1.04	0.99			1.04	0.93
98			0.968268	0.993376			1.04	0.98			1.04	0.92
100			0.983298	0.977599			1.06	0.99			1.02	0.9
102			0.975672	0.986567			1.04	0.99			1.04	0.91
104			0.989916	0.995876			1.05	0.99			1.03	0.92
106			0.981127	0.979383			1.04	1			1.04	0.93
108			0.974426	0.997967			1.06	0.98			1.06	0.95
110			0.981417	0.98328			1.06	0.99			1.02	0.93
112			0.983487	1.00026			1.04	0.99			1.03	0.94
114			0.984335	0.987927			1.07	1			1.06	0.95
116			0.986512	0.996418			1.06	0.99			1.04	0.94
118			0.981997	0.972146			1.03	0.98			1.02	0.94
120			0.982471	0.986418			1.07	0.99			1.03	0.93
122			0.983317	0.997765			1.07	0.99			1.04	0.95
124			0.974727	1.00632			1.02	0.97			1.03	0.94
126			0.973643	0.986324			1.04	0.97			1.04	0.94
128			0.993973	1.02294			1.04	0.97			1.02	0.93
130			0.986783	0.992119			1.06	0.99			1.02	0.92
132			0.97703	1.04147			1.05	0.98			1.02	0.92
134			0.997267	1.00817			1.05	0.98			1.02	0.92
136			0.985006	1.00573			1.04	0.98			1.04	0.94
138			0.989874	0.989083			1.05	0.99			1.05	0.95
140			0.99541	1.00895			1.03	0.97			1.05	0.96
142			1.00078	0.997372			1.03	0.97			1.03	0.94
144			1.01345	1.0115			1.05	0.99			1.03	0.93
146			1.00984	1.00451		50 uM IBMX	1.05	0.98			1.03	0.95
148			0.997391	1.0138			1.06	0.98			1.05	0.94
150			1.00071	1.00339			1.06	0.98			1.06	0.95
152			1.0145	1.01856			1.06	0.97			1.05	0.94
154			1.01755	0.995071			1.05	0.99			1.06	0.96
156			0.999589	1.00156			1.06	0.99			1.04	0.93
158			1.00182	0.998526			1.03	0.97			1.02	0.93
160			1.00463	1.00942			1.07	0.99			1.07	0.95
162			0.994287	0.99483			1.05	0.99			1.04	0.94
164			1.01807	1.00958			1.04	0.98			1.02	0.92
166			0.999542	1.01303			1.05	0.99			1.06	0.95
168			1.00532	1.00535			1.04	0.98			1.05	0.93
170			1.00228	1.0079			1.04	0.99			1.05	0.95
172			1.01422	0.986094			1.05	0.98			1.04	0.93
174			1.00973	1.00132			1.05	0.99			1.06	0.94
176			1.00442	0.98015			1.06	0.98			1.04	0.93
178			1.00364	0.984118			1.04	0.99			1.06	0.94
180			1.00626	0.993703			1.05	0.99			1.03	0.94
182			1.02414	1.00099			1.04	0.99			1.04	0.94
184			1.00909	0.997981			1.05	0.99			1.05	0.94
186		10 uM forskolin	1.01833	1.01219			1.06	0.99			1.06	0.94
188			1.00102	1.01977			1.04	0.99			1.07	0.95
190			1.02167	0.999086			1.05	1			1.05	0.93
192			1.01382	0.997528			1.05	0.99			1.07	0.96
194			1.02085	1.02708			1.04	1			1.06	0.94
196			1.00967	1.00266			1.07	1.03			1.06	0.94
198			1.00025	0.995672			1.06	1.02			1.07	0.97
200			1.00965	1.00877			1.08	1.06			1.06	0.95
202			1.00618	1.00375			1.09	1.08			1.06	0.97
204			1.01972	1.03378			1.11	1.11			1.07	0.96
206			1.0213	1.00918			1.15	1.15			1.07	0.95
208			1.01575	1.00609			1.12	1.14			1.08	0.96
210			1.00972	1.02021			1.14	1.18			1.08	0.96
212			1.02092	1.00826			1.16	1.18			1.1	0.96
214			1.02684	1.01117			1.15	1.18			1.09	0.96
216			1.01942	0.979566			1.15	1.19			1.07	0.94
218			1.01402	1.00098			1.18	1.19			1.09	0.96
220			1.02742	1.00489			1.14	1.17			1.09	0.95
222			1.02383	1.00628			1.17	1.19			1.09	0.95
224			1.02149	1.00993			1.14	1.17			1.11	0.98
226			1.04175	1.00603			1.18	1.19			1.08	0.95
228			1.02968	1.02675			1.17	1.18			1.07	0.96
230			1.02983	1.01427			1.22	1.2			1.07	0.95
232			1.03114	1.01487			1.24	1.24			1.07	0.95
234			1.04365	1.01604			1.16	1.18			1.08	0.95
236			1.02518	1.01723		10 uM forskolin	1.16	1.18			1.07	0.95
238			1.01316	1.02238			1.16	1.19			1.07	0.95
240			1.03072	0.997824			1.17	1.19			1.08	0.95
242			1.02971	1.02178			1.19	1.21			1.1	0.98
244			1.02574	1.01263			1.19	1.21			1.11	1
246			1.03269	1.14984			1.18	1.2			1.09	0.99
248			1.02521	1.02805			1.19	1.21			1.14	1.04
250			1.01812	1.03533			1.17	1.18			1.16	1.05
252			1.01664	1.02282			1.18	1.19			1.16	1.06
254			1.00437	1.02741			1.16	1.19			1.17	1.08
256			1.00828	1.01414			1.17	1.19			1.18	1.09
258			1.0269	1.01142			1.16	1.17			1.17	1.09
260			1.01936	1.02173			1.17	1.2			1.19	1.09
262			1.01149	1.0001			1.19	1.22			1.19	1.12
264			1.01834	1.02056			1.19	1.2			1.2	1.1
266			1.01166	1.01063			1.18	1.2			1.18	1.07
268			1.00301	1.03433			1.18	1.21			1.16	1.08
270			0.993505	1.02578			1.17	1.19			1.2	1.12
272			1.01596	1.0196			1.2	1.21			1.19	1.1
274			1.0073	1.00913			1.21	1.22			1.19	1.1
276			1.01136	1.01715			1.16	1.2			1.19	1.11
278			1.02732	0.994766			1.17	1.2			1.19	1.11
280			1.00836	1.0251			1.18	1.22			1.18	1.1
282			1.02017	1.01209			1.18	1.23			1.19	1.12
284			1.02651	1.042			1.17	1.22			1.19	1.12
286			1.01319	1.02701			1.19	1.21			1.21	1.14
288			1.02618	1.04904			1.19	1.22			1.2	1.11
290			1.03307	1.02906			1.19	1.21			1.16	1.09
292			1.02899	1.05183			1.23	1.22			1.2	1.13
294			1.0209	1.0377			1.19	1.22			1.19	1.13
296			1.0114	1.01499			1.19	1.21			1.17	1.11
298			1.01061	1.02782			1.19	1.21			1.19	1.13
300			1.03133	1.00894			1.2	1.21			1.18	1.11
302			0.997111	1.03717			1.18	1.21			1.19	1.11
304			1.01289	1.03685			1.18	1.21			1.2	1.12
306			1.01806	1.02745			1.2	1.22			1.21	1.14
308			1.01933	1.02799			1.19	1.23			1.21	1.13
310			1.01843	1.01957			1.2	1.22			1.2	1.13
312			1.02495	1.02296			1.2	1.22			1.21	1.14
314			1.01281	1.02679			1.2	1.21			1.2	1.13
316			1.01601	1.03466			1.21	1.23			1.21	1.13
318			1.01758	1.02217			1.19	1.21			1.2	1.11
320			1.01536	1.02376			1.2	1.21			1.22	1.13
322			1.01968	1.02058			1.2	1.22			1.19	1.11
324			1.01899	1.01575			1.18	1.22			1.22	1.14
326			1.01863	0.988382			1.18	1.21			1.22	1.15
328			1.03217	1.0392			1.2	1.21			1.22	1.15
330			1.02619	1.02337			1.16	1.18			1.21	1.12
332			1.02505	1.01516			1.2	1.21			1.22	1.13
334			1.02473	1.02537			1.21	1.23			1.24	1.15
336			1.02026	1.03662			1.21	1.23			1.21	1.13
338			1.01544	1.02631			1.22	1.22			1.22	1.13
340			1.01825	1.02957			1.19	1.21			1.22	1.14
342			1.033	1.02774			1.23	1.23			1.22	1.12
344			1.04358	1.04223			1.2	1.21			1.21	1.11
346			1.04437	1.05452			1.19	1.21			1.21	1.13
348			1.0616	1.0526			1.18	1.21			1.21	1.11
350			1.06055	1.08368			1.21	1.24			1.21	1.12
352			1.06675	1.06423			1.21	1.22			1.21	1.12
354			1.07593	1.08557			1.19	1.21			1.24	1.14
356			1.05526	1.10079			1.2	1.21			1.22	1.11
358			1.0756	1.13433			1.17	1.2			1.2	1.11
360			1.07654	1.12133			1.2	1.21			1.23	1.14
362			1.06826	1.13924			1.21	1.23			1.22	1.14
364			1.08344	1.1194			1.2	1.21			1.22	1.13
366			1.09455	1.13584			1.23	1.22			1.23	1.14
368			1.09945	1.14925			1.2	1.2			1.21	1.12
370			1.09771	1.14376			1.21	1.22			1.19	1.1
372			1.12208	1.16135			1.23	1.22			1.22	1.12
374			1.14343	1.14656			1.21	1.21			1.23	1.12
376			1.13216	1.14015			1.21	1.2			1.23	1.12
378			1.12811	1.15002			1.21	1.22			1.22	1.13
380			1.14886	1.1828			1.21	1.21			1.21	1.13
382			1.13862	1.17415			1.2	1.22			1.22	1.12
384			1.1438	1.19945			1.18	1.2			1.21	1.12
386			1.15355	1.19543			1.21	1.22			1.23	1.12
388			1.17336	1.16981			1.21	1.22			1.24	1.14
390			1.17998	1.19953			1.2	1.21			1.23	1.13
392			1.17912	1.19202			1.22	1.21			1.23	1.12
394			1.19331	1.17697			1.22	1.24			1.25	1.15
396			1.1753	1.18385			1.19	1.23			1.25	1.13
398			1.20286	1.18564			1.2	1.22			1.23	1.15
400			1.19518	1.20481			1.23	1.22			1.21	1.14
402			1.1855	1.18467			1.22	1.22			1.2	1.11
404			1.22609	1.19285			1.21	1.23			1.2	1.11
406			1.20466	1.22757			1.21	1.21			1.22	1.14
408			1.207	1.21246			1.21	1.22			1.22	1.14
410			1.21212	1.1996			1.19	1.21			1.22	1.13
412			1.2014	1.21238			1.22	1.22			1.2	1.14
414			1.21988	1.19651			1.19	1.21			1.21	1.13
416			1.21009	1.20477			1.22	1.22			1.22	1.14
418			1.20047	1.2376			1.22	1.22			1.22	1.14
420			1.22457	1.17563			1.21	1.23			1.22	1.13
422			1.23017	1.20051			1.21	1.23			1.21	1.14
424			1.22406	1.21978			1.2	1.23			1.19	1.12
426			1.22796	1.19112			1.22	1.23			1.19	1.12
428			1.25492	1.19622			1.23	1.22			1.2	1.12
430			1.25957	1.19707			1.21	1.23			1.2	1.12
432			1.22436	1.21142			1.22	1.23			1.22	1.13
434			1.22316	1.21773			1.22	1.23			1.21	1.13
436			1.23301	1.19366			1.23	1.24			1.23	1.15
438			1.23401	1.18428			1.21	1.21			1.24	1.15
440			1.24486	1.18205			1.23	1.24			1.22	1.13
442			1.2593	1.19369			1.22	1.22			1.23	1.14
444			1.23447	1.18013			1.2	1.22			1.25	1.14
446			1.25066	1.19287			1.19	1.2			1.24	1.14
448			1.23682	1.16345			1.23	1.21			1.24	1.13
450			1.23075	1.16117			1.21	1.22			1.25	1.13
452			1.21783	1.16066			1.21	1.22			1.24	1.13
454			1.23402	1.17717			1.22	1.22			1.23	1.11
456			1.23738	1.17377			1.23	1.22			1.23	1.11
458			1.23133	1.17257			1.23	1.22			1.21	1.12
460			1.25199	1.2116			1.22	1.22			1.24	1.13
462			1.22766	1.18069			1.23	1.23			1.22	1.11
464			1.22539	1.17891			1.22	1.23			1.23	1.12
466			1.21486	1.15369			1.25	1.23			1.22	1.12
468			1.21309	1.16986			1.22	1.24			1.23	1.14
470			1.22431	1.14126			1.21	1.22			1.23	1.11
472			1.2057	1.1607			1.22	1.24			1.23	1.12
474			1.21528	1.17246			1.22	1.24			1.23	1.13
476			1.22815	1.14967			1.2	1.22			1.24	1.11
478			1.25201	1.14546			1.25	1.25			1.25	1.14
480			1.23248	1.13639			1.23	1.23			1.24	1.14
482			1.27106	1.1406			1.21	1.22			1.22	1.12
484			1.24272	1.16708			1.22	1.22			1.23	1.12
486			1.2561	1.16516			1.22	1.23			1.23	1.14
488			1.24597	1.13417			1.21	1.21			1.24	1.13
490			1.25366	1.17401			1.22	1.23			1.23	1.13
492			1.26205	1.14551			1.2	1.23			1.25	1.14
494			1.24427	1.16479			1.2	1.23			1.22	1.13
496			1.25149	1.14531		forskolin removed	1.22	1.22			1.23	1.14
498			1.22233	1.14904			1.23	1.22			1.23	1.15
500			1.23747	1.11779			1.19	1.22			1.21	1.13
502			1.22577	1.14078			1.23	1.23			1.22	1.13
504			1.24769	1.1387			1.22	1.23			1.25	1.15
506			1.20845	1.17184			1.21	1.23			1.24	1.13
508			1.22809	1.15959			1.22	1.23			1.22	1.13
510			1.22036	1.16827			1.22	1.22			1.22	1.14
512			1.22174	1.14882			1.21	1.23			1.22	1.14
514			1.23198	1.13241			1.21	1.21			1.21	1.13
516			1.21617	1.1447			1.23	1.24			1.22	1.14
518			1.22773	1.14836			1.2	1.22			1.23	1.15
520			1.22247	1.15787			1.21	1.23			1.2	1.14
522			1.24624	1.14287			1.22	1.22			1.23	1.16
524			1.21994	1.13415			1.22	1.24			1.2	1.14
526			1.25452	1.13813			1.2	1.22			1.17	1.13
528			1.24315	1.14862			1.2	1.23			1.19	1.16
530			1.24137	1.12905			1.21	1.22			1.16	1.16
532			1.23534	1.12332			1.18	1.22			1.17	1.16
534			1.2485	1.14068			1.17	1.23			1.16	1.13
536			1.24038	1.13657			1.19	1.23			1.16	1.14
538			1.22095	1.16982			1.19	1.22			1.17	1.14
540			1.23474	1.14573			1.2	1.22			1.18	1.15
542			1.22781	1.14363			1.2	1.23			1.15	1.13
544			1.24287	1.14837			1.2	1.22			1.15	1.14
546			1.22085	1.15341			1.2	1.23			1.17	1.14
548			1.23088	1.15848			1.19	1.22			1.15	1.14
550			1.23336	1.13977			1.21	1.23			1.16	1.15
552			1.2192	1.15442			1.22	1.22			1.16	1.14
554			1.23395	1.15179			1.2	1.22			1.16	1.14
556			1.23868	1.16261			1.2	1.22			1.15	1.13
558			1.22672	1.16641			1.2	1.24			1.18	1.16
560			1.21873	1.15622			1.18	1.22			1.17	1.15
562			1.23376	1.14931			1.21	1.23			1.17	1.15
564			1.23725	1.15496			1.21	1.23			1.18	1.15
566			1.21761	1.16407			1.2	1.22			1.16	1.13
568			1.24577	1.11943			1.18	1.22			1.15	1.14
570			1.21599	1.15757			1.2	1.23			1.16	1.15
572			1.24999	1.15973			1.21	1.22			1.17	1.13
574			1.23576	1.14675			1.21	1.23			1.15	1.12
576			1.24856	1.16592			1.19	1.23			1.15	1.15
578			1.25157	1.17543			1.19	1.22			1.14	1.14
580			1.24385	1.12973			1.22	1.24			1.14	1.14
582			1.23971	1.13924			1.21	1.21			1.14	1.14
584			1.2428	1.12315			1.23	1.24			1.13	1.13
586			1.22277	1.13687			1.21	1.22			1.13	1.14
588			1.23731	1.1192			1.2	1.22			1.14	1.13
590			1.22386	1.15916			1.2	1.22			1.12	1.11
592			1.2407	1.13346			1.22	1.24			1.12	1.13
594			1.24078	1.15046			1.19	1.22			1.11	1.12
596			1.22627	1.11887			1.21	1.22			1.1	1.13
598			1.24731	1.11947			1.17	1.21			1.1	1.13
600			1.23722	1.12143			1.2	1.23			1.1	1.11
602			1.24282	1.13649			1.19	1.22			1.1	1.13
604			1.24809	1.13956			1.21	1.23			1.1	1.13
606			1.24206	1.14347			1.2	1.22			1.09	1.12
608			1.25272	1.15348			1.21	1.23			1.08	1.11
610			1.24383	1.15296			1.2	1.21			1.1	1.12
612			1.26278	1.13566			1.21	1.24			1.11	1.13
614			1.23895	1.14377			1.18	1.21			1.11	1.12
616			1.25194	1.13545			1.23	1.25			1.12	1.13
618			1.24191	1.14244			1.22	1.23			1.11	1.14
620			1.24192	1.13403			1.22	1.22			1.11	1.14
622			1.25881	1.14036			1.19	1.21			1.12	1.14
624			1.26786	1.15312			1.2	1.22			1.11	1.14
626			1.25028	1.12698			1.19	1.23			1.04	1.1
628			1.23884	1.1819			1.19	1.21			1.08	1.14
630			1.24496	1.14351			1.2	1.22			1.06	1.13
632			1.25577	1.1553			1.22	1.22			1.07	1.13
634			1.27661	1.17547			1.21	1.21			1.07	1.13
636			1.26014	1.12968			1.2	1.2			1.07	1.17
638			1.23003	1.17014			1.19	1.19			1.09	1.16
640			1.25283	1.16318			1.22	1.23			1.06	1.12
642			1.26132	1.14847			1.21	1.23			1.07	1.1
644			1.22843	1.15932			1.19	1.23			1.07	1.13
646			1.26362	1.16397			1.2	1.23			1.09	1.14
648			1.24665	1.17263			1.18	1.21			1.07	1.13
650			1.25113	1.16626			1.17	1.18			1.1	1.15
652			1.25009	1.17737			1.15	1.19			1.09	1.13
654			1.2426	1.1766			1.19	1.23			1.12	1.15
656			1.25764	1.17021			1.18	1.22			1.1	1.11
658			1.26058	1.14066			1.2	1.22			1.1	1.12
660			1.26184	1.15399			1.2	1.23			1.13	1.16
662			1.28353	1.1569			1.19	1.22			1.11	1.12
664			1.25993	1.16536			1.19	1.21			1.13	1.14
666			1.26382	1.17617			1.2	1.23			1.08	1.12
668			1.28022	1.17238			1.2	1.21			1.1	1.14
670			1.25978	1.15874			1.19	1.23			1.09	1.14
672			1.26279	1.15032			1.2	1.23			1.11	1.16
674			1.26978	1.1948			1.2	1.22			1.09	1.12
676			1.27061	1.16418			1.2	1.21			1.1	1.14
678			1.26095	1.17829			1.22	1.22			1.09	1.13
680			1.23915	1.1991			1.19	1.22			1.09	1.14
682			1.24875	1.17216			1.21	1.22			1.1	1.15
684			1.26575	1.19666			1.2	1.22			1.09	1.14
686			1.24731	1.16319			1.22	1.23			1.13	1.14
688			1.25644	1.17992			1.2	1.23			1.11	1.14
690			1.23215	1.19073			1.19	1.21			1.1	1.13
692			1.25068	1.16296			1.17	1.21			1.13	1.14
694			1.28528	1.18733			1.2	1.23			1.1	1.13
696		GLP1 removed	1.28931	1.19309		IBMX removed	1.21	1.22			1.11	1.16
698			1.26055	1.19931			1.2	1.21			1.13	1.14
700			1.24941	1.2169			1.18	1.21			1.13	1.16
702			1.25978	1.17964			1.2	1.22			1.13	1.15
704			1.25433	1.2032			1.2	1.22			1.15	1.16
706			1.25545	1.19807			1.19	1.22			1.15	1.15
708			1.23951	1.19568			1.17	1.22			1.13	1.14
710			1.24926	1.19229			1.16	1.22			1.15	1.12
712			1.22588	1.23027			1.19	1.23			1.15	1.15
714			1.14423	1.19412			1.2	1.22			1.15	1.15
716			1.16506	1.21729			1.19	1.21			1.14	1.16
718			1.15763	1.19644			1.18	1.21			1.14	1.13
720			1.14017	1.17765			1.2	1.22			1.14	1.16
722			1.14968	1.19322			1.22	1.23			1.12	1.12
724			1.15329	1.19143			1.22	1.21			1.15	1.16
726			1.11754	1.21755			1.21	1.22			1.16	1.16
728			1.15047	1.19127			1.22	1.21			1.12	1.12
730			1.14349	1.19461			1.24	1.25			1.13	1.12
732			1.14135	1.1875			1.21	1.24			1.12	1.14
734			1.13506	1.20212			1.2	1.21			1.11	1.13
736			1.15212	1.19153			1.2	1.22			1.11	1.13
738			1.13213	1.19568			1.19	1.21			1.11	1.14
740			1.13204	1.21194			1.22	1.22			1.1	1.12
742			1.1275	1.19862			1.19	1.22			1.12	1.15
744			1.13795	1.20018			1.21	1.2			1.11	1.14
746			1.14144	1.19207			1.19	1.2			1.1	1.13
748			1.14711	1.17822			1.18	1.21			1.1	1.14
750			1.11167	1.2057			1.22	1.21			1.09	1.12
752			1.13523	1.21215			1.18	1.22			1.1	1.15
754			1.11439	1.20341			1.2	1.24			1.07	1.12
756			1.11633	1.18859			1.19	1.21			1.08	1.12
758			1.13173	1.22304			1.18	1.22			1.09	1.16
760			1.11339	1.1964			1.2	1.22			1.11	1.17
762			1.11291	1.20615			1.2	1.21			1.08	1.14
764			1.14226	1.19062			1.19	1.21			1.06	1.11
766			1.10893	1.22117			1.19	1.21			1.07	1.13
768			1.10516	1.20429			1.19	1.21			1.06	1.11
770			1.12725	1.2013			1.19	1.2			1.06	1.12
772			1.10107	1.17415			1.2	1.22			1.06	1.14
774			1.11258	1.17619			1.19	1.22			1.06	1.15
776			1.1115	1.19084			1.18	1.2			1.06	1.14
778			1.10483	1.20318			1.21	1.24			1.07	1.13
780			1.11982	1.20458			1.22	1.22			1.05	1.12
782			1.11176	1.20869			1.18	1.21			1.05	1.13
784			1.09869	1.19069			1.19	1.22			1.07	1.12
786			1.11643	1.19131			1.2	1.21			1.06	1.11
788			1.12409	1.2028			1.19	1.21			1.08	1.13
790			1.0843	1.17045			1.21	1.22			1.05	1.11
792			1.10063	1.15624			1.2	1.21			1.06	1.12
794			1.09178	1.18037			1.2	1.2			1.07	1.12
796			1.13891	1.22973			1.19	1.21			1.06	1.13
798			1.10222	1.1596			1.21	1.2			1.08	1.14
800			1.08897	1.20595
802			1.12272	1.25933
804			1.09865	1.17975
806			1.08716	1.20221
808			1.10333	1.21235
810			1.10247	1.19046
812			1.10319	1.23134
814			1.07037	1.19427
816			1.10425	1.18594
818			1.14404	1.20591
820			1.11553	1.16965
822			1.118	1.15512
824			1.10153	1.21026
826			1.11533	1.24216
828			1.07168	1.20072
830			1.08329	1.18538
832			1.08554	1.21742
834			1.07781	1.18043
836			1.08282	1.18541
838			1.10322	1.21083
840			1.09532	1.18809
842			1.08989	1.16399
844			1.09214	1.17061
846			1.07768	1.19059
848			1.08655	1.17902
850			1.08299	1.17598
852			1.10681	1.19526
854			1.11898	1.19866
856			1.08735	1.16299
858			1.0979	1.21159
860			1.08646	1.18819
862			1.104	1.17425
864			1.09088	1.19181
866			1.0655	1.22075
868			1.09048	1.21734
870			1.0676	1.18064
872			1.06303	1.18771
874			1.08332	1.19465
876			1.07062	1.20102
878			1.05761	1.18593
880			1.07553	1.21117
882			1.05088	1.18985
884			1.08765	1.21959
886			1.0768	1.17965
888			1.07352	1.17856
890			1.07087	1.21785
892			1.07039	1.20207
