# Supplementary material for: Somatostatin triggers local cAMP and Ca2+ signaling in primary cilia to modulate pancreatic β-cell function
Source: EMBO J. 2025 Feb 12;44(6):1663–91. doi: 10.1038/s44318-025-00383-7 (PMC11914567; doi:10.1038/s44318-025-00383-7)
Supplement: Supplementary file 7 — Source data Fig. 5 [file 44318_2025_383_MOESM7_ESM.zip › Figure 5/5B/resting comparison Smo-5HT6-187.xlsx]

## Sheet: Sheet1
	Smo		5HT6						p.187
	cilia	soma	cilia	soma
29-30.12	0.947229	0.81719	0.731053	0.806189	29-30.12				0.876096	0.848776	0.671533	0.675564	0.845642	0.763378
	0.978518	0.841133	0.932655	0.868878					1.3532	1.15082	1.31006	1.56884	1.64627
	0.757034	0.761683	1.30929	1.03889	17.12				1.69934	1.68328	1.5698	1.39413	0.713484
	0.736954	0.664452	0.844804	0.628427					0.590056	0.705024	0.777747	0.692853	0.797711
17.12	0.703127	0.64829	0.878139	0.797437	3.12				0.494274	0.507235	0.458083	0.460019	0.509839
	0.62378	0.492545	0.929508	0.860234	4.12				0.51286	0.483934	0.419913	0.425409	0.507097
3.12	1.00308	0.973019	0.761164	0.727746					0.607716	0.536184	0.682638	0.582643	0.504552
	0.690602	0.850096	0.549856	0.615912	14.11
	1.10893	0.972506
	1.11752	1.00128
	0.758739	0.800896
19.1	0.528094	0.65205
	0.538643	0.558005
	0.76495	0.684001
	1.15913		0.906801
	1.16333		1.0734
	0.993896		1.26028
	1.10912		1.34432
	1.08459		1.1012
	1.26644		1.08053
	1.0309		1.04592
	0.812381		0.89275
	1.14028
	1.1161
	0.947363
	0.809898
	0.965301
	1.11835
