# Supplementary material for: Somatostatin triggers local cAMP and Ca2+ signaling in primary cilia to modulate pancreatic β-cell function
Source: EMBO J. 2025 Feb 12;44(6):1663–91. doi: 10.1038/s44318-025-00383-7 (PMC11914567; doi:10.1038/s44318-025-00383-7)
Supplement: Supplementary file 8 — Source data Fig. 6 [file 44318_2025_383_MOESM8_ESM.zip]

Archive with 50 entries (41 files):
- Figure 6/
- __MACOSX/._Figure 6
- Figure 6/6F/
- __MACOSX/Figure 6/._6F
- Figure 6/6A/
- __MACOSX/Figure 6/._6A
- Figure 6/6H/
- __MACOSX/Figure 6/._6H
- Figure 6/6G/
- __MACOSX/Figure 6/._6G
- Figure 6/6B/
- __MACOSX/Figure 6/._6B
- Figure 6/6E/
- __MACOSX/Figure 6/._6E
- Figure 6/6D/
- __MACOSX/Figure 6/._6D
- Figure 6/6C/
- __MACOSX/Figure 6/._6C
- Figure 6/6F/20.01.23 min6PI siSSTR3 mArl13b-188 rep.prism
- __MACOSX/Figure 6/6F/._20.01.23 min6PI siSSTR3 mArl13b-188 rep.prism
- Figure 6/6F/27.03.2024 min6 PI mArl13b-188.prism
- __MACOSX/Figure 6/6F/._27.03.2024 min6 PI mArl13b-188.prism
- Figure 6/6A/mouse islets representative.prism
- __MACOSX/Figure 6/6A/._mouse islets representative.prism
- Figure 6/6H/shSSTR3 cAMP quant.prism
- __MACOSX/Figure 6/6H/._shSSTR3 cAMP quant.prism
- Figure 6/6G/Min6 PI SSTR3 KD cAMP-basal-fsk-sst_all 3 experiment.xlsx
- __MACOSX/Figure 6/6G/._Min6 PI SSTR3 KD cAMP-basal-fsk-sst_all 3 experiment.xlsx
- Figure 6/6G/siSSTR3 min6 PI mArl13b final for figure.prism
- __MACOSX/Figure 6/6G/._siSSTR3 min6 PI mArl13b final for figure.prism
- Figure 6/6B/mouse islets sst response.pzfx
- __MACOSX/Figure 6/6B/._mouse islets sst response.pzfx
- Figure 6/6B/pseuso islets SST response.pzfx
- __MACOSX/Figure 6/6B/._pseuso islets SST response.pzfx
- Figure 6/6B/mouse camp Norm fold change.xlsx
- __MACOSX/Figure 6/6B/._mouse camp Norm fold change.xlsx
- Figure 6/6E/siSSTR3 main figure.pzfx
- __MACOSX/Figure 6/6E/._siSSTR3 main figure.pzfx
- Figure 6/6E/SSTR3 KD photos.pptx
- __MACOSX/Figure 6/6E/._SSTR3 KD photos.pptx
- Figure 6/6D/shSSTR3 min6.prism
- __MACOSX/Figure 6/6D/._shSSTR3 min6.prism
- Figure 6/6C/TUG stats.docx
- __MACOSX/Figure 6/6C/._TUG stats.docx
- Figure 6/6C/TUG data navigation.xlsx
- __MACOSX/Figure 6/6C/._TUG data navigation.xlsx
- Figure 6/6C/TUG calculations.prism
- __MACOSX/Figure 6/6C/._TUG calculations.prism
- Figure 6/6C/TUG calculations.xlsm
- __MACOSX/Figure 6/6C/._TUG calculations.xlsm
