# Supplementary material for: Somatostatin triggers local cAMP and Ca2+ signaling in primary cilia to modulate pancreatic β-cell function
Source: EMBO J. 2025 Feb 12;44(6):1663–91. doi: 10.1038/s44318-025-00383-7 (PMC11914567; doi:10.1038/s44318-025-00383-7)
Supplement: Supplementary file 8 — Source data Fig. 6 [file 44318_2025_383_MOESM8_ESM.zip › Figure 6/6G/Min6 PI SSTR3 KD cAMP-basal-fsk-sst_all 3 experiment.xlsx]

## Sheet: 20.01.2023 new obj
	CNTRL-1
		cilia#1	cell body#1	cillia	cilia	cilia	cilia#2	cell body#2	cell body	cell body	cell body	cell body	cell body
	basal	1.00197	1.00069	0.995742	0.991113	0.996048	1.01852	0.995386	0.993996	1.01032	0.994939	0.993185	0.997893
	fsk	1.06497	1.05524	1.05082	1.11683	1.0326	1.14579	1.02886	1.09816	1.14517	1.14395	1.10208	1.02016
	sst	0.965978	0.993892	1.0099	1.05596	1.00407	1.06992	1.01424	1.04891	1.07041	1.07878	0.99022	1.007
	ibmx+fsk	1.06875	1.12859	1.18771	1.42553	1.17611	1.34743	1.32084	1.22336	1.23303	1.68759	1.45921	1.22764
	CNTRL-2
		cilia#1	cell body#1	cell body	cilia#2	cell body#2	cilia#3	cell body#3	cell body	cell body	cell body	cell body
	basal	1.01839	1.00134	1.00711	0.99912	1.00029	1.00012	1.00086	0.999405	1.00063	0.998809	1.00028
	fsk	1.12604	1.04036	1.06059	1.05476	1.046	1.00836	1.02755	1.04452	1.07379	1.12227	1.03967
	sst	1.05886	0.997229	1.00338	0.961051	0.970235	0.933847	0.988428	0.987684	0.963818	0.994101	0.970143
	ibmx+fsk	1.34811	1.28358	1.21182	1.17156	1.21236	1.13523	1.13055	1.06722	1.22831	1.32402	1.19226
	CNTRL-3
		cilia#1	cell body#1	cillia	cilia#2	cell body#2	cell body	cell body	cell body	cell body
	basal	0.983618	0.99635	0.993714	1.02545	1.0103	0.998446	0.992884	1.02419	0.992361
	fsk	1.03076	1.02847	1.10075	1.10549	1.09444	1.05871	1.08107	1.2507	1.09218
	sst	0.798176	0.956403	0.935437	0.873475	0.992173	0.941235	0.929649	0.943443	0.928883
	ibmx+fsk	1.09039	1.12835	1.30596	1.22329	1.20789	1.3683	1.33654	1.55184	1.53379
	siSSTR3-1
		cilia#1	cell body#1	cilia#2	cell bod#2	cilia	cilia	cilia	cell body	cell body	cell body	cell body
	basal	1.00084	0.999859	0.982799	0.997983	1.00955	1.00437	1.00128	0.999081	1.00839	1.00669	1.00448
	fsk	1.04224	1.01189	1.03792	1.01267	1.17434	1.03047	1.00183	1.01665	1.03812	1.01803	1.17479
	sst	0.979092	0.990799	0.988435	0.99084	1.0878	0.989865	0.975932	1.00385	1.02594	1.00918	0.851373
	ibmx+fsk	1.08317	1.0759	1.14675	1.08742	1.31768	1.07747	1.10956	1.13634	1.45479	1.63482	1.30583
	siSSTR3-2
		cilia#1	cell body#1	cilia#2	cell bod#2	cilia#3	cell body#3	cilia	cell body	cell body	cell body	cell body
	basal	1.00306	1.00111	1.01257	1.00543	1.00819	0.998785	1.00118	1.00051	0.998113	1.00624	1.00779
	fsk	1.16964	1.09102	1.14617	1.09652	1.15526	1.09492	1.14065	1.10043	1.05152	1.04122	1.13928
	sst	1.02728	0.968646	1.02601	1.00202	1.00225	0.990014	0.965408	1.00974	0.987218	0.967996	0.998274
	ibmx+fsk	1.47769	1.4218	1.47361	1.27756	1.35025	1.26706	1.20359	1.44658	1.29447	1.43221	1.53633
	siSSTR3-3
		cilia#1	cell body#1	cilia#2	cell bod#2	cilia#3	cell body#3	cilia	cell body	cell body	cell body	cell body	cell body
	basal	1.09789	1.03531	1.01104	1.02136	1.04005	1.02042	1.02061	1.01102	1.0083	1.01159	1.02381	1.02009
	fsk	1.21682	1.20824	1.33517	1.30549	1.14229	1.12102	1.16595	1.06751	1.09457	1.18111	1.37153	1.25323
	sst	0.90902	0.967603	0.988126	0.982037	0.896643	0.905742	0.928472	0.992977	0.988071	0.992542	0.998334	0.98913
	ibmx+fsk	1.31646	1.39305	1.4891	1.47985	1.16868	1.18829	1.22175	1.22938	1.24623	1.40275	1.63878	1.47386

## Sheet: 20.01.2023 old obj
	CNTRL-1
		cilia	cilia#1	soma#1	cilia#2	soma#2	cilia#3	soma#3	soma
	basal	1.00161	0.996178	0.998723	0.998676	0.999893	0.998727	0.99716	0.999534
	fsk	1.20284	1.01472	1.08293	1.02025	1.03621	1.08507	1.03118	1.06144
	sst	1.02592	0.896211	0.949002	0.92727	0.975556	0.95268	0.945743	0.938684
	IBMX+fsk	1.35724	1.19577	1.32919	1.17568	1.20785	1.49126	1.42123	1.33544
	CNTRL-2
		cilia	cilia	soma	soma	soma	soma	soma	soma	soma	soma	soma	soma	cilia#1	soma#1	cilia#2	soma#2	cilia#3	soma#3
	basal	1.00188	0.99437	0.999043	0.999333	0.998049	0.995659	0.999883	1.00575	1.00208	1.00082	1.0008	1.00149	0.995827	0.999353	0.989068	0.999263	1.00876	1.00136
	fsk	1.07167	1.07248	1.0504	1.04538	1.05918	1.10359	1.0551	1.24082	1.09015	1.09957	1.1404	1.12554	1.08481	1.05914	1.13105	1.02469	1.16494	1.06345
	sst	0.99976	0.95552	0.977637	0.975424	0.974989	0.996697	0.97644	1.02569	1.0166	0.975414	1.00954	1.01709	0.980932	0.974288	0.983839	0.981866	1.07486	0.986276
	IBMX+fsk	1.17967	1.19194	1.15244	1.1613	1.19251	1.33026	1.19893	1.38605	1.21699	1.49051	1.40428	1.27337	1.20613	1.14374	1.31829	1.13696	1.41004	1.16828
	siSSTR3-1
		cilia#1	cell body#1	cilia	cilia	cell body	cell body	cell body	cell body	cell body	cell body
	basal	1.0111	1.00027	1.01879	0.994214	1.00362	0.999392	1.00328	1.00995	1.01396	1.01969
	fsk	1.26523	1.06767	1.19379	1.08839	1.07175	1.06309	1.08707	1.09894	1.20951	1.18378
	sst	1.18014	1.03054	1.10612	0.998004	1.05409	0.994997	1.03571	1.01104	1.08437	1.12785
	IBMX+fsk	1.47125	1.2105	1.35031	1.23696	1.36187	1.22824	1.25761	1.32577	1.50536	1.50475
	siSSTR3-2
		cilia#1	cell body#1	cilia	cilia	cilia	cilia#2	cell body#2	cell body	cell body	cell body	cell body
	basal	1.00944	1.0084	1.00695	1.01011	1.02183	0.991204	1.00382	1.00227	1.00387	1.00182	1.00135
	fsk	1.34061	1.35559	1.45862	1.30074	1.3597	1.26153	1.27704	1.3281	1.13295	1.18619	1.1764
	sst	1.09553	1.04932	1.13136	1.09843	1.15319	1.00233	0.999962	1.05617	1.02113	0.993612	0.985207
	IBMX+fsk	1.59502	1.65055	1.91339	1.47673	1.60007	1.35701	1.50279	1.52649	1.38783	1.38194	1.26206

## Sheet: 10.03.2023
	CNTRL-1
		cilia#1	cell body#1	cilia	cilia	cell body	cell body	cell body	cell body	cell body	cell body	cell body
	basal	1.02016	1.01919	0.983679	0.994962	1.006	1.03274	1.02134	1.05252	1.05318	1.00245	1.00401
	fsk	1.15188	1.18686	1.0639	1.04355	1.09501	1.21868	1.19954	1.27728	1.30972	1.03858	1.05268
	sst	1.0069	0.992872	0.947763	0.988582	1.00542	1.06501	0.962958	0.99018	0.98818	0.993366	0.993541
	IBMX+fsk	1.24373	1.31573	1.13033	1.06706	1.23836	1.46628	1.24379	1.27456	1.5301	1.11631	1.08715
	CNTRL-2
		cilia#1	cell body#1	cilia#2	cell body#2	cilia	cell body
	basal	0.995829	0.99787	0.998101	0.999681	0.988523	0.987228
	fsk	1.07236	1.00542	1.02472	1.0064	1.06827	1.05952
	sst	0.938833	0.967992	0.959077	0.989527	0.889595	0.939711
	IBMX+fsk	1.16299	1.05181	1.08133	1.05236	1.19797	1.31212
	siSSTR3-1
		cilia#1	cell body#1	cilia#2	cell body#2	cilia#3	cell body#3	cilia#4	cell body#4	cell body	cell body
	basal	0.996602	1.0012	1.00339	1.00468	1.00744	0.998974	1.01759	0.998721	1.00066	1.00029
	fsk	1.07516	1.03305	1.07186	1.03577	1.12023	1.04636	1.08331	1.03636	1.02403	1.01637
	sst	1.02101	0.981978	0.989073	1.01525	1.02191	0.99192	0.981226	0.992823	0.986378	0.982276
	IBMX+fsk	1.20891	1.14169	1.25387	1.28181	1.25459	1.10653	1.22688	1.21153	1.09379	1.0606
	siSSTR3-2
		cilia#1	cell body#1	cilia	cilia	cilia	cell body	cell body	cell body	cell body
	basal	1.03004	1.01929	0.978017	0.999502	1.00399	1.01011	1.01751	1.00432	0.991203
	fsk	1.26239	1.25252	1.0921	1.09557	1.09164	1.4259	1.37961	1.13208	1.25664
	sst	1.05266	0.998135	0.976467	0.955174	1.02437	0.951688	0.969891	0.962561	0.918616
	IBMX+fsk	1.61031	1.64978	1.06165	1.14359	1.17581	1.41026	1.52685	1.25331	1.42032
	siSSTR3-3
		cilia	cilia#1	cell body#1	cilia#2	cell body#2	cilia#3	cell body#3	cell body	cell body
	basal	1.00926	0.995001	0.996699	1.00231	0.990141	1.00308	0.999573	0.995134	0.997145
	fsk	1.29377	1.19643	1.38292	1.25025	1.46608	1.15136	1.06966	1.16303	1.07782
	sst	1.14337	1.01056	0.980544	1.01144	0.998994	0.996838	0.996843	0.999225	0.99744
	IBMX+fsk	1.49634	1.35076	1.48183	1.30866	1.62314	1.16515	1.08474	1.4152	1.13768

## Sheet: 11.01.20223 old obj
	CNTRL-1
		cilia #1	soma #1	cilia #2	soma #2	cilia #3	soma #3	cilia	cilia	soma	soma
	basal	0.988496	0.996452	1.00378	0.997855	0.989234	0.983781	1.00643	0.975473	1.0083	1.0031
	fsk	1.06291	1.05653	1.03432	1.03862	1.14913	1.12467	1.16719	1.01618	1.11369	1.10322
	sst	0.967066	0.984469	0.917377	0.95082	0.928594	0.951643	1.0053	0.907068	1.03488	0.988847
	IBMX+fsk	1.18972	1.12881	1.09011	1.17725	1.52045	1.45148	1.36947	1.28968	1.46948	1.25776
	siSSTR3-1
		cilia	cilia #1	soma #1	cilia	cilia	soma	soma	soma	soma	cilia #2	soma #2	cilia
	basal	0.960995	1.06277	1.02298	1.0184	1.00078	1.00697	0.9674	0.996697	0.995832	1.00734	0.993883	0.99664
	fsk	1.25941	1.20282	1.18685	1.20193	1.0441	1.1431	1.28606	1.21499	1.19299	1.14408	1.11095	1.02912
	sst	1.17714	1.14806	1.07685	1.17914	1.00808	1.0364	0.985153	0.996179	0.998473	1.01288	0.975991	0.971281
	IBMX+fsk	1.10585	1.2819	1.2845	1.32268	1.1027	1.23327	1.23068	1.34075	1.31562	1.38489	1.30529	1.09344
	siSSTR3-2
		cilia #1	soma #1	cilia #2	soma #2
	basal	1.01049	1.00353	1.0105	0.992616
	fsk	1.08287	1.09563	1.07927	1.01175
	sst	1.01748	1.00794	1.02225	0.973797
	IBMX+fsk	1.17876	1.20263	1.16741	1.10208
	siSSTR3-3
		cilia#1	soma #1	soma	cilia	cilia	cilia	cilia	soma	cilia	soma	soma	soma	soma	soma
	basal	1.01268	1.00057	0.98052	0.992298	0.988685	0.998354	0.984712	0.989453	0.981586	0.979841	0.952349	0.965165	0.9866	0.962678
	fsk	1.12466	1.07018	1.0386	1.05197	1.05859	1.10543	1.04546	1.07111	0.993062	1.1432	1.1882	1.0504	1.05976	1.09769
	sst	1.00612	1.00433	0.97376	0.929209	0.955815	0.820109	0.958425	0.894372	0.907851	0.930761	0.87245	0.895109	0.929964	0.853084
	IBMX+fsk	1.17554	1.20537	1.29125	1.20471	1.14239	1.38385	1.10096	1.22951	1.04336	1.16257	1.22809	1.09932	1.1788	1.12171

## Sheet: 11.01.20223 new obj
	CNTRL-1
		soma	soma	soma	soma	soma	soma	cilia #1	soma #1	cilia	cilia
	basal	1.00112	1.00174	1.00097	0.999514	1.00086	0.997281	1.00232	1.00224	1.00162	0.995915
	fsk	1.01834	1.0248	1.10922	1.03072	1.01338	1.03879	1.04601	1.02196	1.05477	1.05214
	sst	0.986607	0.969376	0.959176	0.991072	0.98838	1.00596	0.956032	0.984015	0.961336	0.985949
	IBMX+fsk	1.15966	1.26688	1.44374	1.26701	1.12739	1.32831	1.22434	1.21934	1.271	1.13517
	CNTRL-2
		cilia	cilia	cilia	soma	soma	cilia	cilia	cilia#1	soma#1
	basal	0.995453	0.992814	1.00652	0.989353	0.963721	0.987337	1.01323	1.00683	0.999273
	fsk	1.15883	1.20553	1.22967	1.6222	1.36608	1.15926	1.30369	1.49727	1.18189
	sst	0.922971	0.911827	0.841512	0.916384	0.890612	0.919837	0.874316	0.978426	0.947668
	IBMX+fsk	1.99759	1.97077	2.01715	2.07582	1.83219	1.70942	1.93544	1.97693	1.91549
	CNTRL-3
		cilia #1	soma #1	cilia	cilia	cilia	cilia	soma	soma	cilia
	basal	1.00584	0.993842	0.988209	0.997441	0.992052	1.00597	0.996439	0.992668	0.989927
	fsk	1.42279	1.26062	1.36977	1.11363	1.34861	1.20354	1.21355	1.21445	1.17607
	sst	0.899014	0.866909	0.707001	0.742997	0.858091	0.718443	0.861329	0.676776	0.780211
	IBMX+fsk	1.96089	1.66375	1.65935	1.63355	2.09767	1.67437	1.72332	1.49083	1.33849
	siSSTR3-1
		cilia	cilia	cilia	soma	soma	cilia#1	soma#1
	basal	0.949984	1.00367	1.02055	0.996553	0.986432	1.00882	0.999472
	fsk	1.98531	1.32394	1.31175	1.18607	1.12093	1.21169	1.13308
	sst	0.737815	0.818418	0.997043	0.929299	0.855395	1	0.94489
	IBMX+fsk	1.73172	1.53833	1.575	1.79537	1.54555	1.68757	1.63766
	siSSTR3-2
		cilia	cilia	soma	soma	soma
	basal	0.966336	0.908509	0.935661	0.951164	0.903672
	fsk	1.56133	2.00466	1.42032	1.55966	1.73448
	sst	0.88099	0.692699	0.700495	0.747507	0.68771
	IBMX+fsk	1.14391	1.86227	1.41032	1.52625	1.61594

## Sheet: SUM-CONTROL
	CNTRL-PAIRED-CILIA	20.01.2023 new obj
		cilia#1	cilia#2	cilia#1	cilia#2	cilia#3	cilia#1	cilia#2	cilia#1	cilia#2	cilia#3	cilia#1	cilia#2	cilia#3	cilia#1	cilia#1	cilia#2	cilia #1	cilia #2	cilia #3	cilia #1	cilia#1	cilia #1
	basal	1.00197	1.01852	1.01839	0.99912	1.00012	0.983618	1.02545	0.996178	0.998676	0.998727	0.995827	0.989068	1.00876	1.02016	0.995829	0.998101	0.988496	1.00378	0.989234	1.00232	1.00683	1.00584
	fsk	1.06497	1.14579	1.12604	1.05476	1.00836	1.03076	1.10549	1.01472	1.02025	1.08507	1.08481	1.13105	1.16494	1.15188	1.07236	1.02472	1.06291	1.03432	1.14913	1.04601	1.49727	1.42279
	sst	0.965978	1.06992	1.05886	0.961051	0.933847	0.798176	0.873475	0.896211	0.92727	0.95268	0.980932	0.983839	1.07486	1.0069	0.938833	0.959077	0.967066	0.917377	0.928594	0.956032	0.978426	0.899014
	ibmx+fsk	1.06875	1.34743	1.34811	1.17156	1.13523	1.09039	1.22329	1.19577	1.17568	1.49126	1.20613	1.31829	1.41004	1.24373	1.16299	1.08133	1.18972	1.09011	1.52045	1.22434	1.97693	1.96089
	CNTRL-PAIRED-SOMA	20.01.2023 new obj
		cell body#1	cell body#2	cell body#1	cell body#2	cell body#3	cell body#1	cell body#2	soma#1	soma#2	soma#3	soma#1	soma#2	soma#3	cell body#1	cell body#1	cell body#2	soma #1	soma #2	soma #3	soma #1	soma#1	soma #1
	basal	1.00069	0.995386	1.00134	1.00029	1.00086	0.99635	1.0103	0.998723	0.999893	0.99716	0.999353	0.999263	1.00136	1.01919	0.99787	0.999681	0.996452	0.997855	0.983781	1.00224	0.999273	0.993842
	fsk	1.05524	1.02886	1.04036	1.046	1.02755	1.02847	1.09444	1.08293	1.03621	1.03118	1.05914	1.02469	1.06345	1.18686	1.00542	1.0064	1.05653	1.03862	1.12467	1.02196	1.18189	1.26062
	sst	0.993892	1.01424	0.997229	0.970235	0.988428	0.956403	0.992173	0.949002	0.975556	0.945743	0.974288	0.981866	0.986276	0.992872	0.967992	0.989527	0.984469	0.95082	0.951643	0.984015	0.947668	0.866909
	ibmx+fsk	1.12859	1.32084	1.28358	1.21236	1.13055	1.12835	1.20789	1.32919	1.20785	1.42123	1.14374	1.13696	1.16828	1.31573	1.05181	1.05236	1.12881	1.17725	1.45148	1.21934	1.91549	1.66375
	CNTRL-NON PAIRED-CILIA	20.01.2023 new obj
		cillia	cilia	cilia	cillia	cilia	cilia	cilia	cilia	cilia	cilia	cilia	cilia	cilia	cilia	cilia	cilia	cilia	cilia	cilia	cilia	cilia	cilia	cilia	cilia
	basal	0.995742	0.991113	0.996048	0.993714	1.00161	1.00188	0.99437	0.983679	0.994962	0.988523	1.00643	0.975473	1.00162	0.995915	0.995453	0.992814	1.00652	0.987337	1.01323	0.988209	0.997441	0.992052	1.00597	0.989927
	fsk	1.05082	1.11683	1.0326	1.10075	1.20284	1.07167	1.07248	1.0639	1.04355	1.06827	1.16719	1.01618	1.05477	1.05214	1.15883	1.20553	1.22967	1.15926	1.30369	1.36977	1.11363	1.34861	1.20354	1.17607
	sst	1.0099	1.05596	1.00407	0.935437	1.02592	0.99976	0.95552	0.947763	0.988582	0.889595	1.0053	0.907068	0.961336	0.985949	0.922971	0.911827	0.841512	0.919837	0.874316	0.707001	0.742997	0.858091	0.718443	0.780211
	ibmx+fsk	1.18771	1.42553	1.17611	1.30596	1.35724	1.17967	1.19194	1.13033	1.06706	1.19797	1.36947	1.28968	1.271	1.13517	1.99759	1.97077	2.01715	1.70942	1.93544	1.65935	1.63355	2.09767	1.67437	1.33849
	CNTRL-NON PAIRED-SOMA	20.01.2023 new obj
		cell body	cell body	cell body	cell body	cell body	cell body	cell body	cell body	cell body	cell body	cell body	cell body	cell body	cell body	soma	soma	soma	soma	soma	soma	soma	soma	soma	soma	soma	cell body	cell body	cell body	cell body	cell body	cell body	cell body	cell body	soma	soma	soma	soma	soma	soma	soma	soma	soma	soma	soma	soma
	basal	0.993996	1.01032	0.994939	0.993185	0.997893	1.00711	0.999405	1.00063	0.998809	1.00028	0.998446	0.992884	1.02419	0.992361	0.999534	0.999043	0.999333	0.998049	0.995659	0.999883	1.00575	1.00208	1.00082	1.0008	1.00149	1.006	1.03274	1.02134	1.05252	1.05318	1.00245	1.00401	0.987228	1.0083	1.0031	1.00112	1.00174	1.00097	0.999514	1.00086	0.997281	0.989353	0.963721	0.996439	0.992668
	fsk	1.09816	1.14517	1.14395	1.10208	1.02016	1.06059	1.04452	1.07379	1.12227	1.03967	1.05871	1.08107	1.2507	1.09218	1.06144	1.0504	1.04538	1.05918	1.10359	1.0551	1.24082	1.09015	1.09957	1.1404	1.12554	1.09501	1.21868	1.19954	1.27728	1.30972	1.03858	1.05268	1.05952	1.11369	1.10322	1.01834	1.0248	1.10922	1.03072	1.01338	1.03879	1.6222	1.36608	1.21355	1.21445
	sst	1.04891	1.07041	1.07878	0.99022	1.007	1.00338	0.987684	0.963818	0.994101	0.970143	0.941235	0.929649	0.943443	0.928883	0.938684	0.977637	0.975424	0.974989	0.996697	0.97644	1.02569	1.0166	0.975414	1.00954	1.01709	1.00542	1.06501	0.962958	0.99018	0.98818	0.993366	0.993541	0.939711	1.03488	0.988847	0.986607	0.969376	0.959176	0.991072	0.98838	1.00596	0.916384	0.890612	0.861329	0.676776
	ibmx+fsk	1.22336	1.23303	1.68759	1.45921	1.22764	1.21182	1.06722	1.22831	1.32402	1.19226	1.3683	1.33654	1.55184	1.53379	1.33544	1.15244	1.1613	1.19251	1.33026	1.19893	1.38605	1.21699	1.49051	1.40428	1.27337	1.23836	1.46628	1.24379	1.27456	1.5301	1.11631	1.08715	1.31212	1.46948	1.25776	1.15966	1.26688	1.44374	1.26701	1.12739	1.32831	2.07582	1.83219	1.72332	1.49083

## Sheet: SUM-siSSTR3
	siSSTR3-PAIRED-CILIA	20.01.2023 new obj
		cilia#1	cilia#2	cilia#1	cilia#2	cilia#3	cilia#1	cilia#2	cilia#3	cilia#1	cilia#1	cilia#2	cilia#1	cilia#2	cilia#3	cilia#4	cilia#1	cilia#1	cilia#2	cilia#3	cilia #1	cilia #2	cilia #1	cilia #2	cilia#1	cilia#1
	basal	1.00084	0.982799	1.00306	1.01257	1.00819	1.09789	1.01104	1.04005	1.0111	1.00944	0.991204	0.996602	1.00339	1.00744	1.01759	1.03004	0.995001	1.00231	1.00308	1.06277	1.00734	1.01049	1.0105	1.01268	1.00882
	fsk	1.04224	1.03792	1.16964	1.14617	1.15526	1.21682	1.33517	1.14229	1.26523	1.34061	1.26153	1.07516	1.07186	1.12023	1.08331	1.26239	1.19643	1.25025	1.15136	1.20282	1.14408	1.08287	1.07927	1.12466	1.21169
	sst	0.979092	0.988435	1.02728	1.02601	1.00225	0.90902	0.988126	0.896643	1.18014	1.09553	1.00233	1.02101	0.989073	1.02191	0.981226	1.05266	1.01056	1.01144	0.996838	1.14806	1.01288	1.01748	1.02225	1.00612	1
	ibmx+fsk	1.08317	1.14675	1.47769	1.47361	1.35025	1.31646	1.4891	1.16868	1.47125	1.59502	1.35701	1.20891	1.25387	1.25459	1.22688	1.61031	1.35076	1.30866	1.16515	1.2819	1.38489	1.17876	1.16741	1.17554	1.68757
	siSSTR3-PAIRED-SOMA	20.01.2023 new obj
		cell body#1	cell bod#2	cell body#1	cell bod#2	cell body#3	cell body#1	cell bod#2	cell body#3	cell body#1	cell body#1	cell body#2	cell body#1	cell body#2	cell body#3	cell body#4	cell body#1	cell body#1	cell body#2	cell body#3	soma #1	soma #2	soma #1	soma #2	soma #1	soma#1
	basal	0.999859	0.997983	1.00111	1.00543	0.998785	1.03531	1.02136	1.02042	1.00027	1.0084	1.00382	1.0012	1.00468	0.998974	0.998721	1.01929	0.996699	0.990141	0.999573	1.02298	0.993883	1.00353	0.992616	1.00057	0.999472
	fsk	1.01189	1.01267	1.09102	1.09652	1.09492	1.20824	1.30549	1.12102	1.06767	1.35559	1.27704	1.03305	1.03577	1.04636	1.03636	1.25252	1.38292	1.46608	1.06966	1.18685	1.11095	1.09563	1.01175	1.07018	1.13308
	sst	0.990799	0.99084	0.968646	1.00202	0.990014	0.967603	0.982037	0.905742	1.03054	1.04932	0.999962	0.981978	1.01525	0.99192	0.992823	0.998135	0.980544	0.998994	0.996843	1.07685	0.975991	1.00794	0.973797	1.00433	0.94489
	ibmx+fsk	1.0759	1.08742	1.4218	1.27756	1.26706	1.39305	1.47985	1.18829	1.2105	1.65055	1.50279	1.14169	1.28181	1.10653	1.21153	1.64978	1.48183	1.62314	1.08474	1.2845	1.30529	1.20263	1.10208	1.20537	1.63766
	siSSTR3-NON PAIRED-CILIA	20.01.2023 new obj
		cilia	cilia	cilia	cilia	cilia	cilia	cilia	cilia	cilia	cilia	cilia	cilia	cilia	cilia	cilia	cilia	cilia	cilia	cilia	cilia	cilia	cilia	cilia	cilia	cilia	cilia	cilia	cilia
	basal	1.00955	1.00437	1.00128	1.00118	1.02061	1.01879	0.994214	1.00695	1.01011	1.02183	0.978017	0.999502	1.00399	1.00926	0.960995	1.0184	1.00078	0.99664	0.992298	0.988685	0.998354	0.984712	0.981586	0.949984	1.00367	1.02055	0.966336	0.908509
	fsk	1.17434	1.03047	1.00183	1.14065	1.16595	1.19379	1.08839	1.45862	1.30074	1.3597	1.0921	1.09557	1.09164	1.29377	1.25941	1.20193	1.0441	1.02912	1.05197	1.05859	1.10543	1.04546	0.993062	1.98531	1.32394	1.31175	1.56133	2.00466
	sst	1.0878	0.989865	0.975932	0.965408	0.928472	1.10612	0.998004	1.13136	1.09843	1.15319	0.976467	0.955174	1.02437	1.14337	1.17714	1.17914	1.00808	0.971281	0.929209	0.955815	0.820109	0.958425	0.907851	0.737815	0.818418	0.997043	0.88099	0.692699
	ibmx+fsk	1.31768	1.07747	1.10956	1.20359	1.22175	1.35031	1.23696	1.91339	1.47673	1.60007	1.06165	1.14359	1.17581	1.49634	1.10585	1.32268	1.1027	1.09344	1.20471	1.14239	1.38385	1.10096	1.04336	1.73172	1.53833	1.575	1.14391	1.86227
	siSSTR3-NON PAIRED-SOMA	20.01.2023 new obj
		cell body	cell body	cell body	cell body	cell body	cell body	cell body	cell body	cell body	cell body	cell body	cell body	cell body	cell body	cell body	cell body	cell body	cell body	cell body	cell body	cell body	cell body	cell body	cell body	cell body	cell body	cell body	cell body	cell body	cell body	cell body	soma	soma	soma	soma	soma	soma	soma	soma	soma	soma	soma	soma	soma	soma	soma	soma
	basal	0.999081	1.00839	1.00669	1.00448	1.00051	0.998113	1.00624	1.00779	1.01102	1.0083	1.01159	1.02381	1.02009	1.00362	0.999392	1.00328	1.00995	1.01396	1.01969	1.00227	1.00387	1.00182	1.00135	1.00066	1.00029	1.01011	1.01751	1.00432	0.991203	0.995134	0.997145	1.00697	0.9674	0.996697	0.995832	0.98052	0.989453	0.979841	0.952349	0.965165	0.9866	0.962678	0.996553	0.986432	0.935661	0.951164	0.903672
	fsk	1.01665	1.03812	1.01803	1.17479	1.10043	1.05152	1.04122	1.13928	1.06751	1.09457	1.18111	1.37153	1.25323	1.07175	1.06309	1.08707	1.09894	1.20951	1.18378	1.3281	1.13295	1.18619	1.1764	1.02403	1.01637	1.4259	1.37961	1.13208	1.25664	1.16303	1.07782	1.1431	1.28606	1.21499	1.19299	1.0386	1.07111	1.1432	1.1882	1.0504	1.05976	1.09769	1.18607	1.12093	1.42032	1.55966	1.73448
	sst	1.00385	1.02594	1.00918	0.851373	1.00974	0.987218	0.967996	0.998274	0.992977	0.988071	0.992542	0.998334	0.98913	1.05409	0.994997	1.03571	1.01104	1.08437	1.12785	1.05617	1.02113	0.993612	0.985207	0.986378	0.982276	0.951688	0.969891	0.962561	0.918616	0.999225	0.99744	1.0364	0.985153	0.996179	0.998473	0.97376	0.894372	0.930761	0.87245	0.895109	0.929964	0.853084	0.929299	0.855395	0.700495	0.747507	0.68771
	ibmx+fsk	1.13634	1.45479	1.63482	1.30583	1.44658	1.29447	1.43221	1.53633	1.22938	1.24623	1.40275	1.63878	1.47386	1.36187	1.22824	1.25761	1.32577	1.50536	1.50475	1.52649	1.38783	1.38194	1.26206	1.09379	1.0606	1.41026	1.52685	1.25331	1.42032	1.4152	1.13768	1.23327	1.23068	1.34075	1.31562	1.29125	1.22951	1.16257	1.22809	1.09932	1.1788	1.12171	1.79537	1.54555	1.41032	1.52625	1.61594
	cilia
	soma

## Sheet: CONTROL-formula
	CNTRL-PAIRED-CILIA	20.01.2023 new obj
		cilia#1	cilia#2	cilia#1	cilia#2	cilia#3	cilia#1	cilia#2	cilia#1	cilia#2	cilia#3	cilia#1	cilia#2	cilia#3	cilia#1	cilia#1	cilia#2	cilia #1	cilia #2	cilia #3	cilia #1	cilia#1	cilia #1
	basal	1.00197	1.01852	1.01839	0.99912	1.00012	0.983618	1.02545	0.996178	0.998676	0.998727	0.995827	0.989068	1.00876	1.02016	0.995829	0.998101	0.988496	1.00378	0.989234	1.00232	1.00683	1.00584
	fsk	1.06497	1.14579	1.12604	1.05476	1.00836	1.03076	1.10549	1.01472	1.02025	1.08507	1.08481	1.13105	1.16494	1.15188	1.07236	1.02472	1.06291	1.03432	1.14913	1.04601	1.49727	1.42279
	sst	0.965978	1.06992	1.05886	0.961051	0.933847	0.798176	0.873475	0.896211	0.92727	0.95268	0.980932	0.983839	1.07486	1.0069	0.938833	0.959077	0.967066	0.917377	0.928594	0.956032	0.978426	0.899014
	ibmx+fsk	1.06875	1.34743	1.34811	1.17156	1.13523	1.09039	1.22329	1.19577	1.17568	1.49126	1.20613	1.31829	1.41004	1.24373	1.16299	1.08133	1.18972	1.09011	1.52045	1.22434	1.97693	1.96089
	CNTRL-PAIRED-SOMA	20.01.2023 new obj
		cell body#1	cell body#2	cell body#1	cell body#2	cell body#3	cell body#1	cell body#2	soma#1	soma#2	soma#3	soma#1	soma#2	soma#3	cell body#1	cell body#1	cell body#2	soma #1	soma #2	soma #3	soma #1	soma#1	soma #1
	basal	1.00069	0.995386	1.00134	1.00029	1.00086	0.99635	1.0103	0.998723	0.999893	0.99716	0.999353	0.999263	1.00136	1.01919	0.99787	0.999681	0.996452	0.997855	0.983781	1.00224	0.999273	0.993842
	fsk	1.05524	1.02886	1.04036	1.046	1.02755	1.02847	1.09444	1.08293	1.03621	1.03118	1.05914	1.02469	1.06345	1.18686	1.00542	1.0064	1.05653	1.03862	1.12467	1.02196	1.18189	1.26062
	sst	0.993892	1.01424	0.997229	0.970235	0.988428	0.956403	0.992173	0.949002	0.975556	0.945743	0.974288	0.981866	0.986276	0.992872	0.967992	0.989527	0.984469	0.95082	0.951643	0.984015	0.947668	0.866909
	ibmx+fsk	1.12859	1.32084	1.28358	1.21236	1.13055	1.12835	1.20789	1.32919	1.20785	1.42123	1.14374	1.13696	1.16828	1.31573	1.05181	1.05236	1.12881	1.17725	1.45148	1.21934	1.91549	1.66375
	CNTRL-NON PAIRED-CILIA	20.01.2023 new obj
		cillia	cilia	cilia	cillia	cilia	cilia	cilia	cilia	cilia	cilia	cilia	cilia	cilia	cilia	cilia	cilia	cilia	cilia	cilia	cilia	cilia	cilia	cilia	cilia
	basal	0.995742	0.991113	0.996048	0.993714	1.00161	1.00188	0.99437	0.983679	0.994962	0.988523	1.00643	0.975473	1.00162	0.995915	0.995453	0.992814	1.00652	0.987337	1.01323	0.988209	0.997441	0.992052	1.00597	0.989927
	fsk	1.05082	1.11683	1.0326	1.10075	1.20284	1.07167	1.07248	1.0639	1.04355	1.06827	1.16719	1.01618	1.05477	1.05214	1.15883	1.20553	1.22967	1.15926	1.30369	1.36977	1.11363	1.34861	1.20354	1.17607
	sst	1.0099	1.05596	1.00407	0.935437	1.02592	0.99976	0.95552	0.947763	0.988582	0.889595	1.0053	0.907068	0.961336	0.985949	0.922971	0.911827	0.841512	0.919837	0.874316	0.707001	0.742997	0.858091	0.718443	0.780211
	ibmx+fsk	1.18771	1.42553	1.17611	1.30596	1.35724	1.17967	1.19194	1.13033	1.06706	1.19797	1.36947	1.28968	1.271	1.13517	1.99759	1.97077	2.01715	1.70942	1.93544	1.65935	1.63355	2.09767	1.67437	1.33849
	CNTRL-NON PAIRED-SOMA	20.01.2023 new obj
		cell body	cell body	cell body	cell body	cell body	cell body	cell body	cell body	cell body	cell body	cell body	cell body	cell body	cell body	soma	soma	soma	soma	soma	soma	soma	soma	soma	soma	soma	cell body	cell body	cell body	cell body	cell body	cell body	cell body	cell body	soma	soma	soma	soma	soma	soma	soma	soma	soma	soma	soma	soma
	basal	0.993996	1.01032	0.994939	0.993185	0.997893	1.00711	0.999405	1.00063	0.998809	1.00028	0.998446	0.992884	1.02419	0.992361	0.999534	0.999043	0.999333	0.998049	0.995659	0.999883	1.00575	1.00208	1.00082	1.0008	1.00149	1.006	1.03274	1.02134	1.05252	1.05318	1.00245	1.00401	0.987228	1.0083	1.0031	1.00112	1.00174	1.00097	0.999514	1.00086	0.997281	0.989353	0.963721	0.996439	0.992668
	fsk	1.09816	1.14517	1.14395	1.10208	1.02016	1.06059	1.04452	1.07379	1.12227	1.03967	1.05871	1.08107	1.2507	1.09218	1.06144	1.0504	1.04538	1.05918	1.10359	1.0551	1.24082	1.09015	1.09957	1.1404	1.12554	1.09501	1.21868	1.19954	1.27728	1.30972	1.03858	1.05268	1.05952	1.11369	1.10322	1.01834	1.0248	1.10922	1.03072	1.01338	1.03879	1.6222	1.36608	1.21355	1.21445
	sst	1.04891	1.07041	1.07878	0.99022	1.007	1.00338	0.987684	0.963818	0.994101	0.970143	0.941235	0.929649	0.943443	0.928883	0.938684	0.977637	0.975424	0.974989	0.996697	0.97644	1.02569	1.0166	0.975414	1.00954	1.01709	1.00542	1.06501	0.962958	0.99018	0.98818	0.993366	0.993541	0.939711	1.03488	0.988847	0.986607	0.969376	0.959176	0.991072	0.98838	1.00596	0.916384	0.890612	0.861329	0.676776
	ibmx+fsk	1.22336	1.23303	1.68759	1.45921	1.22764	1.21182	1.06722	1.22831	1.32402	1.19226	1.3683	1.33654	1.55184	1.53379	1.33544	1.15244	1.1613	1.19251	1.33026	1.19893	1.38605	1.21699	1.49051	1.40428	1.27337	1.23836	1.46628	1.24379	1.27456	1.5301	1.11631	1.08715	1.31212	1.46948	1.25776	1.15966	1.26688	1.44374	1.26701	1.12739	1.32831	2.07582	1.83219	1.72332	1.49083
	sst-basal/fsk-basal
	CNTRL-PAIRED-CILIA	20.01.2023 new obj
		cilia#1	cilia#2	cilia#1	cilia#2	cilia#3	cilia#1	cilia#2	cilia#1	cilia#2	cilia#3	cilia#1	cilia#2	cilia#3	cilia#1	cilia#1	cilia#2	cilia #1	cilia #2	cilia #3	cilia #1	cilia#1	cilia #1
	sst-basal/fsk-basal	-0.571213	0.403802	0.375967	-0.68419	-8.03649	-3.93378	-1.8985	-5.39075	-3.31015	-0.533284	-0.167387	-0.0368243	0.42323	-0.100667	-0.744735	-1.46621	-0.28801	-2.82908	-0.379255	-1.0594	-0.0579108	-0.256203
	CNTRL-PAIRED-SOMA	20.01.2023 new obj
		cell body#1	cell body#2	cell body#1	cell body#2	cell body#3	cell body#1	cell body#2	soma#1	soma#2	soma#3	soma#1	soma#2	soma#3	cell body#1	cell body#1	cell body#2	soma #1	soma #2	soma #3	soma #1	soma#1	soma #1
	sst-basal/fsk-basal	-0.124632	0.563353	-0.105308	-0.657358	-0.465925	-1.24376	-0.215438	-0.590484	-0.67012	-1.51132	-0.419267	-0.684181	-0.242859	-0.156946	-3.95606	-1.5114	-0.199444	-1.15382	-0.228099	-0.92368	-0.282585	-0.475791
	CNTRL-NON PAIRED-CILIA	20.01.2023 new obj
		cillia	cilia	cilia	cillia	cilia	cilia	cilia	cilia	cilia	cilia	cilia	cilia	cilia	cilia	cilia	cilia	cilia	cilia	cilia	cilia	cilia	cilia	cilia	cilia
	sst-basal/fsk-basal	0.257088	0.515858	0.21941	-0.544481	0.120826	-0.0303403	-0.497391	-0.447714	-0.131297	-1.24053	-0.00698513	-1.68024	-0.758094	-0.177255	-0.443655	-0.380724	-0.739471	-0.39261	-0.478264	-0.73699	-2.18983	-0.375707	-1.45538	-1.12664
	CNTRL-NON PAIRED-SOMA	20.01.2023 new obj
		cell body	cell body	cell body	cell body	cell body	cell body	cell body	cell body	cell body	cell body	cell body	cell body	cell body	cell body	soma	soma	soma	soma	soma	soma	soma	soma	soma	soma	soma	cell body	cell body	cell body	cell body	cell body	cell body	cell body	cell body	soma	soma	soma	soma	soma	soma	soma	soma	soma	soma	soma	soma
	sst-basal/fsk-basal	0.527186	0.445614	0.562626	-0.0272285	0.409034	-0.0697563	-0.259791	-0.503096	-0.0381332	-0.764882	-0.949298	-0.717031	-0.3565	-0.635926	-0.982994	-0.416803	-0.519211	-0.377233	0.00961623	-0.42458	0.0848304	0.164889	-0.257247	0.0625938	0.125779	-0.00650261	0.173551	-0.3276	-0.277364	-0.253377	-0.251364	-0.215127	-0.657281	0.252235	-0.142396	-0.842657	-1.40357	-0.386117	-0.27046	-0.996502	0.209171	-0.115302	-0.181701	-0.6223	-1.42437

## Sheet: siSSTR3-formula
	siSSTR3-PAIRED-CILIA	20.01.2023 new obj
		cilia#1	cilia#2	cilia#1	cilia#2	cilia#3	cilia#1	cilia#2	cilia#3	cilia#1	cilia#1	cilia#2	cilia#1	cilia#2	cilia#3	cilia#4	cilia#1	cilia#1	cilia#2	cilia#3	cilia #1	cilia #2	cilia #1	cilia #2	cilia#1	cilia#1
	basal	1.00084	0.982799	1.00306	1.01257	1.00819	1.09789	1.01104	1.04005	1.0111	1.00944	0.991204	0.996602	1.00339	1.00744	1.01759	1.03004	0.995001	1.00231	1.00308	1.06277	1.00734	1.01049	1.0105	1.01268	1.00882
	fsk	1.04224	1.03792	1.16964	1.14617	1.15526	1.21682	1.33517	1.14229	1.26523	1.34061	1.26153	1.07516	1.07186	1.12023	1.08331	1.26239	1.19643	1.25025	1.15136	1.20282	1.14408	1.08287	1.07927	1.12466	1.21169
	sst	0.979092	0.988435	1.02728	1.02601	1.00225	0.90902	0.988126	0.896643	1.18014	1.09553	1.00233	1.02101	0.989073	1.02191	0.981226	1.05266	1.01056	1.01144	0.996838	1.14806	1.01288	1.01748	1.02225	1.00612	1
	ibmx+fsk	1.08317	1.14675	1.47769	1.47361	1.35025	1.31646	1.4891	1.16868	1.47125	1.59502	1.35701	1.20891	1.25387	1.25459	1.22688	1.61031	1.35076	1.30866	1.16515	1.2819	1.38489	1.17876	1.16741	1.17554	1.68757
	siSSTR3-PAIRED-SOMA	20.01.2023 new obj
		cell body#1	cell bod#2	cell body#1	cell bod#2	cell body#3	cell body#1	cell bod#2	cell body#3	cell body#1	cell body#1	cell body#2	cell body#1	cell body#2	cell body#3	cell body#4	cell body#1	cell body#1	cell body#2	cell body#3	soma #1	soma #2	soma #1	soma #2	soma #1	soma#1
	basal	0.999859	0.997983	1.00111	1.00543	0.998785	1.03531	1.02136	1.02042	1.00027	1.0084	1.00382	1.0012	1.00468	0.998974	0.998721	1.01929	0.996699	0.990141	0.999573	1.02298	0.993883	1.00353	0.992616	1.00057	0.999472
	fsk	1.01189	1.01267	1.09102	1.09652	1.09492	1.20824	1.30549	1.12102	1.06767	1.35559	1.27704	1.03305	1.03577	1.04636	1.03636	1.25252	1.38292	1.46608	1.06966	1.18685	1.11095	1.09563	1.01175	1.07018	1.13308
	sst	0.990799	0.99084	0.968646	1.00202	0.990014	0.967603	0.982037	0.905742	1.03054	1.04932	0.999962	0.981978	1.01525	0.99192	0.992823	0.998135	0.980544	0.998994	0.996843	1.07685	0.975991	1.00794	0.973797	1.00433	0.94489
	ibmx+fsk	1.0759	1.08742	1.4218	1.27756	1.26706	1.39305	1.47985	1.18829	1.2105	1.65055	1.50279	1.14169	1.28181	1.10653	1.21153	1.64978	1.48183	1.62314	1.08474	1.2845	1.30529	1.20263	1.10208	1.20537	1.63766
	siSSTR3-NON PAIRED-CILIA	20.01.2023 new obj
		cilia	cilia	cilia	cilia	cilia	cilia	cilia	cilia	cilia	cilia	cilia	cilia	cilia	cilia	cilia	cilia	cilia	cilia	cilia	cilia	cilia	cilia	cilia	cilia	cilia	cilia	cilia	cilia
	basal	1.00955	1.00437	1.00128	1.00118	1.02061	1.01879	0.994214	1.00695	1.01011	1.02183	0.978017	0.999502	1.00399	1.00926	0.960995	1.0184	1.00078	0.99664	0.992298	0.988685	0.998354	0.984712	0.981586	0.949984	1.00367	1.02055	0.966336	0.908509
	fsk	1.17434	1.03047	1.00183	1.14065	1.16595	1.19379	1.08839	1.45862	1.30074	1.3597	1.0921	1.09557	1.09164	1.29377	1.25941	1.20193	1.0441	1.02912	1.05197	1.05859	1.10543	1.04546	0.993062	1.98531	1.32394	1.31175	1.56133	2.00466
	sst	1.0878	0.989865	0.975932	0.965408	0.928472	1.10612	0.998004	1.13136	1.09843	1.15319	0.976467	0.955174	1.02437	1.14337	1.17714	1.17914	1.00808	0.971281	0.929209	0.955815	0.820109	0.958425	0.907851	0.737815	0.818418	0.997043	0.88099	0.692699
	ibmx+fsk	1.31768	1.07747	1.10956	1.20359	1.22175	1.35031	1.23696	1.91339	1.47673	1.60007	1.06165	1.14359	1.17581	1.49634	1.10585	1.32268	1.1027	1.09344	1.20471	1.14239	1.38385	1.10096	1.04336	1.73172	1.53833	1.575	1.14391	1.86227
	siSSTR3-NON PAIRED-SOMA	20.01.2023 new obj
		cell body	cell body	cell body	cell body	cell body	cell body	cell body	cell body	cell body	cell body	cell body	cell body	cell body	cell body	cell body	cell body	cell body	cell body	cell body	cell body	cell body	cell body	cell body	cell body	cell body	cell body	cell body	cell body	cell body	cell body	cell body	soma	soma	soma	soma	soma	soma	soma	soma	soma	soma	soma	soma	soma	soma	soma	soma
	basal	0.999081	1.00839	1.00669	1.00448	1.00051	0.998113	1.00624	1.00779	1.01102	1.0083	1.01159	1.02381	1.02009	1.00362	0.999392	1.00328	1.00995	1.01396	1.01969	1.00227	1.00387	1.00182	1.00135	1.00066	1.00029	1.01011	1.01751	1.00432	0.991203	0.995134	0.997145	1.00697	0.9674	0.996697	0.995832	0.98052	0.989453	0.979841	0.952349	0.965165	0.9866	0.962678	0.996553	0.986432	0.935661	0.951164	0.903672
	fsk	1.01665	1.03812	1.01803	1.17479	1.10043	1.05152	1.04122	1.13928	1.06751	1.09457	1.18111	1.37153	1.25323	1.07175	1.06309	1.08707	1.09894	1.20951	1.18378	1.3281	1.13295	1.18619	1.1764	1.02403	1.01637	1.4259	1.37961	1.13208	1.25664	1.16303	1.07782	1.1431	1.28606	1.21499	1.19299	1.0386	1.07111	1.1432	1.1882	1.0504	1.05976	1.09769	1.18607	1.12093	1.42032	1.55966	1.73448
	sst	1.00385	1.02594	1.00918	0.851373	1.00974	0.987218	0.967996	0.998274	0.992977	0.988071	0.992542	0.998334	0.98913	1.05409	0.994997	1.03571	1.01104	1.08437	1.12785	1.05617	1.02113	0.993612	0.985207	0.986378	0.982276	0.951688	0.969891	0.962561	0.918616	0.999225	0.99744	1.0364	0.985153	0.996179	0.998473	0.97376	0.894372	0.930761	0.87245	0.895109	0.929964	0.853084	0.929299	0.855395	0.700495	0.747507	0.68771
	ibmx+fsk	1.13634	1.45479	1.63482	1.30583	1.44658	1.29447	1.43221	1.53633	1.22938	1.24623	1.40275	1.63878	1.47386	1.36187	1.22824	1.25761	1.32577	1.50536	1.50475	1.52649	1.38783	1.38194	1.26206	1.09379	1.0606	1.41026	1.52685	1.25331	1.42032	1.4152	1.13768	1.23327	1.23068	1.34075	1.31562	1.29125	1.22951	1.16257	1.22809	1.09932	1.1788	1.12171	1.79537	1.54555	1.41032	1.52625	1.61594
	sst-basal/fsk-basal
	siSSTR3-PAIRED-CILIA	20.01.2023 new obj
		cilia#1	cilia#2	cilia#1	cilia#2	cilia#3	cilia#1	cilia#2	cilia#3	cilia#1	cilia#1	cilia#2	cilia#1	cilia#2	cilia#3	cilia#4	cilia#1	cilia#1	cilia#2	cilia#3	cilia #1	cilia #2	cilia #1	cilia #2	cilia#1	cilia#1
	sst-basal/fsk-basal	-0.525282	0.102254	0.145426	0.100562	-0.040398	-1.5881	-0.0706955	-1.40267	0.665186	0.259944	0.0411676	0.310638	-0.209098	0.128273	-0.553216	0.0973718	0.0772193	0.0368198	-0.0421125	0.609044	0.0404943	0.096611	0.170968	-0.058562	-0.0434725
	siSSTR3-PAIRED-SOMA	20.01.2023 new obj
		cell body#1	cell bod#2	cell body#1	cell bod#2	cell body#3	cell body#1	cell bod#2	cell body#3	cell body#1	cell body#1	cell body#2	cell body#1	cell body#2	cell body#3	cell body#4	cell body#1	cell body#1	cell body#2	cell body#3	soma #1	soma #2	soma #1	soma #2	soma #1	soma#1
	sst-basal/fsk-basal	-0.75271	-0.486253	-0.361011	-0.0374337	-0.0912319	-0.391519	-0.138386	-1.14	0.449208	0.117853	-0.0141313	-0.603558	0.339974	-0.148846	-0.156671	-0.0906837	-0.0418296	0.0186013	-0.0389549	0.328761	-0.152836	0.0478829	-0.983472	0.0540519	-0.40852
	siSSTR3-NON PAIRED-CILIA	20.01.2023 new obj
		cilia	cilia	cilia	cilia	cilia	cilia	cilia	cilia	cilia	cilia	cilia	cilia	cilia	cilia	cilia	cilia	cilia	cilia	cilia	cilia	cilia	cilia	cilia	cilia	cilia	cilia	cilia	cilia
	sst-basal/fsk-basal	0.474882	-0.555684	-46.7309	-0.256445	-0.634009	0.49902	0.0402405	0.275443	0.30388	0.388778	-0.0135877	-0.461398	0.232528	0.47139	0.7243	0.875806	0.168335	-0.780757	-1.05722	-0.470215	-1.66466	-0.432752	-6.42498	-0.20493	-0.578434	-0.0807209	-0.14344	-0.19688
	siSSTR3-NON PAIRED-SOMA	20.01.2023 new obj
		cell body	cell body	cell body	cell body	cell body	cell body	cell body	cell body	cell body	cell body	cell body	cell body	cell body	cell body	cell body	cell body	cell body	cell body	cell body	cell body	cell body	cell body	cell body	cell body	cell body	cell body	cell body	cell body	cell body	cell body	cell body	soma	soma	soma	soma	soma	soma	soma	soma	soma	soma	soma	soma	soma	soma	soma	soma
	sst-basal/fsk-basal	0.271366	0.590368	0.219924	-0.898981	0.0923747	-0.204015	-1.0931	-0.072345	-0.319302	-0.234492	-0.112376	-0.0732563	-0.132776	0.740754	-0.0689886	0.387035	0.0123366	0.360084	0.65918	0.165437	0.133701	-0.0445277	-0.0922265	-0.611171	-1.12098	-0.140501	-0.131514	-0.326842	-0.273459	0.0243667	0.00365058	0.216224	0.0557125	-0.00237273	0.0133956	-0.116407	-1.16436	-0.300448	-0.338765	-0.821931	-0.774146	-0.811734	-0.354877	-0.974264	-0.485216	-0.33469	-0.259941
