# Supplementary material for: Somatostatin triggers local cAMP and Ca2+ signaling in primary cilia to modulate pancreatic β-cell function
Source: EMBO J. 2025 Feb 12;44(6):1663–91. doi: 10.1038/s44318-025-00383-7 (PMC11914567; doi:10.1038/s44318-025-00383-7)
Supplement: Supplementary file 8 — Source data Fig. 6 [file 44318_2025_383_MOESM8_ESM.zip › Figure 6/6B/mouse camp Norm fold change.xlsx]

## Sheet: 23.12.23
	cilia														soma
0.0415	1.03044	1.02104	0.884923	0.907154	1.05754	0.972731	0.903087	0.974162	0.877941	0.933928	0.892773	0.948122	0.994375		0.974052	0.999608	0.978605	0.984658	0.9812	0.98398	0.988206	0.988206	0.903087
0.074833	1.0211	1.02738	0.893479	0.901016	1.0201	0.970427	0.895898	0.960574	0.883316	0.941995	0.883997	0.940258	0.983441		0.983702	0.999636	0.974997	0.98136	0.979742	0.984061	0.986808	0.986808	0.895898
0.108167	1.0266	1.01355	0.885364	0.898824	1.03955	0.972959	0.900824	0.961558	0.88396	0.94134	0.885185	0.938331	0.981445		0.981768	0.998923	0.984951	0.988406	0.982873	0.990128	0.986858	0.986858	0.900824
0.1415	1.01802	1.01134	0.881232	0.902357	1.04215	0.974934	0.897193	0.963272	0.888208	0.929213	0.878562	0.951913	0.988086		0.982931	0.996616	0.986998	0.988884	0.980443	0.987749	0.985256	0.985256	0.897193		1.04549	1.0264	0.967306	1.0722	0.975538	0.987836	1.03172	1.00289	1.05253	1.02054	1.12966	1.02984	0.987623		1.00733	0.986896	0.987822	0.986477	0.995476	0.996337	0.99791	0.99791	1.03172
0.174833	1.03989	1.03041	0.886092	0.908407	1.03474	0.980375	0.898532	0.969604	0.881636	0.932481	0.900567	0.947796	1.00479		0.98279	0.989756	0.989827	0.992972	0.985221	0.988287	0.990989	0.990989	0.898532
0.208167	1.04842	1.02759	0.905738	0.913547	1.05118	0.980392	0.912944	0.968174	0.893574	0.931584	0.893428	0.953803	1.00085		0.988175	1.00137	0.995335	0.990327	0.981895	0.993937	0.989811	0.989811	0.912944		1.12313	1.06966	1.03945	1.09048	1.04748	1.07659	1.11559	1.05567	1.11745	1.09261	1.19366	1.07422	1.0643		1.05617	1.10976	1.14795	1.03986	1.02845	1.03541	1.04673	1.04673	1.11559
0.2415	1.02688	1.01605	0.877235	0.901354	1.03427	0.990784	0.909628	0.965921	0.894749	0.926634	0.890971	0.948463	0.999833		0.986589	0.989473	0.990399	0.993454	0.988954	0.996808	0.989753	0.989753	0.909628
0.274833	1.0194	1.01398	0.890842	0.901223	1.05346	0.990141	0.926075	0.971543	0.899436	0.938529	0.88212	0.949713	1.00187		0.983587	0.994153	0.979928	0.985351	0.989603	0.996051	0.986879	0.986879	0.926075		1.10821	1.02291	0.976837	1.05136	0.923645	1.03995	1.01382	0.979744	1.05915	1.00652	0.976496	1.03586	0.994522		0.956189	0.948433	0.996341	0.980947	0.979112	1.00304	1.00714	1.00714	1.01382
0.308167	1.02886	1.01424	0.881837	0.901335	1.04466	0.982472	0.928496	0.972344	0.889765	0.950029	0.896457	0.939438	1.0145		0.977692	0.993773	1.00383	0.990731	0.990538	0.994994	0.99177	0.99177	0.928496
0.3415	1.01957	1.00846	0.905318	0.890102	1.03086	0.987667	0.929463	0.967925	0.918006	0.937522	0.894029	0.935317	1.00694		0.981481	0.991256	0.99556	0.996413	0.986245	0.996202	0.99292	0.99292	0.929463
0.374833	1.03193	1.01644	0.902609	0.902146	1.05063	0.983658	0.943801	0.971863	0.897688	0.950461	0.881097	0.938127	1.00588		0.982388	1.00117	0.994402	0.996113	0.990327	0.996028	0.991539	0.991539	0.943801
0.408167	1.02046	1.01247	0.903445	0.894269	1.04107	0.986485	0.938672	0.966145	0.893403	0.951913	0.896609	0.944756	1.01507		0.989718	0.999935	0.993522	0.995611	0.996856	0.995503	0.985507	0.985507	0.938672
0.4415	1.02135	1.01031	0.903337	0.902311	1.03359	0.990773	0.938947	0.968648	0.887265	0.950146	0.893661	0.934767	1.01971		0.984388	0.998408	1.0009	0.995166	0.995456	0.995717	0.990734	0.990734	0.938947
0.474833	1.03233	1.01148	0.911384	0.905283	1.03184	0.985829	0.945487	0.975604	0.889798	0.957916	0.892381	0.934414	1.01228		0.990861	0.995451	0.999025	1.00424	0.994516	0.993792	0.992927	0.992927	0.945487
0.508167	1.03102	0.998483	0.913541	0.915249	1.01872	0.980072	0.958615	0.978636	0.891306	0.961614	0.891975	0.933556	1.01869		0.990841	0.985465	0.992563	1.00494	0.994077	0.996676	0.993653	0.993653	0.958615
0.5415	1.02938	1.00033	0.916551	0.902953	1.02687	0.976963	0.951064	0.980701	0.892546	0.956764	0.904749	0.942792	1.02581		0.991391	0.993475	1.00272	0.994324	0.987713	0.998476	0.995715	0.995715	0.951064
0.574833	1.02044	1.01021	0.932315	0.910072	1.02805	0.979429	0.965059	0.986943	0.913136	0.978997	0.895163	0.953799	1.01296		0.98489	0.990761	0.995278	0.994198	0.998273	0.999214	0.997584	0.997584	0.965059
0.608167	1.01616	1.01147	0.926915	0.908226	1.00919	0.984833	0.956536	0.985171	0.921924	0.972158	0.89453	0.959183	1.03027		0.994471	1.01188	0.997835	1.00006	0.995002	1.00049	0.994439	0.994439	0.956536
0.6415	0.999383	1.00127	0.928112	0.905269	1.02682	0.974548	0.949972	0.977133	0.92257	0.954131	0.88354	0.961212	1.01026		0.979294	1.01085	1.00223	0.987874	0.995455	1.00006	0.988707	0.988707	0.949972
0.674833	1.00783	0.999407	0.94001	0.903216	1.02581	0.983644	0.962206	0.979869	0.921317	0.961973	0.908299	0.965879	0.987646		0.98561	0.991232	1.00025	1.00597	0.996823	0.999917	0.992885	0.992885	0.962206
0.708167	1.0126	1.01075	0.933007	0.904739	1.03156	0.983312	0.952287	0.977427	0.946998	0.975599	0.888794	0.969912	0.987265		1.00144	1.00675	0.996801	1.00811	0.996348	0.999577	0.994895	0.994895	0.952287
0.7415	1.00168	1.01452	0.928575	0.897023	1.03425	0.990067	0.946408	0.975207	0.917857	0.976882	0.904088	0.962733	1.00548		0.98891	1.00143	0.990394	1.00146	0.989777	1.00214	0.997807	0.997807	0.946408
0.774833	1.00303	1.00715	0.917902	0.903587	1.02729	0.991636	0.945058	0.972161	0.926911	0.969364	0.887501	0.963761	0.995357		0.999626	0.988724	0.994717	0.996974	0.98863	0.996797	0.997715	0.997715	0.945058
0.808167	1.0136	1.00916	0.931052	0.902656	1.03734	0.983787	0.947857	0.978863	0.942832	0.979291	0.894739	0.971957	1.00174		0.999383	0.992036	0.988294	0.994534	0.996307	0.995957	0.992773	0.992773	0.947857
0.8415	1.00568	1.00784	0.922589	0.908266	1.02444	0.993769	0.954694	0.977538	0.929651	0.96344	0.892167	0.980193	1.00312		0.996857	0.99939	0.98947	0.995625	1.00067	0.999007	0.996925	0.996925	0.954694
0.874833	1.01241	1.01456	0.936326	0.90821	1.01808	0.998496	0.956103	0.982403	0.92257	0.958501	0.906432	0.962975	1.01889		0.990843	0.995217	1.00049	1.00252	0.999093	1.00335	0.994324	0.994324	0.956103
0.908167	1.01015	1.00015	0.929433	0.910016	1.02692	0.990283	0.956989	0.972233	0.925247	0.968005	0.901483	0.958471	1.01031		0.998745	0.993776	1.00125	1.00186	0.995038	0.997915	0.995514	0.995514	0.956989
0.9415	1.00517	1.00928	0.951781	0.903393	1.02557	0.995723	0.95925	0.98092	0.928605	1.00189	0.906443	0.967622	1.00747		0.999175	0.98992	0.998968	1.00709	0.999994	0.996744	0.992305	0.992305	0.95925
0.974833	1.00204	1.00649	0.943027	0.909584	1.01933	0.995244	0.967966	0.979535	0.954643	0.991496	0.90029	0.964708	1.01099		1.00451	1.00201	1.00483	0.993086	1.00496	0.998996	1.0004	1.0004	0.967966
1.00817	0.994803	1.01064	0.942504	0.914553	1.02854	0.996641	0.958585	0.981926	0.943926	0.991191	0.903309	0.976834	1.00807		0.994484	0.994639	1.00088	0.999641	1.00289	0.999779	0.992362	0.992362	0.958585
1.0415	0.988318	1.00367	0.941608	0.918122	1.00839	0.987182	0.966544	0.980609	0.959222	0.980317	0.900465	0.986667	1.00802		0.996819	0.995318	0.992591	0.988795	0.998051	0.998206	0.995536	0.995536	0.966544
1.07483	0.994577	1.00771	0.945166	0.907215	1.01519	0.992081	0.967616	0.991814	0.957055	0.974527	0.898761	0.962041	0.992441		0.988905	1.00498	0.992564	1.0204	0.992024	0.998725	0.990376	0.990376	0.967616
1.10817	0.99306	1.00634	0.95094	0.921049	1.01171	0.994592	0.972575	0.991076	0.959044	0.965253	0.911722	0.973734	1.01414		0.99847	0.988781	0.998762	1.00611	1.00025	1.00191	0.996716	0.996716	0.972575
1.1415	0.994203	1.0031	0.945138	0.91739	1.02926	1.00415	0.963296	0.989782	0.958693	0.993681	0.898824	0.97771	1.02216		0.990924	0.987214	0.997758	0.996927	0.997809	0.996323	1.00166	1.00166	0.963296
1.17483	0.984805	0.997993	0.940659	0.919863	1.00254	0.994623	0.959666	0.990133	0.961391	0.989158	0.919207	0.98297	1.00894		0.999552	0.999494	1.00212	0.988186	0.997132	1.00126	0.996661	0.996661	0.959666
1.20817	0.98663	1.0126	0.947388	0.917743	1.03092	1.0029	0.955701	0.983798	0.966434	0.99118	0.907462	0.966241	0.993177		0.988971	0.999008	0.992763	1.00346	1.00903	0.998424	1.00149	1.00149	0.955701
1.2415	0.993749	1.00702	0.940054	0.924258	1.0303	1.01214	0.962375	0.984507	0.979088	0.999077	0.891953	0.974618	0.999629		0.991635	0.999444	1.00582	1.01248	1.01343	1.00964	0.998226	0.998226	0.962375
1.27483	0.98301	1.00205	0.951575	0.916012	1.01097	1.00048	0.964694	0.977365	0.98082	0.987504	0.92311	0.981201	0.980582		0.99047	0.995337	0.987485	0.999739	0.997151	1.00296	0.998857	0.998857	0.964694
1.30817	0.971612	1.00585	0.946876	0.919972	1.03027	1.00815	0.96173	0.977486	0.96096	0.988723	0.897647	0.981765	1.01752		0.986403	1.00778	0.995141	1.00017	1.00153	1.00589	0.999517	0.999517	0.96173
1.3415	0.991477	0.99705	0.95525	0.931666	1.00887	1.0033	0.966174	0.991419	0.95614	1.00205	0.904664	0.981229	0.983948		0.995664	1.00304	1.00173	1.00917	1.00139	1.00574	0.994999	0.994999	0.966174
1.37483	0.978175	1.0036	0.962198	0.927058	1.01484	0.991796	0.964615	0.979329	0.955595	0.983542	0.913465	0.968825	0.9867		0.979535	1.00487	0.988344	1.00355	1.00232	0.998052	0.996087	0.996087	0.964615
1.40817	0.981392	1.00002	0.965529	0.929373	1.03932	1.00694	0.982923	0.982252	0.952691	0.991437	0.916118	0.977158	1.00985		0.982276	1.00317	1.00481	0.994247	1.00434	0.99902	1.00509	1.00509	0.982923
1.4415	0.982682	0.996954	0.959703	0.928109	1.01698	0.997331	0.979682	0.985409	0.964063	0.978337	0.907973	0.973712	1.00298		0.984086	1.00124	1.01082	1.00199	0.995865	1.00324	0.994603	0.994603	0.979682
1.47483	0.978016	0.999473	0.959018	0.927909	0.994868	1.00168	0.980351	0.973356	0.965528	0.994761	0.908636	0.967538	0.983927		0.990609	0.999438	1.00166	1.00066	1.00018	1.00184	0.99627	0.99627	0.980351
1.50817	0.978905	0.999416	0.968301	0.937581	1.02173	0.992538	0.988543	0.987695	0.94732	1.00033	0.92131	0.979109	1.0004		0.997646	0.994338	1.00015	1.00887	1.00811	1.0013	0.999787	0.999787	0.988543
1.5415	0.997752	0.998524	0.968893	0.940509	1.01741	1.00302	0.995197	0.989553	0.959268	0.997976	0.921983	0.95756	1.00416		0.99269	1.01554	1.00169	1.01018	1.00909	1.00542	0.999353	0.999353	0.995197
1.57483	0.976668	1.00076	0.959831	0.946092	1.02637	1.00817	0.985456	0.978688	0.957592	0.984056	0.913614	0.961944	1.00433		0.988186	1.00575	0.999803	1.00424	1.00763	1.00431	1.00068	1.00068	0.985456
1.60817	0.973884	0.992796	0.97814	0.936068	1.02218	0.992982	0.990916	0.991084	0.967565	0.988057	0.925432	0.97371	0.985944		0.99757	1.00478	1.00783	1.00458	1.0063	0.997478	0.99456	0.99456	0.990916
1.6415	0.98146	0.992971	0.975615	0.943831	1.01124	1.0014	0.982032	0.98793	0.959592	0.998493	0.92122	0.98228	1.00925		0.987504	1.01411	1.0101	1.00618	1.00785	1.00052	0.998436	0.998436	0.982032
1.67483	0.97847	0.988454	0.979236	0.942115	1.01395	0.999564	0.986723	0.992449	0.955021	0.989368	0.914853	0.983653	0.996305		0.998106	1.00142	1.00179	1.0077	1.00885	1.00253	1.00136	1.00136	0.986723
1.70817	0.985179	0.995135	0.989755	0.938731	1.02137	1.00247	0.978658	1.00538	0.97672	0.987583	0.930999	0.991383	0.986334		0.995082	1.00234	1.00473	1.01145	1.00395	1.00022	1.00441	1.00441	0.978658
1.7415	0.983286	0.991901	0.982232	0.937627	1.02161	0.99641	0.982718	0.993429	0.97291	1.00431	0.912462	0.984103	0.983906		0.995795	0.999208	1.01309	1.00933	1.0016	1.00297	1.00226	1.00226	0.982718
1.77483	0.985508	0.991917	0.998842	0.941512	1.01865	0.993882	0.985774	0.991574	0.964834	0.990031	0.900895	0.991312	0.9917		1.0044	1.00446	0.996936	1.0005	1.00602	1.00425	0.999381	0.999381	0.985774
1.80817	0.968306	0.99536	0.996054	0.941032	1.02067	0.99776	0.985807	0.986571	0.966877	0.985882	0.929996	0.999391	1.01914		1.01091	1.0023	0.997656	1.00616	1.0061	1.00342	0.998621	0.998621	0.985807
1.8415	0.967474	0.998841	0.994857	0.950983	1.04302	0.99891	0.993614	0.994896	0.968803	0.999916	0.924245	0.993594	1.01282		1.0048	1.00614	1.00567	1.0082	1.0014	0.995648	1.00677	1.00677	0.993614
1.87483	0.977928	0.995886	1.00594	0.958668	1.01435	0.999978	0.997719	0.996808	0.987135	1.00285	0.939683	0.987318	0.986157		1.00817	1.00704	1.0079	0.998859	1.00988	1.00042	1.00543	1.00543	0.997719
1.90817	0.981262	0.988442	1.01493	0.956215	1.02957	1.00126	0.99364	0.992112	0.990225	0.994515	0.940274	0.998253	1.01553		1.01409	1.00347	1.01007	1.01632	1.0075	0.99862	1.00628	1.00628	0.99364
1.9415	0.968285	0.991558	1.01446	0.957461	1.02484	1.00431	0.999871	1.00035	0.978334	0.991541	0.94173	0.994884	0.995314		1.00677	0.997306	1.00396	1.0062	1.00756	0.997978	1.00684	1.00684	0.999871
1.97483	0.975606	0.982911	1.01057	0.968122	1.00995	1.00396	0.990402	0.995304	0.995916	0.987115	0.93782	0.9945	1.02695		1.0083	0.997945	1.01162	0.999136	1.00373	0.99845	1.00785	1.00785	0.990402
2.00817	0.962492	0.993099	1.01402	0.965045	1.03002	1.00404	1.00526	1.00513	0.988329	1.00342	0.936402	0.988031	1.00987		1.01493	0.997918	1.01195	1.00616	1.01321	1.00354	1.00901	1.00901	1.00526
2.0415	0.969451	0.984624	1.01709	0.985577	1.01932	1.00025	1.00177	0.992473	0.986188	0.994483	0.958146	1.00723	1.01551		1.00425	0.996525	1.0152	1.00426	1.00937	1.00252	1.00404	1.00404	1.00177
2.07483	0.974742	0.988013	1.01677	0.976487	1.00206	1.00784	1.00341	1.00381	0.9679	1.0159	0.951295	0.999448	0.995647		1.00256	1.01274	1.02033	1.00591	1.0084	1.0028	1.00103	1.00103	1.00341
2.10817	0.976017	0.993364	1.00293	0.971527	0.997045	0.998892	0.997587	1.00103	0.967774	0.996549	0.967304	0.983198	1.01129		1.00468	0.993233	1.0106	1.01305	1.00743	1.00761	1.00427	1.00427	0.997587
2.1415	0.986007	0.986784	1.0242	0.968514	1.02943	1.00233	1.00629	0.998613	0.971672	1.00905	0.951127	0.98551	1.0269		0.997253	1.00557	1.016	1.01546	1.01435	1.00754	1.00667	1.00667	1.00629
2.17483	0.986947	0.990262	1.02289	0.977704	1.00879	1.00333	1.00285	1.01543	0.97431	0.99162	0.960501	0.989897	1.02238		1.00494	0.997539	1.01688	1.00313	1.00917	1.0072	1.00174	1.00174	1.00285
2.20817	0.989949	0.986638	1.01966	0.9804	1.02617	1.0018	1.00448	1.00071	0.954447	1.00287	0.979858	0.980627	1.03435		0.997419	0.992106	1.01079	1.00596	1.00876	1.00837	1.00557	1.00557	1.00448
2.2415	0.987048	0.981738	1.01895	0.982427	1.00853	1.00794	1.01895	0.999715	0.953304	1.00425	0.970372	0.978161	1.03233		1.00587	1.00937	1.02119	1.01142	1.01023	1.00248	1.0072	1.0072	1.01895
2.27483	0.995228	0.997893	1.01158	0.985606	1.0077	1.0073	1.01343	0.993298	0.955083	1.00785	0.966837	0.975574	1.01109		0.99957	0.993917	1.01253	1.00781	1.00893	1.0032	1.00315	1.00315	1.01343
2.30817	0.976609	0.987944	1.02378	0.98564	1.02612	1.0081	1.02448	1.00128	0.970122	1.01772	0.969165	0.978238	1.03476		1.00154	0.994096	1.0204	1.01605	1.00975	1.00018	1.00027	1.00027	1.02448
2.3415	0.986931	0.985371	1.02998	0.99416	1.02431	1.00866	1.01104	0.99985	0.963224	1.01852	0.985661	0.990241	1.02721		1.00357	0.996892	1.02391	1.01993	1.01182	1.00433	1.01039	1.01039	1.01104
2.37483	0.990034	0.976015	1.0294	0.995816	1.02685	1.00828	1.01558	1.00365	0.954857	1.02481	0.982476	0.981017	1.01393		0.999522	0.996775	1.00148	1.0165	1.01641	1.00699	1.00513	1.00513	1.01558
2.40817	0.987537	0.983245	1.02758	0.986547	1.0064	1.00424	1.0091	1.0038	0.971761	1.03089	0.971918	0.987581	1.01013		1.00352	1.00601	1.00875	0.994759	1.00507	1.00784	0.99981	0.99981	1.0091
2.4415	0.992311	0.987628	1.04286	0.986359	0.986284	1.00877	1.01997	1.00661	0.960305	1.02715	0.976228	0.981924	1.02804		1.00047	0.997039	1.01813	1.00454	1.00972	1.00527	1.00655	1.00655	1.01997
2.47483	0.973673	0.983373	1.0278	0.994264	1.03783	1.01171	1.01032	1.00642	0.983022	1.01705	0.973094	0.988008	1.01261		0.998874	1.00514	1.00904	1.00761	1.01064	1.00317	1.00729	1.00729	1.01032
2.50817	0.984162	0.982723	1.02353	0.985105	1.01288	1.00993	1.01298	0.997395	0.977547	1.01935	0.962254	0.993605	0.992849		0.999019	1.01057	1.01334	1.00762	1.00669	1.00018	1.01354	1.01354	1.01298
2.5415	0.98242	0.980418	1.03229	0.981967	1.01595	1.00289	1.01209	1.01268	0.986746	1.01082	0.942141	0.990246	0.984735		1.00587	0.991049	1.01527	1.01432	1.00742	1.00575	1.01028	1.01028	1.01209
2.57483	0.977115	0.978092	1.01438	0.971028	1.0088	1.01104	1.00589	0.998682	0.993777	1.00147	0.952249	1.00653	1.00806		1.00174	1.00279	1.00545	1.00359	1.00361	1.00201	1.00318	1.00318	1.00589
2.60817	0.980543	0.98249	1.02966	0.979851	1.02672	1.01194	1.01549	0.999744	0.99587	1.00252	0.954355	1.0048	1.00504		1.00905	0.999241	1.01908	1.00562	1.01286	1.00688	1.0065	1.0065	1.01549
2.6415	0.968435	0.988453	1.01359	0.974069	1.03097	1.01943	1.0056	0.997719	1.01368	1.00788	0.945087	1.00533	0.995363		1.00764	0.992992	1.02101	1.01208	1.01042	1.01139	1.00693	1.00693	1.0056
2.67483	0.973225	0.987254	1.03584	0.976279	1.02993	1.01435	1.01008	0.999403	0.998382	1.00084	0.950825	1.00436	0.99946		0.999531	1.00574	1.01528	0.994808	1.01247	1.01216	1.0104	1.0104	1.01008
2.70817	0.971994	0.992168	1.02383	0.971927	1.04007	1.02023	1.01786	1.0069	0.99127	0.997323	0.948944	1.01219	0.987987		1.00075	0.998333	1.02306	1.00573	1.01087	1.00764	1.00405	1.00405	1.01786
2.7415	0.980054	0.979025	1.0228	0.977742	1.02224	1.01743	1.01484	0.98189	1.00391	0.994964	0.949115	1.00987	0.995501		0.999058	1.00528	1.01864	1.00379	1.01411	0.999037	1.00969	1.00969	1.01484
2.77483	0.973585	0.986251	1.03351	0.982719	1.02474	1.01457	1.01669	0.993555	1.00007	0.998301	0.960187	1.00769	1.01059		0.996892	0.998705	1.02592	1.00026	1.01787	1.00593	1.00583	1.00583	1.01669
2.80817	0.98134	0.988175	1.03794	0.978217	1.01218	1.0159	0.998565	1.00325	1.01993	1.01179	0.94433	1.00687	1.00112		0.99998	1.00062	1.00929	1.01151	1.01422	1.00715	1.0078	1.0078	0.998565
2.8415	0.971781	0.980002	1.03622	0.981831	1.03244	1.0191	0.993842	0.996956	0.998929	0.982047	0.957117	1.00377	1.00075		0.997718	1.00682	1.01567	1.0023	1.0115	1.01002	1.00049	1.00049	0.993842
2.87483	0.987288	0.989549	1.05403	0.995013	1.02765	1.02582	1.01065	1.00739	1.02118	1.01178	0.965611	1.01466	1.01166		0.995866	1.01893	1.02508	1.01403	1.02013	1.00257	1.00988	1.00988	1.01065
2.90817	0.978257	0.97238	1.04517	0.999464	1.01925	1.01794	1.00552	1.00642	0.995533	0.994059	0.973124	0.998257	1.01832		0.997574	1.00893	1.02238	1.01377	1.01034	1.00728	1.0006	1.0006	1.00552
2.9415	0.978714	0.980435	1.06688	1.01051	1.00294	1.02172	1.01601	1.0043	1.026	0.993154	0.979532	1.0009	0.996469		1.0028	1.02162	1.02471	1.01268	1.01689	1.00646	1.01007	1.01007	1.01601
2.97483	0.982958	0.989083	1.06176	1.0173	1.02877	1.01934	1.02469	1.01747	1.02252	1.01768	0.977484	1.00704	0.988581		1.01065	1.00714	1.02159	1.01759	1.01918	1.00967	1.01058	1.01058	1.02469
3.00817	0.984858	0.980906	1.06486	1.01124	1.01144	1.01718	1.00818	1.01337	1.02375	1.00058	0.984946	1.00654	1.01409		1.00015	1.0156	1.01542	1.00609	1.01469	1.00654	1.01122	1.01122	1.00818
3.0415	0.97468	0.979014	1.05611	1.01919	1.00581	1.01406	1.01353	1.00738	1.01997	0.998699	0.990677	1.00632	1.01851		1.00213	1.00221	1.0097	1.00486	1.01057	1.00395	1.01019	1.01019	1.01353
3.07483	0.976428	0.981463	1.0535	1.02486	0.98179	1.01648	1.01352	1.01164	1.01843	1.00594	0.99991	1.00669	1.01076		0.998817	1.00439	1.01738	1.00877	1.01143	1.00883	1.01456	1.01456	1.01352
3.10817	0.975674	0.982023	1.06904	1.02387	1.0032	1.02038	1.01548	1.00419	1.02779	1.0106	1.01181	1.02216	1.02116		1.00002	1.009	1.02398	1.01577	1.01689	1.00929	1.01522	1.01522	1.01548
3.1415	0.974699	0.989487	1.06586	1.02445	1.00097	1.01527	1.01406	1.01507	1.02193	1.00611	1.00222	1.01106	1.00583		1.00015	1.01441	1.01311	1.01846	1.0174	1.00609	1.00813	1.00813	1.01406
3.17483	0.982272	0.991783	1.0688	1.03171	0.999082	1.0157	1.00919	1.02294	1.02102	0.993216	1.00157	1.00939	1.00158		0.998205	1.0184	1.02015	1.01376	1.01293	1.01148	1.01124	1.01124	1.00919
3.20817	0.983106	0.992228	1.08037	1.03944	0.990097	1.0181	1.01135	1.01621	1.02623	1.00965	1.01395	0.995282	0.992139		1.0014	1.00809	1.00761	1.00953	1.00984	1.00125	1.01066	1.01066	1.01135
3.2415	0.983668	0.99069	1.06388	1.04938	1.01021	1.01375	1.00633	1.01239	1.02135	1.02111	1.02612	0.99685	0.999921		1.00235	1.00702	1.0056	1.008	1.00948	1.00644	1.00953	1.00953	1.00633
3.27483	0.986387	0.986543	1.0773	1.04475	0.999867	1.00955	1.01877	1.02936	1.02267	1.01282	1.03699	1.00878	1.0142		1.0082	0.999084	1.01247	1.00436	1.01344	1.00273	1.0019	1.0019	1.01877
3.30817	0.981976	0.983774	1.07512	1.04602	0.992631	1.00724	1.0192	1.0153	1.03619	1.02103	1.02906	1.00744	1.00885		1.00907	1.0113	1.00053	1.00291	1.01113	1.0069	1.01092	1.01092	1.0192
3.3415	0.980333	0.988559	1.08152	1.03866	0.980776	1.02156	1.01942	1.01461	1.02722	1.01378	1.02512	0.997622	0.99336		1.00823	1.0006	1.01108	1.00601	1.01038	1.00364	1.00962	1.00962	1.01942
3.37483	0.97851	0.978791	1.07611	1.05552	0.994805	1.0085	1.02184	1.01744	1.03565	1.02261	1.01093	1.01139	1.00766		0.999044	1.00483	1.01169	1.00785	1.01693	1.00662	1.00904	1.00904	1.02184
3.40817	0.982148	0.981661	1.08133	1.04345	1.00264	1.02141	1.01052	1.0125	1.02371	1.0091	1.01485	1.00924	1.00202		1.00125	1.01477	1.00807	1.00713	1.01102	1.00461	1.00903	1.00903	1.01052
3.4415	0.962103	0.986338	1.06991	1.03181	1.00965	1.01371	1.02535	1.01113	1.03464	1.00486	0.989571	1.00464	1.00899		1.00507	1.02177	1.01745	1.0285	1.00913	1.01043	1.0076	1.0076	1.02535
3.50817	0.985259	1.00349	1.07435	1.03323	1.02554	1.01874	1.02268	1.01302	1.02732	1.00678	0.98424	1.02651	1.01166		1.00705	1.0071	1.02246	1.01332	1.01465	1.00922	1.01355	1.01355	1.02268
3.57483	0.969371	0.988962	1.06501	1.0216	1.00079	1.01832	1.01408	1.01186	1.02192	1.00548	1.00002	1.00548	1.00289		1.00559	1.01196	1.01272	1.00396	1.01133	1.00498	1.00176	1.00176	1.01408
3.6415	0.979949	0.981875	1.06922	1.03826	1.00371	1.01393	1.01444	1.00588	1.03243	1.00878	1.0028	1.01668	1.03427		1.00696	0.995733	1.02072	1.00351	1.00735	1.00741	1.01114	1.01114	1.01444
3.70817	0.984934	0.993283	1.0696	1.02297	0.994578	1.01365	1.0255	1.01421	1.02321	1.01534	0.999111	1.00214	1.01723		0.99627	1.00712	1.01116	1.00217	1.01027	1.00453	1.00503	1.00503	1.0255
3.77483	0.990798	0.996957	1.06652	1.04919	0.997997	1.0175	1.0286	1.0222	1.01548	1.02515	1.03708	1.00467	1.0448		0.997614	1.0167	1.01645	1.00287	1.01374	1.01343	1.00807	1.00807	1.0286
3.8415	0.989485	0.991268	1.0802	1.03315	0.993588	1.01745	1.02559	1.02858	1.01424	1.03593	1.03555	0.998732	1.02965		0.998038	1.01337	1.01171	1.00741	1.00388	1.00493	1.00969	1.00969	1.02559
3.90817	0.98656	0.993382	1.07393	1.05139	0.993459	1.00399	1.03232	1.02435	1.02819	1.02674	1.0461	1.00181	1.03528		1.00409	1.01633	1.00374	1.00242	1.00184	1.00317	1.00023	1.00023	1.03232
3.97483	0.990399	0.992937	1.07136	1.05399	0.986163	1.01473	1.02687	1.02598	1.03813	1.03525	1.05655	0.99451	1.02796		0.997517	1.01526	1.0102	1.00115	1.00521	1.0068	1.00147	1.00147	1.02687
4.0415	0.982591	0.994517	1.08001	1.06192	0.965081	1.0176	1.01808	1.01644	1.02508	1.01541	1.07986	0.999873	1.03777		0.994688	1.02668	1.00508	0.996474	0.999239	1.00753	1.00816	1.00816	1.01808
4.10817	0.99072	0.994819	1.08337	1.04774	0.991324	1.01452	1.03012	1.03169	1.0254	1.02055	1.06614	0.996697	1.04603		0.99884	1.01547	0.998752	1.00272	0.999833	1.00852	1.00407	1.00407	1.03012
4.17483	0.98962	0.986733	1.06976	1.03397	0.994766	1.0166	1.01719	1.01536	1.03923	1.02469	1.02961	1.01784	1.03044		1.01774	1.00333	1.00404	0.995636	0.997398	1.00496	1.0007	1.0007	1.01719
4.2415	0.994062	0.987824	1.07113	1.02745	1.00306	1.00928	1.01717	1.01394	1.03751	1.01359	1.02661	1.0136	1.04059		1.00424	1.02138	1.00488	0.991017	0.997318	1.0095	1.0033	1.0033	1.01717
4.30817	0.967641	0.977709	1.07414	1.02541	0.990028	1.01376	1.00435	1.00807	1.05459	1.00112	1.01056	1.00822	1.03102		0.999522	1.01842	1.00599	0.99592	0.994462	0.996727	0.99448	0.99448	1.00435
4.37483	0.982443	0.98353	1.06417	1.02324	0.992	1.01689	1.01384	1.0129	1.04488	0.994295	1.00449	1.02542	0.999651		1.00313	1.00804	1.00003	1.00284	0.994507	1.00437	1.00155	1.00155	1.01384
4.4415	0.979625	0.971198	1.08609	1.03182	1.00733	1.01311	1.01582	1.01134	1.06011	1.01206	1.00545	1.01801	1.02011		0.999943	1.00896	1.01255	0.992956	1.00071	1.00051	0.996544	0.996544	1.01582
4.50817	0.974962	0.985851	1.07351	1.04212	0.979296	1.00798	1.01438	1.01051	1.03139	1.00293	1.02566	1.00919	0.98623		1.00459	1.01031	0.996614	0.996775	0.998241	0.993265	0.99604	0.99604	1.01438
4.57483	0.981616	0.992007	1.08467	1.04506	0.968627	1.00701	1.0147	1.0145	1.04289	1.01538	1.04396	1.01354	0.9889		1.01103	0.997069	1.01381	0.989017	0.994306	1.00012	0.995026	0.995026	1.0147
4.6415	0.980911	0.984156	1.08088	1.04609	0.944164	1.00321	1.01101	1.01115	1.02997	1.00654	1.04419	1.0214	0.9902		0.99616	0.992817	0.997565	1.01161	0.986615	0.995728	0.98886	0.98886	1.01101
4.70817	0.992128	0.994286	1.09928	1.05666	0.979874	1.012	1.02779	1.02954	1.04386	1.02113	1.05047	1.0146	1.00255		1.01257	0.999684	1.00657	1.00266	1.00481	0.999903	1.00274	1.00274	1.02779
4.77483	0.986892	0.979877	1.08081	1.03521	0.977772	1.00439	1.015	1.01336	1.04052	1.02899	1.03826	1.02196	0.991115		1.00816	0.990283	1.0026	0.996758	0.993645	0.997256	0.998836	0.998836	1.015
4.8415	0.974254	0.980278	1.10609	1.04124	0.978331	1.02172	1.0134	1.01261	1.04936	1.00456	1.03726	1.03278	0.993581		1.00475	0.995737	1.00484	0.999742	0.99564	1.00342	0.99842	0.99842	1.0134
4.90817	0.991185	0.992857	1.09799	1.04858	0.981188	1.02106	1.02713	1.02058	1.03804	1.01871	1.04622	1.03256	0.988033		1.00253	1.0013	0.998404	1.00536	0.998788	1.00636	0.992267	0.992267	1.02713
4.97483	0.99887	0.992066	1.08443	1.04365	0.956059	1.00158	1.01442	1.00788	1.04065	1.00849	1.03459	1.02184	0.982333		1.00099	0.999324	0.996773	1.00337	0.994822	1.00295	0.999422	0.999422	1.01442
5.0415	0.993944	0.979967	1.08201	1.03416	0.964687	1.00701	1.01361	1.01211	1.04167	1.01233	1.03123	1.02482	0.974725		1.00576	1.01589	0.999233	1.00991	0.995349	0.999166	0.999551	0.999551	1.01361
5.10817	0.984418	0.996973	1.09997	1.04348	0.969023	1.0001	1.01978	1.00666	1.06069	1.00533	1.03696	1.02539	0.976971		1.00486	1.01237	0.990722	1.00715	0.989151	0.997964	0.998332	0.998332	1.01978
5.17483	0.994158	0.984232	1.08406	1.03376	0.93422	0.984302	1.01622	1.01974	1.02567	1.00275	1.0431	1.02278	0.964725		0.996695	0.996238	0.972604	0.998196	0.97953	0.991388	0.986532	0.986532	1.01622
5.2415	0.990391	0.990852	1.10464	1.03991	0.963483	0.998929	1.02539	0.987866	1.04822	0.998876	1.05604	1.02131	0.971863		1.00669	1.01118	0.988144	0.998374	0.989967	0.995806	0.994119	0.994119	1.02539
5.30817	0.997293	0.984885	1.09632	1.04724	0.96106	0.991832	1.02147	1.01468	1.04813	1.01391	1.04806	1.02793	0.99816		1.00917	0.992759	0.98159	1.0009	0.98722	0.994663	0.994199	0.994199	1.02147
5.37483	0.991711	0.987088	1.11133	1.04548	0.977332	0.99767	1.02106	1.02047	1.02746	1.00556	1.05341	1.02996	0.974133		1.00438	0.994929	0.993483	0.99454	0.991371	0.995308	0.990938	0.990938	1.02106
5.4415	0.992281	0.994043	1.10235	1.05247	0.982884	0.98791	1.01579	0.995938	1.03851	0.998804	1.06239	1.02377	0.975268		0.998059	0.99084	0.997406	0.981186	0.991836	0.998223	0.99326	0.99326	1.01579
5.50817	0.981284	0.979096	1.09497	1.04513	0.976086	1.00469	1.01415	1.00615	1.04272	0.982917	1.03857	1.03167	0.998039		1.00508	1.00248	0.992857	1.00402	0.995296	1.00086	0.99895	0.99895	1.01415
5.57483	0.995807	0.982757	1.0923	1.03759	0.960386	1.00352	1.01689	1.00432	1.05012	0.994874	1.03677	1.03782	1.00547		1.00218	0.999974	0.991465	1.00394	0.998166	0.995573	0.999218	0.999218	1.01689
5.6415	1.00126	0.975232	1.08551	1.03901	0.950502	1.00704	1.00571	1.00628	1.02968	0.999663	1.04126	1.03291	0.970078		1.00319	1.01689	0.99457	0.998721	0.999924	0.998364	1.0006	1.0006	1.00571
5.70817	0.996919	1.00441	1.09722	1.04628	0.964317	1.00348	1.01646	1.00865	1.04969	0.99783	1.06024	1.03243	0.967902		1.00526	1.00638	0.993685	0.994161	0.998901	0.994271	0.996454	0.996454	1.01646
5.77483	1.00079	0.999759	1.086	1.06427	0.97592	1.00844	1.01746	1.02023	1.05697	1.01019	1.07807	1.02884	0.979177		0.999291	0.988773	0.994655	1.00364	1.00169	0.995829	1.00516	1.00516	1.01746
5.8415	0.991278	1.00214	1.08541	1.06059	0.989206	1.00137	1.02592	1.0245	1.05591	1.02563	1.06237	1.02246	0.984833		0.99749	0.993653	0.982665	1.00231	0.991462	0.995076	0.999758	0.999758	1.02592
5.90817	0.997124	0.998301	1.09839	1.05749	0.992176	0.994541	1.0189	1.01266	1.03798	1.0213	1.05848	1.02944	0.983659		1.00447	1.02101	0.989309	0.994693	0.992574	0.999346	0.997633	0.997633	1.0189
5.97483	0.983188	0.991711	1.0922	1.06579	0.973599	0.991169	1.01679	1.01633	1.03462	1.01244	1.07325	1.03021	0.998475		1.00347	1.00526	0.982776	0.996856	0.994921	0.99116	0.996209	0.996209	1.01679
6.0415	0.984784	0.979384	1.08533	1.0588	0.976569	0.991662	1.01221	1.01429	1.04716	1.01406	1.065	1.03505	0.97421		0.992721	0.99521	0.985858	0.990319	0.991149	0.998594	0.998457	0.998457	1.01221
6.10817	0.992179	0.992892	1.10582	1.04846	0.992671	0.994802	1.01576	1.01409	1.0468	1.0117	1.06901	1.02194	1.01535		0.996746	0.999379	0.993469	0.997698	0.994847	1.00136	1.00181	1.00181	1.01576
6.17483	0.996401	1.00048	0.950309	1.05466	0.982776	1.0071	1.03323	1.01426	1.04262	1.02532	1.02955	1.0228	1.00953		0.994211	1.00574	0.986716	0.992878	0.987156	1.00011	1.00001	1.00001	1.03323
6.2415	1.00707	0.997661	0.954135	1.04746	0.976734	1.00602	1.02783	1.01632	1.05898	0.996745	1.04621	1.02478	0.996643		0.994978	0.996863	0.992779	0.987278	0.992276	0.99009	0.998881	0.998881	1.02783
6.30817	0.996892	0.989797	0.943087	1.04384	0.98481	1.00844	1.03506	1.02433	1.06309	1.01393	1.05983	1.03418	0.979619		1.00575	0.997186	0.99549	0.993202	0.998443	0.994533	1.00224	1.00224	1.03506
6.37483	1.00532	0.985469	0.935258	1.06398	0.968588	0.986277	1.01205	1.00626	1.04068	1.01103	1.0893	1.03725	0.981135		1.00765	1.00111	0.984293	0.989195	0.990695	0.995261	0.996543	0.996543	1.01205
6.4415	1.01461	1.00131	0.933086	1.05413	0.956225	0.99446	1.02456	1.01129	1.05511	1.00733	1.07366	1.03105	0.987828		0.998572	1.00116	0.983615	0.988926	0.985908	0.992703	0.997864	0.997864	1.02456
6.50817	1.00509	1.00255	0.952433	1.06922	0.953003	0.993827	1.02292	1.0111	1.04229	1.03479	1.10303	1.02339	0.978353		0.991734	0.99288	0.984802	0.99047	0.98772	0.995805	0.996234	0.996234	1.02292
6.57483	1.01687	1.00332	0.95004	1.07323	0.946135	0.987552	1.02902	1.00625	1.05979	1.0004	1.09502	1.02461	1.00764		1.00759	0.998913	0.988369	1.00096	0.988836	0.993357	0.9995	0.9995	1.02902
6.6415	1.01523	1.00252	0.95184	1.05766	0.957387	0.997744	1.02098	1.01048	1.04688	0.998769	1.09003	1.02554	0.987835		1.00649	0.991711	0.979467	1.00184	0.991491	0.991208	0.997876	0.997876	1.02098
6.70817	1.01456	1.00185	0.960397	1.04996	0.955618	0.997861	1.02957	1.01425	1.05554	1.0094	1.0751	1.02205	0.979007		1.00644	1.00096	0.992063	0.996191	0.993277	0.993717	0.998136	0.998136	1.02957
6.77483	1.01868	1.00589	0.933385	1.0681	0.967203	0.995247	1.0182	1.00144	1.06423	1.01114	1.07852	1.03585	0.983131		1.00938	0.993461	0.973069	0.992686	0.988269	0.990408	0.999006	0.999006	1.0182
6.8415	1.02319	1.0171	0.945836	1.07217	0.970188	0.997361	1.02383	1.015	1.05545	1.01388	1.0955	1.02551	0.983791		1.00611	0.995207	0.99197	0.990958	0.989997	0.994706	0.998615	0.998615	1.02383
6.90817	1.04626	1.02414	0.960939	1.07629	0.953511	0.995174	1.0377	1.02626	1.05894	1.01001	1.12241	1.03634	0.986141		1.00483	1.00419	0.983846	0.997818	0.99387	0.995863	0.999102	0.999102	1.0377
6.97483	1.01837	1.01759	0.951618	1.07873	0.96104	0.990995	1.03124	1.00062	1.02609	1.02377	1.1267	1.02026	0.96742		1.00043	0.994383	0.982765	0.997368	0.990583	0.993313	0.998445	0.998445	1.03124
7.0415	1.0229	1.025	0.952276	1.0787	0.977522	0.996519	1.03225	1.01326	1.05636	1.03097	1.13477	1.02399	0.977444		1.00502	0.994347	0.989402	1.00794	0.993698	0.991517	0.998473	0.998473	1.03225
7.10817	1.02087	1.0339	0.948336	1.08332	0.965486	0.994598	1.02822	1.00875	1.04984	1.03171	1.15166	1.02836	0.982416		1.01119	0.99338	0.989877	0.989483	0.989088	0.988766	1.0021	1.0021	1.02822
7.17483	1.02745	1.03066	0.952654	1.08363	0.936816	0.987591	1.02184	1.01845	1.04202	1.0202	1.14618	1.02061	0.981927		0.999824	1.00371	0.982803	0.996441	0.991807	0.989789	0.994146	0.994146	1.02184
7.2415	1.02152	1.03437	0.959084	1.08002	0.965474	1.00206	1.02667	1.00207	1.05816	1.01376	1.12465	1.03348	0.967344		0.99984	0.995634	0.995188	0.990472	0.994328	0.999823	0.995997	0.995997	1.02667
7.30817	1.02792	1.0218	0.953826	1.07368	0.979487	0.999758	1.02681	1.01675	1.04993	1.01673	1.11829	1.03119	0.975519		1.01189	0.993749	0.995104	0.992757	0.993537	0.995714	1.00313	1.00313	1.02681
7.37483	1.01303	1.00232	0.943534	1.06776	0.96431	0.997348	1.013	1.00332	1.06377	1.00505	1.10352	1.02519	0.985453		1.01359	0.986327	0.994955	0.992866	0.992044	1.00027	1.00096	1.00096	1.013
7.4415	1.02503	1.01194	0.945584	1.0769	0.971534	0.998794	1.02375	1.00296	1.04458	1.00443	1.1191	1.03061	0.989855		1.01599	1.01078	1.00171	1.00499	0.991428	0.99971	1.00574	1.00574	1.02375
7.50817	1.02961	1.01768	0.952129	1.0796	0.963118	0.987765	1.0131	1.00108	1.05034	1.02037	1.1219	1.03157	0.976075		1.00287	0.990085	0.989012	0.999988	0.989982	0.993459	0.998638	0.998638	1.0131
7.57483	1.02889	1.02132	0.953645	1.07649	0.96967	0.982166	1.01902	1.00588	1.03381	1.02305	1.13556	1.02896	0.982729		0.993594	0.984113	0.983801	0.99088	0.991188	0.994053	0.995579	0.995579	1.01902
7.6415	1.03533	1.00924	0.960261	1.07056	0.962641	0.991122	1.0219	1.00558	1.05065	1.0176	1.14507	1.02542	0.988117		1.01576	0.983186	0.982535	0.998608	0.994846	1.00148	0.995203	0.995203	1.0219
7.70817	1.02232	1.02434	0.961617	1.06343	0.97495	0.980438	1.02584	1.00317	1.05675	1.02785	1.11914	1.01324	0.992974		1.00195	0.993421	0.982718	0.994533	0.995946	0.994038	0.996107	0.996107	1.02584
7.77483	1.05321	1.03908	0.961521	1.06335	0.968104	0.986246	1.0147	0.996733	1.05894	1.02529	1.1223	1.01979	0.970075		1.0159	0.982128	0.985245	0.988747	0.995386	0.991035	0.993035	0.993035	1.0147
7.8415	1.03602	1.02559	0.954004	1.07347	0.972615	0.990288	1.03597	1.02526	1.0665	1.03529	1.14247	1.05197	0.996256		1.00507	0.996327	0.990149	1.00319	1.00414	1.00493	1.00604	1.00604	1.03597
7.90817	1.04593	1.01656	0.978299	1.06353	0.964119	0.98851	1.03018	1.014	1.06567	1.02299	1.11935	1.03887	0.984582		0.995647	0.987911	0.987305	0.991285	0.995318	0.99493	0.992389	0.992389	1.03018
7.97483	1.03323	1.02178	0.972195	1.0656	0.952203	0.981184	1.01467	0.993726	1.04869	1.01769	1.1162	1.03395	0.987218		1.0032	0.986974	0.990608	0.983483	0.994057	0.989645	0.990706	0.990706	1.01467
8.0415	1.03952	1.02847	0.990739	1.08209	0.966879	0.984241	1.02283	0.999263	1.03548	1.01764	1.13812	1.03416	0.989877		1.00903	1.00358	0.988822	0.986777	0.993668	0.987462	0.993171	0.993171	1.02283
8.10817	1.03794	1.02091	0.97002	1.07407	0.967896	0.981492	1.03435	1.00934	1.05193	1.01598	1.12323	1.02727	0.986086		1.00335	0.986832	0.984599	0.984277	0.994698	0.99593	0.996473	0.996473	1.03435
8.17483	1.04451	1.03397	0.976376	1.08541	0.981152	0.998912	1.03267	0.990581	1.04378	1.02998	1.13737	1.02186	0.997655		1.00636	0.996766	0.997908	0.983627	1.00373	1.00134	0.998236	0.998236	1.03267
8.2415	1.03901	1.03076	0.969885	1.0684	0.970802	0.978828	1.03095	1.01112	1.04931	1.01906	1.14584	1.01191	0.993968		1.00255	0.985019	0.9866	0.990292	0.994065	0.997398	0.994361	0.994361	1.03095
8.30817	1.03328	1.01813	0.983975	1.0773	0.971089	0.982521	1.03051	1.01368	1.05667	1.0209	1.12658	1.0325	0.986892		1.00923	0.993665	0.981195	0.987618	0.991405	0.998566	0.998653	0.998653	1.03051
8.37483	1.0444	1.01785	0.963743	1.06341	0.97008	0.9833	1.02916	0.986593	1.05419	1.01162	1.09969	1.03056	1.00119		1.01156	0.985485	0.994724	0.980718	0.989163	0.998239	1.00032	1.00032	1.02916
8.4415	1.05227	1.01913	0.98034	1.06062	1.0244	1.00324	1.0455	1.00626	1.06273	1.01819	1.11813	1.04149	0.990607		1.01169	0.993295	1.00419	0.996065	1.01378	1.007	1.00553	1.00553	1.0455
8.50817	1.02741	1.00396	0.952663	1.05483	0.989808	0.986303	1.0373	1.00658	1.02226	1.00733	1.08484	1.03385	0.978493		1.00719	0.976841	0.979345	0.979345	0.988772	0.990986	0.990147	0.990147	1.0373
8.57483	1.04215	1.01806	0.972148	1.05259	0.975984	0.995709	1.02618	0.993598	1.05588	1.00396	1.11053	1.03268	0.986461		1.01241	0.983684	0.988283	0.984668	0.993046	0.990967	0.99976	0.99976	1.02618
8.6415	1.04441	1.02229	0.98802	1.06255	0.969769	0.991613	1.03569	1.00003	1.06379	1.0208	1.12911	1.03271	0.968057		1.00897	0.976556	0.990358	0.982445	0.99295	0.994378	0.99587	0.99587	1.03569
8.70817	1.05951	1.04002	0.97786	1.07717	0.992331	0.984485	1.04636	1.00672	1.04829	1.01984	1.15877	1.02975	0.966433		1.0067	0.983499	0.990402	0.97888	0.996718	0.993306	0.998165	0.998165	1.04636
8.77483	1.0577	1.0379	0.960727	1.10199	0.967569	0.980039	1.03477	0.992418	1.07324	1.02895	1.13087	1.02782	0.990266		0.99714	0.977762	0.984667	0.989622	0.995029	0.995689	0.998158	0.998158	1.03477
8.8415	1.0723	1.03737	0.947442	1.08916	0.972892	0.993709	1.03747	0.998226	1.04583	1.02619	1.15134	1.03347	0.988881		1.01338	0.990446	0.984593	0.982234	0.992673	0.999183	1.00441	1.00441	1.03747
8.90817	1.06833	1.04526	0.950256	1.0897	0.978424	0.990728	1.04562	1.00139	1.04859	1.02811	1.17146	1.02465	0.994648		1.00878	0.981354	0.985652	0.982469	0.996696	1.00144	1.00611	1.00611	1.04562
8.97483	1.0564	1.02657	0.934285	1.07536	0.979694	0.994927	1.02374	1.00914	1.04209	1.01309	1.14782	1.02431	1.00185		1.01651	0.976365	0.97908	0.97926	0.988289	1.00028	1.00056	1.00056	1.02374
9.05317	1.04535	1.02541	0.942534	1.06512	0.972651	0.990049	1.01554	1.00495	1.0438	0.999703	1.13111	1.01692	1.0088		0.99992	0.964962	0.989311	0.978072	0.998556	0.98916	0.996722	0.996722	1.01554
9.10817	1.0507	1.01518	0.940785	1.04884	0.992437	1.01598	1.02104	1.00538	1.05975	0.99874	1.10325	1.03162	1.00365		1.0121	0.980603	0.994662	0.990314	1.00402	1.00599	1.00965	1.00965	1.02104
9.17483	1.05141	0.998054	0.925341	1.05066	0.956234	0.995204	1.01464	1.00098	1.05857	0.984513	1.09736	1.02811	1.00175		1.00387	0.979827	0.986001	0.974989	0.99353	0.995672	1.00469	1.00469	1.01464
9.2415	1.04842	1.01271	0.932098	1.05562	0.969929	0.99743	1.0175	1.00078	1.04486	1.00714	1.10229	1.02829	0.996853		0.998164	0.974714	0.984362	0.98	0.992247	0.996809	0.996729	0.996729	1.0175
9.30817	1.05218	1.01534	0.928291	1.05792	0.968527	0.997739	1.0188	1.00068	1.04962	1.02147	1.10319	1.01519	0.986684		1.00996	0.963242	0.993805	0.967614	0.99369	0.993362	0.996067	0.996067	1.0188
9.37483	1.06026	1.03231	0.940579	1.04403	0.967327	0.992754	1.01746	0.992925	1.0424	1.02538	1.13354	1.02666	0.974388		0.996255	0.978238	0.994016	0.978029	0.979674	0.996758	0.996803	0.996803	1.01746
9.4415	1.0606	1.03087	0.916171	1.07434	0.973378	0.995648	1.00437	0.996207	1.05939	1.00753	1.12888	1.04382	0.973776		0.999267	0.981317	0.977944	0.982354	0.983815	0.993657	0.998747	0.998747	1.00437
9.50817	1.06643	1.03067	0.933061	1.06765	0.971136	0.998454	1.01755	0.989206	1.04922	1.02728	1.12378	1.02051	0.987445		1.00399	0.973956	0.987502	0.972296	0.986836	0.992661	1.00108	1.00108	1.01755
9.57483	1.06159	1.02983	0.937886	1.07782	0.986713	0.994782	1.01745	1.00156	1.05899	1.00622	1.14247	1.03106	1.00219		1.01814	0.982815	0.971657	0.97544	0.986041	1.00007	0.997868	0.997868	1.01745
9.6415	1.06527	1.04548	0.93848	1.08635	0.967328	1.02078	1.02052	1.01138	1.04242	1.02344	1.1428	1.02681	1.02434		1.0067	1.00598	0.992759	0.976732	0.990663	0.996695	0.997786	0.997786	1.02052
9.70817	1.07975	1.05266	0.960473	1.09048	0.981525	1.03018	1.02912	1.00396	1.03145	1.03141	1.16385	1.02235	1.0277		1.00728	1.01249	0.983677	0.989971	0.987462	0.992633	0.996752	0.996752	1.02912
9.77483	1.07093	1.04998	0.990823	1.07997	0.97569	1.01744	1.01595	1.01178	1.0505	1.04369	1.18278	1.02107	1.0351		1.00768	1.01269	0.994019	0.981456	1.00045	1.00071	0.995725	0.995725	1.01595
9.8415	1.07395	1.04895	0.99997	1.08917	0.976191	1.02916	1.03837	1.00493	1.07663	1.05136	1.1736	1.04993	1.04231		1.02027	1.03198	1.02291	0.980214	1.01255	1.00438	1.00552	1.00552	1.03837
9.90817	1.0843	1.06675	1.00375	1.0864	1.01035	1.02751	1.05883	1.0277	1.08738	1.07037	1.17121	1.06222	1.05049		1.03357	1.06682	1.04405	0.994053	1.02211	1.01194	1.01219	1.01219	1.05883
9.97483	1.06048	1.05168	1.00181	1.07299	0.989943	1.03513	1.05855	1.01368	1.08182	1.06191	1.14379	1.04948	1.05629		1.0324	1.04915	1.06474	0.993346	1.01753	1.01286	1.02116	1.02116	1.05855
10.0415	1.08402	1.05837	1.00383	1.07387	1.00498	1.04183	1.08128	1.02617	1.08013	1.06073	1.15596	1.05478	1.0265		1.03179	1.06216	1.08215	0.993758	1.02202	1.01089	1.02765	1.02765	1.08128
10.1082	1.07506	1.0522	1.02011	1.07592	1.0151	1.03195	1.07588	1.0276	1.08852	1.06504	1.1645	1.06335	1.0478		1.0312	1.07317	1.0908	1.01412	1.0229	1.01374	1.03205	1.03205	1.07588
10.1748	1.08113	1.06083	1.02788	1.08875	1.01061	1.03976	1.0877	1.04057	1.10314	1.07729	1.1784	1.06125	1.04172		1.04755	1.07722	1.09586	1.00954	1.02845	1.02185	1.03181	1.03181	1.0877
10.2415	1.08789	1.06958	1.02032	1.0784	0.974045	1.04191	1.0783	1.02977	1.0722	1.08178	1.18069	1.06782	1.0643		1.03553	1.09033	1.10164	1.02022	1.02661	1.02665	1.03362	1.03362	1.0783
10.3082	1.07725	1.0555	1.01731	1.08957	0.989424	1.04367	1.07895	1.04178	1.09652	1.07939	1.19366	1.07422	1.04608		1.03967	1.08372	1.10775	1.01399	1.02315	1.02487	1.03397	1.03397	1.07895
10.3748	1.08682	1.06531	1.02305	1.08146	1.00446	1.04636	1.09428	1.03239	1.08381	1.08375	1.18793	1.06648	1.05277		1.03675	1.07914	1.12142	1.03986	1.02172	1.02822	1.03306	1.03306	1.09428
10.4415	1.08534	1.058	1.03058	1.07371	0.996112	1.06772	1.09098	1.04751	1.09182	1.07012	1.16981	1.06269	1.04847		1.05186	1.09001	1.13325	1.0121	1.02143	1.03096	1.04075	1.04075	1.09098
10.5082	1.07365	1.0625	1.02967	1.08119	0.996327	1.0512	1.09304	1.04119	1.10821	1.06452	1.18311	1.0725	1.04042		1.03254	1.08528	1.12526	1.01458	1.0135	1.02874	1.03392	1.03392	1.09304
10.5748	1.08004	1.05884	1.02655	1.08039	1.00138	1.05639	1.09487	1.05567	1.08382	1.07092	1.16641	1.06922	1.05302		1.05222	1.08743	1.14795	1.0156	1.01698	1.03199	1.04501	1.04501	1.09487
10.6415	1.06552	1.06827	1.01871	1.0859	1.00887	1.04955	1.10357	1.05509	1.10322	1.08811	1.18886	1.05677	1.04395		1.04895	1.06882	1.13679	1.01374	1.01616	1.03541	1.04673	1.04673	1.10357
10.7223	1.06558	1.06966	1.02559	1.07696	1.02901	1.0688	1.11559	1.04769	1.09199	1.09261	1.19361	1.0554	1.06079		1.05416	1.08811	1.13596	1.0242	1.02314	1.02827	1.04572	1.04572	1.11559
10.789	1.06862	1.0475	1.01586	1.06108	1.00559	1.06966	1.10173	1.05177	1.09646	1.06893	1.15973	1.06167	1.04059		1.0471	1.08838	1.13827	1.01204	1.01457	1.02706	1.03999	1.03999	1.10173
10.8557	1.07005	1.03095	1.01926	1.06832	1.0091	1.07188	1.09173	1.03512	1.11745	1.07736	1.13294	1.06465	1.05046		1.0399	1.07343	1.12793	1.02045	1.01224	1.02875	1.03853	1.03853	1.09173
10.9223	1.0694	1.04838	1.03154	1.06393	1.02311	1.0706	1.09023	1.04091	1.1059	1.06143	1.13402	1.06553	1.04495		1.04871	1.09112	1.13192	1.01986	1.01931	1.03483	1.04156	1.04156	1.09023
10.989	1.07212	1.03273	1.0333	1.05654	1.00274	1.07047	1.08044	1.03431	1.09564	1.05365	1.14911	1.06358	1.04036		1.05617	1.09825	1.13885	0.998364	1.02019	1.02928	1.04209	1.04209	1.08044
11.0557	1.07385	1.03791	1.02745	1.04772	1.01114	1.06284	1.07503	1.02995	1.10203	1.06586	1.13453	1.06536	1.02684		1.04418	1.09957	1.12418	1.01452	1.02111	1.0282	1.04122	1.04122	1.07503
11.1223	1.08505	1.03428	1.03542	1.05537	1.00769	1.07106	1.07699	1.02826	1.10488	1.06477	1.12867	1.05917	1.04482		1.03771	1.09867	1.11356	1.01593	1.01833	1.03102	1.04297	1.04297	1.07699
11.189	1.08119	1.03095	1.02744	1.06616	0.985934	1.07326	1.07257	1.03448	1.11415	1.05617	1.13535	1.0572	1.03315		1.04221	1.09251	1.11912	1.02081	1.01997	1.03227	1.03955	1.03955	1.07257
11.2557	1.07029	1.04429	1.02277	1.06565	0.981892	1.06184	1.06773	1.02548	1.08916	1.06701	1.14599	1.06916	1.04084		1.03431	1.10378	1.1174	1.01666	1.00992	1.02485	1.03406	1.03406	1.06773
11.3223	1.08025	1.0527	0.999396	1.07121	1.00546	1.06041	1.08321	1.0285	1.11547	1.06383	1.14062	1.06843	1.04096		1.0433	1.10661	1.11509	1.02226	1.01616	1.02626	1.03942	1.03942	1.08321
11.389	1.07943	1.03662	0.997243	1.06292	1.01324	1.0643	1.08409	1.03016	1.11551	1.06397	1.15846	1.07289	1.03287		1.05119	1.1094	1.10313	1.01407	1.02122	1.02538	1.02935	1.02935	1.08409
11.4557	1.08856	1.0274	1.00268	1.04666	0.987323	1.06442	1.07919	1.03017	1.10053	1.05121	1.12349	1.06781	1.03678		1.04612	1.10816	1.114	1.00895	1.01977	1.02311	1.03315	1.03315	1.07919
11.5223	1.07805	1.04756	1.01704	1.0586	0.967129	1.06993	1.06884	1.03159	1.1058	1.05223	1.1607	1.05704	1.03239		1.04114	1.10354	1.09798	1.00638	1.02152	1.02712	1.04225	1.04225	1.06884
11.589	1.09407	1.05019	0.998176	1.06794	0.970195	1.06505	1.07462	1.03134	1.10423	1.05478	1.15933	1.07315	1.03599		1.0462	1.10976	1.09537	1.02578	1.01463	1.02387	1.03193	1.03193	1.07462
11.6557	1.09038	1.03947	0.994037	1.0582	0.990327	1.06753	1.06807	1.02364	1.08115	1.06071	1.13405	1.06753	1.05861		1.04116	1.10735	1.08515	1.01655	1.01213	1.01271	1.03055	1.03055	1.06807
11.7223	1.08343	1.05483	1.0024	1.04952	0.976766	1.06459	1.06954	1.02493	1.08889	1.06156	1.17188	1.06562	1.05766		1.03868	1.09115	1.09575	1.01676	1.01495	1.02308	1.03236	1.03236	1.06954
11.789	1.07395	1.04225	0.994931	1.068	0.998167	1.06267	1.06414	1.01502	1.09602	1.05658	1.14692	1.06881	1.03786		1.04624	1.09852	1.08767	1.0067	1.01303	1.03008	1.02699	1.02699	1.06414
11.8557	1.08396	1.03807	1.00645	1.05867	1.02704	1.07659	1.08182	1.03243	1.09897	1.05919	1.17576	1.05732	1.03039		1.03273	1.09485	1.09653	1.00989	1.01873	1.0265	1.03013	1.03013	1.08182
11.9223	1.07314	1.03776	1.02186	1.05431	1.01668	1.07128	1.07739	1.0206	1.10645	1.0449	1.02144	1.05792	1.03435		1.04185	1.0804	1.09361	1.007	1.01644	1.02441	1.0306	1.0306	1.07739
11.989	1.05785	1.02956	1.02542	1.05174	1.02107	1.06471	1.0769	1.01647	1.08372	1.04339	1.021	1.06534	1.0329		1.03517	1.07417	1.08707	0.998953	1.02032	1.01581	1.03099	1.03099	1.0769
12.0557	1.08509	1.03852	1.00563	1.06431	1.04748	1.06466	1.08637	1.03468	1.08682	1.04651	1.03033	1.05131	1.02937		1.03756	1.0584	1.09459	1.01385	1.01886	1.023	1.02821	1.02821	1.08637
12.1223	1.08596	1.0393	1.01393	1.0669	1.02986	1.06523	1.07988	1.03694	1.11138	1.05946	1.00613	1.06009	1.03133		1.03598	1.07548	1.08975	0.993856	1.01581	1.01757	1.02563	1.02563	1.07988
12.189	1.08817	1.03195	1.03945	1.05156	1.04449	1.06593	1.07743	1.03196	1.09767	1.04729	1.02493	1.04842	1.036		1.04853	1.05395	1.09816	0.987376	1.01763	1.02169	1.03009	1.03009	1.07743
12.2557	1.07876	1.02295	0.995535	1.0431	1.01059	1.07126	1.07529	1.01406	1.07767	1.03798	1.01934	1.0631	1.04142		1.04357	1.05836	1.09565	0.994148	1.0091	1.01519	1.03085	1.03085	1.07529
12.3223	1.10433	1.03879	1.01355	1.05923	1.03439	1.0594	1.0821	1.02403	1.10014	1.04415	1.02271	1.06696	1.02741		1.04255	1.06341	1.11052	0.996833	1.01778	1.02195	1.02888	1.02888	1.0821
12.389	1.10559	1.03808	1.0228	1.06039	0.995476	1.06058	1.06234	1.00527	1.06791	1.03449	1.02098	1.04177	1.04744		1.03208	1.0605	1.10052	1.00014	1.00501	1.02803	1.01878	1.01878	1.06234
12.4557	1.09631	1.03221	1.01667	1.05491	0.998546	1.05491	1.07632	1.01246	1.07996	1.04659	1.00971	1.04999	1.02516		1.03757	1.06142	1.09994	1.00448	1.00821	1.01515	1.01807	1.01807	1.07632
12.5223	1.08377	1.0417	1.02302	1.04702	1.01513	1.04786	1.07627	1.01736	1.07484	1.04896	1.02668	1.0547	1.01309		1.03557	1.06714	1.09556	1.00041	1.01005	1.0206	1.02952	1.02952	1.07627
12.589	1.10714	1.02715	1.00349	1.06513	1.01979	1.05994	1.08292	1.01827	1.10075	1.04971	0.9873	1.05583	1.05066		1.0411	1.0674	1.09544	1.00087	1.00365	1.02435	1.02527	1.02527	1.08292
12.6557	1.1091	1.03646	1.00602	1.0635	0.994807	1.04493	1.06253	1.01739	1.09176	1.03744	1.00192	1.03742	1.03356		1.032	1.05147	1.08419	0.994955	1.00362	1.01651	1.02338	1.02338	1.06253
12.7223	1.1097	1.06095	1.0047	1.06322	0.996348	1.05995	1.07434	1.02655	1.08186	1.06257	1.01108	1.06578	1.022		1.04536	1.06304	1.08901	1.00058	1.01022	1.02428	1.0225	1.0225	1.07434
12.789	1.09503	1.04296	1.00282	1.06176	0.980118	1.06965	1.06434	1.01126	1.08936	1.05506	1.02065	1.06582	1.06312		1.03147	1.05021	1.08288	0.989933	1.00933	1.01493	1.02887	1.02887	1.06434
12.8557	1.09118	1.04856	0.980205	1.0559	0.994422	1.05726	1.05892	1.01319	1.06695	1.04712	1.01636	1.05506	1.05597		1.0315	1.06438	1.08884	0.993389	1.00938	1.01368	1.01903	1.01903	1.05892
12.9223	1.09602	1.06495	1.02197	1.07763	1.01837	1.04983	1.08441	1.0216	1.06644	1.0647	1.01679	1.05979	1.04796		1.05108	1.05297	1.07302	0.998395	1.01085	1.01901	1.02679	1.02679	1.08441
12.989	1.09904	1.05072	1.01815	1.07613	0.986299	1.05767	1.06869	1.02223	1.07317	1.05539	1.00207	1.05647	1.05129		1.02985	1.05174	1.07399	0.992797	1.01019	1.01156	1.02165	1.02165	1.06869
13.0557	1.08409	1.04783	1.01049	1.05283	0.999132	1.06078	1.06366	1.03035	1.08925	1.04797	1.02076	1.06979	1.03476		1.02815	1.05447	1.068	0.996372	1.00732	1.01004	1.02132	1.02132	1.06366
13.1223	1.09354	1.04601	0.985507	1.06285	0.996718	1.05959	1.0632	1.01016	1.06999	1.06169	1.0186	1.06256	1.0338		1.03518	1.06216	1.06864	1.00387	1.0126	1.01829	1.02612	1.02612	1.0632
13.189	1.12313	1.05197	0.975902	1.06176	0.97911	1.05091	1.05376	1.01433	1.07795	1.03822	1.01103	1.05131	1.04224		1.03596	1.06449	1.07959	1.00464	1.00913	1.01808	1.0235	1.0235	1.05376
13.2557	1.11685	1.04129	0.987162	1.05731	0.989125	1.05545	1.05367	1.01548	1.08728	1.02794	1.00202	1.06864	1.05165		1.04258	1.05304	1.06267	1.00129	1.01464	1.01396	1.01815	1.01815	1.05367
13.3223	1.09874	1.04296	0.957608	1.07041	0.97666	1.06702	1.05336	1.00551	1.08354	1.04549	1.00824	1.0637	1.02692		1.0443	1.06492	1.06702	0.997127	1.01339	1.01455	1.02338	1.02338	1.05336
13.389	1.12478	1.05658	0.986553	1.08117	0.980764	1.05663	1.0547	1.0116	1.06575	1.05168	1.00804	1.06367	1.01509		1.03811	1.04977	1.05154	1.00757	1.01566	1.02543	1.02247	1.02247	1.0547
13.4557	1.13128	1.06436	0.995363	1.07856	0.958382	1.05174	1.04895	1.01329	1.08582	1.0478	1.02	1.06894	1.03454		1.02832	1.0433	1.06795	1.00985	1.01147	1.01668	1.01775	1.01775	1.04895
13.5223	1.10825	1.07129	0.976837	1.07639	0.99597	1.05164	1.06622	1.02147	1.07444	1.05248	1.01127	1.05886	1.02163		1.02446	1.06207	1.05759	0.996451	1.01333	1.01578	1.02472	1.02472	1.06622
13.589	1.10821	1.0624	1.01046	1.08528	0.96514	1.05826	1.05446	1.01915	1.09303	1.05494	1.00437	1.07916	1.02258		1.03427	1.06971	1.06683	0.995376	1.01646	1.01795	1.02302	1.02302	1.05446
13.6557	1.11345	1.05217	1.00532	1.08653	1.00859	1.05234	1.07271	1.02009	1.09848	1.04873	0.990324	1.0704	1.03692		1.03449	1.08502	1.07136	0.989744	1.01912	1.02153	1.02438	1.02438	1.07271
13.7223	1.12933	1.05008	0.994247	1.08057	0.994141	1.04827	1.06418	1.02275	1.06275	1.04033	0.995916	1.06576	1.0052		1.02938	1.06768	1.07528	0.990698	1.01483	1.01385	1.02545	1.02545	1.06418
13.789	1.11007	1.06038	0.996911	1.07733	0.978414	1.0589	1.07127	1.01572	1.08263	1.06419	0.992307	1.07607	1.0385		1.02181	1.06765	1.07402	1.00657	1.00326	1.01825	1.02155	1.02155	1.07127
13.8557	1.11937	1.04168	1.01859	1.05341	0.945652	1.04645	1.05704	0.986044	1.08337	1.03656	1.00883	1.07447	1.01837		1.02756	1.04268	1.06229	0.999436	0.997994	1.01572	1.01877	1.01877	1.05704
13.9223	1.13923	1.03661	1.03277	1.06194	0.960922	1.04954	1.04029	1.00622	1.06755	1.01135	0.999152	1.06331	1.01607		1.03026	1.01133	1.07348	1.00015	0.987727	1.01391	1.02202	1.02202	1.04029
13.989	1.14097	1.06181	1.06863	1.06566	0.960136	1.04154	1.05149	1.01366	1.06881	1.03843	1.00895	1.06344	1.00584		1.03056	0.991909	1.06925	1.00341	1.00176	1.01615	1.02676	1.02676	1.05149
14.0557	1.13044	1.04862	1.07064	1.05403	1.0409	1.05733	1.07111	1.02265	1.09627	1.03973	0.989946	1.05695	0.994522		1.01865	0.973361	1.06937	0.985891	0.999282	1.01293	1.02114	1.02114	1.07111
14.1223	1.13769	1.05583	1.02983	1.07958	0.979704	1.06272	1.0541	1.00747	1.06823	1.03831	1.00124	1.06877	1.01573		1.01544	0.969771	1.05246	0.996935	0.985196	1.0201	1.02317	1.02317	1.0541
14.189	1.13854	1.05811	1.03014	1.06941	0.95013	1.06073	1.04912	0.993816	1.05965	1.03802	0.988351	1.0553	1.01387		1.01482	0.957518	1.04755	1.00002	0.986402	1.01378	1.02601	1.02601	1.04912
14.2557	1.14871	1.04427	1.04578	1.06307	0.956678	1.05617	1.047	0.998395	1.07979	1.02525	1.00247	1.0546	1.03102		1.01481	0.957605	1.0358	1.00698	0.986646	1.00978	1.02609	1.02609	1.047
14.3223	1.13189	1.04439	1.03023	1.07218	0.95338	1.05265	1.05803	1.00537	1.07916	1.03665	1.00176	1.05402	1.02948		1.01768	0.963221	1.03629	0.988731	0.98034	1.01338	1.02276	1.02276	1.05803
14.389	1.14946	1.03225	1.04328	1.07293	0.982188	1.04316	1.04707	1.00762	1.07994	1.02785	1.01404	1.0377	1.00408		1.01859	0.960296	1.02668	0.996444	0.98558	1.01394	1.01962	1.01962	1.04707
14.4557	1.14517	1.04491	1.01573	1.07593	0.96732	1.05639	1.0423	0.993441	1.07151	1.02734	1.00225	1.06522	1.00328		1.01925	0.956109	1.01883	0.994684	0.979112	1.0123	1.01632	1.01632	1.0423
14.5223	1.14075	1.02833	1.02306	1.06449	0.983679	1.05375	1.05007	0.999338	1.08938	1.02787	1.01735	1.06403	1.01711		1.0167	0.971305	1.02081	0.99311	0.994261	1.01239	1.01992	1.01992	1.05007
14.589	1.14174	1.03887	1.04226	1.0696	0.968892	1.0628	1.04694	1.00612	1.09673	1.0466	1.01672	1.05508	1.04591		1.01596	0.966945	1.02116	0.991356	0.994442	1.01032	1.01732	1.01732	1.04694
14.6557	1.12068	1.02291	1.02022	1.06696	0.968296	1.0599	1.04992	0.995967	1.08237	1.01985	1.00363	1.05891	1.04672		1.01884	0.967248	1.0232	0.9955	0.991714	1.01232	1.01883	1.01883	1.04992
14.7223	1.12382	1.02702	1.00269	1.05164	0.970465	1.05576	1.02654	0.993568	1.09755	1.03555	0.994184	1.07563	1.02713		1.02179	0.96674	1.01231	0.992644	0.984107	1.01192	1.01827	1.01827	1.02654
14.789	1.1238	1.03666	1.01192	1.07318	0.977804	1.05065	1.03237	1.00795	1.08204	1.04622	1.00225	1.07595	1.04301		1.00856	0.958299	1.00335	0.992484	0.987733	1.01656	1.01535	1.01535	1.03237
14.8557	1.13858	1.04899	1.03443	1.08313	0.954904	1.05598	1.03901	0.989023	1.07783	1.02671	1.01229	1.06606	1.0185		1.01466	0.962633	1.01062	0.98996	0.988877	1.00618	1.0098	1.0098	1.03901
14.9223	1.14019	1.03588	1.0066	1.07667	0.95559	1.03995	1.01934	0.997956	1.06659	1.03954	1.01581	1.07369	1.02698		1.00442	0.965999	1.0095	0.98883	0.984852	1.00856	1.01402	1.01402	1.01934
14.989	1.13602	1.04996	1.03482	1.08742	0.975524	1.04177	1.03835	1.00667	1.0716	1.0334	1.01409	1.06043	0.998949		1.00636	0.961734	1.01552	0.996174	0.988478	1.00845	1.01737	1.01737	1.03835
15.0557	1.14055	1.0635	1.04843	1.08305	0.944142	1.04296	1.03356	1.00194	1.05915	1.03096	1.01318	1.04573	1.01326		1.00199	0.957427	1.00582	0.987847	0.982516	1.00304	1.01319	1.01319	1.03356
15.1223	1.16563	1.06503	1.04861	1.09337	0.950543	1.0425	1.02604	0.986781	1.07474	1.05344	1.02861	1.05424	1.00846		1.0083	0.963392	1.00658	0.986912	0.99252	1.00689	1.02449	1.02449	1.02604
15.189	1.15326	1.06703	1.05666	1.09976	0.953923	1.05259	1.01466	0.997621	1.06961	1.05983	1.04621	1.06015	1.03172		1.00985	0.964395	1.00829	0.996633	0.994688	1.01086	1.01967	1.01967	1.01466
15.2557	1.1554	1.05851	1.0156	1.10368	0.932955	1.05226	1.03077	1.00248	1.08349	1.05837	1.0287	1.06622	1.0266		1.00933	0.969398	1.00819	0.993936	0.99167	1.01193	1.01763	1.01763	1.03077
15.3223	1.16475	1.0636	1.01418	1.09339	0.942217	1.05122	1.03632	1.00094	1.08619	1.0567	1.02335	1.06602	1.01819		1.00753	0.971251	0.996773	0.993304	0.986766	1.0162	1.01194	1.01194	1.03632
15.389	1.1609	1.04388	1.01637	1.08073	0.950757	1.05115	1.01747	0.990788	1.06455	1.0335	1.01607	1.06147	1.0048		1.00866	0.960294	0.999432	1.00084	0.981359	1.00435	1.01204	1.01204	1.01747
15.4557	1.14445	1.03813	1.00943	1.05517	0.935893	1.051	1.01382	0.99177	1.06414	1.01977	1.00903	1.0472	1.0138		1.00919	0.961179	0.997673	0.983377	0.98169	1.00414	1.00799	1.00799	1.01382
15.5223	1.16147	1.03804	1.014	1.06704	0.946233	1.0634	1.01436	0.997601	1.0669	1.02074	1.01712	1.06014	1.01876		1.00545	0.977453	1.00963	1.00438	0.982666	1.01461	1.01413	1.01413	1.01436
15.589	1.16181	1.04615	0.983465	1.06188	0.956783	1.06085	1.02087	0.988763	1.06863	1.03595	1.02356	1.05495	1.04655		1.00932	0.96388	0.997189	0.985216	0.984346	1.00636	1.01832	1.01832	1.02087
15.6557	1.14275	1.03714	0.99041	1.05157	0.958593	1.05556	1.01461	0.979744	1.08282	1.0182	1.02715	1.04477	1.04493		1.00689	0.961551	1.00621	0.99708	0.985525	1.007	1.0217	1.0217	1.01461
15.7223	1.14816	1.04776	0.979619	1.05408	0.961564	1.0469	1.03515	0.988457	1.06787	1.02769	1.01245	1.05854	1.04967		1.00217	0.967683	0.996745	0.995466	0.994104	1.00897	1.015	1.015	1.03515
15.789	1.14352	1.03544	0.997785	1.06173	0.947123	1.04946	1.01889	0.9904	1.06715	1.01511	1.02073	1.04789	1.03394		1.01026	0.968006	0.998171	0.981211	0.983005	1.00615	1.01258	1.01258	1.01889
15.8557	1.14947	1.03839	1.00306	1.05168	0.955936	1.04318	1.0264	0.993841	1.07599	1.02177	1.02218	1.03586	1.02101		0.997148	0.963731	1.0075	0.981474	0.989127	1.00965	1.01199	1.01199	1.0264
15.9223	1.15003	1.04093	1.03766	1.06358	0.953581	1.05533	1.02705	0.991507	1.0727	1.01976	1.02982	1.05613	1.04568		0.9887	0.968259	1.01875	0.995283	0.982307	1.01393	1.00714	1.00714	1.02705
15.989	1.14959	1.02618	1.03394	1.0593	0.942893	1.05471	1.03066	0.995554	1.07388	1.03696	0.985556	1.04306	1.02993		0.992881	0.964587	0.996341	0.990237	0.982393	1.01332	1.0131	1.0131	1.03066
16.0557	1.16381	1.05074	1.06398	1.09466	0.937819	1.06244	1.03367	0.994279	1.09086	1.03079	1.00505	1.05057	1.03119		0.999695	0.948433	1.00779	0.997331	0.98818	1.00751	1.01748	1.01748	1.03367
16.1223	1.15686	1.05311	1.05791	1.08295	0.931394	1.05154	1.04213	0.996184	1.07117	1.04011	1.01238	1.05353	1.0485		0.999036	0.949785	1.01499	1.00983	0.979679	1.01164	1.01717	1.01717	1.04213
16.189	1.16796	1.05164	1.04908	1.09235	0.958938	1.04705	1.03607	0.988781	1.09702	1.04624	1.01301	1.0486	1.04911		0.987045	0.952716	1.01761	0.987032	0.990704	1.01464	1.01735	1.01735	1.03607
16.2557	1.1634	1.04379	1.05019	1.07499	0.957362	1.04893	1.03983	0.987365	1.07922	1.044	1.01717	1.04726	1.03238		0.995012	0.955746	1.01966	0.983835	0.984126	1.01502	1.01446	1.01446	1.03983
16.3223	1.16171	1.04765	1.05056	1.07874	0.957626	1.05971	1.04177	0.995036	1.08614	1.03245	0.999116	1.04457	1.06164		0.995994	0.957831	1.01854	0.996058	0.991995	1.01843	1.01388	1.01388	1.04177
16.389	1.17105	1.05069	1.04415	1.07774	0.953488	1.04837	1.04571	0.990611	1.09922	1.03004	1.01191	1.05304	1.04759		0.980538	0.962458	1.01321	0.991116	0.991197	1.01748	1.01862	1.01862	1.04571
16.4557	1.16588	1.05076	1.05451	1.06549	0.950025	1.05479	1.03422	0.991105	1.08344	1.03637	1.02988	1.04256	1.02766		0.992249	0.964092	1.02372	0.988006	0.986645	1.01596	1.01834	1.01834	1.03422
16.5223	1.16658	1.03496	1.03529	1.05487	0.948561	1.06504	1.03155	0.993842	1.09523	1.02692	0.998032	1.05024	1.03881		0.981187	0.955909	1.03364	0.987452	0.987757	1.00992	1.02102	1.02102	1.03155
16.589	1.16114	1.03233	1.03352	1.05136	0.944658	1.06049	1.03547	1.00467	1.07704	1.0239	1.01833	1.05588	1.03847		0.97492	0.957425	1.02419	0.995411	0.987847	1.01723	1.01714	1.01714	1.03547
16.6557	1.15394	1.04918	1.0373	1.05911	0.981537	1.05896	1.03496	0.982823	1.07675	1.03384	1.01125	1.05229	1.02671		0.987228	0.950635	1.02554	0.990295	0.991388	1.01745	1.02407	1.02407	1.03496
16.7223	1.14794	1.04377	1.04937	1.06696	0.951854	1.0621	1.0377	0.990853	1.08293	1.01158	0.976496	1.04078	1.04803		0.981149	0.965123	1.02965	0.999587	0.986111	1.01865	1.01462	1.01462	1.0377
16.789	1.155	1.0589	1.04787	1.07873	0.964948	1.0574	1.04454	1.00421	1.08664	1.02593	0.988011	1.05333	1.0248		0.989358	0.949748	1.02674	0.993894	0.989067	1.01278	1.01689	1.01689	1.04454
16.8557	1.15255	1.04706	1.03876	1.08276	0.952165	1.05685	1.04023	1.01197	1.07661	1.02285	0.981015	1.05312	1.02621		0.980284	0.949812	1.02372	0.98287	0.989249	1.01643	1.02076	1.02076	1.04023
16.9223	1.14311	1.04795	1.01072	1.08003	0.93045	1.05298	1.04164	1.00715	1.09017	1.00652	0.997654	1.04712	1.01492		0.979369	0.960869	1.02268	1.00006	0.987076	1.00683	1.01098	1.01098	1.04164
16.989	1.14566	1.05327	1.02015	1.0716	0.952125	1.05539	1.05369	0.990694	1.09165	1.02638	0.979514	1.05877	1.01909		0.98006	0.965104	1.03066	0.982186	0.987441	1.01489	1.02441	1.02441	1.05369
17.0557	1.14049	1.05409	1.01225	1.06837	0.938104	1.05527	1.03827	0.993352	1.07378	1.00701	0.991206	1.0537	1.01401		0.979396	0.962839	1.02406	0.99071	0.987393	1.01365	1.01668	1.01668	1.03827
17.1223	1.15451	1.04978	1.02061	1.07382	0.954877	1.05552	1.04392	0.999999	1.0922	1.0305	0.99811	1.0657	1.02553		0.965999	0.95261	1.04078	1.00095	0.995154	1.02068	1.01856	1.01856	1.04392
17.189	1.15006	1.04462	1.0187	1.08265	0.960716	1.05727	1.04623	1.00397	1.08227	1.02018	0.995213	1.05039	1.0047		0.963937	0.965703	1.02388	0.986606	0.99492	1.01885	1.02148	1.02148	1.04623
17.2557	1.15506	1.05173	1.00218	1.07067	0.966148	1.05598	1.04324	1.00714	1.09378	1.03393	0.990143	1.04936	1.00282		0.975629	0.9631	1.02832	0.98372	0.994684	1.01372	1.02275	1.02275	1.04324
17.3223	1.15822	1.03664	1.00158	1.06941	0.984126	1.06028	1.04968	0.994809	1.08294	1.02278	1.00537	1.05462	1.00537		0.972069	0.952837	1.02466	0.990237	0.99643	1.01551	1.02141	1.02141	1.04968
17.389	1.16417	1.03856	1.03436	1.07529	0.973377	1.06964	1.04969	0.993343	1.08962	1.03791	0.991791	1.04549	1.00285		0.969613	0.953412	1.03938	0.993476	0.991209	1.01465	1.02185	1.02185	1.04969
17.4557	1.16575	1.0477	1.04269	1.07334	0.952492	1.05482	1.04893	0.983482	1.07809	1.03599	0.990348	1.0562	1.00082		0.979083	0.96446	1.02718	1.00205	0.987096	1.01387	1.02518	1.02518	1.04893
17.5223	1.16352	1.05792	1.05955	1.09643	0.95063	1.06162	1.04837	0.989696	1.07927	1.03702	1.00492	1.04722	1.00895		0.968185	0.956762	1.03692	0.986286	0.991547	1.01496	1.02137	1.02137	1.04837
17.589	1.15938	1.05678	1.02356	1.08534	0.953864	1.06116	1.03835	0.980895	1.0849	1.0314	1.00748	1.04796	1.00669		0.97176	0.953969	1.03983	1.00687	0.993701	1.01123	1.02435	1.02435	1.03835
17.6557	1.17183	1.05379	1.00355	1.09067	0.931643	1.05641	1.03942	0.987585	1.09531	1.03902	0.989442	1.03795	1.0134		0.984306	0.964312	1.03411	0.990342	0.992387	1.01868	1.02585	1.02585	1.03942
17.7223	1.16428	1.04973	1.01495	1.09177	0.94858	1.06275	1.04773	0.990485	1.10846	1.0389	0.987526	1.04386	1.01615		0.978361	0.957594	1.03539	0.990161	0.986872	1.01793	1.02438	1.02438	1.04773
17.789	1.17807	1.04936	1.01415	1.08785	0.92907	1.06177	1.04966	0.991876	1.09452	1.03702	0.98764	1.04868	1.00917		0.973079	0.955776	1.02601	0.980947	0.98969	1.01577	1.02902	1.02902	1.04966
17.8557	1.16768	1.06081	1.02943	1.0871	0.969105	1.06635	1.0469	0.988535	1.09183	1.04351	0.990115	1.04836	1.01364		0.962312	0.965215	1.03938	0.997451	0.993438	1.02102	1.02325	1.02325	1.0469
17.9223	1.16647	1.05861	1.03631	1.08146	0.958182	1.06062	1.04639	0.993404	1.08317	1.04119	0.990327	1.05899	1.0053		0.965898	0.959385	1.02527	0.991832	0.988851	1.02179	1.02163	1.02163	1.04639
17.989	1.19005	1.06825	1.05247	1.10442	0.952467	1.07523	1.03727	0.991642	1.08167	1.04075	1.00356	1.05322	1.00881		0.962837	0.962849	1.02957	1.00692	0.99414	1.02071	1.02581	1.02581	1.03727
18.0557	1.18178	1.0756	1.05503	1.11761	0.951979	1.06394	1.06539	1.00052	1.09077	1.04041	1.00866	1.06091	1.02048		0.968516	0.9569	1.0362	0.994405	1.00035	1.01841	1.02864	1.02864	1.06539
18.1223	1.17839	1.07415	1.05676	1.11404	0.954586	1.06533	1.04401	0.998311	1.08178	1.06202	1.01457	1.05491	1.01325		0.961737	0.962145	1.04044	0.99855	0.990799	1.01386	1.02505	1.02505	1.04401
18.189	1.17599	1.08444	1.06392	1.13778	0.959493	1.06838	1.05944	1.00066	1.08567	1.05642	1.01105	1.06644	1.02572		0.975594	0.96851	1.04779	1.00169	1.00017	1.02746	1.02927	1.02927	1.05944
18.2557	1.16274	1.07299	1.03873	1.10227	0.930732	1.05263	1.04776	0.986794	1.09565	1.06977	1.0075	1.04759	1.00531		0.956189	0.956326	1.03448	0.985061	0.986465	1.01939	1.01904	1.01904	1.04776
18.3223	1.16991	1.07293	1.04184	1.12219	0.946063	1.06163	1.05126	0.994972	1.06993	1.05393	1.00442	1.06163	1.02552		0.971959	0.959365	1.02732	0.994717	0.991458	1.02293	1.02064	1.02064	1.05126
18.389	1.18043	1.06876	1.03884	1.11665	0.923645	1.0574	1.05007	0.990007	1.08824	1.06275	1.0111	1.03618	1.0212		0.973742	0.957766	1.02956	0.998631	0.988038	1.00622	1.02683	1.02683	1.05007
18.4557	1.17836	1.08138	1.06648	1.12245	0.945103	1.06409	1.05975	0.995776	1.07483	1.0431	1.01558	1.05087	1.01855		0.962513	0.964253	1.03026	1.00432	0.992312	1.01745	1.02171	1.02171	1.05975
18.5223	1.18975	1.07582	1.06824	1.1444	0.942188	1.06394	1.043	0.999364	1.09239	1.04167	1.02414	1.05144	1.03462		0.977518	0.961452	1.03201	1.00232	0.990503	1.01892	1.02129	1.02129	1.043
18.589	1.20641	1.08971	1.09156	1.14624	0.942895	1.08016	1.06803	1.00294	1.09237	1.06133	1.0423	1.05586	1.03687		0.973971	0.969463	1.04671	0.999028	1.00009	1.01949	1.02612	1.02612	1.06803
18.6557	1.19309	1.08375	1.08336	1.15126	0.948763	1.06117	1.05436	1.00638	1.08381	1.06098	1.02768	1.05581	1.03631		0.957468	0.968608	1.03849	0.99798	0.995807	1.01382	1.01661	1.01661	1.05436
18.7223	1.18837	1.09026	1.08156	1.14819	0.95561	1.06195	1.0635	0.997478	1.09439	1.05807	1.04745	1.04895	1.01277		0.973175	0.960333	1.0407	0.99621	0.998965	1.01668	1.02129	1.02129	1.0635
18.789	1.18016	1.08912	1.07629	1.16156	0.953974	1.05792	1.04897	0.991291	1.09816	1.06712	1.06537	1.05581	1.02001		0.97146	0.963498	1.04096	1.00725	1.00143	1.02423	1.0223	1.0223	1.04897
18.8557	1.18573	1.08736	1.05659	1.14509	0.947217	1.05862	1.05096	1.00162	1.0813	1.05492	1.03701	1.0622	1.04532		0.974785	0.959078	1.03279	0.995215	0.991071	1.02194	1.02281	1.02281	1.05096
18.9223	1.17618	1.07985	1.05077	1.11996	0.965149	1.06636	1.05378	1.00595	1.09216	1.05453	1.00954	1.04145	1.01652		0.97092	0.971249	1.03871	1.00097	0.99376	1.02393	1.01583	1.01583	1.05378
18.989	1.18269	1.08241	1.04871	1.10865	0.972226	1.06331	1.0496	0.990198	1.09227	1.03133	1.02314	1.05245	1.01874		0.959593	0.955037	1.02591	1.00044	0.996619	1.02419	1.02193	1.02193	1.0496
19.0557	1.17892	1.08146	1.04949	1.1174	0.974444	1.05304	1.05086	1.00307	1.10355	1.04463	1.00156	1.05815	1.027		0.978802	0.959763	1.03594	0.99468	0.993167	1.02219	1.01815	1.01815	1.05086
19.1223	1.16519	1.06342	1.03581	1.09665	0.968779	1.07265	1.06367	1.00567	1.08229	1.0371	0.987986	1.05373	1.03044		0.97341	0.968039	1.04881	0.997272	1.00221	1.02398	1.02827	1.02827	1.06367
19.189	1.16646	1.05426	1.02003	1.09563	0.964376	1.0657	1.04744	0.992942	1.0876	1.01931	0.998965	1.06278	1.02865		0.965708	0.962562	1.0467	1.01014	0.99587	1.02563	1.02606	1.02606	1.04744
19.2557	1.17002	1.06892	1.01538	1.10771	0.971001	1.06834	1.05759	0.998644	1.09003	1.02811	0.996086	1.051	1.03214		0.959827	0.963052	1.04335	1.00307	0.999841	1.01711	1.02058	1.02058	1.05759
19.3223	1.1693	1.06316	1.02066	1.0923	0.987977	1.07146	1.06501	0.997281	1.07105	1.04443	0.993905	1.05983	1.01278		0.965006	0.973081	1.02394	0.997589	1.00072	1.02264	1.02396	1.02396	1.06501
19.389	1.17507	1.05599	0.989213	1.10831	0.962126	1.07418	1.06305	0.99627	1.09813	1.04786	0.962533	1.03653	1.04243		0.968129	0.962926	1.04915	0.980545	1.00133	1.02119	1.02922	1.02922	1.06305
19.4557	1.15734	1.03235	0.968496	1.06464	1.00382	1.07775	1.05514	1.00076	1.07997	1.02648	0.985658	1.04444	1.02635		0.973984	0.967789	1.05198	0.997757	0.994135	1.01817	1.03232	1.03232	1.05514
19.5223	1.14462	1.03309	0.977445	1.06133	0.973154	1.06998	1.04767	1.00509	1.09599	1.02187	0.974506	1.04981	1.04214		0.965507	0.972056	1.04097	1.00043	0.995864	1.02351	1.01644	1.01644	1.04767
19.589	1.15718	1.03838	0.983599	1.06598	0.964221	1.06836	1.0514	0.999136	1.09466	1.03045	0.985115	1.06442	1.03931		0.969408	0.965061	1.04929	1.00665	0.995453	1.02615	1.02185	1.02185	1.0514
19.6557	1.15025	1.04132	0.97634	1.07656	0.962816	1.08125	1.04975	0.993101	1.08769	1.02651	0.961417	1.04088	1.03851		0.975319	0.971952	1.04636	0.99734	1.00075	1.02917	1.01773	1.01773	1.04975
19.7223	1.15958	1.03744	0.996572	1.07367	0.99224	1.06576	1.04862	0.997379	1.08697	1.03316	0.970832	1.05328	1.04872		0.984971	0.971808	1.04829	1.00945	0.996396	1.02251	1.02118	1.02118	1.04862
19.789	1.14963	1.04207	0.98658	1.06685	0.974743	1.06759	1.05699	0.997094	1.0904	1.04028	0.972326	1.0525	1.02059		0.975425	0.961722	1.0351	0.990793	0.99183	1.01926	1.01923	1.01923	1.05699
19.8557	1.16645	1.0359	0.994605	1.0636	0.981432	1.07736	1.04971	1.00482	1.08306	1.04049	0.968228	1.05414	1.0135		0.979622	0.974909	1.03794	1.00295	1.00082	1.0194	1.01858	1.01858	1.04971
19.9223	1.17512	1.04575	0.994257	1.07588	0.991643	1.07904	1.05748	1.00128	1.0753	1.04401	0.973435	1.04878	1.03625		0.978561	0.972665	1.04776	1.00122	1.00847	1.02894	1.02688	1.02688	1.05748
19.989	1.16396	1.06511	1.01614	1.0947	1.00231	1.06311	1.06947	1.00593	1.0964	1.04267	0.98903	1.05291	1.02918		0.974382	0.962086	1.04422	0.991572	1.00359	1.02013	1.02717	1.02717	1.06947
20.0557	1.16727	1.0549	1.0273	1.08524	0.970842	1.06977	1.06345	0.996042	1.09794	1.0446	0.980373	1.04799	1.04435		0.973496	0.96175	1.04311	0.988802	1.00467	1.02251	1.02418	1.02418	1.06345
20.1223	1.16939	1.05124	1.00773	1.08109	0.975813	1.07091	1.07019	0.996682	1.08108	1.04412	0.998708	1.05171	1.05324		0.985072	0.97	1.04956	0.991043	1.00614	1.02884	1.02903	1.02903	1.07019
20.189	1.16126	1.05515	1.03022	1.08478	0.9861	1.06965	1.06921	1.01376	1.09043	1.03356	0.995149	1.05115	1.05356		0.977044	0.973678	1.05707	0.992004	1.00414	1.02573	1.02489	1.02489	1.06921
20.2557	1.1537	1.05679	1.02082	1.09631	0.988583	1.0688	1.07125	0.996275	1.08804	1.04364	0.999759	1.05323	1.02658		0.975726	0.971011	1.04414	0.99368	0.99795	1.03471	1.03171	1.03171	1.07125
20.3223	1.15917	1.07109	1.02924	1.08755	0.995282	1.0674	1.07115	1.00301	1.08808	1.06044	0.993868	1.06526	1.04319		0.963428	0.965735	1.05065	0.993955	1.00198	1.03321	1.03395	1.03395	1.07115
20.389	1.17846	1.0788	1.03007	1.10711	0.992383	1.0626	1.06968	1.00416	1.0886	1.05686	0.990126	1.05545	1.05721		0.972521	0.97589	1.05119	1.00066	1.00715	1.03016	1.03614	1.03614	1.06968
20.4557	1.16495	1.0716	1.04124	1.10891	0.993608	1.07212	1.0815	0.99849	1.08178	1.06869	1.01367	1.0462	1.03636		0.96676	0.980034	1.05613	0.999614	1.0111	1.02934	1.03375	1.03375	1.0815
20.5223	1.1928	1.05789	1.02262	1.11168	0.970439	1.06069	1.05614	0.999225	1.0865	1.03711	1.00248	1.04641	1.03718		0.962256	0.975834	1.03985	1.00698	0.999173	1.03024	1.02879	1.02879	1.05614
20.589	1.17427	1.07714	1.03415	1.11053	1.00946	1.0661	1.0656	1.00559	1.09327	1.06734	1.01053	1.06271	1.05098		0.97515	0.968194	1.05422	0.988307	1.00566	1.0258	1.03012	1.03012	1.0656
20.6557	1.1782	1.09113	1.03766	1.12639	0.986375	1.065	1.07489	1.00698	1.08929	1.06487	1.01126	1.05859	1.05411		0.979547	0.979758	1.05791	0.995096	1.01264	1.03414	1.03334	1.03334	1.07489
20.7223	1.1724	1.07353	1.02736	1.10016	0.984133	1.05888	1.0627	1.00381	1.11221	1.05859	0.997268	1.06134	1.0521		0.974896	0.982721	1.06252	1.00551	1.00628	1.02978	1.0328	1.0328	1.0627
20.789	1.16993	1.06852	1.03092	1.10494	0.991933	1.07119	1.06147	0.996895	1.07343	1.05082	0.993521	1.04218	1.0542		0.983436	0.981276	1.04588	1.00876	1.01139	1.02929	1.03498	1.03498	1.06147
20.8557	1.171	1.06777	1.03031	1.10772	0.993979	1.07058	1.08249	1.00107	1.07162	1.04551	0.993237	1.06598	1.04679		0.970964	0.983571	1.05073	1.00382	1.0117	1.02666	1.03344	1.03344	1.08249
20.9223	1.17973	1.05894	1.00292	1.08273	1.00249	1.06178	1.06976	1.00493	1.08648	1.0416	0.974355	1.05768	1.01735		0.969387	0.980195	1.05625	1.00963	1.01217	1.03135	1.03432	1.03432	1.06976
20.989	1.19399	1.07777	1.02592	1.09073	1.02036	1.07613	1.06703	0.984718	1.07967	1.04021	0.9996	1.05784	1.04325		0.970967	0.995878	1.05193	1.0109	1.01055	1.0337	1.03249	1.03249	1.06703
21.0557	1.17294	1.04883	1.01309	1.07883	1.00059	1.07125	1.05214	0.996835	1.0998	1.04068	0.986045	1.05954	1.04508		0.960799	0.989297	1.05447	1.00822	1.00156	1.0284	1.03047	1.03047	1.05214
21.1223	1.19476	1.06848	1.05354	1.10673	1.00942	1.07213	1.0723	0.998756	1.08385	1.03689	1.00533	1.0591	1.0394		0.964855	0.998366	1.06302	1.00223	1.00814	1.02823	1.03244	1.03244	1.0723
21.189	1.20485	1.08531	1.05761	1.11412	1.01288	1.07684	1.07763	0.988804	1.08241	1.05615	1.00067	1.06086	1.04345		0.97908	1.00307	1.06226	1.00566	1.01787	1.03449	1.03679	1.03679	1.07763
21.2557	1.19449	1.08055	1.05019	1.11152	0.982171	1.06368	1.0683	0.990452	1.08961	1.05002	0.994996	1.05354	1.04282		0.973027	0.993229	1.0631	0.984886	1.00614	1.03212	1.03148	1.03148	1.0683
21.3223	1.17845	1.08002	1.02944	1.09128	0.988873	1.06638	1.07607	0.994598	1.08426	1.04011	0.976596	1.07046	1.0592		0.972476	0.994349	1.06543	0.998097	1.00011	1.03068	1.03539	1.03539	1.07607
21.389	1.1851	1.06355	1.03487	1.08297	0.990234	1.07427	1.08332	0.999503	1.10384	1.04758	0.994891	1.04482	1.04703		0.973787	1.00406	1.05963	1.00824	1.01022	1.03256	1.03757	1.03757	1.08332
21.4557	1.16638	1.06725	1.02853	1.08348	1.00376	1.06401	1.07324	1.00075	1.08928	1.04922	0.996334	1.06371	1.06469		0.975283	1.01458	1.06212	1.00499	1.01017	1.03096	1.03579	1.03579	1.07324
21.5223	1.17967	1.07083	1.04373	1.09565	0.981382	1.0686	1.06781	0.989701	1.08916	1.01613	0.99597	1.04317	1.05236		0.964513	1.00932	1.06016	1.00568	1.00806	1.03259	1.02776	1.02776	1.06781
21.589	1.17593	1.08332	1.04575	1.08767	0.986056	1.07006	1.07323	0.990253	1.07883	1.04111	0.996308	1.04592	1.05029		0.964267	1.00249	1.06543	1.01239	1.00876	1.02985	1.03231	1.03231	1.07323
21.6557	1.16762	1.08577	1.04394	1.10431	0.996767	1.08035	1.07346	1.00261	1.07976	1.03647	0.98181	1.0633	1.04573		0.960632	1.0096	1.07974	1.00689	1.00757	1.03248	1.04013	1.04013	1.07346
21.7223	1.16552	1.07558	1.03453	1.10556	0.996856	1.06329	1.06322	0.993582	1.09219	1.03979	0.974094	1.04474	1.03739		0.962458	1.0197	1.06519	1.00623	1.00705	1.02644	1.03513	1.03513	1.06322
21.789	1.19907	1.08515	1.05142	1.11329	1.01088	1.0625	1.07446	0.998849	1.07675	1.06191	1.00021	1.05357	1.04109		0.971556	1.01464	1.07946	0.988208	1.01897	1.03658	1.04058	1.04058	1.07446
21.8557	1.18669	1.0805	1.04678	1.10688	0.98725	1.05628	1.06097	0.988547	1.07649	1.04307	1.00517	1.06796	1.05198		0.967888	0.997341	1.07598	0.994962	1.01196	1.0277	1.04145	1.04145	1.06097
21.9223	1.18969	1.07908	1.04603	1.11885	0.987949	1.0695	1.06408	1.00378	1.07996	1.05017	1.00837	1.06385	1.05151		0.963651	1.01327	1.07416	0.994437	1.01224	1.03881	1.04527	1.04527	1.06408
21.989	1.18484	1.07999	1.03258	1.11636	0.993046	1.07418	1.05853	0.996123	1.09016	1.02883	1.01722	1.04415	1.06465		0.972077	1.01432	1.07696	1.00688	1.01288	1.03634	1.04037	1.04037	1.05853
22.0557	1.18564	1.08471	1.02816	1.10987	1.00689	1.06691	1.06783	1.00423	1.08961	1.04641	1.01202	1.06759	1.05239		0.970221	1.01811	1.07469	1.00509	1.01126	1.03167	1.03441	1.03441	1.06783
22.1223	1.18735	1.08197	1.01473	1.09062	0.990851	1.07495	1.07993	0.999428	1.08137	1.04865	0.988353	1.04544	1.02268		0.970917	1.01802	1.08185	1.0029	1.01291	1.03569	1.03842	1.03842	1.07993
22.189	1.1982	1.07977	1.02297	1.09843	0.996978	1.07851	1.07171	0.994533	1.08934	1.04335	0.980598	1.04065	1.03829		0.965115	1.01543	1.08232	0.999409	1.00678	1.03734	1.03511	1.03511	1.07171
22.2557	1.17751	1.08531	1.04278	1.09083	1.00988	1.07302	1.06162	0.998914	1.08972	1.04127	0.993519	1.0502	1.0362		0.957189	1.02026	1.07054	1.00004	1.00919	1.04202	1.03667	1.03667	1.06162
22.3223	1.18456	1.0777	1.05314	1.09788	1.00679	1.06496	1.07528	0.987768	1.06932	1.03217	0.997012	1.03726	1.01954		0.947971	1.01268	1.07076	1.00599	1.00692	1.03548	1.03393	1.03393	1.07528
22.389	1.18867	1.07506	1.04595	1.09493	0.984367	1.06596	1.06966	1.00718	1.09274	1.045	0.994816	1.04628	1.05787		0.967629	1.01273	1.0744	1.00031	1.00666	1.03658	1.03674	1.03674	1.06966
22.4557	1.19386	1.09635	1.05658	1.10375	1.05416	1.07244	1.07927	1.01877	1.084	1.04331	1.00327	1.04396	1.05051		0.956509	1.00822	1.0769	1.00451	1.01893	1.03628	1.03556	1.03556	1.07927
22.5223	1.18775	1.08261	1.07209	1.1127	1.00823	1.07254	1.08117	1.01228	1.08346	1.04699	1.00405	1.0487	1.07123		0.957417	1.01492	1.07613	1.00225	1.01543	1.03541	1.04035	1.04035	1.08117
22.589	1.19234	1.08134	1.06349	1.11768	0.99891	1.06162	1.06627	0.997386	1.08997	1.05457	1.01347	1.04626	1.06004		0.956836	1.01311	1.06485	0.994386	1.00758	1.02751	1.03679	1.03679	1.06627
22.6557	1.18509	1.08009	1.04233	1.12061	1.0198	1.081	1.07307	1.01057	1.09608	1.04592	1.00549	1.05667	1.00948		0.957721	1.00956	1.08749	1.00831	1.01275	1.03942	1.03488	1.03488	1.07307
22.7223	1.19773	1.08165	1.04783	1.11657	0.994906	1.07907	1.07263	1.00412	1.1007	1.05154	1.0052	1.03611	1.04548		0.949413	1.02613	1.07705	1.01498	1.00914	1.03112	1.03622	1.03622	1.07263
22.789	1.16891	1.08619	1.03995	1.10387	0.997748	1.08336	1.06856	0.995941	1.05651	1.04976	0.998773	1.05764	1.01828		0.951284	1.01299	1.07213	1.01987	1.01126	1.03842	1.03588	1.03588	1.06856
22.8557	1.19198	1.09295	1.05873	1.11104	0.999309	1.08282	1.06966	0.993598	1.07953	1.05118	1.00889	1.04373	1.04103		0.954948	1.01402	1.0816	1.00657	1.01324	1.03679	1.03794	1.03794	1.06966
22.9223	1.17146	1.08487	1.05232	1.11262	1.01086	1.07508	1.07537	1.00738	1.08473	1.04237	0.993089	1.04028	1.02592		0.950269	1.01007	1.07428	1.00042	1.00908	1.03052	1.03817	1.03817	1.07537
22.989	1.19182	1.07638	1.05108	1.0905	1.03333	1.07292	1.07622	0.988068	1.0909	1.04318	0.990686	1.03965	1.03671		0.970903	1.01668	1.07503	1.00301	1.01549	1.03842	1.04191	1.04191	1.07622
23.0557	1.18612	1.06303	1.02438	1.07784	1.04057	1.07849	1.07649	0.993041	1.08921	1.02325	0.982143	1.0352	1.03327		0.965709	1.0118	1.07389	1.00874	1.01733	1.02837	1.04173	1.04173	1.07649
23.1223	1.19723	1.07101	1.04828	1.0874	1.01159	1.07914	1.06896	1.00158	1.09032	1.02267	1.00147	1.03935	1.03631		0.972587	1.00868	1.07452	1.00265	1.01716	1.03154	1.04139	1.04139	1.06896
23.189	1.1936	1.07541	1.05694	1.095	1.00638	1.07196	1.07161	0.988523	1.10392	1.03925	0.995157	1.04114	1.01551		0.969837	1.00199	1.06868	1.00624	1.01843	1.02502	1.03857	1.03857	1.07161
23.2557	1.18829	1.0871	1.0782	1.11564	1.00754	1.07001	1.05934	0.997498	1.09489	1.04193	0.980018	1.03557	1.0313		0.97665	1.01369	1.06029	1.01829	1.02124	1.03475	1.0413	1.0413	1.05934
23.3223	1.1936	1.08258	1.07272	1.10831	0.996434	1.0713	1.05379	0.987889	1.08574	1.04919	0.981898	1.04507	1.03035		0.967931	0.999538	1.07271	1.01715	1.0288	1.0318	1.03508	1.03508	1.05379
23.389	1.18527	1.08768	1.06365	1.10034	1.01079	1.09153	1.06604	1.00054	1.10297	1.02671	1.01242	1.04026	1.03676		0.979515	1.00589	1.07872	1.02911	1.02045	1.03457	1.0419	1.0419	1.06604
23.4557	1.1898	1.06759	1.03282	1.10635	1.01047	1.07303	1.07674	1.00044	1.09341	1.03897	0.983173	1.03894	1.06956		0.971301	1.0151	1.08174	1.01567	1.01466	1.03088	1.03888	1.03888	1.07674
23.5223	1.19014	1.07272	1.0275	1.1017	1.00712	1.07904	1.06748	0.995256	1.08868	1.04667	0.980886	1.04488	1.05533		0.982912	1.00591	1.07968	1.01394	1.01122	1.0356	1.03548	1.03548	1.06748
23.589	1.19316	1.08443	1.05368	1.09036	1.00611	1.07468	1.06089	1.01029	1.10004	1.04388	0.994429	1.04599	1.07603		0.980091	0.99772	1.06848	1.00629	1.0251	1.02976	1.03498	1.03498	1.06089
23.6557	1.18173	1.08	1.04183	1.1239	0.997848	1.08449	1.06609	0.995275	1.09184	1.07072	1.0046	1.05391	1.04661		0.997808	1.02779	1.07458	1.01045	1.01689	1.03477	1.04647	1.04647	1.06609
23.7223	1.18516	1.08359	1.05832	1.11284	1.02936	1.07961	1.0764	1.00793	1.07325	1.05317	0.983172	1.0482	1.05191		0.989049	1.0135	1.07742	1.0255	1.02096	1.03185	1.04082	1.04082	1.0764
23.789	1.20463	1.09146	1.05749	1.11333	0.998291	1.07123	1.06778	0.998227	1.08688	1.04392	0.996694	1.04074	1.04016		0.990055	1.02233	1.07438	1.02579	1.02304	1.0374	1.04769	1.04769	1.06778
23.8557	1.19012	1.09181	1.05829	1.11287	1.02269	1.07821	1.05789	1.00503	1.10536	1.05558	1.00447	1.04552	1.04967		0.988607	1.02388	1.07263	1.01498	1.01881	1.0316	1.04398	1.04398	1.05789
23.9223	1.17679	1.07352	1.04381	1.10077	1.00633	1.07838	1.05656	0.996396	1.04878	1.04181	0.978618	1.04497	1.03646		0.977016	1.02507	1.07971	1.0172	1.00991	1.03013	1.03766	1.03766	1.05656
23.989	1.16963	1.07245	1.03728	1.09546	1.01494	1.06868	1.05696	0.991538	1.08945	1.0386	0.990666	1.05336	1.03089		0.999046	1.01537	1.07858	1.01882	1.00562	1.03221	1.03904	1.03904	1.05696
24.0557	1.17475	1.07592	1.02168	1.09459	0.99519	1.08142	1.05454	1.00723	1.10634	1.04069	0.986278	1.06323	1.05861		0.988984	1.01623	1.09102	1.02481	1.01037	1.0353	1.04869	1.04869	1.05454
24.1223	1.18591	1.06775	1.03456	1.09139	1.01964	1.08615	1.06317	0.989344	1.10328	1.04758	0.983167	1.04871	1.05134		0.991763	1.02287	1.08569	1.01391	1.00921	1.03409	1.04572	1.04572	1.06317
24.189	1.1727	1.07508	1.02288	1.09261	0.990088	1.08479	1.06001	1.00195	1.08285	1.03814	0.997001	1.04125	1.01877		0.986302	1.02688	1.07772	1.02194	1.01409	1.03641	1.04228	1.04228	1.06001
24.2557	1.17746	1.07707	1.02815	1.10474	0.992215	1.09628	1.06777	1.01214	1.06271	1.03782	0.988755	1.04291	1.04511		0.986673	1.03499	1.08126	1.01428	1.01159	1.03374	1.04598	1.04598	1.06777
24.3223	1.19125	1.08298	1.04763	1.0943	1.00742	1.07578	1.063	1.00689	1.08834	1.03421	0.980824	1.0504	1.0081		0.986269	1.02668	1.07577	1.01769	1.01242	1.04051	1.04353	1.04353	1.063
24.389	1.17454	1.07308	1.03837	1.09733	0.965261	1.07856	1.07551	1.00964	1.095	1.03682	0.969295	1.05302	1.0481		0.976758	1.03064	1.06818	1.01767	1.01004	1.03643	1.04398	1.04398	1.07551
24.4557	1.1824	1.08192	1.04498	1.09405	0.942835	1.08373	1.07024	0.998043	1.09242	1.04027	0.991611	1.04561	1.04554		0.994674	1.02651	1.0696	1.01351	1.01537	1.04047	1.04726	1.04726	1.07024
24.5223	1.18481	1.09426	1.06166	1.10931	1.00312	1.08581	1.06794	1.0135	1.09197	1.03265	0.981823	1.04496	1.04481		0.978812	1.03232	1.09061	1.01161	1.0139	1.03752	1.04216	1.04216	1.06794
24.589	1.16059	1.08797	1.04751	1.08266	1.00154	1.08471	1.0637	1.00988	1.08241	1.02282	0.996393	1.03807	1.04791		0.984491	1.04132	1.07591	1.0254	1.01714	1.03912	1.04227	1.04227	1.0637
24.6557	1.16801	1.07359	1.04848	1.08492	0.999251	1.08087	1.06127	0.990896	1.08936	1.02612	0.991209	1.05663	1.06426		0.994349	1.03866	1.07519	1.02759	1.01893	1.04183	1.04081	1.04081	1.06127
24.7223	1.17251	1.07208	1.03183	1.08147	1.00149	1.08348	1.07271	1.00229	1.09817	1.03691	0.985043	1.04992	1.0307		0.977267	1.02726	1.07541	1.0116	1.02368	1.03669	1.04274	1.04274	1.07271
24.789	1.1584	1.07361	1.0285	1.08266	1.01668	1.0882	1.05261	0.995024	1.0936	1.03729	0.9761	1.0374	1.05411		0.983198	1.02897	1.07785	1.01994	1.01803	1.03452	1.04834	1.04834	1.05261
24.8557	1.18009	1.06997	1.03079	1.08529	1.01575	1.07549	1.05891	0.995232	1.09797	1.04214	0.993249	1.03962	1.05713		0.991209	1.03148	1.07158	1.0225	1.02757	1.03355	1.04654	1.04654	1.05891
24.9223	1.18203	1.06458	1.0371	1.07942	1.0091	1.07954	1.05306	0.993182	1.10081	1.01842	0.993726	1.03127	1.03586		0.99803	1.02982	1.07009	1.01949	1.01332	1.04043	1.04337	1.04337	1.05306
24.989	1.20258	1.08931	1.03838	1.09466	1.03602	1.10261	1.06925	1.004	1.11041	1.03382	1.00334	1.04244	1.05586		0.994009	1.02962	1.08456	1.03415	1.02833	1.05131	1.05777	1.05777	1.06925
25.0557	1.16717	1.06616	1.04196	1.08774	1.00843	1.09853	1.05586	0.986623	1.08851	1.02038	1.00174	1.04348	1.03568		0.983636	1.03804	1.06759	1.0136	1.0202	1.04279	1.05173	1.05173	1.05586
25.1223	1.20075	1.09648	1.07662	1.10471	1.03366	1.12264	1.08977	1.01104	1.11041	1.0513	1.03123	1.05749	1.04432		1.00498	1.04455	1.1059	1.02283	1.04841	1.05653	1.07399	1.07399	1.08977
25.189	1.1874	1.08346	1.05034	1.08295	1.04156	1.10269	1.05667	0.986369	1.08344	1.03707	0.995002	1.03813	1.03863		0.99142	1.01708	1.07153	1.01232	1.01868	1.03754	1.04323	1.04323	1.05667
25.2557	1.17098	1.07942	1.04882	1.08907	0.979261	1.08453	1.04121	0.994518	1.07629	1.02892	1.00277	1.0486	1.04302		0.983311	1.00619	1.05718	1.01776	1.01962	1.03357	1.04517	1.04517	1.04121
25.3223	1.17467	1.07246	1.05417	1.10395	1.00544	1.0934	1.06791	0.992557	1.10267	1.03791	0.999014	1.04246	1.05168		0.989908	1.01399	1.06222	1.01992	1.01731	1.03636	1.05078	1.05078	1.06791
25.389	1.17372	1.08589	1.04762	1.10259	1.01267	1.08653	1.06399	0.988826	1.09454	1.03754	1.00843	1.04728	1.00099		0.988384	1.01159	1.05846	1.01314	1.017	1.03459	1.04313	1.04313	1.06399
25.4557	1.17604	1.08635	1.05511	1.09964	0.980716	1.0797	1.05202	0.990835	1.09753	1.04794	1.00562	1.04601	1.01047		0.995788	1.0075	1.06129	0.999059	1.01054	1.03813	1.04871	1.04871	1.05202
25.5223	1.18313	1.09366	1.06454	1.09517	1.01218	1.08746	1.05596	0.986758	1.08938	1.04221	1.03068	1.06148	1.03569		0.99926	0.996344	1.05996	1.00072	1.0167	1.03491	1.04698	1.04698	1.05596
25.589	1.16297	1.07907	1.04549	1.12066	0.99232	1.07803	1.06258	0.988667	1.07784	1.06046	1.00236	1.05405	1.03788		0.984315	0.981442	1.0555	1.0173	1.0155	1.04034	1.04382	1.04382	1.06258
25.6557	1.1659	1.07565	1.03593	1.10489	1.01398	1.08378	1.07822	1.00331	1.10527	1.03952	0.997015	1.05703	1.02802		0.991665	1.00926	1.05698	1.01936	1.013	1.03312	1.04435	1.04435	1.07822
25.7223	1.16743	1.05588	1.03945	1.10512	1.01412	1.08616	1.06097	0.992097	1.07829	1.02338	0.976213	1.04611	1.04733		0.998896	0.997439	1.05722	1.01593	1.00483	1.03244	1.0403	1.0403	1.06097
25.789	1.14941	1.07393	1.03204	1.09882	1.00795	1.08775	1.06114	0.988176	1.08052	1.02017	1.00271	1.05095	1.03471		0.993247	1.00069	1.05553	1.01485	1.0106	1.02597	1.04318	1.04318	1.06114
25.8557	1.15897	1.06528	1.03057	1.08742	1.02454	1.08473	1.04928	0.98546	1.09955	1.01397	0.993748	1.05117	1.02084		1.0009	0.986649	1.06273	1.02059	1.0186	1.033	1.04555	1.04555	1.04928
25.9223	1.15187	1.08522	1.0432	1.10193	1.01863	1.09012	1.06584	0.984474	1.09656	1.034	1.00502	1.04491	1.02022		0.997316	0.997297	1.05624	1.01522	1.02202	1.02795	1.04253	1.04253	1.06584
25.989	1.14406	1.07233	1.04815	1.09583	1.02788	1.06948	1.04751	0.985075	1.08769	1.02095	0.999254	1.04228	1.03621		0.99715	1.00164	1.0504	1.02163	1.01966	1.03316	1.03725	1.03725	1.04751
26.0557	1.15545	1.07292	1.04233	1.0906	1.0022	1.08091	1.0482	0.983598	1.0774	1.01411	0.994079	1.04312	1.03125		0.988541	0.992669	1.05222	1.01527	1.0087	1.02945	1.03973	1.03973	1.0482
26.1223	1.15582	1.05703	1.04311	1.08459	1.01621	1.08436	1.03851	0.997191	1.08735	1.02553	0.996259	1.03327	1.03866		1.01263	0.982511	1.06401	1.01396	1.01189	1.03557	1.04214	1.04214	1.03851
26.189	1.17709	1.04601	1.03309	1.08132	1.03544	1.08366	1.05332	0.994957	1.09487	1.02545	1.01269	1.04755	1.00862		1.01373	0.986208	1.0577	1.00782	1.01219	1.03539	1.04195	1.04195	1.05332
26.2557	1.17573	1.04894	1.02542	1.07728	1.00902	1.07729	1.04286	0.99176	1.0994	1.00416	1.00018	1.0398	1.03321		1.01166	0.980013	1.06107	1.02259	1.01719	1.03764	1.04352	1.04352	1.04286
26.3223	1.17997	1.05556	1.0232	1.07227	1.01964	1.08188	1.0514	0.981508	1.08699	1.01857	0.996194	1.02567	1.03516		1.01636	0.983421	1.05568	1.01264	1.0166	1.03263	1.04318	1.04318	1.0514
26.389	1.1755	1.05554	1.03504	1.08338	1.02038	1.0761	1.05207	0.991232	1.0716	1.0161	0.986227	1.03136	1.03591		1.01065	0.984192	1.0623	1.00895	1.01304	1.03169	1.03387	1.03387	1.05207
26.4557	1.19047	1.07227	1.06042	1.09814	1.02086	1.08375	1.05533	0.984416	1.09703	1.03113	0.99784	1.0477	1.02962		1.01538	0.990583	1.06761	1.02612	1.01438	1.04282	1.03949	1.03949	1.05533
26.5223	1.19791	1.06779	1.03791	1.0888	1.00462	1.08437	1.04783	0.995676	1.09095	1.02898	1.00144	1.02945	1.0245		1.02046	0.986433	1.05309	1.00868	1.01276	1.03528	1.04005	1.04005	1.04783
26.589	1.1943	1.07102	1.04659	1.09463	1.00271	1.0896	1.06016	1.00136	1.09766	1.03164	0.998318	1.04035	1.02806		1.02534	0.978934	1.05055	1.0053	1.01689	1.03413	1.03786	1.03786	1.06016
26.6557	1.18406	1.07611	1.05151	1.09566	1.0062	1.08074	1.05307	0.993257	1.10099	1.04571	0.988974	1.05307	1.05255		1.01743	0.972408	1.05401	0.996641	1.01714	1.03292	1.04277	1.04277	1.05307
26.7223	1.18173	1.06201	1.03871	1.08216	0.9787	1.08678	1.05377	0.978032	1.09526	1.02271	1.00156	1.04191	1.02876		1.02927	0.97203	1.05545	1.01948	1.01045	1.0384	1.03903	1.03903	1.05377
26.789	1.18899	1.06423	1.03301	1.07688	1.01581	1.08623	1.05975	0.977199	1.09627	1.02867	0.994834	1.04379	1.03972		1.0099	0.961129	1.04614	1.00511	1.01087	1.03576	1.04668	1.04668	1.05975
26.8557	1.19319	1.07382	1.05576	1.09798	1.02152	1.0864	1.05395	1.0004	1.11577	1.0183	1.00239	1.05553	1.04842		1.01565	0.972293	1.0638	1.00316	1.01356	1.0375	1.04349	1.04349	1.05395
26.9223	1.19537	1.0824	1.08238	1.09942	1.00654	1.09443	1.06067	0.998958	1.09471	1.04157	1.0105	1.04286	1.04848		1.02564	0.980204	1.0623	1.00742	1.01696	1.03593	1.04699	1.04699	1.06067
26.989	1.19215	1.08335	1.07184	1.11024	1.00356	1.08923	1.06444	0.993996	1.12084	1.03631	1.01202	1.05656	1.05496		1.0198	0.984939	1.05986	1.00908	1.01411	1.03548	1.04711	1.04711	1.06444
27.0557	1.15967	1.07465	1.05975	1.10215	0.988341	1.08633	1.06439	0.997124	1.09484	1.05252	1.01966	1.04473	1.03554		1.00933	0.978199	1.07201	1.01556	1.01381	1.04074	1.04263	1.04263	1.06439
27.1223	1.17919	1.07393	1.066	1.10209	0.973435	1.09751	1.06302	0.986399	1.11565	1.04835	1.00581	1.03116	1.04364		1.01361	0.971503	1.06514	1.02416	1.02055	1.03907	1.04569	1.04569	1.06302
27.189	1.16999	1.07744	1.05282	1.0841	0.965727	1.08338	1.06748	0.99054	1.10301	1.02828	1.00757	1.04078	1.05807		1.02713	0.970787	1.06027	1.01308	1.01719	1.03673	1.04095	1.04095	1.06748
27.2557	1.1871	1.07942	1.078	1.10429	1.01388	1.09763	1.08089	0.994566	1.1154	1.05052	1.01272	1.03528	1.05511		1.02616	0.989772	1.07356	1.01045	1.0222	1.03975	1.04811	1.04811	1.08089
27.3223	1.16639	1.07911	1.07607	1.10303	0.989275	1.08545	1.06931	0.996331	1.12856	1.02876	1.0094	1.03492	1.05268		1.00639	0.965883	1.05783	1.01402	1.01857	1.02783	1.03985	1.03985	1.06931
27.389	1.16411	1.08676	1.09272	1.10927	0.993194	1.09555	1.07585	0.994315	1.08978	1.04231	1.0167	1.03202	1.0515		1.01769	0.978592	1.0648	1.00828	1.01257	1.03953	1.03883	1.03883	1.07585
27.4557	1.15613	1.09174	1.09749	1.14154	0.974854	1.08575	1.07171	0.98897	1.10691	1.04639	1.0351	1.03226	1.06652		1.01965	0.965449	1.06835	1.00545	1.01282	1.03455	1.04314	1.04314	1.07171
27.5223	1.19724	1.09415	1.12247	1.14833	0.988525	1.09404	1.06312	1.00103	1.09989	1.05399	1.04149	1.05496	1.04423		1.03488	0.979437	1.06927	0.999136	1.02048	1.03791	1.03938	1.03938	1.06312
27.589	1.15963	1.10523	1.10551	1.15065	0.975801	1.0888	1.06723	0.991427	1.09468	1.06758	1.0575	1.04738	1.03814		1.02507	0.958555	1.06469	1.00758	1.01902	1.03301	1.03844	1.03844	1.06723
27.6557	1.17653	1.0982	1.11882	1.13945	0.99147	1.07786	1.07158	0.994799	1.08626	1.04999	1.02983	1.05045	1.05616		1.02648	0.970426	1.07771	1.00971	1.02551	1.03291	1.04236	1.04236	1.07158
27.7223	1.15878	1.09044	1.10432	1.15125	1.0034	1.0768	1.05819	0.999729	1.10494	1.0346	1.04224	1.04037	1.06773		1.02463	0.971567	1.06492	1.01817	1.02735	1.0347	1.04068	1.04068	1.05819
27.789	1.14921	1.08975	1.09226	1.13299	0.992401	1.08917	1.07314	1.00296	1.10187	1.02303	1.01749	1.0447	1.05549		1.03362	0.979683	1.06633	1.01158	1.02545	1.0339	1.0405	1.0405	1.07314
27.8557	1.15455	1.08854	1.07678	1.11395	1.01877	1.08832	1.07638	0.989382	1.09333	1.01844	1.00873	1.0436	1.06554		1.0222	0.97468	1.06488	1.00414	1.02378	1.03656	1.04304	1.04304	1.07638
27.9223	1.14975	1.08565	1.08579	1.10115	1.01855	1.09627	1.05834	0.986504	1.09024	1.02593	1.00443	1.04988	1.05108		1.03261	0.985441	1.06206	1.00172	1.02455	1.0388	1.04532	1.04532	1.05834
27.989	1.14765	1.08414	1.06429	1.10189	1.00336	1.09319	1.06076	0.996086	1.0979	1.01563	0.996615	1.04196	1.04399		1.02145	0.983746	1.05844	1.00874	1.02536	1.03437	1.03862	1.03862	1.06076
28.0557	1.15908	1.07492	1.06397	1.09804	1.0318	1.08677	1.06824	0.993917	1.07389	1.0195	0.998043	1.04175	1.06539		1.01468	0.986714	1.05563	1.01414	1.02986	1.03914	1.0422	1.0422	1.06824
28.1223	1.15353	1.10053	1.07402	1.11492	1.02833	1.09008	1.06544	0.992939	1.07862	1.03182	1.00328	1.04359	1.0557		1.01879	0.984879	1.0601	1.00274	1.02095	1.03894	1.04517	1.04517	1.06544
28.189	1.17387	1.09858	1.10758	1.14444	1.0261	1.08694	1.07899	1.00786	1.09342	1.04626	1.02408	1.05723	1.05369		1.02231	0.988648	1.06005	0.997995	1.02692	1.03191	1.03938	1.03938	1.07899
28.2557	1.17508	1.09034	1.08895	1.11615	1.0389	1.09145	1.06105	0.993476	1.07551	1.05019	1.01037	1.05176	1.04918		1.01643	0.98395	1.06307	1.00576	1.02171	1.0468	1.04307	1.04307	1.06105
28.3223	1.17225	1.09523	1.08387	1.10784	1.02113	1.0919	1.07212	0.99949	1.10443	1.04138	1.01632	1.06045	1.06647		1.02169	0.985259	1.06202	1.01106	1.02094	1.03975	1.04678	1.04678	1.07212
28.389	1.15194	1.0937	1.09228	1.11921	1.00946	1.10449	1.076	0.99636	1.09412	1.04742	1.01265	1.05445	1.0553		1.02196	0.974618	1.05986	1.00919	1.02174	1.03756	1.04371	1.04371	1.076
28.4557	1.1696	1.08325	1.08419	1.11673	1.00897	1.09539	1.06	1.0059	1.07884	1.03262	1.00428	1.05561	1.05161		1.02913	0.990813	1.06353	1.01924	1.0206	1.04593	1.04276	1.04276	1.06
28.5223	1.17052	1.08559	1.09482	1.13233	1.01074	1.08763	1.06141	0.988495	1.0964	1.04409	1.02617	1.05037	1.04328		1.02108	0.979663	1.06116	1.00538	1.02181	1.04273	1.04455	1.04455	1.06141
28.589	1.15261	1.09905	1.08383	1.12454	1.0206	1.08422	1.06265	1.00066	1.09177	1.04876	1.03113	1.05085	1.04825		1.02515	0.977463	1.05783	0.997978	1.02308	1.03988	1.0423	1.0423	1.06265
28.6557	1.15948	1.08238	1.08665	1.13015	1.01324	1.09615	1.06159	0.995076	1.09305	1.03783	1.03114	1.04274	1.07099		1.01899	0.975579	1.06325	1.00403	1.02699	1.04054	1.03993	1.03993	1.06159
28.7223	1.17589	1.09696	1.0866	1.12914	1.01473	1.08952	1.06261	0.994154	1.08302	1.04289	1.01019	1.04206	1.03653		1.01999	0.969376	1.06236	1.01227	1.02856	1.04182	1.04219	1.04219	1.06261
28.789	1.17179	1.09007	1.06843	1.11441	1.02414	1.09155	1.05609	0.990163	1.0827	1.03001	1.00386	1.05264	1.05261		1.03696	0.986256	1.05845	1.00584	1.02236	1.0496	1.03937	1.03937	1.05609
28.8557	1.14346	1.07745	1.05553	1.10215	1.03159	1.08083	1.06711	0.99889	1.09188	1.04186	1.00905	1.04704	1.02919		1.03164	0.970951	1.06235	0.996426	1.02307	1.03515	1.04125	1.04125	1.06711
28.9223	1.15772	1.0681	1.04759	1.09784	1.02611	1.07958	1.05747	1.001	1.09434	1.03534	1.00271	1.05102	1.05029		1.0223	0.972246	1.06896	0.999918	1.016	1.03823	1.04404	1.04404	1.05747
28.989	1.15135	1.06864	1.03941	1.0824	1.03133	1.09942	1.06446	0.977337	1.1018	1.02993	0.990661	1.03488	1.04588		1.02592	0.972686	1.06091	0.998811	1.01876	1.04235	1.04694	1.04694	1.06446
29.0557	1.15576	1.07495	1.0484	1.08496	0.997537	1.0894	1.05558	0.992246	1.09558	1.03582	0.993398	1.04438	1.05153		1.02451	0.972483	1.05775	1.00861	1.01597	1.04063	1.04998	1.04998	1.05558
29.1223	1.16825	1.08333	1.06834	1.10938	1.00191	1.09512	1.06819	0.997554	1.08716	1.04568	0.997999	1.0465	1.04292		1.02083	0.971598	1.063	1.01706	1.02383	1.04397	1.0488	1.0488	1.06819
29.189	1.17969	1.08428	1.0608	1.11222	1.00073	1.102	1.07391	1.00125	1.0937	1.04933	1.01201	1.05539	1.05287		1.03509	0.98105	1.07081	1.01177	1.02202	1.04004	1.05081	1.05081	1.07391
29.2557	1.1882	1.09138	1.0923	1.12216	1.00993	1.08991	1.06787	0.996888	1.09005	1.05176	1.02234	1.04841	1.05133		1.03501	0.975349	1.06786	1.00341	1.02105	1.03586	1.04275	1.04275	1.06787
29.3223	1.18563	1.0931	1.07588	1.13377	1.00843	1.09595	1.07043	0.991465	1.10288	1.04822	1.01995	1.04746	1.04243		1.03044	0.970907	1.0675	1.01199	1.02279	1.03795	1.04549	1.04549	1.07043
29.389	1.18938	1.0937	1.1014	1.12505	1.02718	1.09418	1.07108	1.00248	1.08746	1.04044	1.03252	1.048	1.07129		1.03385	0.973584	1.07258	1.00959	1.02694	1.04148	1.04844	1.04844	1.07108
29.4557	1.18292	1.08581	1.09769	1.1313	1.01863	1.09958	1.07069	1.00343	1.09471	1.03792	1.00653	1.06161	1.0545		1.02236	0.963235	1.06822	1.01166	1.01825	1.03475	1.04572	1.04572	1.07069
29.5223	1.20257	1.09479	1.07129	1.12335	1.03685	1.10039	1.06717	1.00156	1.10279	1.02589	1.02018	1.05691	1.05998		1.03709	0.971147	1.06675	1.01205	1.02126	1.03938	1.04641	1.04641	1.06717
29.589	1.18651	1.08796	1.09069	1.10812	1.01631	1.09717	1.06548	0.99774	1.0932	1.05389	1.02503	1.0566	1.05278		1.03885	0.973359	1.05905	1.00993	1.02538	1.03986	1.04772	1.04772	1.06548
29.6557	1.17777	1.08992	1.08719	1.1165	1.00129	1.0928	1.0694	0.994658	1.08991	1.02573	0.991443	1.04201	1.04372		1.03824	0.964507	1.07225	1.00578	1.03079	1.04072	1.04358	1.04358	1.0694
29.7223	1.19521	1.08258	1.07992	1.1146	1.00093	1.10345	1.06328	1.00111	1.11528	1.03234	1.01045	1.04947	1.06518		1.04681	0.964733	1.06437	0.997987	1.02379	1.04081	1.04758	1.04758	1.06328
29.789	1.18981	1.07495	1.05821	1.10574	1.00399	1.09505	1.07194	0.998824	1.09428	1.02389	1.00353	1.04148	1.05562		1.04063	0.962134	1.07222	1.02029	1.03117	1.04276	1.04964	1.04964	1.07194
29.8557	1.19531	1.07858	1.06939	1.08642	1.04331	1.09717	1.07555	0.999747	1.10304	1.0347	1.01389	1.03661	1.05911		1.04403	0.976286	1.07254	1.01789	1.02533	1.04157	1.04993	1.04993	1.07555
29.9223	1.19219	1.07097	1.0627	1.08641	1.01482	1.09793	1.0719	1.00461	1.10673	1.02825	1.00334	1.03431	1.06272		1.04587	0.970474	1.06452	1.00728	1.02728	1.03555	1.04916	1.04916	1.0719
29.989	1.20341	1.07261	1.05573	1.10378	1.00631	1.1032	1.0775	0.995237	1.09166	1.02667	0.99313	1.03395	1.07858		1.04693	0.9701	1.07762	0.999841	1.01424	1.03511	1.0523	1.0523	1.0775
30.0557	1.2003	1.06396	1.0395	1.08561	1.01209	1.09622	1.07489	0.995822	1.109	1.02943	1.00844	1.03692	1.07077		1.03235	0.971779	1.07146	0.995237	1.01896	1.03962	1.04587	1.04587	1.07489
30.1223	1.20241	1.08603	1.0765	1.09046	1.02553	1.09488	1.06454	0.990693	1.09294	1.03486	1.00019	1.04435	1.07451		1.04669	0.966859	1.05986	0.99199	1.01443	1.03967	1.04285	1.04285	1.06454
30.189	1.19248	1.07472	1.0681	1.10384	1.00216	1.10228	1.06827	0.998563	1.10236	1.05225	0.999435	1.05984	1.07786		1.03347	0.976949	1.06611	1.00125	1.01503	1.04648	1.0459	1.0459	1.06827
30.2557	1.19053	1.09175	1.06924	1.10452	1.04892	1.1025	1.06969	1.0081	1.11583	1.05227	1.01302	1.03714	1.08876		1.04194	0.970944	1.07335	1.00547	1.03483	1.0427	1.05193	1.05193	1.06969
30.3223	1.17537	1.08258	1.07368	1.09364	1.00838	1.08211	1.05905	0.992154	1.09907	1.03724	0.990869	1.03942	1.05944		1.03542	0.971521	1.05578	1.01474	1.01125	1.03996	1.03909	1.03909	1.05905
30.389	1.19005	1.0766	1.06899	1.11457	1.01413	1.10276	1.08354	0.999732	1.11838	1.0317	1.01219	1.05024	1.05148		1.04581	0.964839	1.06969	1.01562	1.01781	1.04188	1.05174	1.05174	1.08354
30.4557	1.19514	1.08134	1.06866	1.11671	1.01369	1.10776	1.06523	1.00507	1.08516	1.02665	1.00049	1.05307	1.06259		1.0391	0.975307	1.07038	1.00958	1.02	1.04024	1.04965	1.04965	1.06523
30.5223	1.18929	1.08779	1.07518	1.12858	1.01979	1.10791	1.06703	1.00071	1.09994	1.02122	1.01391	1.03777	1.07718		1.0441	0.965787	1.07088	1.02202	1.01769	1.04066	1.04879	1.04879	1.06703
30.589	1.19076	1.08278	1.05954	1.11954	1.02903	1.08679	1.07413	1.00904	1.09558	1.04371	1.01643	1.03566	1.07502		1.04032	0.974856	1.06999	1.01935	1.01663	1.0387	1.04882	1.04882	1.07413
30.6557	1.18553	1.08133	1.07379	1.12521	1.00371	1.09557	1.06934	0.99816	1.10163	1.03234	1.00384	1.04677	1.06488		1.04151	0.971006	1.06639	1.03606	1.00721	1.04079	1.04716	1.04716	1.06934
30.7223	1.18752	1.07752	1.08715	1.11935	1.02043	1.09614	1.07278	1.01207	1.1076	1.0293	1.01535	1.04209	1.08023		1.05503	0.969116	1.07391	1.01967	1.01378	1.04366	1.04862	1.04862	1.07278
30.789	1.18739	1.08816	1.08301	1.13046	1.00349	1.09541	1.06277	0.986764	1.10629	1.03927	1.0151	1.04762	1.08205		1.0273	0.976982	1.0558	1.02582	1.01238	1.03895	1.04827	1.04827	1.06277
30.8557	1.19078	1.09047	1.09739	1.12985	1.00312	1.082	1.05836	0.989865	1.10258	1.02889	1.02011	1.03737	1.04466		1.03237	0.972541	1.05472	1.01733	1.01475	1.03744	1.04901	1.04901	1.05836
30.9223	1.19735	1.10008	1.08354	1.1447	0.995343	1.0963	1.07617	0.991267	1.11402	1.04492	1.02311	1.05664	1.05474		1.04478	0.966362	1.07792	1.01012	1.01806	1.04502	1.04955	1.04955	1.07617
30.989	1.20264	1.09251	1.10175	1.14276	1.00957	1.08344	1.06861	1.00286	1.11136	1.04986	1.02421	1.04313	1.05242		1.03882	0.96489	1.08083	1.00552	1.01952	1.03916	1.04455	1.04455	1.06861
31.0557	1.19345	1.09624	1.09726	1.1346	1.00444	1.09328	1.07182	0.998381	1.09312	1.04266	1.03992	1.04103	1.06232		1.04462	0.97177	1.07541	1.02075	1.02389	1.04605	1.0513	1.0513	1.07182
31.1223	1.20011	1.08769	1.0896	1.12605	1.02833	1.09186	1.06391	1.01111	1.12495	1.05107	1.01798	1.04254	1.06391		1.05418	0.973202	1.07219	1.01884	1.02382	1.04366	1.05266	1.05266	1.06391
31.189	1.19727	1.08548	1.09126	1.11626	0.986878	1.09932	1.05355	0.994514	1.10993	1.02979	1.00898	1.04483	1.06982		1.0476	0.96853	1.07439	1.01177	1.0269	1.04108	1.04656	1.04656	1.05355
31.2557	1.20068	1.11135	1.10622	1.14574	1.03051	1.09759	1.05671	1.0046	1.10846	1.04767	1.04807	1.04657	1.06461		1.05292	0.974857	1.08496	0.999588	1.03045	1.04502	1.04861	1.04861	1.05671
31.3223	1.21957	1.10013	1.1007	1.14923	0.993035	1.09721	1.06669	1.00291	1.10235	1.04128	1.04208	1.04671	1.091		1.0505	0.976465	1.0708	1.00699	1.01664	1.04232	1.04904	1.04904	1.06669
31.389	1.23823	1.10716	1.11168	1.16233	0.997276	1.08977	1.06951	1.00962	1.10505	1.05132	1.05982	1.04824	1.06793		1.04975	0.981586	1.069	1.01272	1.02631	1.04552	1.05303	1.05303	1.06951
31.4557	1.23541	1.10983	1.12186	1.16453	0.988908	1.09804	1.06812	1.0066	1.11946	1.06691	1.0684	1.06167	1.05994		1.04843	0.977863	1.07145	1.00278	1.02181	1.04678	1.04616	1.04616	1.06812
31.5223	1.25294	1.10913	1.13823	1.17762	1.02132	1.08353	1.0669	1.00689	1.10474	1.06944	1.08079	1.04097	1.05079		1.04584	0.972601	1.07305	1.00201	1.01932	1.04158	1.04863	1.04863	1.0669
31.589	1.25739	1.10676	1.11856	1.18188	0.987088	1.08673	1.06477	0.998721	1.10987	1.06786	1.09721	1.05214	1.06551		1.04942	0.97161	1.07672	1.00454	1.0305	1.04101	1.05446	1.05446	1.06477
31.6557	1.2404	1.11427	1.13716	1.18824	1.00568	1.09204	1.06987	1.0105	1.09239	1.07595	1.11391	1.057	1.0746		1.04868	0.96719	1.07958	1.0208	1.02554	1.03413	1.05162	1.05162	1.06987
31.7223	1.23755	1.10307	1.12529	1.17391	0.99836	1.07805	1.06497	0.995276	1.09324	1.07047	1.09495	1.05164	1.05317		1.04689	0.974909	1.05621	1.01743	1.02129	1.04013	1.04914	1.04914	1.06497
31.789	1.24873	1.11021	1.11247	1.17307	0.966142	1.08377	1.06574	0.997114	1.0914	1.05406	1.07351	1.04544	1.05923		1.04579	0.969664	1.06751	1.0183	1.01842	1.04185	1.05276	1.05276	1.06574
31.8557	1.23038	1.10878	1.10777	1.16206	1.00864	1.09732	1.07545	1.00034	1.10374	1.04819	1.05253	1.05554	1.05981		1.04877	0.980679	1.06607	1.0132	1.01924	1.04573	1.04892	1.04892	1.07545
31.9223	1.24066	1.10026	1.11006	1.14804	1.02791	1.09227	1.06604	1.00926	1.09319	1.06169	1.04828	1.05449	1.05381		1.04181	0.971433	1.06996	1.01744	1.02006	1.04222	1.05117	1.05117	1.06604
31.989	1.22734	1.10617	1.09637	1.14571	1.02094	1.09654	1.06402	1.00571	1.10192	1.04189	1.05234	1.04855	1.0487		1.04475	0.97628	1.05527	1.00944	1.02089	1.03418	1.04642	1.04642	1.06402
32.0557	1.24941	1.09336	1.10138	1.1536	0.986949	1.09282	1.05951	1.0063	1.09098	1.04723	1.06375	1.06498	1.04981		1.04875	0.973002	1.07866	1.01667	1.01715	1.04717	1.05085	1.05085	1.05951
32.1223	1.23501	1.10206	1.10012	1.15094	0.989524	1.09169	1.07107	0.99079	1.08765	1.06258	1.06319	1.05416	1.07469		1.04543	0.977853	1.07599	1.01193	1.01374	1.0407	1.05576	1.05576	1.07107
32.189	1.23332	1.11236	1.10161	1.16323	1.01076	1.09301	1.08367	1.01683	1.09091	1.06149	1.07227	1.04912	1.06692		1.05787	0.969897	1.07413	0.99987	1.02578	1.04463	1.05513	1.05513	1.08367
32.2557	1.21382	1.09823	1.09359	1.15527	0.992767	1.08774	1.07164	1.01189	1.09634	1.0405	1.05856	1.04987	1.0568		1.05417	0.961911	1.07086	1.01452	1.02378	1.03973	1.04937	1.04937	1.07164
32.3223	1.22186	1.10672	1.07568	1.15269	1.00943	1.09471	1.0703	1.00591	1.10297	1.05703	1.06249	1.06177	1.04916		1.04704	0.9612	1.07327	1.01984	1.02947	1.04324	1.05612	1.05612	1.0703
32.389	1.21796	1.09499	1.0715	1.14663	1.02559	1.08671	1.07335	0.996956	1.08088	1.06172	1.05616	1.05193	1.07313		1.04699	0.959331	1.06486	1.01998	1.02073	1.04001	1.05236	1.05236	1.07335
32.4557	1.21164	1.09026	1.06357	1.1379	1.00387	1.09505	1.06775	1.0069	1.09296	1.06381	1.02825	1.05888	1.07953		1.03508	0.967151	1.0859	1.01023	1.02325	1.043	1.04994	1.04994	1.06775
32.5223	1.22223	1.09825	1.05878	1.12204	0.992966	1.11039	1.05585	1.01482	1.08982	1.05327	1.00959	1.05942	1.08075		1.04401	0.967849	1.07617	1.01933	1.0171	1.05026	1.05283	1.05283	1.05585
32.589	1.21973	1.08574	1.067	1.11511	1.02692	1.09341	1.07637	1.0058	1.09495	1.04706	1.01952	1.05196	1.07041		1.04241	0.961663	1.07443	1.00451	1.02063	1.05141	1.05581	1.05581	1.07637
32.6557	1.22214	1.08695	1.05719	1.12594	1.00759	1.09517	1.06035	0.99408	1.11992	1.04723	1.01792	1.04391	1.06886		1.04438	0.967234	1.07241	1.01168	1.01921	1.0466	1.05581	1.05581	1.06035
32.7223	1.22252	1.10053	1.07498	1.12196	1.01099	1.09712	1.05907	1.01219	1.1035	1.04265	1.01879	1.05166	1.06213		1.04253	0.976298	1.07266	1.01575	1.01967	1.04754	1.05705	1.05705	1.05907
32.789	1.24143	1.08735	1.07463	1.13315	1.03009	1.10355	1.07214	1.0151	1.10533	1.04479	1.03172	1.05006	1.06654		1.03688	0.971345	1.07955	1.02005	1.0241	1.05633	1.05648	1.05648	1.07214
32.8557	1.21582	1.10014	1.09185	1.13316	1.02875	1.09799	1.06761	1.00124	1.08784	1.06809	1.04306	1.05657	1.05773		1.047	0.967055	1.08108	1.0075	1.02257	1.04881	1.05546	1.05546	1.06761
32.9223	1.21482	1.10272	1.0855	1.1363	0.997274	1.1083	1.08005	0.995686	1.09769	1.06831	1.03994	1.05043	1.07887		1.04407	0.968902	1.07198	1.01029	1.02327	1.04832	1.05734	1.05734	1.08005
32.989	1.22001	1.11224	1.0838	1.14647	1.00619	1.10393	1.07797	0.998024	1.10139	1.06705	1.08021	1.05555	1.06023		1.04932	0.973152	1.07062	1.0132	1.02655	1.04826	1.05508	1.05508	1.07797
33.0557	1.23098	1.0961	1.08174	1.14397	1.0052	1.09973	1.07132	1.00647	1.10516	1.06772	1.03739	1.05245	1.0693		1.04661	0.977936	1.07092	1.0094	1.02142	1.04461	1.04857	1.04857	1.07132
33.1223	1.20662	1.10996	1.10475	1.14497	1.0232	1.10171	1.06895	1.00051	1.09132	1.06851	1.0887	1.04992	1.05869		1.04517	0.964491	1.073	1.02529	1.0247	1.04972	1.05355	1.05355	1.06895
33.189	1.22357	1.10794	1.10416	1.15765	1.00923	1.08953	1.07459	1.01239	1.09314	1.08745	1.08766	1.05585	1.05734		1.0575	0.973868	1.07139	1.01371	1.02136	1.05018	1.04995	1.04995	1.07459
33.2557	1.22635	1.10851	1.10845	1.16173	1.02257	1.10303	1.07736	1.01521	1.10002	1.07919	1.07916	1.05685	1.06468		1.04072	0.973207	1.07179	1.01684	1.02842	1.05084	1.05949	1.05949	1.07736
33.3223	1.22737	1.10278	1.09926	1.15611	0.994377	1.08933	1.07095	1.01386	1.09942	1.04978	1.05552	1.05087	1.06003		1.0515	0.971076	1.0654	1.01515	1.01614	1.0501	1.04827	1.04827	1.07095
33.389	1.22839	1.07918	1.07833	1.1236	1.01378	1.10123	1.06223	1.00841	1.08686	1.04611	1.0157	1.04652	1.04564		1.04062	0.969908	1.0714	1.0215	1.01626	1.0482	1.05176	1.05176	1.06223
33.4557	1.22707	1.09525	1.07398	1.12684	1.02797	1.11416	1.07386	0.998791	1.09684	1.06443	1.01986	1.05587	1.04579		1.05388	0.96915	1.07776	1.0195	1.02867	1.04468	1.05652	1.05652	1.07386
33.5223	1.23438	1.08307	1.09588	1.13588	1.01278	1.10277	1.06705	1.00879	1.10856	1.05212	1.04436	1.04846	1.06525		1.04123	0.97651	1.08156	1.02713	1.02109	1.05329	1.05186	1.05186	1.06705
33.589	1.23289	1.09775	1.10961	1.13163	1.02205	1.09483	1.08221	1.01403	1.1007	1.06629	1.04137	1.04801	1.08079		1.04869	0.971657	1.08008	1.0216	1.01959	1.05502	1.05535	1.05535	1.08221
33.6557	1.22834	1.11106	1.1176	1.14667	1.02826	1.09663	1.06329	1.00952	1.10339	1.05509	1.07445	1.04971	1.08025		1.0603	0.970348	1.08956	1.02353	1.02539	1.04477	1.04977	1.04977	1.06329
33.7223	1.24288	1.10247	1.12059	1.17686	0.983676	1.10225	1.09019	1.01229	1.10553	1.08485	1.05605	1.06233	1.08351		1.06566	0.997963	1.08708	1.01506	1.01992	1.05039	1.05446	1.05446	1.09019
33.789	1.24858	1.12931	1.12625	1.16839	1.00879	1.10275	1.07152	1.01757	1.09633	1.07218	1.09268	1.06813	1.07282		1.05386	1.01645	1.08694	1.01204	1.02001	1.04706	1.05375	1.05375	1.07152
33.8557	1.23278	1.12093	1.12017	1.18026	1.01431	1.10032	1.07504	1.01978	1.09711	1.10228	1.09868	1.05759	1.09287		1.0634	1.03649	1.1012	1.01253	1.03479	1.05144	1.05969	1.05969	1.07504
33.9223	1.23145	1.12108	1.13933	1.18878	1.05116	1.10387	1.08764	1.02926	1.1057	1.09472	1.0983	1.06771	1.09839		1.06601	1.04808	1.11421	1.0301	1.03645	1.05678	1.068	1.068	1.08764
33.989	1.23759	1.12851	1.15065	1.17619	0.996783	1.09855	1.09604	1.03191	1.11983	1.11814	1.09429	1.06221	1.10413		1.06588	1.07049	1.10324	1.02798	1.05393	1.05407	1.06499	1.06499	1.09604
34.0557	1.23183	1.1293	1.15011	1.17222	1.00878	1.09277	1.0981	1.03745	1.10891	1.11154	1.1075	1.07577	1.0796		1.05268	1.08413	1.12706	1.02099	1.05669	1.05604	1.06366	1.06366	1.0981
34.1223	1.23439	1.13944	1.16542	1.17545	1.03481	1.1085	1.10127	1.03012	1.14167	1.11147	1.09674	1.07435	1.096		1.08051	1.0879	1.13517	1.02649	1.07715	1.0604	1.06303	1.06303	1.10127
34.189	1.24486	1.14496	1.18601	1.16969	1.02213	1.10772	1.10469	1.03059	1.14042	1.13164	1.11287	1.08217	1.10595		1.06788	1.10456	1.15908	1.03448	1.08417	1.06529	1.07244	1.07244	1.10469
34.2557	1.25104	1.1405	1.18272	1.18804	1.04178	1.10965	1.12147	1.04093	1.14663	1.11655	1.10726	1.09632	1.10355		1.07657	1.10386	1.17804	1.03229	1.08911	1.06831	1.07242	1.07242	1.12147
34.3223	1.24413	1.15088	1.20811	1.1794	1.01906	1.08635	1.11665	1.03768	1.14043	1.10357	1.12789	1.09874	1.09501		1.06476	1.11543	1.16389	1.0298	1.09219	1.06276	1.07322	1.07322	1.11665
34.389	1.24873	1.15748	1.20288	1.17988	0.998548	1.09829	1.12693	1.04218	1.14661	1.12736	1.13969	1.06788	1.09992		1.08927	1.12856	1.17387	1.02725	1.08777	1.07469	1.07433	1.07433	1.12693
34.4557	1.26122	1.1501	1.20113	1.19624	1.00746	1.10304	1.13508	1.02975	1.15505	1.13333	1.12465	1.08553	1.1065		1.08177	1.13472	1.18318	1.023	1.08958	1.06607	1.08108	1.08108	1.13508
34.5223	1.25943	1.1652	1.21288	1.20213	1.05013	1.11059	1.13133	1.03263	1.14152	1.14967	1.15454	1.09177	1.09371		1.07853	1.14485	1.19219	1.04169	1.09472	1.06799	1.08421	1.08421	1.13133
34.589	1.25041	1.16622	1.22703	1.19954	1.0199	1.10138	1.12391	1.03704	1.14663	1.14495	1.15437	1.09414	1.10434		1.08344	1.15434	1.18762	1.04222	1.08998	1.06713	1.08182	1.08182	1.12391
34.6557	1.2542	1.16463	1.2027	1.19587	1.0211	1.10436	1.13409	1.04534	1.16012	1.14751	1.13777	1.08816	1.11073		1.09159	1.15856	1.17765	1.05225	1.09602	1.07563	1.0809	1.0809	1.13409
34.7223	1.25936	1.16463	1.22239	1.19568	1.03867	1.11121	1.12834	1.05762	1.15461	1.14945	1.14979	1.08993	1.09121		1.08957	1.14749	1.19614	1.04061	1.09786	1.07433	1.07835	1.07835	1.12834
34.789	1.2535	1.15883	1.20968	1.19054	1.02579	1.11036	1.13235	1.03979	1.16909	1.12238	1.14203	1.09426	1.10863		1.08143	1.15202	1.19498	1.04468	1.09853	1.07726	1.07955	1.07955	1.13235
34.8557	1.26279	1.14801	1.19231	1.19298	1.0046	1.11079	1.13019	1.05158	1.13266	1.11042	1.10789	1.08493	1.1166		1.07587	1.1705	1.18375	1.03929	1.09115	1.07645	1.07757	1.07757	1.13019
34.9223	1.22683	1.14912	1.19868	1.16104	1.04435	1.10972	1.12541	1.04248	1.17397	1.09939	1.08408	1.08775	1.11886		1.08819	1.17588	1.19718	1.03913	1.09232	1.07166	1.07908	1.07908	1.12541
34.989	1.22632	1.1432	1.20802	1.15209	1.03325	1.11465	1.13608	1.03892	1.15615	1.10347	1.09605	1.09256	1.11186		1.07582	1.17009	1.20768	1.04957	1.09782	1.07147	1.07914	1.07914	1.13608
35.0557	1.23916	1.16383	1.23075	1.14199	1.04976	1.10547	1.13981	1.04606	1.17899	1.08906	1.12573	1.08067	1.12959		1.09305	1.16934	1.21367	1.03461	1.1019	1.0797	1.07919	1.07919	1.13981
35.1223	1.24939	1.15803	1.20114	1.16266	1.06901	1.10578	1.13621	1.04594	1.15908	1.1252	1.10094	1.087	1.10964		1.07994	1.16402	1.21723	1.04052	1.09482	1.07387	1.08101	1.08101	1.13621
35.189	1.234	1.14508	1.20545	1.15666	1.04213	1.10254	1.15051	1.04939	1.14019	1.12387	1.11655	1.09744	1.09561		1.08976	1.17515	1.20828	1.04528	1.08564	1.07387	1.07933	1.07933	1.15051
35.2557	1.25168	1.16646	1.2158	1.17856	1.03977	1.10082	1.1484	1.0507	1.14726	1.12034	1.12357	1.08219	1.1002		1.07956	1.17187	1.21707	1.03736	1.10063	1.07363	1.08067	1.08067	1.1484
35.3223	1.23703	1.14485	1.21585	1.17159	1.03527	1.10991	1.13796	1.04811	1.14793	1.13626	1.13623	1.08867	1.10806		1.08417	1.17881	1.20501	1.02967	1.09307	1.07572	1.07993	1.07993	1.13796
35.389	1.21943	1.16499	1.21097	1.16198	1.06289	1.10625	1.15079	1.05291	1.15466	1.12644	1.13662	1.08329	1.09913		1.09193	1.18728	1.22299	1.03558	1.1	1.07815	1.07847	1.07847	1.15079
35.4557	1.23875	1.16313	1.22068	1.15727	1.04687	1.11078	1.14694	1.06215	1.16479	1.12299	1.11577	1.09133	1.11787		1.08502	1.1749	1.22849	1.04351	1.09941	1.07706	1.07534	1.07534	1.14694
35.5223	1.25109	1.16346	1.22495	1.16718	1.0807	1.11633	1.14763	1.04148	1.17029	1.10622	1.11776	1.11663	1.10449		1.09419	1.19882	1.23664	1.0528	1.11109	1.08754	1.08612	1.08612	1.14763
35.589	1.2238	1.14316	1.20121	1.15323	1.07574	1.12091	1.13756	1.04541	1.17468	1.10996	1.11305	1.08652	1.09774		1.09012	1.20227	1.2293	1.05064	1.11034	1.08048	1.08216	1.08216	1.13756
35.6557	1.2282	1.16121	1.20715	1.15591	1.08376	1.1144	1.14502	1.05317	1.1646	1.12919	1.1122	1.10254	1.09135		1.09195	1.19212	1.22743	1.03934	1.11137	1.07455	1.08523	1.08523	1.14502
35.7223	1.22649	1.16494	1.20727	1.14539	1.01748	1.10893	1.12823	1.04344	1.15531	1.1082	1.12659	1.09742	1.10185		1.0927	1.1877	1.22789	1.02957	1.09993	1.07519	1.07963	1.07963	1.12823
35.789	1.23418	1.16327	1.20315	1.16006	1.05334	1.11133	1.12612	1.03316	1.16205	1.11006	1.10753	1.09158	1.09634		1.09978	1.18402	1.20242	1.03121	1.08606	1.07461	1.0875	1.0875	1.12612
35.8557	1.24553	1.17509	1.21919	1.15882	1.03763	1.13145	1.15023	1.04206	1.17266	1.13236	1.13268	1.10393	1.10885		1.09978	1.18765	1.24772	1.03434	1.11656	1.08193	1.08461	1.08461	1.15023
35.9223	1.23725	1.16532	1.22383	1.17188	1.05949	1.11127	1.13625	1.03807	1.15271	1.13609	1.1117	1.10013	1.0922		1.08176	1.19896	1.22737	1.02715	1.10506	1.07451	1.08854	1.08854	1.13625
35.989	1.242	1.17428	1.20003	1.17107	1.04614	1.10838	1.14163	1.05467	1.16211	1.13561	1.1548	1.10381	1.1104		1.09949	1.18887	1.22878	1.02765	1.10291	1.07288	1.07879	1.07879	1.14163
36.0557	1.24503	1.16317	1.2181	1.1651	1.07729	1.12519	1.14828	1.05912	1.15153	1.14328	1.13028	1.11439	1.09668		1.09971	1.19151	1.24238	1.03243	1.11064	1.08187	1.08599	1.08599	1.14828
36.1223	1.24164	1.16217	1.20908	1.15013	1.04979	1.11063	1.13753	1.05386	1.15826	1.1113	1.13453	1.0973	1.10293		1.08299	1.18511	1.21312	1.01944	1.09945	1.07528	1.08651	1.08651	1.13753
36.189	1.22911	1.16098	1.20926	1.16247	1.05347	1.1131	1.14488	1.05436	1.16681	1.12974	1.1411	1.09839	1.13196		1.09384	1.189	1.22818	1.03724	1.10755	1.0712	1.08259	1.08259	1.14488
36.2557	1.28053	1.18818	1.2289	1.17889	1.08937	1.14458	1.16617	1.04857	1.17855	1.13546	1.1463	1.11717	1.11836		1.12186	1.20035	1.26963	1.04087	1.13437	1.09242	1.1033	1.1033	1.16617
36.3223	1.24355	1.16296	1.22636	1.16955	1.04865	1.12067	1.14449	1.04215	1.16209	1.12174	1.14792	1.10509	1.11187		1.0988	1.19457	1.23324	1.03021	1.10435	1.07785	1.08343	1.08343	1.14449
36.389	1.23131	1.17256	1.20845	1.16998	1.05827	1.11058	1.1453	1.05096	1.15492	1.11425	1.14379	1.09692	1.11336		1.08969	1.18884	1.21148	1.02846	1.09535	1.07693	1.07943	1.07943	1.1453
36.4557	1.23996	1.182	1.21498	1.1748	1.01616	1.10709	1.14938	1.04257	1.15647	1.14325	1.1745	1.10753	1.09581		1.08262	1.19267	1.22134	1.03181	1.09237	1.07585	1.08187	1.08187	1.14938
36.5223	1.22931	1.17124	1.21463	1.16141	1.02409	1.10332	1.13443	1.04198	1.14762	1.13155	1.13686	1.09825	1.08946		1.08649	1.1811	1.20991	1.02891	1.09218	1.0705	1.07791	1.07791	1.13443
36.589	1.23961	1.16812	1.22159	1.17751	1.0438	1.10992	1.14402	1.05263	1.16561	1.14247	1.16638	1.10483	1.11935		1.07874	1.19406	1.21745	1.02569	1.09437	1.08004	1.08458	1.08458	1.14402
36.6557	1.23198	1.16861	1.20265	1.15629	1.04064	1.11306	1.14867	1.04728	1.15871	1.11268	1.12149	1.09573	1.13164		1.08791	1.19716	1.23688	1.04227	1.10495	1.07356	1.08344	1.08344	1.14867
36.7223	1.24345	1.17343	1.22076	1.16976	1.0352	1.11391	1.14378	1.05119	1.16099	1.12155	1.15976	1.09066	1.10784		1.0871	1.19143	1.21315	1.02077	1.09578	1.07246	1.08465	1.08465	1.14378
36.789	1.24692	1.16816	1.21544	1.15651	1.04829	1.11231	1.14669	1.04689	1.17372	1.13154	1.16153	1.09308	1.09267		1.0825	1.19023	1.2243	1.02781	1.09663	1.07336	1.0788	1.0788	1.14669
36.8557	1.2539	1.18007	1.22384	1.1688	1.01949	1.10619	1.13588	1.03683	1.17142	1.1321	1.16408	1.10669	1.11907		1.09566	1.1849	1.22045	1.03001	1.09419	1.07263	1.07891	1.07891	1.13588
36.9223	1.24353	1.17471	1.21234	1.18201	1.04205	1.105	1.14606	1.04934	1.16279	1.13671	1.17579	1.10453	1.11746		1.08806	1.19774	1.22779	1.02093	1.09648	1.07076	1.08386	1.08386	1.14606
36.989	1.23553	1.17728	1.21033	1.15553	1.04409	1.10256	1.14611	1.05178	1.13895	1.15318	1.18969	1.09756	1.11812		1.08501	1.195	1.22343	1.02564	1.08916	1.07576	1.08332	1.08332	1.14611
37.0557	1.22795	1.18697	1.24101	1.17466	1.01059	1.11083	1.13955	1.04936	1.16004	1.15027	1.19503	1.09579	1.11792		1.08565	1.20964	1.22385	1.02419	1.09884	1.07622	1.08142	1.08142	1.13955
37.1223	1.21993	1.18273	1.2209	1.17172	1.01501	1.10254	1.14464	1.03357	1.14303	1.16187	1.20285	1.09269	1.10148		1.07414	1.19114	1.23014	1.03241	1.0842	1.06763	1.0779	1.0779	1.14464
37.189	1.23102	1.17599	1.22006	1.17202	1.03283	1.1071	1.14863	1.03901	1.16784	1.15363	1.19759	1.09166	1.09881		1.08181	1.19045	1.24619	1.02279	1.09341	1.07179	1.08359	1.08359	1.14863
37.2557	1.21603	1.17136	1.21934	1.16438	1.04399	1.10748	1.1538	1.03964	1.17049	1.16021	1.20193	1.09911	1.10829		1.08187	1.18893	1.2316	1.01131	1.08704	1.07735	1.07135	1.07135	1.1538
37.3223	1.22773	1.17666	1.23283	1.16408	1.06517	1.10973	1.14804	1.05131	1.13264	1.13382	1.15638	1.10122	1.12346		1.07634	1.1895	1.23708	1.01521	1.09569	1.07698	1.08162	1.08162	1.14804
37.389	1.24296	1.1718	1.21903	1.16994	1.06248	1.1092	1.14629	1.04641	1.15017	1.14048	1.14234	1.09956	1.11321		1.08664	1.22017	1.2486	1.02733	1.09317	1.07468	1.07991	1.07991	1.14629
37.4557	1.21359	1.18425	1.21895	1.15764	1.03463	1.10862	1.15479	1.03635	1.15103	1.132	1.14638	1.09842	1.10146		1.08566	1.19703	1.2474	1.02756	1.09815	1.07431	1.08327	1.08327	1.15479
37.5223	1.21445	1.17936	1.21514	1.15594	1.06599	1.11306	1.16173	1.05382	1.18094	1.14092	1.14189	1.1038	1.13207		1.08647	1.20611	1.24616	1.02419	1.1147	1.07801	1.08599	1.08599	1.16173
37.589	1.23672	1.18713	1.23347	1.15243	1.03684	1.1101	1.16213	1.06664	1.17205	1.13487	1.14205	1.08971	1.12216		1.08837	1.2109	1.24922	1.0233	1.10747	1.07715	1.08464	1.08464	1.16213
37.6557	1.2128	1.17357	1.22316	1.16134	1.02544	1.11622	1.14483	1.06551	1.17249	1.14842	1.1327	1.10444	1.11484		1.09555	1.19035	1.25459	1.042	1.10965	1.08724	1.08296	1.08296	1.14483
37.7223	1.2275	1.1859	1.23945	1.16948	1.04916	1.11349	1.14602	1.06053	1.17766	1.14361	1.16473	1.11173	1.13626		1.0963	1.20186	1.24886	1.0236	1.11692	1.08561	1.08854	1.08854	1.14602
37.789	1.23864	1.2095	1.25477	1.1865	1.03948	1.12168	1.16498	1.06129	1.17873	1.18047	1.17781	1.10096	1.10355		1.08831	1.20386	1.26311	1.03357	1.12478	1.08711	1.09463	1.09463	1.16498
37.8557	1.23563	1.19785	1.24089	1.18147	1.02586	1.10973	1.15379	1.05689	1.17139	1.16531	1.19082	1.1047	1.10024		1.08431	1.20121	1.25717	1.02922	1.11896	1.07811	1.08207	1.08207	1.15379
37.9223	1.25063	1.18183	1.2358	1.17466	1.03642	1.10697	1.16526	1.06532	1.16754	1.14095	1.18589	1.10456	1.1071		1.09263	1.19022	1.26751	1.03252	1.12512	1.08124	1.08834	1.08834	1.16526
37.989	1.2521	1.20258	1.23988	1.18257	1.0756	1.11284	1.16965	1.06136	1.17736	1.15574	1.18161	1.10618	1.10419		1.0932	1.20624	1.27079	1.03199	1.12801	1.08422	1.08734	1.08734	1.16965
38.0557	1.2357	1.18303	1.22212	1.16617	1.06334	1.1222	1.15087	1.05929	1.17253	1.12563	1.15109	1.10298	1.11643		1.09143	1.2061	1.25114	1.02491	1.12408	1.0863	1.08699	1.08699	1.15087
38.1223	1.22922	1.17809	1.21429	1.14546	1.04874	1.10895	1.15366	1.05216	1.1732	1.13224	1.1385	1.09041	1.10268		1.09647	1.19403	1.2523	1.02724	1.12057	1.08109	1.08907	1.08907	1.15366
38.189	1.22723	1.18114	1.21545	1.14578	1.08992	1.1197	1.16234	1.06185	1.15769	1.13961	1.12249	1.10033	1.10296		1.09412	1.2042	1.25915	1.02587	1.12588	1.07842	1.09437	1.09437	1.16234
38.2557	1.22399	1.16667	1.22249	1.13507	1.03342	1.11654	1.15898	1.06608	1.18488	1.12363	1.12491	1.10163	1.10995		1.11381	1.20335	1.26219	1.03075	1.12454	1.08446	1.08956	1.08956	1.15898
38.3223	1.23735	1.17653	1.22668	1.1313	1.05408	1.12634	1.15904	1.06038	1.17626	1.1286	1.14805	1.10845	1.10213		1.08896	1.21175	1.26928	1.03821	1.1291	1.08769	1.09804	1.09804	1.15904
38.389	1.23394	1.18194	1.24637	1.14353	1.05818	1.12225	1.16698	1.06409	1.17966	1.13626	1.11587	1.11652	1.11392		1.09501	1.20724	1.27845	1.03616	1.12624	1.08636	1.0989	1.0989	1.16698
38.4557	1.22967	1.19821	1.23661	1.14622	1.05733	1.12744	1.16749	1.052	1.18723	1.1404	1.11861	1.09946	1.1127		1.09645	1.20568	1.27904	1.03128	1.13116	1.08848	1.09783	1.09783	1.16749
38.5223	1.25232	1.18548	1.26561	1.15014	1.10225	1.13094	1.18385	1.05175	1.19003	1.13804	1.15673	1.09646	1.1126		1.10869	1.20475	1.29501	1.03614	1.14183	1.09125	1.10396	1.10396	1.18385
38.589	1.25139	1.17277	1.24599	1.14502	1.09029	1.11594	1.16794	1.05189	1.17784	1.1393	1.12572	1.09482	1.11096		1.10775	1.21258	1.27321	1.03644	1.13298	1.08412	1.09544	1.09544	1.16794
38.6557	1.23846	1.17973	1.24802	1.14777	1.05398	1.12443	1.16227	1.05033	1.17762	1.14281	1.14079	1.09237	1.11839		1.08835	1.19325	1.2746	1.03926	1.13519	1.08296	1.09532	1.09532	1.16227
38.7223	1.23773	1.1804	1.23033	1.14546	1.03859	1.12595	1.16691	1.06261	1.18706	1.12897	1.12622	1.10324	1.10797		1.10363	1.21371	1.27231	1.02946	1.13621	1.09178	1.09569	1.09569	1.16691
38.789	1.24982	1.19133	1.22626	1.14893	1.0788	1.11876	1.17612	1.06664	1.16276	1.12679	1.11524	1.095	1.1096		1.10417	1.21222	1.2697	1.03541	1.13685	1.08422	1.08845	1.08845	1.17612
38.8557	1.23712	1.16994	1.23534	1.12686	1.05383	1.12595	1.17231	1.04584	1.17712	1.13751	1.12309	1.09886	1.13156		1.11553	1.20159	1.28037	1.04436	1.13425	1.08393	1.09727	1.09727	1.17231
38.9223	1.24958	1.18795	1.25261	1.14041	1.06868	1.12133	1.17951	1.05253	1.18323	1.13916	1.14061	1.10234	1.1038		1.10459	1.20929	1.28583	1.03788	1.14068	1.08999	1.09704	1.09704	1.17951
38.989	1.24782	1.1826	1.24611	1.15593	1.0615	1.12694	1.16174	1.04738	1.18953	1.14085	1.13459	1.09969	1.1095		1.10947	1.20026	1.28289	1.03601	1.13874	1.08537	1.09683	1.09683	1.16174
39.0557	1.23464	1.18162	1.25453	1.15186	1.06189	1.12664	1.17563	1.05252	1.16572	1.14205	1.12707	1.09803	1.12687		1.0989	1.21338	1.27768	1.03092	1.13307	1.08626	1.095	1.095	1.17563
39.1223	1.25807	1.18306	1.24198	1.16007	1.08381	1.11551	1.16861	1.04918	1.17116	1.15021	1.13171	1.10524	1.11315		1.10301	1.2013	1.28585	1.03334	1.1272	1.08296	1.10056	1.10056	1.16861
39.189	1.24855	1.17178	1.24877	1.14582	1.08404	1.11626	1.17393	1.05723	1.16618	1.12932	1.12583	1.08792	1.11617		1.10484	1.19696	1.28044	1.02603	1.12703	1.08946	1.0948	1.0948	1.17393
39.2557	1.24699	1.19559	1.23984	1.14582	1.0588	1.11654	1.1866	1.05779	1.1584	1.13149	1.13942	1.09512	1.12227		1.11257	1.20873	1.27816	1.03526	1.13296	1.08581	1.09377	1.09377	1.1866
39.3223	1.25896	1.19074	1.25401	1.13468	1.08561	1.12592	1.17968	1.04469	1.17438	1.13685	1.11903	1.09771	1.1249		1.10657	1.20224	1.2879	1.03769	1.13864	1.08946	1.09992	1.09992	1.17968
39.389	1.25243	1.18283	1.24772	1.15204	1.06654	1.12637	1.18015	1.04013	1.17172	1.12936	1.12994	1.09554	1.10021		1.10393	1.21112	1.28407	1.03002	1.1449	1.08556	1.09909	1.09909	1.18015
39.4557	1.25951	1.18742	1.24426	1.14184	1.08863	1.13489	1.16639	1.05014	1.17056	1.14119	1.13844	1.1095	1.11962		1.1194	1.20725	1.27806	1.02915	1.13334	1.07787	1.09347	1.09347	1.16639
39.5223	1.25214	1.17807	1.23783	1.13427	1.0667	1.12609	1.17564	1.05208	1.16521	1.13631	1.12921	1.09821	1.11134		1.11011	1.19626	1.28406	1.0263	1.13363	1.08973	1.10195	1.10195	1.17564
39.589	1.25986	1.1818	1.23298	1.13539	1.04765	1.11805	1.16948	1.05375	1.18384	1.14641	1.12084	1.10119	1.10257		1.10048	1.2111	1.28127	1.03684	1.12599	1.08132	1.09081	1.09081	1.16948
39.6557	1.26715	1.18534	1.25435	1.15399	1.07853	1.12001	1.18014	1.05475	1.17766	1.13099	1.1337	1.11172	1.1054		1.10673	1.20379	1.28595	1.03319	1.13267	1.08757	1.09836	1.09836	1.18014
39.7223	1.25998	1.16856	1.24431	1.13628	1.06659	1.11908	1.1766	1.04068	1.17076	1.1476	1.11388	1.10138	1.10369		1.09046	1.20717	1.27297	1.03296	1.12612	1.08697	1.0963	1.0963	1.1766
39.789	1.27029	1.17356	1.24643	1.14168	1.03854	1.11974	1.16483	1.05314	1.17963	1.12506	1.11601	1.08735	1.1065		1.10657	1.20764	1.28818	1.03934	1.1198	1.08588	1.09754	1.09754	1.16483
39.8557	1.27006	1.18552	1.24262	1.14746	1.06195	1.11868	1.16901	1.04514	1.18201	1.12124	1.13816	1.08356	1.10871		1.10954	1.19664	1.26996	1.02617	1.1194	1.08001	1.08697	1.08697	1.16901
39.9223	1.26137	1.18628	1.24945	1.14304	1.04379	1.11085	1.16181	1.04664	1.17046	1.1371	1.13671	1.09954	1.0912		1.098	1.206	1.26415	1.02842	1.11805	1.08011	1.09097	1.09097	1.16181
39.989	1.2642	1.17998	1.23806	1.13335	1.0582	1.12821	1.17311	1.05618	1.16956	1.13322	1.14459	1.10066	1.10519		1.11104	1.20352	1.27513	1.03307	1.12341	1.08084	1.09438	1.09438	1.17311
40.0557	1.24661	1.18137	1.24363	1.14565	1.05276	1.119	1.16042	1.04266	1.18039	1.13064	1.13037	1.08158	1.10919		1.08546	1.19105	1.26179	1.03601	1.1063	1.0833	1.09288	1.09288	1.16042
40.1223	1.25376	1.18581	1.24361	1.13925	1.03784	1.11302	1.16533	1.04456	1.17033	1.13157	1.14811	1.10027	1.09461		1.08606	1.20366	1.26216	1.03361	1.10428	1.08531	1.0948	1.0948	1.16533
40.189	1.25838	1.17656	1.26054	1.1577	1.04779	1.11686	1.16303	1.04803	1.16947	1.13749	1.14806	1.088	1.12384		1.09213	1.20967	1.24981	1.03017	1.11871	1.08208	1.09203	1.09203	1.16303
40.2557	1.26297	1.18503	1.2575	1.14657	1.03503	1.11667	1.16031	1.05179	1.18396	1.11538	1.14707	1.09011	1.12373		1.1073	1.20138	1.25089	1.03253	1.11678	1.07912	1.09574	1.09574	1.16031
40.3223	1.26731	1.1893	1.24294	1.17542	1.0698	1.12402	1.16994	1.04908	1.18511	1.13622	1.13827	1.08629	1.12847		1.09041	1.19785	1.26804	1.03132	1.11374	1.0822	1.09101	1.09101	1.16994
40.389	1.26864	1.18403	1.24966	1.15343	1.01241	1.12286	1.15686	1.05026	1.17789	1.12591	1.14506	1.0942	1.12787		1.08149	1.20142	1.26228	1.03405	1.10827	1.0843	1.0949	1.0949	1.15686
40.4557	1.24347	1.17404	1.22771	1.13976	1.02624	1.12163	1.15274	1.06682	1.17255	1.12092	1.12543	1.09041	1.10745		1.08751	1.20943	1.23923	1.04278	1.09803	1.07636	1.08604	1.08604	1.15274
40.5223	1.23834	1.18239	1.24709	1.14485	1.06151	1.1201	1.15224	1.05634	1.17136	1.10565	1.15426	1.08281	1.11028		1.08293	1.20481	1.25384	1.02901	1.10278	1.07685	1.08766	1.08766	1.15224
40.589	1.25558	1.17021	1.24492	1.14901	1.03605	1.11901	1.15592	1.04382	1.17862	1.11151	1.13562	1.09314	1.12029		1.08965	1.19085	1.2506	1.02427	1.11069	1.08327	1.08431	1.08431	1.15592
40.6557	1.26602	1.17143	1.22159	1.14476	1.0442	1.10862	1.1424	1.04753	1.15261	1.11523	1.14347	1.08587	1.09756		1.08184	1.1977	1.24046	1.01404	1.10022	1.07708	1.0899	1.0899	1.1424
40.7223	1.24566	1.16247	1.23237	1.14755	1.05485	1.11677	1.16008	1.05318	1.1616	1.12051	1.16117	1.0924	1.10549		1.09052	1.21169	1.23596	1.03871	1.10284	1.08212	1.08782	1.08782	1.16008
40.789	1.26585	1.17603	1.24356	1.14128	1.03872	1.1161	1.13214	1.04063	1.17461	1.12922	1.15167	1.09504	1.10946		1.09319	1.20014	1.23093	1.02743	1.09942	1.07858	1.0812	1.0812	1.13214
40.8557	1.26642	1.19175	1.24603	1.16096	1.03275	1.11403	1.14122	1.04414	1.16959	1.13983	1.15539	1.10807	1.11511		1.09378	1.19984	1.22227	1.03132	1.0963	1.08076	1.08783	1.08783	1.14122
40.9223	1.26914	1.18353	1.24289	1.15567	1.03846	1.10744	1.14371	1.04136	1.17905	1.13911	1.16809	1.11547	1.11594		1.08796	1.21145	1.22582	1.03503	1.10269	1.07975	1.08357	1.08357	1.14371
40.989	1.25119	1.18714	1.24516	1.1517	1.03081	1.10782	1.14996	1.04462	1.16702	1.14694	1.16108	1.09696	1.10892		1.08824	1.21112	1.23048	1.02269	1.09361	1.08284	1.08295	1.08295	1.14996
41.0557	1.26628	1.17496	1.24236	1.15118	1.03728	1.10995	1.14026	1.03992	1.17566	1.13149	1.16272	1.08894	1.11972		1.08428	1.21429	1.22894	1.03693	1.0949	1.08076	1.08438	1.08438	1.14026
41.1223	1.27084	1.18885	1.25487	1.17033	1.03216	1.1269	1.15658	1.05068	1.1703	1.14767	1.16257	1.10901	1.10834		1.09037	1.20255	1.23513	1.04062	1.10984	1.08947	1.0896	1.0896	1.15658
41.189	1.26165	1.18401	1.22757	1.1482	1.0414	1.11619	1.1402	1.04732	1.16165	1.10495	1.16384	1.09485	1.0967		1.09712	1.21003	1.21971	1.03158	1.09703	1.08291	1.0777	1.0777	1.1402
41.2557	1.26146	1.18276	1.24466	1.13924	1.02605	1.1157	1.1351	1.04105	1.17801	1.10502	1.15399	1.08744	1.09579		1.09018	1.19639	1.2186	1.03173	1.09566	1.07386	1.07966	1.07966	1.1351
41.3223	1.25378	1.17656	1.23776	1.15047	1.02984	1.12124	1.14093	1.04295	1.17357	1.13328	1.152	1.09581	1.09571		1.08588	1.20437	1.21573	1.03596	1.0895	1.0778	1.08767	1.08767	1.14093
41.389	1.25598	1.16275	1.25503	1.15107	1.06479	1.11395	1.12184	1.03599	1.16519	1.12214	1.18313	1.0935	1.1308		1.08996	1.20914	1.20629	1.04001	1.0956	1.07998	1.08405	1.08405	1.12184
41.4557	1.24941	1.1916	1.24813	1.15051	1.03359	1.11283	1.14477	1.0495	1.182	1.13972	1.1791	1.09059	1.10309		1.08539	1.20656	1.22777	1.02225	1.10011	1.07567	1.08359	1.08359	1.14477
41.5223	1.27501	1.1798	1.26131	1.1564	1.02181	1.11529	1.13453	1.03962	1.18081	1.14155	1.19778	1.09041	1.09642		1.09777	1.19873	1.21423	1.01685	1.09365	1.07584	1.08071	1.08071	1.13453
41.589	1.27117	1.1916	1.2496	1.16072	1.02124	1.11665	1.13152	1.05191	1.1724	1.1342	1.18943	1.09025	1.11756		1.09756	1.20457	1.22059	1.0268	1.09254	1.07919	1.08015	1.08015	1.13152
41.6557	1.25921	1.18185	1.25133	1.16344	1.01394	1.11273	1.14149	1.04049	1.18888	1.1387	1.17679	1.10249	1.11927		1.09586	1.20703	1.2194	1.03551	1.10026	1.07969	1.08255	1.08255	1.14149
41.7223	1.25636	1.18117	1.25386	1.1521	1.03783	1.11337	1.1423	1.04351	1.16861	1.12401	1.18293	1.10385	1.12652		1.0874	1.19595	1.21649	1.03521	1.09122	1.07671	1.0848	1.0848	1.1423
41.789	1.25518	1.18141	1.25144	1.15891	1.0581	1.11343	1.14564	1.04474	1.15947	1.12701	1.17196	1.11085	1.13512		1.08865	1.21435	1.22059	1.01609	1.0832	1.07655	1.08651	1.08651	1.14564
41.8557	1.25437	1.18755	1.24628	1.15432	1.02165	1.11575	1.12654	1.0436	1.1762	1.12161	1.15957	1.09502	1.12576		1.08997	1.19716	1.22719	1.02677	1.08738	1.07623	1.07998	1.07998	1.12654
41.9223	1.25004	1.1962	1.2358	1.14803	1.04007	1.11598	1.12984	1.04823	1.16055	1.11352	1.17355	1.10096	1.11847		1.08811	1.19946	1.21971	1.0337	1.09155	1.07331	1.08517	1.08517	1.12984
41.989	1.25135	1.18436	1.24772	1.15697	1.05668	1.11888	1.12756	1.05332	1.17932	1.12515	1.16626	1.09941	1.11386		1.08434	1.20319	1.20741	1.03291	1.08559	1.07111	1.08497	1.08497	1.12756
42.0557	1.24727	1.19214	1.26234	1.1631	1.03425	1.11804	1.14851	1.03947	1.16638	1.12235	1.17923	1.1007	1.11362		1.07937	1.20005	1.21874	1.03108	1.0998	1.08018	1.08401	1.08401	1.14851
42.1223	1.26641	1.18748	1.24077	1.15149	1.04419	1.11407	1.13926	1.04166	1.16222	1.1572	1.17526	1.10269	1.12114		1.08583	1.19598	1.21913	1.0188	1.0872	1.07143	1.08578	1.08578	1.13926
42.189	1.23915	1.18126	1.2498	1.15531	1.01095	1.1144	1.12681	1.04916	1.15649	1.13288	1.18968	1.10645	1.13143		1.08331	1.19854	1.20775	1.02801	1.08244	1.07041	1.07701	1.07701	1.12681
42.2557	1.26081	1.18361	1.2438	1.16595	1.02006	1.10497	1.12805	1.03882	1.15546	1.13838	1.19069	1.0946	1.11947		1.07915	1.20974	1.20641	1.02658	1.08662	1.07702	1.07637	1.07637	1.12805
42.3223	1.25982	1.1867	1.24354	1.17088	1.0328	1.10987	1.14681	1.04318	1.17315	1.15167	1.20241	1.10079	1.10399		1.08242	1.20095	1.22081	1.02007	1.08182	1.07562	1.08045	1.08045	1.14681
42.389	1.24838	1.1807	1.25503	1.1743	1.01082	1.10244	1.12053	1.04246	1.16368	1.13211	1.17846	1.10461	1.12257		1.08438	1.20055	1.2062	1.02712	1.08384	1.06961	1.07431	1.07431	1.12053
42.4557	1.25306	1.18102	1.24536	1.16552	1.04148	1.11558	1.12801	1.04602	1.15072	1.13869	1.17517	1.10467	1.1332		1.08154	1.20384	1.22352	1.02779	1.08175	1.07181	1.08392	1.08392	1.12801
42.5223	1.2559	1.18938	1.25168	1.16981	1.02262	1.10901	1.11166	1.03556	1.14008	1.15174	1.19781	1.09273	1.12361		1.08126	1.20942	1.21448	1.03537	1.08299	1.07652	1.08464	1.08464	1.11166
42.589	1.24341	1.19342	1.25388	1.16504	1.02935	1.11075	1.10378	1.02996	1.18173	1.14627	1.21331	1.09591	1.13568		1.09237	1.20214	1.20443	1.03114	1.09241	1.07274	1.0785	1.0785	1.10378
42.6557	1.24123	1.18002	1.2445	1.16184	1.02095	1.11276	1.11211	1.0375	1.14742	1.15797	1.19028	1.08266	1.1364		1.08727	1.20018	1.20502	1.0239	1.0848	1.07408	1.08434	1.08434	1.11211
42.7223	1.25117	1.19164	1.25173	1.16486	1.02646	1.10702	1.11152	1.03411	1.1736	1.15291	1.20854	1.09225	1.1221		1.08034	1.19799	1.199	1.01749	1.08247	1.07088	1.08018	1.08018	1.11152
42.789	1.2443	1.17632	1.24549	1.16233	1.00883	1.11453	1.10456	1.03844	1.15292	1.13301	1.18555	1.08278	1.12892		1.08882	1.20897	1.20364	1.03369	1.07744	1.07573	1.07223	1.07223	1.10456
42.8557	1.26394	1.18642	1.24259	1.15826	1.03258	1.11048	1.12333	1.03068	1.15995	1.14389	1.1731	1.08712	1.12099		1.09284	1.20832	1.19936	1.04207	1.07745	1.08148	1.0758	1.0758	1.12333
42.9223	1.24646	1.17677	1.24117	1.158	1.02979	1.10835	1.10965	1.02168	1.15118	1.16266	1.19886	1.08372	1.1378		1.07426	1.20496	1.20125	1.02401	1.07874	1.07878	1.07592	1.07592	1.10965
42.989	1.24788	1.18092	1.24369	1.15966	1.02937	1.10571	1.11832	1.03015	1.16323	1.1675	1.19324	1.09536	1.11268		1.08146	1.19153	1.19045	1.01606	1.07804	1.07855	1.07803	1.07803	1.11832
43.0557	1.25275	1.18477	1.2445	1.15163	1.04513	1.11289	1.11529	1.03867	1.16642	1.1538	1.19475	1.10149	1.12809		1.08348	1.19209	1.19406	1.03149	1.08015	1.07282	1.0715	1.0715	1.11529
43.1223	1.25121	1.16826	1.25454	1.16816	1.01749	1.10493	1.11182	1.05385	1.15825	1.14468	1.17761	1.09078	1.12876		1.08144	1.20432	1.19532	1.02595	1.07026	1.06944	1.07073	1.07073	1.11182
43.189	1.232	1.17964	1.23831	1.14151	1.00951	1.10919	1.10806	1.04745	1.15369	1.125	1.18718	1.07455	1.11942		1.0837	1.19328	1.18723	1.02408	1.07588	1.06925	1.07773	1.07773	1.10806
43.2557	1.23311	1.17782	1.23817	1.13189	1.02165	1.10771	1.12509	1.03745	1.14929	1.1326	1.15902	1.08938	1.11378		1.08021	1.20313	1.1771	1.01635	1.07367	1.06536	1.0801	1.0801	1.12509
43.3223	1.24228	1.17567	1.25685	1.15083	1.04992	1.11804	1.11068	1.03732	1.16541	1.13261	1.17345	1.08411	1.13952		1.0846	1.18514	1.16867	1.02839	1.07357	1.07717	1.07805	1.07805	1.11068
43.389	1.2262	1.16622	1.21202	1.14029	1.01295	1.09673	1.09215	1.02838	1.15297	1.12179	1.15587	1.10122	1.10279		1.06389	1.18179	1.14936	1.003	1.06326	1.06673	1.07212	1.07212	1.09215
43.4557	1.24041	1.17032	1.22789	1.17048	1.03175	1.12557	1.10944	1.03287	1.15152	1.14447	1.20496	1.08646	1.11559		1.08199	1.20876	1.18381	1.0239	1.0719	1.07476	1.07773	1.07773	1.10944
43.5223	1.25704	1.16736	1.23934	1.14693	1.02612	1.1148	1.0953	1.02653	1.14864	1.15325	1.19392	1.09657	1.13547		1.07631	1.18253	1.17847	1.02295	1.07386	1.07138	1.07867	1.07867	1.0953
43.589	1.26572	1.1572	1.24064	1.15291	1.02311	1.10683	1.10313	1.0279	1.15584	1.15553	1.2092	1.08015	1.12101		1.08435	1.19543	1.17314	1.02058	1.06782	1.06856	1.07728	1.07728	1.10313
43.6557	1.25586	1.17103	1.24425	1.15693	1.04355	1.114	1.10702	1.04281	1.1587	1.15987	1.20548	1.0909	1.11379		1.07602	1.20222	1.17363	1.01896	1.07766	1.07416	1.07916	1.07916	1.10702
43.7223	1.26065	1.16782	1.23064	1.16911	1.00529	1.10165	1.09846	1.02655	1.14164	1.14275	1.20759	1.08446	1.12127		1.0903	1.18807	1.16878	1.01458	1.06976	1.0714	1.07542	1.07542	1.09846
43.789	1.25994	1.16453	1.22235	1.14114	1.036	1.11152	1.11167	1.03088	1.1515	1.14791	1.2293	1.09669	1.13404		1.08001	1.19219	1.18246	1.02095	1.08165	1.07512	1.0791	1.0791	1.11167
43.8557	1.26156	1.15619	1.23043	1.1548	1.0531	1.10681	1.08966	1.02938	1.14946	1.15723	1.19945	1.09181	1.10783		1.08443	1.20707	1.17211	1.02128	1.07802	1.07902	1.07573	1.07573	1.08966
43.9223	1.25171	1.17649	1.2341	1.15079	1.03599	1.12157	1.11258	1.02539	1.19191	1.14611	1.18602	1.10198	1.13103		1.09186	1.20177	1.17769	1.01305	1.07908	1.07669	1.07727	1.07727	1.11258
43.989	1.26135	1.16314	1.23308	1.15434	1.01139	1.10693	1.10244	1.02793	1.15385	1.13071	1.18073	1.08376	1.12955		1.08764	1.18998	1.17739	1.01852	1.07143	1.07176	1.07433	1.07433	1.10244
44.0557	1.25124	1.16431	1.23525	1.13659	1.02829	1.10204	1.08796	1.02422	1.15298	1.12727	1.18839	1.09381	1.10954		1.0667	1.19497	1.16454	1.01386	1.07469	1.07353	1.07738	1.07738	1.08796
44.1223	1.23984	1.14813	1.23635	1.13997	1.02356	1.10189	1.09998	1.02682	1.16896	1.13467	1.19203	1.08134	1.12253		1.06275	1.19939	1.17903	1.02996	1.06953	1.06639	1.07081	1.07081	1.09998
44.189	1.2356	1.16349	1.21536	1.1418	0.999822	1.10919	1.09328	1.03152	1.16544	1.12613	1.16375	1.07655	1.12562		1.07469	1.19043	1.16602	1.02714	1.07058	1.07617	1.07514	1.07514	1.09328
44.2557	1.2414	1.17339	1.22229	1.1531	1.01098	1.10054	1.09589	1.03856	1.16092	1.13651	1.18231	1.08404	1.10933		1.07252	1.20106	1.17401	1.01812	1.06949	1.07272	1.07606	1.07606	1.09589
44.3223	1.25192	1.15806	1.243	1.14439	1.03218	1.11083	1.10122	1.0344	1.14529	1.14125	1.18804	1.09132	1.12678		1.08062	1.20675	1.18455	1.01348	1.06902	1.06729	1.08256	1.08256	1.10122
44.389	1.24839	1.15459	1.2268	1.15541	1.033	1.11294	1.09534	1.03304	1.14619	1.1342	1.19973	1.06756	1.11825		1.0756	1.17828	1.17438	1.0255	1.06782	1.071	1.07243	1.07243	1.09534
44.4557	1.25037	1.17655	1.24993	1.15712	1.01927	1.09974	1.08966	1.03505	1.14463	1.148	1.18991	1.08167	1.13097		1.07257	1.18965	1.17616	1.0189	1.07193	1.06892	1.07415	1.07415	1.08966
44.5223	1.25641	1.16829	1.25855	1.14159	1.03671	1.1134	1.10747	1.02203	1.14617	1.16985	1.20954	1.09583	1.12541		1.08319	1.19793	1.19467	1.02501	1.077	1.06793	1.07516	1.07516	1.10747
44.589	1.23359	1.17002	1.24816	1.14665	1.02876	1.10479	1.09906	1.03085	1.14801	1.16786	1.24236	1.09385	1.12368		1.07831	1.19607	1.16823	1.02298	1.06991	1.06885	1.07523	1.07523	1.09906
44.6557	1.23992	1.16357	1.22789	1.15499	1.01285	1.09853	1.0917	1.02288	1.14384	1.13257	1.21774	1.08855	1.1025		1.07661	1.18892	1.17611	1.01034	1.06819	1.06797	1.07046	1.07046	1.0917
44.7223	1.24371	1.16609	1.23132	1.15372	1.01988	1.10591	1.09875	1.0309	1.14399	1.11715	1.19143	1.08746	1.14297		1.07538	1.19042	1.17605	1.01442	1.06546	1.07573	1.07191	1.07191	1.09875
44.789	1.24279	1.17774	1.24662	1.1513	1.01762	1.11279	1.09817	1.03738	1.15563	1.15592	1.23453	1.0834	1.12393		1.08292	1.19008	1.17333	1.02155	1.07071	1.07676	1.06911	1.06911	1.09817
44.8557	1.23751	1.16594	1.2377	1.14447	1.01273	1.09986	1.09713	1.0252	1.14211	1.13607	1.21875	1.08561	1.12087		1.07275	1.19668	1.17779	1.01897	1.06248	1.07702	1.07241	1.07241	1.09713
44.9223	1.256	1.16194	1.24235	1.15526	1.03042	1.10321	1.10456	1.03176	1.16357	1.16496	1.21651	1.07793	1.12599		1.07198	1.18285	1.18579	1.02772	1.07306	1.07431	1.08055	1.08055	1.10456
44.989	1.23262	1.16189	1.24323	1.15021	0.997959	1.11154	1.08165	1.01771	1.13254	1.15133	1.24176	1.08785	1.10356		1.07881	1.18511	1.17222	1.02545	1.06235	1.07985	1.06812	1.06812	1.08165
45.0557	1.25023	1.16024	1.25237	1.15297	0.99987	1.10211	1.09602	1.0194	1.16142	1.1633	1.22165	1.08196	1.10111		1.08347	1.17649	1.16829	1.01863	1.07316	1.0799	1.07437	1.07437	1.09602
45.1223	1.26301	1.1509	1.2414	1.15276	0.993937	1.09913	1.08828	1.02637	1.14437	1.17587	1.2262	1.08461	1.1002		1.09165	1.18353	1.17944	1.01494	1.07718	1.07101	1.07043	1.07043	1.08828
45.189	1.24713	1.16083	1.23654	1.15455	1.01975	1.10988	1.0986	1.02618	1.14381	1.18272	1.2494	1.08863	1.11018		1.0898	1.18327	1.16863	1.02192	1.06607	1.07308	1.07464	1.07464	1.0986
45.2557	1.24281	1.15947	1.23538	1.15835	1.04486	1.10864	1.09917	1.03916	1.15969	1.13767	1.21623	1.08578	1.10432		1.08247	1.18114	1.16548	1.00736	1.07046	1.07062	1.07323	1.07323	1.09917
45.3223	1.2466	1.16821	1.23613	1.14292	1.03889	1.11502	1.1033	1.02843	1.16144	1.12036	1.20185	1.09291	1.09474		1.07161	1.19248	1.1668	1.01525	1.06615	1.07689	1.07941	1.07941	1.1033
45.389	1.26012	1.15188	1.22047	1.14762	1.05644	1.10921	1.09014	1.02921	1.17822	1.11086	1.18229	1.06915	1.09946		1.08142	1.18746	1.15751	1.02056	1.06808	1.06677	1.07125	1.07125	1.09014
45.4557	1.24755	1.1535	1.22072	1.14986	1.01763	1.10482	1.08064	1.03002	1.16706	1.11757	1.18443	1.07855	1.09999		1.06993	1.19733	1.15097	1.02031	1.06539	1.07219	1.07538	1.07538	1.08064
45.5223	1.26134	1.14978	1.22786	1.13132	0.992743	1.10796	1.08505	1.03556	1.14728	1.09804	1.1935	1.08494	1.09931		1.08049	1.19539	1.15874	1.02034	1.06612	1.07286	1.07813	1.07813	1.08505
45.589	1.26342	1.15511	1.22946	1.13969	1.03315	1.11341	1.09982	1.03533	1.16873	1.12573	1.1911	1.08776	1.10715		1.08229	1.19611	1.16401	1.01661	1.0708	1.07505	1.07841	1.07841	1.09982
45.6557	1.25749	1.16468	1.22863	1.14344	1.0153	1.10422	1.10424	1.02664	1.15021	1.13286	1.17493	1.08398	1.09335		1.07696	1.19142	1.15808	1.01106	1.07213	1.07233	1.08136	1.08136	1.10424
45.7223	1.25502	1.16433	1.22573	1.14161	1.02319	1.10561	1.0989	1.03375	1.16603	1.13169	1.1977	1.08413	1.10617		1.07493	1.19065	1.16597	1.02651	1.06468	1.07777	1.07692	1.07692	1.0989
45.789	1.26708	1.15861	1.22579	1.14679	1.05029	1.10725	1.09055	1.0466	1.14445	1.13444	1.19883	1.09228	1.0987		1.07635	1.19489	1.17273	1.01964	1.07838	1.07237	1.08219	1.08219	1.09055
45.8557	1.27088	1.16535	1.24467	1.14544	1.00651	1.10092	1.10808	1.03145	1.13705	1.17228	1.23398	1.1001	1.08375		1.08904	1.18865	1.16444	1.00849	1.0732	1.06641	1.08374	1.08374	1.10808
45.9223	1.28389	1.15782	1.2309	1.15819	1.06485	1.11909	1.10581	1.0342	1.15122	1.15283	1.19702	1.10504	1.10366		1.08016	1.18601	1.1667	1.02839	1.06487	1.07388	1.08076	1.08076	1.10581
45.989	1.25697	1.15298	1.24272	1.14329	1.01766	1.10019	1.09465	1.01937	1.14067	1.14943	1.23612	1.10483	1.10372		1.06569	1.18248	1.15806	1.01719	1.06271	1.07307	1.08145	1.08145	1.09465
46.0557	1.26151	1.1679	1.23018	1.15166	1.02604	1.1164	1.09832	1.03159	1.14035	1.16414	1.21936	1.09051	1.11945		1.07013	1.17909	1.17613	1.02303	1.08272	1.06595	1.08108	1.08108	1.09832
46.1223	1.27775	1.1577	1.23083	1.16018	1.02328	1.10434	1.08548	1.01664	1.14217	1.12742	1.21276	1.0914	1.13006		1.07202	1.1814	1.16158	1.01858	1.07778	1.07163	1.08075	1.08075	1.08548
46.189	1.2391	1.14853	1.23659	1.15535	1.00322	1.11294	1.09016	1.01591	1.16082	1.14312	1.21139	1.09095	1.11275		1.07841	1.18327	1.17014	1.0208	1.06656	1.06863	1.07732	1.07732	1.09016
46.2557	1.25269	1.14189	1.21563	1.15845	1.02727	1.10771	1.09696	1.0173	1.18	1.09489	1.17325	1.07396	1.11904		1.09145	1.16908	1.15975	1.02119	1.06902	1.0726	1.07198	1.07198	1.09696
46.3223	1.26508	1.14228	1.24098	1.15547	1.03186	1.1141	1.10972	1.0296	1.16851	1.09596	1.17975	1.09556	1.11127		1.08289	1.18381	1.17082	1.02529	1.07903	1.07593	1.07876	1.07876	1.10972
46.389	1.24861	1.16069	1.23781	1.15284	1.03941	1.10337	1.10048	1.01605	1.14591	1.12239	1.20712	1.07815	1.10381		1.08215	1.17624	1.16041	1.02022	1.07037	1.07463	1.07326	1.07326	1.10048
46.4557	1.25191	1.15464	1.23443	1.15402	1.01198	1.11571	1.10837	1.02086	1.14517	1.12323	1.2059	1.09048	1.10921		1.09164	1.1766	1.16765	1.01696	1.07243	1.07917	1.07959	1.07959	1.10837
46.5223	1.25226	1.15734	1.25212	1.14632	1.02972	1.11158	1.10719	1.02495	1.14875	1.14477	1.21704	1.086	1.13517		1.09026	1.18034	1.17021	1.00407	1.07982	1.07546	1.08048	1.08048	1.10719
46.589	1.26276	1.17215	1.22778	1.15422	1.00601	1.11811	1.10762	1.02318	1.16741	1.14985	1.20872	1.08019	1.1328		1.08623	1.17369	1.16941	1.02616	1.09232	1.07576	1.08701	1.08701	1.10762
46.6557	1.2594	1.15616	1.24041	1.14079	1.01177	1.11981	1.11501	1.03497	1.17026	1.11849	1.20289	1.08708	1.11308		1.09105	1.17426	1.17688	1.0106	1.08714	1.07208	1.07853	1.07853	1.11501
46.7223	1.26295	1.17245	1.22596	1.14085	0.991876	1.11498	1.09522	1.04189	1.15859	1.13457	1.19278	1.07685	1.11398		1.08655	1.17767	1.16368	1.01169	1.08018	1.07079	1.06922	1.06922	1.09522
46.789	1.24524	1.15655	1.23603	1.1412	1.02984	1.10568	1.10204	1.02652	1.14761	1.12175	1.18094	1.0825	1.10789		1.08391	1.17685	1.16817	1.01765	1.07742	1.0727	1.07598	1.07598	1.10204
46.8557	1.26753	1.16576	1.24419	1.14869	1.02054	1.1111	1.10056	1.03514	1.1598	1.13691	1.18191	1.08851	1.09929		1.08875	1.16724	1.17759	1.01459	1.08172	1.07711	1.07418	1.07418	1.10056
46.9223	1.26535	1.16528	1.2529	1.1483	1.02833	1.11725	1.11118	1.03905	1.18048	1.13836	1.21368	1.09293	1.11716		1.08844	1.18213	1.17886	1.02133	1.08319	1.07836	1.07749	1.07749	1.11118
46.989	1.26271	1.16832	1.24239	1.13454	1.00361	1.12283	1.10319	1.02805	1.16668	1.13355	1.207	1.08344	1.1237		1.07393	1.15972	1.17501	1.01793	1.07747	1.07937	1.08392	1.08392	1.10319
47.0557	1.27386	1.15319	1.23425	1.14418	1.04927	1.12027	1.10705	1.02626	1.16632	1.13876	1.18403	1.09446	1.11718		1.08362	1.15647	1.18152	1.02056	1.07874	1.07718	1.08177	1.08177	1.10705
47.1223	1.25707	1.17008	1.2358	1.15408	1.04446	1.11249	1.09747	1.03072	1.13313	1.14209	1.20871	1.08048	1.10784		1.06334	1.12525	1.1813	1.0154	1.06647	1.07196	1.08198	1.08198	1.09747
47.189	1.25974	1.17008	1.25861	1.15939	1.04445	1.12537	1.09937	1.03434	1.14842	1.12601	1.19563	1.08315	1.11001		1.0859	1.11405	1.17738	1.02024	1.07884	1.075	1.07911	1.07911	1.09937
47.2557	1.24631	1.15158	1.23405	1.15726	1.02359	1.12047	1.1039	1.02901	1.17035	1.12	1.20266	1.08191	1.11516		1.07719	1.08086	1.16951	1.03433	1.07721	1.0833	1.08641	1.08641	1.1039
47.3223	1.25614	1.14661	1.24725	1.14759	1.053	1.11686	1.10123	1.03648	1.17565	1.10761	1.17481	1.0854	1.11318		1.0801	1.03938	1.19213	1.03329	1.07579	1.07518	1.08122	1.08122	1.10123
47.389	1.25334	1.15355	1.23207	1.15061	1.03854	1.12367	1.11018	1.03037	1.18026	1.12477	1.18146	1.08151	1.1429		1.07591	1.03844	1.17897	1.03367	1.08146	1.0787	1.08375	1.08375	1.11018
47.4557	1.24267	1.15365	1.24135	1.14317	1.05959	1.11707	1.12066	1.04339	1.16771	1.10964	1.16921	1.08109	1.12509		1.09156	1.03103	1.16897	1.03867	1.07702	1.08197	1.0855	1.0855	1.12066
47.5223	1.24552	1.14511	1.22333	1.13632	1.01493	1.11542	1.11232	1.02642	1.16677	1.10969	1.18201	1.07647	1.14917		1.08107	1.03084	1.16278	1.02828	1.07772	1.07888	1.07548	1.07548	1.11232
47.589	1.24963	1.15452	1.23877	1.13238	1.04481	1.12223	1.09688	1.038	1.16989	1.12306	1.15999	1.08243	1.11418		1.0898	1.03787	1.16991	1.03066	1.07553	1.07406	1.08703	1.08703	1.09688
47.6557	1.25057	1.14759	1.23443	1.13579	1.05403	1.11777	1.10029	1.03476	1.16424	1.10831	1.16917	1.07107	1.10803		1.08118	1.02312	1.17269	1.0237	1.07302	1.07392	1.08271	1.08271	1.10029
47.7223	1.24119	1.15172	1.22885	1.13381	1.0373	1.11221	1.10546	1.02776	1.1666	1.09479	1.16857	1.08044	1.1249		1.08594	1.03209	1.17284	1.01798	1.07088	1.07308	1.07357	1.07357	1.10546
47.789	1.25441	1.14792	1.22716	1.14261	1.02751	1.11683	1.10371	1.02773	1.16669	1.10909	1.16961	1.07539	1.14821		1.09845	1.02882	1.17369	1.0308	1.07209	1.0723	1.07714	1.07714	1.10371
47.8557	1.23989	1.14115	1.2257	1.14181	1.02216	1.10788	1.08587	1.02666	1.16171	1.11072	1.1798	1.07936	1.14001		1.08836	1.02992	1.16617	1.01813	1.06067	1.07558	1.08099	1.08099	1.08587
47.9223	1.23044	1.15001	1.24447	1.1468	1.05498	1.10698	1.08966	1.03437	1.17797	1.11762	1.19674	1.08249	1.14967		1.09935	1.02962	1.18083	1.0273	1.07593	1.07264	1.07805	1.07805	1.08966
47.989	1.24738	1.16615	1.23908	1.15111	1.04558	1.10037	1.08321	1.02669	1.17168	1.1176	1.17292	1.08361	1.1266		1.08763	1.03715	1.16577	1.02378	1.06117	1.07231	1.07546	1.07546	1.08321
48.0557	1.25049	1.15784	1.23596	1.14584	1.02386	1.1101	1.09783	1.0227	1.16275	1.10939	1.19249	1.07081	1.16573		1.08689	1.03479	1.16683	1.02236	1.06816	1.07729	1.08282	1.08282	1.09783
48.1223	1.23951	1.15666	1.24018	1.1413	1.05035	1.11099	1.1036	1.02224	1.18338	1.09746	1.18139	1.07709	1.15548		1.10017	1.03147	1.17096	1.01999	1.08124	1.07512	1.08622	1.08622	1.1036
48.189	1.24403	1.15119	1.23965	1.14399	1.06596	1.11942	1.10836	1.03202	1.17696	1.09544	1.18586	1.0777	1.1745		1.08834	1.03945	1.17728	1.03079	1.07335	1.0746	1.0801	1.0801	1.10836
48.2557	1.24759	1.14957	1.24606	1.13609	1.05888	1.11806	1.09847	1.03091	1.16883	1.09882	1.17606	1.0709	1.12698		1.08907	1.02092	1.18074	1.03243	1.0787	1.07644	1.08543	1.08543	1.09847
48.3223	1.25172	1.13939	1.24218	1.14418	1.02147	1.12263	1.08799	1.03253	1.18865	1.09581	1.17106	1.0708	1.16388		1.09467	1.02886	1.16622	1.02907	1.07485	1.07897	1.08262	1.08262	1.08799
48.389	1.24855	1.15168	1.24181	1.13741	1.03466	1.11457	1.09665	1.02865	1.18732	1.10262	1.18109	1.07311	1.16938		1.09798	1.02661	1.16822	1.02819	1.07771	1.07529	1.09175	1.09175	1.09665
48.4557	1.26431	1.15235	1.23823	1.14977	1.03022	1.12376	1.08869	1.02773	1.16966	1.12248	1.19649	1.07834	1.13748		1.0941	1.03176	1.17799	1.03744	1.08973	1.08088	1.09053	1.09053	1.08869
48.5223	1.24795	1.16252	1.26028	1.14175	1.05711	1.11151	1.08917	1.03059	1.16006	1.10458	1.19409	1.07638	1.12715		1.0989	1.02646	1.1709	1.03917	1.08241	1.07692	1.08688	1.08688	1.08917
48.589	1.26585	1.1623	1.24597	1.15498	1.04992	1.0987	1.10368	1.03019	1.16377	1.1093	1.19973	1.08056	1.13057		1.09641	1.02385	1.18079	1.02658	1.079	1.07814	1.08308	1.08308	1.10368
48.6557	1.2599	1.14955	1.24629	1.13712	1.03715	1.11732	1.08813	1.03376	1.1854	1.1038	1.16707	1.08007	1.13088		1.09053	1.03291	1.17092	1.01807	1.07828	1.07322	1.08328	1.08328	1.08813
48.7223	1.24803	1.17256	1.25158	1.14484	1.04303	1.10987	1.0873	1.01911	1.16733	1.0923	1.18584	1.08982	1.15804		1.09232	1.03743	1.18044	1.02351	1.08033	1.08079	1.08004	1.08004	1.0873
48.789	1.25058	1.15345	1.23698	1.14141	1.03658	1.11459	1.08276	1.02246	1.17609	1.09838	1.17994	1.07768	1.13502		1.0987	1.03592	1.1671	1.02871	1.07365	1.07704	1.08714	1.08714	1.08276
48.8557	1.23641	1.14599	1.23201	1.13403	1.06061	1.10788	1.08344	1.01661	1.1812	1.08534	1.18295	1.06536	1.15663		1.10271	1.03206	1.17485	1.03214	1.07258	1.07463	1.08275	1.08275	1.08344
48.9223	1.24106	1.14751	1.23673	1.13023	1.03963	1.10039	1.09006	1.02904	1.17488	1.08911	1.18026	1.07448	1.13465		1.09557	1.01989	1.17263	1.03408	1.06719	1.0707	1.07982	1.07982	1.09006
48.989	1.2522	1.14637	1.24537	1.14937	1.0445	1.12021	1.09717	1.02611	1.1689	1.09397	1.18647	1.07844	1.13337		1.10046	1.0278	1.17737	1.02623	1.07915	1.08342	1.07983	1.07983	1.09717
49.0557	1.24827	1.14565	1.23849	1.13815	1.03331	1.10525	1.08256	1.03129	1.16893	1.10922	1.18064	1.06853	1.15452		1.09857	1.01128	1.17173	1.03401	1.0695	1.07961	1.07942	1.07942	1.08256
49.1223	1.26173	1.15662	1.26593	1.13459	1.03999	1.1194	1.09267	1.04569	1.16816	1.09895	1.19919	1.07063	1.14695		1.10437	1.00762	1.18475	1.02561	1.07512	1.07854	1.07954	1.07954	1.09267
49.189	1.27302	1.1559	1.23452	1.14048	1.02656	1.10778	1.09607	1.03756	1.16824	1.12456	1.1969	1.0746	1.11664		1.09812	1.0207	1.18676	1.0287	1.06841	1.07858	1.08302	1.08302	1.09607
49.2557	1.2565	1.15848	1.23426	1.14397	1.01895	1.11826	1.1037	1.02985	1.16109	1.13038	1.19032	1.07432	1.11683		1.09382	1.01597	1.17946	1.02124	1.07122	1.07388	1.08273	1.08273	1.1037
49.3223	1.27011	1.15636	1.23959	1.14605	1.03543	1.11297	1.09129	1.03508	1.14988	1.11669	1.19006	1.08415	1.14151		1.09971	1.01615	1.17639	1.01892	1.07063	1.07367	1.0843	1.0843	1.09129
49.389	1.27466	1.15451	1.24506	1.13345	1.0379	1.12325	1.0876	1.03012	1.15017	1.10687	1.18518	1.08231	1.1369		1.08302	1.01119	1.17577	1.02737	1.0701	1.08068	1.08095	1.08095	1.0876
49.4557	1.26349	1.14154	1.25683	1.1372	1.02029	1.11852	1.08406	1.01566	1.17167	1.12389	1.21722	1.08511	1.13414		1.09841	1.01617	1.17851	1.02926	1.07325	1.07786	1.0802	1.0802	1.08406
49.5223	1.2804	1.14665	1.23857	1.13758	1.01633	1.11859	1.10996	1.03169	1.14959	1.1452	1.22541	1.09544	1.12882		1.0976	1.01151	1.18855	1.03333	1.0774	1.07588	1.08869	1.08869	1.10996
49.589	1.27972	1.14645	1.24524	1.14541	1.02771	1.11672	1.09568	1.03434	1.15587	1.13705	1.22334	1.06862	1.11377		1.11151	1.01357	1.19143	1.01701	1.08221	1.07943	1.0885	1.0885	1.09568
49.6557	1.26981	1.14361	1.24749	1.15725	1.00294	1.12272	1.09405	1.03487	1.16324	1.1296	1.21581	1.08967	1.11465		1.10513	1.01353	1.19471	1.03876	1.07036	1.08136	1.09045	1.09045	1.09405
49.7223	1.26992	1.14884	1.24078	1.14945	1.03884	1.1188	1.10064	1.03272	1.17524	1.15268	1.21924	1.08987	1.12205		1.09831	1.02451	1.19467	1.01925	1.08284	1.08215	1.08646	1.08646	1.10064
49.789	1.25721	1.14295	1.24174	1.13995	1.01567	1.1166	1.10559	1.03111	1.16069	1.1365	1.2021	1.09214	1.1333		1.11458	1.01017	1.18419	1.01278	1.07847	1.08079	1.08612	1.08612	1.10559
49.868	1.2647	1.14298	1.23478	1.13499	1.04274	1.11427	1.0993	1.03232	1.17196	1.13451	1.20373	1.07705	1.11276		1.10095	1.02187	1.18764	1.03216	1.07518	1.08636	1.08524	1.08524	1.0993
49.9347	1.28141	1.15671	1.24127	1.14625	1.0449	1.12575	1.11333	1.03222	1.16762	1.16148	1.19209	1.09212	1.12758		1.10203	1.01971	1.19249	1.0236	1.07938	1.08149	1.09409	1.09409	1.11333
50.0013	1.26935	1.14894	1.24909	1.14265	1.02459	1.11407	1.09032	1.03307	1.15269	1.13744	1.18879	1.08431	1.11521		1.09974	1.02474	1.18347	1.01425	1.06658	1.07519	1.08327	1.08327	1.09032
50.068	1.27408	1.15368	1.22453	1.14484	1.02468	1.10225	1.09383	1.02361	1.15257	1.14248	1.21607	1.07601	1.14554		1.09171	1.01754	1.16464	1.02806	1.06223	1.08077	1.08647	1.08647	1.09383
50.1347	1.28548	1.152	1.22664	1.14014	1.02333	1.12146	1.09324	1.03475	1.15087	1.13756	1.20549	1.10353	1.12864		1.1083	1.02511	1.19023	1.02167	1.07196	1.0837	1.09088	1.09088	1.09324
50.2013	1.26989	1.15333	1.24353	1.14086	1.03728	1.1145	1.0788	1.02843	1.1577	1.15748	1.19854	1.08862	1.12826		1.10203	1.0277	1.17929	1.01256	1.07551	1.07515	1.08597	1.08597	1.0788
50.268	1.27593	1.16565	1.23999	1.13957	1.04419	1.12486	1.08863	1.02788	1.15097	1.13428	1.20858	1.08272	1.11932		1.10914	1.01874	1.17898	1.02501	1.07727	1.08037	1.08895	1.08895	1.08863
50.3347	1.27143	1.16912	1.22977	1.15235	1.03429	1.11665	1.0906	1.03049	1.14662	1.13881	1.21195	1.08856	1.11683		1.09827	1.02901	1.18664	1.01453	1.08059	1.0798	1.08874	1.08874	1.0906
50.4013	1.25859	1.15392	1.24054	1.13571	1.04613	1.11998	1.09189	1.03421	1.16554	1.15803	1.20681	1.0942	1.15502		1.08952	1.02237	1.18131	1.02194	1.0795	1.07696	1.09261	1.09261	1.09189
50.468	1.28033	1.16155	1.24176	1.14165	1.02976	1.11339	1.09654	1.03255	1.17686	1.13854	1.20209	1.08432	1.13673		1.0984	1.02606	1.16909	1.01955	1.08729	1.08032	1.09181	1.09181	1.09654
50.5347	1.25752	1.17601	1.23938	1.14897	1.05732	1.11879	1.08742	1.03674	1.15569	1.14445	1.21043	1.09273	1.14089		1.10004	1.01026	1.19267	1.0343	1.08785	1.08163	1.08775	1.08775	1.08742
50.6013	1.24299	1.14777	1.23808	1.14697	1.02086	1.10776	1.0999	1.02453	1.17455	1.14238	1.20816	1.09241	1.14488		1.10815	1.01203	1.19298	1.01696	1.07497	1.0803	1.0924	1.0924	1.0999
50.668	1.27357	1.17457	1.24002	1.14423	1.0164	1.106	1.09109	1.0247	1.14669	1.1689	1.2324	1.09395	1.13122		1.10456	1.01268	1.1958	1.02921	1.08836	1.07609	1.09014	1.09014	1.09109
50.7347	1.26022	1.15496	1.24125	1.14364	1.0277	1.11179	1.09197	1.0339	1.16265	1.15657	1.23233	1.09869	1.13468		1.1036	1.01426	1.18292	1.01822	1.08619	1.07518	1.08957	1.08957	1.09197
50.8013	1.265	1.15685	1.24354	1.14679	1.03555	1.10955	1.09167	1.03761	1.17326	1.15086	1.22399	1.08207	1.14042		1.11057	1.00796	1.18517	1.02779	1.08044	1.08028	1.08521	1.08521	1.09167
50.8797	1.28244	1.16241	1.24853	1.14475	1.03658	1.11771	1.08713	1.0407	1.16427	1.15804	1.2023	1.07991	1.12735		1.11954	1.02059	1.19284	1.02879	1.08605	1.07534	1.0917	1.0917	1.08713
50.9347	1.27918	1.16844	1.24857	1.15408	1.02414	1.12085	1.10827	1.04057	1.18251	1.17185	1.23274	1.09961	1.14337		1.10992	1.00702	1.19904	1.03906	1.08675	1.08288	1.09332	1.09332	1.10827
51.0013	1.28317	1.16567	1.24236	1.14637	1.03045	1.1088	1.0904	1.02725	1.1593	1.1754	1.22747	1.09547	1.13756		1.11316	1.0062	1.19735	1.01902	1.07227	1.07288	1.08604	1.08604	1.0904
51.068	1.29535	1.16518	1.25675	1.14416	1.00991	1.11931	1.0904	1.02025	1.16102	1.18873	1.23652	1.07889	1.13765		1.10339	1.00602	1.21421	1.02914	1.07692	1.07784	1.08991	1.08991	1.0904
51.1347	1.27414	1.17351	1.24895	1.15024	1.01318	1.11269	1.09279	1.02809	1.15606	1.17057	1.22215	1.08406	1.13582		1.09304	1.00694	1.20688	1.02531	1.08145	1.07655	1.08625	1.08625	1.09279
51.2013	1.25995	1.16546	1.2559	1.15722	1.0087	1.11697	1.08771	1.0432	1.12709	1.16648	1.23441	1.07687	1.1336		1.09721	1.00187	1.20671	1.02298	1.0826	1.07569	1.08855	1.08855	1.08771
51.268	1.26318	1.16044	1.24076	1.15596	1.02127	1.11204	1.07842	1.02559	1.14596	1.14174	1.22897	1.08009	1.14897		1.09555	1.0088	1.19823	1.03043	1.08455	1.0858	1.07764	1.07764	1.07842
51.3347	1.26814	1.16223	1.23829	1.14983	1.04217	1.0899	1.07465	1.03644	1.14315	1.16904	1.2326	1.09554	1.13627		1.08377	1.00424	1.18964	1.03221	1.08291	1.07234	1.07904	1.07904	1.07465
51.4013	1.26751	1.16674	1.25759	1.16686	1.00922	1.10486	1.08558	1.01483	1.13957	1.1534	1.2274	1.09073	1.11706		1.09481	1.00433	1.20327	1.02621	1.08917	1.08341	1.07935	1.07935	1.08558
51.468	1.27062	1.16902	1.25065	1.14934	0.996792	1.10749	1.08985	1.03222	1.16138	1.17038	1.23728	1.09343	1.14119		1.10671	1.00316	1.18544	1.03029	1.08431	1.07326	1.08571	1.08571	1.08985
51.5347	1.27031	1.1587	1.24197	1.15441	1.00891	1.10242	1.09272	1.02725	1.15291	1.16285	1.2219	1.09185	1.13075		1.10011	1.00916	1.19155	1.01721	1.08536	1.08117	1.08481	1.08481	1.09272
51.6013	1.25129	1.16173	1.25659	1.15015	1.02765	1.11307	1.09067	1.03001	1.14803	1.17988	1.25442	1.08392	1.13231		1.08783	1.0059	1.1971	1.04046	1.08093	1.08412	1.08533	1.08533	1.09067
51.668	1.26227	1.15643	1.25409	1.15812	1.01633	1.11136	1.0932	1.03696	1.1375	1.17353	1.22874	1.08464	1.1386		1.11645	1.00947	1.18953	1.02822	1.07658	1.0785	1.08916	1.08916	1.0932
51.7347	1.27093	1.15553	1.257	1.14976	1.01826	1.10804	1.08659	1.02446	1.14863	1.15396	1.21225	1.0806	1.14664		1.10806	0.991749	1.19164	1.02456	1.07247	1.07773	1.09093	1.09093	1.08659
51.8013	1.27009	1.16448	1.24659	1.15459	1.02904	1.09642	1.08288	1.02844	1.13258	1.1579	1.23619	1.09285	1.12652		1.10455	0.982604	1.18187	1.0253	1.07628	1.0752	1.08152	1.08152	1.08288
51.868	1.26557	1.16646	1.25883	1.13971	1.00379	1.10705	1.08339	1.01237	1.14272	1.18982	1.25255	1.0896	1.11955		1.11164	0.987666	1.19863	1.03093	1.07498	1.07974	1.08354	1.08354	1.08339
51.9347	1.27675	1.16204	1.23382	1.14408	1.00832	1.10445	1.08364	1.01591	1.14938	1.14357	1.20788	1.08465	1.13174		1.09973	1.00389	1.18014	1.01293	1.07116	1.07688	1.08426	1.08426	1.08364
52.0013	1.25667	1.15969	1.23648	1.1533	1.00377	1.10477	1.09624	1.02743	1.15918	1.16345	1.20762	1.0794	1.14092		1.11044	1.00075	1.18394	1.02854	1.07159	1.08009	1.0838	1.0838	1.09624
52.068	1.28392	1.16282	1.25374	1.15675	1.02721	1.10165	1.08412	1.02953	1.14845	1.16444	1.23514	1.07802	1.12037		1.11677	0.985719	1.18969	1.02995	1.07486	1.07853	1.07785	1.07785	1.08412
52.1347	1.27939	1.16078	1.25095	1.16308	1.03719	1.11397	1.08628	1.02001	1.15152	1.14554	1.20525	1.0783	1.1312		1.10814	0.996367	1.18055	1.03196	1.07605	1.07738	1.08475	1.08475	1.08628
52.2013	1.2715	1.15726	1.24114	1.16371	1.00941	1.10483	1.08611	1.03479	1.14939	1.15174	1.21353	1.07399	1.14277		1.10557	0.99778	1.17698	1.02216	1.06816	1.07339	1.07855	1.07855	1.08611
52.268	1.28296	1.15741	1.24301	1.14806	1.02408	1.1059	1.07096	1.01692	1.13336	1.15021	1.21318	1.07534	1.13321		1.10591	0.989613	1.17055	1.01499	1.06849	1.07788	1.08639	1.08639	1.07096
52.3347	1.26224	1.14834	1.24919	1.14862	1.02532	1.11216	1.0673	1.0176	1.1334	1.14361	1.21303	1.07778	1.12458		1.11064	0.982627	1.17719	1.01517	1.06865	1.08199	1.0821	1.0821	1.0673
52.4013	1.27701	1.15217	1.25043	1.14642	0.999208	1.11516	1.08195	1.01344	1.15123	1.14277	1.23468	1.08036	1.136		1.10977	0.980186	1.17374	1.01262	1.06331	1.07995	1.08524	1.08524	1.08195
52.468	1.26194	1.149	1.25067	1.13987	0.999131	1.11267	1.07103	1.0265	1.14395	1.17204	1.20898	1.07894	1.14209		1.11079	0.988036	1.17048	1.01189	1.06172	1.07269	1.08445	1.08445	1.07103
52.5347	1.27066	1.15508	1.22855	1.14777	1.02912	1.11598	1.07905	1.0187	1.15926	1.15298	1.22994	1.07101	1.12371		1.10136	0.980052	1.16732	1.02841	1.06475	1.08176	1.08654	1.08654	1.07905
52.6013	1.29497	1.16157	1.24897	1.14058	1.00995	1.10973	1.07396	1.02031	1.14201	1.16598	1.19983	1.07694	1.12962		1.10486	0.98175	1.17355	1.01703	1.06266	1.07812	1.08119	1.08119	1.07396
52.668	1.27423	1.16225	1.23358	1.139	0.995172	1.11407	1.08104	1.01699	1.1389	1.15502	1.21261	1.095	1.13373		1.11887	0.983608	1.16588	1.01544	1.06065	1.08064	1.08497	1.08497	1.08104
52.7347	1.28284	1.16812	1.24643	1.13091	0.993756	1.10452	1.06482	1.01763	1.14781	1.16848	1.22881	1.08548	1.13564		1.10283	0.974581	1.16168	1.01673	1.06696	1.07579	1.07852	1.07852	1.06482
52.8013	1.28435	1.14411	1.22588	1.14699	1.02987	1.10342	1.07908	1.02521	1.14243	1.15164	1.21383	1.09595	1.14442		1.11144	0.964945	1.16185	1.01907	1.05922	1.07436	1.08256	1.08256	1.07908
52.868	1.26761	1.1518	1.24761	1.15538	0.99842	1.11206	1.07308	1.02305	1.13141	1.16602	1.20678	1.07372	1.11668		1.12032	0.967354	1.17062	1.01192	1.06778	1.08639	1.08517	1.08517	1.07308
52.9347	1.29018	1.14828	1.22045	1.14489	1.02495	1.11127	1.07175	1.01832	1.15073	1.15211	1.16774	1.07915	1.11675		1.10545	0.991514	1.15837	1.02671	1.06575	1.06715	1.07784	1.07784	1.07175
53.0013	1.28423	1.14211	1.23771	1.15143	1.02855	1.11519	1.07515	1.02115	1.15595	1.15697	1.17777	1.06704	1.13571		1.1175	0.982315	1.17	1.02868	1.0657	1.08429	1.08355	1.08355	1.07515
53.068	1.28001	1.15872	1.23352	1.13859	1.01779	1.10139	1.07273	1.02407	1.14954	1.12066	1.19199	1.08118	1.12068		1.11007	0.975155	1.16001	1.0158	1.06146	1.07362	1.07387	1.07387	1.07273
53.1347	1.27383	1.14468	1.23842	1.14721	1.05158	1.11159	1.08174	1.01955	1.13963	1.14489	1.18709	1.07636	1.14318		1.10445	0.972543	1.15941	1.01169	1.06329	1.07213	1.08104	1.08104	1.08174
53.2013	1.2803	1.1475	1.24014	1.14564	0.999526	1.12028	1.0796	1.03196	1.14321	1.16467	1.19483	1.07311	1.1121		1.10613	0.974507	1.16965	1.02349	1.06827	1.07672	1.07746	1.07746	1.0796
53.268	1.27794	1.14275	1.23333	1.1455	0.988577	1.12108	1.07771	1.03331	1.12734	1.1553	1.19606	1.07865	1.12651		1.1074	0.969111	1.16017	1.02219	1.06111	1.07977	1.07927	1.07927	1.07771
53.3347	1.25954	1.14703	1.23188	1.14863	1.01635	1.11813	1.06981	1.0118	1.15792	1.15722	1.18546	1.07423	1.10563		1.1026	0.976942	1.16264	1.01465	1.06801	1.08321	1.08339	1.08339	1.06981
53.4013	1.27045	1.14279	1.23082	1.13858	1.01064	1.1325	1.0745	1.03153	1.15003	1.16732	1.20455	1.07713	1.12833		1.1049	0.981159	1.15843	1.03324	1.05578	1.07902	1.08149	1.08149	1.0745
53.468	1.27954	1.1524	1.23124	1.13836	0.997363	1.12009	1.07399	1.02807	1.12807	1.15241	1.20295	1.07625	1.12172		1.10187	0.979432	1.15623	1.02827	1.05136	1.07805	1.07758	1.07758	1.07399
53.5347	1.29275	1.15603	1.22833	1.13641	1.02046	1.11924	1.08012	1.01995	1.15785	1.1691	1.19822	1.08765	1.09443		1.11333	0.983234	1.16602	1.01614	1.06523	1.08133	1.07735	1.07735	1.08012
53.6013	1.29205	1.15042	1.22119	1.1473	0.980448	1.12237	1.0854	1.02329	1.13037	1.15171	1.20841	1.0911	1.1194		1.10379	0.978439	1.15499	1.02517	1.06276	1.08523	1.08188	1.08188	1.0854
53.668	1.27885	1.15347	1.22803	1.14471	1.00371	1.1173	1.07497	1.02575	1.13185	1.16106	1.21571	1.08257	1.1401		1.108	0.968304	1.15844	1.02239	1.06422	1.08512	1.07561	1.07561	1.07497
53.7347	1.28122	1.15745	1.2393	1.14185	1.03501	1.12184	1.07167	1.02717	1.13933	1.16312	1.21989	1.08983	1.09609		1.10909	0.96759	1.17053	1.0116	1.07076	1.08384	1.0776	1.0776	1.07167
53.8013	1.29155	1.15616	1.24174	1.14271	1.02015	1.11354	1.07751	1.02062	1.14342	1.17039	1.21816	1.08574	1.1105		1.11291	0.972627	1.16233	1.02216	1.06851	1.08417	1.08161	1.08161	1.07751
53.868	1.2697	1.15143	1.22494	1.1369	0.99542	1.10428	1.06996	1.0175	1.13789	1.17009	1.21705	1.08113	1.14032		1.10999	0.955733	1.14849	1.01566	1.05879	1.07703	1.07827	1.07827	1.06996
53.9347	1.29012	1.14768	1.22789	1.1343	1.00084	1.11573	1.06511	1.01962	1.1363	1.16271	1.22686	1.10229	1.10904		1.11231	0.958004	1.16169	1.01749	1.05888	1.07873	1.07811	1.07811	1.06511
54.0013	1.27245	1.15223	1.22802	1.14267	1.00595	1.11748	1.07567	1.01915	1.12522	1.147	1.21451	1.0846	1.08976		1.11025	0.967504	1.16291	1.00167	1.064	1.07984	1.08169	1.08169	1.07567
54.068	1.28028	1.14835	1.22029	1.13535	1.00027	1.12263	1.07033	1.03282	1.13165	1.11713	1.18863	1.07881	1.12581		1.12437	0.955806	1.17093	1.00825	1.05845	1.0812	1.08047	1.08047	1.07033
54.1347	1.28289	1.14937	1.21552	1.14268	1.03089	1.13551	1.08613	1.03105	1.1634	1.14596	1.16891	1.07273	1.10068		1.12323	0.96906	1.16648	1.01863	1.0613	1.08187	1.08324	1.08324	1.08613
54.2013	1.25588	1.15538	1.22363	1.14805	1.02525	1.11447	1.08258	1.01418	1.1604	1.12295	1.1642	1.08047	1.12239		1.11017	0.966361	1.14869	1.02463	1.06097	1.08214	1.08172	1.08172	1.08258
54.268	1.25672	1.16159	1.22532	1.13965	1.01844	1.11985	1.08741	1.02702	1.1487	1.12901	1.17703	1.07532	1.12827		1.10963	0.965445	1.15209	1.02537	1.06401	1.08589	1.08662	1.08662	1.08741
54.3347	1.28642	1.15429	1.23174	1.13972	1.02165	1.10863	1.0933	1.02191	1.12966	1.13596	1.18515	1.0675	1.11094		1.10645	0.959709	1.16425	1.02304	1.05864	1.07612	1.08049	1.08049	1.0933
54.4013	1.28359	1.16536	1.22927	1.13758	0.991023	1.1101	1.07212	1.03109	1.12534	1.14959	1.18928	1.07478	1.11988		1.10556	0.968332	1.15464	1.00814	1.06073	1.08138	1.07123	1.07123	1.07212
54.468	1.26958	1.15796	1.24846	1.13461	1.02673	1.11299	1.06811	1.02009	1.14079	1.13599	1.18746	1.08044	1.11273		1.12376	0.958213	1.16519	1.01781	1.06651	1.07772	1.08952	1.08952	1.06811
54.5347	1.27574	1.16667	1.23145	1.14061	1.01169	1.11805	1.08213	1.01835	1.13598	1.13807	1.18295	1.07495	1.13526		1.12282	0.972905	1.14486	1.01592	1.06235	1.08099	1.07978	1.07978	1.08213
54.6013	1.28543	1.15302	1.23053	1.14218	1.03449	1.10699	1.07161	1.02759	1.1264	1.14087	1.1841	1.0723	1.114		1.10686	0.965149	1.14714	1.01658	1.0563	1.07722	1.07747	1.07747	1.07161
54.668	1.26522	1.16863	1.2252	1.14219	1.01137	1.11205	1.06073	1.0222	1.13758	1.14876	1.17334	1.07188	1.13705		1.11525	0.953033	1.14911	1.01731	1.06108	1.08258	1.07942	1.07942	1.06073
54.7347	1.27898	1.16731	1.22868	1.1472	1.03064	1.11827	1.07704	1.02625	1.12858	1.17101	1.20298	1.0856	1.14879		1.12382	0.957673	1.15554	1.00547	1.07108	1.08029	1.08224	1.08224	1.07704
54.8013	1.27229	1.16301	1.2254	1.15272	1.00603	1.10277	1.07869	1.01926	1.13372	1.16074	1.18484	1.07387	1.11248		1.12035	0.969431	1.15771	1.00994	1.0563	1.07348	1.07366	1.07366	1.07869
54.868	1.28455	1.16578	1.23172	1.15213	1.01538	1.10405	1.08156	1.02112	1.14356	1.15994	1.22537	1.08948	1.14245		1.12302	0.966624	1.15648	1.01303	1.06331	1.08737	1.0817	1.0817	1.08156
54.9347	1.26578	1.15008	1.22505	1.13981	1.01051	1.10987	1.05554	1.01041	1.12795	1.15097	1.1921	1.08569	1.12515		1.10816	0.963544	1.14813	1.02413	1.06123	1.08563	1.07405	1.07405	1.05554
55.0013	1.27964	1.15728	1.23226	1.1445	1.00992	1.10389	1.07677	1.02689	1.13355	1.15251	1.16985	1.07876	1.11844		1.11471	0.959353	1.15834	1.00367	1.06027	1.07591	1.07599	1.07599	1.07677
55.068	1.27815	1.1479	1.22197	1.14136	1.0121	1.11284	1.07245	1.02206	1.12628	1.15231	1.17938	1.07165	1.14938		1.11485	0.97108	1.15983	1.02077	1.0586	1.08415	1.07758	1.07758	1.07245
55.1347	1.27777	1.16734	1.22199	1.13022	1.01946	1.09966	1.06882	1.02047	1.1283	1.16206	1.18207	1.07253	1.14888		1.11865	0.95943	1.16161	1.0082	1.0616	1.074	1.07308	1.07308	1.06882
55.2013	1.27051	1.16156	1.22755	1.14946	1.03635	1.12605	1.09127	1.02691	1.1522	1.13425	1.1682	1.0712	1.1387		1.12218	0.974595	1.1633	1.01501	1.07441	1.07741	1.08225	1.08225	1.09127
55.268	1.28502	1.16484	1.24286	1.15297	1.0138	1.12276	1.0702	1.0249	1.14946	1.1336	1.16836	1.07952	1.13626		1.12144	0.973273	1.15046	1.01612	1.07137	1.09275	1.08872	1.08872	1.0702
55.3347	1.28316	1.14717	1.21935	1.14463	1.00655	1.10431	1.07251	1.04104	1.12782	1.11539	1.16203	1.06284	1.13217		1.11318	0.968282	1.14317	1.01006	1.06177	1.07643	1.07771	1.07771	1.07251
55.4087	1.27339	1.16305	1.21642	1.15961	1.01857	1.11624	1.06276	1.02402	1.13212	1.11774	1.18494	1.08125	1.11911		1.12022	0.971788	1.13361	1.02235	1.06385	1.07925	1.08169	1.08169	1.06276
55.4697	1.28428	1.16785	1.21507	1.14335	1.0165	1.10692	1.0616	1.01061	1.14101	1.13862	1.19372	1.07119	1.13319		1.11529	0.960088	1.14364	1.00676	1.06565	1.08416	1.08257	1.08257	1.0616
55.5363	1.27868	1.16051	1.21628	1.14144	0.99286	1.11602	1.06533	1.03155	1.13	1.12463	1.16963	1.06887	1.14288		1.12379	0.967721	1.13451	1.00064	1.07115	1.09052	1.08897	1.08897	1.06533
55.603	1.27628	1.15199	1.23488	1.14557	0.996922	1.1087	1.07648	1.02496	1.13525	1.11416	1.16709	1.07309	1.12996		1.10096	0.977355	1.14839	1.01043	1.07021	1.08306	1.0851	1.0851	1.07648
55.6697	1.26402	1.15182	1.22782	1.14196	1.01414	1.1206	1.0648	1.02237	1.14787	1.08228	1.15645	1.06404	1.12659		1.10873	0.963944	1.13833	1.00533	1.07005	1.0781	1.07772	1.07772	1.0648
55.7363	1.27	1.16375	1.22548	1.17099	1.02795	1.11885	1.07865	1.02679	1.14219	1.11624	1.17085	1.07474	1.14629		1.11258	0.972376	1.13761	1.01466	1.07114	1.08525	1.08908	1.08908	1.07865
55.803	1.27585	1.15714	1.22593	1.15977	1.0423	1.1167	1.079	1.02235	1.17061	1.11048	1.15953	1.07224	1.16556		1.11123	0.967596	1.14218	1.00939	1.06994	1.08165	1.08596	1.08596	1.079
55.8697	1.27144	1.15431	1.21012	1.15871	1.00725	1.11868	1.06167	1.01186	1.12091	1.09579	1.16194	1.06343	1.12408		1.11086	0.968294	1.14613	1.02705	1.05793	1.08098	1.08527	1.08527	1.06167
55.9363	1.28494	1.14934	1.24283	1.16167	1.01799	1.11693	1.07169	1.0245	1.15274	1.121	1.17334	1.07674	1.14646		1.11613	0.976112	1.15318	1.01519	1.06981	1.08083	1.0869	1.0869	1.07169
56.003	1.27189	1.15083	1.23741	1.15239	0.998574	1.10718	1.06556	1.02155	1.13058	1.11622	1.16562	1.08104	1.14477		1.11309	0.956424	1.14886	1.02286	1.05358	1.08409	1.08236	1.08236	1.06556
56.0697	1.29378	1.15674	1.24252	1.15475	1.01452	1.10534	1.06347	1.02049	1.12888	1.14354	1.17116	1.06881	1.15031		1.12127	0.969024	1.14973	1.01338	1.06057	1.08157	1.08755	1.08755	1.06347
56.1363	1.25478	1.15828	1.22553	1.15754	1.00312	1.11306	1.05903	1.01061	1.12935	1.11117	1.17315	1.07098	1.16409		1.11003	0.972226	1.14785	1.03277	1.05853	1.08555	1.08223	1.08223	1.05903
56.203	1.28175	1.16101	1.24054	1.15651	1.0217	1.11279	1.06508	1.01174	1.15199	1.10335	1.17375	1.07838	1.17082		1.11941	0.971381	1.15064	1.02723	1.06173	1.08308	1.08465	1.08465	1.06508
56.2697	1.28479	1.16666	1.22319	1.16122	1.06336	1.11381	1.07401	1.02777	1.16418	1.12058	1.16689	1.07895	1.14919		1.12448	0.961243	1.15212	1.03086	1.06105	1.07961	1.08625	1.08625	1.07401
56.3363	1.26458	1.14993	1.22427	1.15758	1.01484	1.11217	1.06789	1.0171	1.13327	1.10472	1.15361	1.06514	1.15002		1.11761	0.960743	1.1378	1.03784	1.06204	1.0885	1.08377	1.08377	1.06789
56.403	1.27705	1.16514	1.2216	1.15057	1.03304	1.1157	1.06898	1.02084	1.14812	1.14644	1.19464	1.08195	1.13106		1.11516	0.966438	1.15929	1.02094	1.06626	1.08062	1.07764	1.07764	1.06898
56.4697	1.28548	1.15887	1.23576	1.15375	1.01415	1.10776	1.07517	1.02248	1.11164	1.17334	1.20752	1.08364	1.14112		1.11525	0.964334	1.15568	1.02911	1.06942	1.08574	1.0848	1.0848	1.07517
56.5363	1.28154	1.16381	1.24093	1.14342	0.999235	1.1221	1.05175	1.02402	1.14477	1.14205	1.18764	1.08213	1.14194		1.10313	0.972671	1.15674	1.02371	1.06584	1.08833	1.09044	1.09044	1.05175
56.603	1.27753	1.17928	1.23069	1.13986	1.00333	1.10625	1.06112	1.01803	1.11645	1.16755	1.22924	1.07873	1.15704		1.1136	0.972147	1.15322	1.01337	1.06435	1.08956	1.09069	1.09069	1.06112
56.6697	1.30416	1.16974	1.24655	1.13419	0.984678	1.10298	1.05091	1.02136	1.11031	1.16383	1.22021	1.08358	1.14139		1.11099	0.96604	1.15525	1.02946	1.05893	1.0859	1.08053	1.08053	1.05091
56.7363	1.29134	1.16464	1.24396	1.14038	0.99538	1.09984	1.06425	1.01935	1.10627	1.1778	1.20939	1.09096	1.12757		1.11029	0.968651	1.16231	1.02338	1.06152	1.08001	1.08813	1.08813	1.06425
56.803	1.28402	1.16403	1.23649	1.15681	0.994789	1.10528	1.06536	1.02209	1.1123	1.15632	1.21347	1.08528	1.12814		1.12434	0.976258	1.16789	1.0337	1.06031	1.08995	1.08981	1.08981	1.06536
56.8697	1.27575	1.17691	1.24755	1.14693	0.996544	1.10503	1.05353	1.02805	1.10979	1.19136	1.20482	1.07435	1.14041		1.12346	0.96349	1.16095	1.02628	1.06327	1.08133	1.08165	1.08165	1.05353
56.9363	1.27852	1.15427	1.23084	1.1533	0.969455	1.1024	1.05358	1.02082	1.12036	1.15915	1.21564	1.07997	1.1301		1.11073	0.966792	1.14841	1.02488	1.06499	1.08537	1.08557	1.08557	1.05358
57.003	1.27633	1.16388	1.24609	1.16561	0.962524	1.10315	1.06967	1.01547	1.1105	1.17099	1.23767	1.07504	1.14341		1.11985	0.97655	1.16077	1.01799	1.06223	1.08818	1.09045	1.09045	1.06967
57.0697	1.26805	1.16489	1.23793	1.14598	0.972105	1.09141	1.0555	1.02929	1.1015	1.16554	1.21939	1.07448	1.12269		1.11395	0.980453	1.14379	1.0134	1.05877	1.08066	1.08749	1.08749	1.0555
57.1363	1.2787	1.16164	1.23629	1.13729	0.98318	1.09871	1.05658	1.02446	1.1074	1.17792	1.2079	1.08226	1.15698		1.11081	0.978867	1.1574	1.01305	1.05942	1.08753	1.08892	1.08892	1.05658
57.203	1.27031	1.17106	1.2399	1.1428	0.965785	1.09461	1.06065	1.01196	1.10672	1.18878	1.22345	1.09003	1.13608		1.11207	0.975824	1.16398	1.02993	1.07098	1.08686	1.08972	1.08972	1.06065
57.2697	1.29013	1.16076	1.24584	1.15319	1.00928	1.09848	1.03918	1.01376	1.11271	1.19596	1.22856	1.08908	1.14967		1.11254	0.977895	1.17108	1.02391	1.06636	1.09006	1.08603	1.08603	1.03918
57.3363	1.27676	1.16045	1.25051	1.16934	0.971017	1.09422	1.05832	1.02824	1.11389	1.17453	1.22738	1.10709	1.14457		1.12252	0.972074	1.17369	1.01963	1.07337	1.09049	1.0797	1.0797	1.05832
57.403	1.28417	1.1676	1.23206	1.15722	0.985636	1.10825	1.05835	1.02228	1.11461	1.16489	1.21402	1.10006	1.12984		1.12015	0.970869	1.14451	1.01979	1.06899	1.08779	1.08153	1.08153	1.05835
57.4697	1.28669	1.17736	1.24388	1.15766	0.99771	1.10348	1.06708	1.02658	1.10009	1.18174	1.21087	1.08115	1.15804		1.12849	0.973111	1.16689	1.01981	1.07692	1.08968	1.08158	1.08158	1.06708
57.5363	1.27413	1.16441	1.24955	1.15837	0.988551	1.11151	1.05441	1.02072	1.10753	1.16825	1.20925	1.08474	1.13925		1.11618	0.968525	1.15467	1.03001	1.06528	1.08491	1.07781	1.07781	1.05441
57.603	1.29118	1.16162	1.24102	1.15376	0.985502	1.08667	1.04778	1.02065	1.0872	1.16436	1.2122	1.08069	1.13402		1.11836	0.967398	1.16087	1.01621	1.06728	1.08391	1.07604	1.07604	1.04778
57.6697	1.27938	1.16936	1.24662	1.15789	0.996033	1.11582	1.06091	1.0276	1.09538	1.13852	1.20509	1.08518	1.12965		1.11297	0.960929	1.15065	1.01116	1.071	1.08661	1.08236	1.08236	1.06091
57.7363	1.28472	1.15524	1.22626	1.13259	0.970603	1.10904	1.06116	1.02408	1.09605	1.15894	1.22035	1.08229	1.1405		1.1012	0.965703	1.15112	1.01005	1.06996	1.08456	1.0856	1.0856	1.06116
57.803	1.27514	1.16821	1.23204	1.15052	0.95243	1.09075	1.04948	1.02502	1.10555	1.16594	1.2216	1.07714	1.12938		1.11785	0.953931	1.14464	1.02122	1.06152	1.08557	1.08283	1.08283	1.04948
57.8697	1.27986	1.16523	1.25649	1.12619	0.946862	1.10968	1.04638	1.00852	1.11775	1.16995	1.2484	1.09004	1.13615		1.11483	0.965213	1.15988	1.01437	1.06316	1.08574	1.08466	1.08466	1.04638
57.9363	1.26487	1.16493	1.23522	1.12953	1.01196	1.10845	1.05787	1.01765	1.08402	1.17056	1.23821	1.09023	1.13618		1.1246	0.959832	1.15993	1.02589	1.06461	1.08624	1.09014	1.09014	1.05787
58.003	1.27358	1.15649	1.24508	1.13974	0.993459	1.11222	1.06295	1.02274	1.10214	1.18912	1.22621	1.09891	1.15044		1.11662	0.979032	1.16886	1.01981	1.08072	1.09631	1.08409	1.08409	1.06295
58.0697	1.27482	1.16368	1.23875	1.13897	1.0014	1.1064	1.08421	1.02387	1.11086	1.17012	1.21682	1.09849	1.15625		1.11649	0.978658	1.16695	1.02842	1.07146	1.09945	1.09218	1.09218	1.08421
58.1363	1.27947	1.15088	1.22494	1.15594	0.995098	1.09859	1.05629	1.02961	1.11768	1.15531	1.21225	1.08073	1.14047		1.12185	0.968479	1.15426	1.00523	1.06735	1.09051	1.08615	1.08615	1.05629
58.203	1.27566	1.15197	1.23266	1.15592	0.997228	1.11344	1.07304	1.02257	1.10623	1.15002	1.20971	1.08191	1.12915		1.11845	0.961557	1.16401	1.02512	1.07161	1.08651	1.08853	1.08853	1.07304
58.2697	1.27562	1.16173	1.23597	1.15609	0.989312	1.09977	1.06391	1.01851	1.10541	1.14941	1.20493	1.07947	1.15659		1.11887	0.962413	1.14342	1.01419	1.06962	1.08083	1.08468	1.08468	1.06391
58.3363	1.28521	1.16502	1.24355	1.16252	1.01575	1.10936	1.06708	1.03668	1.11048	1.16978	1.22764	1.08243	1.15056		1.11733	0.969176	1.16553	1.01086	1.06915	1.08888	1.08517	1.08517	1.06708
58.403	1.27907	1.1583	1.24889	1.17004	0.985054	1.10215	1.06862	1.02098	1.12143	1.15602	1.21	1.07936	1.13987		1.12146	0.957843	1.15442	1.0306	1.07	1.08505	1.08391	1.08391	1.06862
58.4697	1.27823	1.16375	1.24858	1.14567	0.996357	1.1151	1.0607	1.03492	1.11499	1.17387	1.21897	1.08323	1.13951		1.11832	0.964251	1.16316	1.0113	1.07107	1.08799	1.08028	1.08028	1.0607
58.5363	1.2889	1.15647	1.23103	1.15024	0.983052	1.10978	1.05292	1.03365	1.10069	1.16148	1.20747	1.09302	1.13813		1.11623	0.964294	1.15609	1.013	1.07259	1.08858	1.08278	1.08278	1.05292
58.603	1.27318	1.15739	1.24755	1.15057	0.986791	1.11784	1.05333	1.02119	1.12819	1.17315	1.22391	1.08882	1.13002		1.12521	0.974311	1.16008	1.01758	1.07211	1.09406	1.0865	1.0865	1.05333
58.6697	1.28822	1.16254	1.24192	1.15684	0.983722	1.10945	1.05773	1.02439	1.1141	1.19646	1.22172	1.0891	1.14915		1.11536	0.971063	1.16851	1.02703	1.08727	1.08877	1.08943	1.08943	1.05773
58.7363	1.28457	1.16525	1.23443	1.14489	0.959611	1.11237	1.05065	1.01879	1.09672	1.16918	1.20784	1.08346	1.13989		1.1127	0.979719	1.15461	1.02293	1.07031	1.08713	1.07569	1.07569	1.05065
58.803	1.28154	1.16764	1.24587	1.15316	0.980923	1.10061	1.05247	1.02767	1.11631	1.15792	1.20687	1.07887	1.16227		1.11828	0.989924	1.16266	1.02045	1.06391	1.08827	1.0813	1.0813	1.05247
58.8697	1.28458	1.1699	1.24583	1.17248	0.974852	1.1082	1.05679	1.02271	1.12306	1.15219	1.19797	1.06262	1.13928		1.11467	1.00049	1.14983	1.00991	1.07518	1.08695	1.08847	1.08847	1.05679
58.9363	1.29648	1.17719	1.24967	1.16771	0.998479	1.11133	1.0664	1.02737	1.10678	1.15472	1.19716	1.0795	1.13601		1.11756	0.99873	1.16552	1.01321	1.07712	1.08994	1.09007	1.09007	1.0664
59.003	1.29104	1.15766	1.25388	1.17747	0.954783	1.10636	1.06038	1.04391	1.12833	1.1549	1.1952	1.07951	1.12615		1.12082	0.99875	1.16364	1.02376	1.07304	1.09104	1.08808	1.08808	1.06038
59.0697	1.27818	1.16774	1.22572	1.16713	0.987529	1.10999	1.05883	1.03358	1.12007	1.1632	1.19428	1.07553	1.13587		1.11204	0.992963	1.15724	1.0215	1.07161	1.09032	1.08413	1.08413	1.05883
59.1363	1.2815	1.16964	1.24783	1.17672	0.978099	1.09964	1.04869	1.02465	1.1026	1.14443	1.2021	1.07938	1.14018		1.12067	0.99018	1.15566	1.01842	1.07368	1.0915	1.08232	1.08232	1.04869
59.203	1.28273	1.1585	1.25689	1.17051	0.970311	1.09018	1.0657	1.03659	1.10871	1.16503	1.2272	1.08612	1.14216		1.12389	0.984059	1.17304	1.01744	1.07456	1.09197	1.0818	1.0818	1.0657
59.2697	1.30847	1.17056	1.25374	1.1737	0.972232	1.09245	1.05626	1.01575	1.10787	1.16165	1.19704	1.09703	1.14205		1.10549	0.978306	1.15503	1.02767	1.07203	1.0896	1.0771	1.0771	1.05626
59.3363	1.27357	1.16736	1.25763	1.16856	0.988743	1.09862	1.06654	1.02504	1.1238	1.17108	1.20185	1.08282	1.14056		1.12055	0.984014	1.15911	1.02717	1.07846	1.08965	1.08382	1.08382	1.06654
59.403	1.28223	1.17354	1.24573	1.15623	0.94771	1.10616	1.06259	1.03169	1.11175	1.15846	1.22131	1.0826	1.14494		1.12151	0.982708	1.15619	1.01645	1.07224	1.08882	1.07699	1.07699	1.06259
59.4697	1.2706	1.16942	1.23386	1.17503	0.999596	1.10509	1.0724	1.03371	1.11049	1.18029	1.21092	1.0912	1.12578		1.12928	0.974261	1.17028	1.02662	1.07737	1.08735	1.08009	1.08009	1.0724
60	1.29756	1.16724	1.26054	1.16952	0.976684	1.0983	1.05625	1.03133	1.11289	1.16763	1.23246	1.08415	1.14837		1.12956	0.970789	1.16993	1.02334	1.06803	1.08472	1.0814	1.0814	1.05625

## Sheet: 22.12.23
	cilia	cilia	cilia	cilia	cilia	cilia	cilia							soma	soma	soma	soma	soma	soma	soma
0.073667	0.948993	0.949898	1.01043	0.890864	1.02364	1.00737	0.978742							0.978937	0.98238	0.966994	0.974031	1.00995	0.993533	1.00851
0.140333	0.92783	0.980983	0.984057	0.922981	1.01631	1.00498	0.984741							0.978623	0.974409	0.972632	0.97413	1.01455	0.985477	1.0141
0.207	0.930002	0.986044	0.962144	0.913955	1.01031	1.00121	0.976039							0.984574	0.974801	0.970622	0.975721	0.998222	0.98851	1.01018
0.273667	0.923541	0.983519	0.963252	0.922667	1.01192	1.00525	0.977493							0.986086	0.976367	0.976323	0.975717	0.994224	0.99306	1.00809
0.340333	0.930409	0.989585	0.973012	0.929941	0.997739	0.999308	0.972246							0.976687	0.984747	0.973274	0.980351	1.0194	0.990659	1.00956
0.407	0.935736	0.999526	0.978547	0.9308	1.00661	0.990625	0.979019							0.974693	0.986492	0.971875	0.98012	1.00631	0.993098	1.00157
0.473667	0.949115	0.988981	0.959476	0.92809	1.00901	1.00425	0.992814							0.981579	0.984224	0.977845	0.982537	1.00344	0.989269	1.01461
0.540333	0.953085	0.981365	0.991507	0.938575	1.01447	1.00736	0.998127							0.990043	0.982807	0.977916	0.991233	1.00376	1.01689	1.01299
0.607	0.941903	0.996275	0.988673	0.937263	0.998834	1.00889	0.985088							0.985016	0.985966	0.971115	0.98297	1.00382	1.00574	1.00891
0.673667	0.946997	0.984469	0.960939	0.93347	0.992088	1.0094	0.9863							0.983378	0.985242	0.986832	0.989958	1.00136	0.990739	1.0044
0.740333	0.940678	0.995817	0.987398	0.9494	1.00929	1.02253	0.996102							0.990423	0.994433	0.980451	0.990595	1.00167	0.987297	1.00536
0.807	0.928562	0.988354	0.961778	0.946527	0.995074	1.00574	0.974779							0.98507	0.988677	0.974314	0.979934	1.00596	1.00221	0.997482
0.873667	0.937779	0.992688	0.977363	0.954413	1.00333	1.00161	0.991801							0.979953	0.98264	0.985068	0.975451	0.998094	0.999991	1.00515
0.940333	0.950547	0.990622	0.954432	0.954933	1.00984	1.01372	0.999834							0.980497	0.978477	0.985441	0.990649	1.01367	1.01352	1.00452
1.007	0.94432	1.00067	0.977569	0.950146	0.999042	1.00959	0.990987							0.987496	0.992527	0.980752	0.988063	1.00145	0.992001	0.997617
1.07367	0.977495	0.997858	0.981306	0.955554	0.99308	1.01782	1.00679							0.994285	0.990908	0.979135	0.989618	1.01029	0.998772	1.00828
1.14033	0.964636	0.987015	0.965194	0.957269	0.986939	1.02312	1.0024							0.977941	0.985166	0.983021	0.982268	1.00965	1.00174	0.997415
1.207	0.979354	0.98732	0.994595	0.968749	1.00385	0.996673	1.01142							0.981188	0.99319	0.981005	0.984466	1.02074	1.01371	0.994023
1.27367	0.96892	0.995017	0.969819	0.950422	1.00415	1.00157	1.00497							0.988727	0.994575	0.989111	0.98399	1.02096	0.996849	1.01038
1.34033	0.960095	0.996327	0.975112	0.972765	0.991999	0.999592	1.01995							0.980576	0.991324	0.984039	0.977144	0.990835	1.00143	0.99766
1.407	0.979744	0.996863	0.994689	0.976771	0.993373	0.999698	1.01316							0.98748	0.989833	0.983013	0.996242	1.00703	1.00346	0.999586
1.47367	0.968709	0.988392	0.988001	0.963312	0.987749	1.01202	1.01719							0.984161	0.987606	0.989498	0.983394	0.996933	1.00442	0.99888
1.54033	0.977904	0.99457	0.970785	0.986577	0.995571	1.01295	1.02007							0.982015	1.00047	0.991166	0.987429	0.98992	0.997332	1.00433
1.607	0.991903	0.981121	0.983239	0.966119	1.00598	0.989461	1.01263							0.983731	0.989407	0.989941	0.971848	0.992441	0.994943	1.00283
1.67367	0.991951	0.999301	0.99121	0.976705	1.00557	0.985911	1.01321							0.994592	1.00156	0.979342	0.993592	0.998103	0.978774	1.00691
1.74033	0.967621	0.992078	0.983832	0.961969	0.998133	0.999838	1.02034							0.988506	0.979216	0.982389	0.967204	1.00014	1.00358	1.00568
1.807	0.995777	1.01109	1.01793	0.986343	1.00208	1.01007	1.03262							0.994658	0.997196	0.994525	0.989124	0.975704	0.997815	1.01157
1.87367	0.994109	0.989887	1.00473	0.992706	1.0128	1.00683	1.03339							0.979479	0.996081	0.992394	0.99361	1.01278	0.992257	1.00698
1.94033	1.00645	1.00042	0.988449	0.997435	1.01451	0.998303	1.02672							0.973599	0.992927	0.984325	0.97615	1.00101	0.985065	0.998376
2.007	0.971873	1.01731	0.993296	0.987162	1.00766	1.01842	1.03558							0.995723	0.993415	0.984638	0.987381	0.999701	0.998532	1.0114
2.07367	0.989346	1.00852	1.02037	0.982366	1.02689	1.02396	1.02822							0.995266	0.998257	0.991341	0.987132	0.991897	1.00308	1.00162
2.14033	0.983852	1.0039	0.992351	0.985352	1.00568	1.0057	1.02498							0.983114	0.994484	0.999749	0.973799	1.00977	0.981341	1.00581
2.207	1.00929	1.01627	1.00376	0.987795	1.00502	0.993844	1.02012							0.995495	0.999031	0.992414	0.991826	0.993072	1.01331	1.00764
2.27367	0.971181	0.9896	0.994249	0.99328	1.00233	0.996052	1.02727							0.983664	0.999634	0.995909	0.981474	0.987411	1.00727	1.00056
2.34033	1.02103	0.995828	0.980093	1.01038	1.01856	0.997096	1.00985							1.00408	1.00746	0.99848	1.00115	1.00136	0.999127	1.0058
2.407	1.00892	1.00326	0.98448	0.992588	1.00538	0.981458	0.999794							0.992211	1.00044	0.992969	1.00021	0.994683	0.999327	1.00192
2.47367	1.00573	0.994241	1.01563	1.00442	1.00245	1.00197	1.02642							0.995871	1.00215	1.00128	0.995675	0.993235	1.01158	0.995978
2.54033	0.979789	0.994503	0.989493	1.01118	0.999557	1.00671	1.03353							1.00162	1.00165	0.996032	0.999401	0.98936	0.998014	1.00356
2.607	1.00574	0.999061	0.975747	0.990001	1.00087	1.00176	1.00073							0.990273	0.977621	0.997942	0.985379	0.989099	0.993936	0.999766
2.67367	0.98984	0.997767	0.976262	1.00313	0.988799	0.987552	1.01069							0.990603	0.993708	0.992831	0.995357	0.998302	1.0066	0.993244
2.74033	0.987541	1.00429	0.998115	0.987233	1.00641	0.984476	0.999142							0.996025	0.993821	0.998908	0.980251	1.00446	0.99643	0.986826
2.807	0.956061	1.00458	0.975064	0.997048	0.986423	0.981635	1.00008							0.998332	1.0083	0.991474	0.993432	1.00638	1.00876	0.999162
2.87367	0.963786	1.00385	1.00691	1.00863	1.00739	0.991192	0.993467							1.004	1.00389	0.991235	0.997624	1.00358	0.985481	1.00138
2.94033	0.975545	1.00708	0.994476	1.02599	0.988662	0.989213	0.993392							1.00978	1.01154	0.996412	0.99825	0.99897	1.01752	1.0017
3.007	0.983491	0.9991	0.990939	1.01134	0.983303	1.00565	1.00502							0.993327	0.99034	0.995573	1.01053	0.994744	1.00179	0.999227
3.07367	0.994727	1.00518	1.00199	1.02161	0.994118	0.998186	0.990294							0.9977	1.00575	0.998502	1.00324	1.0034	1.00357	0.99641
3.14033	0.99515	0.997121	0.984574	1.01454	0.998705	0.999397	0.991527							0.993698	1.01153	0.998608	1.00306	0.992283	0.997851	0.996163
3.207	0.989353	1.01187	1.01983	1.02113	1.00193	0.990359	0.988342							1.00281	0.994344	1.00541	0.998694	1.00848	1.00066	0.995509
3.27367	0.983158	1.00017	0.998592	1.02249	0.990523	0.985705	1.001							0.982778	1.00129	0.995794	1.0005	1.00191	0.999271	0.998936
3.34033	1.02234	1.01315	1.00386	1.01193	1.00889	1.0042	0.989796							1.00407	1.0045	1.00581	1.00403	0.986259	0.988633	0.998546
3.407	1.01188	0.998276	1.01552	1.01175	0.986388	0.991186	1.01054							1.00577	1.00772	1.00772	1.00437	0.998168	0.997627	1.01156
3.47367	1.01751	1.00003	1.035	1.02776	0.990203	0.998064	1.01121							1.02432	1.02662	1.02245	1.02165	1.01325	1.00816	1.00782
3.54033	0.997897	0.993348	0.988593	1.00406	0.989695	0.969641	0.992283							0.98502	0.988281	0.996869	1.00507	0.975416	0.992953	0.987671
3.607	0.989982	1.00042	0.999618	1.01459	0.974591	0.975713	0.969459							1.00015	0.998328	0.995199	0.99197	0.993917	0.991171	0.988732
3.67367	0.999304	0.997813	1.01988	1.03666	0.995984	1.00019	0.985772							0.999825	0.996511	1.00476	1.0121	0.990315	0.994365	0.989731
3.74033	1.02345	0.997064	0.99977	1.02119	0.989054	0.996294	0.998011							1.00289	0.995002	1.00763	1.01489	0.999366	0.991558	0.989046
3.807	1.03525	1.0157	1.00231	1.02325	0.993271	0.993982	0.99642							0.998262	0.99944	1.00536	1.00791	1.00668	0.992665	0.987958
3.87367	1.04448	0.997743	1.00058	1.01312	0.997565	1.00958	1.0149							1.00683	0.995652	1.00935	1.00494	0.988669	0.997015	0.989852
3.94033	1.05211	1.0066	1.01255	1.01961	1.00179	0.994543	0.978805							1.00527	1.00531	1.01109	1.0093	1.00111	0.995759	0.999258
4.007	1.03503	1.01381	0.995763	1.01291	0.998958	1.00168	1.017							1.00811	0.998202	0.99782	1.014	1.01455	0.990812	0.979471
4.07367	1.02651	1.00133	1.00521	1.02909	0.987995	0.997381	1.0028							1.01049	0.987996	1.00166	1.00799	0.994132	0.998722	0.989577
4.14033	1.05577	1.0279	1.02936	1.04215	1.02321	1.00098	1.00654							1.03353	1.03459	1.02936	1.0247	1.00333	1.01815	1.00839
4.207	1.02941	1.01196	1.0124	1.03073	1.0026	1.00546	1.006							1.02058	1.00721	1.02584	1.02903	1.00834	1.00213	1.00053
4.27367	1.02014	1.00846	1.00557	1.02965	1.00432	0.990233	0.992247							1.01238	1.00772	1.01204	1.00976	0.996683	0.993857	0.989853
4.34033	1.01743	1.00481	1.00113	1.02263	1.00559	0.997385	0.990851							1.01746	1.00909	1.01343	1.01571	0.989443	0.990221	0.979564
4.407	1.02419	1.00444	1.02563	1.03713	0.990139	0.989335	0.980556							1.01905	1.01179	1.01471	1.01097	0.992642	1.0034	0.983568
4.47367	1.04047	1.00232	1.03322	1.03391	1.00172	1.01655	0.991737							1.02604	1.01724	1.02201	1.02358	1.00162	1.00897	0.996173
4.54033	1.03737	1.01161	1.02884	1.0236	1.01177	1.0052	1.00655							1.0136	1.02181	1.03372	1.01538	1.00203	1.00453	0.989591
4.607	1.05545	1.01076	1.02353	1.03079	0.998496	1.01552	1.00779							1.02162	1.0181	1.00282	1.01311	0.992548	1.01675	0.996026
4.67367	1.05905	1.00931	1.00231	1.03818	1.00715	1.00704	0.999886							1.00324	1.01247	1.01369	1.02673	0.993194	1.0119	0.995031
4.74033	1.03275	1.01299	1.01905	1.05606	0.989699	1.00636	0.988267							1.00775	1.00328	1.02518	1.01351	0.993682	0.99973	1.00186
4.807	1.06127	1.01797	1.03942	1.04477	1.01687	1.00512	1.00428							1.02355	1.02897	1.03381	1.02368	1.02013	1.00904	1.00003
4.87367	1.03515	0.999542	1.00345	1.04581	0.983529	1.00836	0.99338							1.01377	0.997745	1.00781	1.00978	0.99477	1.00817	0.991638
4.94033	1.06265	1.00881	1.02169	1.04868	0.997013	0.995274	0.997168							1.01682	1.0199	1.03179	1.0177	1.00043	1.00379	1.00421
5.007	1.0539	1.02285	1.02105	1.06472	1.00379	1.00348	0.985527							1.02375	1.02179	1.02852	1.02826	0.994339	1.0074	0.992987
5.07367	1.05223	1.01463	1.02835	1.05705	1.00155	0.986531	0.988176							1.01388	1.01735	1.01141	1.02025	0.994609	0.996954	0.995037
5.14033	1.03877	0.987817	1.03547	1.04851	0.982563	0.985533	0.969758							1.0169	1.01113	1.02717	1.0274	0.983916	1.00698	0.99348
5.207	1.06878	1.00843	1.02485	1.07286	1.0058	1.0007	0.995473							1.03386	1.01228	1.03038	1.02677	1.00212	1.00374	1.00494
5.27367	1.07521	1.00072	1.02732	1.0796	0.992109	0.994975	0.978278							1.02765	1.02028	1.02516	1.02799	1.01273	1.01467	1.00313
5.34033	1.08757	0.990855	1.03717	1.05527	0.973293	1.0024	0.976512							1.02638	1.02141	1.02886	1.02591	1.00325	1.00241	0.998488
5.407	1.04774	0.991387	1.02692	1.05523	0.991902	0.985846	0.995406							1.02775	1.01682	1.03462	1.0301	0.982607	0.998802	0.994613
5.47367	1.09275	1.0106	1.03279	1.06165	0.994226	0.996278	0.99505							1.03661	1.01712	1.03278	1.0235	1.00314	1.00617	1.00231
5.54033	1.06347	1.00756	1.05449	1.0565	1.00082	0.992125	0.99984							1.03411	1.0244	1.03709	1.03365	0.998957	1.00947	1.01312
5.607	1.05315	1.01944	1.05164	1.06421	0.993498	0.990823	0.985312							1.03836	1.01165	1.0422	1.0324	1.00915	1.00775	0.997635
5.67367	1.06199	1.01239	1.05164	1.07515	0.992877	0.987064	0.994429							1.0429	1.02572	1.0329	1.03538	0.996046	1.01113	0.988704
5.74033	1.05818	1.01623	1.04356	1.05118	0.9759	0.979046	0.983873							1.04155	1.01656	1.03281	1.03489	0.992965	1.00372	0.993153
5.807	1.02756	0.990765	1.04459	1.04421	0.972371	0.984855	0.968806							1.03712	1.02209	1.02299	1.02947	1.00011	1.01102	0.987835
5.87367	1.04958	1.0238	1.04463	1.06735	0.983262	0.980354	0.985549							1.04864	1.0243	1.03903	1.03984	1.00184	1.00854	1.00062
5.94033	1.03503	1.00531	1.02595	1.05036	0.98154	0.991959	0.975838							1.04474	1.0187	1.03321	1.03742	1.00016	1.01179	0.998921
6.007	1.04342	1.01383	1.04566	1.05916	0.978274	0.978681	0.975985							1.04334	1.01441	1.03396	1.04281	0.992527	1.00645	0.992244
6.07367	1.05401	1.02113	1.04996	1.04275	0.986004	0.982476	0.976839							1.05251	1.01722	1.03003	1.03491	0.996157	1.00178	0.999405
6.14033	1.03607	1.0095	1.03619	1.05427	0.96569	0.983605	0.971955							1.04396	1.01226	1.03651	1.03185	0.986654	1.00437	0.993471
6.207	1.05182	1.00866	1.02489	1.06048	0.985682	0.978718	0.959967							1.03862	1.01009	1.03741	1.0361	0.987029	1.00955	0.984626
6.27367	1.07647	1.01054	1.01672	1.0626	0.977207	0.997604	0.976108							1.04389	1.01261	1.04071	1.04833	0.992165	1.01491	0.996305
6.34033	1.06181	1.01907	1.0237	1.05872	0.996777	0.990355	0.980744							1.0391	1.01408	1.04617	1.04614	0.983101	1.01915	0.99642
6.407	1.08759	1.02171	1.05216	1.06209	0.972354	1.00275	1.00157							1.04083	1.0136	1.03749	1.04183	0.979863	1.01655	0.995313
6.47367	1.08627	1.01794	1.05641	1.06665	0.982908	0.993352	0.989472							1.04209	1.01691	1.04425	1.04695	0.999423	1.01787	0.986221
6.54033	1.1093	1.02108	1.02758	1.06185	0.988559	0.997673	0.989689							1.03871	1.01664	1.04847	1.04411	0.997241	0.999051	0.989946
6.607	1.06883	1.01401	1.05312	1.07438	0.977849	0.983533	0.960217							1.03296	1.01567	1.04825	1.05405	0.989283	1.00345	0.993981
6.67367	1.08383	1.01096	1.03212	1.07375	0.97278	0.992393	0.970156							1.02609	1.01872	1.05188	1.04449	0.987609	1.01762	0.99076
6.74033	1.07079	1.01189	1.03132	1.07183	0.961022	0.978975	0.968973							1.03005	1.00904	1.04556	1.0299	0.990154	1.01093	0.993318
6.807	1.05845	1.01902	1.0171	1.08934	0.961637	0.976204	0.961014							1.02885	1.01096	1.04963	1.03849	0.991045	0.996226	0.988927
6.87367	1.04868	0.993084	1.01013	1.07519	0.966877	0.998512	0.949246							1.01819	1.00123	1.04214	1.03228	0.987187	1.00337	0.973881
6.94033	1.07022	1.02097	1.03868	1.09395	0.976081	0.996223	0.958674							1.03038	1.02953	1.05525	1.04539	1.00927	1.02839	1.00032
7.007	1.07933	0.999511	1.03989	1.07632	0.95891	0.978713	0.971673							1.03629	1.023	1.03682	1.03864	0.978321	1.00424	0.992485
7.07367	1.07416	1.00062	1.0414	1.08082	0.959121	0.981335	0.954274							1.02573	1.01332	1.05006	1.05375	1.00478	1.01519	0.998536
7.14033	1.08691	1.00865	1.04359	1.08724	0.969993	0.973588	0.953685							1.04031	1.0176	1.05716	1.03605	1.00762	1.00703	0.997629
7.207	1.09472	1.01072	1.02687	1.07627	0.963122	0.983081	0.953626							1.03002	1.01917	1.0566	1.03135	0.977549	1.02094	0.980924
7.27367	1.09548	1.003	1.05216	1.09877	0.955563	0.987194	0.951755							1.03142	1.02206	1.06367	1.03928	0.985747	1.01575	0.996628
7.34033	1.10631	1.00829	1.03036	1.08887	0.972964	0.988721	0.952072							1.02382	1.02898	1.05339	1.03882	1.00148	1.01619	0.990447
7.407	1.09145	1.01641	1.03705	1.10577	0.967079	0.990823	0.957572							1.02299	1.02448	1.04832	1.0375	0.988507	1.0228	0.986443
7.47367	1.10193	1.00884	1.06669	1.10072	0.984954	0.985945	0.960731							1.03622	1.0381	1.05668	1.03788	1.00084	1.01737	1.00112
7.54033	1.11684	1.00951	1.0411	1.09717	0.971724	0.990317	0.95722							1.02555	1.0252	1.05131	1.05492	1.01498	1.01295	0.980642
7.607	1.11336	1.00187	1.0347	1.0974	0.97381	0.995504	0.954299							1.03679	1.02374	1.06122	1.04154	0.994817	1.01145	0.998418
7.67367	1.10488	1.01165	1.03342	1.11548	0.974051	0.997942	0.958853							1.02807	1.02794	1.04719	1.03798	1.00306	1.01583	0.994325
7.74033	1.15353	1.01284	1.04212	1.10499	0.981175	1.00531	0.971904							1.02966	1.03349	1.06242	1.05582	0.999213	1.00645	0.999892
7.807	1.1012	1.01521	1.03689	1.10966	0.974829	1.01534	0.970524							1.02509	1.02593	1.0521	1.03459	0.997216	1.0074	0.9879
7.87367	1.10952	1.01393	1.0284	1.09517	0.983817	1.02059	0.961056							1.03165	1.02548	1.05468	1.05247	1.00082	1.00593	0.978336
7.94033	1.11326	1.01111	1.05154	1.09993	0.994401	1.01682	0.978503							1.03265	1.03097	1.06924	1.04897	1.00423	1.00661	0.996078
8.007	1.10187	1.01854	1.03184	1.09479	0.986496	1.00505	0.964255							1.02623	1.02674	1.04707	1.03785	1.01578	1.00385	0.994292
8.07367	1.13105	1.01244	1.05147	1.11256	0.987051	1.01419	0.956281							1.02874	1.02106	1.05711	1.04964	0.991948	0.998347	0.983065
8.14033	1.09657	1.02096	1.04405	1.11137	0.983984	1.01901	0.96816							1.03469	1.03019	1.06008	1.03667	1.00276	1.01719	0.986883
8.207	1.10192	1.0234	1.04692	1.11543	0.983704	1.00797	0.950549							1.03094	1.03573	1.06309	1.05376	0.996956	1.00364	0.984159
8.27367	1.12813	1.0172	1.06262	1.1039	0.985294	1.01065	0.962351							1.02896	1.03856	1.06591	1.04473	0.987415	1.01017	0.977287
8.34033	1.13594	1.0224	1.07037	1.10464	0.986652	0.999892	0.957362							1.0314	1.02802	1.06627	1.05088	0.992729	1.00928	0.991422
8.407	1.09086	1.01154	1.05425	1.09747	0.973903	0.995055	0.952112							1.02818	1.02594	1.05844	1.0491	0.985408	1.00784	0.988611
8.47367	1.11084	1.0198	1.04525	1.10312	0.985393	1.00354	0.946193							1.02798	1.03187	1.06567	1.04732	0.997644	1.00958	0.979271
8.54033	1.10941	1.02318	1.06077	1.10315	0.965577	0.978971	0.946934							1.0324	1.02537	1.0661	1.05323	0.998238	1.00988	0.978956
8.607	1.10184	1.00615	1.03572	1.08497	0.964152	0.98611	0.956965							1.02655	1.02732	1.06444	1.04007	1.00508	1.00193	0.979841
8.67367	1.12898	1.01879	1.05142	1.11395	0.989188	0.976658	0.966669							1.02642	1.04179	1.05904	1.06253	1.00055	1.01598	0.989902
8.74033	1.10346	1.0119	1.0503	1.10947	0.989319	1.00456	0.950038							1.03838	1.03454	1.05852	1.06332	1.01379	1.00452	0.990686
8.807	1.12981	1.02799	1.04732	1.12942	0.975865	1.00168	0.938424							1.03339	1.0335	1.06395	1.05668	0.999683	1.01774	0.985894
8.87367	1.13372	1.02651	1.04798	1.11293	0.979854	0.996513	0.954169							1.02795	1.03861	1.06896	1.04991	1.00212	1.00786	0.989484
8.94033	1.11018	1.01635	1.03062	1.09769	0.983396	0.995162	0.956701							1.0303	1.03346	1.0691	1.05288	1.00959	1.0036	0.988188
9.007	1.14415	1.01886	1.05947	1.10372	0.971673	1.00966	0.940472							1.03046	1.03545	1.06489	1.04693	0.999641	1.00959	0.99528
9.07367	1.14152	1.01439	1.03919	1.11226	0.976726	0.993457	0.948495							1.04301	1.03233	1.06713	1.04044	1.01026	1.01775	0.987721
9.14033	1.12897	1.0174	1.06735	1.10974	0.975507	0.993739	0.950445							1.03775	1.03914	1.06577	1.04697	1.00631	1.01113	0.977599
9.207	1.131	1.02533	1.04288	1.10609	0.977041	0.986757	0.941837							1.03227	1.02981	1.05656	1.03961	0.980788	1.00751	0.978987
9.27367	1.10417	1.01724	1.04611	1.10094	0.980032	1.00029	0.94094							1.04277	1.03262	1.06928	1.04719	1.00117	1.01454	0.983047
9.34033	1.12751	1.01962	1.04671	1.1134	0.995747	0.980008	0.956588							1.02862	1.03333	1.06114	1.05286	0.98127	1.00681	0.986296
9.407	1.10259	1.01864	1.05478	1.10674	0.98745	0.985509	0.952957							1.03435	1.03744	1.06963	1.04592	0.999202	1.01162	0.987127
9.47367	1.11709	1.02791	1.06523	1.11806	0.992928	0.977601	0.951958							1.05201	1.04899	1.07175	1.05943	0.997361	1.01981	0.989921
9.54033	1.09766	1.02787	1.04255	1.12068	0.98501	0.986754	0.945184							1.04718	1.05261	1.09005	1.06815	0.998365	1.01781	0.986764
9.607	1.11323	1.01982	1.03699	1.11387	0.979808	0.982313	0.93525							1.0438	1.04202	1.0852	1.04655	0.995223	1.00815	0.981396
9.67367	1.11552	1.02307	1.04512	1.1049	0.980002	0.988597	0.929404							1.04659	1.038	1.08289	1.06242	0.986323	1.0051	0.982975
9.74033	1.11924	1.01919	1.04706	1.09867	0.984986	0.982701	0.9319							1.04184	1.04045	1.06967	1.05053	1.00005	1.00569	0.977783
9.807	1.12818	1.03751	1.07498	1.11003	1.00546	1.01327	0.988843							1.05072	1.04671	1.08199	1.05864	1.01154	1.01112	0.976865
9.87367	1.13653	1.02612	1.0606	1.10486	1.00308	1.00223	0.967278							1.04464	1.04356	1.07663	1.0596	1.0032	1.0068	0.987161
9.94033	1.10594	1.00059	1.04908	1.1086	0.952415	0.976839	0.946812							1.03649	1.03812	1.06892	1.0563	1.00392	1.00428	0.989804
10.007	1.10518	1.03783	1.05129	1.11155	0.982771	1.00255	0.960873							1.03694	1.04102	1.06941	1.06165	1.01282	1.01964	0.98453
10.0737	1.12289	1.02772	1.05064	1.09437	0.987928	0.985018	0.966349							1.03703	1.04677	1.06558	1.06167	0.998993	1.01326	0.977257
10.1403	1.11884	1.04	1.08156	1.1019	0.994441	0.991523	0.975475							1.04153	1.04804	1.07682	1.06467	1.0033	1.01872	0.98888
10.207	1.12394	1.04024	1.07686	1.11309	1.00518	0.996122	0.972073							1.04981	1.04921	1.07738	1.05811	1.00706	1.00016	0.981778
10.2737	1.1281	1.02522	1.06208	1.10828	0.985947	0.992928	0.968435							1.04363	1.04665	1.08285	1.04912	0.995355	1.01367	0.983104
10.3403	1.11669	1.01822	1.07615	1.11422	0.993255	0.995535	0.975373							1.03853	1.04517	1.08916	1.05729	1.02417	1.01439	0.981247
10.407	1.13219	1.03393	1.08762	1.11062	0.989231	0.99945	0.977154							1.04861	1.04476	1.08261	1.06106	1.0142	1.01326	0.987795
10.4737	1.13083	1.03867	1.05969	1.12922	0.986919	1.00915	0.971561							1.04335	1.04938	1.07602	1.05715	1.00039	1.01152	0.995816
10.5403	1.1635	1.07203	1.11755	1.13133	1.045	1.03041	0.987515							1.07681	1.07743	1.10816	1.0865	1.03344	1.03414	1.01334
10.607	1.11659	1.00485	1.03027	1.09406	1.00974	1.00277	0.968306							1.02305	1.02684	1.05883	1.0371	1.00331	1.00178	0.983503
10.6737	1.13977	1.03088	1.06978	1.10116	1.00047	0.991478	0.981602							1.04722	1.04352	1.07417	1.06122	1.02029	1.02184	1.00081
10.7403	1.14526	1.04821	1.08665	1.11321	1.04352	1.02348	0.985615							1.06113	1.07376	1.08894	1.07492	1.01816	1.02804	1.01683
10.807	1.14434	1.0342	1.0547	1.10351	1.0161	1.02084	0.971422							1.06946	1.06666	1.08989	1.04024	1.02029	1.02378	1.00932
10.8737	1.14044	1.0387	1.09703	1.10797	1.00407	1.01692	0.962901							1.07434	1.07272	1.09784	1.0631	1.02176	1.01654	1.01702
10.9403	1.12913	1.0502	1.09932	1.11133	1.02339	1.01924	0.987077							1.07639	1.08687	1.08504	1.07263	1.01254	1.03109	1.0168
11.007	1.13241	1.05125	1.0915	1.11158	1.01462	1.01605	0.981292							1.06213	1.07412	1.09828	1.06169	1.02823	1.02621	1.01863
11.0737	1.16243	1.04289	1.07882	1.1275	0.996674	1.00757	0.975437							1.07982	1.0804	1.10405	1.06745	1.01932	1.02117	1.01251
11.1403	1.13402	1.03508	1.09195	1.13955	1.00933	1.01505	0.993823							1.09226	1.10466	1.09721	1.07895	1.02278	1.03463	1.02361
11.207	1.1486	1.05393	1.10743	1.1179	1.01861	1.03944	0.972748							1.09151	1.08469	1.10427	1.06277	1.0226	1.02303	1.01866
11.2737	1.1559	1.05202	1.10706	1.12437	1.02213	1.04025	0.97232							1.08354	1.10148	1.10255	1.08189	1.00946	1.03881	1.01715
11.3403	1.1921	1.06725	1.09093	1.12424	1.01432	1.0468	0.988683							1.09863	1.09524	1.10532	1.07651	1.02685	1.03673	1.02039
11.407	1.16638	1.04631	1.11288	1.12404	1.03077	1.03139	0.970523							1.10057	1.1077	1.11846	1.06951	1.03072	1.04168	1.02556
11.4737	1.15182	1.05438	1.10202	1.10694	1.03139	1.04914	0.994029							1.10144	1.10224	1.10134	1.07589	1.03124	1.03938	1.02395
11.5403	1.15735	1.05544	1.10439	1.12978	1.02621	1.0334	0.963913							1.11984	1.12011	1.10463	1.08041	1.02787	1.03406	1.01596
11.607	1.15988	1.05044	1.09411	1.13253	1.0125	1.02834	0.977021							1.12	1.11828	1.11099	1.08748	1.02449	1.05186	1.02076
11.6737	1.18969	1.06154	1.09713	1.11957	1.01948	1.04296	0.98223							1.11378	1.12851	1.11286	1.08512	1.04102	1.04415	1.01371
11.7403	1.16704	1.04882	1.11024	1.14473	1.03481	1.05853	0.963127							1.11452	1.10695	1.1148	1.07805	1.03424	1.04409	1.01021
11.807	1.17935	1.06385	1.11569	1.14258	1.02633	1.05917	0.983178							1.12002	1.12576	1.12429	1.08952	1.04314	1.04298	1.0179
11.8737	1.16191	1.06173	1.10655	1.13099	1.03636	1.0383	0.990454							1.12644	1.11067	1.11096	1.09047	1.03453	1.03914	1.01049
11.9403	1.15918	1.03673	1.07752	1.1099	1	1.03474	0.988509							1.09811	1.07831	1.08935	1.07599	1.03424	1.03821	1.01016
12.007	1.19135	1.06122	1.10373	1.13186	1.02318	1.03358	0.983232							1.12122	1.1121	1.11899	1.0991	1.03576	1.04277	1.01847
12.0737	1.20063	1.05229	1.08891	1.15097	1.02278	1.05466	0.989052							1.11691	1.11794	1.11074	1.1015	1.02823	1.03943	1.01389
12.1403	1.19094	1.05269	1.1161	1.14527	1.02163	1.04725	0.986727							1.12605	1.10675	1.1186	1.09315	1.04155	1.02774	1.03046
12.207	1.19309	1.06149	1.11166	1.12983	1.02167	1.06026	0.977761							1.12955	1.11887	1.12435	1.10521	1.03992	1.03992	1.03307
12.2737	1.18693	1.0771	1.15436	1.14475	1.04414	1.05909	1.00481							1.13452	1.13907	1.1447	1.11756	1.05567	1.0587	1.0288
12.3403	1.16959	1.05091	1.12831	1.1285	1.01305	1.04244	0.994279							1.12707	1.11349	1.11347	1.1075	1.04694	1.04136	1.01493
12.407	1.18371	1.05721	1.12135	1.13574	1.04095	1.05103	0.995028							1.13132	1.11455	1.11766	1.10226	1.04182	1.03234	1.02343
12.4737	1.17963	1.06242	1.11395	1.13701	1.02313	1.03114	0.981078							1.13041	1.12383	1.10688	1.09616	1.03105	1.0383	1.01429
12.5403	1.18328	1.04658	1.10942	1.12929	0.99673	1.04006	0.95447							1.13645	1.12931	1.11485	1.10381	1.05545	1.04404	1.01951
12.607	1.1806	1.04448	1.11	1.14911	0.999156	1.03856	0.941193							1.14333	1.13774	1.11958	1.1011	1.02491	1.05288	1.02059
12.6737	1.18173	1.06856	1.12229	1.14729	1.00558	1.03237	0.96728							1.14401	1.13276	1.13173	1.10429	1.05106	1.04225	1.02432
12.7403	1.1918	1.0749	1.11868	1.14259	1.01647	1.04575	0.973537							1.13295	1.13715	1.11999	1.09623	1.04212	1.04947	1.02873
12.807	1.18449	1.05936	1.09903	1.14889	1.01787	1.03745	0.964409							1.13087	1.12392	1.12105	1.09599	1.02691	1.03785	1.02585
12.8737	1.18797	1.0614	1.13417	1.13381	1.03149	1.04816	0.971523							1.13696	1.13578	1.1263	1.09157	1.03899	1.037	1.0246
12.9403	1.18535	1.04806	1.11688	1.15417	1.01054	1.04963	0.970226							1.13891	1.13916	1.12402	1.10862	1.04467	1.04396	1.03465
13.007	1.1918	1.0514	1.11021	1.14768	1.011	1.03615	0.964752							1.14045	1.13377	1.12559	1.08828	1.05754	1.0383	1.02297
13.0737	1.19702	1.05975	1.13684	1.16291	1.02129	1.05162	0.984084							1.15567	1.15369	1.14635	1.1067	1.06882	1.05163	1.04928
13.1403	1.20152	1.05725	1.13073	1.15231	1.01277	1.04677	0.983487							1.13564	1.12246	1.11246	1.09586	1.04363	1.03729	1.02176
13.207	1.2041	1.07179	1.15612	1.1658	1.03922	1.04874	0.983742							1.15383	1.14882	1.13022	1.11411	1.05188	1.04107	1.03575
13.2737	1.20469	1.0525	1.13534	1.15099	1.03643	1.04163	0.967609							1.144	1.1428	1.12231	1.1083	1.0388	1.05381	1.03546
13.3403	1.21655	1.05718	1.12188	1.17507	1.03585	1.03861	0.957214							1.14788	1.13352	1.12352	1.11595	1.05108	1.04886	1.03927
13.407	1.19187	1.05424	1.12283	1.15576	1.03857	1.0713	0.976492							1.12497	1.13763	1.12652	1.10255	1.04043	1.03398	1.0354
13.4737	1.20529	1.05417	1.136	1.16787	1.03926	1.04856	0.974809							1.13814	1.13897	1.1246	1.1096	1.04441	1.03964	1.02613
13.5403	1.22912	1.06859	1.15136	1.17553	1.04813	1.07182	0.973611							1.1592	1.16161	1.12877	1.11917	1.04913	1.05389	1.04074
13.607	1.19929	1.05421	1.11356	1.15358	1.02598	1.04627	0.953644							1.14141	1.13043	1.11763	1.09992	1.03835	1.05346	1.02599
13.6737	1.21229	1.04843	1.11694	1.16216	1.04074	1.05653	0.965229							1.13489	1.13218	1.12591	1.1049	1.05037	1.05207	1.02416
13.7403	1.20638	1.05532	1.12619	1.15514	1.0198	1.04211	0.967495							1.13599	1.13334	1.11962	1.10024	1.03056	1.04967	1.03553
13.807	1.21852	1.0863	1.12006	1.16888	1.05174	1.04197	0.994911							1.13627	1.14267	1.1347	1.10331	1.04925	1.04568	1.03081
13.8737	1.21268	1.08274	1.12085	1.14447	1.03947	1.05658	0.98663							1.16085	1.15399	1.14249	1.11973	1.05529	1.05306	1.03547
13.9403	1.18847	1.07478	1.13007	1.16397	1.03092	1.06426	0.991424							1.15465	1.15675	1.13286	1.10269	1.05089	1.04538	1.0357
14.007	1.1925	1.0567	1.10785	1.13389	1.02624	1.05132	0.982545							1.12943	1.11949	1.10794	1.09108	1.02365	1.03175	1.0182
14.0737	1.22834	1.09102	1.16887	1.17975	1.05367	1.06269	1.00411							1.17474	1.17298	1.15046	1.12113	1.064	1.06595	1.03875
14.1403	1.19688	1.05888	1.13369	1.14379	1.03133	1.05076	0.972484							1.15316	1.14586	1.12187	1.1028	1.04839	1.05343	1.03643
14.207	1.18566	1.05508	1.11092	1.15605	1.02522	1.05551	0.963651							1.14357	1.14379	1.12983	1.1062	1.03116	1.03931	1.03325
14.2737	1.20147	1.054	1.15206	1.15485	1.04006	1.06665	0.982596							1.15119	1.14289	1.12538	1.09585	1.03401	1.04726	1.03335
14.3403	1.17437	1.02602	1.09143	1.13896	1.0218	1.04135	0.96182							1.12489	1.11947	1.09955	1.0999	1.03128	1.05791	1.01476
14.407	1.18615	1.05346	1.12562	1.14517	1.02886	1.04987	0.970366							1.13352	1.13724	1.11958	1.09679	1.03795	1.04618	1.02516
14.4737	1.18615	1.05839	1.11068	1.15748	1.02614	1.06209	0.985367							1.14249	1.15225	1.12076	1.09265	1.04864	1.04206	1.01929
14.5403	1.1832	1.06204	1.13707	1.1578	1.02992	1.0489	0.966467							1.14262	1.14453	1.12709	1.11213	1.03633	1.05339	1.02285
14.607	1.18339	1.05503	1.12205	1.1297	1.01464	1.03872	0.96648							1.13245	1.14722	1.1011	1.10844	1.03045	1.04936	0.996255
14.6737	1.16923	1.05836	1.14599	1.14086	1.01415	1.04918	0.961456							1.14425	1.14872	1.14004	1.10493	1.01852	1.06103	1.00474
14.7403	1.19586	1.03287	1.12406	1.14933	0.992743	1.03541	0.955439							1.12601	1.12101	1.12483	1.09761	1.01684	1.0382	0.995144
14.807	1.18467	1.04768	1.11333	1.15491	1.01169	1.03376	0.952012							1.12552	1.12172	1.13374	1.11118	1.02873	1.03583	0.997052
14.8737	1.19017	1.02957	1.12435	1.1596	1.0071	1.03183	0.966449							1.11373	1.11808	1.11314	1.10336	1.01129	1.04242	0.984674
14.9403	1.15884	1.02856	1.11706	1.13094	1.01499	1.0342	0.962446							1.09614	1.09516	1.11033	1.10401	1.01113	1.01278	0.987813
15.007	1.16523	1.0294	1.13578	1.13811	1.01729	1.05876	0.955908							1.09891	1.09986	1.11096	1.09791	1.01507	1.01139	0.982745
15.0737	1.18382	1.04036	1.12921	1.14808	0.992929	1.03279	0.960229							1.07779	1.09201	1.11746	1.1091	1.00438	1.03945	0.988122
15.1403	1.17546	1.03092	1.12248	1.17217	1.00867	1.02522	0.958265							1.08806	1.08775	1.11572	1.10845	1.0146	1.00771	0.982528
15.207	1.13156	1.01888	1.10153	1.13534	1.00791	1.02483	0.948187							1.06766	1.08364	1.11878	1.10909	0.997887	1.0218	0.972627
15.2737	1.16808	1.0201	1.12187	1.14169	1.01226	1.02915	0.948364							1.08566	1.08484	1.12041	1.10127	1.01368	1.01192	0.966924
15.3403	1.14806	1.03461	1.15753	1.15017	1.00526	1.03297	0.950715							1.07646	1.09783	1.11525	1.09946	1.00873	1.02336	0.994239
15.407	1.14961	1.02256	1.12126	1.14103	1.00508	1.01667	0.949836							1.0763	1.07069	1.10251	1.09316	0.999691	1.01685	0.974724
15.4737	1.14861	1.03173	1.13529	1.12422	1.01611	1.02222	0.960248							1.07262	1.08734	1.11527	1.10358	1.01994	1.01512	0.980649
15.5403	1.15805	1.02892	1.11255	1.12984	1.01139	1.01453	0.952559							1.07601	1.08061	1.10603	1.09681	1.00491	1.01763	0.980545
15.607	1.1462	1.03275	1.11343	1.14302	1.02296	1.02032	0.960097							1.07423	1.08492	1.10713	1.08808	1.01401	1.02367	0.974942
15.6737	1.13855	1.013	1.11905	1.13868	1.00609	1.01322	0.956827							1.06651	1.0792	1.09445	1.09456	1.00659	1.01135	0.973274
15.7403	1.13477	1.02848	1.11634	1.1266	0.992736	0.993819	0.944464							1.06773	1.0736	1.10515	1.10922	0.996091	1.02161	0.978342
15.807	1.13908	1.02782	1.12395	1.12083	0.999803	0.996923	0.949907							1.07916	1.07567	1.1119	1.0894	1.02263	1.0155	0.973768
15.8737	1.14787	1.01533	1.11621	1.12746	1.01086	1.01338	0.945658							1.07224	1.07453	1.09354	1.09194	1.0188	1.01071	0.980879
15.9403	1.16454	1.01304	1.12956	1.13342	0.984113	0.993239	0.947166							1.06448	1.07609	1.0915	1.07676	1.00481	1.01192	0.975382
16.007	1.16669	1.02311	1.11982	1.15051	0.99715	1.01002	0.951306							1.06461	1.09392	1.10613	1.07913	1.01582	1.02445	0.98357
16.0737	1.15428	1.03261	1.119	1.15228	1.00974	1.0151	0.940618							1.07394	1.08646	1.10743	1.08055	1.00629	1.01811	0.981087
16.1403	1.18591	1.02641	1.10314	1.13244	1.01961	1.01512	0.97249							1.05849	1.07969	1.0939	1.08286	1.02497	1.02122	0.983059
16.207	1.16602	1.03157	1.10346	1.13001	1.01406	1.02354	0.962138							1.06676	1.09301	1.10497	1.08059	1.00878	1.02988	0.985485
16.2737	1.13688	1.03216	1.13196	1.13766	1.01276	1.0214	0.943637							1.06701	1.0927	1.10311	1.08599	1.01831	1.02282	0.97621
16.3403	1.13993	1.02878	1.11487	1.13452	1.003	1.02522	0.944743							1.06795	1.07871	1.10582	1.07535	1.00037	1.00855	0.97662
16.407	1.14936	1.02843	1.11804	1.1273	1.01299	1.00895	0.941829							1.07039	1.0822	1.10733	1.09744	1.01371	1.02448	0.974469
16.4737	1.16692	1.02128	1.11611	1.12221	0.996895	1.00984	0.93737							1.06862	1.08564	1.09486	1.08548	1.0133	1.0237	0.982921
16.5403	1.15871	1.03957	1.1236	1.13305	1.02243	1.01058	0.959617							1.07749	1.10014	1.11395	1.07686	1.01974	1.01595	0.983531
16.607	1.15665	1.03896	1.10257	1.1217	1.01707	1.02359	0.956185							1.06085	1.08836	1.10551	1.07547	1.01918	1.00901	0.976344
16.6737	1.17218	1.03187	1.12922	1.13798	1.01557	1.0194	0.97752							1.06094	1.09144	1.09715	1.0669	1.02275	1.0061	0.979934
16.7403	1.15085	1.02979	1.1091	1.11833	1.02532	1.03482	0.970401							1.07645	1.08374	1.10941	1.07993	1.02679	1.0195	0.979381
16.807	1.17107	1.02358	1.10739	1.13277	1.02102	1.00959	0.964712							1.06024	1.08773	1.10389	1.08561	1.01579	1.01792	0.98049
16.8737	1.15777	1.04016	1.12424	1.13119	1.0325	1.02118	0.971784							1.06603	1.10251	1.11667	1.08918	1.02379	1.01546	0.977191
16.9403	1.14454	1.0414	1.12459	1.12244	1.041	1.03046	0.976812							1.07953	1.09592	1.10739	1.08664	1.02114	1.00828	0.974071
17.007	1.14514	1.04339	1.11213	1.12082	1.02053	1.01151	0.950851							1.06176	1.09481	1.10382	1.0826	1.01438	1.02119	0.964649
17.0737	1.12509	1.04021	1.11727	1.11505	1.02702	1.02689	0.970085							1.07259	1.0966	1.11481	1.09234	1.00908	1.02042	0.968744
17.1403	1.11571	1.04575	1.11944	1.13161	1.0357	1.02313	0.969031							1.06217	1.09772	1.11234	1.08998	1.03321	1.02704	0.97595
17.207	1.12501	1.03135	1.13513	1.13286	1.01733	1.00745	0.95183							1.06081	1.10085	1.11379	1.07492	1.00959	1.02214	0.97531
17.2737	1.15999	1.0391	1.10648	1.13334	1.01913	1.01052	0.943914							1.06324	1.10022	1.10845	1.08022	1.01691	1.01467	0.966593
17.3403	1.14805	1.02633	1.11134	1.14241	1.01782	1.02784	0.973292							1.07736	1.1004	1.12169	1.09434	1.02437	1.01976	0.982759
17.407	1.17263	1.02539	1.13084	1.13494	1.00509	1.00168	0.965166							1.06902	1.09913	1.12829	1.09238	1.01448	1.02915	0.972953
17.4737	1.1512	1.024	1.08409	1.14121	1.0127	1.01382	0.946306							1.06615	1.09291	1.10986	1.08651	1.00431	1.01794	0.963297
17.5403	1.14386	1.03091	1.11197	1.14234	0.995854	1.01043	0.940151							1.05542	1.09214	1.10769	1.08083	1.01069	1.02244	0.968698
17.607	1.15549	1.02743	1.14057	1.13842	1.00271	1.00652	0.949783							1.07272	1.09528	1.12197	1.09413	1.00844	1.01418	0.975108
17.6737	1.13889	1.01948	1.11962	1.13847	1.01031	1.0022	0.933749							1.07046	1.10941	1.12566	1.09375	1.0114	1.01768	0.97657
17.7403	1.11463	1.02054	1.10786	1.13524	0.984567	0.983386	0.935129							1.07285	1.09422	1.11805	1.09461	0.981286	1.00739	0.977436
17.807	1.13655	1.02248	1.10346	1.12496	0.984941	0.967198	0.908289							1.0646	1.0966	1.10954	1.0761	1.00445	1.01497	0.972441
17.8737	1.13236	1.02045	1.12924	1.13269	0.986984	0.995481	0.935219							1.08465	1.10943	1.10807	1.08535	1.00756	1.01472	0.975718
17.9403	1.14477	1.01743	1.13027	1.1299	0.989399	0.991863	0.934654							1.07749	1.10794	1.12289	1.09422	1.02062	1.02005	0.976597
18.007	1.13965	1.02934	1.14584	1.14484	0.987106	0.992581	0.931388							1.07651	1.11963	1.11432	1.09584	1.02139	1.03065	0.985671
18.0737	1.15241	1.01909	1.10233	1.12506	0.991818	0.980325	0.929483							1.05743	1.08923	1.10463	1.08344	1.01838	1.0128	0.974813
18.1403	1.15149	1.03012	1.10842	1.14576	0.996083	1.00468	0.950392							1.07057	1.10261	1.13885	1.07766	1.03167	1.02569	0.975671
18.207	1.13737	1.03255	1.10081	1.14363	1.00599	1.02219	0.927487							1.07596	1.1006	1.11537	1.0814	1.01973	1.02007	0.979185
18.2737	1.11992	1.02707	1.10272	1.16204	1.00964	0.978977	0.935562							1.07439	1.11561	1.11409	1.09601	1.02813	1.02117	0.971698
18.3403	1.15308	1.03932	1.10944	1.14804	0.997348	0.996419	0.921981							1.08208	1.10714	1.10926	1.08228	1.01387	1.02129	0.965067
18.407	1.15585	1.02377	1.10943	1.14303	0.984272	1.00102	0.917696							1.07859	1.10735	1.10864	1.09311	1.01326	1.01642	0.968666
18.4737	1.14246	1.02005	1.11266	1.15154	0.988888	0.984835	0.917594							1.07665	1.10999	1.11688	1.08331	1.0138	1.02094	0.970957
18.5403	1.13612	1.02591	1.09047	1.14277	0.98531	0.980923	0.918844							1.07101	1.10742	1.11631	1.09305	1.01338	1.03021	0.975143
18.607	1.15492	1.02851	1.09165	1.1403	0.992464	0.991837	0.920469							1.08162	1.10951	1.11532	1.10243	1.01856	1.01567	0.97999
18.6737	1.14738	1.02337	1.10973	1.14884	0.995985	0.992963	0.915878							1.08	1.11517	1.12148	1.08779	1.02142	1.01925	0.976428
18.7403	1.16998	1.01862	1.0998	1.14956	0.99278	0.989755	0.918573							1.06905	1.10904	1.12614	1.08615	1.01196	1.02949	0.976046
18.807	1.16824	1.01486	1.10378	1.1638	0.988951	1.00717	0.932346							1.07044	1.09772	1.10649	1.08957	1.01285	1.02612	0.973759
18.8737	1.18534	1.01804	1.10302	1.16867	1.01079	1.01846	0.92282							1.08296	1.11672	1.11608	1.09453	1.02274	1.02322	0.986787
18.9403	1.1565	1.02746	1.10011	1.16942	0.999946	1.01217	0.917755							1.07489	1.12669	1.12061	1.10137	1.01289	1.03519	0.979398
19.007	1.16094	1.01045	1.08468	1.14563	0.980707	0.98746	0.921269							1.07173	1.11125	1.13117	1.08687	1.01892	1.02987	0.973845
19.0737	1.14668	1.01085	1.1098	1.13764	0.994165	0.984215	0.927142							1.07967	1.11327	1.12381	1.09066	1.02416	1.01905	0.972639
19.1403	1.11549	1.01855	1.1009	1.1335	1.00362	0.981506	0.916625							1.06494	1.12126	1.13137	1.09696	1.02138	1.02422	0.968657
19.207	1.15089	1.02801	1.10924	1.12818	0.976809	0.97901	0.924713							1.0767	1.12322	1.12374	1.10084	1.03873	1.02056	0.97532
19.2737	1.1269	1.02486	1.11147	1.13148	0.98952	0.980281	0.929208							1.07498	1.12192	1.13564	1.09764	1.0061	1.04253	0.980589
19.3403	1.14698	1.03599	1.13322	1.14783	1.00611	1.00519	0.945955							1.09782	1.14078	1.12982	1.10815	1.04359	1.04105	0.985238
19.407	1.16227	1.03254	1.1226	1.15716	1.0073	1.00025	0.933696							1.10221	1.14431	1.13989	1.11387	1.02935	1.03244	0.983965
19.4737	1.16365	1.05606	1.13592	1.14225	1.01477	1.0238	0.934819							1.10314	1.13155	1.14537	1.10786	1.03797	1.04413	0.983956
19.5403	1.15532	1.02398	1.08766	1.12819	1.0004	1.00108	0.936444							1.08122	1.10657	1.12348	1.10414	1.03192	1.02728	0.966327
19.607	1.15419	1.03459	1.06981	1.14241	1.0074	0.989122	0.935278							1.07403	1.11541	1.13464	1.1029	1.00891	1.02253	0.976907
19.6737	1.15457	1.02579	1.09626	1.15364	0.989725	0.988501	0.92688							1.07767	1.11323	1.13076	1.10569	1.01605	1.01877	0.982309
19.7403	1.18606	1.02199	1.10713	1.15342	0.999031	1.00719	0.927794							1.07927	1.12993	1.12501	1.10487	1.01971	1.0165	0.970098
19.807	1.14606	1.03621	1.10009	1.1399	1.0015	0.994956	0.94109							1.07297	1.12655	1.12405	1.09877	1.01894	1.02361	0.979516
19.8737	1.1479	1.04365	1.11559	1.12602	0.986352	0.997441	0.934457							1.09042	1.13404	1.13701	1.11548	1.02333	1.02828	0.987505
19.9403	1.13161	1.04177	1.1259	1.13454	1.00692	1.00502	0.929009							1.08772	1.13361	1.13422	1.11302	1.01971	1.02108	0.981218
20.007	1.14218	1.03858	1.11166	1.12893	0.98715	0.978348	0.930329							1.0817	1.13641	1.12542	1.11051	1.02662	1.03344	0.981675
20.0737	1.13936	1.03449	1.1022	1.12328	0.991815	0.961805	0.930192							1.08282	1.12326	1.1204	1.09712	1.00643	1.02138	0.979735
20.1403	1.14327	1.02958	1.10189	1.13666	0.986189	0.984857	0.94558							1.07759	1.13805	1.14099	1.09599	1.04101	1.02133	0.9822
20.207	1.15404	1.03065	1.10434	1.12743	0.980549	1.00118	0.913129							1.05879	1.13146	1.14006	1.09732	1.01252	1.03145	0.988696
20.2737	1.13681	1.02736	1.10085	1.15483	0.997208	0.979467	0.923014							1.08579	1.12638	1.14187	1.10113	1.02337	1.02769	0.977586
20.3403	1.1332	1.03227	1.11046	1.14585	1.00211	0.99157	0.942584							1.08288	1.13339	1.14469	1.12438	1.03151	1.03861	0.983433
20.407	1.15161	1.03527	1.11644	1.13443	1.01451	0.99895	0.918646							1.07594	1.13507	1.13268	1.10619	1.0224	1.03573	0.98571
20.4737	1.16086	1.03441	1.09101	1.12158	0.994727	0.979652	0.929669							1.07288	1.10921	1.13297	1.09343	1.01646	1.00777	0.979769
20.5403	1.15606	1.03607	1.09231	1.15228	1.00959	0.996921	0.929053							1.09244	1.14596	1.13518	1.09184	1.02312	1.01604	0.989421
20.607	1.15624	1.02776	1.12216	1.14899	1.02265	1.01018	0.932949							1.09113	1.14012	1.14023	1.11291	1.03284	1.02547	0.988983
20.6737	1.16903	1.0389	1.13804	1.16708	1.0032	1.02304	0.946145							1.10383	1.1381	1.14421	1.10243	1.03229	1.02386	1.00049
20.7403	1.18657	1.02917	1.12645	1.15813	1.02006	1.0207	0.924953							1.09102	1.13546	1.13812	1.11511	1.02342	1.04875	0.997371
20.807	1.16362	1.02267	1.09058	1.15943	1.00534	1.00659	0.919988							1.08648	1.13016	1.12294	1.10115	1.01394	1.02322	0.989558
20.8737	1.18428	1.03302	1.12441	1.1561	1.00995	1.01273	0.936072							1.09483	1.14349	1.1451	1.11208	1.037	1.02886	0.988109
20.9403	1.17099	1.02918	1.13213	1.16861	1.0275	1.02937	0.935497							1.09778	1.14747	1.1597	1.10036	1.02789	1.03466	0.996276
21.007	1.18085	1.03189	1.11547	1.16911	1.01299	1.02091	0.937892							1.09086	1.1364	1.15253	1.11262	1.02639	1.03289	0.99392
21.0737	1.15736	1.03698	1.12821	1.17336	1.01303	1.01279	0.928634							1.10485	1.14224	1.14525	1.11141	1.01437	1.03422	0.999249
21.1403	1.16373	1.02618	1.11372	1.16878	1.01835	1.01302	0.932975							1.08672	1.13664	1.14194	1.11494	1.02102	1.03949	1.00065
21.207	1.1807	1.02315	1.11492	1.15105	1.00538	1.00746	0.927555							1.07875	1.14395	1.13935	1.1173	1.03059	1.03697	0.988126
21.2737	1.17446	1.04086	1.11192	1.16077	0.996793	1.00799	0.939797							1.09511	1.15682	1.16327	1.10989	1.0187	1.03792	0.995053
21.3403	1.15104	1.04453	1.13305	1.15212	1.00462	1.02074	0.91864							1.08547	1.16188	1.16361	1.10756	1.02709	1.03734	1.00474
21.407	1.17859	1.05454	1.13415	1.16547	1.01286	1.03117	0.92917							1.10687	1.16798	1.18138	1.13407	1.03872	1.05086	1.01445
21.4737	1.17575	1.03879	1.10827	1.16125	1.01602	1.02415	0.921748							1.09322	1.15929	1.15196	1.09587	1.02081	1.04124	1.00199
21.5403	1.18048	1.04895	1.1057	1.17285	1.0205	1.01779	0.949801							1.09071	1.15011	1.15702	1.12384	1.04175	1.03726	1.01556
21.607	1.19313	1.04846	1.11424	1.15906	1.02105	1.02482	0.934477							1.10257	1.15506	1.15358	1.10975	1.04375	1.02807	1.00444
21.6737	1.1829	1.03922	1.10548	1.15108	1.00639	1.02889	0.941642							1.0892	1.15381	1.15215	1.12204	1.03923	1.03792	0.989313
21.7403	1.21003	1.04558	1.09641	1.17022	1.00169	1.0309	0.925003							1.0876	1.1543	1.15773	1.11805	1.03493	1.03736	0.992447
21.807	1.14351	1.03889	1.10681	1.16214	1.00085	1.02508	0.925073							1.09577	1.15343	1.14419	1.1112	1.0346	1.04167	0.99068
21.8737	1.18522	1.04561	1.08559	1.16622	1.00158	1.01197	0.938046							1.10261	1.16102	1.15804	1.11807	1.03342	1.04308	1.00952
21.9403	1.21305	1.04615	1.09874	1.17224	1.00735	1.01443	0.938131							1.11247	1.16837	1.1639	1.11891	1.02881	1.04217	1.00821
22.007	1.18461	1.0195	1.10636	1.15813	0.99912	1.0103	0.926067							1.09945	1.15571	1.14729	1.12791	1.02488	1.0284	1.01138
22.0737	1.19643	1.03129	1.0916	1.16183	1.01272	1.00261	0.934876							1.11293	1.15742	1.1467	1.12116	1.03657	1.03503	1.00423
22.1403	1.20354	1.05472	1.10517	1.16928	1.01868	1.01701	0.934527							1.12176	1.17593	1.16509	1.12716	1.03212	1.04755	1.0066
22.207	1.20015	1.04399	1.12233	1.14705	1.00955	1.01326	0.927346							1.11179	1.16769	1.16571	1.1244	1.04058	1.04167	1.01232
22.2737	1.17691	1.03675	1.11059	1.16213	1.0089	1.01762	0.924068							1.11382	1.17127	1.1401	1.1188	1.04236	1.03608	1.01446
22.3403	1.18524	1.04051	1.10911	1.17126	1.01053	1.02139	0.936859							1.11317	1.17911	1.16327	1.11921	1.02762	1.04398	1.01844
22.407	1.19212	1.03694	1.08426	1.17157	0.996123	1.01669	0.935272							1.11491	1.17542	1.15427	1.132	1.02938	1.0463	1.02498
22.4737	1.17841	1.04914	1.10569	1.1592	1.01751	1.03014	0.937625							1.12125	1.18844	1.17297	1.1357	1.04749	1.0593	1.02245
22.5403	1.16462	1.04047	1.11562	1.16306	0.992371	1.03553	0.931553							1.12475	1.18421	1.1678	1.12915	1.0547	1.04262	1.01355
22.607	1.1652	1.03877	1.1154	1.16875	1.00124	1.01821	0.931144							1.11492	1.18157	1.15197	1.12992	1.03654	1.04098	1.01335
22.6737	1.16904	1.05158	1.13941	1.17278	1.01393	1.02408	0.958658							1.1255	1.18507	1.16434	1.12218	1.03449	1.04191	1.02352
22.7403	1.23964	1.07109	1.18397	1.20419	1.05531	1.03837	0.968407							1.15798	1.23408	1.19146	1.1538	1.04831	1.07569	1.0364
22.807	1.18152	1.04189	1.10701	1.15922	1.01241	1.01973	0.954886							1.11872	1.19757	1.15044	1.11725	1.04838	1.05887	1.01896
22.8737	1.18194	1.05205	1.13852	1.17235	1.02305	1.02257	0.944448							1.12374	1.1948	1.16427	1.12289	1.05033	1.04541	1.02374
22.9403	1.19804	1.04226	1.12747	1.1625	1.00868	1.00745	0.944456							1.13037	1.19011	1.17208	1.13182	1.04305	1.04808	1.02761
23.007	1.18584	1.04628	1.12382	1.17125	0.99247	1.02411	0.943559							1.13316	1.19	1.16514	1.12792	1.03168	1.04368	1.02781
23.0737	1.20873	1.06299	1.15394	1.17214	1.01369	1.02803	0.954868							1.15265	1.22123	1.18324	1.15498	1.06121	1.05548	1.03134
23.1403	1.18179	1.04135	1.11251	1.17457	0.997496	1.01198	0.936675							1.14056	1.19968	1.17055	1.13222	1.05474	1.04604	1.02417
23.207	1.20602	1.04917	1.1306	1.18191	1.02061	1.03496	0.944105							1.16652	1.20272	1.1975	1.15228	1.03812	1.05972	1.03445
23.2737	1.19559	1.02976	1.0998	1.17023	1.01512	1.01633	0.927116							1.13841	1.17474	1.15125	1.11484	1.018	1.04698	1.01394
23.3403	1.22109	1.04149	1.14506	1.18446	1.01945	1.03448	0.94097							1.13369	1.18467	1.16935	1.11627	1.04467	1.04626	1.02918
23.407	1.19762	1.05197	1.12852	1.17713	1.03632	1.04289	0.934337							1.14436	1.17671	1.17892	1.12047	1.04992	1.05187	1.02739
23.4737	1.20887	1.04495	1.12485	1.16899	1.02072	1.04235	0.931552							1.13518	1.1833	1.17496	1.13764	1.05234	1.03886	1.02408
23.5403	1.20366	1.03451	1.11781	1.1832	1.00791	1.03239	0.934562							1.13218	1.1938	1.15177	1.12881	1.04111	1.04234	1.01377
23.607	1.21398	1.05288	1.10217	1.18169	1.00764	1.02798	0.928675							1.13328	1.18701	1.18188	1.13353	1.03006	1.0644	1.03254
23.6737	1.19253	1.04404	1.12837	1.18938	1.02395	1.02412	0.930963							1.13129	1.19184	1.16653	1.13613	1.03927	1.05749	1.01711
23.7403	1.21832	1.02633	1.13136	1.18254	1.01452	1.02705	0.940338							1.12662	1.18767	1.16774	1.12891	1.04525	1.03756	1.03392
23.807	1.22221	1.03149	1.1268	1.17653	1.00533	1.01522	0.924836							1.1271	1.17048	1.15626	1.12449	1.04986	1.04908	1.02034
23.8737	1.22013	1.03955	1.11666	1.17709	0.994949	1.02457	0.933516							1.12846	1.19412	1.17574	1.13439	1.03207	1.05239	1.02562
23.9403	1.21546	1.03494	1.11718	1.18523	0.997504	1.01459	0.930781							1.13673	1.1972	1.17917	1.14045	1.05411	1.06775	1.03992
24.007	1.19238	1.03123	1.12596	1.1785	0.997196	1.01292	0.937992							1.13697	1.19211	1.17021	1.1438	1.02607	1.05625	1.02756
24.0737	1.20318	1.00466	1.1241	1.13645	0.977815	1.0109	0.92922							1.11025	1.16448	1.15284	1.1191	1.04175	1.043	1.01681
24.1403	1.19737	1.02951	1.11576	1.17576	0.975281	1.03093	0.924706							1.12436	1.17292	1.16006	1.12143	1.05024	1.03885	1.01569
24.207	1.2199	1.04998	1.10866	1.18816	1.00644	1.03451	0.934073							1.13917	1.21417	1.18291	1.13769	1.05054	1.0512	1.03685
24.2737	1.2372	1.0316	1.12031	1.17667	1.02645	1.04566	0.933825							1.14718	1.19584	1.16645	1.13727	1.04435	1.04836	1.04238
24.3403	1.18552	1.02085	1.08485	1.15926	1.00406	1.00399	0.94123							1.10657	1.16029	1.15627	1.11532	1.02388	1.02996	1.01145
24.407	1.18636	1.04791	1.12171	1.16813	1.00689	1.02029	0.9286							1.13225	1.19981	1.16048	1.1408	1.0339	1.05181	1.02202
24.4737	1.2123	1.0551	1.12525	1.15658	1.02011	1.02716	0.946555							1.13786	1.19683	1.17452	1.1402	1.0576	1.04911	1.01489
24.5403	1.18169	1.03303	1.10783	1.1788	1.00792	1.01644	0.938873							1.13012	1.18997	1.14899	1.12636	1.03115	1.03684	1.01261
24.607	1.19391	1.04025	1.15503	1.15903	1.0053	1.01677	0.934021							1.14166	1.20756	1.18196	1.13854	1.06169	1.06066	1.02499
24.6737	1.17182	1.03905	1.13651	1.16657	0.989663	0.996819	0.934205							1.13749	1.21468	1.16991	1.14128	1.0488	1.05039	1.03295
24.7403	1.20536	1.04322	1.13458	1.16187	1.00894	1.00368	0.926875							1.13864	1.20049	1.17135	1.14123	1.05636	1.04729	1.02938
24.807	1.18859	1.04716	1.13325	1.15337	1.00421	1.02057	0.937333							1.13738	1.2123	1.16748	1.15074	1.03374	1.05994	1.03007
24.8737	1.19333	1.05244	1.14264	1.18074	1.01349	1.04118	0.946412							1.14466	1.20897	1.18124	1.14544	1.03921	1.06011	1.02607
24.9403	1.22011	1.04362	1.14182	1.17126	1.02597	1.02676	0.940713							1.13891	1.19106	1.16143	1.15235	1.03135	1.04328	1.02517
25.007	1.18923	1.04316	1.14081	1.16848	1.01759	1.03228	0.946956							1.14679	1.1872	1.16581	1.15402	1.05531	1.05533	1.03286
25.0737	1.20425	1.03595	1.12691	1.17588	1.01142	1.00666	0.93339							1.14292	1.18301	1.17036	1.14361	1.05852	1.0504	1.03453
25.1403	1.2073	1.04837	1.13133	1.14923	1.02028	1.02052	0.939679							1.1462	1.18359	1.1717	1.13876	1.049	1.0496	1.0329
25.207	1.21358	1.04226	1.14746	1.16685	1.02668	1.01856	0.932947							1.16032	1.19131	1.18597	1.14816	1.04163	1.04828	1.03906
25.2737	1.20495	1.04527	1.1623	1.16645	1.01565	1.01983	0.918843							1.1356	1.18204	1.1725	1.14506	1.05421	1.054	1.03061
25.3403	1.19025	1.03978	1.14688	1.16597	1.01073	1.01621	0.939967							1.14368	1.19052	1.15997	1.14977	1.0368	1.05933	1.03814
25.407	1.21677	1.04329	1.15188	1.17605	1.02435	1.04133	0.931408							1.15247	1.18913	1.19151	1.14674	1.043	1.05877	1.02084
25.4737	1.20292	1.05059	1.15838	1.17708	1.02914	1.02896	0.945926							1.15659	1.1911	1.18228	1.15717	1.04469	1.06209	1.02492
25.5403	1.224	1.05447	1.13467	1.18601	1.03496	1.04847	0.943771							1.14878	1.20202	1.17471	1.15463	1.04462	1.04932	1.03251
25.607	1.21523	1.0365	1.13756	1.18047	1.01575	1.04256	0.933981							1.14134	1.19277	1.16836	1.13431	1.05011	1.05138	1.03515
25.6737	1.21841	1.0419	1.13701	1.18136	1.02794	1.03482	0.921473							1.13992	1.18626	1.16673	1.14858	1.03021	1.05521	1.02631
25.7403	1.23175	1.04812	1.16175	1.18741	1.02242	1.05588	0.940115							1.15557	1.19935	1.17656	1.1553	1.05288	1.0525	1.02619
25.807	1.21232	1.059	1.13925	1.17433	1.01863	1.02775	0.940768							1.14674	1.19622	1.16555	1.15718	1.04961	1.06365	1.02241
25.8737	1.20126	1.03628	1.14069	1.16974	1.02178	1.0402	0.939245							1.13124	1.18558	1.17774	1.14773	1.05041	1.04401	1.02709
25.9403	1.20304	1.04132	1.14645	1.17176	1.03243	1.02182	0.932659							1.12884	1.19639	1.16574	1.13636	1.04671	1.05327	1.01601
26.007	1.17683	1.03409	1.12951	1.16183	1.02308	1.01966	0.949009							1.13584	1.18779	1.17413	1.13649	1.05889	1.04076	1.01441
26.0737	1.19991	1.0408	1.1525	1.17422	1.01505	1.02352	0.945508							1.13592	1.18095	1.17673	1.13612	1.03347	1.06079	1.0192
26.1403	1.19958	1.04148	1.13335	1.17628	1.0259	1.02129	0.938379							1.14752	1.18927	1.16963	1.15156	1.05565	1.05395	1.01937
26.207	1.20112	1.04715	1.13161	1.18467	1.02029	1.02224	0.949139							1.14716	1.19658	1.17775	1.15376	1.04298	1.04134	1.01405
26.2737	1.20552	1.04206	1.15066	1.17264	1.01325	1.0315	0.927509							1.13419	1.19379	1.16631	1.15524	1.05088	1.04147	1.01251
26.3403	1.20132	1.03862	1.12329	1.16841	1.02159	1.01828	0.931559							1.13571	1.19284	1.16333	1.14173	1.03796	1.03968	1.0071
26.407	1.20586	1.05495	1.14192	1.1764	1.0238	1.03975	0.93202							1.13623	1.20648	1.1759	1.14715	1.04297	1.06159	1.01021
26.4737	1.23196	1.03545	1.12623	1.17171	1.01836	1.02256	0.943492							1.11841	1.18811	1.17819	1.14949	1.04219	1.05163	1.0144
26.5403	1.2167	1.06303	1.14737	1.17364	1.02213	1.02418	0.936811							1.14354	1.20447	1.17533	1.15102	1.04971	1.05276	1.01538
26.607	1.22414	1.04168	1.12745	1.16937	1.00258	1.00874	0.934981							1.13602	1.1998	1.16679	1.14109	1.03778	1.03897	0.993639
26.6737	1.21945	1.04574	1.14014	1.1925	1.01397	1.03909	0.940051							1.13716	1.20341	1.18299	1.16588	1.05104	1.04947	1.01455
26.7403	1.19384	1.02943	1.11999	1.18022	1.01575	1.03504	0.932269							1.13018	1.18067	1.16873	1.14796	1.04313	1.03136	1.00449
26.807	1.19312	1.03852	1.13557	1.16884	1.01419	1.00535	0.916929							1.12361	1.18574	1.16456	1.13874	1.05577	1.04127	0.993697
26.8737	1.18963	1.03813	1.14322	1.17805	1.00853	1.03439	0.921649							1.12788	1.18749	1.15793	1.14717	1.03714	1.05558	0.997505
26.9403	1.21527	1.04681	1.15126	1.17023	1.01195	1.03562	0.924301							1.1284	1.18502	1.16038	1.14265	1.05002	1.05429	0.986883
27.007	1.22704	1.03499	1.14178	1.19096	1.0177	1.03978	0.939345							1.1238	1.18288	1.17484	1.13349	1.03927	1.04623	0.994423
27.0737	1.20361	1.02624	1.14842	1.17409	1.01693	1.01651	0.926214							1.12687	1.1782	1.16888	1.14335	1.02577	1.04723	0.996176
27.1403	1.20907	1.01872	1.128	1.16902	1.00759	1.01171	0.923806							1.11449	1.17223	1.16566	1.13095	1.03019	1.03017	0.998213
27.207	1.21532	1.04026	1.13453	1.16933	1.0224	1.01927	0.930824							1.12786	1.1829	1.16616	1.14086	1.03281	1.02943	1.00069
27.2737	1.20551	1.02658	1.13293	1.17667	1.00859	1.02204	0.925649							1.11828	1.16807	1.16237	1.13584	1.03231	1.04832	0.989978
27.3403	1.20855	1.02848	1.13948	1.16663	1.01542	1.02272	0.930111							1.11668	1.17049	1.17094	1.13842	1.04621	1.03951	0.990006
27.407	1.2171	1.02975	1.14085	1.17544	1.01019	1.01658	0.908859							1.11736	1.17845	1.15499	1.13552	1.04035	1.04349	0.985965
27.4737	1.21616	1.03264	1.11824	1.1783	1.02281	1.03322	0.93869							1.12764	1.17732	1.16943	1.13823	1.03648	1.04044	0.992825
27.5403	1.20517	1.04189	1.1402	1.18739	1.01418	1.01699	0.937582							1.11981	1.17708	1.1744	1.13677	1.03061	1.05019	0.994839
27.607	1.19751	1.02557	1.14955	1.16556	1.00667	1.01556	0.924474							1.12636	1.18175	1.1662	1.14393	1.03472	1.04998	0.99932
27.6737	1.20622	1.02157	1.11627	1.15981	0.997052	1.01566	0.922764							1.09811	1.17016	1.16393	1.13945	1.03248	1.04643	0.995043
27.7403	1.20343	1.03969	1.12712	1.16825	1.01926	1.02531	0.928287							1.12807	1.19348	1.17109	1.13922	1.02911	1.04549	0.990726
27.807	1.20139	1.03171	1.14299	1.17199	1.00372	1.01772	0.923184							1.12341	1.19541	1.17099	1.12655	1.02112	1.02752	0.992723
27.8737	1.20654	1.03	1.10198	1.1773	1.00945	1.01975	0.923727							1.11525	1.18798	1.17664	1.13928	1.04227	1.03236	0.990401
27.9403	1.19431	1.03479	1.13573	1.17754	1.0064	1.01092	0.944048							1.11926	1.19012	1.18205	1.1473	1.03616	1.03658	0.990508
28.007	1.2122	1.03997	1.13664	1.17463	1.00344	1.00837	0.91389							1.12442	1.19116	1.18556	1.14887	1.0328	1.05128	1.00091
28.0737	1.21706	1.02757	1.12706	1.17773	1.01484	1.00883	0.91536							1.1264	1.18841	1.16965	1.14807	1.03922	1.05015	1.01119
28.1403	1.23366	1.03403	1.12257	1.18353	1.02219	1.01509	0.923979							1.11571	1.19566	1.16445	1.14186	1.03349	1.03616	0.995858
28.207	1.24525	1.02506	1.13614	1.17614	1.01757	1.01824	0.927914							1.12137	1.18622	1.17123	1.15688	1.04097	1.03318	0.996527
28.2737	1.19383	1.03242	1.15239	1.16898	1.03118	1.02034	0.936734							1.12714	1.18125	1.18098	1.14765	1.04946	1.0285	0.99343
28.3403	1.21716	1.02303	1.13302	1.18478	1.01739	1.01759	0.930741							1.1195	1.18554	1.16044	1.13375	1.03267	1.0479	0.990627
28.407	1.22688	1.02399	1.11838	1.17941	1.01833	1.02219	0.935531							1.10178	1.171	1.16089	1.13602	1.03983	1.03035	0.99451
28.4737	1.20747	1.02692	1.12745	1.19087	1.02702	1.0335	0.923455							1.11104	1.17551	1.1595	1.15054	1.0292	1.04122	0.983796
28.5403	1.22331	1.03897	1.11952	1.19468	1.02791	1.02801	0.928825							1.12392	1.18813	1.16616	1.15019	1.04884	1.03119	0.999855
28.607	1.24012	1.0346	1.14629	1.179	1.04792	1.02781	0.935429							1.1215	1.19824	1.16704	1.15593	1.03595	1.05205	0.993488
28.6737	1.23872	1.03362	1.13503	1.1998	1.021	1.03988	0.935434							1.12662	1.19019	1.17026	1.14877	1.0399	1.04862	0.997005
28.7403	1.23094	1.02112	1.11	1.17882	1.05698	1.02124	0.926683							1.11525	1.18462	1.16568	1.14898	1.03413	1.04427	0.991911
28.807	1.21286	1.03317	1.11043	1.18541	1.03515	1.03752	0.937503							1.12041	1.16524	1.17092	1.14766	1.04045	1.03864	0.986376
28.8737	1.21782	1.03087	1.13356	1.18914	1.03477	1.02161	0.932452							1.11602	1.18643	1.17004	1.15524	1.03162	1.03159	0.996368
28.9403	1.23676	1.03419	1.11556	1.18383	1.03949	1.03772	0.924944							1.10696	1.18333	1.15862	1.15437	1.04546	1.03333	0.990021
29.007	1.2093	1.04387	1.15081	1.17873	1.04503	1.02407	0.946109							1.12325	1.19864	1.17655	1.15823	1.04069	1.04367	0.995858
29.0737	1.22222	1.02883	1.13626	1.17927	1.02596	1.03296	0.924381							1.11791	1.18447	1.16727	1.148	1.03901	1.03185	0.991882
29.1403	1.22622	1.03591	1.13609	1.18918	1.04071	1.03465	0.929774							1.12824	1.18502	1.17153	1.16084	1.05271	1.04594	1.00136
29.207	1.25312	1.02255	1.12242	1.17916	1.02767	1.03361	0.934116							1.12203	1.18227	1.17568	1.15256	1.05056	1.04482	0.995758
29.2737	1.21323	1.03111	1.09783	1.18076	1.02424	1.05263	0.934327							1.12387	1.17297	1.17456	1.13968	1.03551	1.04078	0.991426
29.3403	1.2276	1.04694	1.15016	1.20028	1.0521	1.06115	0.939198							1.12896	1.21141	1.18889	1.16375	1.05597	1.06084	1.00939
29.407	1.2414	1.03212	1.1334	1.17518	1.03878	1.02808	0.930889							1.11302	1.18183	1.15125	1.13941	1.04146	1.03354	0.98732
29.4737	1.23167	1.02822	1.11807	1.18744	1.03133	1.02818	0.92767							1.10986	1.18985	1.1668	1.14839	1.04724	1.03837	1.00069
29.5403	1.22521	1.01928	1.12243	1.17957	1.02214	1.03059	0.930144							1.10375	1.17688	1.15671	1.14183	1.02994	1.02811	0.989821
29.607	1.21938	1.02413	1.11678	1.1712	1.02118	1.03216	0.922899							1.11652	1.19066	1.15913	1.14503	1.0324	1.04279	1.00346
29.6737	1.21591	1.03234	1.12402	1.17285	1.02564	1.02248	0.920506							1.11872	1.19069	1.17447	1.15118	1.05359	1.04424	0.984659
29.7403	1.21793	1.04409	1.1093	1.1891	1.02386	1.01308	0.923891							1.11892	1.18772	1.17224	1.1491	1.03504	1.04786	0.98948
29.807	1.22813	1.03387	1.12967	1.1805	1.0361	1.02858	0.926869							1.11622	1.20207	1.17121	1.14847	1.04647	1.05736	0.997761
29.8737	1.23475	1.02623	1.15052	1.18711	1.02641	1.01438	0.940563							1.12166	1.19428	1.16742	1.14718	1.0381	1.0444	1.00413
29.9403	1.2457	1.04124	1.13769	1.16249	1.03601	1.03041	0.929001							1.11879	1.19489	1.17095	1.14904	1.0449	1.04536	0.998106
30.007	1.24462	1.0246	1.13765	1.18724	1.03099	1.01692	0.93296							1.11814	1.20122	1.16326	1.14793	1.04715	1.04536	0.995368
30.0737	1.24465	1.03093	1.14182	1.17953	1.03458	1.02072	0.924719							1.11209	1.19758	1.15529	1.14903	1.02587	1.03171	0.990494
30.1403	1.21841	1.02588	1.14962	1.18938	1.04654	1.03228	0.925533							1.11969	1.18652	1.16653	1.15826	1.05581	1.04245	0.999596
30.207	1.23307	1.03346	1.13756	1.17614	1.02908	1.03355	0.91501							1.11064	1.19062	1.17709	1.16109	1.0337	1.04182	0.993589
30.2737	1.25429	1.03163	1.12861	1.18211	1.02118	1.03626	0.927256							1.12054	1.18913	1.17352	1.15667	1.05396	1.04232	1.00087
30.3403	1.24253	1.03178	1.15206	1.20387	1.03735	1.03129	0.938212							1.13893	1.21126	1.1777	1.16927	1.05694	1.05848	1.00336
30.407	1.2406	1.03028	1.14683	1.20635	1.02314	1.02759	0.926475							1.13084	1.21596	1.18888	1.15312	1.04949	1.04971	0.995675
30.4737	1.20301	1.01811	1.11291	1.17045	1.02015	1.01871	0.914602							1.11082	1.17111	1.1779	1.13756	1.04328	1.03958	0.980769
30.5403	1.22559	1.01706	1.12514	1.18232	1.00957	1.01462	0.921194							1.12459	1.19811	1.17652	1.14938	1.05505	1.04775	0.981025
30.607	1.23407	1.03414	1.11226	1.18276	1.00779	1.01749	0.92819							1.11217	1.19693	1.18304	1.14305	1.03732	1.04952	0.993913
30.6737	1.23463	1.01019	1.14095	1.18734	1.02521	1.02768	0.909442							1.11352	1.18523	1.18117	1.16325	1.02955	1.04035	0.99137
30.7403	1.23786	1.02668	1.14858	1.18559	1.01885	1.0207	0.916605							1.13579	1.20665	1.17419	1.16105	1.0498	1.02874	0.994944
30.807	1.20956	1.02882	1.11125	1.17028	0.997503	1.01252	0.908873							1.1276	1.18915	1.17082	1.15539	1.0461	1.04666	0.989842
30.8828	1.2	1.02684	1.13453	1.16871	0.996749	1.00883	0.909402							1.12462	1.20868	1.17913	1.15126	1.05636	1.05072	0.99025
30.9495	1.20309	1.03581	1.12692	1.19059	1.03118	1.0285	0.92973							1.12022	1.20401	1.18114	1.14562	1.0405	1.02706	0.984168
31.0162	1.21478	1.03333	1.16586	1.18322	1.03478	1.02138	0.92092							1.10973	1.21056	1.17497	1.1477	1.04035	1.04304	0.994592
31.0828	1.20631	1.04147	1.15579	1.17912	1.03246	1.02344	0.943949							1.12535	1.2045	1.18125	1.16838	1.04081	1.05179	1.00608
31.1495	1.2082	1.04307	1.15662	1.18612	1.03072	1.03935	0.933526							1.11369	1.1879	1.16484	1.15314	1.05177	1.04728	0.992454
31.2162	1.18752	1.04446	1.15247	1.18686	1.0188	1.00714	0.919034							1.11254	1.19448	1.18557	1.14527	1.05187	1.03407	0.999296
31.2828	1.21868	1.03665	1.15087	1.18868	1.02367	1.03796	0.942692							1.14078	1.21168	1.1851	1.15706	1.05241	1.05496	1.00061
31.3495	1.21338	1.03247	1.13866	1.18812	1.03232	1.02041	0.927708							1.11704	1.20724	1.19207	1.14476	1.05287	1.04463	0.988904
31.4162	1.22045	1.03788	1.15465	1.19647	1.03693	1.04001	0.93936							1.11346	1.19038	1.16783	1.15063	1.03163	1.03846	0.986064
31.4828	1.23021	1.04731	1.14305	1.17807	1.03377	1.03077	0.928419							1.11627	1.21509	1.18407	1.14823	1.05064	1.04501	1.00099
31.5495	1.22626	1.04401	1.12945	1.19836	1.01913	1.03317	0.92723							1.12404	1.19935	1.18522	1.15691	1.0473	1.04082	0.994583
31.6162	1.19579	1.02944	1.14317	1.1643	1.01255	1.01751	0.922544							1.11409	1.19545	1.17634	1.15493	1.03226	1.04685	0.993938
31.6828	1.20473	1.04661	1.14835	1.17226	1.02106	1.02398	0.938666							1.12193	1.19904	1.18706	1.15951	1.04385	1.04019	0.996192
31.7495	1.20272	1.04032	1.11406	1.19417	1.0214	1.03115	0.934694							1.12082	1.20278	1.18678	1.1479	1.04461	1.05328	1.0017
31.8162	1.21851	1.02555	1.1718	1.20601	1.03112	1.01899	0.931773							1.12116	1.20295	1.17929	1.16533	1.02544	1.05598	1.00049
31.8828	1.22361	1.02871	1.14219	1.19374	1.01742	1.04817	0.940221							1.11202	1.19943	1.18319	1.15029	1.0483	1.03015	1.00657
31.9495	1.2305	1.03508	1.1537	1.18695	1.03051	1.03701	0.935331							1.10862	1.20063	1.17971	1.16753	1.03943	1.04968	1.00054
32.0162	1.21404	1.03228	1.15338	1.20402	1.0459	1.03857	0.943786							1.11599	1.21433	1.19658	1.16392	1.04485	1.04013	0.997218
32.0828	1.23654	1.04808	1.16208	1.18551	1.04558	1.04758	0.946368							1.12946	1.2106	1.18568	1.15798	1.03024	1.0448	1.00678
32.1495	1.23549	1.0339	1.12841	1.18361	1.03222	1.02691	0.928984							1.12215	1.20829	1.18517	1.15168	1.05019	1.04726	0.999181
32.2162	1.22377	1.01485	1.14789	1.19541	1.02577	1.03093	0.934868							1.12213	1.20525	1.18101	1.15984	1.02915	1.04121	0.99516
32.2828	1.23519	1.05172	1.16314	1.18043	1.03784	1.04293	0.940993							1.14245	1.22566	1.18654	1.18371	1.05617	1.05592	1.00586
32.3495	1.24359	1.05217	1.19345	1.19438	1.03963	1.03035	0.944029							1.14224	1.22569	1.19858	1.18205	1.04606	1.04368	1.0045
32.4162	1.24061	1.02557	1.16094	1.17612	1.02799	1.02436	0.937245							1.12536	1.20664	1.18403	1.16192	1.04142	1.04927	1.0059
32.4828	1.23167	1.03015	1.13389	1.17344	1.02044	1.02889	0.927124							1.1258	1.20137	1.18768	1.15271	1.05327	1.0575	0.988698
32.5495	1.21886	1.02594	1.13327	1.17276	1.01243	1.02476	0.921453							1.13747	1.2038	1.17953	1.1535	1.04002	1.04313	0.996538
32.6162	1.21003	1.03289	1.14327	1.17026	1.02046	1.01754	0.931513							1.12555	1.20219	1.19167	1.15138	1.05399	1.04445	0.991599
32.6828	1.21363	1.02403	1.13367	1.16871	1.02149	1.00578	0.931372							1.1116	1.19343	1.18106	1.15401	1.05622	1.05018	0.988984
32.7495	1.20402	1.04552	1.15255	1.17284	1.03385	1.00211	0.920905							1.12054	1.21644	1.18156	1.15564	1.02502	1.04057	0.993205
32.8162	1.19838	1.0384	1.16411	1.15296	1.02411	1.00107	0.927266							1.13375	1.20562	1.17912	1.1628	1.05224	1.04213	0.99853
32.8828	1.20758	1.03343	1.15124	1.15574	1.01611	0.994872	0.931							1.13399	1.2147	1.20464	1.15617	1.04825	1.04489	0.992817
32.9495	1.21024	1.03276	1.15483	1.16427	1.02853	0.999366	0.927446							1.13118	1.21515	1.18993	1.15925	1.05242	1.03526	0.999193
33.0162	1.21237	1.03925	1.1603	1.16429	1.02507	1.04187	0.915237							1.13455	1.20773	1.18271	1.16262	1.04659	1.06601	1.00124
33.0828	1.20268	1.02779	1.15208	1.17811	1.01386	1.02381	0.936711							1.12235	1.20342	1.17135	1.17186	1.05579	1.03719	0.991543
33.1495	1.24572	1.02914	1.17079	1.16755	1.03855	1.01961	0.928382							1.11259	1.21028	1.20083	1.15706	1.05274	1.03971	0.988111
33.2162	1.2111	1.03751	1.13904	1.1684	1.02952	1.03491	0.905427							1.12318	1.20186	1.18602	1.16048	1.03657	1.03674	0.992373
33.2828	1.22	1.02718	1.15818	1.15962	1.02685	1.01049	0.928511							1.12829	1.21152	1.19676	1.15228	1.05584	1.04153	0.9854
33.3495	1.22491	1.02819	1.14783	1.16167	1.01651	1.01523	0.908928							1.13317	1.20741	1.17944	1.14915	1.04601	1.04167	0.997164
33.4162	1.20423	1.02847	1.14895	1.16438	1.01196	1.00841	0.923885							1.1336	1.21452	1.16645	1.15545	1.04924	1.05621	0.998499
33.4828	1.19535	1.02361	1.13924	1.15422	1.00419	0.991627	0.909683							1.12657	1.20636	1.16919	1.15547	1.04488	1.03732	0.994018
33.5495	1.19631	1.03612	1.15005	1.15584	1.00224	1.00447	0.923604							1.13134	1.20706	1.19252	1.15909	1.05355	1.0381	0.995099
33.6162	1.19314	1.02991	1.12773	1.176	1.01169	0.999088	0.918136							1.12935	1.2108	1.18088	1.15613	1.04104	1.04882	0.998517
33.6828	1.2236	1.02455	1.13812	1.15768	1.01513	1.02264	0.932263							1.14579	1.232	1.18345	1.16849	1.06217	1.05626	1.00549
33.7495	1.21989	1.03455	1.14448	1.1542	1.02881	1.00802	0.923668							1.12476	1.20212	1.17873	1.15507	1.01613	1.03259	0.998713
33.8162	1.21853	1.04763	1.16885	1.16618	1.02276	1.00815	0.930275							1.13243	1.21125	1.17639	1.15874	1.06354	1.04642	1.00211
33.8828	1.2138	1.03369	1.1813	1.16513	1.0234	1.01862	0.947642							1.14323	1.22236	1.18857	1.15942	1.04743	1.05535	0.987267
33.9495	1.21911	1.03544	1.1623	1.16783	1.03235	1.04029	0.930982							1.13689	1.21812	1.20513	1.16965	1.05774	1.05461	1.00912
34.0162	1.21401	1.03902	1.15973	1.14771	1.02167	1.02447	0.932953							1.13905	1.21027	1.18911	1.15606	1.04729	1.05186	0.991828
34.0828	1.22211	1.03194	1.17207	1.15194	1.02654	1.03031	0.929145							1.13844	1.21066	1.18636	1.16312	1.06148	1.04814	0.996485
34.1495	1.18201	1.03255	1.17442	1.17417	1.02134	1.00064	0.925957							1.14128	1.21218	1.19434	1.14623	1.05011	1.04033	0.989792
34.2162	1.20973	1.02679	1.14006	1.16247	1.00523	0.997574	0.937903							1.1292	1.20484	1.16431	1.15038	1.05604	1.0535	0.985082
34.2828	1.20966	1.02561	1.16449	1.16407	1.01153	1.0164	0.940074							1.13841	1.22342	1.18143	1.15814	1.05652	1.06783	1.00342
34.3495	1.20248	1.0246	1.14328	1.1603	1.01591	1.01133	0.924943							1.12719	1.21197	1.1744	1.1412	1.05979	1.0342	0.998151
34.4162	1.21499	1.0467	1.15482	1.16815	1.02915	1.01396	0.920767							1.13741	1.21524	1.16282	1.15906	1.0253	1.05253	0.996839
34.4828	1.197	1.04217	1.158	1.18008	1.00731	1.01036	0.920134							1.13201	1.21826	1.17818	1.15966	1.04128	1.0549	1.0001
34.5495	1.20772	1.04267	1.14757	1.16865	1.021	1.02222	0.922123							1.12938	1.21285	1.18293	1.15144	1.04023	1.04702	0.999551
34.6162	1.20941	1.03905	1.16347	1.16293	1.03377	1.01059	0.934546							1.14062	1.22571	1.18093	1.15735	1.05365	1.05976	1.00813
34.6828	1.22092	1.0309	1.16608	1.15186	1.03383	1.02893	0.92742							1.14078	1.22163	1.18222	1.13986	1.04673	1.04642	0.998197
34.7495	1.20907	1.03693	1.168	1.15571	1.02563	1.00986	0.927474							1.1332	1.21333	1.17853	1.15404	1.04212	1.04313	0.994806
34.8162	1.20902	1.03205	1.16683	1.17086	1.0224	1.01463	0.920802							1.11819	1.21956	1.19122	1.15573	1.04302	1.05749	0.999591
34.8828	1.21723	1.03995	1.15053	1.16653	1.02181	1.023	0.924476							1.12914	1.21231	1.18187	1.15846	1.04283	1.06149	0.998332
34.9495	1.22085	1.02626	1.16011	1.17937	1.00676	1.00326	0.919341							1.14294	1.21883	1.16962	1.15143	1.03574	1.06167	0.993823
35.0162	1.20678	1.03802	1.15533	1.16394	1.00923	1.00945	0.929727							1.13504	1.22585	1.19007	1.16594	1.06477	1.04692	1.00187
35.0828	1.21677	1.03253	1.16925	1.16633	1.02304	1.01652	0.927668							1.12993	1.20338	1.18486	1.14822	1.04982	1.05261	1.00321
35.1495	1.21236	1.02967	1.16908	1.15938	1.02073	1.01674	0.921861							1.13117	1.21665	1.182	1.15932	1.03945	1.0638	1.00254
35.2162	1.2216	1.04632	1.18691	1.16693	1.03527	1.03449	0.939934							1.14264	1.24445	1.19491	1.18221	1.05198	1.05857	1.01034
35.2828	1.22845	1.01994	1.17338	1.17575	1.02885	1.0306	0.945949							1.12809	1.21201	1.18933	1.14718	1.05053	1.059	0.996483
35.3495	1.18355	1.02372	1.16104	1.1576	1.02928	1.01743	0.924468							1.11901	1.21916	1.1819	1.15301	1.03107	1.05171	0.993108
35.4162	1.2095	1.01933	1.15148	1.17292	1.00616	1.01471	0.943321							1.12529	1.21278	1.17451	1.16108	1.03821	1.05776	0.995472
35.4828	1.18501	1.03924	1.13966	1.15693	1.01645	1.02156	0.925995							1.11679	1.21319	1.17881	1.14591	1.04348	1.05871	0.996908
35.5495	1.18194	1.04645	1.15881	1.165	1.02621	1.0265	0.925688							1.13617	1.23786	1.19127	1.15616	1.05031	1.04573	0.995918
35.6162	1.21547	1.03327	1.17823	1.17995	1.02622	1.01547	0.92751							1.14081	1.24941	1.1908	1.15658	1.03813	1.0631	1.00738
35.6828	1.20635	1.01551	1.15658	1.15563	1.01375	1.01786	0.916886							1.12851	1.21911	1.18721	1.1551	1.02498	1.04971	0.995024
35.7495	1.22269	1.03916	1.1595	1.16635	1.03443	1.03307	0.936582							1.1325	1.2272	1.16665	1.18048	1.02669	1.05624	1.00535
35.8162	1.21903	1.03378	1.15993	1.17871	1.03363	1.02957	0.945549							1.13099	1.2286	1.17575	1.17076	1.05562	1.06182	1.01449
35.8828	1.23298	1.02123	1.1614	1.17601	1.02376	1.01962	0.92892							1.13302	1.227	1.18044	1.16399	1.0308	1.05506	1.00585
35.9495	1.2144	1.02756	1.13772	1.16961	1.02738	1.01673	0.923497							1.1432	1.23242	1.19534	1.15216	1.02188	1.06382	1.00998
36.0162	1.21736	1.03822	1.14328	1.16617	1.03631	1.00434	0.9439							1.1325	1.2241	1.19673	1.16521	1.03375	1.04945	1.01332
36.0828	1.19737	1.04096	1.16105	1.17105	1.02066	1.02503	0.926211							1.14152	1.22586	1.18637	1.17384	1.04442	1.06294	1.00829
36.1495	1.209	1.03457	1.19945	1.16327	1.03233	1.01898	0.935479							1.14115	1.23793	1.1856	1.1842	1.04434	1.07681	0.996457
36.2162	1.22638	1.03544	1.16479	1.16581	1.02418	1.01282	0.908313							1.13804	1.23014	1.18299	1.16391	1.04138	1.06124	0.995695
36.2828	1.20616	1.037	1.20167	1.16559	1.01624	1.02193	0.935907							1.13331	1.23451	1.18503	1.16774	1.03623	1.07243	1.0103
36.3495	1.22426	1.03356	1.15196	1.16516	1.01103	1.0209	0.937659							1.13877	1.22835	1.17686	1.15608	1.04903	1.0626	0.997162
36.4162	1.20788	1.02217	1.173	1.16231	1.02292	1.03929	0.93498							1.12605	1.22474	1.19259	1.16603	1.05251	1.07032	1.00167
36.4828	1.18921	1.04444	1.18507	1.16733	1.02872	1.03445	0.93939							1.13585	1.22339	1.19899	1.17542	1.05673	1.05851	0.998802
36.5495	1.22129	1.03602	1.16509	1.16815	1.03336	1.04431	0.948382							1.12523	1.22102	1.19136	1.15655	1.05144	1.06089	0.994565
36.6162	1.20603	1.04462	1.16181	1.16041	1.03277	1.04842	0.951899							1.13637	1.23215	1.18328	1.1702	1.03496	1.05673	1.00213
36.6828	1.18396	1.0411	1.14157	1.17369	1.04276	1.02617	0.937172							1.13139	1.22125	1.17971	1.16163	1.03318	1.06399	1.00121
36.7495	1.21771	1.02838	1.14348	1.15972	1.02803	1.0277	0.929759							1.13935	1.22639	1.18814	1.15582	1.05774	1.06132	1.00156
36.8162	1.22545	1.03068	1.16106	1.16366	1.01843	1.02743	0.927618							1.13824	1.22706	1.18805	1.17426	1.0371	1.05256	1.01089
36.8828	1.1915	1.02794	1.15513	1.16553	1.02853	1.00844	0.926707							1.13227	1.22024	1.18118	1.17307	1.03883	1.05623	0.993959
36.9495	1.18749	1.04311	1.17692	1.1437	1.03111	1.01318	0.940996							1.13477	1.24011	1.17782	1.1691	1.06091	1.046	1.0003
37.0162	1.21213	1.06141	1.19234	1.15785	1.03004	1.02669	0.931489							1.14402	1.25816	1.19322	1.184	1.05684	1.07043	1.00769
37.0828	1.24426	1.06651	1.19478	1.1777	1.04185	1.04734	0.936611							1.16737	1.2691	1.2155	1.19062	1.07042	1.06606	1.02255	basal	1.21016	1.03552	1.16277	1.1655	1.02418	1.02142	0.93123							1.13454	1.22456	1.18476	1.1616	1.04525	1.05716	1.00132
37.1495	1.17313	1.02599	1.15153	1.14273	1.0006	1.0078	0.929215							1.12581	1.22433	1.18798	1.15738	1.02911	1.07004	1.00372
37.2162	1.21732	1.05807	1.17385	1.17482	1.02048	1.03206	0.944998							1.13315	1.23369	1.19498	1.16296	1.05942	1.05122	1.01616
37.2828	1.24719	1.04293	1.13281	1.18428	1.05057	1.04606	0.923206							1.1412	1.22521	1.1893	1.17152	1.05437	1.06323	1.00161
37.3495	1.2242	1.04641	1.13789	1.1752	1.05104	1.04358	0.94058							1.12213	1.23265	1.18646	1.17097	1.03004	1.06101	1.00248
37.4162	1.19838	1.04041	1.16414	1.15459	1.04159	1.04375	0.938242							1.13347	1.23403	1.17332	1.16612	1.05968	1.06528	0.99901
37.4828	1.24417	1.03857	1.17612	1.16988	1.03216	1.01805	0.92205							1.14183	1.22627	1.18568	1.17693	1.03904	1.06671	1.0114	fsk	1.30122	1.06415	1.24707	1.20431	1.07389	1.0748	0.964656							1.2174	1.31358	1.24311	1.22156	1.10757	1.10337	1.05725
37.5495	1.21516	1.03474	1.16209	1.14582	1.02008	1.02291	0.927567							1.13216	1.22314	1.18818	1.17127	1.0513	1.0731	1.00557
37.6162	1.20064	1.03198	1.19001	1.15357	1.01032	1.02759	0.927274							1.15423	1.23886	1.18686	1.18575	1.05564	1.06597	1.01944
37.6828	1.20351	1.036	1.17813	1.14982	1.02021	1.01166	0.926484							1.14238	1.23965	1.18302	1.1778	1.06975	1.08199	1.01167
37.7495	1.19107	1.04142	1.17723	1.15139	1.0074	1.00727	0.921062							1.14841	1.24345	1.19127	1.18347	1.04973	1.06768	1.00946
37.8162	1.19402	1.03604	1.1775	1.15689	0.995734	1.01715	0.916097							1.13388	1.23754	1.19581	1.17201	1.05056	1.07005	1.01031	sst	1.20562	1.01727	1.14395	1.14226	1.0183	1.03143	0.928541							1.15277	1.24885	1.19678	1.18841	1.03879	1.0578	1.00902
37.8828	1.1969	1.02783	1.15817	1.15697	1.01948	1.02845	0.922228							1.15029	1.23934	1.1851	1.18334	1.06209	1.06065	1.01989
37.9495	1.19575	1.03185	1.16172	1.15559	1.0121	1.01549	0.918188							1.15072	1.24259	1.18056	1.16502	1.03712	1.05447	1.01325
38.0162	1.23635	1.04496	1.17175	1.16767	1.02627	1.02282	0.925336							1.15272	1.24508	1.19502	1.17402	1.06534	1.06776	1.01816
38.0828	1.20207	1.03503	1.18446	1.16315	1.02822	1.02352	0.935647							1.15269	1.24653	1.20595	1.17697	1.0623	1.07087	1.01102
38.1495	1.20568	1.03144	1.16807	1.16177	1.02755	1.01846	0.92978							1.15589	1.24217	1.19278	1.17082	1.05698	1.07495	1.0095
38.2162	1.20251	1.0415	1.1876	1.17375	1.0184	1.02802	0.931335							1.16213	1.25444	1.19608	1.17623	1.06265	1.05523	1.02175
38.2828	1.21518	1.03761	1.15804	1.16622	1.03371	1.02532	0.931557							1.17018	1.2585	1.19373	1.17905	1.05191	1.07223	1.01262
38.3495	1.21607	1.03886	1.16198	1.18048	1.02628	1.03402	0.916374							1.16652	1.25125	1.18428	1.19074	1.06944	1.071	1.02773
38.4162	1.20691	1.04163	1.16939	1.16367	1.02274	1.00372	0.931983							1.15811	1.25437	1.20781	1.1778	1.07597	1.07453	1.01359
38.4828	1.21089	1.0417	1.1607	1.15625	0.996756	1.02035	0.915896							1.16777	1.24839	1.20827	1.17401	1.06628	1.08007	1.0292
38.5495	1.21855	1.04632	1.16826	1.16019	1.03144	1.01679	0.922518							1.1653	1.25942	1.21627	1.17779	1.06124	1.08138	1.01724
38.6162	1.23285	1.03396	1.17609	1.16197	1.03231	1.0237	0.917372							1.17253	1.25342	1.21264	1.16952	1.07878	1.0661	1.03315
38.6828	1.23075	1.03899	1.15669	1.15851	1.01738	1.01363	0.923633							1.17278	1.26276	1.20979	1.18209	1.07637	1.05881	1.02781
38.7495	1.2377	1.04371	1.16512	1.17979	0.999034	1.03218	0.927808							1.15909	1.25473	1.20227	1.18429	1.04862	1.06453	1.02994
38.8162	1.23076	1.02888	1.17863	1.17068	1.03251	1.04056	0.940361							1.17516	1.26155	1.20522	1.18327	1.06616	1.07266	1.0282
38.8828	1.25242	1.0558	1.18306	1.18497	1.04782	1.04849	0.93403							1.18027	1.29402	1.21903	1.20835	1.07175	1.08198	1.04079
38.9495	1.23801	1.01869	1.16841	1.16769	1.01268	1.04297	0.927949							1.17389	1.25964	1.21969	1.18207	1.08147	1.06725	1.02844
39.0162	1.24369	1.031	1.15005	1.16702	1.01755	1.01904	0.931985							1.18209	1.27418	1.2012	1.18665	1.07484	1.06585	1.03433
39.0828	1.25378	1.04058	1.15834	1.16202	1.01633	1.02287	0.913471							1.16686	1.27063	1.21804	1.19688	1.07187	1.06434	1.02948
39.1495	1.23465	1.03874	1.16068	1.17471	1.02926	1.02837	0.935142							1.17377	1.2599	1.20371	1.19023	1.05434	1.06049	1.02189
39.2162	1.23868	1.049	1.18014	1.17723	1.02811	1.04967	0.932338							1.1838	1.28355	1.21586	1.18741	1.07851	1.0743	1.0514
39.2828	1.27696	1.06415	1.19626	1.18835	1.02889	1.02248	0.914859							1.18525	1.2807	1.21218	1.1926	1.0811	1.08308	1.04293
39.3495	1.23601	1.05047	1.16858	1.18068	1.02721	1.03191	0.93193							1.18721	1.27354	1.19384	1.20351	1.06484	1.07387	1.03508
39.4162	1.22861	1.04078	1.24707	1.17756	1.04626	1.05188	0.946476							1.18014	1.27548	1.22187	1.19774	1.09789	1.06617	1.0453
39.4828	1.24705	1.04767	1.18767	1.16344	1.07389	1.05371	0.940405							1.17779	1.26842	1.21816	1.18334	1.0718	1.0768	1.04423
39.5495	1.25202	1.06214	1.19712	1.19675	1.05092	1.05102	0.946076							1.17573	1.27812	1.24311	1.20659	1.07229	1.07139	1.0449
39.6162	1.2448	1.06074	1.197	1.17345	1.05322	1.06019	0.942816							1.17742	1.2788	1.2218	1.19249	1.05072	1.07706	1.0397
39.6828	1.24972	1.04878	1.22083	1.18352	1.05139	1.06927	0.93408							1.19056	1.2791	1.22279	1.19935	1.0661	1.07473	1.0371
39.7495	1.23043	1.04894	1.17926	1.17816	1.03977	1.05591	0.93004							1.17916	1.27104	1.21778	1.19988	1.06117	1.08073	1.04186
39.8162	1.23514	1.04158	1.17674	1.18514	1.03256	1.0262	0.928773							1.18905	1.27313	1.21115	1.17614	1.07308	1.08224	1.03495
39.8828	1.22236	1.05491	1.20245	1.16465	1.03381	1.04619	0.932791							1.1605	1.27514	1.21498	1.19309	1.06219	1.08203	1.04565
39.9495	1.26253	1.06192	1.18732	1.1857	1.04873	1.04985	0.950316							1.20009	1.31358	1.22155	1.20654	1.08872	1.09451	1.05512
40.0162	1.23326	1.04607	1.17487	1.18738	1.02236	1.04114	0.944076							1.18249	1.27857	1.20258	1.2045	1.07125	1.0875	1.04355
40.0828	1.23366	1.0409	1.16351	1.18019	1.00876	1.05484	0.938672							1.18318	1.26974	1.20513	1.18823	1.06022	1.08666	1.02831
40.1495	1.2605	1.03013	1.18452	1.19724	1.03119	1.02772	0.92685							1.18183	1.27417	1.2129	1.21218	1.06275	1.07573	1.0454
40.2162	1.27187	1.044	1.18758	1.1801	1.03777	1.04882	0.936861							1.18424	1.27194	1.21189	1.20103	1.0671	1.06806	1.04075
40.2828	1.25106	1.03729	1.19224	1.19401	1.02276	1.05656	0.95052							1.18233	1.26223	1.20817	1.19373	1.0591	1.07776	1.03237
40.3495	1.27636	1.05988	1.18917	1.18893	1.04558	1.0748	0.943572							1.19543	1.26942	1.21448	1.20448	1.07611	1.06896	1.04933
40.4162	1.25842	1.05025	1.20884	1.1836	1.05604	1.05139	0.942209							1.19832	1.26198	1.21578	1.21205	1.06147	1.08047	1.04128
40.4828	1.2674	1.03285	1.18387	1.1951	1.04369	1.07204	0.928147							1.19552	1.26188	1.2156	1.19417	1.07709	1.083	1.0285
40.5495	1.25007	1.04103	1.18732	1.18232	1.03385	1.06383	0.944303							1.1868	1.26611	1.21855	1.20616	1.06868	1.08227	1.03863
40.6162	1.27249	1.0456	1.17981	1.19056	1.04039	1.06155	0.941345							1.19329	1.26853	1.19667	1.19192	1.0753	1.06456	1.04083
40.6828	1.23379	1.03586	1.17395	1.18082	1.03511	1.06564	0.932797							1.19056	1.27022	1.21028	1.20053	1.06199	1.09078	1.0258
40.7495	1.27073	1.02744	1.17337	1.16446	1.02466	1.05856	0.932336							1.18778	1.2657	1.20033	1.19244	1.05902	1.07686	1.03691
40.8162	1.24465	1.05408	1.16648	1.18116	1.0385	1.06584	0.948522							1.18835	1.27191	1.21042	1.18905	1.06232	1.0702	1.03959
40.8828	1.24253	1.04172	1.16211	1.1821	1.041	1.06385	0.955981							1.18597	1.27758	1.20548	1.21017	1.06764	1.09047	1.03901
40.9495	1.24201	1.02523	1.16067	1.19012	1.03346	1.04498	0.943076							1.1846	1.26717	1.20402	1.1909	1.0511	1.06913	1.04193
41.0162	1.26919	1.03677	1.1636	1.19896	1.04204	1.06097	0.939568							1.18009	1.2673	1.21224	1.19746	1.07406	1.07074	1.03333
41.0828	1.23344	1.04768	1.16916	1.17854	1.04676	1.06249	0.943706							1.18898	1.26927	1.21199	1.20542	1.05979	1.0776	1.0422
41.1495	1.25214	1.03876	1.19992	1.1848	1.04476	1.06157	0.951252							1.19142	1.25983	1.20998	1.20325	1.07171	1.07015	1.04947
41.2162	1.24365	1.03754	1.15777	1.18118	1.01445	1.05834	0.943735							1.17822	1.24472	1.19	1.18869	1.06321	1.07047	1.04149
41.2828	1.25168	1.04626	1.19957	1.17436	1.02506	1.05915	0.935534							1.18894	1.2567	1.20351	1.19071	1.0514	1.07024	1.03384
41.3495	1.28074	1.05024	1.19125	1.20194	1.04214	1.05902	0.948898							1.20318	1.28648	1.22615	1.22156	1.10757	1.09259	1.05112
41.4162	1.23254	1.02521	1.19165	1.15351	1.02136	1.04982	0.916788							1.17565	1.26223	1.19848	1.19573	1.06011	1.08391	1.03954
41.4828	1.26743	1.05873	1.18881	1.2001	1.02189	1.05319	0.935617							1.18952	1.28538	1.21048	1.2011	1.07445	1.07979	1.03845
41.5495	1.25198	1.04051	1.17763	1.18461	1.02611	1.04212	0.964656							1.18668	1.26679	1.21214	1.20186	1.08291	1.08677	1.04655
41.6162	1.25167	1.04529	1.1611	1.18761	1.04174	1.0662	0.963857							1.19206	1.26062	1.21915	1.20076	1.05006	1.07697	1.04011
41.6828	1.27869	1.04219	1.18492	1.1849	1.03728	1.042	0.942392							1.20065	1.26722	1.20772	1.19185	1.0671	1.0721	1.04304
41.7495	1.24907	1.04983	1.18326	1.18282	1.02534	1.04152	0.941443							1.18586	1.27635	1.22231	1.18483	1.0852	1.0717	1.0382
41.8162	1.25672	1.03684	1.20957	1.18694	1.04658	1.05511	0.940691							1.18422	1.27464	1.21757	1.20776	1.07742	1.06459	1.04807
41.8828	1.26295	1.04299	1.18434	1.18431	1.0234	1.05906	0.93944							1.21035	1.281	1.22784	1.20221	1.06577	1.10337	1.04293
41.9495	1.30122	1.05455	1.17905	1.17919	1.04469	1.05835	0.942995							1.19556	1.27826	1.21829	1.19805	1.06031	1.0729	1.04058
42.0162	1.24537	1.04112	1.16142	1.17024	1.0437	1.0443	0.958263							1.17803	1.2774	1.2136	1.1934	1.07904	1.07968	1.03564
42.0828	1.25309	1.0613	1.19945	1.18049	1.03251	1.04254	0.951331							1.19252	1.29772	1.22468	1.22008	1.09029	1.0933	1.04333
42.1495	1.23591	1.0387	1.18919	1.16277	1.01463	1.06512	0.943659							1.18217	1.27584	1.21759	1.20248	1.06977	1.07822	1.05005
42.2162	1.25092	1.05448	1.18301	1.17576	1.02126	1.05574	0.942604							1.18749	1.27706	1.19579	1.19594	1.06616	1.07471	1.03651
42.2828	1.26079	1.05604	1.22591	1.17876	1.02936	1.04462	0.936331							1.20213	1.27235	1.21727	1.20692	1.07754	1.08093	1.0533
42.3495	1.25197	1.03645	1.178	1.17157	1.02956	1.05836	0.931642							1.1863	1.27819	1.22442	1.20476	1.06043	1.08259	1.03515
42.4162	1.25194	1.04689	1.19111	1.17563	1.03609	1.0431	0.944625							1.2015	1.2707	1.22717	1.21386	1.07252	1.07975	1.05725
42.4828	1.24584	1.03579	1.17259	1.17219	1.04627	1.06646	0.96175							1.18469	1.26559	1.22354	1.19225	1.07654	1.0806	1.04578
42.5495	1.26441	1.0383	1.17524	1.17966	1.02378	1.05276	0.949127							1.17972	1.26671	1.21284	1.19594	1.08358	1.09057	1.04003
42.6162	1.28164	1.02926	1.20146	1.17111	1.0548	1.0606	0.946613							1.17496	1.26547	1.22129	1.18779	1.05516	1.08326	1.02914
42.6828	1.29441	1.04938	1.21444	1.19536	1.05984	1.06299	0.963098							1.2174	1.29576	1.22201	1.21175	1.08389	1.09604	1.05609
42.7495	1.26117	1.04664	1.18648	1.17127	1.04248	1.06496	0.953973							1.1885	1.287	1.22456	1.20685	1.07994	1.08843	1.03544
42.8162	1.2687	1.03686	1.20596	1.17041	1.02623	1.05391	0.944903							1.18808	1.28543	1.21904	1.21098	1.05469	1.07803	1.05251
42.8828	1.2723	1.02743	1.16462	1.16726	1.03573	1.04571	0.947136							1.19113	1.27885	1.2145	1.20594	1.08128	1.09066	1.04534
42.9495	1.23983	1.05443	1.17476	1.16406	1.03993	1.05779	0.958273							1.18924	1.28256	1.20917	1.19428	1.04507	1.07847	1.04132
43.0162	1.2596	1.04489	1.18399	1.15657	1.04091	1.04849	0.946949							1.18647	1.26577	1.20607	1.19009	1.07112	1.06454	1.04166
43.0828	1.22647	1.04714	1.18302	1.16549	1.0476	1.06264	0.946422							1.19673	1.28557	1.2206	1.19527	1.07142	1.08289	1.03812
43.1495	1.2558	1.04317	1.18214	1.16477	1.0559	1.07148	0.954012							1.19424	1.28078	1.21477	1.1879	1.07371	1.07614	1.04556
43.2162	1.26603	1.03953	1.18788	1.20431	1.0548	1.06733	0.951797							1.18625	1.28483	1.22083	1.20292	1.0755	1.09691	1.03616
43.2828	1.25481	1.03487	1.16819	1.17483	1.03018	1.06178	0.939181							1.19325	1.27644	1.20046	1.20301	1.07511	1.09936	1.02894
43.3495	1.28761	1.03255	1.19524	1.19743	1.04547	1.05594	0.964841							1.20524	1.27462	1.20865	1.20919	1.07838	1.08511	1.03634
43.4162	1.26843	1.04858	1.15238	1.17672	1.03407	1.03935	0.942134							1.18207	1.28008	1.22775	1.2048	1.06813	1.09225	1.02607
43.4828	1.27571	1.04635	1.21745	1.19125	1.05893	1.08643	0.955405							1.20371	1.28275	1.22795	1.21222	1.08562	1.08099	1.03412
43.5495	1.26247	1.04252	1.16508	1.16076	1.0392	1.06311	0.966466							1.18803	1.27318	1.20677	1.20461	1.05455	1.07616	1.05094
43.6162	1.27589	1.04944	1.17511	1.16897	1.04046	1.0728	0.941625							1.20534	1.28601	1.23137	1.20244	1.07297	1.07719	1.0405
43.6828	1.3063	1.04653	1.18192	1.17194	1.05327	1.05737	0.944635							1.19457	1.28867	1.22907	1.20504	1.08127	1.0862	1.041
43.7495	1.26143	1.03553	1.19637	1.16614	1.03392	1.06202	0.952287							1.18413	1.27631	1.20457	1.20912	1.05924	1.06103	1.04463
43.8162	1.27675	1.03923	1.19501	1.16956	1.02777	1.06021	0.934818							1.19938	1.29638	1.21878	1.20737	1.07029	1.08762	1.03626
43.8828	1.26166	1.03193	1.18363	1.18175	1.04011	1.06286	0.949529							1.18659	1.27019	1.21523	1.1956	1.06162	1.08521	1.03384
43.9495	1.26076	1.04883	1.18571	1.17393	1.04153	1.05223	0.950129							1.17809	1.27248	1.22953	1.20681	1.07147	1.07248	1.03381
44.0162	1.2472	1.02232	1.14764	1.15242	1.03125	1.04552	0.947533							1.1701	1.24885	1.21192	1.20183	1.0621	1.07946	1.00902
44.0828	1.27078	1.03267	1.18417	1.16408	1.0183	1.04157	0.928541							1.17931	1.26544	1.21216	1.20157	1.0618	1.06807	1.02872
44.1495	1.25234	1.0255	1.16778	1.16023	1.02558	1.03923	0.935961							1.16012	1.25809	1.20244	1.19673	1.0643	1.07055	1.01098
44.2162	1.25185	1.03148	1.18401	1.17247	1.0303	1.04156	0.943537							1.1772	1.27356	1.21469	1.21956	1.06784	1.07452	1.01449
44.2828	1.23642	1.02756	1.18823	1.17349	1.01918	1.04403	0.935671							1.17053	1.26013	1.20675	1.20704	1.05563	1.07356	1.01546
44.3495	1.26181	1.02764	1.18466	1.18493	1.02359	1.03143	0.941741							1.17493	1.26588	1.21397	1.21379	1.05863	1.07821	1.02253
44.4162	1.26579	1.03326	1.18858	1.16578	1.02406	1.06106	0.966862							1.1672	1.26539	1.20464	1.20939	1.05424	1.08108	1.01473
44.4828	1.25582	1.03302	1.17334	1.18514	1.03836	1.05889	0.946289							1.17723	1.25994	1.21892	1.20503	1.05601	1.07682	1.02399
44.5495	1.26416	1.03482	1.1523	1.19961	1.04656	1.05623	0.961703							1.16189	1.25619	1.19678	1.20474	1.06801	1.0604	1.02735
44.6162	1.25843	1.02952	1.18198	1.17132	1.03936	1.05644	0.957927							1.17083	1.27358	1.20569	1.21432	1.06756	1.0711	1.01504
44.6828	1.25826	1.03236	1.18878	1.18828	1.03248	1.04464	0.948066							1.16641	1.26483	1.21458	1.21407	1.06104	1.07207	1.0211
44.7495	1.241	1.03243	1.16123	1.1756	1.01953	1.05305	0.939422							1.16582	1.27543	1.21877	1.19413	1.06455	1.06586	1.02545
44.8162	1.26011	1.02536	1.17061	1.17986	1.03501	1.05866	0.953081							1.16741	1.26547	1.20278	1.20972	1.07157	1.0692	1.0117
44.8828	1.28397	1.02575	1.17583	1.18985	1.04157	1.05284	0.943962							1.17765	1.26628	1.21351	1.1936	1.07432	1.0785	1.0176
44.9495	1.28164	1.02676	1.19641	1.19201	1.02603	1.05016	0.948776							1.18247	1.26998	1.20882	1.21337	1.07631	1.08274	1.03086
45.0162	1.23808	1.02255	1.14428	1.16449	1.03058	1.05874	0.95926							1.15524	1.25038	1.20465	1.19649	1.05902	1.07208	1.01188
45.0828	1.26069	1.03744	1.16939	1.183	1.03121	1.0538	0.961888							1.15915	1.26956	1.19928	1.22602	1.07026	1.07624	1.02529
45.1495	1.251	1.02134	1.16971	1.17587	1.02676	1.06504	0.950215							1.17836	1.27083	1.21443	1.21065	1.03879	1.06965	1.01898
45.2162	1.25507	1.03426	1.21644	1.17337	1.0383	1.04261	0.94788							1.1699	1.27199	1.21513	1.20014	1.0648	1.08588	1.033
45.2828	1.25725	1.04379	1.17041	1.16836	1.04038	1.0489	0.942171							1.17219	1.26992	1.21491	1.21834	1.0606	1.06763	1.01687
45.3495	1.23511	1.03502	1.14547	1.18094	1.03265	1.06438	0.938147							1.15834	1.28112	1.20998	1.21858	1.06171	1.08216	1.01581
45.4162	1.24416	1.01891	1.14406	1.16159	1.01958	1.04888	0.943186							1.16984	1.25593	1.2124	1.18841	1.08292	1.06896	1.02666
45.4828	1.25315	1.02062	1.14395	1.17785	1.02588	1.06019	0.941355							1.16163	1.25502	1.21016	1.20685	1.06821	1.08091	1.01672
45.5495	1.2593	1.01727	1.16382	1.17849	1.03067	1.05239	0.944824							1.17436	1.26337	1.21024	1.21317	1.0746	1.07854	1.01915
45.6162	1.29634	1.03394	1.17329	1.19015	1.03784	1.05407	0.951056							1.17342	1.27883	1.20773	1.2184	1.06218	1.09201	1.04024
45.6828	1.26165	1.03877	1.16254	1.17633	1.03274	1.06742	0.951185							1.16834	1.26868	1.20593	1.19829	1.06254	1.07457	1.02755
45.7495	1.24883	1.04911	1.14704	1.18407	1.02091	1.05992	0.952516							1.17934	1.26005	1.20742	1.20446	1.06539	1.0972	1.0252
45.8162	1.25492	1.04678	1.20294	1.16791	1.04631	1.07205	0.965121							1.19617	1.2989	1.21885	1.21045	1.06789	1.09638	1.04178
45.8828	1.27855	1.02494	1.15668	1.15873	1.02331	1.05216	0.953042							1.17791	1.27248	1.20593	1.20791	1.06433	1.08743	1.02946
45.9495	1.23142	1.03855	1.19296	1.15338	1.03073	1.06319	0.940863							1.17555	1.27076	1.22004	1.2134	1.07658	1.09691	1.02277
46.0162	1.24322	1.04416	1.18805	1.167	1.04023	1.05947	0.953075							1.17497	1.27915	1.21055	1.21162	1.06637	1.08493	1.03394
46.0828	1.23802	1.04548	1.18449	1.17942	1.04411	1.07358	0.953348							1.17564	1.26618	1.2089	1.22249	1.0657	1.09339	1.0391
46.1495	1.24894	1.03779	1.1765	1.16472	1.06059	1.06162	0.967729							1.17025	1.27481	1.21924	1.21541	1.07194	1.08414	1.03427
46.2162	1.23675	1.04682	1.22177	1.16218	1.04457	1.05294	0.963341							1.17604	1.28412	1.20232	1.21678	1.0729	1.08735	1.02441
46.2828	1.26062	1.03696	1.16709	1.16519	1.04715	1.07182	0.946458							1.16322	1.27212	1.22359	1.20106	1.0576	1.07905	1.01844
46.3495	1.25463	1.05691	1.19172	1.17103	1.07215	1.07445	0.961794							1.179	1.28158	1.21853	1.21114	1.0664	1.07089	1.01802
46.4162	1.22807	1.0586	1.20344	1.16788	1.07526	1.07888	0.960854							1.16452	1.27851	1.22148	1.21094	1.05746	1.05873	1.0167
46.4828	1.25915	1.0475	1.19492	1.16775	1.07019	1.07911	0.963578							1.18148	1.2931	1.2212	1.19874	1.07931	1.07854	1.0203
46.5495	1.25334	1.04332	1.208	1.17005	1.07156	1.05605	0.961515							1.16462	1.28234	1.21758	1.20865	1.07441	1.08094	1.02212
46.6162	1.24718	1.05577	1.20843	1.15258	1.05687	1.06774	0.971434							1.16073	1.27796	1.20969	1.21708	1.06459	1.07598	1.02631
46.6828	1.25409	1.0617	1.22437	1.1719	1.06451	1.06019	0.976277							1.19124	1.28656	1.22712	1.22504	1.08257	1.07756	1.04203
46.7495	1.23274	1.05682	1.22145	1.14853	1.06246	1.05472	0.967059							1.15277	1.27585	1.21884	1.20251	1.07487	1.07637	1.01522
46.8162	1.20562	1.05169	1.20462	1.15561	1.04933	1.04501	0.945797							1.17176	1.2771	1.2233	1.20338	1.06247	1.06754	1.02986
46.8828	1.24032	1.04894	1.19354	1.14226	1.05049	1.05031	0.944778							1.16215	1.28238	1.22166	1.20372	1.05488	1.07668	1.01003
46.9495	1.25374	1.04108	1.18131	1.15963	1.06252	1.05411	0.957105							1.17751	1.28503	1.21814	1.20267	1.08196	1.08578	1.0323
47.0162	1.24367	1.0416	1.19375	1.1696	1.05518	1.06778	0.960834							1.17206	1.28431	1.21802	1.19782	1.06457	1.07476	1.02337
47.0828	1.2532	1.05313	1.19386	1.16633	1.04713	1.05394	0.954124							1.18651	1.29928	1.2182	1.21368	1.08514	1.07918	1.03282
47.1495	1.23515	1.04508	1.18641	1.15785	1.04389	1.05841	0.942181							1.16465	1.27544	1.2109	1.20203	1.06976	1.08486	1.02341
47.2162	1.24806	1.04543	1.17287	1.16813	1.05257	1.067	0.960446							1.16716	1.28376	1.22892	1.21695	1.06425	1.08911	1.02864
47.2828	1.24899	1.04565	1.19352	1.15738	1.05023	1.05323	0.970521							1.17804	1.29005	1.23257	1.22714	1.08454	1.08101	1.0266
47.3495	1.23468	1.05103	1.19308	1.14696	1.05385	1.04441	0.946053							1.17589	1.2791	1.2116	1.21052	1.0634	1.0578	1.01902
47.4162	1.22647	1.03817	1.18672	1.14536	1.05014	1.0566	0.963463							1.17179	1.27491	1.2199	1.21399	1.05902	1.07692	1.02108
47.4828	1.24743	1.04504	1.19433	1.15533	1.06828	1.06784	0.961508							1.16969	1.27726	1.20653	1.21236	1.06053	1.07658	1.02863
47.5495	1.248	1.05032	1.18309	1.17203	1.06992	1.08117	0.975933							1.17352	1.28323	1.23613	1.22919	1.06934	1.07317	1.03015
47.6162	1.25212	1.0442	1.19813	1.18159	1.08431	1.07661	0.975118							1.18637	1.29085	1.21917	1.23069	1.06564	1.08404	1.02688
47.6828	1.24628	1.05059	1.22081	1.15965	1.08899	1.06837	0.965763							1.1843	1.28387	1.20876	1.21359	1.07288	1.07315	1.01837
47.7495	1.22028	1.04603	1.17965	1.15917	1.07427	1.08064	0.961156							1.15768	1.27467	1.21138	1.21763	1.05431	1.07498	1.02825
47.8162	1.23724	1.03498	1.19198	1.15276	1.06637	1.0679	0.966347							1.18753	1.27583	1.22349	1.21029	1.05287	1.0685	1.02897
47.8828	1.27859	1.0473	1.22851	1.16683	1.06201	1.07299	0.959818							1.17008	1.28975	1.22105	1.2133	1.06822	1.08372	1.0296
47.9495	1.24832	1.05068	1.18971	1.16678	1.05639	1.05863	0.966956							1.17934	1.29288	1.222	1.22235	1.06499	1.09337	1.03646
48.0162	1.24458	1.0516	1.19972	1.16044	1.04885	1.05259	0.940613							1.16864	1.28305	1.22555	1.21262	1.05575	1.08478	1.02439
48.0828	1.2304	1.06949	1.17639	1.18021	1.05803	1.05806	0.954862							1.17539	1.29021	1.22389	1.21575	1.0616	1.08375	1.02063
48.1495	1.23649	1.03412	1.20971	1.16002	1.0316	1.05572	0.944103							1.1611	1.26751	1.20803	1.20538	1.06498	1.06662	1.02825
48.2162	1.25434	1.04908	1.23476	1.14874	1.0583	1.06265	0.964842							1.19303	1.2827	1.22929	1.21262	1.068	1.0912	1.019
48.2828	1.23913	1.04602	1.18411	1.15935	1.07508	1.06386	0.98349							1.17817	1.29177	1.21844	1.21727	1.06403	1.08161	1.02174
48.3495	1.22649	1.0457	1.19936	1.15976	1.07308	1.07432	0.978661							1.17662	1.29564	1.22367	1.21779	1.06282	1.08769	1.03746
48.4162	1.26314	1.04457	1.19204	1.15644	1.07023	1.08231	0.960525							1.17105	1.27353	1.21767	1.22854	1.06531	1.08965	1.02394
48.4828	1.25655	1.05535	1.19383	1.15926	1.07341	1.0796	0.97245							1.17785	1.29943	1.22971	1.21717	1.06786	1.08432	1.03484
48.5495	1.25913	1.06834	1.22084	1.17358	1.08975	1.07162	0.956101							1.16149	1.2951	1.21666	1.21831	1.06825	1.07954	1.02522
48.6162	1.22975	1.04165	1.20572	1.17692	1.04753	1.06855	0.954077							1.17838	1.2858	1.22569	1.22348	1.06463	1.08076	1.02884
48.6828	1.24319	1.04202	1.19489	1.171	1.05762	1.06594	0.959225							1.17835	1.29344	1.22777	1.2187	1.06479	1.09287	1.02968
48.7495	1.23444	1.05754	1.17818	1.18567	1.048	1.06463	0.950171							1.17898	1.29861	1.21867	1.22198	1.0636	1.09031	1.03395
48.8162	1.25102	1.0401	1.17349	1.14881	1.04052	1.05586	0.938578							1.18061	1.27718	1.22008	1.20698	1.05866	1.08572	1.02433
48.8828	1.21627	1.04201	1.18982	1.18652	1.03849	1.05868	0.942526							1.16973	1.28008	1.22265	1.21962	1.05685	1.08876	1.01943
48.9495	1.24195	1.05031	1.19605	1.15084	1.04733	1.0585	0.968069							1.17768	1.2793	1.21873	1.21024	1.07181	1.07165	1.02002
49.0162	1.27767	1.04646	1.19495	1.16843	1.04622	1.07268	0.948215							1.18315	1.29243	1.2223	1.21397	1.08454	1.07919	1.02246
49.0828	1.22543	1.05401	1.18452	1.16702	1.07491	1.06939	0.944132							1.17808	1.2924	1.21117	1.21584	1.08394	1.08897	1.02591
49.1495	1.25013	1.05837	1.18835	1.16519	1.07284	1.06254	0.953242							1.18198	1.28198	1.23975	1.22491	1.08103	1.08152	1.02623
49.2162	1.23717	1.04907	1.19284	1.18306	1.05848	1.05825	0.957891							1.17081	1.29423	1.22721	1.22378	1.07239	1.10269	1.02712
49.2828	1.237	1.04698	1.1875	1.15635	1.05039	1.07297	0.957455							1.17396	1.29167	1.21858	1.21944	1.07434	1.07941	1.02776
49.3495	1.19816	1.0432	1.1981	1.14979	1.03633	1.06001	0.955107							1.17717	1.3037	1.23779	1.21793	1.07257	1.08827	1.03053
49.4162	1.23576	1.03921	1.18863	1.16552	1.04817	1.05935	0.952482							1.1761	1.29624	1.22315	1.22257	1.08694	1.09545	1.02909
49.4828	1.25556	1.0393	1.19591	1.15615	1.05446	1.05917	0.959342							1.1755	1.29273	1.22707	1.23066	1.06415	1.08861	1.03217
49.5495	1.25571	1.04202	1.1767	1.17415	1.06882	1.07568	0.943056							1.17416	1.29145	1.23446	1.22807	1.06647	1.09479	1.03311
49.6162	1.23598	1.0389	1.16895	1.15936	1.06263	1.07756	0.957981							1.16511	1.27948	1.22438	1.20841	1.05882	1.09482	1.0232
49.6828	1.23297	1.03837	1.16914	1.17412	1.06207	1.06275	0.952344							1.18661	1.27972	1.22051	1.2088	1.07852	1.09561	1.02844
49.7495	1.26524	1.04283	1.17861	1.16141	1.05873	1.07261	0.959611							1.18194	1.2927	1.23073	1.21753	1.06943	1.09253	1.03303
49.8162	1.26603	1.04729	1.16966	1.1678	1.05317	1.07555	0.951518							1.19225	1.28709	1.22685	1.22114	1.06679	1.09638	1.03084
49.8828	1.24739	1.02985	1.19566	1.15916	1.05536	1.07094	0.959087							1.19635	1.27524	1.21787	1.23385	1.07668	1.09755	1.03041
49.9495	1.25176	1.03295	1.19836	1.16036	1.06462	1.0735	0.955526							1.18255	1.29856	1.21575	1.23911	1.07918	1.09238	1.02687
50.0162	1.24832	1.04587	1.19564	1.15547	1.0568	1.06006	0.96056							1.18177	1.29951	1.22509	1.23922	1.0813	1.09075	1.03879
50.0828	1.23913	1.03228	1.16981	1.17524	1.05309	1.0547	0.954998							1.17634	1.28764	1.22772	1.22715	1.07446	1.08623	1.02475
50.1495	1.252	1.04187	1.1889	1.16474	1.04007	1.05061	0.954846							1.19263	1.29418	1.22555	1.22447	1.06459	1.09404	1.03551
50.2162	1.25322	1.04271	1.1839	1.17935	1.05109	1.07938	0.969976							1.18905	1.29014	1.22578	1.22342	1.08836	1.08323	1.03496
50.2828	1.25853	1.03753	1.21304	1.18867	1.06201	1.07044	0.979914							1.18958	1.29904	1.23252	1.23023	1.06728	1.08723	1.03373
50.3495	1.26962	1.05349	1.21262	1.18128	1.0643	1.06289	0.974462							1.19115	1.29354	1.22809	1.22828	1.07055	1.09741	1.03356
50.4162	1.26969	1.05279	1.19208	1.16654	1.05916	1.06855	0.978952							1.18741	1.28822	1.22851	1.22568	1.07852	1.08815	1.03254
50.4828	1.26479	1.04559	1.20036	1.17033	1.06789	1.05481	0.959507							1.19424	1.2989	1.23312	1.237	1.07308	1.08587	1.04079
50.5495	1.25673	1.04074	1.19064	1.17233	1.07291	1.05237	0.972238							1.17531	1.30141	1.21842	1.22924	1.06878	1.07543	1.0381
50.6162	1.23355	1.03458	1.19952	1.17291	1.05097	1.05588	0.954121							1.19105	1.28453	1.21675	1.21517	1.07934	1.08565	1.03547
50.6828	1.20625	1.0578	1.22626	1.16041	1.0553	1.05963	0.957377							1.20138	1.29492	1.23071	1.23649	1.07391	1.10019	1.03628
50.7495	1.25836	1.05545	1.20658	1.15558	1.05523	1.06554	0.97507							1.186	1.30246	1.2208	1.22801	1.05394	1.0875	1.0415
50.8162	1.2488	1.05062	1.19268	1.16425	1.06957	1.06581	0.96187							1.1817	1.29622	1.21265	1.22948	1.06315	1.07882	1.04637
50.8828	1.26412	1.04269	1.21553	1.15765	1.06522	1.08709	0.95435							1.18187	1.2933	1.22971	1.22651	1.0682	1.10088	1.03355
50.9495	1.25536	1.04483	1.21484	1.16388	1.06694	1.07367	0.973481							1.18658	1.29751	1.23715	1.21502	1.08574	1.08209	1.03705
51.0162	1.24252	1.0521	1.22177	1.18089	1.07481	1.07098	0.974272							1.18703	1.30481	1.21498	1.22584	1.07941	1.09636	1.0375
51.0828	1.24458	1.04109	1.2224	1.15049	1.08028	1.06499	0.9686							1.18412	1.29263	1.23588	1.21087	1.07433	1.09354	1.03746
51.1495	1.23704	1.05174	1.20558	1.15714	1.06684	1.05996	0.965176							1.17797	1.27841	1.20864	1.22905	1.06973	1.09101	1.03807
51.2162	1.25037	1.05336	1.22855	1.17281	1.0619	1.0723	0.967938							1.20382	1.30222	1.23932	1.2316	1.07513	1.07857	1.05094
51.2828	1.26027	1.05432	1.2279	1.16956	1.07346	1.088	0.98438							1.1892	1.3075	1.24174	1.23013	1.07406	1.07753	1.03424
51.3495	1.25493	1.04467	1.20142	1.17672	1.07352	1.08168	0.961442							1.20147	1.29424	1.22856	1.22407	1.07183	1.07912	1.02957
51.4162	1.27615	1.0436	1.20038	1.18092	1.0934	1.09602	0.982412							1.19325	1.30899	1.23161	1.2377	1.07473	1.09854	1.04046
51.4828	1.26566	1.04726	1.21071	1.16633	1.0745	1.07642	0.976682							1.21016	1.30197	1.23094	1.24019	1.09685	1.08742	1.03343
51.5495	1.25456	1.04406	1.19649	1.16983	1.08464	1.07393	0.961887							1.18595	1.29485	1.23298	1.23208	1.06398	1.08419	1.02757
51.6162	1.2517	1.04485	1.2147	1.17418	1.06528	1.08606	0.955815							1.19405	1.30495	1.23323	1.22011	1.08108	1.08603	1.04646
51.6828	1.26471	1.04922	1.2309	1.18171	1.06854	1.0844	0.974081							1.19603	1.29761	1.23882	1.23748	1.07332	1.0941	1.03504
51.7495	1.24813	1.05859	1.1795	1.15467	1.06998	1.08008	0.969757							1.20744	1.30179	1.23559	1.22243	1.0885	1.0969	1.03899
51.8162	1.2581	1.0517	1.21556	1.15263	1.06056	1.07387	0.957259							1.20584	1.30686	1.23398	1.23833	1.08237	1.09429	1.04038
51.8828	1.26055	1.06187	1.20152	1.17341	1.0627	1.07703	0.957343							1.21098	1.32076	1.23706	1.23076	1.09236	1.09552	1.04167
51.9495	1.23265	1.0348	1.2451	1.17184	1.06774	1.05423	0.958842							1.20419	1.31461	1.21856	1.23595	1.07685	1.09262	1.04181
52.0162	1.27843	1.03664	1.1894	1.17299	1.06917	1.06934	0.954398							1.20233	1.30895	1.22626	1.24793	1.05793	1.09035	1.03582
52.0828	1.27363	1.04777	1.20748	1.17299	1.08954	1.09709	0.972792							1.18954	1.30927	1.21511	1.24332	1.08282	1.09366	1.04157
52.1495	1.28885	1.04877	1.21807	1.17757	1.08573	1.07808	0.976956							1.20722	1.29392	1.23884	1.2409	1.06596	1.09962	1.03592
52.2162	1.26219	1.06039	1.19155	1.17956	1.08788	1.09451	0.974753							1.2172	1.31602	1.23032	1.25215	1.0705	1.10431	1.05643
52.2828	1.25502	1.05287	1.21558	1.17522	1.06611	1.08168	0.979292							1.21373	1.30469	1.23858	1.23004	1.06922	1.10287	1.03501
52.3495	1.26928	1.04768	1.17373	1.159	1.06622	1.06352	0.972498							1.20171	1.3099	1.2356	1.23064	1.0804	1.09456	1.04971
52.4162	1.26528	1.0514	1.19974	1.16536	1.0697	1.06959	0.978413							1.19656	1.29966	1.23603	1.24631	1.09051	1.09058	1.04954
52.4828	1.26225	1.0537	1.19817	1.15563	1.07722	1.07213	0.967596							1.21785	1.30583	1.23325	1.22455	1.08324	1.08879	1.04006
52.5495	1.2588	1.05214	1.22393	1.17325	1.06877	1.07654	0.961591							1.19915	1.30651	1.22787	1.24789	1.07036	1.09754	1.04674
52.6162	1.2523	1.05636	1.21604	1.16463	1.08263	1.05846	0.971371							1.20678	1.29943	1.233	1.24004	1.08189	1.09651	1.04417
52.6828	1.28108	1.04932	1.20648	1.15131	1.06066	1.08741	0.963395							1.2029	1.28884	1.22742	1.23721	1.08736	1.08884	1.04246
52.7495	1.27398	1.06011	1.20003	1.16684	1.08818	1.07464	0.973123							1.20585	1.31422	1.23321	1.23949	1.08606	1.0911	1.0452
52.8162	1.27889	1.05118	1.19206	1.16772	1.07964	1.08406	0.98091							1.2053	1.31394	1.2234	1.24589	1.09428	1.08499	1.0499
52.8828	1.26345	1.0638	1.22783	1.15703	1.0839	1.08562	0.988444							1.19702	1.31221	1.22143	1.23626	1.1008	1.09333	1.05159
52.9495	1.24535	1.03815	1.22535	1.16326	1.07752	1.08508	0.977574							1.21833	1.31758	1.22183	1.22872	1.0712	1.09332	1.03536
53.0162	1.25888	1.05861	1.27363	1.14077	1.0994	1.09361	0.987077							1.23239	1.32263	1.23566	1.24353	1.07076	1.08865	1.05669
53.0828	1.24936	1.02515	1.13012	1.1474	1.04788	1.06369	0.935939							1.17111	1.25877	1.22638	1.22118	1.06122	1.08565	1.02593
53.1495	1.28633	1.05199	1.23224	1.15716	1.06621	1.07524	0.962932							1.20198	1.30715	1.22278	1.23551	1.09027	1.09228	1.03786
53.2162	1.27702	1.02887	1.25228	1.14668	1.08995	1.055	0.932315							1.19771	1.31489	1.22328	1.24516	1.07187	1.08895	1.02577
53.2828	1.28166	1.04416	1.25191	1.15601	1.08391	1.07084	0.927822							1.21053	1.32759	1.22755	1.22833	1.08309	1.11214	1.02064
53.3495	1.27374	1.05204	1.17706	1.18611	1.09754	1.10743	0.973359							1.21304	1.30628	1.24538	1.24279	1.09324	1.1188	1.04462
53.4162	1.22743	1.06134	0.982245	1.16658	1.10467	1.10149	0.97006							1.1659	1.26975	1.1886	1.25583	1.05908	1.10097	1.00914
53.4828	1.32952	1.06069	1.06093	1.20366	1.09551	1.11726	1.02925							1.19238	1.30484	1.22709	1.24998	1.09216	1.09726	1.02814
53.5495	1.29426	1.05445	1.13207	1.21042	1.07047	1.09221	1.00449							1.19219	1.31543	1.23173	1.24955	1.08402	1.10719	1.03282
53.6162	1.27664	1.05847	1.19797	1.18023	1.08338	1.07325	0.988439							1.19732	1.3223	1.24132	1.25561	1.08007	1.1069	1.03627
53.6828	1.25424	1.05308	1.16166	1.16812	1.05388	1.06778	0.967955							1.19145	1.31284	1.2242	1.24703	1.08777	1.09386	1.03279
53.7495	1.27768	1.07049	1.21963	1.1603	1.08787	1.07009	0.982189							1.20042	1.30514	1.21886	1.26025	1.08848	1.11529	1.03865
53.8162	1.23984	1.05951	1.21968	1.16426	1.0687	1.07105	0.981456							1.19095	1.32203	1.22516	1.25618	1.07938	1.10708	1.04581
53.8828	1.22999	1.04803	1.19113	1.14209	1.04492	1.07439	0.957117							1.1987	1.29509	1.20518	1.23694	1.09166	1.09881	1.03298
53.9495	1.26446	1.05486	1.19033	1.1663	1.05451	1.0779	0.964308							1.20072	1.31258	1.23207	1.25173	1.09062	1.10219	1.03925
54.0162	1.2599	1.05072	1.19236	1.16816	1.06995	1.09613	0.958765							1.18796	1.30528	1.23711	1.24035	1.09178	1.09837	1.03218
54.0828	1.25971	1.0478	1.22625	1.17043	1.08165	1.0783	0.975948							1.208	1.32392	1.24086	1.24903	1.06957	1.09669	1.04845
54.1495	1.27078	1.0426	1.21255	1.15871	1.06393	1.07022	0.973152							1.19777	1.31234	1.22925	1.25223	1.0803	1.07849	1.04417
54.2162	1.27843	1.04663	1.18928	1.15836	1.06947	1.05747	0.993594							1.19518	1.30945	1.22856	1.25244	1.0779	1.08362	1.04459
54.2828	1.24305	1.02203	1.15767	1.14837	1.04279	1.067	0.954717							1.19082	1.29847	1.23708	1.23597	1.07861	1.08428	1.03633
54.3495	1.24575	1.04178	1.21662	1.14938	1.07503	1.06932	0.967481							1.20965	1.31329	1.22867	1.24355	1.08161	1.10025	1.04252
54.4162	1.2705	1.04602	1.19643	1.14759	1.06666	1.06858	0.968065							1.20379	1.32431	1.22343	1.24533	1.07615	1.09036	1.04247
54.4828	1.25208	1.04045	1.19123	1.14496	1.07437	1.06375	0.961097							1.18624	1.30593	1.22971	1.2403	1.06109	1.10667	1.04265
54.5495	1.26534	1.06039	1.18515	1.17335	1.05161	1.06245	0.960164							1.20005	1.32067	1.22982	1.23545	1.08389	1.09044	1.03813
54.6162	1.24918	1.04693	1.22457	1.171	1.06212	1.0705	0.953344							1.19947	1.31241	1.22829	1.23936	1.07374	1.09251	1.03654
54.64	1.27272	1.05464	1.22718	1.14805	1.06134	1.05774	0.95237							1.21036	1.30611	1.23028	1.24702	1.08726	1.10618	1.03428

## Sheet: 15.12
0.073	cilia	cilia				soma	soma														0.072833	cilia	soma				0.0735	cilia	cilia	cilia	cilia			soma	soma	soma	soma
0.139667	0.9964	1.0807				1.01404	1.00781														0.1395	0.937938	0.965707				0.140167	0.981161	1.01333	1.01408	0.996101			1.02679	1.02596	1.02314	1.01322
0.206333	1.00938	1.05138				0.994643	0.99106														0.206167	0.923404	0.981911				0.206833	0.986188	1.02519	1.00059	0.960629			1.01943	0.998524	1.00119	1.01293
0.273	1.01655	1.04276				1.01108	1.01157														0.272833	0.937579	0.98179				0.2735	0.980364	1.00969	1.0054	0.971267			1.02749	0.989572	1.01104	1.02236
0.339667	0.995742	1.03895				1.00116	0.976914														0.3395	0.954838	0.985729				0.340167	0.988804	0.988222	0.993897	0.98948			1.01948	1.00348	1.02469	1.02738
0.406333	0.998465	1.03435				0.995716	0.998171														0.406167	0.945319	0.995293				0.406833	0.958541	0.990988	0.996853	0.970994			1.00614	0.990238	1.00836	1.0163
0.473	0.997309	1.01975				0.992138	1.00722														0.472833	0.952614	1.00683				0.4735	0.982768	1.03751	1.01344	0.971534			1.0186	1.00899	1.02552	1.02603
0.539667	1.01294	1.01754				1.0102	0.991176														0.5395	0.94501	0.997104				0.540167	0.98229	1.02536	0.998593	0.974313			1.00977	1.00753	1.017	1.01341
0.606333	0.999502	1.01109				1.00444	0.999147														0.606167	0.941221	1.00889				0.606833	0.976469	1.06477	1.00307	0.972165			1.01347	1.00188	1.02334	1.01873
0.673	0.990436	1.02454				0.993636	0.987795														0.672833	0.964794	1.01261				0.6735	0.980296	1.05931	0.995337	0.96769			1.00661	0.99748	1.03306	1.01151
0.739667	0.99833	1.01558				1.00448	0.969953														0.7395	0.968158	1.00541				0.740167	0.968636	1.08293	0.986704	0.96187			1.02162	0.986702	1.00545	1.01782
0.806333	0.998095	0.997805				1.0145	0.98365														0.806167	0.960724	1.01209				0.806833	0.976783	1.07926	0.996423	0.972906			1.00368	0.997567	1.0146	1.02619
0.873	0.996544	0.97906				1.00044	1.00785														0.872833	0.97022	1.01697				0.8735	0.950192	1.04845	0.996128	0.966196			0.998648	0.990032	1.00958	1.01434
0.939667	0.992962	0.990147				1.01026	0.984272														0.9395	0.971325	1.01825				0.940167	0.968486	1.00906	1.00442	0.979293			1.00521	0.985477	1.00885	0.993447
1.00633	1.00847	0.989457				1.00038	0.982524														1.00617	0.983061	1.01466				1.00683	0.956123	0.993879	1.00675	0.977925			0.999748	0.984944	1.00473	0.997767
1.073	0.976441	0.992416				1.00496	1.00276														1.07283	0.982936	1.00922				1.0735	0.965422	0.968298	0.974413	0.987618			0.990256	1.00962	0.994209	0.993228
1.13967	0.989679	0.98216				1.01018	0.999674														1.1395	0.983529	1.0165				1.14017	0.971447	1.00009	0.9958	0.974252			0.994768	0.998004	1.00167	1.006
1.20633	1.01291	0.977544				0.998695	1.00138														1.20617	0.992869	1.01084				1.20683	0.96419	1.02381	0.996501	0.967715			0.992753	1.00526	0.996013	1.00099
1.273	0.994287	0.993255				0.998988	1.00004														1.27283	1.00974	1.01983				1.2735	0.956588	1.05083	0.999192	0.966854			0.985495	1.01501	0.998442	0.990972
1.33967	1.01823	0.98157				1.00322	1.01036														1.3395	0.989611	0.999834				1.34017	0.973441	1.02432	0.996584	0.978307			0.996409	1.01228	0.997178	0.989937
1.40633	1.00394	0.96404				0.996976	1.00168														1.40617	0.991884	0.994157				1.40683	0.969388	1.0123	0.994766	0.977666			0.98121	0.992261	0.998235	1.00309
1.473	1.01455	0.986872				0.999576	1.01757														1.47283	0.996452	0.994389				1.4735	0.981497	0.997382	0.995627	0.995642			0.992187	0.996827	1.00097	1.00308
1.53967	1.02341	1.00358				1.00397	1.01979														1.5395	1.0049	0.995373				1.54017	0.991757	1.01595	0.986472	0.997635			0.989535	1.00017	1.00107	1.00533
1.60633	0.991228	0.992371				0.991716	1.0063														1.60617	0.999049	0.98767				1.60683	0.974381	0.992879	0.983826	0.981335			1.00708	1.00013	0.984552	0.994412
1.673	0.999469	0.972688				0.995378	1.0123														1.67283	0.981224	0.984412				1.6735	0.967618	1.00103	1.00222	0.978107			0.980547	1.01126	0.997652	0.989671
1.73967	0.993676	0.98226				1.00269	0.998622														1.7395	1.00316	0.98811				1.74017	0.974698	0.983456	0.995623	0.986247			0.993426	0.986486	0.994913	0.994617
1.80633	0.971552	0.999999				0.991339	1.0158														1.80617	0.992598	0.996439				1.80683	0.985912	0.974981	1.0116	0.974062			0.988625	0.995373	0.994106	0.99446
1.873	0.996331	0.982619				0.974265	0.999137														1.87283	1.00061	0.995809				1.8735	1.00093	0.96259	1.0005	0.999579			0.978319	0.988465	1.00906	1.00682
1.93967	0.986387	0.963468				1.00099	0.982566														1.9395	1.00766	0.99988				1.94017	1.00537	0.951017	1.00265	1.00346			0.985242	0.992569	0.992429	1.00026
2.00633	0.986685	0.996585				0.999254	1.00097														2.00617	1.00898	1.00411				2.00683	1.00412	0.949168	0.992199	0.998051			0.98184	0.995813	1.01022	1.00114
2.073	1.0004	0.981706				0.994146	1.0091														2.07283	1.01499	0.993614				2.0735	1.01359	0.962546	0.993006	1.00931			0.985553	1.00228	0.998917	0.997532
2.13967	1.00334	0.985542				1.00748	1.00435														2.1395	1.03805	0.995339				2.14017	1.0177	0.987201	1.01189	1.01647			1.00289	1.03423	0.992805	1.00117
2.20633	1.00114	0.983885				0.98196	1.00823														2.20617	1.02799	1.00666				2.20683	0.991498	0.969449	0.988432	1.0088			0.999485	0.994619	0.993854	0.997308
2.273	1.02522	0.984345				0.997106	1.01025														2.27283	1.02809	1.00354				2.2735	0.994921	0.975303	0.996072	1.01156			0.991725	0.984276	0.994459	1.00794
2.33967	0.994412	0.99134				0.98271	1.01405														2.3395	1.04483	1.01053				2.34017	1.00773	0.990868	1.01795	1.019			1.00525	1.01237	1.01081	1.01005
2.40633	0.992162	0.980445				0.996437	1.01093														2.40617	1.0253	1.00056				2.40683	1.02015	0.987269	0.993746	1.0154			1.0145	1.00673	0.99197	1.00797
2.473	1.00534	0.974861				0.99345	1.03112														2.47283	1.03726	1.00303				2.4735	1.03535	0.981833	1.01306	1.00572			1.00661	0.993267	0.99294	0.986113
2.53967	0.995503	0.991255				0.999328	1.01265														2.5395	1.04002	1.00364				2.54017	1.00966	0.999914	1.00976	1.01729			0.993686	1.01378	0.983615	0.987946
2.60633	0.983541	0.988823				0.98912	1.0129														2.60617	1.02322	1.00501				2.60683	1.02534	1.00381	0.996125	1.02298			1.00476	0.993918	0.987366	0.99093
2.673	0.999374	0.988232				0.988763	1.01703														2.67283	1.02536	1.00923				2.6735	1.02161	0.989648	1.00808	1.00411			1.00086	1.00214	0.997964	0.987835
2.73967	1.00456	0.995989				0.985737	1.00896														2.7395	1.03591	0.999199				2.74017	1.01212	0.991524	1.00261	0.996225			1.00615	0.997899	0.988988	0.993059
2.80633	0.975333	1.00898				1.01205	1.01973														2.80617	1.04106	1.00385				2.80683	0.994771	0.983088	1.02156	1.00465			0.989939	0.98837	0.991883	0.976884
2.873	0.983804	0.993178				1.00057	1.01079														2.87283	1.03061	1.0017				2.8735	1.01786	0.974777	0.995773	0.996122			1.00824	1.01244	0.969884	0.986025
2.93967	1.00456	0.99507				0.97029	1.01538														2.9395	1.0397	0.988353				2.94017	0.994843	0.983847	0.992946	1.00412			0.996048	0.991488	1.00049	0.980656
3.00633	0.994936	1.01026				0.987585	1.00454														3.00617	1.04949	1.00414				3.00683	0.992109	0.989962	0.99766	1.02802			0.993773	1.00956	0.991424	1.00413
3.073	1.00172	1.01796				0.984097	1.02327														3.07283	1.06857	1.00027				3.0735	1.03298	0.984584	1.00151	1.01494			0.974228	1.0119	1.0015	0.998274
3.13967	0.989198	1.00477				0.985799	1.02524														3.1395	1.06751	0.995196				3.14017	1.02735	0.97944	1.00714	1.03935			1.00215	0.989751	1.00474	1.00932
3.20633	1.00308	1.00725				0.992277	0.992916														3.20617	1.06063	0.976302				3.20683	1.03734	0.991737	1.01093	1.04015			0.991867	0.999253	1.00731	1.00508
3.273	0.977251	1.00476				0.984596	1.00865														3.27283	1.06094	0.96786				3.2735	1.03452	0.993618	1.00434	1.02009			0.996853	0.992138	0.997926	1.00253
3.33967	1.00925	1.00371				0.993794	1.0033														3.3395	1.05173	0.972525				3.34017	1.04856	0.995196	1.00902	1.01056			0.995603	1.00497	0.978441	0.99512
3.40633	0.999204	1.00739				0.99836	1.03838														3.40617	1.06786	0.982685				3.40683	1.02573	1.00098	0.989615	1.04754			1.00135	0.995929	0.993424	0.997527
3.473	0.999187	1.00531				1.00029	1.00831														3.47283	1.06028	0.977653				3.4735	1.02124	1.00684	1.00987	1.01184			1.00097	0.994104	0.987687	1.01635
3.53967	1.01202	0.997268				1.00718	1.01419														3.5395	1.05198	0.980215				3.54017	0.997958	0.996186	1.00453	1.02515			1.0067	0.993511	0.98574	0.992353
3.60633	0.99217	1.00573				1.01075	1.02327														3.60617	1.05701	0.989308				3.60683	1.01699	0.991533	0.990595	1.01543			0.99845	1.00721	1.00032	1.00487
3.673	0.972597	1.01214				0.99462	1.01435														3.67283	1.07007	0.997317				3.6735	1.01666	0.985486	0.994817	1.02095			1.0073	1.004	0.992964	0.994672
3.73967	0.985995	1.02012				0.993643	1.01652														3.7395	1.07564	0.99558				3.74017	1.0362	0.981992	1.00562	1.02137			1.01098	1.01122	1.00703	0.984607
3.80633	1.00464	1.00878				0.99757	0.999304														3.80617	1.07919	1.0062				3.80683	1.03296	1.00385	1.00591	1.0329			1.00474	1.01057	0.994622	0.976114
3.873	1.00636	1.01746				1.00586	1.02214														3.87283	1.08618	1.00875				3.8735	1.03608	0.992705	1.00223	1.04537			0.999465	0.993663	0.995071	0.9916
3.93967	0.996523	1.03449				1.01422	1.00838														3.9395	1.07011	1.00215				3.94017	1.0357	1.01713	1.00333	1.04164			1.00863	0.99999	1.00312	0.995509
4.00633	0.981387	1.01126				0.98841	1.00592														4.00617	1.09475	1.00184				4.00683	1.04866	0.988102	0.988715	1.02308			1.00082	0.996408	0.989444	0.9747
4.073	0.979759	1.01947				0.980725	1.01087														4.07283	1.10208	1.01294				4.0735	1.03642	0.995492	1.00267	1.02587			0.995792	0.998337	1.00694	0.985323
4.13967	0.971675	1.01979				0.985094	1.03589														4.1395	1.08925	1.01042				4.14017	1.04153	0.988038	0.990811	1.00509			0.990245	0.991779	0.985067	0.975069
4.20633	0.976338	1.02201				0.988699	1.01826														4.20617	1.09166	1.00802				4.20683	1.04858	1.01854	0.984403	1.02701			0.986678	1.00414	0.987906	0.982882
4.273	0.987639	0.998413				0.990379	1.00916														4.27283	1.11069	1.01878				4.2735	1.04788	1.0311	1.00686	0.998657			1.00777	0.997067	1.00344	0.989083
4.33967	0.980397	1.02188				0.991611	1.02738														4.3395	1.08012	1.00382				4.34017	1.03946	1.01542	0.984735	1.0157			1.00779	1.00751	0.996358	0.988435
4.40633	0.99892	1.03733				0.978834	1.0476														4.40617	1.09154	1.00065				4.40683	1.04667	1.01016	1.00242	1.01147			1.00099	1.00575	1.00558	0.990744
4.473	0.990418	1.01763				0.96767	1.01185														4.47283	1.08453	0.999865				4.4735	1.03038	1.01724	0.994724	1.01991			1.00647	1.02835	1.00169	0.992077
4.53967	0.991318	1.02285				0.996286	1.06195														4.5395	1.07163	0.995233				4.54017	1.04255	1.02779	1.00953	1.02462			0.995262	1.00099	1.00158	0.999887
4.60633	0.989858	1.0332				0.990211	1.02658														4.60617	1.08334	1.00464				4.60683	1.03792	0.996857	0.997174	1.01706			1.00257	0.998653	0.99922	0.995077
4.673	1.0105	1.01687				0.990522	1.04283														4.67283	1.07826	0.993744				4.6735	1.02922	1.0081	0.997752	1.01624			0.999187	1.01105	1.00448	0.989039
4.73967	1.0137	1.01936				0.997839	1.03662														4.7395	1.09443	0.99862				4.74017	1.053	1.03325	0.994036	1.04135			1.01398	1.01249	0.989138	0.990975
4.80633	0.981676	1.02902				1.00239	1.02999														4.80617	1.10269	1.00028				4.80683	1.06307	1.02286	0.997169	1.02847			0.988601	0.997753	1.00302	0.990573
4.873	1.00468	1.03146				0.98771	1.04876														4.87283	1.08816	0.995635				4.8735	1.06213	1.02386	1.02136	1.0073			1.00697	1.01533	1.00325	0.999459
4.93967	0.990312	1.01617				0.995395	1.0476														4.9395	1.11402	1.01364				4.94017	1.03607	1.01805	0.9928	1.01377			1.00475	1.00696	0.99236	0.99037
5.00633	1.00106	1.00717				0.984557	1.03398														5.00617	1.11151	1.00132				5.00683	1.05555	1.00341	1.00369	1.01835			0.995379	1.00514	0.997289	0.990921
5.073	1.0092	1.01831				0.980104	1.04089														5.07283	1.14178	1.01621				5.0735	1.04959	1.00015	1.00691	1.01523			0.998547	1.0118	1.00342	1.00262
5.13967	0.98761	1.01892				0.984199	1.03859														5.1395	1.14073	1.02629				5.14017	1.03335	0.993606	0.982705	1.02476			1.00539	1.01135	0.989088	1.01009
5.20633	0.984301	1.02507				0.989878	1.02539														5.20617	1.14934	1.01261				5.20683	1.04073	1.01798	1.0033	1.02126			0.994512	1.00612	0.997248	0.987682
5.273	1.00156	1.03115				0.990556	1.02142														5.27283	1.12928	1.00891				5.2735	1.04802	1.01853	0.999774	1.01235			1.00518	1.03453	0.989447	0.990736
5.33967	1.00623	1.03593				0.98603	1.03121														5.3395	1.13479	1.00927				5.34017	1.05273	1.04372	0.991289	1.03395			0.997979	0.99505	0.983344	0.994839
5.40633	0.991691	1.04179				0.994977	1.03232														5.40617	1.14576	1.01706				5.40683	1.06348	1.04415	1.00346	1.04169			0.999974	1.00645	1.00255	0.986675
5.473	0.99511	1.0512				0.976496	1.04346														5.47283	1.13862	1.00505				5.4735	1.05782	1.04167	0.970786	1.0182			1.00182	1.00515	1.00085	0.983145
5.53967	0.982136	1.04281				0.98859	1.05487														5.5395	1.13318	1.00309				5.54017	1.06507	1.02702	0.991438	1.03086			0.995334	1.00349	1.00146	0.989164
5.60633	0.978208	1.04134				0.990411	1.04404														5.60617	1.13819	0.993259				5.60683	1.05609	1.04542	1.00146	1.03872			1.01209	1.01254	0.993151	0.984743
5.673	0.986762	1.03942				0.985467	1.05195														5.67283	1.12977	0.985917				5.6735	1.06515	1.0529	1.00356	1.02228			0.986446	1.00705	1.00473	0.993875
5.73967	1.00398	1.05003				0.993298	1.04274														5.7395	1.15111	0.988749				5.74017	1.06696	1.02779	0.997402	1.0242			1.00372	1.00379	0.997658	0.997385
5.80633	0.981341	1.06118				1.00715	1.05527														5.80617	1.13204	0.988333				5.80683	1.08209	1.0128	0.983062	1.03926			1.00381	1.01543	1.0058	0.996896
5.873	1.00136	1.05792				0.987758	1.04177														5.87283	1.14946	1.0038				5.8735	1.06604	1.019	0.985151	1.02899			1.00289	0.987025	0.987959	0.987089
5.93967	1.01499	1.06385				0.990246	1.05173														5.9395	1.13156	1.00084				5.94017	1.0681	1.0181	1.00549	1.02775			1.00837	1.00031	1.00385	0.996485
6.00633	0.982239	1.06345				0.998144	1.05882														6.00617	1.13223	1.00351				6.00683	1.07954	1.01523	1.00155	1.04579			1.00411	1.00507	1.00976	1.00003
6.073	1.00393	1.06673				0.995803	1.04622														6.07283	1.11616	1.00081				6.0735	1.06095	1.01947	1.00921	1.03257			1.00578	1.0052	1.01429	0.991723
6.13967	0.992645	1.09186				0.990605	1.04918														6.1395	1.14532	1.01268				6.14017	1.08618	1.05235	1.00896	1.02546			1.01053	1.00298	0.997638	0.974717
6.20633	1.00848	1.07075				0.993132	1.0669														6.20617	1.16148	1.0166				6.20683	1.07048	1.03105	0.992413	1.00939			1.02115	1.00769	0.990535	0.973529
6.273	1.00899	1.08942				0.9954	1.06572														6.27283	1.14485	1.01574				6.2735	1.05051	1.02923	1.01098	1.02775			1.004	1.01026	1.00591	0.978574
6.33967	0.988412	1.07815				0.985498	1.07494														6.3395	1.15527	1.01279				6.34017	1.05886	1.04021	1.01159	1.02595			1.00357	1.02364	0.999813	0.966458
6.40633	0.984703	1.08434				0.999612	1.0723														6.40617	1.14521	1.01304				6.40683	1.06376	1.04151	1.02131	1.01658			1.00058	1.00081	0.988563	0.975733
6.473	0.970851	1.09338				0.997538	1.07052														6.47283	1.15961	1.01648				6.4735	1.06063	1.0463	0.999168	1.01974			0.999837	1.03445	0.976115	0.96742
6.53967	0.995283	1.10567				0.985565	1.06923														6.5395	1.16448	1.02028				6.54017	1.07722	1.06774	1.03017	1.04187			0.991301	1.01409	0.988751	1.00528
6.60633	0.982774	1.10736				0.98795	1.07733														6.60617	1.18861	1.01643				6.60683	1.09342	1.08743	1.01177	1.05499			1.01863	1.02831	0.989273	0.990407
6.673	0.968799	1.07709				0.990537	1.07234														6.67283	1.16126	1.03842				6.6735	1.08376	1.06825	1.00418	1.03897			0.995429	1.01174	0.992717	0.987013
6.73967	0.977742	1.08215				0.98501	1.04845														6.7395	1.1689	1.02374				6.74017	1.09679	1.07962	1.00974	1.03476			1.00487	1.02398	0.986914	0.989412
6.80633	0.991754	1.09777				0.994019	1.05368														6.80617	1.17004	1.0281				6.80683	1.09977	1.08768	0.999279	1.04083			1.00645	1.01682	0.987811	0.995327
6.873	1.0027	1.09929				0.990799	1.07125														6.87283	1.17802	1.02249				6.8735	1.09795	1.07906	0.995011	1.038			1.0115	1.02245	0.983324	1.00227
6.93967	0.983929	1.11178				0.997662	1.05639														6.9395	1.18189	1.02721				6.94017	1.09921	1.10214	0.990132	1.04138			1.00331	1.04594	0.984916	1.00119
7.00633	0.991511	1.11048				0.986143	1.06217														7.00617	1.18485	1.03492				7.00683	1.11061	1.10128	0.988569	1.05338			1.0169	1.01875	0.981776	0.986926
7.073	0.996704	1.10679				0.991647	1.06242														7.07283	1.18502	1.04454				7.0735	1.097	1.09103	0.998194	1.03196			1.01682	1.02162	0.979778	0.987055
7.13967	0.994356	1.08465				0.993713	1.04398														7.1395	1.18876	1.02844				7.14017	1.08797	1.08617	1.0044	1.03709			1.00567	1.01464	0.977295	0.983182
7.20633	1.00978	1.11972				0.978966	1.08179														7.20617	1.2033	1.04199				7.20683	1.09142	1.10322	0.981998	1.02491			1.01301	1.015	0.991633	1.00292
7.273	0.99237	1.11075				0.990663	1.06924														7.27283	1.20195	1.0305				7.2735	1.10026	1.08369	0.987474	1.00299			1.00683	1.02378	0.981941	0.975458
7.33967	0.999674	1.11598				0.99364	1.07609														7.3395	1.20408	1.04377				7.34017	1.11279	1.08699	0.969075	1.02826			1.00938	1.01729	0.990463	0.978652
7.40633	0.987993	1.12986				0.98988	1.08004														7.40617	1.20385	1.04552				7.40683	1.0984	1.08258	0.987596	1.03519			1.00807	1.01694	0.98431	0.982531
7.473	0.973766	1.14104				0.988674	1.05327														7.47283	1.20927	1.04294				7.4735	1.09631	1.10709	0.987243	1.01979			0.998437	1.0466	0.994378	0.981763
7.53967	0.997593	1.14641				0.980023	1.05631														7.5395	1.23145	1.03938				7.54017	1.0925	1.11843	0.992612	1.04315			1.01043	1.0082	0.978431	0.979417
7.60633	0.996384	1.13455				0.996537	1.09147														7.60617	1.21638	1.03931				7.60683	1.09754	1.11649	0.983654	1.0312			1.02181	1.01158	0.995196	0.982601
7.673	0.988024	1.10126				0.991363	1.05654														7.67283	1.22398	1.04435				7.6735	1.12179	1.13804	0.987504	1.0403			1.01087	0.99795	0.98082	0.977715
7.73967	0.971265	1.12337				0.990017	1.09088														7.7395	1.23163	1.05207				7.74017	1.10449	1.13701	0.990994	1.0308			1.00526	1.02037	0.990097	0.976557
7.80633	0.983331	1.14139				0.988297	1.08588														7.80617	1.21518	1.03627				7.80683	1.10973	1.11468	0.998609	1.03332			1.00728	1.00937	0.983572	0.969501
7.873	1.0091	1.14874				0.991254	1.08114														7.87283	1.18532	1.026				7.8735	1.10388	1.10959	1.01496	1.04335			0.994624	1.00016	1.00016	0.983648
7.93967	1.0068	1.15399				0.988345	1.07809														7.9395	1.21858	1.03238				7.94017	1.11246	1.11692	0.99185	1.04059			1.00777	1.02213	0.987127	0.981432
8.00633	0.993672	1.13587				0.994448	1.07351														8.00617	1.18013	1.00448				8.00683	1.11396	1.12336	1.02016	1.0339			1.01204	1.01269	0.993758	0.986243
8.073	1.00324	1.15653				1.00346	1.07487														8.07283	1.2137	1.01583				8.0735	1.12119	1.11074	0.993799	1.01503			1.02113	1.01742	1.00595	0.971785
8.13967	1.0102	1.15265				0.989907	1.07762														8.1395	1.17615	1.00095				8.14017	1.10688	1.1145	0.98361	1.0334			1.0108	1.01187	0.970717	0.978657
8.20633	0.993768	1.16437				0.978255	1.07435														8.20617	1.19559	1.01986				8.20683	1.10468	1.10928	1.00184	1.02604			0.997203	1.01001	0.984173	0.976963
8.273	0.992865	1.16194				0.982398	1.0615														8.27283	1.19807	1.02088				8.2735	1.12711	1.12792	1.00416	1.04158			0.997873	1.01835	0.99827	0.985129
8.33967	0.987984	1.1752				0.974734	1.06151														8.3395	1.18499	1.02335				8.34017	1.12538	1.15478	0.976408	1.02843			1.01384	1.01473	0.985444	0.973653
8.40633	1.00178	1.17044				0.993223	1.07446														8.40617	1.19591	1.02417				8.40683	1.11002	1.15105	0.982721	1.0462			1.01698	1.02796	0.990176	0.975337
8.473	1.01184	1.16905				0.977647	1.06011														8.5	1.20698	1.02006				8.4735	1.13065	1.15434	1.00437	1.01965			1.00876	1.02727	1.00325	0.980933
8.53967	0.99041	1.154				0.976967	1.06349														8.56667	1.19003	1.0197				8.54017	1.12417	1.15563	0.999734	1.04473			1.01369	1.0175	1.00196	0.983753
8.60633	0.969791	1.15524				0.985375	1.06056														8.65633	1.18204	1.01533				8.60683	1.12565	1.13138	0.987837	1.03056			1.0058	1.01594	1.01018	0.988257
8.673	0.985156	1.15185				0.979117	1.07307														8.723	1.19335	1.02513				8.6735	1.13443	1.16057	0.992505	1.04826			1.00111	1.01567	0.993631	0.984522
8.73967	1.00789	1.15029				0.987288	1.06327														8.78967	1.19036	1.02498				8.74017	1.12302	1.13263	0.977501	1.04116			1.00764	1.01399	0.984188	0.975542
8.80633	0.96864	1.16327				0.987206	1.06527														8.85633	1.2167	1.02583				8.80683	1.1182	1.13579	0.992294	1.06178			1.01502	1.00602	0.988674	0.994006
8.873	1.00222	1.1495				0.987118	1.06446														8.923	1.19743	1.02886				8.8735	1.11524	1.15119	0.970699	1.04755			1.01702	1.02231	0.983345	0.993354
8.93967	1.01392	1.18186				0.985393	1.05744														8.98967	1.1882	1.02562				8.94017	1.15427	1.17688	0.977353	1.0508			1.01229	1.01401	0.983964	0.994373
9.00633	1.00637	1.17966				0.985584	1.06901														9.05633	1.19758	1.03766				9.00683	1.10359	1.15605	0.98132	1.03616			1.01192	1.00484	0.988849	0.977111
9.073	0.988734	1.19992				0.985877	1.0552		basal	0.99413	1.13805				0.987851	1.06782					9.123	1.20967	1.03631				9.0735	1.11661	1.16347	0.990668	1.04512			1.00173	1.01927	0.98657	0.985924			basal	1.13806	1.1899	0.997493	1.04181			1.01268	1.02387	0.994486
9.13967	0.999032	1.22334				0.979667	1.05004		fsk	1.07452	1.43867				1.05811	1.33892					9.18967	1.20814	1.03366				9.14017	1.12161	1.16679	1.00131	1.04551			1.0043	1.02067	0.99414	0.987999			FSK	1.19499	1.29114	1.06589	1.15354			1.08065	1.09346	1.07312
9.20633	1.00467	1.19347				0.988973	1.066		sst	1.00844	1.12009				0.988623	1.0868					9.25633	1.22676	1.03802				9.20683	1.1512	1.15863	0.990433	1.03292			1.00256	1.0203	0.973683	0.983989			SST	1.12172	1.24341	0.965697	1.0874			1.03389	1.03416	0.987517
9.273	0.987353	1.18865				0.989275	1.07578														9.30733	1.21519	1.0295				9.2735	1.13393	1.15248	1.00797	1.04404			1.01941	0.994932	1.0053	0.986956
9.33967	0.998816	1.19091				0.987475	1.0683														9.323	1.24384	1.0417				9.34017	1.13212	1.15891	1.00701	1.04148			1.00358	1.02208	0.994662	0.98982
9.40633	0.98951	1.15969				0.981621	1.076														9.38967	1.21742	1.03155				9.40683	1.12679	1.16049	1.00177	1.04372			0.988208	1.0127	0.992723	0.979492
9.473	0.977234	1.17786				0.994486	1.0728														9.45633	1.23634	1.02973				9.4735	1.13797	1.15634	0.987286	1.04147			1.00059	1.02495	0.987398	0.988319
9.53967	0.972752	1.16873				0.988965	1.09118														9.523	1.22812	1.03302				9.54017	1.13877	1.15827	1.00414	1.0233			1.01521	1.01615	1.00169	0.987001
9.60633	0.979859	1.18072				0.992191	1.06681														9.58967	1.23924	1.03788				9.60683	1.11776	1.15178	1.00742	1.0267			1.01119	1.02654	0.989369	0.970373
9.673	0.978873	1.18915				0.972133	1.07847														9.65633	1.20615	1.03772				9.6735	1.13986	1.14612	1.00485	1.05488			1.02773	1.02593	0.996111	0.988217
9.73967	0.980922	1.18476				1.00505	1.08004														9.723	1.21456	1.02721				9.74017	1.13379	1.16584	0.996892	1.03378			0.999282	1.01188	1.00028	0.985266
9.80633	0.998407	1.19581				0.985078	1.07567														9.78967	1.23561	1.02725				9.80683	1.1441	1.17176	0.994248	1.0365			1.01446	1.01756	1.01068	0.991124
9.873	0.998719	1.22067				1.00438	1.10769														9.85633	1.24484	1.02796				9.8735	1.12659	1.16622	1.00205	1.04723			1.01065	1.01038	0.995984	0.987105
9.93967	0.992375	1.21565				0.994226	1.12481														9.923	1.24591	1.03396				9.94017	1.1483	1.15377	1.02379	1.05736			1.02022	1.02752	1.00288	0.972991
10.0063	1.01729	1.23596				1.00406	1.14728														9.98967	1.23172	1.02095				10.0068	1.14781	1.17122	1.00281	1.04191			1.02045	1.01755	0.999408	0.977507
10.073	1.04483	1.27092				1.02541	1.20256														10.0563	1.2269	1.02519				10.0735	1.14846	1.16209	0.998793	1.04348			1.01556	1.02318	1.00001	0.969479
10.1397	1.03136	1.28732				1.00591	1.22443														10.123	1.23012	1.02838				10.1402	1.15733	1.17618	0.992689	1.03212			1.00109	1.0403	1.00543	0.971503
10.2063	1.05012	1.29743				1.01176	1.22105														10.1897	1.23185	1.03275				10.2068	1.13968	1.18082	1.00093	1.04643			1.00306	1.01619	0.997685	0.979904
10.273	1.02717	1.32492				1.02888	1.24294														10.2563	1.24035	1.05028				10.2735	1.14013	1.19623	0.99462	1.05459			1.02335	1.0411	0.990561	0.984817
10.3397	1.0355	1.32809				1.02524	1.25282														10.323	1.23967	1.04413				10.3402	1.12962	1.19668	1.00561	1.05523			1.01789	1.00443	1.00112	0.974469
10.4063	1.01921	1.3331				1.02429	1.29216														10.3897	1.25811	1.06763				10.4068	1.1451	1.21789	0.995937	1.05105			1.01328	1.02243	0.988278	0.979098
10.473	1.03905	1.33767				1.03679	1.27607														10.4563	1.25602	1.08902				10.4735	1.15737	1.21643	1.01191	1.03965			1.01624	1.01221	0.994281	0.974435
10.5397	1.03765	1.32176				1.03066	1.28466														10.523	1.25529	1.09622				10.5402	1.15253	1.21045	1.00175	1.03859			1.00748	1.02749	0.988167	0.970677
10.6063	1.05102	1.31409				1.03327	1.2678														10.5897	1.29225	1.12356				10.6068	1.16864	1.19994	1.0137	1.07343			1.02574	1.01453	0.991294	0.981077
10.673	1.02574	1.34248				1.04356	1.30687														10.6563	1.29883	1.11602				10.6735	1.15262	1.18966	1.00221	1.06142			1.01639	1.00221	0.978055	0.989349
10.7397	1.06307	1.31881				1.04121	1.27958														10.723	1.30237	1.13505				10.7402	1.11729	1.16712	1.00597	1.04008			1.01014	1.00419	0.979149	0.966835
10.8063	1.06931	1.34514				1.03308	1.28224														10.7897	1.34056	1.14931				10.8068	1.13064	1.16445	1.00069	1.04886			0.995312	1.01142	0.994507	0.968079
10.873	1.04023	1.31367				1.03803	1.29946														10.8563	1.36084	1.16692				10.8735	1.13798	1.16933	0.992299	1.04563			1.00101	1.02385	0.995195	0.975825
10.9397	1.03105	1.32504				1.02882	1.30852														10.923	1.3401	1.16936				10.9402	1.1292	1.17308	1.00937	1.03136			1.01758	1.01526	0.980947	0.960915
11.0063	1.04947	1.33813				1.0481	1.31391														10.9897	1.34928	1.17438				11.0068	1.12165	1.17287	0.999144	1.03064			1.01411	1.01791	0.986362	0.968764
11.073	1.04767	1.32597				1.03559	1.28589														11.0563	1.35217	1.18381				11.0735	1.13495	1.1605	0.994691	1.04577			1.02415	1.00713	0.98712	0.973615
11.1397	1.0548	1.33713				1.04839	1.29369														11.123	1.34276	1.19123				11.1402	1.13233	1.18444	0.979555	1.04208			1.01491	1.02263	0.990583	0.974595
11.2063	1.0685	1.3621				1.02566	1.32581														11.1897	1.34902	1.1978				11.2068	1.13583	1.19546	1.00655	1.04559			1.01184	1.03386	0.990325	0.968479
11.273	1.05014	1.32442				1.0313	1.29345														11.2563	1.34374	1.20831				11.2735	1.1521	1.19379	1.01499	1.02257			1.01894	1.03268	0.991471	0.973026
11.3397	1.05576	1.35984				1.04557	1.32011														11.323	1.33851	1.20639				11.3402	1.12096	1.18473	1.00614	1.03878			1.0049	1.03004	0.992225	0.978059
11.4063	1.06071	1.34132				1.03009	1.32513														11.3897	1.34246	1.20656				11.4068	1.12339	1.18946	0.985163	1.04685			1.00613	1.00828	1.00012	0.97507
11.473	1.0538	1.33542				1.03451	1.29943														11.4563	1.35242	1.20311				11.4735	1.14298	1.1947	1.01382	1.03588			1.024	1.01546	0.993821	0.971054
11.5397	1.04798	1.36499				1.02708	1.31														11.523	1.34119	1.2044				11.5402	1.14599	1.18241	0.994192	1.04626			1.02737	1.03711	1.00138	0.971534
11.6063	1.06374	1.37293				1.04027	1.33892														11.5897	1.34809	1.21848				11.6068	1.13293	1.1908	1.00223	1.05091			1.00443	1.02951	1.0003	0.962427
11.673	1.07109	1.37303				1.03646	1.30183														11.6563	1.34549	1.21746				11.6735	1.12352	1.20369	1.00327	1.05685			1.00666	1.02506	0.989933	0.966995
11.7397	1.06201	1.38845				1.04127	1.29101														11.723	1.35321	1.22877				11.7402	1.15	1.20513	1.00882	1.04297			1.00235	1.02356	1.00101	0.982843
11.8063	1.06387	1.38139				1.03659	1.3128														11.7897	1.34242	1.22524				11.8068	1.14351	1.17926	1.00429	1.04236			1.02716	1.02392	0.996198	0.960419
11.873	1.048	1.37054				1.0472	1.3267														11.8563	1.32748	1.224				11.8735	1.13579	1.19547	0.971738	1.03728			1.00873	1.01145	0.999949	0.976488
11.9397	1.05353	1.38522				1.04854	1.31112														11.923	1.34133	1.21916				11.9402	1.14617	1.18691	0.971924	1.02768			1.00845	1.01908	0.991795	0.981618
12.0063	1.05741	1.3571				1.04206	1.29357														11.9897	1.32638	1.21675				12.0068	1.14155	1.16688	0.98428	1.04952			1.01392	1.02029	0.979783	0.976201
12.073	1.07452	1.38437				1.03574	1.29845														12.0563	1.30687	1.21701				12.0838	1.17587	1.17953	1.01633	1.03856			1.00906	1.01595	0.980902	0.987067
12.1397	1.06324	1.40188				1.05811	1.32266														12.123	1.32491	1.20851				12.1402	1.17372	1.19701	1.02792	1.06065			1.01159	1.01673	0.99655	0.982391
12.2063	1.06271	1.37997				1.03657	1.31002														12.1897	1.31216	1.21492				12.2068	1.15002	1.17827	0.99981	1.05221			1.00303	1.03462	0.988513	0.969834
12.273	1.03429	1.36172				1.0442	1.27189														12.2563	1.33465	1.20967				12.2735	1.15024	1.17601	0.996557	1.03606			1.00495	1.01049	0.983884	0.973419
12.3397	1.06206	1.38107				1.02736	1.2973														12.323	1.31827	1.2102				12.3402	1.13517	1.15991	1.00611	1.05013			0.998611	1.00484	0.977812	0.975803
12.4063	1.05643	1.37238				1.03633	1.3142														12.3897	1.34918	1.20688				12.4068	1.14175	1.16359	1.01126	1.03782			1.00735	1.01638	0.993156	0.97664
12.473	1.05919	1.39061				1.03335	1.29433														12.4563	1.34726	1.21965				12.4735	1.14673	1.15671	1.0049	1.03591			0.997194	1.02423	0.989929	0.965596
12.5397	1.03693	1.43867				1.04001	1.29153														12.523	1.36811	1.22861				12.5402	1.12325	1.16976	1.01631	1.0326			0.992659	1.01897	0.989698	0.977
12.6063	1.06894	1.40862				1.03823	1.31708														12.5897	1.34792	1.2159				12.6068	1.13818	1.17384	1.0017	1.06396			1.01766	1.02895	0.987409	0.977446
12.673	1.06345	1.42029				1.03635	1.32534														12.6563	1.36201	1.21749				12.6735	1.13596	1.15683	0.996392	1.03779			1.004	1.02137	0.999832	0.97003
12.7397	1.05249	1.39198				1.04553	1.30617														12.723	1.36895	1.23828				12.7402	1.1262	1.13631	1.00356	1.03891			0.998689	1.0122	1.00139	0.968738
12.8063	1.07291	1.39432				1.04048	1.32456														12.7897	1.37516	1.22718				12.8068	1.14277	1.17002	1.00959	1.03378			1.0173	1.02015	0.995277	0.959287
12.873	1.04621	1.37446				1.03592	1.29282														12.8563	1.35796	1.21779				12.8735	1.14153	1.13871	1.01868	1.02112			0.994122	1.01465	0.988075	0.959948
12.9397	1.04999	1.40671				1.02938	1.31706														12.923	1.36836	1.22345				12.9402	1.13638	1.16032	1.01986	1.03524			1.00278	1.03084	1.00204	0.960152
13.0063	1.06336	1.38435				1.0335	1.3203														12.9897	1.381	1.21867				13.0068	1.14433	1.16708	1.02244	1.05164			1.00963	1.02663	1.0055	0.968223
13.073	1.05962	1.37169				1.04094	1.2923														13.0563	1.35355	1.21109				13.0735	1.14269	1.19143	1.02	1.04527			1.01046	1.01448	0.996513	0.966451
13.1397	1.05827	1.3677				1.03361	1.31962														13.123	1.37565	1.22854				13.1402	1.16864	1.19592	1.02305	1.04537			1.01305	1.03319	1.00874	0.97625
13.2063	1.05839	1.38533				1.02752	1.3279														13.1897	1.33008	1.21642				13.2068	1.14783	1.18923	1.01869	1.03747			1.01882	1.01792	1.00613	0.987354
13.273	1.04271	1.39539				1.04361	1.33513														13.2563	1.38266	1.24147				13.2735	1.14343	1.1534	1.00738	1.04346			1.01316	1.02185	0.994266	0.96133
13.3397	1.03627	1.37532				1.03744	1.30389														13.323	1.35624	1.2337				13.3402	1.15264	1.18389	1.01697	1.04249			1.03309	1.01629	0.996097	0.988105
13.4063	1.02633	1.33566				1.02548	1.30436														13.3897	1.34849	1.22165				13.4068	1.16791	1.19685	1.03912	1.07166			1.04362	1.03205	1.01895	0.989232
13.473	1.04011	1.34923				1.01811	1.31092														13.4563	1.3544	1.22587				13.4735	1.13488	1.17457	1.04522	1.05121			1.02447	1.02652	1.01142	0.990129
13.5397	1.0485	1.38783				1.03295	1.31171														13.523	1.35967	1.24513				13.5402	1.17419	1.16208	1.04635	1.06529			1.03817	1.05196	1.01931	0.999594
13.6063	1.04033	1.37447				1.01197	1.29452														13.5897	1.33295	1.23456				13.6068	1.15373	1.14811	1.04818	1.0623			1.01316	1.03357	1.0254	1.01339
13.673	1.04002	1.38788				1.03692	1.28864														13.6563	1.32526	1.22384				13.6735	1.14293	1.14287	1.03425	1.05526			1.01663	1.03677	1.01834	1.01361
13.7397	1.03722	1.39174				1.0217	1.32371														13.723	1.35788	1.23592				13.7402	1.17418	1.15042	1.04907	1.07514			1.03711	1.05414	1.06036	1.03385
13.8063	1.15531	1.39174				1.03994	1.37942														13.7897	1.33713	1.22301				13.8068	1.15152	1.18389	1.04994	1.0924			1.04682	1.0315	1.03777	1.06404
13.873	1.03422	1.40167				1.02244	1.30016														13.8563	1.33732	1.22926				13.8735	1.14291	1.17545	1.03898	1.09441			1.03688	1.03487	1.0495	1.06063
13.9397	1.05249	1.40253				1.03446	1.30738														13.923	1.35616	1.23121				13.9402	1.1455	1.19242	1.05125	1.09177			1.03417	1.04016	1.03549	1.05156
14.0063	1.03538	1.40309				1.0216	1.30235														13.9897	1.35956	1.24145				14.0068	1.15096	1.16954	1.04001	1.08294			1.06085	1.04214	1.03609	1.06064
14.073	1.03774	1.42193				1.02468	1.30042														14.0563	1.36917	1.24162				14.0735	1.15567	1.18324	1.05585	1.10555			1.05203	1.05841	1.04501	1.06197
14.1397	1.05509	1.41402				1.02255	1.32396														14.123	1.36481	1.23181				14.1402	1.14053	1.20025	1.03446	1.09792			1.06348	1.06821	1.04346	1.09331
14.2063	1.04361	1.41461				1.03692	1.31802														14.1897	1.35513	1.25193				14.2068	1.14872	1.187	1.04362	1.09816			1.05919	1.0487	1.05274	1.0869
14.273	1.04693	1.43366				1.01489	1.3178														14.2563	1.38007	1.25311				14.2735	1.15281	1.18633	1.03212	1.11167			1.05465	1.06504	1.02235	1.09259
14.3397	1.03135	1.42638				1.02145	1.2983														14.323	1.38028	1.25333				14.3402	1.18077	1.19736	1.05109	1.09726			1.06164	1.04284	1.04716	1.09894
14.4063	1.04166	1.43849				1.03404	1.29122														14.3897	1.34729	1.23308				14.4068	1.18542	1.2233	1.06589	1.11537			1.04748	1.06003	1.047	1.09519
14.473	1.03937	1.42794				1.0094	1.3024														14.4563	1.36544	1.23699				14.4735	1.15645	1.22735	1.03819	1.10301			1.06249	1.06319	1.04126	1.11131
14.5397	1.04603	1.40846				1.03343	1.32739														14.523	1.38945	1.23946				14.5402	1.16726	1.19585	1.0501	1.11406			1.04772	1.05442	1.0346	1.12033
14.6063	1.01856	1.43427				1.02038	1.30317														14.5897	1.36996	1.23056				14.6068	1.14147	1.20829	1.02191	1.11925			1.0432	1.06556	1.02778	1.10441
14.673	1.03024	1.41837				1.01575	1.30143														14.6563	1.38584	1.23413				14.6735	1.16849	1.19354	1.05037	1.11824			1.04802	1.05161	1.04752	1.12841
14.7397	1.07656	1.39789				1.01707	1.28019														14.7285	1.39354	1.24949				14.7415	1.16077	1.21396	1.03543	1.12411			1.04859	1.04842	1.03514	1.13355
14.8063	1.04796	1.41096				1.03995	1.28314														14.7897	1.40044	1.23768				14.8082	1.17718	1.21409	1.03378	1.11262			1.04408	1.06217	1.03822	1.14293
14.873	1.01538	1.38783				1.01782	1.26731														14.8563	1.39184	1.25688				14.8748	1.17101	1.2038	1.03161	1.11532			1.05474	1.06661	1.03156	1.12867
14.9397	1.04865	1.37904				1.03065	1.2689														14.923	1.40674	1.25099				14.9415	1.16739	1.24556	1.04385	1.12368			1.03952	1.05993	1.04202	1.14295
15.0063	1.05117	1.3548				1.0237	1.2351														14.9897	1.39762	1.25893				15.0082	1.18028	1.21536	1.05588	1.11145			1.06175	1.07879	1.03601	1.15066
15.073	1.05441	1.36848				1.02532	1.23736														15.0563	1.41217	1.25902				15.0748	1.19422	1.25724	1.063	1.12832			1.05331	1.08539	1.04182	1.15381
15.1397	1.03065	1.40183				1.02941	1.22845														15.123	1.42739	1.2388				15.1415	1.16324	1.23485	1.04138	1.1345			1.07556	1.08207	1.0383	1.15356
15.2063	1.02501	1.40236				1.02084	1.22103														15.1897	1.45217	1.24113				15.2082	1.16475	1.20863	1.02574	1.10859			1.06502	1.07647	1.02236	1.15561
15.273	1.04491	1.39351				1.02763	1.23761														15.2563	1.42184	1.23614				15.2748	1.13562	1.20568	1.04527	1.12241			1.04902	1.07296	1.04151	1.15754
15.3397	1.04081	1.38444				1.01033	1.21893														15.323	1.43447	1.2544				15.3415	1.1633	1.20054	1.03659	1.11586			1.05801	1.09291	1.04401	1.15309
15.4063	1.05181	1.37523				1.02325	1.23546														15.3897	1.45188	1.24997				15.4082	1.15833	1.23961	1.03852	1.12955			1.04904	1.05802	1.04964	1.1734
15.473	1.04224	1.36844				1.03389	1.22948														15.4563	1.44578	1.25336				15.4748	1.17226	1.25156	1.04811	1.12261			1.03544	1.06836	1.04107	1.15208
15.5397	1.05183	1.34862				1.01716	1.24565														15.523	1.49539	1.25909				15.5415	1.17986	1.23074	1.0565	1.12495			1.05173	1.0628	1.03194	1.16143
15.6063	1.0245	1.33626				1.02608	1.25332														15.5897	1.41133	1.25301				15.6082	1.18835	1.26623	1.04096	1.13643			1.03539	1.08315	1.04942	1.16331
15.673	1.03929	1.34877				1.03157	1.2682														15.6563	1.39934	1.24315				15.6748	1.17712	1.25505	1.06568	1.12489			1.05974	1.08364	1.05636	1.1694
15.7397	1.05576	1.35037				1.02344	1.2612														15.723	1.38956	1.2344				15.7415	1.16932	1.25995	1.0362	1.12193			1.05376	1.07828	1.04319	1.16463
15.8063	1.04726	1.34329				1.02793	1.26388														15.7897	1.38708	1.23219				15.8082	1.18036	1.27269	1.04598	1.14799			1.06529	1.08083	1.06467	1.19147
15.873	1.04901	1.3508				1.02325	1.27155														15.8563	1.38523	1.23163				15.8748	1.18535	1.28957	1.05167	1.13339			1.08065	1.07295	1.07312	1.19717
15.9397	1.01782	1.37225				1.01725	1.28102														15.923	1.37885	1.22505				15.9415	1.17634	1.29114	1.02141	1.12488			1.04697	1.06683	1.04171	1.18199
16.0063	1.04024	1.35408				1.03066	1.25744														15.9897	1.36323	1.20968				16.0082	1.18317	1.26887	1.04317	1.12068			1.06061	1.07755	1.04249	1.17902
16.073	1.04349	1.36763				1.01803	1.27643														16.0563	1.38203	1.22834				16.0748	1.16129	1.26702	1.02889	1.12395			1.07524	1.08027	1.04357	1.20312
16.1397	1.02034	1.38617				1.03146	1.28659														16.123	1.36209	1.21538				16.1415	1.17723	1.24856	1.0345	1.14573			1.07478	1.09346	1.04044	1.18919
16.2063	1.05528	1.37293				1.01716	1.26993														16.1897	1.36168	1.21607				16.2082	1.17037	1.25776	1.03495	1.13586			1.05371	1.06465	1.05297	1.19004
16.273	1.04615	1.3441				1.01492	1.26746														16.2563	1.37285	1.21107				16.2748	1.17425	1.25466	1.03873	1.1399			1.05357	1.07138	1.04591	1.18402
16.3397	1.03333	1.36186				1.03301	1.2682														16.323	1.34713	1.19547				16.3415	1.15728	1.29057	1.02847	1.15354			1.05604	1.07931	1.05652	1.19279
16.4063	1.03456	1.37498				1.02854	1.2686														16.3897	1.35121	1.1929				16.4082	1.19499	1.28336	1.04895	1.13423			1.04261	1.05984	1.0491	1.19639
16.473	1.03493	1.37519				1.02747	1.25597														16.4563	1.35494	1.18788				16.4748	1.18098	1.28783	1.04615	1.15164			1.06508	1.0654	1.06307	1.20354
16.5397	1.05209	1.2433				1.02783	1.24804														16.523	1.37034	1.19609				16.5415	1.17053	1.27164	1.01935	1.15055			1.05008	1.09031	1.04239	1.20654
16.6063	1.03151	1.22949				1.04205	1.25292														16.5897	1.36713	1.17005				16.6082	1.16489	1.2768	1.03339	1.14605			1.06697	1.07985	1.04691	1.21351
16.673	1.03266	1.24466				1.01439	1.24047														16.6563	1.3598	1.14385				16.6748	1.162	1.26745	1.02155	1.15272			1.06649	1.07614	1.05052	1.20979
16.7397	1.02896	1.24106				1.03311	1.24858														16.723	1.35296	1.14575				16.7415	1.16431	1.30243	1.03021	1.13098			1.06758	1.08447	1.06391	1.1902
16.8063	1.03885	1.24273				1.04569	1.23504														16.7897	1.35142	1.13732				16.8082	1.15589	1.28901	1.03613	1.13296			1.06507	1.06256	1.06816	1.19987
16.873	1.02919	1.21761				1.03024	1.24703														16.8563	1.36913	1.13986				16.8748	1.16934	1.27933	1.02323	1.13841			1.07393	1.07075	1.03524	1.20128
16.9397	1.03345	1.20527				1.03023	1.20525														16.923	1.32551	1.12033				16.9415	1.15571	1.27567	1.04096	1.13847			1.07086	1.07763	1.03881	1.18925
17.0063	1.05463	1.19409				1.0344	1.21757														16.9897	1.35431	1.12536				17.0082	1.1817	1.28568	1.01893	1.15712			1.06057	1.09591	1.03987	1.20084
17.073	1.04429	1.18954				1.02015	1.18959														17.0563	1.32563	1.11033				17.0748	1.1757	1.29082	1.02469	1.15788			1.06775	1.08875	1.04694	1.19284
17.1397	1.04468	1.18061				1.01003	1.21343														17.123	1.33283	1.11202				17.1415	1.16005	1.29376	1.02972	1.14921			1.05778	1.07026	1.05002	1.19625
17.2063	1.02855	1.18231				1.02159	1.19459														17.1897	1.33053	1.12717				17.2082	1.18441	1.28612	1.01719	1.15038			1.0609	1.07482	1.03393	1.1969
17.273	1.03894	1.18964				1.01816	1.19754														17.2563	1.33647	1.13231				17.2748	1.18739	1.27751	1.01866	1.15584			1.06627	1.07729	1.0377	1.18894
17.3397	1.03384	1.19354				1.02112	1.17886														17.323	1.33969	1.12842				17.3415	1.1702	1.2698	1.01586	1.15012			1.04679	1.06544	1.04119	1.18397
17.4063	1.04284	1.18191				1.01364	1.19721														17.3897	1.32975	1.13392				17.4082	1.19735	1.30613	1.02681	1.16229			1.06115	1.06957	1.04671	1.20539
17.473	1.03717	1.19618				1.01927	1.19303														17.4563	1.33547	1.14937				17.4748	1.20661	1.28861	1.02022	1.15316			1.07107	1.07258	1.0472	1.20945
17.5397	1.04411	1.20219				1.01796	1.18678														17.523	1.34325	1.14499				17.553	1.19767	1.31474	1.01717	1.17177			1.05747	1.07733	1.02749	1.18396
17.6063	1.02752	1.20149				1.02596	1.18015														17.5897	1.32932	1.13198				17.6197	1.19849	1.30324	1.03031	1.13423			1.06747	1.09091	1.03816	1.17802
17.673	1.04665	1.20027				1.02991	1.19924														17.6563	1.32612	1.13773				17.6863	1.21677	1.30053	1.01585	1.13303			1.06996	1.09646	1.0301	1.20749
17.7397	1.04949	1.20301				1.01308	1.19056														17.723	1.33707	1.12523				17.753	1.19751	1.31987	1.00992	1.15468			1.07032	1.08955	1.04128	1.19531
17.8063	1.03737	1.20579				1.00706	1.18038														17.7897	1.35208	1.12746				17.8197	1.17916	1.30883	1.01848	1.1398			1.06895	1.05795	1.02995	1.20228
17.873	1.03917	1.20904				1.01597	1.19951														17.8563	1.34946	1.13301				17.8863	1.20334	1.31527	1.04226	1.16126			1.0587	1.06061	1.04736	1.19328
17.9397	1.03138	1.19338				1.02339	1.16258														17.923	1.34377	1.13318				17.953	1.20739	1.3137	1.01735	1.15857			1.03389	1.07668	1.03146	1.19419
18.0063	1.03281	1.18611				1.01416	1.17831														17.9897	1.36909	1.12838				18.0197	1.16971	1.29214	1.00813	1.13814			1.04498	1.04582	1.03228	1.18936
18.073	1.00896	1.19374				1.02868	1.18162														18.0563	1.36748	1.1379				18.0863	1.16967	1.28591	1.01312	1.12885			1.06437	1.05677	1.02613	1.19355
18.1397	1.01477	1.1867				1.01563	1.14438														18.123	1.36508	1.13596				18.153	1.18297	1.31256	1.02987	1.12975			1.07634	1.07025	1.03945	1.20338
18.2063	1.02669	1.16702				1.02506	1.15149														18.1897	1.3429	1.12191				18.2197	1.1909	1.30754	1.02894	1.14345			1.07433	1.0627	1.03817	1.18626
18.273	1.00887	1.15803				1.00678	1.14747														18.2563	1.36193	1.12817				18.2863	1.20855	1.31271	1.01246	1.1385			1.05409	1.0526	1.03905	1.18486
18.3397	1.03729	1.16636				1.0129	1.1549														18.323	1.34997	1.11179				18.353	1.19247	1.30045	1.01631	1.16341			1.05033	1.07412	1.03176	1.17391
18.4063	1.03628	1.16584				1.01086	1.14789														18.3897	1.3544	1.10454				18.4197	1.17829	1.30205	1.01862	1.15027			1.04676	1.08165	1.02563	1.1731
18.473	1.02495	1.16717				1.00822	1.13633														18.4563	1.3372	1.11021				18.4863	1.1918	1.32244	1.01337	1.12651			1.05287	1.07057	1.01739	1.17414
18.5397	1.02861	1.17808				1.01294	1.14434														18.523	1.35475	1.11352				18.553	1.1769	1.29246	1.00443	1.15561			1.05821	1.05216	1.02633	1.18366
18.6063	1.03504	1.18076				1.00506	1.14299														18.5897	1.38231	1.12543				18.6197	1.21035	1.3024	1.01265	1.1426			1.04954	1.05904	1.03151	1.16658
18.673	1.0258	1.1757				1.01482	1.13794														18.662	1.34853	1.09759				18.6863	1.19941	1.28872	1.02818	1.12367			1.06965	1.06187	1.04635	1.18053
18.7397	1.01044	1.15967				1.01124	1.13942														18.7287	1.35701	1.10643				18.753	1.186	1.26642	1.00826	1.14179			1.04581	1.05538	1.05643	1.18665
18.8063	1.02994	1.18002				1.00077	1.1602														18.7953	1.35641	1.10739				18.8197	1.19333	1.27524	1.00194	1.11366			1.05903	1.06154	1.0284	1.17726
18.873	1.03867	1.15783				1.01437	1.12957														18.862	1.34386	1.09868				18.8863	1.17897	1.26745	1.01222	1.12097			1.04945	1.05952	1.01965	1.18793
18.9397	1.03502	1.156				1.00117	1.12796														18.9287	1.33755	1.09987				18.953	1.20205	1.24341	1.01486	1.13302			1.047	1.06183	1.02195	1.1861
19.0063	1.02065	1.1698				1.01968	1.13174														18.9953	1.3432	1.09278				19.0197	1.1859	1.27149	1.01186	1.13545			1.05627	1.05338	1.03885	1.18393
19.073	1.00906	1.16534				0.998002	1.14005														19.062	1.35077	1.11016				19.0863	1.19048	1.29215	0.98872	1.13939			1.05041	1.07126	1.03908	1.16617
19.1397	1.01992	1.16145				1.00087	1.13083														19.1287	1.34438	1.10171				19.153	1.1884	1.2744	0.99949	1.13565			1.05156	1.05838	1.04451	1.17618
19.2063	1.03504	1.16633				1.02413	1.14418														19.2092	1.34962	1.09429				19.2197	1.17381	1.29632	0.999619	1.14305			1.06603	1.06002	1.03713	1.16248
19.273	1.03336	1.1447				1.00233	1.119														19.2758	1.34987	1.09803				19.2863	1.17669	1.31161	1.0149	1.15862			1.04466	1.05366	1.03264	1.18806
19.3397	1.02461	1.16716				1.01406	1.12032														19.3425	1.35264	1.09075				19.353	1.1736	1.2816	1.0094	1.15378			1.06864	1.07321	1.02748	1.16968
19.4063	1.03915	1.16247				1.01507	1.13336														19.4092	1.37008	1.09969				19.4197	1.17134	1.28115	1.01573	1.13949			1.04848	1.07206	1.0165	1.18246
19.473	1.01051	1.15308				1.00974	1.13973														19.4758	1.34051	1.10301				19.4863	1.17391	1.28217	1.00606	1.13055			1.05478	1.07311	1.02621	1.16003
19.5397	1.05462	1.15566				1.00549	1.14261														19.5425	1.33384	1.0971				19.553	1.17081	1.28889	0.998778	1.13264			1.04669	1.06825	1.02143	1.15707
19.6063	1.02654	1.1736				1.01531	1.13682														19.6092	1.32984	1.09967				19.6197	1.17464	1.27306	1.01588	1.1395			1.04583	1.05732	1.02724	1.15741
19.673	1.0141	1.17401				1.00401	1.14366														19.6758	1.33731	1.09952				19.6863	1.17125	1.28985	0.990757	1.13839			1.06117	1.06219	1.01238	1.17372
19.7397	1.01682	1.18062				1.00333	1.13606														19.754	1.34406	1.10211				19.753	1.18042	1.30508	1.00486	1.13427			1.05017	1.0621	1.01981	1.17772
19.8063	1.01833	1.16763				0.997796	1.13511														19.8092	1.33257	1.10324				19.8197	1.16862	1.2825	0.991703	1.13563			1.05783	1.06123	1.01855	1.17841
19.873	1.01817	1.1571				0.999914	1.13236														19.8758	1.34408	1.10293				19.8863	1.16732	1.29545	1.01747	1.15242			1.04386	1.06846	1.01292	1.17588
19.9397	1.01328	1.16911				1.00516	1.13379														19.9425	1.35812	1.11586				19.953	1.1723	1.29741	1.00685	1.14454			1.05932	1.05942	1.01692	1.16642
20.0063	1.03543	1.1644				1.01597	1.125														20.0092	1.34015	1.10844				20.0197	1.17166	1.2942	1.01977	1.15096			1.04294	1.0688	1.01831	1.17848
20.073	1.02837	1.14551				1.01694	1.11824														20.0758	1.35917	1.10991				20.0863	1.16347	1.26869	1.00129	1.14969			1.05266	1.07133	1.03211	1.18284
20.1397	1.02474	1.14279				0.989287	1.11838														20.1425	1.37803	1.11398				20.153	1.15354	1.27234	0.999902	1.13114			1.05875	1.05845	1.02884	1.18987
20.2063	1.01388	1.16264				1.01914	1.13862														20.2092	1.36835	1.10946				20.2197	1.16543	1.27403	1.00716	1.13536			1.04407	1.05824	1.01967	1.15784
20.273	1.02755	1.15467				1.00784	1.12988														20.2758	1.33906	1.10278				20.2863	1.14691	1.28631	0.992295	1.14202			1.07875	1.06725	1.02851	1.1819
20.3397	1.01699	1.14911				0.994714	1.15183														20.3425	1.34536	1.09198				20.353	1.14964	1.28079	0.994777	1.1354			1.05754	1.0497	1.01838	1.15982
20.4063	1.02143	1.15357				0.994777	1.13306														20.4092	1.35035	1.10221				20.4197	1.16055	1.31023	1.01414	1.15664			1.06084	1.055	1.02985	1.15935
20.473	1.02869	1.16002				1.00374	1.1385														20.4758	1.36413	1.10511				20.4863	1.16509	1.31365	0.996669	1.14018			1.07959	1.05624	1.03214	1.17388
20.5397	1.0321	1.14461				0.995283	1.12678														20.5425	1.35172	1.10197				20.553	1.14509	1.32609	0.989785	1.15463			1.05948	1.05713	1.03187	1.16202
20.6063	1.00957	1.17422				1.01419	1.11041														20.6092	1.34997	1.11317				20.6197	1.14786	1.30973	0.987964	1.14194			1.07421	1.0466	1.04182	1.1749
20.673	1.01182	1.14363				0.988623	1.10505														20.6758	1.36766	1.12111				20.6863	1.1659	1.31605	0.995678	1.15938			1.05717	1.08337	1.03111	1.15909
20.7397	1.01012	1.13392				0.993041	1.09746														20.7425	1.38021	1.12509				20.753	1.15364	1.30871	0.991761	1.15232			1.06998	1.07831	1.0186	1.17995
20.8063	1.02344	1.14537				1.00062	1.09766														20.8092	1.36183	1.13961				20.8197	1.15111	1.29512	0.986039	1.13799			1.04899	1.05005	1.02525	1.15251
20.873	1.02776	1.13192				0.991924	1.11321														20.8758	1.37485	1.1283				20.8863	1.14521	1.31716	0.985054	1.13553			1.04313	1.08392	1.02416	1.15609
20.9397	1.00844	1.13562				0.996107	1.09115														20.9425	1.37542	1.13434				20.953	1.17503	1.29751	0.996498	1.14886			1.04525	1.05857	1.0288	1.15139
21.0063	1.01192	1.14107				1.01528	1.10765														21.0092	1.39543	1.13318				21.0197	1.14678	1.30529	0.99729	1.14752			1.05173	1.07764	1.03018	1.16589
21.073	1.0218	1.13643				1.00522	1.12579														21.0758	1.40232	1.1356				21.0863	1.15427	1.31566	0.979972	1.136			1.06296	1.075	1.01455	1.15343
21.1397	1.04782	1.12009				0.993823	1.09895														21.1425	1.40808	1.13171				21.153	1.15876	1.30755	0.990874	1.13808			1.05972	1.06521	1.01896	1.15897
21.2063	1.01412	1.12359				1.0071	1.10458														21.2092	1.3973	1.14235				21.2197	1.16148	1.31774	0.989769	1.14278			1.04638	1.07294	1.02524	1.14981
21.273	1.0089	1.1341				1.00415	1.0868														21.2758	1.40411	1.15407				21.2863	1.15614	1.33608	0.997668	1.13826			1.06129	1.07167	1.01698	1.1355
21.3397	1.02179	1.15225				1.00928	1.12312														21.3425	1.42311	1.15665				21.353	1.14268	1.31749	1.0062	1.12867			1.06215	1.06862	1.02598	1.14043
21.4063	1.01639	1.13509				1.01073	1.11846														21.4092	1.39257	1.15235				21.4197	1.14233	1.29554	0.98039	1.12984			1.06734	1.07211	1.00298	1.12299
21.473	1.01141	1.12288				0.986541	1.11662														21.4758	1.42067	1.14915				21.4863	1.12476	1.30358	0.994362	1.12548			1.06077	1.0674	1.0104	1.11778
21.5397	1.01132	1.12809				0.998778	1.12448														21.5425	1.40673	1.16571				21.553	1.14874	1.30295	0.992733	1.13191			1.04215	1.07458	1.02472	1.12174
21.6063	1.00393	1.11745				0.992257	1.10911														21.6092	1.38447	1.14348				21.6197	1.12409	1.29762	0.990967	1.11142			1.05818	1.09627	1.01341	1.12418
21.673	1.01272	1.13022				1.02032	1.12578														21.6758	1.40197	1.13659				21.6863	1.1496	1.30867	1.0015	1.11272			1.05877	1.05696	1.01754	1.10684
21.7397	1.01809	1.12591				1.00253	1.10797														21.7425	1.4021	1.14022				21.753	1.13574	1.31408	0.992789	1.12809			1.05632	1.07181	1.00546	1.11457
21.8063	1.01667	1.13569				0.994336	1.12237														21.8092	1.43217	1.1463				21.8197	1.13835	1.29113	0.986586	1.13298			1.04801	1.07305	1.01966	1.10844
21.873	1.03574	1.12362				0.99599	1.11874														21.8758	1.44309	1.16332				21.8863	1.14391	1.3068	0.995954	1.12602			1.05472	1.05857	1.0064	1.12024
21.9397	1.03133	1.11503				0.986431	1.12518														21.9425	1.455	1.15518				21.953	1.16617	1.3126	1.00283	1.13103			1.06797	1.07723	1.01579	1.12418
22.0063	1.02423	1.11345				0.99977	1.13606														22.0092	1.458	1.16626				22.0197	1.17978	1.31596	0.989399	1.1464			1.06868	1.06273	1.01485	1.11326
22.073	1.01694	1.12641				0.991103	1.14056														22.0758	1.48159	1.18467				22.0863	1.16703	1.31984	0.98884	1.13908			1.05482	1.07946	1.01533	1.12113
22.1397	0.997895	1.12271				1.01031	1.1355														22.1425	1.43962	1.17907				22.153	1.15884	1.31878	1.00147	1.14293			1.06477	1.06551	1.01714	1.1142
22.2063	1.02053	1.12464				1.00239	1.15008														22.2092	1.44802	1.17709				22.2197	1.13156	1.32242	0.987812	1.14001			1.06275	1.08066	1.0185	1.10672
22.273	1.01172	1.11573				1.01183	1.13525														22.2758	1.45747	1.17149				22.2863	1.15978	1.30685	0.991688	1.13798			1.06828	1.06208	1.02566	1.09309
22.3397	1.03312	1.10385				0.999065	1.14704														22.3425	1.46721	1.17848				22.353	1.16136	1.30772	0.985949	1.11415			1.0706	1.0608	1.00524	1.11011
22.4063	1.01259	1.11649				1.00322	1.10753														22.4092	1.44993	1.17076				22.4197	1.12172	1.30489	1.00793	1.12768			1.05408	1.0667	1.01102	1.08316
22.473	1.0101	1.11153				0.997683	1.11232														22.4758	1.45375	1.1794				22.4863	1.13724	1.32393	0.997385	1.1149			1.06123	1.05002	1.01754	1.08502
22.5397	1.03041	1.11578				0.997612	1.11886														22.5425	1.46855	1.17863				22.553	1.15164	1.33168	0.988105	1.13303			1.04873	1.07421	1.01204	1.08558
22.6063	1.022	1.11461				1.0013	1.11627														22.6092	1.44836	1.18178				22.6197	1.15779	1.34554	0.982585	1.11858			1.06878	1.06773	1.00809	1.08332
22.673	1.00611	1.13413				0.996956	1.13707														22.6758	1.46339	1.17617				22.6863	1.16668	1.32081	0.981287	1.13777			1.07415	1.06054	1.0154	1.07975
22.7397	1.01585	1.1137				0.995451	1.12721														22.7425	1.4463	1.18242				22.753	1.18031	1.33345	0.975227	1.1357			1.06423	1.06792	1.0289	1.08033
22.8063	0.995139	1.13775				1.00267	1.13785														22.8092	1.48006	1.18686				22.8197	1.16772	1.31847	0.989464	1.11415			1.07368	1.06965	1.03142	1.06141
22.873	1.0056	1.12224				1.01696	1.14525														22.8758	1.48295	1.19294				22.8863	1.14929	1.30236	0.967647	1.10725			1.06304	1.06375	1.01823	1.04468
22.9397	1.0422	1.14367				0.995404	1.15471														22.9425	1.46038	1.18226				22.953	1.15048	1.30578	0.979861	1.11279			1.06667	1.06571	1.00966	1.04165
23.0063	1.0053	1.16253				1.0005	1.11431														23.0092	1.47124	1.18104				23.0197	1.15586	1.32163	0.992498	1.11298			1.06206	1.06949	1.00373	1.03885
23.073	1.03313	1.12128				0.986064	1.1319														23.0758	1.49828	1.19052				23.0863	1.17257	1.29699	1.00032	1.10563			1.07027	1.0571	1.00538	1.02759
23.1397	1.03321	1.13225				1.01092	1.14463														23.1425	1.50259	1.20192				23.153	1.16044	1.29965	0.99939	1.11734			1.09192	1.05943	1.02395	1.04529
23.2063	1.00996	1.1379				0.997565	1.13706														23.2092	1.52025	1.20097				23.2197	1.17289	1.30022	0.998343	1.12429			1.07773	1.06858	1.0019	1.03177
23.273	1.01688	1.12055				1.00797	1.14638														23.2758	1.50154	1.19752				23.2863	1.15101	1.31551	0.975906	1.11013			1.0587	1.06727	0.997637	1.02602
23.3397	1.01	1.12878				1.0007	1.14063														23.3425	1.53075	1.19154				23.353	1.13519	1.28468	0.992994	1.0988			1.06177	1.06748	1.01943	1.03884
23.4063	1.00804	1.14241				0.998906	1.13777														23.4092	1.52883	1.1892				23.4197	1.15666	1.30418	0.996075	1.1145			1.06628	1.07214	1.01045	1.03107
23.473	1.01407	1.13962				1.00035	1.12938														23.4758	1.49677	1.19253				23.4863	1.15956	1.31883	0.972102	1.11375			1.06849	1.08229	1.0049	1.04279
23.5397	1.01148	1.14019				1.00621	1.12767														23.5425	1.51969	1.20445				23.553	1.17483	1.31372	1.00071	1.12468			1.08125	1.05166	1.00866	1.04262
23.6063	1.01541	1.13893				0.985996	1.13753														23.6092	1.53066	1.21737				23.6197	1.1518	1.31899	1.01084	1.11078			1.05285	1.07321	1.02204	1.03119
23.673	1.0232	1.15979				0.997752	1.14613														23.6758	1.52989	1.2062				23.6863	1.16896	1.30493	0.993935	1.12306			1.06291	1.06089	1.00007	1.04257
23.7397	1.01032	1.14281				0.987037	1.12454														23.7425	1.53652	1.21385				23.753	1.17088	1.30726	0.983425	1.1181			1.04994	1.07933	1.00523	1.03855
23.8063	1.02374	1.13479				0.993356	1.12868														23.8092	1.54929	1.20934				23.8197	1.14503	1.3012	0.991677	1.09877			1.07712	1.04164	1.00498	1.01963
23.873	1.00089	1.14773				1.00588	1.12562														23.8758	1.54652	1.19827				23.8863	1.15277	1.32767	0.990805	1.11645			1.05548	1.05128	1.0153	1.04078
23.9397	0.989909	1.14738				0.983466	1.14243														23.9425	1.50794	1.20429				23.953	1.17013	1.3214	1.00025	1.11885			1.05805	1.08811	1.00971	1.04011
24.0063	1.00642	1.12757				0.999439	1.13768														24.0092	1.51452	1.18832				24.0197	1.14299	1.30927	0.988262	1.10556			1.05603	1.06667	1.01571	1.02265
24.073	1.02067	1.16121				1.01276	1.1252														24.0758	1.50737	1.20535				24.0863	1.15229	1.30342	0.987009	1.10055			1.05213	1.05826	1.02211	1.02105
24.1397	0.990309	1.15118				0.994343	1.14351														24.1425	1.51912	1.21891				24.153	1.1642	1.29478	0.987793	1.09542			1.07201	1.06624	1.00839	1.03121
24.2063	1.01993	1.14332				0.994412	1.15046														24.2092	1.52184	1.21351				24.2197	1.15571	1.29426	0.987982	1.11793			1.06321	1.06707	0.995599	1.03147
24.273	1.00753	1.1256				0.998317	1.15565														24.2758	1.50465	1.22637				24.2863	1.17259	1.32487	0.97598	1.10462			1.06131	1.06067	1.00096	1.01895
24.3397	1.02276	1.14217				1.01003	1.14248														24.3425	1.51035	1.19837				24.353	1.1413	1.32435	1.00005	1.1144			1.06367	1.07089	1.01702	1.02611
24.4063	1.0221	1.15703				0.996017	1.16192														24.4092	1.52865	1.2093				24.4197	1.14825	1.3243	0.997445	1.10554			1.06228	1.06937	1.00706	1.02583
24.473	1.02566	1.15883				1.00441	1.16525														24.4758	1.54418	1.22582				24.4863	1.17648	1.32555	0.973281	1.10381			1.06546	1.05955	1.01233	1.00433
24.5397	1.0185	1.1482				1.00408	1.1459														24.5425	1.52301	1.20686				24.553	1.16773	1.30221	0.993784	1.08929			1.06291	1.06367	1.00098	1.01748
24.6063	1.02063	1.15184				1.00976	1.15833														24.6092	1.51896	1.21047				24.6197	1.15876	1.33904	0.97805	1.09894			1.06925	1.06276	1.00694	1.01565
24.673	1.01058	1.14624				1.0021	1.15705														24.6758	1.53296	1.21351				24.6863	1.15423	1.30411	0.986034	1.11338			1.06738	1.05214	1.01249	1.00984
24.7397	1.01301	1.15172				0.996242	1.13836														24.7425	1.50935	1.19831				24.753	1.16458	1.31777	1.00181	1.1022			1.06733	1.04365	1.01253	1.01662
24.8063	1.02585	1.15276				1.00378	1.17647														24.8092	1.53007	1.21085				24.8197	1.16594	1.29536	0.995743	1.10454			1.06246	1.05496	1.0222	1.00955
24.873	1.03389	1.16767				1.00612	1.1737														24.8758	1.52128	1.20486				24.8863	1.15513	1.32507	0.981883	1.09802			1.05701	1.07022	1.01636	0.994236
24.9397	1.02788	1.16188				1.00614	1.14485														24.9425	1.49458	1.18792				24.953	1.16455	1.31727	0.997641	1.09895			1.07594	1.06853	1.02001	1.01031
25.0063	1.03468	1.14516				0.997646	1.17787														25.0092	1.48607	1.17089				25.0197	1.15002	1.3163	0.996986	1.11326			1.05521	1.06116	1.01715	1.01036
25.073	1.01605	1.15823				1.00799	1.17854														25.0758	1.49285	1.16048				25.0863	1.13373	1.31535	0.993598	1.11457			1.06042	1.04807	1.01901	1.00336
25.1397	1.01249	1.15013				1.00736	1.15073														25.1425	1.46736	1.14105				25.153	1.1709	1.32371	0.991873	1.11401			1.05795	1.06781	1.01773	1.01718
25.2063	1.04007	1.17363				1.00091	1.17643														25.2092	1.48306	1.14415				25.2197	1.15908	1.34084	1.00083	1.10855			1.05652	1.05991	1.01839	1.00932
25.273	1.01976	1.16592				0.995622	1.15441														25.2758	1.47401	1.15048				25.2863	1.17435	1.34431	0.977375	1.11604			1.0612	1.058	1.02441	0.998074
25.3397	1.02168	1.17673				1.00555	1.16792														25.3425	1.46662	1.13736				25.353	1.15087	1.34536	0.989812	1.11793			1.07551	1.09244	1.04099	1.01468
25.4063	0.999324	1.17485				0.999871	1.16817														25.4092	1.46651	1.13842				25.4197	1.17912	1.32122	0.982006	1.1377			1.07133	1.04917	1.02488	1.01072
25.473	1.0248	1.18033				1.00032	1.18391														25.4758	1.44817	1.12235				25.4863	1.16233	1.33248	1.00523	1.1204			1.05853	1.04667	1.02454	1.01872
25.5397	1.02837	1.15863				0.993973	1.16504														25.5425	1.46819	1.10927				25.553	1.14815	1.33161	0.991185	1.10334			1.06969	1.06132	1.0209	0.996924
25.6063	1.0098	1.17417				1.00575	1.18433														25.6092	1.45772	1.1061				25.6197	1.16626	1.32799	0.986702	1.11401			1.05333	1.05568	1.0219	0.987197
25.673	1.01886	1.16855				1.00377	1.1661														25.6758	1.44771	1.11336				25.6863	1.16595	1.33338	0.988248	1.11597			1.05362	1.05972	1.02424	1.0073
25.7397	1.01088	1.16297				0.997972	1.16473														25.7425	1.45455	1.09179				25.753	1.16035	1.34305	1.00728	1.12745			1.05149	1.07042	1.02362	1.00969
25.8063	1.02562	1.16297				0.999785	1.19497														25.8092	1.42311	1.08302				25.8197	1.1527	1.31849	0.993156	1.12976			1.06919	1.06099	1.02452	1.00211
25.873	1.02699	1.17438				1.01139	1.17858														25.8758	1.441	1.10039				25.8863	1.14137	1.32332	0.997769	1.10795			1.0736	1.049	1.02964	0.98611
25.9397	1.02001	1.17541				0.99878	1.17196														25.9425	1.45641	1.07947				25.953	1.16296	1.3264	0.999313	1.10951			1.07487	1.06059	1.02271	0.988794
26.0063	0.991587	1.16917				1.00476	1.1568														26.0092	1.46161	1.08834				26.0197	1.16366	1.2886	0.982027	1.11711			1.07235	1.05327	1.019	0.983987
26.073	1.01441	1.17142				1.01212	1.18495														26.0758	1.45448	1.08619				26.0863	1.14648	1.31518	0.981747	1.11594			1.0863	1.05111	1.01791	0.993146
26.1397	1.00863	1.18469				1.00705	1.17738														26.1425	1.4387	1.0658				26.153	1.17406	1.30781	0.998484	1.11186			1.05842	1.0584	1.00641	0.994964
26.2063	1.03499	1.18389				0.999678	1.18947														26.2092	1.43139	1.05749				26.2197	1.14868	1.31254	0.997342	1.11483			1.05168	1.0549	1.00683	0.986797
26.273	1.02741	1.16838				1.00094	1.18119														26.2758	1.41909	1.05542				26.2863	1.18976	1.32891	0.984478	1.13441			1.0742	1.06542	1.01331	0.992147
26.3397	1.02382	1.15781				0.993585	1.172														26.3425	1.40463	1.05185				26.353	1.17579	1.32034	0.98929	1.11815			1.07381	1.06275	1.01065	0.989007
26.4063	0.994459	1.16558				0.987012	1.15049														26.4092	1.41903	1.05072				26.4197	1.16517	1.31437	0.995354	1.10542			1.06887	1.06404	1.00179	0.980699
26.473	1.0295	1.1745				0.999425	1.18215														26.4758	1.43401	1.05901				26.4863	1.17634	1.31007	1.00531	1.09531			1.06277	1.05645	1.01186	0.978173
26.5397	0.998589	1.16703				0.991773	1.16616														26.5425	1.43128	1.05561				26.553	1.16686	1.3068	1.00481	1.10712			1.07626	1.06376	1.01238	0.985269
26.6063	1.03563	1.17062				0.995144	1.16038														26.6092	1.44336	1.05705				26.6197	1.18645	1.29462	0.991517	1.11339			1.06282	1.04498	1.0079	0.979952
26.673	1.0341	1.16917				1.01332	1.15012														26.6758	1.41064	1.05097				26.6863	1.1558	1.31529	0.97397	1.09581			1.07464	1.06222	1.01415	0.972892
26.7397	0.996776	1.17013				1.00684	1.16284														26.7425	1.41083	1.05151				26.753	1.15438	1.28978	0.97823	1.08856			1.05255	1.06082	0.997154	0.962376
26.8063	0.997695	1.18018				1.00163	1.15848														26.8092	1.41749	1.05502				26.8197	1.17892	1.29599	0.977618	1.10792			1.04787	1.06167	0.987517	0.978281
26.873	1.02449	1.17681				1.01093	1.16502														26.8758	1.41312	1.04778				26.8863	1.17643	1.32745	0.983819	1.10238			1.07653	1.04124	1.02431	0.993866
26.9397	1.0063	1.17373				1.00668	1.15901														26.9425	1.42411	1.04265				26.953	1.19651	1.32617	0.993159	1.1027			1.05794	1.05229	1.0182	0.982571
27.0063	1.00858	1.21059				1.00756	1.18352														27.0092	1.4155	1.05205				27.0197	1.18889	1.31794	0.982963	1.12185			1.06214	1.06189	1.01049	0.968976
27.073	1.02022	1.17938				0.991243	1.17316														27.0758	1.39769	1.0412				27.0863	1.16497	1.29601	0.977609	1.08941			1.08271	1.03416	1.00401	0.978069
27.1397	1.00515	1.18803				0.999553	1.17144														27.1425	1.39339	1.03661				27.153	1.18557	1.31059	0.999061	1.09856			1.07312	1.04769	0.998452	0.991142
27.2063	1.01029	1.18				1.0057	1.16431														27.2092	1.39893	1.04459				27.2197	1.15931	1.3063	0.96706	1.09861			1.05177	1.04221	1.00747	0.973499
27.273	1.01255	1.17327				1.00624	1.17476														27.2758	1.41417	1.05318				27.2863	1.17192	1.31829	0.995889	1.11239			1.08033	1.03962	1.00132	0.974536
27.3397	1.01003	1.17512				1.00571	1.16134														27.3425	1.40272	1.04103				27.353	1.17186	1.31871	0.98391	1.10226			1.0701	1.06351	0.987817	0.969249
27.4063	1.02992	1.18478				0.993748	1.19727														27.4092	1.42007	1.0433				27.4197	1.1711	1.31106	1.00614	1.12459			1.07476	1.05568	1.01098	0.977718
27.473	1.01008	1.16845				1.00008	1.18234														27.4758	1.41728	1.03606				27.4863	1.1953	1.29676	0.990707	1.10262			1.0763	1.07036	1.00015	0.973653
27.5397	1.0101	1.17426				0.988663	1.16091														27.5425	1.41106	1.0412				27.553	1.18617	1.31044	0.990465	1.10772			1.0449	1.0578	0.992384	0.979779
27.6063	1.0002	1.17899				0.994629	1.17157														27.6092	1.42408	1.03994				27.6197	1.1776	1.29528	1.00161	1.10192			1.05384	1.06317	1.00565	0.981474
27.673	0.995966	1.18208				0.987691	1.18915														27.6758	1.41914	1.045				27.6863	1.18145	1.31603	0.991965	1.11334			1.05777	1.05796	1.01276	0.981497
27.7397	1.0028	1.2003				0.998846	1.1676														27.7425	1.40384	1.02522				27.753	1.15722	1.33223	0.993338	1.10771			1.05469	1.07239	1.00507	0.973895
27.8063	1.01987	1.21058				1.00023	1.1592														27.8092	1.39689	1.03718				27.8197	1.17841	1.31297	0.985364	1.09776			1.05039	1.05368	0.996201	0.953107
27.873	1.02252	1.1927				0.991651	1.15094														27.8758	1.39942	1.03298				27.8863	1.16868	1.32728	0.98893	1.09316			1.04806	1.06826	1.01108	0.967553
27.9397	1.00851	1.19202				1.00393	1.17063														27.9425	1.42612	1.04619				27.953	1.17558	1.30979	0.982788	1.11126			1.06241	1.07127	1.01815	0.977863
28.0063	1.01042	1.2051				0.987491	1.17773														28.0092	1.42187	1.04552				28.0197	1.17075	1.31064	0.995626	1.11066			1.0625	1.07183	1.01196	0.980534
28.073	1.01156	1.17005				1.00219	1.16129														28.0758	1.43209	1.0415				28.0863	1.13531	1.31415	1.00354	1.10295			1.07211	1.05579	1.00856	0.970858
28.1397	1.01174	1.17553				0.992391	1.15857														28.1425	1.42934	1.05279				28.153	1.14887	1.30245	0.976805	1.0874			1.04794	1.04181	0.999104	0.975327
28.2063	1.02521	1.17866				0.985156	1.15864														28.2092	1.42184	1.03644				28.2197	1.17006	1.31805	0.968928	1.10549			1.06459	1.0617	1.00558	0.978303
28.273	1.0246	1.18128				0.999981	1.16251														28.2758	1.40023	1.03957				28.2863	1.15375	1.31831	0.995142	1.10326			1.0603	1.06748	1.00382	0.976495
28.3397	1.00482	1.16985				0.982674	1.14409														28.3425	1.42614	1.04721				28.353	1.15767	1.31167	0.977707	1.08798			1.04852	1.05578	1.0082	0.96079
28.4063	1.02822	1.17864				0.998237	1.16554														28.4092	1.4333	1.02794				28.4197	1.18876	1.32826	0.998803	1.09869			1.0446	1.0586	1.00729	0.974571
28.473	1.00753	1.17146				0.979723	1.14256														28.4758	1.44682	1.04053				28.4863	1.16804	1.32378	0.991294	1.10273			1.04781	1.05664	1.00423	0.954915
28.5397	1.01617	1.15832				0.975113	1.14365														28.5425	1.39579	1.0359				28.553	1.18538	1.33756	0.983521	1.09813			1.06943	1.07352	1.01369	0.965027
28.6063	0.9926	1.17075				0.984164	1.13029														28.6092	1.41439	1.04399				28.6197	1.17569	1.33701	0.98482	1.11897			1.06558	1.08976	1.01292	0.960475
28.673	1.01589	1.16751				0.981637	1.1539														28.6758	1.43102	1.03814				28.6863	1.15594	1.31617	0.976991	1.10267			1.06024	1.05778	1.00684	0.954544
28.7397	1.00207	1.1578				0.980673	1.13331														28.7425	1.4106	1.03171				28.753	1.16509	1.3256	0.985202	1.09767			1.06353	1.06185	0.995173	0.945041
28.8063	0.997954	1.16178				0.992512	1.15637														28.8092	1.41825	1.03898				28.8197	1.16107	1.30486	0.977901	1.09007			1.05189	1.06556	1.01531	0.965536
28.873	1.00835	1.15477				0.996035	1.152														28.8758	1.41475	1.03466				28.8863	1.1823	1.33222	0.987655	1.11245			1.07965	1.08677	1.01268	0.968469
28.9397	0.99874	1.16204				0.982223	1.14117														28.9425	1.41068	1.03366				28.953	1.17593	1.31112	0.984542	1.09149			1.07014	1.06434	1.01694	0.971555
29.0063	1.00588	1.17319				0.983516	1.16246														29.0092	1.4079	1.02969				29.0197	1.20438	1.33911	0.997261	1.11335			1.04537	1.05396	1.02049	0.969976
29.073	0.995376	1.15951				0.999161	1.142														29.0758	1.39181	1.0315				29.0863	1.16589	1.34237	0.980258	1.10416			1.08224	1.06382	1.0125	0.955689
29.1397	1.01416	1.18068				0.979382	1.16686														29.1425	1.41092	1.02563				29.153	1.19198	1.35977	0.994485	1.09442			1.06711	1.06647	1.01648	0.97492
29.2063	1.0257	1.17705				0.967644	1.15255														29.2092	1.4067	1.02396				29.2197	1.17397	1.35122	0.969316	1.10598			1.05714	1.06968	1.00374	0.955389
29.273	1.02269	1.18515				0.995906	1.14589														29.2758	1.42126	1.01754				29.2863	1.18584	1.35166	0.989912	1.1047			1.05887	1.06207	1.00615	0.962687
29.3397	0.997467	1.18658				0.975673	1.15774														29.3525	1.39215	1.02869				29.353	1.1778	1.34865	0.96737	1.10213			1.06503	1.06144	1.01413	0.963456
29.4063	1.00802	1.17588				0.980125	1.16051														29.4192	1.40771	1.02589				29.4197	1.18532	1.36044	0.973785	1.10349			1.06505	1.06996	1.00853	0.951098
29.473	1.00894	1.17257				0.988431	1.14225														29.4858	1.38819	1.02372				29.4863	1.18962	1.36379	0.975139	1.11673			1.09105	1.05711	1.00679	0.960379
29.5397	0.998574	1.17942				0.983512	1.15096														29.5525	1.40506	1.02426				29.553	1.19855	1.3471	0.969087	1.10861			1.06335	1.05014	1.0019	0.962965
29.6063	1.00964	1.16669				0.981304	1.15883														29.6192	1.40305	1.03604				29.6197	1.16303	1.3527	0.965697	1.11369			1.06235	1.04714	1.01001	0.960573
29.673	0.994867	1.1757				0.986183	1.14421														29.6858	1.40558	1.03767				29.6863	1.17454	1.36448	0.977843	1.10758			1.06733	1.06519	0.990672	0.959894
29.7397	0.999205	1.16387				0.994792	1.14414														29.7525	1.40261	1.01978				29.753	1.19679	1.36638	0.983008	1.12294			1.07192	1.04904	1.00861	0.96518
29.8063	1.02038	1.17383				0.996351	1.15181														29.8192	1.39758	1.02314				29.8197	1.20633	1.38166	0.98593	1.12692			1.08401	1.07698	1.00369	0.964722
29.873	1.00037	1.18061				0.985645	1.15789														29.8858	1.38915	1.02037				29.8863	1.23256	1.37839	0.984401	1.12809			1.07855	1.05722	1.0019	0.955448
29.9397	0.993063	1.1585				0.977921	1.13649														29.9525	1.38634	1.00958				29.953	1.20916	1.41007	0.986716	1.13384			1.07174	1.0559	1.00206	0.961121
30.0063	1.01367	1.18682				0.976084	1.15469														30.0192	1.40986	1.03191				30.0197	1.20424	1.3878	0.979156	1.1138			1.06618	1.04751	0.999525	0.962088
30.073	1.00565	1.17208				0.989769	1.14863														30.0858	1.40798	1.02923				30.0863	1.20322	1.3697	0.97706	1.11138			1.06216	1.07741	1.00651	0.945622
30.1397	1.00114	1.15511				0.980583	1.14381														30.1525	1.39622	1.01927				30.153	1.19374	1.35315	0.970931	1.10665			1.0532	1.05156	1.01346	0.954668
30.2063	1.01548	1.16893				0.969817	1.14639														30.2192	1.41477	1.02133				30.2197	1.1895	1.37818	0.983616	1.13607			1.07438	1.07114	1.00304	0.960947
30.273	1.02921	1.16655				0.982809	1.13639														30.2858	1.40323	1.04064				30.2863	1.21461	1.38833	0.980623	1.14387			1.05161	1.07674	1.00658	0.964179
30.3397	0.995174	1.17163				0.974285	1.1474														30.3525	1.41237	1.03521				30.353	1.20513	1.38564	0.985215	1.11241			1.06382	1.05976	1.01164	0.954547
30.4063	1.00983	1.1767				0.980178	1.17097														30.4192	1.42161	1.02977				30.4197	1.20409	1.4122	0.97886	1.13333			1.05627	1.06493	1.00837	0.959959
30.473	1.00821	1.17021				0.98503	1.14439														30.4858	1.41924	1.04528				30.4863	1.21124	1.39137	0.970762	1.13679			1.05916	1.06965	1.00721	0.961199
30.5397	0.993196	1.17415				0.978118	1.12646														30.5525	1.42043	1.02569				30.553	1.20854	1.42239	0.981438	1.14184			1.07688	1.05399	1.01945	0.975587
30.6063	0.999352	1.17894				0.978758	1.13856														30.6192	1.43452	1.04083				30.6197	1.20826	1.41832	0.9822	1.14058			1.06502	1.08466	1.00978	0.969342
30.673	1.0197	1.18434				0.985676	1.15182														30.6858	1.41904	1.03531				30.6863	1.14999	1.38218	0.973269	1.10996			1.06293	1.04647	1.00674	0.95513
30.7397	1.03262	1.21934				0.969694	1.15513														30.7525	1.41806	1.02087				30.753	1.16838	1.34995	0.971354	1.11436			1.04314	1.06451	1.00369	0.95866
30.8063	1.03295	1.18988				0.968855	1.12918														30.8192	1.42141	1.03339				30.8197	1.18554	1.3429	0.966854	1.11103			1.07246	1.05811	1.02726	0.959565
30.873	1.00919	1.1735				0.984165	1.13675														30.8858	1.40716	1.02522				30.8863	1.1746	1.34647	0.998763	1.11136			1.07444	1.06523	1.01852	0.966268
30.9397	1.03323	1.19236				0.985016	1.13792														30.9525	1.44646	1.04667				30.953	1.18166	1.33203	0.990773	1.09739			1.07035	1.06982	1.01005	0.964829
31.0063	1.03424	1.206				0.975422	1.14124														31.0192	1.42246	1.02266				31.0197	1.15465	1.3359	0.994579	1.11455			1.07034	1.06122	1.0361	0.962369
31.073	1.02052	1.18519				0.992259	1.14325														31.0858	1.439	1.03745				31.0863	1.14612	1.3351	1.00528	1.09877			1.08608	1.06009	1.0295	0.95355
31.1397	1.02249	1.21715				0.990285	1.14924														31.1525	1.41742	1.03555				31.153	1.17345	1.34391	1.00909	1.12092			1.07404	1.07818	1.04258	0.947958
31.2063	1.05206	1.19912				0.990348	1.13121														31.2192	1.41483	1.02017				31.2197	1.18892	1.34943	1.01217	1.11038			1.07842	1.0588	1.04547	0.955789
31.273	1.04943	1.21055				0.983485	1.15029														31.2858	1.43081	1.02528				31.2863	1.17076	1.36143	1.00069	1.12433			1.09146	1.06331	1.0769	0.975819
31.3397	1.06547	1.20479				0.979154	1.13489														31.3525	1.44721	1.02687				31.353	1.18399	1.3575	1.01918	1.11227			1.08257	1.08771	1.08491	0.978142
31.4063	1.01771	1.17792				0.973368	1.13656														31.4192	1.42687	1.04651				31.4197	1.17567	1.36581	1.03858	1.14701			1.0989	1.06777	1.11534	0.992912
31.473	1.02891	1.21018				0.973124	1.15858														31.4858	1.43095	1.03356				31.4863	1.17376	1.37298	1.03	1.12566			1.10208	1.10414	1.12003	0.998478
31.5397	1.03938	1.19587				0.97438	1.14489														31.5525	1.42398	1.03339				31.553	1.19731	1.37661	1.03693	1.15392			1.10242	1.12119	1.12171	1.00907
31.6063	1.03903	1.19473				0.974776	1.13221														31.6192	1.43133	1.02482				31.6197	1.20366	1.39273	1.04624	1.14062			1.10693	1.12244	1.13101	1.02439
31.673	1.03492	1.21073				0.990404	1.14985														31.6858	1.41919	1.01913				31.6863	1.19937	1.38566	1.06056	1.14009			1.12016	1.12849	1.13943	1.02601
31.7397	1.05971	1.20673				0.961286	1.15191														31.7525	1.40495	1.02027				31.753	1.21612	1.3832	1.03108	1.15289			1.13104	1.14816	1.14487	1.02555
31.8063	1.07002	1.22149				0.983295	1.14079														31.8192	1.41409	1.03115				31.8197	1.20029	1.37764	1.05241	1.14405			1.11533	1.1468	1.1575	1.04426
31.873	1.04005	1.22001				0.986142	1.14499														31.8858	1.41131	1.02935				31.8863	1.20161	1.39661	1.05143	1.15255			1.13869	1.14929	1.15331	1.05673
31.9397	1.05691	1.21965				0.969215	1.13512														31.9525	1.43008	1.03331				31.953	1.2264	1.39496	1.04232	1.16068			1.16337	1.15845	1.16947	1.08571
32.0063	1.04694	1.19797				0.969809	1.14286														32.0192	1.43171	1.02492				32.0197	1.23217	1.38878	1.06983	1.16978			1.16428	1.1758	1.15932	1.08241
32.073	1.03833	1.19436				0.969564	1.14045														32.0858	1.41004	1.03316				32.0863	1.22163	1.41048	1.06385	1.1672			1.1475	1.15993	1.16547	1.10076
32.1397	1.0574	1.22991				0.976667	1.14104														32.1525	1.43887	1.03626				32.153	1.21174	1.39758	1.05489	1.17514			1.14787	1.15403	1.15506	1.13126
32.2063	1.06495	1.21593				0.976357	1.13892														32.2192	1.42342	1.03675				32.2197	1.21766	1.40932	1.04494	1.17486			1.15621	1.16434	1.18401	1.11914
32.273	1.06881	1.22624				0.97653	1.13643														32.2858	1.42297	1.04235				32.2863	1.24118	1.40262	1.05172	1.1948			1.17237	1.15918	1.16917	1.13803
32.3397	1.04854	1.22345				0.978896	1.1344														32.3525	1.4372	1.04057				32.353	1.22629	1.40899	1.04045	1.17685			1.16554	1.16265	1.18809	1.15408
32.4063	1.06509	1.24066				0.976343	1.125														32.4192	1.44428	1.0399				32.4197	1.22379	1.40886	1.06367	1.1722			1.17647	1.18497	1.18237	1.16247
32.473	1.06374	1.22119				0.972694	1.1316														32.4858	1.41608	1.04307				32.4863	1.24868	1.40075	1.04146	1.1895			1.17398	1.16007	1.18164	1.18049
32.5397	1.07104	1.2258				0.970629	1.12874														32.5525	1.44036	1.03781				32.553	1.23963	1.43306	1.04512	1.19149			1.19454	1.19422	1.18524	1.19343
32.6063	1.06988	1.22322				0.974004	1.11945														32.6192	1.4563	1.0548				32.6197	1.23323	1.43484	1.05423	1.17488			1.20146	1.18393	1.19335	1.19596
32.673	1.05667	1.23041				0.976839	1.12769														32.6858	1.41554	1.0333				32.6863	1.2368	1.42067	1.04582	1.19412			1.18438	1.18183	1.17146	1.18321
32.7397	1.06899	1.22578				0.977597	1.13472														32.7525	1.43378	1.04712				32.753	1.22853	1.41556	1.05302	1.18783			1.18589	1.15575	1.19534	1.19907
32.8063	1.05937	1.22954				0.978531	1.125														32.8192	1.43033	1.03272				32.8197	1.25267	1.43337	1.05116	1.20213			1.19503	1.20229	1.19235	1.20523
32.873	1.08333	1.23713				0.981961	1.15183														32.8858	1.42398	1.03705				32.8863	1.24615	1.38982	1.03878	1.17918			1.18278	1.16719	1.179	1.20685
32.9397	1.06151	1.2351				0.981547	1.15315														32.9525	1.43603	1.04198				32.953	1.2449	1.41794	1.07478	1.16835			1.19992	1.18659	1.19745	1.19756
33.0063	1.06617	1.23496				0.973904	1.14105														33.0192	1.43307	1.04203				33.0197	1.23837	1.42762	1.04673	1.19643			1.19137	1.1891	1.18126	1.22216
33.073	1.07468	1.24026				0.98488	1.13539														33.0858	1.44777	1.04902				33.0863	1.23355	1.44572	1.0568	1.1889			1.21577	1.18993	1.1797	1.22391
33.1397	1.05567	1.21397				0.97742	1.12998														33.1525	1.44197	1.05982				33.153	1.25001	1.42205	1.07966	1.1905			1.19905	1.19192	1.20642	1.20589
33.2063	1.06335	1.22213				0.988732	1.14145														33.2192	1.44082	1.05091				33.2197	1.24945	1.3799	1.05326	1.18357			1.20851	1.19018	1.20247	1.22649
33.273	1.06993	1.2328				0.985828	1.14534														33.2858	1.43267	1.04746				33.2863	1.22798	1.42449	1.06309	1.19215			1.1859	1.19498	1.18931	1.22689
33.3397	1.05407	1.22645				0.984209	1.14201														47.2978	1.34248	0.979593				33.353	1.2183	1.42674	1.05945	1.19382			1.21538	1.16307	1.18435	1.22602
33.4063	1.06398	1.22471				0.977884	1.1311														47.3645	1.33996	0.974376				33.4197	1.21678	1.42848	1.06715	1.18409			1.19458	1.17337	1.18417	1.22752
33.473	1.07856	1.2371				0.979209	1.14373														47.4312	1.34829	0.985604				33.4863	1.22467	1.39857	1.06721	1.19054			1.18427	1.18659	1.18703	1.20686
33.5397	1.09917	1.23704				0.979111	1.15442														47.4978	1.35899	0.987486				33.553	1.23229	1.44207	1.05935	1.19634			1.2099	1.18257	1.19461	1.22689
33.6063	1.08038	1.21272				0.973383	1.12698														47.5645	1.34621	0.99775				33.6197	1.24983	1.41874	1.06437	1.19548			1.18754	1.2119	1.19155	1.22947
33.673	1.07126	1.23983				1.00193	1.1547														47.6312	1.35795	0.99736				33.6863	1.24325	1.43858	1.06905	1.19206			1.19409	1.19637	1.18335	1.24173
33.7397	1.06768	1.20251				0.9727	1.13474														47.6978	1.35684	0.992362				33.753	1.23359	1.41206	1.04956	1.19268			1.20214	1.1961	1.20093	1.23594
33.8063	1.07144	1.21965				0.968588	1.13741														47.7645	1.33568	0.969103				33.8197	1.2448	1.42395	1.06891	1.20524			1.18332	1.18457	1.19654	1.20481
33.873	1.08002	1.22011				0.976359	1.14306														47.8312	1.34284	0.965627				33.8863	1.23121	1.40642	1.06087	1.18144			1.18929	1.18571	1.18605	1.22492
33.9397	0.987086	1.26337				0.970996	1.15271														47.8978	1.3371	0.97409				33.953	1.24022	1.44843	1.04046	1.20788			1.18504	1.18842	1.18159	1.23816
34.0063	0.983653	1.21868				0.969092	1.15026														47.9645	1.3402	0.967159				34.0197	1.22944	1.41914	1.05139	1.18601			1.19526	1.19351	1.20093	1.21847
34.073	0.98069	1.22184				0.984928	1.14807														48.0312	1.37407	0.975167				34.0863	1.2273	1.42724	1.06042	1.19256			1.19053	1.18531	1.20029	1.22378
34.1397	0.997675	1.23507				0.985485	1.1559														48.0978	1.34218	0.979415				34.153	1.26449	1.41207	1.0437	1.20297			1.17894	1.19378	1.18692	1.20715
34.2063	0.985651	1.24328				0.989465	1.14401														48.1645	1.3452	0.979725				34.2197	1.26749	1.42988	1.0472	1.19273			1.18364	1.17939	1.19406	1.23512
34.273	1.0066	1.24887				0.985236	1.16225														48.2312	1.33187	0.973241				34.2863	1.25575	1.42387	1.05642	1.20724			1.18085	1.18239	1.16137	1.23359
34.3397	0.971952	1.22327				0.97319	1.14814														48.2978	1.33553	0.969354				34.353	1.2549	1.42877	1.04143	1.18818			1.19398	1.19123	1.17818	1.22864
34.4063	0.99576	1.24165				0.973233	1.13501														48.3645	1.33813	0.983708				34.4197	1.23733	1.43978	1.05918	1.18728			1.17334	1.17621	1.19342	1.22705
34.473	0.992583	1.25113				0.979553	1.14088														48.4312	1.35841	0.991062				34.4863	1.25579	1.41662	1.05368	1.19083			1.17318	1.19665	1.16451	1.22596
34.5397	0.971618	1.23779				0.98473	1.12886														48.4978	1.35059	0.995988				34.553	1.23756	1.43508	1.03477	1.21087			1.18613	1.17695	1.16894	1.21395
34.6063	0.9914	1.23192				0.98125	1.14099														48.5645	1.35213	0.984874				34.6197	1.24532	1.434	1.0546	1.20504			1.1912	1.16525	1.17594	1.22158
34.673	0.967914	1.24922				0.974547	1.1407														48.6312	1.35506	0.9833				34.6863	1.22312	1.42494	1.03689	1.18428			1.16894	1.18616	1.15679	1.20992
34.7397	0.974946	1.23807				0.966219	1.13837														48.6978	1.35174	0.988753				34.753	1.24641	1.44087	1.04912	1.21867			1.17331	1.17312	1.1581	1.22509
34.8063	0.974143	1.25074				0.9736	1.13427														48.7645	1.34595	0.996506				34.8197	1.24272	1.41186	1.05142	1.20121			1.16385	1.19033	1.15335	1.19687
34.873	0.988159	1.25694				0.988699	1.14612														48.8312	1.36233	0.994913				34.8863	1.25357	1.42654	1.04727	1.18448			1.17897	1.19726	1.15216	1.19703
34.9397	1.00288	1.26666				0.970772	1.15772														48.8978	1.37898	1.00569				34.953	1.23721	1.42503	1.0114	1.20479			1.18435	1.17659	1.13558	1.19622
35.0063	0.971164	1.26885				0.973694	1.16271														48.9645	1.37338	1.00335				35.0197	1.24974	1.41171	1.04388	1.18804			1.16361	1.16809	1.12835	1.19063
35.073	0.971938	1.2675				0.982816	1.141														49.0312	1.36105	0.992954				35.0863	1.24052	1.42231	1.01712	1.18517			1.17082	1.17564	1.11784	1.18867
35.1397	0.984535	1.26389				0.979235	1.15113														49.0978	1.34771	0.988418				35.153	1.25621	1.41309	1.02174	1.18691			1.16544	1.16178	1.10707	1.18609
35.2063	0.981941	1.27808				0.982221	1.16061														49.1645	1.35796	0.992386				35.2197	1.22885	1.41204	1.02703	1.19348			1.16975	1.17565	1.11435	1.19608
35.273	0.988969	1.28324				0.98814	1.15202														49.2312	1.34781	0.985484				35.2863	1.26299	1.41994	1.00979	1.1973			1.17507	1.15826	1.10688	1.18369
35.3397	0.979703	1.28192				0.971765	1.15058														49.2978	1.34019	1.00247				35.353	1.23344	1.42325	1.00685	1.19639			1.1388	1.16911	1.10174	1.1695
35.4063	1.00043	1.28447				0.976269	1.13682														49.3645	1.37865	1.00014				35.4197	1.23136	1.43837	1.01948	1.18742			1.144	1.1894	1.09649	1.14567
35.473	0.978333	1.28071				0.972931	1.12618														49.4312	1.37612	1.0004				35.4863	1.24436	1.41825	1.05166	1.18305			1.14639	1.16687	1.10379	1.1436
35.5397	1.00608	1.29841				0.980148	1.13698														49.4978	1.36451	1.01225				35.553	1.23958	1.4316	1.01602	1.18079			1.14068	1.17303	1.07758	1.13461
35.6063	0.978884	1.28556				0.974749	1.14662														49.5645	1.35872	1.00384				35.6197	1.25257	1.45239	1.02395	1.17899			1.15063	1.17828	1.1031	1.14009
35.673	0.9556	1.31145				0.984102	1.13442														49.6312	1.36597	1.00658				35.6863	1.24613	1.41161	1.01035	1.18166			1.14433	1.15253	1.09863	1.12899
35.7397	0.975382	1.29646				0.979432	1.12577														49.6978	1.361	0.99888				35.753	1.23194	1.41588	1.03427	1.16815			1.14509	1.15283	1.09749	1.11331
35.8063	0.969248	1.28253				0.976075	1.11652														49.7645	1.37739	1.00213				35.8197	1.21209	1.423	1.02864	1.19321			1.13101	1.16528	1.09651	1.12472
35.873	0.972065	1.28373				0.989446	1.12222														49.8312	1.37951	1.00728				35.8863	1.22681	1.40978	1.03002	1.17772			1.13294	1.17041	1.09014	1.10983
35.9397	0.974063	1.27502				0.964841	1.12566														49.8978	1.3697	1.00823				35.953	1.23504	1.43508	1.01607	1.17414			1.12311	1.17566	1.09948	1.10944
36.0063	0.988138	1.28966				0.98892	1.12875														49.9645	1.36813	0.998138				36.0197	1.25323	1.42337	1.02058	1.17689			1.13539	1.15669	1.094	1.09548
36.073	0.964281	1.28766				0.987216	1.13325														50.0803	1.36335	1.00354				36.0863	1.20533	1.4062	1.01092	1.1741			1.12588	1.17647	1.08079	1.10009
36.1397	0.978735	1.29407				0.976009	1.13002														50.147	1.37579	1.00692				36.153	1.22298	1.38784	0.99408	1.17051			1.11069	1.16245	1.09261	1.09941
36.2063	0.983047	1.30888				0.976506	1.1476														50.2137	1.36875	1.00898				36.2197	1.22742	1.40364	0.987878	1.16419			1.12547	1.15855	1.08561	1.10138
36.273	0.976561	1.30428				0.993524	1.12201														50.2803	1.36164	1.00897				36.2863	1.22385	1.43084	1.01136	1.16618			1.15099	1.17096	1.10205	1.11479
36.3397	0.985625	1.28574				1.00281	1.13872														50.347	1.35724	0.998366				36.353	1.2265	1.40512	1.02263	1.15127			1.13954	1.16929	1.08889	1.10179
36.4063	0.955471	1.32321				0.979731	1.12198														64.1645	1.38326	0.995089				36.4197	1.18334	1.39662	1.00757	1.15614			1.11993	1.1554	1.08864	1.07916
36.473	0.96582	1.3074				0.979422	1.13546														64.2312	1.37042	0.978312				36.4863	1.21332	1.38167	0.991757	1.14904			1.1093	1.14047	1.0546	1.0685
36.5397	0.981145	1.3173				0.969069	1.11471														64.2978	1.37222	0.979034				36.553	1.22959	1.41093	1.01362	1.1502			1.12417	1.16104	1.07158	1.09584
36.6063	0.966641	1.31388				0.974328	1.13428														64.3645	1.36651	0.978143				36.6197	1.22351	1.40581	1.01383	1.16298			1.1193	1.15809	1.08577	1.08168
36.673	0.971244	1.303				0.975846	1.10972														64.4312	1.36566	0.968856				36.6863	1.23252	1.39456	1.00328	1.16491			1.13086	1.17383	1.06331	1.08411
36.7397	0.975261	1.29334				0.990772	1.13498														64.4978	1.36916	0.984691				36.753	1.23131	1.41761	1.00705	1.16846			1.10658	1.16517	1.0794	1.06841
36.8063	0.99119	1.31077				0.976292	1.12338														64.5645	1.36451	0.980148				36.8197	1.23167	1.40006	0.993626	1.14061			1.10203	1.15562	1.06077	1.07018
36.873	0.954282	1.32269				0.965478	1.11218														64.6312	1.38759	0.987375				36.8863	1.22225	1.40608	0.98542	1.17274			1.11748	1.15439	1.06044	1.05614
36.9397	0.980723	1.3362				1.00029	1.10494														64.6978	1.39424	1.00386				36.953	1.20537	1.40683	0.993588	1.13889			1.11939	1.1602	1.05977	1.05506
37.0063	0.985134	1.31398				0.977933	1.11872														64.7645	1.39142	1.00319				37.0197	1.20509	1.37725	1.01031	1.15398			1.10506	1.14505	1.04677	1.05773
37.073	0.99582	1.32594				0.985378	1.14337														64.8312	1.37274	0.994753				37.0863	1.21201	1.38484	0.999176	1.1426			1.11743	1.1658	1.04387	1.03669
37.1397	0.977768	1.31206				0.963659	1.13708														64.8978	1.37736	0.999895				37.153	1.19539	1.39498	0.996362	1.15363			1.10191	1.14653	1.04233	1.04848
37.2063	0.982634	1.32148				0.979495	1.16217														64.9645	1.38287	1.00122				37.2197	1.21299	1.40061	0.990967	1.16154			1.11321	1.14411	1.05284	1.04669
37.273	0.982767	1.31696				0.985289	1.14322														65.0312	1.40898	1.00562				37.2863	1.21035	1.38296	0.996672	1.14335			1.11018	1.1399	1.03643	1.04108
37.3397	0.978716	1.31558				0.997508	1.13828														65.0978	1.36283	1.00465				37.353	1.202	1.37013	0.996649	1.14248			1.08722	1.14831	1.05201	1.02821
37.4063	0.970492	1.31225				0.97621	1.15186														65.1645	1.38372	1.01579				37.4197	1.20055	1.3887	1.00863	1.15269			1.11523	1.14612	1.04869	1.03561
37.473	0.964642	1.31251				0.97646	1.12753														65.2312	1.40306	1.00447				37.4863	1.18736	1.35709	1.00416	1.12296			1.11152	1.12771	1.03954	1.02676
37.5397	0.979573	1.33276				0.978672	1.13654														65.2978	1.38932	1.00907				37.553	1.19817	1.38218	1.00068	1.11577			1.11677	1.13707	1.04523	1.02393
37.6063	0.97758	1.31791				0.974585	1.152														65.3645	1.3832	1.00678				37.6197	1.21378	1.38284	1.00595	1.13848			1.11018	1.14552	1.04181	1.02814
37.673	0.968587	1.31891				0.985596	1.13769														65.4312	1.3866	1.02432				37.6863	1.19393	1.3761	0.983521	1.14431			1.10332	1.1337	1.02427	1.02589
37.7397	0.9989	1.33353				0.969572	1.12788														65.4978	1.39916	1.02256				37.753	1.20628	1.39866	1.00199	1.12152			1.10498	1.13319	1.04163	1.00927
37.8063	0.985809	1.33251				0.971427	1.12576														65.5645	1.38919	1.0267				37.8197	1.18688	1.39007	0.988338	1.13282			1.09542	1.11901	1.0569	1.02433
37.873	0.969881	1.33368				0.981121	1.14068														65.6312	1.39418	1.01007				37.8863	1.21727	1.3832	1.00666	1.11958			1.09147	1.11283	1.03152	1.00244
37.9397	0.976265	1.31986				0.973715	1.16399														65.6978	1.41185	1.01359				37.953	1.21008	1.35764	1.02305	1.12707			1.09522	1.10833	1.05426	1.01518
38.0063	0.978637	1.30589				0.97347	1.13748														65.7645	1.40305	1.02513				38.0197	1.20428	1.38497	1.01293	1.11975			1.08877	1.13392	1.05608	1.02045
38.073	0.975906	1.31459				0.971466	1.12981														65.8312	1.40723	1.01593				38.0863	1.18513	1.38007	1.01641	1.1248			1.08328	1.09946	1.03863	1.00458
38.1397	0.978798	1.31912				0.978604	1.14731														65.8978	1.41144	1.01918				38.153	1.17696	1.3682	1.01162	1.12403			1.07027	1.12507	1.02499	1.00273
38.2063	0.979264	1.32066				0.957714	1.15724														65.9645	1.4158	1.03161				38.2197	1.19594	1.36696	1.01191	1.11365			1.08382	1.09982	1.03728	1.0062
38.273	0.994661	1.33683				0.972055	1.14202														66.0312	1.40678	1.02458				38.2863	1.16884	1.38673	1.00866	1.12151			1.08051	1.09987	1.01893	0.996649
38.3397	0.981718	1.32488				0.98023	1.15149														66.0978	1.40998	1.02607				38.353	1.18057	1.3825	1.00054	1.13936			1.07381	1.09662	1.02323	1.00302
38.4063	0.983816	1.32355				0.967291	1.11949														66.1645	1.40907	1.01503				38.4197	1.18996	1.3756	1.01541	1.12896			1.08412	1.10947	1.03426	0.990337
38.473	0.975766	1.35302				0.977942	1.1329														66.2312	1.41815	1.03108				38.4863	1.20632	1.36856	0.995885	1.12134			1.08576	1.09953	1.03405	0.99405
38.5397	0.967301	1.36702				0.975548	1.15345														66.2978	1.42496	1.03074				38.553	1.18796	1.37113	1.00457	1.12453			1.07923	1.10575	1.01338	0.993325
38.6063	0.982956	1.36319				0.967199	1.15371														66.3645	1.39579	1.02425				38.6197	1.16739	1.36938	1.03639	1.13541			1.07713	1.09328	1.02764	0.99497
38.673	0.970909	1.24508				0.979481	1.15181														66.4312	1.40613	1.03154				38.6863	1.1763	1.39109	1.00392	1.1226			1.0698	1.1038	1.01864	0.98055
38.7397	0.991823	1.25361				0.977605	1.1667														66.4978	1.39672	1.00842				38.753	1.18457	1.38785	1.00364	1.13675			1.07194	1.10933	1.01652	1.00015
38.8063	0.991693	1.25028				0.97034	1.1542														66.5645	1.40545	1.02004				38.8197	1.19202	1.38186	0.988352	1.12391			1.07507	1.09265	1.02703	0.982384
38.873	0.982613	1.23557				0.988038	1.13833														66.6312	1.4061	1.00527				38.8863	1.17316	1.36257	0.998447	1.13264			1.08298	1.09986	1.02949	0.997913
38.9397	0.997393	1.23498				0.993309	1.15808														66.6978	1.42317	1.01681				38.953	1.16879	1.35357	1.00924	1.12741			1.08613	1.09787	1.02788	0.996824
39.0063	0.976612	1.25922				0.976804	1.16649														66.7645	1.40051	1.01495				39.0197	1.19005	1.36262	1.00935	1.12409			1.07731	1.1023	1.01524	0.993369
39.073	0.991728	1.26592				0.982144	1.14584														66.8312	1.41004	1.02031				39.0863	1.18476	1.37435	0.996449	1.1264			1.06773	1.09368	1.02356	1.00114
39.1397	0.979546	1.25684				0.982615	1.14308														66.8978	1.40609	1.00451				39.153	1.18865	1.36666	1.0058	1.13709			1.06785	1.12088	1.02247	0.998846
39.2063	0.979705	1.26199				0.973745	1.17065														66.9645	1.40805	1.01561				39.2197	1.18699	1.37933	0.994268	1.15061			1.09107	1.10772	1.02742	1.00224
39.273	0.969101	1.2542				0.971693	1.15082														67.0312	1.41005	1.02365				39.2863	1.17875	1.37152	1.01105	1.13635			1.07317	1.10262	1.01478	0.997535
39.3397	0.971521	1.25848				0.987229	1.1526														67.0978	1.41087	1.01691				39.353	1.18766	1.36438	0.998159	1.13447			1.06216	1.11011	1.01871	0.987129
39.4063	0.976089	1.24421				0.968777	1.16121														67.1645	1.42578	1.02252				39.4197	1.17857	1.38118	1.01565	1.13699			1.06585	1.09701	1.01705	0.986487
39.473	0.977547	1.25595				0.971518	1.13748														67.2312	1.41673	1.02268				39.4863	1.16173	1.37738	0.988137	1.12118			1.08624	1.10409	1.01466	0.982339
39.5397	0.975553	1.2436				0.979886	1.16334														67.2978	1.41688	1.0177				39.553	1.20267	1.37971	1.00371	1.11485			1.06551	1.11105	1.01456	0.989255
39.6063	0.984616	1.25353				0.974565	1.17076														67.3645	1.40971	1.0181				39.6197	1.19347	1.38467	0.9952	1.13827			1.05974	1.10127	1.03731	0.987848
39.673	0.972538	1.25447				0.97719	1.15406														67.4312	1.42084	1.01627				39.6863	1.15898	1.36375	0.99199	1.13008			1.06628	1.09823	0.998612	0.969931
39.7397	0.999591	1.25607				0.980014	1.15413														67.4978	1.40661	1.02408				39.753	1.17691	1.39941	0.987401	1.15887			1.08823	1.11171	1.02129	0.990127
39.8063	0.968046	1.25875				0.974406	1.17962														67.5645	1.38294	1.021				39.8197	1.17678	1.37533	0.989181	1.12196			1.08705	1.09247	1.00548	0.978624
39.873	0.974667	1.22963				0.968277	1.15296														67.6312	1.41539	1.02932				39.8863	1.18726	1.35872	0.978345	1.10532			1.06665	1.09961	1.00358	0.974897
50.4653	0.962533	1.25227				0.981107	1.15443														67.6978	1.40688	1.03146				39.953	1.18364	1.3718	0.995361	1.1419			1.09559	1.0838	1.02373	0.996288
50.532	0.956059	1.17087				0.947666	1.12548														67.7645	1.40572	1.02699				40.0197	1.18594	1.3754	0.993404	1.11852			1.07093	1.09546	0.996099	0.970355
50.5987	0.948208	1.16298				0.943053	1.10867														67.8312	1.40443	1.03301				40.0863	1.16857	1.37396	0.992117	1.11035			1.08562	1.08694	0.996638	0.957838
50.6653	0.960031	1.15586				0.961955	1.10289														67.8982	1.40659	1.02996				40.153	1.17751	1.33613	0.999053	1.12094			1.08729	1.10684	1.01513	0.985385
50.732	0.966166	1.16836				0.956147	1.11066														67.9648	1.4083	1.03374				40.2197	1.16645	1.38898	0.985074	1.10141			1.08263	1.09898	1.00022	0.979467
50.7987	0.948713	1.16551				0.960984	1.11114															1.40175	1.02589				40.2863	1.16328	1.37813	1.00447	1.11773			1.08867	1.1103	0.997742	0.977614
50.8653	0.967282	1.18196				0.960554	1.10187																				40.353	1.16125	1.34813	1.0119	1.10933			1.07767	1.09432	1.00547	0.970582
50.932	0.957029	1.17518				0.958861	1.11853																				40.4197	1.16898	1.37642	0.989612	1.11964			1.07345	1.104	0.992934	0.96405
50.9987	0.974591	1.1994				0.965559	1.12491																				40.4863	1.1924	1.39243	0.993144	1.12422			1.07539	1.10049	1.00667	0.974434
51.0653	0.966405	1.17499				0.961874	1.10688																				40.553	1.20125	1.37431	0.995669	1.12242			1.06773	1.12738	0.991932	0.970087
51.132	0.972422	1.18748				0.953646	1.11994																				40.6197	1.19949	1.38311	0.992299	1.12577			1.07671	1.13042	0.993656	0.989373
51.1987	0.958338	1.18297				0.943754	1.10294																				40.6863	1.18582	1.37562	1.00004	1.1408			1.07724	1.10996	1.00941	0.981341
51.2653	0.962141	1.18268				0.966804	1.1202																				40.753	1.15736	1.3743	0.998677	1.11446			1.07901	1.11708	0.986566	0.987994
51.332	0.957326	1.19095				0.963069	1.0959																				40.8197	1.15557	1.3562	0.986166	1.11345			1.06015	1.10108	1.00612	0.96946
51.3987	0.973907	1.19399				0.954985	1.10992																				40.8863	1.15311	1.38302	1.0117	1.11723			1.07533	1.1149	1.00622	0.98106
51.4653	0.990173	1.19526				0.953415	1.11559																				40.953	1.17849	1.36201	0.983927	1.11054			1.07871	1.10857	0.989753	0.975562
51.532	0.989188	1.21364				0.970816	1.1362																				41.0197	1.17773	1.37702	0.974598	1.13196			1.08659	1.10561	1.01032	0.984462
51.5987	1.00422	1.19494				0.967367	1.11406																				41.0863	1.15206	1.37022	0.994938	1.12059			1.06523	1.08563	0.995954	0.975871
51.6653	0.981753	1.18849				0.970463	1.11586																				41.153	1.18057	1.37692	0.987464	1.1191			1.06685	1.08652	1.00449	0.97352
51.732	0.985663	1.20402				0.961575	1.12468																				41.2197	1.19516	1.36736	0.980938	1.12146			1.0722	1.09658	1.00127	0.98175
51.7987	0.981088	1.21102				0.95625	1.12479																				41.2863	1.16422	1.38404	0.973306	1.12352			1.07127	1.10967	1.00863	0.991234
51.8653	0.987886	1.21413				0.966866	1.14854																				41.353	1.18418	1.37948	0.976204	1.10833			1.07297	1.09612	0.99949	0.978257
51.932	0.975757	1.19151				0.959079	1.14229																				41.4197	1.18353	1.37307	0.976723	1.11805			1.07312	1.09466	1.0019	0.975596
51.9987	0.978325	1.20093				0.957127	1.12013																				41.4863	1.17551	1.36718	0.982519	1.11985			1.06552	1.10744	1.00174	0.976205
52.0653	1.0042	1.21562				0.971318	1.1352																				41.553	1.16595	1.37626	0.979882	1.11864			1.06343	1.09238	0.99726	0.985098
52.132	0.981426	1.22025				0.96435	1.13771																				41.6197	1.17897	1.37436	0.97567	1.11096			1.0735	1.10269	1.00429	0.988522
52.1987	0.971497	1.21195				0.956607	1.14148																				41.6863	1.17268	1.38006	0.972834	1.1344			1.091	1.10287	0.990341	0.990491
52.2653	0.976333	1.20858				0.975112	1.1246																				41.753	1.20462	1.39247	0.99136	1.12638			1.07068	1.09911	1.00285	0.984764
52.332	0.99043	1.20673				0.953058	1.13528																				41.8197	1.17763	1.38384	0.993627	1.13181			1.07035	1.09165	0.995757	0.954102
52.3987	0.978186	1.2244				0.966471	1.1319																				41.8863	1.1988	1.36638	0.974909	1.13944			1.06205	1.07172	1.00795	0.975352
52.4653	0.973688	1.21358				0.959173	1.12025																				41.953	1.18659	1.39686	0.975665	1.13922			1.06826	1.08632	1.00276	0.961766
52.532	0.984144	1.21637				0.98044	1.13543																				42.0197	1.15821	1.37971	0.983686	1.12351			1.06392	1.09213	0.991061	0.975921
52.5987	0.975966	1.19654				0.961602	1.12732																				42.0863	1.19132	1.38008	0.998842	1.12312			1.07437	1.08831	1.00002	0.977368
52.6653	0.961399	1.18672				0.952754	1.11964																				42.153	1.16359	1.37691	0.99366	1.11299			1.07614	1.09665	0.996166	0.96352
52.732	0.985549	1.19752				0.94662	1.10815																				42.2197	1.17324	1.3771	0.999522	1.0994			1.06876	1.07592	0.98782	0.953351
52.7987	0.978022	1.21265				0.960459	1.1592																				42.2863	1.19377	1.3957	0.980434	1.11955			1.09344	1.08664	1.00665	0.971846
52.8653	0.974234	1.20343				0.961815	1.11541																				42.353	1.18963	1.38013	0.99125	1.10365			1.09615	1.0783	1.00224	0.965995
52.932	0.980051	1.20642				0.966823	1.13493																				42.4197	1.20006	1.38273	0.972645	1.10421			1.07993	1.09241	1.00649	0.965989
52.9987	0.993662	1.21219				0.954718	1.13145																				42.4863	1.2132	1.38837	0.977648	1.12959			1.08111	1.10343	1.00683	0.971802
53.0653	0.979322	1.19465				0.963303	1.12962																				42.553	1.20907	1.3878	0.963751	1.11849			1.07755	1.09524	0.989459	0.962594
53.132	0.976766	1.22374				0.958232	1.13611																				42.6197	1.20358	1.38703	0.972435	1.13229			1.07675	1.08035	1.00679	0.975925
53.1987	0.987217	1.2309				0.96233	1.16634																				42.6863	1.20571	1.40828	0.972059	1.12256			1.09429	1.08535	0.996716	0.974279
53.2653	0.984836	1.20434				0.955116	1.12565																				42.753	1.21318	1.38128	0.97989	1.11663			1.07182	1.08894	1.00076	0.993121
53.332	0.979002	1.22648				0.957552	1.12292																				42.8197	1.21562	1.38744	0.974544	1.13759			1.0672	1.08492	1.00522	0.962572
53.3987	0.976973	1.22245				0.962763	1.14981																				42.8863	1.19099	1.37957	0.967575	1.11714			1.06757	1.07904	1.01168	0.955933
53.4653	1.00182	1.20578				0.954264	1.13171																				42.953	1.20734	1.37321	0.963959	1.11595			1.0673	1.08915	1.01154	0.957922
53.532	0.979965	1.21158				0.962595	1.14016																				43.0197	1.18167	1.39445	0.965702	1.11582			1.07311	1.08075	1.0078	0.961482
53.5987	1.01733	1.21864				0.968652	1.12892																				43.0863	1.2073	1.39965	0.970783	1.13572			1.10065	1.07071	1.0071	0.950928
53.6653	1.01036	1.22136				0.956413	1.13403																				43.153	1.21545	1.40343	0.972396	1.12158			1.07365	1.08547	1.00123	0.967354
53.732	1.0133	1.20421				0.952866	1.13198																				43.2197	1.20498	1.41387	0.970373	1.13967			1.07828	1.08772	1.00646	0.960289
53.7987	1.00203	1.2534				0.968812	1.137																				43.2863	1.1996	1.41666	0.970707	1.13357			1.06504	1.08541	1.00243	0.972272
53.8653	0.997909	1.21898				0.969229	1.14446																				43.353	1.18484	1.40299	0.977992	1.12211			1.09224	1.07966	0.999848	0.95448
53.932	1.00088	1.23092				0.961001	1.11682																				43.4197	1.17401	1.38612	0.980742	1.12995			1.07961	1.08396	1.00373	0.959262
53.9987	0.985556	1.21762				0.95722	1.13761																				43.4863	1.17642	1.38957	0.962566	1.11503			1.08289	1.09651	1.00406	0.954427
54.0653	0.988062	1.22119				0.967559	1.12828																				43.553	1.18085	1.375	0.967786	1.11509			1.06316	1.08469	1.00003	0.96691
54.132	0.997387	1.22283				0.962012	1.16433																				43.6197	1.17445	1.38693	0.964699	1.11412			1.07975	1.07855	0.998729	0.963241
54.1987	1.0093	1.22035				0.971967	1.17388																				43.6863	1.17772	1.38621	0.966025	1.10246			1.06856	1.08787	1.00054	0.964976
54.2653	1.01385	1.21186				0.957278	1.13352																				43.753	1.18366	1.38657	0.971564	1.11042			1.07583	1.09338	0.99234	0.967808
72.8208	0.997114	1.22322				0.959053	1.15013																				43.8197	1.1831	1.38895	0.981821	1.11626			1.07927	1.07557	0.991447	0.976383
72.8875	1.02207	1.22182				0.942693	1.07514																				43.8863	1.18281	1.40915	0.960674	1.10984			1.08541	1.0745	0.992843	0.962367
72.9542	1.00174	1.19968				0.940058	1.06705																				43.953	1.16342	1.35883	0.974417	1.10172			1.06474	1.08682	0.98719	0.968246
73.0208	0.995926	1.17757				0.915259	1.07009																				44.0197	1.17236	1.37116	0.984212	1.11196			1.06431	1.07559	0.983352	0.96189
73.0875	1.01921	1.2212				0.954657	1.07554																				44.0863	1.16599	1.37189	0.975398	1.09374			1.066	1.06794	0.973724	0.949448
73.1542	1.00162	1.21533				0.936873	1.08065																				44.153	1.15261	1.3747	0.962582	1.09912			1.06226	1.0767	0.983807	0.949726
73.2208	1.01688	1.2301				0.951112	1.07908																				44.2197	1.17918	1.40438	0.977385	1.11269			1.0738	1.08257	0.994272	0.958725
73.2875	1.03276	1.24942				0.937946	1.09936																				44.2863	1.19877	1.38453	0.988202	1.11422			1.07414	1.08178	0.976673	0.949841
73.3542	0.993799	1.26161				0.930176	1.09314																				44.353	1.18239	1.38431	0.951886	1.13094			1.07349	1.08577	0.993134	0.956307
73.4208	1.01758	1.27839				0.963685	1.09307																				44.4197	1.20007	1.39563	0.989639	1.10133			1.06752	1.08263	0.978984	0.94658
73.4875	1.0168	1.23054				0.93689	1.07476																				44.4863	1.16554	1.38636	0.966258	1.09842			1.07343	1.06096	0.980291	0.954034
73.5542	1.03476	1.24361				0.943705	1.08262																				44.553	1.16217	1.36578	0.956827	1.08919			1.07339	1.06527	0.980678	0.932601
73.6208	1.03474	1.2561				0.947167	1.10705																				44.6197	1.18885	1.35305	0.958609	1.08187			1.07903	1.08033	0.966266	0.941192
73.6875	1.01129	1.24813				0.93724	1.10231																				44.6863	1.17355	1.35484	0.963298	1.08869			1.07858	1.07073	0.960528	0.939042
73.7542	1.01743	1.24181				0.929202	1.10011																				44.753	1.15335	1.35317	0.962622	1.10112			1.07307	1.05405	0.958372	0.931646
73.8208	1.02712	1.2434				0.947621	1.10127																				44.8197	1.1929	1.36225	0.942567	1.0722			1.07494	1.08031	0.966555	0.945973
73.8875	1.01029	1.24815				0.949315	1.10276																				44.8863	1.16069	1.35489	0.942364	1.08477			1.07356	1.07523	0.950413	0.926124
73.9542	1.0042	1.26277				0.953888	1.10174																				44.953	1.16487	1.33583	0.934337	1.0807			1.0775	1.0703	0.942409	0.93728
74.0208	0.998395	1.24993				0.959097	1.07905																				45.0197	1.15196	1.35378	0.957954	1.06916			1.06593	1.05932	0.939921	0.916686
74.0875	1.04349	1.26691				0.951244	1.09475																				45.0863	1.16058	1.34579	0.936007	1.07053			1.05716	1.06231	0.963697	0.915535
74.1542	1.0291	1.25179				0.953685	1.10701																				45.153	1.15139	1.35384	0.953068	1.0846			1.06762	1.0521	0.955871	0.919605
74.2208	1.01575	1.24741				0.952293	1.09523																				45.2197	1.15589	1.35716	0.97081	1.08414			1.08271	1.05828	0.943264	0.920396
74.2875	1.01135	1.24637				0.931876	1.10963																				45.2863	1.1577	1.35064	0.960909	1.09853			1.07295	1.07651	0.954976	0.931155
74.3542	1.00765	1.25466				0.947094	1.1105																				45.353	1.15339	1.34854	0.968589	1.08576			1.05858	1.05126	0.95887	0.942276
74.4208	1.02332	1.26672				0.939147	1.12439																				45.4197	1.1595	1.35183	0.967606	1.06869			1.06854	1.04735	0.950106	0.931406
74.4875	1.03938	1.27262				0.949585	1.10275																				45.4863	1.16062	1.34788	0.962921	1.05516			1.05998	1.05373	0.953006	0.926363
74.5542	1.0347	1.26063				0.966571	1.10429																				45.553	1.1667	1.34614	0.97566	1.08865			1.05515	1.06892	0.954336	0.929045
74.6208	1.04704	1.29454				0.937591	1.13096																				45.6197	1.14163	1.33785	0.977385	1.06907			1.05693	1.06232	0.955025	0.913509
74.6875	1.03334	1.27675				0.931385	1.12717																				45.6863	1.1688	1.3241	0.965407	1.05139			1.04987	1.06144	0.938287	0.93699
74.7542	1.02856	1.27355				0.960104	1.12099																				45.753	1.15661	1.34571	0.969751	1.09281			1.0615	1.06783	0.958068	0.924431
74.8208	1.02547	1.27075				0.954419	1.13574																				45.8197	1.14573	1.34723	0.970826	1.08692			1.06535	1.05848	0.963005	0.91757
74.8875	1.03041	1.24367				0.949688	1.10158																				45.8863	1.154	1.33441	0.953774	1.06573			1.06817	1.05167	0.960514	0.924954
74.9542	1.03395	1.26595				0.976098	1.1257																				45.953	1.14073	1.35497	0.990129	1.09518			1.05503	1.05002	0.970079	0.915397
75.0208	1.01007	1.26904				0.956184	1.13135																				46.0197	1.14853	1.35755	0.979955	1.07539			1.04932	1.03633	0.961582	0.92285
75.0875	1.01441	1.26444				0.94104	1.13443																				46.0863	1.14599	1.35634	0.992136	1.0912			1.0501	1.03954	0.951554	0.909057
75.1542	1.03108	1.2698				0.940959	1.11322																				46.153	1.15927	1.36659	0.987714	1.09088			1.0518	1.05789	0.956599	0.905171
75.2208	1.03055	1.29224				0.959988	1.14147																				46.2197	1.13741	1.34662	0.974721	1.08389			1.06885	1.03886	0.946708	0.914731
75.2875	1.02579	1.2835				0.931381	1.13833																				46.2863	1.14655	1.34007	0.984914	1.08121			1.04143	1.0359	0.955214	0.910507
75.3542	1.02565	1.26792				0.951519	1.14164																				46.353	1.14797	1.31671	0.995401	1.08083			1.07701	1.04323	0.957587	0.926375
75.4208	1.04246	1.26975				0.949126	1.14313																				46.4197	1.14217	1.34095	0.970208	1.10267			1.06595	1.04781	0.961767	0.919851
75.4875	1.03155	1.31577				0.950754	1.13916																				46.4863	1.16182	1.33953	0.987353	1.0891			1.05502	1.04847	0.961873	0.908013
75.5542	1.03957	1.28207				0.949109	1.13315																				46.553	1.13722	1.34004	0.991766	1.07796			1.05869	1.03941	0.952036	0.913123
75.6208	1.01092	1.27012				0.956313	1.12638																				46.6197	1.13886	1.32631	0.970905	1.07384			1.05179	1.0358	0.950844	0.912973
75.6875	1.02333	1.2906				0.945222	1.12541																				46.6863	1.15488	1.33574	0.976075	1.06219			1.0354	1.04381	0.941397	0.909239
75.7542	1.02984	1.28034				0.958555	1.1487																				46.753	1.14311	1.35677	0.967729	1.06966			1.05815	1.03518	0.953068	0.924593
75.8208	1.02812	1.3048				0.95948	1.13069																				46.8197	1.15674	1.33722	0.977114	1.08288			1.06685	1.02988	0.960818	0.912341
75.8875	1.01653	1.29783				0.948589	1.14012																				46.8863	1.14171	1.32084	0.990264	1.0565			1.06434	1.04426	0.953284	0.907379
75.9542	1.02993	1.33369				0.953687	1.13634																				46.953	1.1622	1.34145	0.980666	1.06583			1.05328	1.03621	0.951932	0.899162
76.0208	1.00956	1.31438				0.953648	1.14779																				47.0197	1.12629	1.32003	0.960438	1.06104			1.05534	1.03982	0.953574	0.904199
76.0875	1.01914	1.32283				0.947418	1.13829																				47.0863	1.12616	1.3328	0.98071	1.07141			1.03395	1.04942	0.962287	0.902588
76.1542	1.0196	1.30285				0.945383	1.14446																				47.153	1.12464	1.33368	0.971191	1.05963			1.05163	1.04826	0.954531	0.90541
76.2208	1.03503	1.32175				0.947542	1.15676																				47.2197	1.14044	1.31584	0.976386	1.07325			1.04723	1.05005	0.963558	0.907452
76.2875	1.01816	1.29139				0.953543	1.13815																				47.2863	1.13303	1.34711	0.977453	1.05163			1.05604	1.03699	0.952927	0.894465
76.3542	1.0426	1.31065				0.960477	1.15989																				47.353	1.14298	1.32596	0.993009	1.07187			1.04765	1.04546	0.954245	0.916422
76.4208	1.03222	1.29312				0.954924	1.16339																				47.4197	1.12396	1.32023	0.987725	1.0541			1.04953	1.02994	0.957468	0.910266
76.4875	1.02866	1.28528				0.944687	1.15229																				47.4863	1.14122	1.33511	0.977715	1.06651			1.05005	1.05354	0.961211	0.899393
76.5542	1.04239	1.30114				0.946717	1.17501																				47.553	1.12403	1.31666	0.981	1.06473			1.04024	1.03281	0.956825	0.907619
76.6663	1.0406	1.30433				0.946916	1.15319																				47.6197	1.13825	1.33266	1.00019	1.06988			1.05634	1.03492	0.95751	0.898916
	1.0191	1.28467				0.932094	1.14686																				47.6863	1.14438	1.3479	0.975454	1.07415			1.04241	1.0494	0.964841	0.922994
																											47.753	1.13449	1.34871	0.9753	1.0626			1.04812	1.05218	0.955383	0.894443
																											47.8197	1.12436	1.33827	0.987327	1.06426			1.06555	1.04131	0.962886	0.910628
																											47.8863	1.1393	1.32812	0.98835	1.06364			1.03935	1.06227	0.962233	0.897782
																											47.953	1.14936	1.33601	0.966088	1.05271			1.05309	1.03089	0.95386	0.906307
																											48.0197	1.14316	1.32595	0.974948	1.05392			1.04604	1.03731	0.944216	0.903825
																											48.0863	1.1311	1.32323	0.988408	1.06378			1.03338	1.04552	0.961412	0.905935
																											48.153	1.15446	1.31568	0.978827	1.06086			1.04636	1.03985	0.963288	0.905818
																											48.2197	1.14168	1.35824	0.987875	1.06273			1.04277	1.0277	0.968232	0.905103
																											48.2863	1.1449	1.33506	0.971947	1.06217			1.04413	1.04302	0.958249	0.891076
																											48.353	1.13003	1.34188	0.975261	1.07094			1.04621	1.03477	0.960518	0.894529
																											48.4197	1.15276	1.37566	0.981677	1.06223			1.05229	1.0366	0.953787	0.894042
																											48.4863	1.12968	1.33866	0.958155	1.06685			1.03292	1.01996	0.961618	0.895514
																											48.553	1.13711	1.33301	0.971569	1.05857			1.03405	1.02348	0.961619	0.896578
																											48.6197	1.1382	1.3516	0.965804	1.06621			1.02727	1.03461	0.948972	0.904047
																											48.6863	1.13364	1.37032	0.995214	1.08456			1.05193	1.03455	0.971851	0.898773
																											48.753	1.14929	1.33138	0.986953	1.06942			1.05733	1.0337	0.966458	0.910532
																											48.8197	1.12698	1.33954	0.989787	1.07583			1.04514	1.03176	0.953195	0.897818
																											48.8928	1.1191	1.33499	0.97486	1.08006			1.0236	1.0214	0.945314	0.897478
																											48.9595	1.1334	1.33064	0.975555	1.06836			1.0522	1.04485	0.953184	0.900604
																											49.0465	1.12623	1.33339	0.982387	1.07223			1.02925	1.03589	0.955467	0.899617
																											49.1132	1.13569	1.33768	0.987572	1.06911			1.02473	1.04199	0.95728	0.902014
																											49.1798	1.14377	1.36978	0.976301	1.07692			1.04865	1.04888	0.966936	0.903295
																											49.2767	1.1147	1.33374	0.986837	1.07422			1.04917	1.03835	0.955083	0.893023
																											49.3433	1.12166	1.34395	0.978121	1.05983			1.05216	1.03936	0.955366	0.903008
																											49.41	1.1301	1.32417	0.979696	1.04881			1.03276	1.02688	0.962563	0.89086
																											49.4767	1.11023	1.31122	0.966316	1.05082			1.0464	1.04794	0.950802	0.887906
																											49.5433	1.11154	1.31624	0.956932	1.05315			1.03631	1.0138	0.954724	0.898421
																											49.61	1.1221	1.3337	0.980041	1.0572			1.03535	1.01431	0.974088	0.906631
																											49.6767	1.12159	1.33513	0.970663	1.04916			1.02845	1.03989	0.963452	0.898847
																											49.7433	1.13409	1.33452	0.97062	1.05434			1.03641	1.02567	0.963859	0.912267
																											49.81	1.14601	1.32396	0.968678	1.05862			1.04028	1.02378	0.966878	0.908041
																											49.8767	1.13396	1.32764	0.96039	1.06165			1.03137	1.03823	0.967555	0.908196
																											49.9433	1.131	1.32221	0.97467	1.05914			1.02914	1.02958	0.96164	0.906795
																											50.01	1.12928	1.32801	0.975543	1.06216			1.04426	1.02633	0.95876	0.903969
																											50.0767	1.13584	1.32076	0.967214	1.05279			1.03346	1.02744	0.954233	0.903387
																											50.148	1.13895	1.33657	0.96746	1.06495			1.04461	1.02109	0.952589	0.915581
																											50.2147	1.14541	1.33847	0.956528	1.05623			1.04767	1.04012	0.944026	0.91134
																											50.2813	1.12708	1.3248	0.957449	1.04927			1.04981	1.03149	0.951828	0.901102
																											50.348	1.12358	1.32824	0.98832	1.04779			1.04763	1.03626	0.958289	0.903235
																											50.4147	1.13608	1.35895	0.967536	1.05934			1.04021	1.02845	0.964827	0.904502
																											50.4813	1.13417	1.34316	0.977601	1.05821			1.05839	1.0382	0.962046	0.903412
																											50.548	1.12982	1.32655	0.973133	1.05132			1.03162	1.0489	0.942823	0.900086
																											50.6147	1.12023	1.31357	0.965503	1.06151			1.05352	1.04886	0.952953	0.901778
																											50.6813	1.10755	1.34213	0.96237	1.04169			1.03928	1.02965	0.957751	0.910563
																											50.748	1.10508	1.32894	0.967969	1.04689			1.03783	1.03845	0.960831	0.905373
																											50.8147	1.1223	1.30626	0.966608	1.05184			1.03016	1.03961	0.947512	0.89966
																											50.8813	1.13575	1.29916	0.959717	1.0442			1.04518	1.0325	0.96131	0.904753
[truncated: 910 more rows]
[truncated: 1 more columns]

## Sheet: SST representative
	cilia	soma
	1.07942	0.907358
0.0735	1.06254	0.903208		0.984364	0.995427
[truncated: 1,670 more rows]
