# Supplementary material for: Somatostatin triggers local cAMP and Ca2+ signaling in primary cilia to modulate pancreatic β-cell function
Source: EMBO J. 2025 Feb 12;44(6):1663–91. doi: 10.1038/s44318-025-00383-7 (PMC11914567; doi:10.1038/s44318-025-00383-7)
Supplement: Supplementary file 8 — Source data Fig. 6 [file 44318_2025_383_MOESM8_ESM.zip › Figure 6/6C/TUG data navigation.xlsx]

## Sheet: correction+exclusion
19.01.2024			20.01									30.01.2024			16.02
WT-3			KD-1			WT-1			WT-2		WT-3	only include 1,2,3		WT-1	include all
cilia	1,2,3,4,5		cilia	3		unmatched cilia	1,2,3		unmatched cilia 2	2,4				WT-2	exclude set1
soma	4,5		soma	3		matched cilia	3,4								include all cilia soma
											WT-2	exclude
exclude	6													shSSTR3-1	include all
			exclude								KD-1	include all
WT-1			cilia	6,7,8							KD-3	icnlude all
cilia	1													KD file
soma	1													control-1	eclude cilia 4,5
															exclude soma
eclude	3
