# Supplementary material for: Somatostatin triggers local cAMP and Ca2+ signaling in primary cilia to modulate pancreatic β-cell function
Source: EMBO J. 2025 Feb 12;44(6):1663–91. doi: 10.1038/s44318-025-00383-7 (PMC11914567; doi:10.1038/s44318-025-00383-7)
Supplement: Supplementary file 8 — Source data Fig. 6 [file 44318_2025_383_MOESM8_ESM.zip › Figure 6/6C/TUG calculations.xlsm]

## Sheet: 16.02 WT-1
cilia	cilia	cilia	cilia	cilia	cilia	soma	soma	soma	soma	soma
0.972427	1.0452	1.00536	1.0013	1.01377	0.996401	1.001	1.00091	1.00087	1.00078	1.00088		0
0.978898	1.04188	0.996774	0.998282	1.00228	1.004	0.999747	1.00386	0.998454	0.999521	0.999747		0.083333
0.989039	1.04431	0.992219	0.990364	1.0099	0.997181	0.996698	1.00306	1.00021	0.999703	0.999913		0.166667
0.975103	1.03401	0.993073	0.995108	1.00908	0.994306	0.996872	1.00609	0.995969	0.998879	0.999309		0.25
0.971048	1.04105	0.982403	1.00903	1.0208	0.998766	0.996234	1.00862	1.00149	0.998442	0.998809		0.333333			cilia	cilia	cilia	cilia	cilia	cilia	soma	soma	soma	soma	soma
0.970874	1.04343	0.987367	1.00623	1.00952	0.998462	0.997419	1.00911	0.997739	0.999973	1.00032		0.416667		basal	1.00357	0.997347	1.00042	1.0013	0.998667	1.00178	1.0005	1.00174	0.999669	0.999772	1.00028
0.986104	1.02972	0.993568	1.01618	1.00947	0.997054	1.00039	1.0093	1.00073	0.998736	0.999273		0.5		TUG	1.01666	1.00987	1.00948	1.01557	1.00403	1.00563	1.00094	1.01665	1.0026	1.00119	1.00042
0.972498	1.01876	0.997026	0.999807	1.01445	0.986202	0.997424	1.00269	0.999539	0.999432	1.00266		0.583333		SST	0.999926	0.983931	1.00005	0.995021	0.996698	0.997792	0.993833	0.985026	0.999677	1.00084	0.999128
0.967675	1.00901	0.991981	1.00245	1.00618	0.990534	0.999593	1.00934	1.00351	0.99738	1.00071		0.666667		SST-	1.05124	1.0057	1.02222	1.02997	0.997022	1.01093	0.996777	1.03075	1.00201	1.00364	1.00197
0.98027	1.02318	0.987692	1.0132	1.00657	0.999691	1.0006	1.0025	1.00106	0.99765	1.00196		0.75		TUG-	1.05828	1.04881	1.03677	1.03652	1.00261	1.01828	1.00132	1.01247	1.02181	1.01716	0.999611
0.974467	1.01848	0.984014	1.00564	0.998648	0.995235	0.997761	1.0034	0.999588	0.998223	0.998769		0.833333		Fsk 10	1.15066	1.06911	1.08446	1.06063	1.01693	1.0253	1.01171	1.07625	1.04015	1.02092	1.00436
0.981186	1.01821	0.992756	1.01051	1.00886	0.998965	0.998701	1.00275	1.00289	0.999413	0.999898		0.916667
0.981641	1.03374	0.98309	1.00101	1.00851	0.989219	0.999241	0.998623	1.00053	0.99816	0.999908		1
0.990966	1.02682	0.979777	1.00722	0.999169	0.998731	0.999483	0.999349	1.0007	0.998976	0.999721		1.08333
0.982389	1.0332	0.990243	0.997731	1.00519	0.993745	0.998203	0.996287	0.999575	0.99978	0.99943		1.16667
1.00173	1.03367	0.986917	1.02185	1.00185	0.985155	0.997974	1.00167	0.998987	0.998167	1.00096		1.25
0.991303	1.03103	0.993316	1.00766	1.00793	1.00053	0.997657	0.996936	0.999228	0.999549	0.998768		1.33333
1.02187	1.02123	0.989284	0.994107	0.997725	0.992672	0.995311	1.00078	0.99804	0.998759	0.99923		1.41667
1.01368	1.03837	1.00063	1.01355	0.996356	0.993985	1.00015	1.00774	0.99906	0.998652	1.00011		1.5
0.99879	1.0219	0.990096	1.0181	1.00117	1.00299	1.00104	1.0061	1.00025	0.999058	0.999762		1.58333
1.00691	1.00859	0.985697	0.988791	1.00164	0.994283	0.996846	1.00969	0.999165	0.998511	1.00051		1.66667
0.960465	1.01003	0.978745	0.990218	0.99291	0.996068	0.997694	1.00074	0.99848	0.998394	0.999998		1.75
0.989666	1.00499	0.978617	0.985042	1.00819	0.989793	1.00002	1.00861	1.00144	1.00048	1.00287		1.83333
1.00398	1.00452	0.989211	0.998134	1.00766	1.00646	0.99972	1.00951	1.00002	1.00036	1.00057		1.91667
0.994614	1.00832	0.990802	0.993151	1.01122	1.0054	0.9978	1.01253	1.00023	0.999942	1.0008		2
0.992189	1.00566	0.98016	1.00473	1.00121	0.996047	0.996032	1.00952	0.999978	0.999841	0.999332		2.08333
0.99005	1.00974	0.981231	1.00378	1.00984	0.99571	0.997487	1.00743	0.99864	0.999628	0.999453		2.16667
0.997149	1.03087	0.99024	1.01377	1.00155	0.996756	0.997637	1.00303	1.00112	0.999938	0.999581		2.25
1.00494	1.03817	0.992753	0.997981	1.00567	0.987306	0.995796	1.00688	1.0002	1.00203	1.00038		2.33333
0.999333	1.03313	0.988446	0.988429	1.00892	0.999369	0.998557	1.0041	1.00009	1.00235	0.999093		2.41667
0.992585	1.04878	1.00854	1.00512	0.999355	0.999323	0.994069	0.994319	0.995546	0.998275	0.996285		2.5
0.995756	1.02903	0.979612	1.00534	0.990713	1.00289	0.999034	1.00369	1.00299	1.0006	0.999271		2.58333
0.992136	1.02418	0.992444	1.00289	0.997118	1.00035	0.998278	1.00101	0.998984	1.00073	0.999466		2.66667
0.986753	1.02267	0.982188	1.02222	1.0031	1.00717	0.997111	0.998737	0.999305	1.00116	1.00102		2.75
0.987821	1.03001	0.991227	1.01583	0.995363	0.995644	1.00032	1.00151	0.999746	1.00298	0.999447		2.83333
0.987761	1.02562	0.993365	1.00503	1.00029	0.991639	0.998462	1.00509	1.00054	1.00287	0.999892		2.91667
0.982411	1.00471	0.999207	1.0289	1.00654	0.997134	1.00283	1.008	1.00068	1.00025	0.99951		3
0.985617	1.00733	0.987202	1.00962	1.00886	1.00102	1.00074	1.00637	1.0023	1.00017	1.00053		3.08333
0.991653	1.01105	0.986916	1.03562	0.997603	0.993525	0.9992	1.00482	1.00196	1.00236	1.00056		3.16667
0.993104	1.00051	0.996956	1.01411	1.001	1.0086	1.00034	1.00341	1.00125	1.00138	1.0004		3.25
0.993426	1.00442	0.995528	1.03138	1.0052	1.00066	1.00254	1.00601	1.0014	1.00171	0.999975		3.33333
1.0104	1.00035	0.989708	1.02457	1.0067	1.00289	0.999066	1.00216	0.99888	1.00321	1.00034		3.41667
1.00146	1.01091	0.988919	1.01629	1.01166	1.00416	0.999834	0.996677	1.00061	1.00124	0.998897		3.5
1.00874	1.01838	0.997722	1.02101	0.994816	1.00547	1.00387	0.994646	0.999689	1.00237	0.998884		3.58333
0.997041	1.01022	0.991578	1.04229	1.00508	1.0036	1.00082	1.00012	1.00074	1.0017	1.0026		3.66667
1.00505	1.01313	0.990866	1.02633	0.994486	1.00587	1.00202	0.993211	1.00144	1.00297	0.999557		3.75
1.00316	1.00967	0.994475	1.02338	0.999703	1.00206	0.999949	0.996538	1.00046	1.00121	1.00023		3.83333
0.997928	1.01649	0.996611	1.01095	0.994588	0.995936	1.00013	0.996022	1.00098	1.00168	1.00256		3.91667
1.0123	1.02147	0.99106	1.01455	0.990831	1.01034	1.0008	0.996946	1.00164	1.00231	1.00236		4
0.998633	1.01652	0.992527	1.01842	0.994415	0.996675	1.00111	0.999786	0.999371	1.00087	0.998916		4.08333
0.985735	1.02037	0.997796	1.01957	1.00074	1.00685	1.0001	1.00342	0.999511	1.0006	1.00142		4.16667
0.984311	1.00897	1.00178	1.01317	1.00213	0.999079	1.00312	1.00467	1.00016	1.00142	0.999911		4.25
0.990441	1.00554	1.00268	0.999956	0.990285	0.997665	0.999698	1.00371	0.998779	1.00147	1.00179		4.33333
0.983873	1.0159	0.996982	1.01741	1.01285	1.00034	0.998254	1.00413	0.998866	1.00042	0.99962		4.41667
0.976879	1.02877	0.993881	1.02927	1.00293	1.01117	1.0026	1.00785	1.00261	1.00079	0.999254		4.5
0.992572	1.00584	0.992923	1.02043	1.00266	1.00599	1.0005	1.00583	0.998289	0.999625	1.00121		4.58333
0.99639	1.01179	0.993925	1.0263	1.01459	1.01092	1.00271	1.00794	0.999711	1.00139	0.99761		4.66667
0.989526	1.00675	0.996441	1.01776	0.994088	1.00924	1.00231	1.00542	0.999812	1.00027	0.99956		4.75
0.99527	1.01481	0.993032	1.00659	1.00877	1.00981	1.00414	1.00796	1.0014	1.00146	0.99815		4.83333
0.986453	1.02845	0.990257	0.998468	0.993307	1.00289	1.00188	1.00466	0.996287	1.00006	0.99885		4.91667
0.980313	1.01615	0.98171	1.01176	0.996704	1.00938	1.00323	1.00437	0.998991	1.00042	1.00096		5
0.983356	1.01441	0.987919	1.01034	0.996149	1.01082	1.00236	1.00336	0.996541	0.999441	0.999022		5.08333
1.00657	1.02011	0.995099	1.01156	1.00282	1.00462	1.00361	1.002	0.997372	1.00063	0.998039		5.16667
0.993474	1.01144	0.991432	1.01397	0.998192	1.00407	1.00076	1.0004	0.997379	1.00026	0.998759		5.25
0.999944	1.01043	0.990597	1.01135	1.00692	1.00021	1.00361	1.0032	0.998493	1.00063	1.00087		5.33333
1.00263	1.00635	0.98865	1.01116	1.00339	1.0026	1.00077	0.999883	0.99819	1.00028	1.00128		5.41667
0.983672	1.00481	0.98754	0.993243	1.00644	1.00659	1.00735	0.998742	1.00049	1.00154	1.00012		5.5
0.998963	1.0207	0.983477	0.997009	1.00032	0.998117	1.00425	1.00238	1.0009	0.999515	1.0023		5.58333
0.986534	1.0152	0.993788	0.993612	0.994337	1.00666	1.00827	0.999999	1.00107	0.998966	0.999393		5.66667
0.989669	1.0084	0.996611	1.02313	1.00126	1.00124	1.00822	1.00489	0.99789	0.9996	0.999999		5.75
0.991097	0.989944	0.986563	1.00876	1.00224	1.00553	1.00498	1.00738	0.999905	0.999447	0.999918		5.83333
0.994921	0.993551	0.986937	1.02202	1.00707	1.00458	1.00678	1.00306	0.998352	0.99956	0.999619		5.91667
0.990662	1.0172	0.980617	1.02463	0.994329	1.00019	1.00622	1.00228	0.998822	1.00048	0.999147		6
0.984965	1.01063	0.989205	1.0164	0.996207	1.00143	1.00379	1.00308	0.99768	1.00017	1.00116		6.08333
0.999986	1.00673	0.988238	1.02019	1.00059	1.00264	1.00336	1.01378	0.998165	1.00113	1.00132		6.16667
0.988053	1.01245	0.987637	1.01787	0.998039	0.998669	1.003	1.01258	0.998999	0.998887	1.00084		6.25
0.983996	1.00443	0.995563	1.01209	1.00039	1.00199	1.0026	1.01142	0.998115	1.00007	1.00139		6.33333
0.987852	0.994731	0.991898	1.02446	1.00343	0.998642	1.00007	1.00548	0.999831	0.999686	0.998973		6.41667
0.985063	0.997024	1.0126	1.01039	1.00656	0.994313	1.00114	1.00619	0.999462	0.999982	0.999761		6.5
0.979896	0.99511	1.00653	1.00621	0.987888	1.00185	1.00144	1.00733	1.00253	0.99875	1.00029		6.58333
0.994775	1.02707	1.00122	1.00293	0.993209	1.0047	1.00198	1.00751	0.998468	0.998808	0.999595		6.66667
0.986041	1.00794	0.996585	1.00511	0.992782	0.998853	0.999401	1.00946	0.999951	0.998646	1.00181		6.75
0.998484	1.00385	0.99554	1.00082	0.993512	1.00155	1.00419	1.0089	1.00018	0.999867	1.00111		6.83333
0.977008	0.999241	0.997459	1.01914	1.00878	1.00165	1.00427	1.00384	1.0016	0.99996	0.999823		6.91667
0.992993	0.996196	0.998698	1.01046	1.00109	1.00297	1.00202	1.00718	1.00118	0.99941	1.00046		7
1.00153	0.998361	0.995602	1.01812	0.994848	0.996962	0.997198	1.00806	0.998409	0.999588	1.0004		7.08333
0.998321	0.989298	1.00185	0.997437	0.985672	0.988176	1.00224	1.00629	1.00048	0.998641	0.999823		7.16667
1.01193	0.992553	1.00667	1.00148	1.00439	0.997873	1.00139	1.00918	0.999699	0.998816	0.998831		7.25
1.00822	0.99497	1.01233	1.00282	0.997287	1.00673	1.00427	1.00515	0.999184	1.00013	0.999181		7.33333
1.01148	1.00243	1.00021	1.00974	1.00284	1.00425	1.00012	1.00585	0.999998	0.999293	0.999879		7.41667
0.99832	1.00221	0.983651	0.994773	0.991937	1.00037	1.00319	1.00858	1.00289	0.999436	0.999775		7.5
0.996347	1.00699	0.987666	1.00307	0.996845	1.00909	1.00148	1.00536	1.00028	0.997926	1.00146		7.58333
1.00069	1.01299	0.991447	0.982081	0.98764	0.999148	1.00329	1.00798	1.00277	0.999643	1.00006		7.66667
1.00069	1.01299	0.991447	0.982081	0.98764	0.999148	1.00329	1.00798	1.00277	0.999643	1.00006		7.75
1.01167	1.015	0.995724	1.00199	0.994645	0.993954	1.00182	1.00227	1.00327	1.00037	1.00329		7.83333
0.998756	0.999257	0.98954	1.01103	0.997642	0.984635	0.998364	1.00663	0.999767	1.00039	1.00108		7.91667
0.997925	1.00606	0.991219	1.00579	0.991397	0.997261	1.00094	1.00473	0.997716	0.998406	1.00004		8
0.999147	0.998018	0.993254	1.00211	1.00578	1.00314	0.999827	1.00564	0.998554	0.998923	1.00168		8.08333
1.00747	0.981682	0.98681	0.983166	1.0018	0.996066	0.999437	1.00124	0.999062	0.999432	1.00019		8.16667
0.994294	0.999696	0.993398	0.988812	0.993713	1.01381	1.00239	1.00634	1.00217	1.00029	1.00044		8.25
0.989018	1.00559	0.992522	1.00163	0.99121	1.00167	1.00471	1.00627	0.999494	0.998873	1.00068		8.33333
0.990366	0.998452	1.01	0.986477	1.00122	1.0026	0.999581	1.00717	0.997357	1.00004	1.00099		8.41667
0.993926	1.00406	1.00272	1.00199	0.99041	0.999242	1.00162	1.00725	0.997139	0.998793	1.00035		8.5
0.997146	1.00781	1.00914	0.996419	0.991197	1.00335	1.00577	1.01	1.00085	1.00147	1.00003		8.58333
0.995166	0.996369	0.999998	1.00273	1.00006	1.00845	1.00494	1.01165	0.998684	1.00042	1.00046		8.66667
0.985289	0.991831	0.994275	0.979775	0.99482	0.996618	0.999468	1.00519	0.999148	0.999927	0.997901		8.75
0.994915	1.00665	1.00328	1.00625	0.999151	1.00793	1.00025	1.00697	1.00001	0.999859	1.00174		8.83333
0.992194	1.00277	0.993178	0.994405	0.987676	1.00585	0.99974	1.00191	0.9991	1.00042	0.999558		8.91667
0.993735	0.998308	0.99023	1.00216	0.994111	0.997403	1.00298	1.00631	1.00078	1.00138	1.00169		9
0.998032	0.989848	0.999034	0.999937	0.995451	1.00065	1.00169	0.999723	0.999943	1.00039	1.00155		9.08333
0.999618	1.01107	0.991855	0.99665	1.00684	0.999039	1.00138	1.00281	0.997448	1.00041	1.00254		9.16667
0.999926	1.00046	0.985079	1.00581	1.0004	0.988848	0.999462	0.998035	1.00118	0.999538	0.998822		9.25
0.997754	0.984943	0.989617	1.00348	0.994118	1.00282	0.997204	1.00101	0.99991	0.999142	1.00059		9.33333
0.994626	1.002	0.985251	0.998233	0.991857	0.995047	0.997989	1.00272	1.0006	1.00008	1.001		9.41667
0.993904	0.998473	0.988164	1.00135	0.997496	1.00607	0.997438	1.00186	0.999557	0.999843	0.998059		9.5
1.00569	1.00883	0.993651	1.01003	0.992492	1.00406	0.999373	1.00311	1.00042	0.998741	1.00144		9.58333
1.00315	1.01125	1.00289	1.00247	0.998885	1.00137	0.997384	1.00771	0.999596	0.999724	0.99986		9.66667
1.00833	0.999452	0.989165	0.991599	0.996554	1.00308	0.998769	1.00539	0.998878	1.00091	0.999957		9.75
1.00938	1.0082	0.99832	0.998805	0.996341	1.00379	0.997582	1.00226	1.00002	0.999987	0.998642		9.83333
1.0039	1.01306	1.00015	1.00128	0.989344	1.0022	1.00105	0.998907	0.999539	1.00061	0.99909		9.91667
1.0116	1.00836	1.00015	1.02299	1.00166	0.999887	0.998471	0.999281	1.00026	0.999719	0.997203		10
0.994385	1.00112	1.00219	1.0214	0.997455	0.995503	0.996702	1.00093	1.00255	0.999712	1.00154		10.0833
1.00309	1.0009	0.994044	1.01036	1.00167	1.00038	0.997858	1.00149	0.999229	0.999367	1.00117		10.1667
1.00161	0.999229	1.00261	1.02195	1.00834	1.00014	1.00083	1.00044	0.997623	1.00044	0.999417		10.25
0.996673	1.00349	1.00422	0.998639	0.996383	1.00237	0.999678	0.996806	0.998842	0.999019	1.00056		10.3333
1.0045	0.995484	0.996916	1.00393	0.995658	1.00326	1.0045	0.997986	1.00086	1.00117	0.998379		10.4167
0.995749	0.999182	1.00272	1.00759	1.0001	1.00474	1.00006	0.990557	0.999274	0.999334	0.998465		10.5
1.00504	0.990754	1.00657	0.986699	1.00052	0.996673	1.00014	0.998205	1.00098	0.999979	0.999242		10.5833
1.00221	1.01937	0.99349	0.984	0.996883	1.00022	1.00056	0.997654	1.00209	1.00088	0.99851		10.6667
1.00598	0.999003	0.999155	0.998011	1.00266	0.98674	0.99965	0.996755	1.00067	1.00074	0.999636		10.75
0.986308	0.995797	0.995007	0.992262	1.00208	1.00443	0.998484	0.999732	0.998734	0.999799	0.998159		10.8333
0.997652	1.00212	0.995967	0.999359	1.00275	1.00378	0.999356	1.00671	0.999727	1.00121	0.999163		10.9167
1.01964	0.997815	1.00284	0.984502	1.00264	1.002	0.996465	1.00582	1.00072	0.999706	1.00006		11
1.00475	1.00378	1.00454	0.993244	1.00443	1.00086	0.999494	1.00442	1.00239	0.999798	1.00161		11.0833
0.999285	0.986204	1.0074	1.01214	1.00195	0.999779	1.00221	1.00267	1.00196	1.00007	1.00122		11.1667
0.979284	0.995163	0.992697	1.00042	0.993653	0.988263	0.999946	0.998635	0.996442	0.999048	1.00038		11.25
1.00153	1.00032	0.996521	0.997866	0.997903	0.999097	1.00031	1.00158	0.999494	1.00017	1.00192		11.3333
1.00229	1.01027	1.00311	0.987637	0.994927	1.01178	1.00377	0.999601	0.998414	0.999563	1.00058		11.4167
1.0028	0.989504	1.00213	0.996887	0.995071	1.01045	0.997269	1.00246	1.00022	1.00185	0.999582		11.5
1.00604	0.995816	0.996345	1.02017	1.00221	1.00187	1.00127	0.99875	0.999646	0.999405	0.998304		11.5833
1.0132	1.00121	1.00042	1.00692	0.99566	1.00514	1.00161	1.00203	0.998886	0.999727	1.00022		11.6667
1.00688	0.993385	0.998251	1.01327	0.998218	0.998533	1.00265	1.00147	0.99852	0.998381	0.998894		11.75
1.01115	1.00905	1.00431	0.996112	0.985537	1.00383	1.00141	1.00578	1.00007	0.99921	0.999793		11.8333
1.00689	0.996637	0.987825	1.01712	1.00078	1.00018	1.00128	1.00402	1.00066	0.999225	0.998119		11.9167
0.992886	1.00653	0.995587	1.00074	0.991056	0.993305	1.00069	0.998352	0.999132	0.997899	0.99638		12
1.00179	0.996713	1.00377	0.991247	0.994617	0.999394	0.998819	0.998616	0.999257	0.998943	0.998897		12.0833
1.00368	1.00692	0.98847	1.01625	1.00911	0.996161	1.0029	1.00123	1.00015	0.998654	0.998273		12.1667
0.998032	0.981384	1.00152	1.01677	0.993368	1.00353	1.00255	0.99815	1.00023	1.00012	0.999107		12.25
0.991991	0.994798	1.00057	1.01659	1.00004	0.995747	1.00258	0.996455	0.998633	0.998343	0.999086		12.3333
1.00213	1.00603	1.00053	1.01037	0.998727	0.998741	0.999217	0.995151	1.00214	0.99864	0.999518		12.4167
1.00425	1.00936	1.00173	1.00949	0.998664	1.00403	1.00077	0.995851	1.00064	0.99985	0.999949		12.5
1.00999	0.999905	0.996467	1.01641	0.991846	1.00607	0.999974	0.994827	0.998204	0.999307	1.00112		12.5833
1.01143	0.994181	1.00837	0.996498	0.998767	0.998644	1.00294	1.0014	1.00053	1.00004	1.00158		12.6667
1.00642	1.01331	1.00902	1.01781	1.00228	0.987921	0.999589	0.998375	0.998964	0.99887	0.998457		12.75
1.00237	1.01232	1.01357	0.988322	0.998101	1.00045	0.995417	1.00298	1.00023	0.999414	0.998998		12.8333
1.01315	1.00883	1.00328	1.00092	1.00105	0.999703	0.997936	1.00179	1.00044	0.999389	0.999894		12.9167
0.992999	1.01044	1.00032	1.00028	1.00754	1.00787	0.996856	0.999662	0.998607	1.00102	0.99986		13
1.00948	1.01676	1.00275	1.00245	1.00202	1.00835	0.994411	0.997349	1.0026	0.998352	1.00072		13.0833
1.00646	1.01921	0.99639	1.01209	0.992145	1.00138	0.999311	1.00139	0.999206	1.00039	0.998982		13.1667
1.00452	1.0047	0.991287	1.01212	1.00769	0.996863	0.99666	0.996867	0.999721	0.999251	0.998734		13.25
1.01334	1.01064	0.994037	0.9935	0.99166	1.00141	0.999637	1.00229	1.00082	0.999407	1.00138		13.3333
1.01008	1.00234	0.994078	0.998548	0.997766	0.996883	0.996809	1.00051	1.00025	0.998626	1.00122		13.4167
1.00063	1.01313	1.00001	0.993877	1.00194	1.01274	0.996716	0.998661	1.00073	0.998324	1.00091		13.5
0.997993	0.996889	0.996663	1.00349	1.00019	1.00123	0.995584	0.995497	1.00091	1.0002	0.999925		13.5833
0.990549	1.0063	1.00879	1.00541	1.00262	1.00857	0.998355	0.997168	1.00106	0.99928	0.999863		13.6667
0.987899	1.00349	0.995955	1.01685	0.999499	1.01476	0.996894	0.992679	1.00113	0.999804	1.00022		13.75
1.00247	1.00951	0.995096	1.01784	1.00293	1.00881	0.998307	0.999492	1.0031	0.999925	1.00065		13.8333
0.992181	1.01657	0.994321	1.02422	0.994157	1.00768	0.999573	1.00337	0.999803	0.999137	0.999502		13.9167
0.998477	0.989632	0.99513	1.00564	1.00176	0.998695	0.997651	1.00744	0.998724	1.0003	1.00042		14
1.00007	0.994072	0.995871	1.00645	0.991272	1.0103	0.995045	1.00783	1.00182	1.00138	0.999984		14.0833
1.00525	1.00803	0.997728	1.004	1.0045	1.01014	0.998854	1.01156	1.0025	0.999463	1.00042		14.1667
1.00624	0.996004	1.00242	0.99948	0.996774	1.00762	0.997376	1.01149	1.00086	1.00044	0.999686		14.25
1.00363	0.991584	0.993961	1.00055	0.995711	1.00919	0.995502	1.00988	1.00096	0.999796	0.999917		14.3333
1.00294	0.994312	0.995785	1.00587	1.00145	0.999945	0.997022	1.0111	1.00136	0.998746	0.999847		14.4167
1.00591	1.00156	1.00066	0.995356	1.01028	1.00617	0.996901	1.01057	1.00195	0.999956	1.00117		14.5
1.01119	0.98602	1.00072	0.999983	1.00233	1.00057	0.99472	1.0125	1.00014	0.99909	0.999087		14.5833
1.00491	0.993374	1.0091	1.00894	1.01017	1.01033	1.00101	1.01247	1.00224	0.999979	0.999964		14.6667
0.9905	1.00194	1.00302	0.993993	1.00317	1.00561	1.0003	1.00485	0.999976	0.998263	0.998965		14.75
1.0083	0.997378	1.00528	1.02229	1.00386	1.01153	0.999182	1.00402	1.00336	1.00023	1.00015		14.8333
1.00246	1.00617	0.996557	1.00369	1.00112	1.00006	0.997846	1.0058	1.00419	1.00009	1.00164		14.9167
0.997972	0.992583	1.00144	1.00455	1.00124	1.00811	0.996165	1.00849	1.00226	0.998849	1.00091		15
0.997953	0.99881	0.998509	1.00935	0.997294	1.00472	0.996841	1.00763	1.00262	0.999565	1.00158		15.0833
0.993843	0.999442	0.997665	1.00368	1.00268	1.01625	0.995461	1.0064	1.00091	1.0001	1.00044		15.1667
0.999183	1.00141	1.01085	1.00057	1.00091	1.00595	1.00107	1.01085	1.00256	0.999175	1.00163		15.25
1.01343	1.01228	1.0082	0.998344	0.997484	1.00385	1.0017	1.01077	1.00091	0.999018	0.999572		15.3333
1.00112	1.00486	0.996285	1.0012	1.01129	1.00394	1.00104	1.00978	0.999876	0.999626	0.999742		15.4167
1.00463	0.999807	0.997692	0.996411	1.00948	1.00006	1.00095	1.00859	0.999073	0.999123	0.999363		15.5
0.997718	0.993329	0.998559	1.01833	0.999809	1.00188	1.00047	1.01006	1.00117	1.00034	1.0007		15.5833
1.00979	0.997901	1.00541	1.01405	1.00293	0.999357	0.99543	1.0092	0.999944	0.99873	0.999118		15.6667
1.00914	0.998419	0.999448	1.01383	1.00415	0.998082	0.999648	1.00798	1.00137	1.00051	0.999888		15.75
1.01319	0.995348	1.01232	1.01956	1.00218	0.997633	0.999177	1.00832	0.999863	0.999124	1.00137		15.8333
1.02482	1.00901	1.00352	1.01714	1.00514	1.00462	1.00059	1.01534	1.00026	1.00082	1.00243		15.9167
1.00919	1.00424	1.01072	1.01821	1.00239	0.996775	0.998956	1.01631	1.00099	0.999885	0.99915		16
1.00919	1.00424	1.01072	1.01821	1.00239	0.996775	0.998956	1.01631	1.00099	0.999885	0.99915		16.0833
1.01033	1.00295	1.00413	1.01391	0.996231	0.999543	0.99982	1.01482	1.00099	0.998377	0.999332		16.1667
1.00786	1.01038	1.00179	1.02633	1.01064	0.999969	1.00155	1.01462	1.00028	1.00039	1.00294		16.25
1.00779	1.01162	1.00652	1.01157	1.00347	1.00524	0.997552	1.01456	0.998889	0.999524	0.998786		16.3333
1.01989	1.00639	0.996366	1.01436	1.00519	1.00693	0.996476	1.01647	1.00116	0.999601	1.00022		16.4167
1.02525	1.00282	1.00037	1.023	1.00066	0.988904	0.997581	1.01689	1.00106	0.999468	1.00058		16.5
1.01336	1.01228	0.995832	1.01166	1.00867	1.00279	0.999555	1.01879	1.00035	1.00011	1.00092		16.5833
1.00477	1.00224	0.998177	1.00623	1.00811	0.996443	1.0019	1.0219	0.9976	0.999798	0.99972		16.6667
1.00604	1.00837	1.01578	1.002	0.997167	1.0022	1.00261	1.01834	1.00233	1.0002	0.998615		16.75
0.999831	1.01153	1.01202	1.00493	1.00379	1.00877	1.00021	1.02033	1.00061	0.999681	1.00048		16.8333
1.00113	1.00939	1.00804	1.00776	1.0123	0.995358	0.999755	1.01203	1.00179	1.00047	1.00182		16.9167
0.998648	1.01422	1.00686	1.0092	1.00882	0.996286	0.998942	1.01772	1.00096	1.0014	1.00267		17
0.996441	0.997752	1.01092	1.00753	0.999771	1.00368	1.00064	1.01378	1.00334	1.00104	1.00013		17.0833
1.01106	1.017	1.00249	1.00157	1.00488	1.00016	0.999499	1.02094	1.00276	1.00307	0.999575		17.1667
1.00831	0.995601	0.995797	0.997959	1.01146	1.00028	1.0013	1.01656	1.00256	1.00111	0.999258		17.25
1.0108	1.01094	0.994429	1.00067	0.988736	0.995896	0.999355	1.01497	1.002	1.00123	1.00164		17.3333
1.00738	1.00119	1.00107	1.00949	1.00232	1.00623	0.997113	1.01313	1.00251	1.001	0.999386		17.4167
1.00607	0.993758	1.00363	1.00335	1.00453	1.00025	0.999346	1.01794	1.00274	1.00302	0.99974		17.5
1.00716	1.00823	1.00117	1.01281	1.00686	1.00195	0.998548	1.01711	1.00153	1.00092	0.999061		17.5833
1.00718	0.999518	1.00711	1.01116	0.99735	0.99817	1.00044	1.01693	1.00172	1.00276	0.998811		17.6667
1.01835	0.993843	1.00161	1.00727	1.00264	0.994811	0.997664	1.01927	1.00323	1.00056	1.00021		17.75
1.01706	0.986164	0.998635	1.01382	0.996259	1.01317	0.999227	1.01742	1.00267	1.00052	0.999834		17.8333
1.02104	0.983658	0.997791	1.00596	1.00115	1.00264	1.00109	1.02095	1.00326	1.00053	0.998209		17.9167
1.00766	1.00266	1.00667	1.00907	0.993697	1.009	1.00245	1.01436	1.00465	1.00232	0.999911		18
1.02219	0.978783	1.00048	1.03394	1.00168	1.00474	1.0025	1.01829	1.00386	1.00116	0.998976		18.0833
1.01561	0.999407	1.00982	1.02467	0.992725	1.00108	1.00189	1.01654	1.00173	1.00112	0.998914		18.1667
1.01669	0.994076	1.00949	1.01244	1.00265	1.00814	1.00272	1.01801	1.00319	1.00158	1.00034		18.25
1.01781	0.998822	1.01097	1.02361	1.01185	0.999798	1.0007	1.0179	1.0046	1.00067	1.00207		18.3333
1.02824	0.998787	1.00504	1.01166	1.01066	1.00796	1.0015	1.01649	1.00211	0.999735	0.998042		18.4167
1.00946	0.998751	1.00484	1.01769	0.995655	1.00714	0.999481	1.01776	1.00464	0.999532	0.999142		18.5
1.02324	0.995157	1.00237	1.00314	1.00256	1.00583	1.00216	1.01251	1.00265	1.00042	1.00056		18.5833
1.00703	0.991452	1.01205	1.00246	1.00994	0.995092	0.999281	1.01355	1.00169	0.999885	0.999347		18.6667
1.02196	0.991048	1.01025	1.01146	1.00137	0.995968	1.00298	1.01318	0.999391	0.998977	0.997428		18.75
1.01451	1.00426	1.01047	1.0129	0.993166	1.00057	1.00289	1.01765	1.00155	1.00024	0.997844		18.8333
1.006	0.976986	1.00365	1.00785	1.00346	0.995213	1.00164	1.01915	1.00062	1.0009	0.999728		18.9167
1.01431	0.994002	1.00744	0.997293	1.01153	0.992285	1.00114	1.022	1.00417	1.00137	1.00039		19
1.01758	0.994994	1.01014	1.00449	1.00249	1.01252	0.999917	1.02009	1.00246	0.999632	0.999873		19.0833
1.01389	0.991426	1.0074	0.998761	1.00135	1.00024	0.99864	1.01618	1.00083	1.00192	0.999817		19.1667
1.03593	0.996251	1.01214	1.01483	1.00899	0.996734	0.999181	1.01564	1.0049	0.998676	1.00206		19.25
1.02732	0.994834	1.01601	1.01239	1.00459	0.999555	0.999595	1.01965	1.00313	1.00124	1.00078		19.3333
1.00598	0.991383	1.01272	1.00038	0.997918	1.00264	0.997978	1.01351	1.00402	1.00041	1.00202		19.4167
1.01442	1.00315	1.00631	1.01493	1.01179	1.00259	0.998607	1.01653	1.00177	1.00038	1.00006		19.5
1.02357	0.999106	1.01002	1.00248	1.01078	1.00985	1.00002	1.0179	1.00165	1.00048	1.00202		19.5833
1.02095	0.984235	1.01144	1.02588	1.00046	1.01159	0.998912	1.01828	1.00214	1.00166	1.00004		19.6667
1.02134	0.988876	1.01116	0.996798	1.00543	0.997436	0.998226	1.01795	1.00265	1.00155	1.00028		19.75
1.0246	0.991848	1.01571	1.02171	0.998225	1.00847	0.999003	1.01388	0.999651	1.00154	1.00041		19.8333
1.03144	0.996904	1.0071	1.01567	1.00398	1.00345	1.00005	1.01724	1.00265	1.00339	1.00026		19.9167
1.03865	0.996195	1.01076	1.01934	1.00305	0.997564	0.999101	1.01728	1.00125	1.00318	1.00055		20
1.04164	0.983498	1.01064	1.01893	0.989755	0.999641	1.00185	1.01651	0.998918	1.00063	1.00195		20.0833
1.04336	0.98724	1.01315	1.01172	1.01044	1.0047	0.999438	1.01158	1.00226	1.0038	1.00132		20.1667
1.04344	0.986557	1.00959	1.00632	0.999593	1.00533	0.99971	1.01421	1.00137	1.00262	1.00257		20.25
1.03864	0.994657	1.01021	1.01366	1.00052	1.01067	0.999213	1.01305	1.00084	1.00192	1.00117		20.3333
1.03902	0.994769	1.00202	1.01145	0.999642	1.00353	1.00212	1.0157	1.00103	1.00206	0.999568		20.4167
1.04161	0.978179	1.00866	1.01169	0.992659	1.00116	0.99834	1.01013	1.00107	1.00238	0.999101		20.5
1.01961	0.990219	1.00638	1.00343	1.00603	1.00237	0.998206	1.0053	1.0035	1.00132	1.00148		20.5833
1.02228	0.995742	1.0132	1.00615	0.999195	0.99608	0.998745	0.998415	1.0016	1.00143	0.999524		20.6667
1.00648	0.988365	1.00035	1.00685	0.992636	1.00274	0.997039	0.990485	0.998352	1.00066	0.999813		20.75
1.01925	0.987716	1.00269	1.00601	1.00364	1.00212	0.996978	0.990472	1.00092	1.00152	0.999229		20.8333
1.01293	0.995194	1.0031	1.00606	1.00169	0.99561	0.994271	0.991724	0.999864	1.00133	0.999602		20.9167
1.00388	0.99271	1.00514	1.01009	0.999081	0.999693	0.993566	0.989818	1.00011	1.00167	0.9979		21
0.999928	0.979902	0.989782	0.998839	1.00614	0.999815	0.994132	0.986174	0.999163	1.00044	0.998596		21.0833
1.00284	0.991016	1.00709	0.994096	1.00442	1.00815	0.992707	0.983567	1.00079	1.00012	0.999458		21.1667
1.00799	0.996699	0.988009	0.988585	0.995692	0.991699	0.991937	0.988014	0.998319	1.00179	0.998875		21.25
0.996337	0.989073	1.00766	0.991446	0.996114	1.00211	0.993796	0.983228	0.999358	0.998682	0.999833		21.3333
0.987922	0.990615	1.0055	0.985228	1.00114	1.00203	0.994228	0.986943	1.00013	1.00139	0.998755		21.4167
1.00212	0.979339	0.997437	0.995097	0.995689	0.997202	0.99267	0.983268	0.998902	1.00182	0.99929		21.5
1.00313	0.986939	1.00359	1.00876	0.99921	1.00276	0.993719	0.982077	0.999772	1.00036	0.999819		21.5833
0.997563	0.982496	0.990581	0.991975	0.993441	1.00052	0.995537	0.984964	0.999121	1.00104	0.999746		21.6667
0.99718	0.96516	0.996706	1.00085	0.992657	1.00236	0.995285	0.981745	1.00032	1.00063	0.998161		21.75
1.00029	0.981886	1.00441	1.00067	0.998285	1.00229	0.99411	0.985867	0.998904	1.00168	1.00092		21.8333
0.994464	0.979998	0.99158	1.00663	0.995187	1.00226	0.993298	0.98471	1.00135	1.00066	1.00176		21.9167
1.01232	0.995497	1.00633	1.00093	0.997783	0.998241	0.993922	0.987217	1.00096	1.00121	0.999012		22
1.00775	0.973816	0.993536	1.00028	1.00731	1.00053	0.993907	0.988803	0.999789	0.999501	0.997214		22.0833
1.01395	0.998424	1.00639	1.01215	0.99917	1.00389	0.994226	0.98646	0.999108	1.00001	0.998947		22.1667
1.00741	0.980489	0.989905	0.996036	1.00088	0.985697	0.995369	0.987206	0.998716	1.00088	0.999481		22.25
1.00327	0.992367	1.0135	0.998877	0.994377	1.0047	0.992886	0.986683	1.00107	1.00054	1.00015		22.3333
1.02059	0.98205	0.999482	1.00185	0.994888	0.98665	0.995133	0.985881	1.00032	1.00185	0.998598		22.4167
1.00817	0.982769	0.997207	0.997138	0.999511	0.997166	0.995816	0.985723	1.00006	1.00153	0.998501		22.5
0.996386	0.99713	0.990458	0.994489	0.990246	0.995209	0.99467	0.986497	0.999077	1.00147	0.996187		22.5833
1.00015	0.995851	1.00173	0.992611	0.996904	0.999072	0.995463	0.986435	0.999642	0.999948	0.998721		22.6667
1.01122	0.977739	1.0005	1.00046	0.99975	0.99912	0.993521	0.990172	1.00029	0.99904	0.998428		22.75
1.02022	0.990848	0.99949	1.00467	1.00072	0.996717	0.995753	0.986503	0.999064	0.99941	0.998186		22.8333
1.00761	0.971657	0.997913	1.00004	1.00041	1.00345	0.994595	0.994654	0.999592	1.00075	1.0032		22.9167
0.999691	0.978831	0.999498	0.989329	0.992873	0.999606	0.998272	0.992474	0.999398	0.999232	1.00001		23
1.00845	0.990396	0.99457	0.987231	0.992448	1.00778	0.992147	0.993818	1.00219	1.00108	0.997462		23.0833
1.00145	0.993028	1.00984	1.00193	0.985587	0.999066	0.993436	0.991962	1.00059	1.00022	0.997785		23.1667
1.00012	0.985109	0.992102	0.989816	0.994168	0.993866	0.993922	0.995318	0.998538	1.00005	0.997861		23.25
1.01237	0.988928	0.994452	1.00566	1.00266	1.00729	0.990595	0.99448	0.999471	1.00221	0.999479		23.3333
0.998994	0.974343	1.00449	1.00221	0.994491	0.996596	0.995321	0.994986	0.998401	1.00098	1.00109		23.4167
1.01241	0.981424	1.00139	0.995955	0.997219	1.00882	0.992816	0.990966	1.00217	0.999942	0.998668		23.5
1.01264	0.980269	1.00318	1.00325	0.99941	1.00624	0.994222	0.994277	0.999434	1.00028	0.998698		23.5833
1.0047	0.986088	0.998448	1.00059	0.996533	1.00286	0.994551	0.992972	0.99897	1.00119	0.9996		23.6667
1.00012	0.982272	0.999987	0.9963	0.999452	1.00099	0.991444	0.992612	1.00157	0.999992	1.00017		23.75
1.00572	0.987772	0.997585	1.00989	1.00194	0.998271	0.993642	0.990149	1.00123	1.00106	0.999811		23.8333
1.00519	0.98857	1.00191	0.999483	0.984698	1.00147	0.994227	0.996042	1.00106	1.00124	0.997447		23.9167
1.01727	0.983533	0.989478	1.00487	0.995374	1.00742	0.996802	0.991106	0.998847	1.00102	0.998236		24
1.00728	0.99358	0.997074	0.991414	0.996491	0.999889	0.989391	0.995214	1.00072	1.0024	0.999594		24.0833
1.00121	0.979605	1.00084	0.991178	0.99439	1.00195	0.993624	0.997724	1.00206	1.00141	1.00185		24.1667
1.02565	0.994064	0.994829	1.00273	0.99386	1.0055	0.994685	0.996772	1.00211	1.00013	0.999441		24.25
1.00621	0.994335	0.998333	1.00318	1.00431	1.00443	0.993493	0.996525	1.00201	1.00141	0.999989		24.3333
1.01049	0.977808	0.999639	0.994192	0.990665	1.00577	0.996435	0.997377	0.99958	1.00163	0.999529		24.4167
1.01953	0.981871	1.00083	0.991749	0.998958	1.00579	0.993873	0.990546	0.999268	1.0008	0.998919		24.5
1.014	0.990179	0.997063	0.998441	0.991724	1.00382	0.992243	0.995215	1.00007	1.00024	0.998776		24.5833
1.02121	0.985417	0.996323	0.989355	0.997822	0.99586	0.991212	0.992944	0.999156	1.00166	1.00181		24.6667
1.00781	0.989768	0.994216	1.00515	0.991317	0.996999	0.994518	0.992694	0.999571	1.00137	1.00087		24.75
1.02283	0.982349	1.00478	0.985018	1.0094	0.996397	0.994642	0.996089	1.00106	1.00324	1.00005		24.8333
1.02576	0.993374	0.996089	1.00124	0.998792	1.00865	0.992577	0.994871	0.999924	1.00168	1.00044		24.9167
1.03002	0.999784	0.997971	0.998796	1.00387	1.00479	0.994103	0.994628	0.99875	1.00165	0.99889		25
1.02377	1.00837	1.00605	1.00704	0.997309	1.00845	0.994223	1.00247	0.999566	1.00284	1.00153		25.0833
1.02544	0.981405	1.00596	1.01261	0.991535	1.00321	0.993079	0.995922	0.999534	1.00114	1.00042		25.1667
1.0204	0.988105	1.00951	1.00403	0.997612	1.01291	0.996033	0.994975	1.00167	1.00372	1.00036		25.25
1.02557	0.999244	1.00315	1.00774	0.990684	1.00431	0.993433	0.998158	1.00128	1.00184	1.0002		25.3333
1.01392	0.987274	0.998072	0.988992	0.995011	1.01348	0.994505	0.999396	1.00145	1.00199	1.00031		25.4167
1.0295	0.996081	1.00578	0.996735	0.997102	0.991284	0.99567	0.999403	0.999436	1.00093	0.999302		25.5
1.03438	0.984646	1.01692	1.00145	1.00146	0.99658	0.993312	0.998385	1.0015	1.00016	1.00253		25.5833
1.05283	0.998415	1.00482	1.00181	0.994573	1.01296	0.994204	0.999369	1.00161	1.00113	0.998646		25.6667
1.02094	0.989137	1.01279	0.993179	0.998241	1.00686	0.99548	0.998096	1.00056	1.0011	0.998096		25.75
1.04627	1.00856	1.00834	1.00487	0.990407	1.00754	0.992512	0.999782	1.00005	1.00082	0.998764		25.8333
1.0363	1.00057	1.00084	0.998646	1.00022	1.00773	0.995485	0.9973	1.00057	1.00127	0.997429		25.9167
1.02902	1.00685	1.00288	0.998241	0.999059	0.987272	0.996038	1.00106	1.00234	1.00113	1.00032		26
1.03798	1.00437	1.00154	0.99558	0.994602	1.00905	0.993127	0.995501	1.00111	1.00204	1.00073		26.0833
1.03193	0.999749	1.00671	0.991168	0.990354	1.00547	0.991638	0.996256	1.00021	1.00138	0.997535		26.1667
1.04163	1.00423	1.00078	0.986069	0.9996	0.997888	0.99253	0.999155	0.999582	1.00315	0.999385		26.25
1.02222	1.00388	1.00583	0.983692	0.988191	1.00485	0.994526	0.999833	0.999861	1.00132	1.00205		26.3333
1.02245	1.00918	1.00963	1.00302	0.982398	0.992769	0.993659	1.00322	1.00284	1.00218	0.997659		26.4167
1.03295	1.00467	1.00959	1.00464	0.994493	1.00172	0.990063	1.00193	1.00188	1.00366	1.00006		26.5
1.04569	1.01044	1.00533	1.00671	0.99682	1.00706	0.993327	1.00717	1.00242	1.00243	0.999695		26.5833
1.02944	1.00478	1.0106	1.00623	0.996515	1.00521	0.991141	1.00929	1.00194	1.00148	0.999929		26.6667
1.03205	0.993075	1.01233	1.00113	0.997467	1.00255	0.992901	1.00669	1.00141	1.00185	1.00179		26.75
1.04704	0.993188	1.00624	1.01501	0.99911	0.998129	0.99419	1.00892	1.00059	1.00322	1.00135		26.8333
1.0529	0.999807	1.01742	1.00572	0.994512	1.00889	0.995108	1.00583	0.999889	1.00264	1.00039		26.9167
1.04568	1.00899	1.02073	0.999529	0.984675	1.00659	0.994572	1.00651	1.00068	1.00163	1.0013		27
1.05792	1.00279	1.01407	1.0045	0.997259	0.997572	0.99711	1.00961	1.00155	1.00327	1.00148		27.0833
1.03796	1.02016	1.01475	1.0114	0.996275	0.999747	0.998101	1.00825	1.00214	1.00316	1.00219		27.1667
1.04215	1.00704	1.01756	1.0214	0.986401	0.996998	0.991799	1.00908	1.00147	1.00128	1.00011		27.25
1.04423	1.00714	1.02274	0.999707	0.995771	0.992862	0.994438	1.00398	1.00118	1.00139	1.00077		27.3333
1.03828	1.00583	1.01076	1.00862	0.993663	1.0037	0.994914	1.00641	1.00111	1.00155	1.00078		27.4167
1.03955	1.01595	1.01325	1.01554	0.983704	1.0042	0.994062	1.00466	1.00321	1.00207	1.00071		27.5
1.02946	1.00877	1.00251	1.00676	0.996786	1.00569	0.99224	1.00256	1.00141	1.00185	1.00178		27.5833
1.04255	1.00012	1.01205	1.00052	0.991731	1.00309	0.994593	1.00772	1.00172	1.00324	1.00157		27.6667
1.05904	1.00208	1.01779	0.998766	0.997229	1.00606	0.994664	1.00709	1.00162	1.00435	1.00026		27.75
1.05453	1.01179	1.01498	0.99895	0.980835	1.00393	0.993643	1.00271	0.999376	1.00152	1.00039		27.8333
1.05628	1.00899	1.01465	1.01033	0.993689	1.00445	0.996586	1.00867	1.00014	1.00294	1.00044		27.9167
1.08291	1.01846	1.01338	1.00588	1.00116	1.00669	0.997945	1.01164	1.00115	1.00222	0.999492		28
1.04767	1.01255	1.02253	1.0062	0.993475	1.00309	0.994992	1.00649	1.00058	1.00223	1.00009		28.0833
1.05892	1.01964	1.01634	1.01878	0.996296	1.01149	0.995737	1.00671	1.00479	1.0027	1.00146		28.1667
1.04396	1.00519	1.01468	1.00265	1.00182	1.01877	0.994075	1.0107	1.00088	1.00326	0.999718		28.25
1.057	1.00615	1.01667	0.998537	0.995481	1.01353	0.994701	1.01051	1.00144	1.00258	0.999607		28.3333
1.03135	1.00043	1.01147	1.01277	0.990759	1.01387	0.994997	1.00276	1.00137	1.00158	1.00185		28.4167
1.04313	0.997751	1.01601	1.00658	1.00008	1.00593	0.99647	1.00184	1.00203	1.00241	0.999245		28.5
1.04508	1.00437	1.01795	1.00345	0.992028	1.00846	0.994104	1.00324	1.00253	1.00269	0.999572		28.5833
1.05684	0.995381	1.03205	1.00028	0.999484	1.00428	0.99401	1.00998	1.00467	1.00365	1.00269		28.6667
1.06427	0.98923	1.03132	1.00841	0.998523	1.01054	0.998441	1.01559	1.00235	1.00369	1.00042		28.75
1.04876	1.00776	1.03199	1.0049	0.989603	1.00887	0.99602	1.02748	1.00481	1.00214	1.00147		28.8333
1.06223	0.995494	1.02698	1.01841	0.987973	1.00096	0.995514	1.03252	1.00019	1.00155	1.00492		28.9167
1.05416	1.00529	1.03303	1.00763	0.993379	1.00075	0.997219	1.03275	0.999905	1.0017	1.00401		29
1.06527	1.00975	1.01615	0.999746	0.994987	1.01558	0.995514	1.03432	1.00178	1.00287	1.00174		29.0833
1.05304	1.00676	1.02148	1.00838	0.993106	1.0051	0.998879	1.03939	1.001	1.00399	1.00375		29.1667
1.06094	1.00635	1.0191	1.01532	0.990172	1.01311	0.995632	1.03414	1.00148	1.0037	1.00228		29.25
1.05428	0.988446	1.01208	1.00919	0.999634	0.998085	0.997845	1.03471	1.0021	1.00248	1.00158		29.3333
1.05148	0.99644	1.01842	1.00789	0.987887	1.00433	0.996032	1.0302	1.00253	1.00356	1.00368		29.4167
1.03852	0.987648	1.00831	1.01759	0.989811	0.997266	0.997354	1.03012	1.00367	1.00257	0.999947		29.5
1.0442	0.997939	1.00911	1.01025	1.01111	1.00799	0.996101	1.02705	1.00279	1.00312	1.00261		29.5833
1.05147	1.00105	1.02124	1.03372	0.996345	1.0038	0.995949	1.02878	1.00327	1.00287	1.00043		29.6667
1.0405	1.00047	1.01913	1.00922	1.00181	1.01126	0.995993	1.03122	1.00294	1.00403	1.00306		29.75
1.03605	1.00186	1.01201	1.00685	1.00521	0.999958	0.994274	1.02372	0.999729	1.00322	0.999926		29.8333
1.05313	1.00447	1.0155	1.02358	0.996687	1.00474	0.99876	1.02342	1.00372	1.00346	1.00091		29.9167
1.05157	1.0044	1.01181	1.01711	0.995461	0.996274	0.998134	1.02341	1.00194	1.00376	1.00157		30
1.04386	1.00369	1.01535	1.01263	1.00154	0.998816	0.996854	1.02387	1.00174	1.00274	1.00188		30.0833
1.05118	1.01324	1.03043	1.0224	0.999366	1.00034	0.997663	1.02354	1.003	1.00191	1.00041		30.1667
1.05721	1.00035	1.03175	1.00895	0.997812	1.00376	0.992211	1.02164	1.00267	1.00408	1.00171		30.25
1.04337	0.993877	1.02486	1.01528	1.00134	1.00199	0.993941	1.01321	1.00222	1.0039	1.00059		30.3333
1.06542	0.989306	1.0338	1.01127	0.991262	1.00485	0.993876	1.01851	1.00082	1.00503	1.00269		30.4167
1.04599	0.998168	1.02818	1.02561	1.00075	0.991273	0.992876	1.00533	1.00149	1.00381	0.999343		30.5
1.05899	0.992399	1.015	1.02538	0.994322	0.996675	0.995263	1.0136	1.00199	1.00365	0.999754		30.5833
1.06125	1.00242	1.02068	1.02469	0.999748	1.0038	0.994329	1.01135	1.00391	1.00411	1.00124		30.6667
1.05604	1.01273	1.02009	1.02315	0.983647	0.9947	0.995241	1.01331	1.0014	1.00358	1.00033		30.75
1.0433	1.01296	1.01241	1.05484	0.992821	1.01031	0.996917	1.00982	1.00253	1.00351	1.00207		30.8333
1.0447	1.00358	1.01712	1.03407	0.992126	1.01068	0.994714	1.00583	1.00453	1.00194	1.00106		30.9167
1.05498	1.0045	1.02214	1.03468	0.993831	1.01923	0.994383	1.01252	1.0012	1.00273	1.00064		31
1.04054	0.997874	1.01251	1.03186	1.00009	1.01077	0.996956	1.01285	1.00201	1.00297	1.001		31.0833
1.04475	0.994359	1.02326	1.03416	0.999738	1.0199	0.989716	1.01038	1.00229	1.00421	1.00106		31.1667
1.0509	0.996489	1.02644	1.03018	0.9957	1.0149	0.992653	1.01223	1.00321	1.00357	1.00035		31.25
1.03198	0.994845	1.02466	1.02299	0.997763	1.01155	0.994432	1.00744	1.00143	1.00457	0.998476		31.3333
1.05631	1.00334	1.02044	1.03712	0.998748	1.01471	0.994186	1.01068	1.00389	1.00244	1.00142		31.4167
1.04698	1.00987	1.02479	1.02245	0.999306	1.01679	0.994429	1.0088	1.00084	1.0032	1.00041		31.5
1.038	0.991173	1.01743	1.02122	0.988852	1.00492	0.992772	1.00606	1.00113	1.0033	0.999882		31.5833
1.04625	1.00366	1.00733	1.01268	0.993833	1.00212	0.994988	1.01319	1.00453	1.0046	1.00225		31.6667
1.05214	1.0008	1.01453	1.03276	0.993512	1.00344	0.995991	1.01215	1.00064	1.00392	1.00218		31.75
1.04105	1.01438	1.00897	1.0236	0.999763	1.00702	0.993237	1.01183	1.0032	1.00321	0.999299		31.8333
1.04295	1.02316	1.0151	1.00304	0.994115	1.01857	0.992584	1.00666	1.00394	1.00256	0.998517		31.9167
1.04221	1.00276	1.01057	1.00436	0.99441	0.995095	0.9938	1.00797	1.00177	1.00277	0.999149		32
1.05242	1.00225	1.0204	1.00141	0.992903	1.008	0.996365	1.00256	1.00255	1.00209	0.998514		32.0833
1.0533	1.00462	1.01437	1.00357	0.992856	1.0175	0.995918	1.00361	1.00228	1.00315	0.998419		32.1667
1.05032	1.00985	1.01157	1.0162	1.00206	1.00731	0.993554	1.00514	1.00235	1.00287	0.999708		32.25
1.04574	1.01265	1.0119	1.01138	0.994816	1.00851	0.99417	1.0042	1.00509	1.00433	0.999637		32.3333
1.03701	1.00743	1.01494	1.00894	0.997132	1.01713	0.993044	1.0043	1.00602	1.0033	0.999714		32.4167
1.05141	1.01269	1.00808	1.00057	1.00125	1.01772	0.994261	1.00746	1.00484	1.00342	0.997608		32.5
1.05217	0.994935	1.01908	1.01781	0.992202	1.00703	0.996676	1.00288	1.00385	1.00326	1.00016		32.5833
1.04306	1.01315	1.01144	0.998858	0.990959	1.01633	0.992977	1.00427	1.00161	1.00383	0.998327		32.6667
1.03955	1.01534	1.00779	1.00535	0.989707	1.01234	0.992043	1.00222	1.00311	1.00407	0.996702		32.75
1.03589	1.02004	1.01709	1.01591	1.00877	1.00814	0.994673	1.00248	1.00362	1.00416	0.997228		32.8333
1.03894	1.01073	1.01592	1.01365	1.00963	0.993968	0.996432	1.00171	1.00376	1.00344	1.00026		32.9167
1.04441	1.01707	1.01197	1.01028	1.00206	1.00496	0.992037	1.00206	1.00145	1.00329	0.998026		33
1.03897	1.01958	1.00664	1.01033	1.00362	1.00692	0.993391	0.999837	1.00262	1.00255	0.997054		33.0833
1.04036	1.00671	1.00281	1.0101	0.98757	1.00316	0.995484	1.00173	1.00236	1.00453	0.999079		33.1667
1.03798	1.00277	1.01165	1.00951	0.996859	1.00622	0.994092	1.00179	1.00218	1.00229	0.997353		33.25
1.04954	1.00511	1.01048	1.02191	0.9908	1.01012	0.994073	1.00208	1.00164	1.00265	0.999095		33.3333
1.04387	1.00561	1.00641	1.01642	1.00279	1.00144	0.992855	1.00264	1.00335	1.00253	0.999209		33.4167
1.04849	0.997947	1.00661	1.01391	1.00356	1.00519	0.995108	0.999994	1.00265	1.00219	0.998485		33.5
1.04736	1.01093	1.01273	1.03642	0.991536	1.01434	0.994309	1.00247	1.0028	1.0037	0.997862		33.5833
1.04238	1.00563	1.01356	1.00419	1.00037	1.01105	0.994694	1.00032	1.0028	1.00281	0.998626		33.6667
1.05644	1.00459	1.01451	1.01351	1.00253	1.01945	0.993683	0.998111	1.00296	1.00231	0.998085		33.75
1.05204	1.00714	1.0092	1.01829	1.00415	1.00544	0.994697	1.0056	1.00195	1.00196	0.99836		33.8333
1.05334	0.982649	1.01316	1.01204	1.01124	1.01349	0.994101	1.00069	1.00142	1.00368	0.999266		33.9167
1.03616	1.00364	1.02244	0.989758	0.994986	1.00276	0.992228	0.998396	1.00239	1.00382	0.997701		34
1.04745	1.01045	1.00966	1.01002	0.997736	0.993594	0.992862	0.99967	1.0038	1.0028	1.00066		34.0833
1.03426	0.999461	1.015	1.0053	0.99396	0.993897	0.993162	0.996534	1.00183	1.00272	0.9999		34.1667
1.04971	1.00396	1.01223	0.997005	0.989315	1.00899	0.994842	0.998997	1.00131	1.00282	0.998089		34.25
1.03596	1.00212	1.01367	1.00908	0.990517	0.997337	0.994862	0.997203	1.00263	1.00245	0.998454		34.3333
1.04452	0.981312	1.01462	1.00948	0.9956	1.00218	0.992357	0.999291	1.00191	1.00289	0.999057		34.4167
1.04489	1.0004	1.01458	1.00817	0.996822	1.00602	0.993744	0.994601	1.00145	1.00165	0.997249		34.5
1.04268	1.00662	1.02149	0.996448	0.996565	0.997745	0.992398	0.999414	1.00231	1.00248	0.99755		34.5833
1.05333	0.998313	1.01704	1.01495	1.00323	0.995631	0.992154	0.999554	1.00175	1.00274	0.996831		34.6667
1.03043	0.98673	1.01619	0.990294	0.998324	1.0034	0.989843	0.993851	1.00006	1.00204	0.998009		34.75
1.04278	0.991534	1.0089	1.00576	0.99925	0.995184	0.990441	0.991788	1.00008	1.00246	1.00006		34.8333
1.04267	0.997578	1.01667	1.00854	0.994199	1.00498	0.989551	0.990315	1.00212	1.00174	0.997845		34.9167
1.04466	1.00646	1.00545	1.02066	0.99983	1.00984	0.990189	0.994434	0.998183	1.00162	0.999908		35
1.03268	0.998653	1.00856	1.00678	0.996869	1.00706	0.990087	0.993623	1.00227	1.00247	0.997566		35.0833
1.03671	1.00519	1.00986	1.01182	0.991678	1.0077	0.989412	0.990708	0.999813	1.00134	0.997143		35.1667
1.04193	0.997778	1.00632	1.0187	0.99872	1.00588	0.991373	0.99204	0.999661	1.00377	0.99697		35.25
1.03081	0.997875	0.998113	1.00252	0.996254	1.00662	0.989352	0.989051	1.00077	1.002	0.997409		35.3333
1.04282	0.992613	1.00926	1.00073	0.998117	1.00249	0.990166	0.990925	1.00229	1.00135	0.997705		35.4167
1.05215	0.998734	1.00974	1.01593	1.00092	0.996674	0.988983	0.992254	1.00042	1.00058	0.995905		35.5
1.04287	1.00059	1.01511	0.995876	0.999832	1.00434	0.99049	0.992809	0.999944	1.00158	0.997526		35.5833
1.05293	0.998992	1.01424	0.993292	1.00239	1.00513	0.990103	0.991716	0.997948	0.999966	0.998243		35.6667
1.04691	1.01052	1.01033	1.00078	1.01021	1.0029	0.988691	0.994724	0.999897	1.00208	0.996835		35.75
1.04719	1.00404	1.04156	1.00613	0.998882	0.99318	0.989213	0.99579	1.00117	1.0016	0.996478		35.8333
1.04045	1.00982	1.05319	1.0086	0.996736	0.987774	0.991484	0.993987	0.999962	1.00054	0.997728		35.9167
1.04182	1.00236	1.05829	1.00488	0.991789	0.995797	0.995764	0.992218	0.998696	1.00083	0.998213		36
1.04737	1.01136	1.0594	0.999619	1.0026	1.00359	0.997772	0.995944	0.999237	1.00202	0.998153		36.0833
1.0353	1.00077	1.05108	0.995263	1.00586	0.993382	1.00087	0.992777	1.00003	0.999897	0.998736		36.1667
1.03572	1.00727	1.05784	1.00454	0.994523	1.01032	0.999759	0.99441	0.999391	1.00151	0.999033		36.25
1.04753	1.00725	1.06586	0.999059	1.00656	0.996355	1.00213	0.99638	0.998311	1.00118	0.996797		36.3333
1.03765	1.01042	1.06172	1.00057	0.990881	1.00613	1.00754	0.992116	0.996991	1.00255	0.99748		36.4167
1.04157	1.02311	1.04293	1.00929	1.00476	0.993223	1.00979	0.994062	1.00096	1.0047	0.99745		36.5
1.04973	1.03065	1.04489	1.00591	1.01	0.999702	1.01119	0.994934	0.99889	1.00438	0.99656		36.5833
1.04537	1.03116	1.04749	1.00954	0.989739	1.00475	1.01623	0.989573	0.997804	1.0085	0.9988		36.6667
1.05811	1.03616	1.04793	0.996442	1.00212	1.0087	1.01371	0.996724	0.999689	1.00691	0.999802		36.75
1.05382	1.04209	1.04521	1.01527	0.995165	1.00348	1.01441	0.993309	0.997845	1.00784	0.998546		36.8333
1.05541	1.05228	1.04861	1.00882	1.01206	1.00647	1.01245	0.995133	0.99836	1.00837	0.999498		36.9167
1.0607	1.04803	1.04416	1.00819	1.01182	1.01561	1.01723	0.999107	0.999004	1.00803	0.999236		37
1.06607	1.0479	1.03829	0.994533	1.00874	1.02144	1.01418	0.999926	0.99846	1.00898	0.997178		37.0833
1.04831	1.0575	1.05045	1.01088	0.998242	1.02742	1.0146	1.0014	0.998354	1.00923	0.999722		37.1667
1.04989	1.04991	1.03089	1.00046	1.00671	1.00986	1.01161	0.999378	0.999629	1.00726	0.998545		37.25
1.06279	1.03609	1.03481	0.987143	0.999646	1.0243	1.01166	0.999863	0.997087	1.00976	0.999666		37.3333
1.04953	1.04881	1.03652	1.0182	1.00406	1.01673	1.01352	1.00102	0.998342	1.00935	1.00012		37.4167
1.06754	1.03791	1.03536	1.00407	0.9921	1.01918	1.01723	1.00039	0.998561	1.00904	0.999851		37.5
1.06696	1.0286	1.03727	1.00349	1.00025	1.02044	1.01484	0.997457	0.998685	1.0093	0.999272		37.5833
1.06986	1.05862	1.03048	1.00793	1.00668	1.02338	1.01521	0.998899	0.998558	1.01149	1.00056		37.6667
1.05801	1.03755	1.03288	1.02337	1.00745	1.01781	1.01255	0.995489	0.997584	1.01137	0.998005		37.75
1.05364	1.03084	1.02464	1.01822	0.9987	1.02851	1.0131	0.993779	0.998653	1.01062	0.999796		37.8333
1.05593	1.03826	1.03195	1.03494	1.00596	1.02058	1.01493	0.999232	0.999602	1.01176	0.999801		37.9167
1.05727	1.04178	1.01594	1.02588	1.00544	1.01496	1.01372	0.995314	0.998975	1.01431	0.998056		38
1.0648	1.04433	1.02943	1.02259	0.999573	1.01708	1.01491	0.99782	1.00062	1.0157	0.998832		38.0833
1.06002	1.05132	1.02035	1.02326	0.999594	1.00987	1.01456	0.997132	0.999506	1.01363	0.999746		38.1667
1.05081	1.04795	1.02258	1.03721	1.00237	1.01569	1.01173	0.997817	1.00072	1.01594	0.999813		38.25
1.06356	1.05568	1.02639	1.033	1.0147	1.00897	1.0117	0.996223	1.00277	1.01452	0.998575		38.3333
1.04245	1.04163	1.02514	1.0336	0.996411	1.01373	1.01136	0.998853	1.00439	1.0148	1.00126		38.4167
1.05145	1.04797	1.01825	1.03593	1.00587	1.01194	1.01013	1.00417	1.00627	1.01417	0.996314		38.5
1.04576	1.06195	1.02459	1.03251	1.00385	1.02182	1.01041	1.00545	1.01285	1.01542	0.998801		38.5833
1.0627	1.04188	1.01609	1.05289	1.0013	1.01279	1.0056	1.0094	1.0122	1.01593	0.998768		38.6667
1.05502	1.03316	1.01192	1.03882	1.01316	1.02687	1.01	1.01241	1.01361	1.01626	0.998694		38.75
1.04375	1.05638	1.02043	1.03116	1.00282	1.02654	1.00539	1.00653	1.01481	1.0163	0.999388		38.8333
1.03931	1.03747	1.02281	1.03353	0.996919	1.01858	1.00387	1.00919	1.01518	1.01542	0.998255		38.9167
1.05021	1.05889	1.01963	1.03305	1.01185	1.02179	1.00381	1.0076	1.01233	1.01687	0.997954		39
1.07916	1.04496	1.01746	1.0377	0.999096	1.01236	1.0045	1.00522	1.01415	1.01726	0.999928		39.0833
1.07603	1.04193	1.02463	1.04321	0.997579	1.02079	1.00508	1.00206	1.01351	1.01708	1.00071		39.1667
1.07866	1.04622	1.02807	1.02483	1.00493	1.01622	1.00336	1.00672	1.01353	1.0163	0.997862		39.25
1.0945	1.04338	1.03125	1.04367	1.00289	1.02696	1.00128	1.00747	1.01145	1.01792	1.00085		39.3333
1.07629	1.04996	1.0252	1.03316	0.999764	1.02093	1.00228	1.00375	1.00944	1.0186	1.00146		39.4167
1.04852	1.04929	1.02089	1.03239	1.00303	1.01631	1.00372	1.01049	1.01957	1.01721	1.00048		39.5
1.05437	1.05181	1.03067	1.04013	0.999279	1.01505	1.00099	1.01392	1.02654	1.01733	0.999518		39.5833
1.05024	1.04957	1.03062	1.03649	1.00093	1.00808	1.00186	1.013	1.02766	1.01903	0.999227		39.6667
1.04431	1.06149	1.0386	1.02914	1.00284	1.02206	0.998925	1.01755	1.02849	1.01872	0.999835		39.75
1.04809	1.0623	1.04683	1.04311	0.99976	1.01986	1.00173	1.01638	1.02699	1.01733	1.00135		39.8333
1.04055	1.03971	1.06568	1.03885	1.01042	1.02218	0.998663	1.02011	1.02759	1.01536	0.997787		39.9167
1.04726	1.03433	1.0499	1.04346	1.00229	1.01517	1.0004	1.01534	1.02684	1.01379	0.997739		40
1.03431	1.02988	1.04523	1.03906	1.01361	1.01729	0.999715	1.01609	1.02633	1.01441	0.998539		40.0833
1.04076	1.03709	1.05232	1.0406	1.01201	1.0246	0.995996	1.01771	1.0251	1.01625	0.99708		40.1667
1.03956	1.04468	1.04086	1.04031	0.993835	1.01737	0.994703	1.01768	1.02508	1.01542	0.996319		40.25
1.03831	1.03678	1.03739	1.04189	0.994327	1.01148	0.994335	1.02053	1.02309	1.01595	0.998044		40.3333
1.03918	1.04558	1.04209	1.0291	0.998845	1.02296	0.991371	1.01892	1.02338	1.01573	0.997601		40.4167
1.05234	1.05365	1.03197	1.04515	0.997103	1.01085	0.995351	1.01629	1.01784	1.01528	0.997879		40.5
1.04651	1.03844	1.03584	1.03706	0.997732	1.01836	0.991952	1.00727	1.01774	1.01529	0.997766		40.5833
1.06779	1.04836	1.04224	1.04217	0.999093	1.02497	0.990395	1.01394	1.01703	1.01522	0.995851		40.6667
1.07211	1.02929	1.04087	1.04785	0.996368	1.01455	0.993159	1.0087	1.01462	1.01619	0.996883		40.75
1.07538	1.03543	1.05095	1.05248	0.996404	1.02148	0.995174	1.00746	1.01563	1.01559	0.998844		40.8333
1.07958	1.03961	1.04074	1.04876	1.00486	1.00504	0.991349	1.01137	1.01476	1.0167	0.99773		40.9167
1.08418	1.04336	1.04818	1.04806	0.99896	1.02098	0.989539	1.00745	1.01709	1.01565	0.998942		41
1.09003	1.03889	1.04775	1.05611	1.0065	1.01185	0.992976	1.00922	1.01661	1.0147	0.998657		41.0833
1.08089	1.05736	1.05366	1.0524	1.00076	1.02107	0.99136	1.01107	1.01804	1.01426	0.998513		41.1667
1.0728	1.05926	1.05023	1.06433	1.00127	1.011	0.993874	1.00467	1.01484	1.01506	0.997963		41.25
1.09255	1.05591	1.05976	1.0574	1.0032	1.01695	0.992823	1.0107	1.01885	1.01426	0.998432		41.3333
1.08817	1.05667	1.06114	1.06675	1.00705	1.01704	0.996369	1.01018	1.01896	1.01368	0.999183		41.4167
1.09276	1.07137	1.0515	1.05034	1.00486	1.02114	0.995535	1.01151	1.01876	1.01372	0.998773		41.5
1.0972	1.05961	1.04411	1.06102	1.00271	1.0206	0.993757	1.01804	1.01744	1.01465	0.997387		41.5833
1.0972	1.05961	1.04411	1.06102	1.00271	1.0206	0.993757	1.01804	1.01744	1.01465	0.997387		41.6667
1.09631	1.07245	1.0615	1.06081	1.00642	1.0105	0.994147	1.01904	1.02115	1.01587	1.00186		41.75
1.09241	1.05967	1.06306	1.06067	1.00155	1.01445	0.994803	1.02571	1.0217	1.01615	1.0009		41.8333
1.08095	1.07045	1.0663	1.04381	1.0105	1.02023	0.993762	1.033	1.02214	1.01782	1.00383		41.9167
1.08051	1.07691	1.06804	1.06004	1.00711	1.0271	0.995641	1.04055	1.02749	1.01873	1.00288		42
1.06581	1.07415	1.07365	1.06046	1.00841	1.02721	0.99459	1.05623	1.02554	1.01866	1.00546		42.0833
1.06552	1.0798	1.08703	1.06168	1.00619	1.01662	0.994177	1.06119	1.02689	1.01846	1.00333		42.1667
1.07308	1.07975	1.0915	1.06836	1.01697	1.02468	0.99326	1.05796	1.02417	1.01947	1.00334		42.25
1.08125	1.06788	1.08706	1.06597	1.0065	1.02414	0.993721	1.07341	1.02502	1.01847	1.00416		42.3333
1.06161	1.0694	1.08	1.06127	1.01512	1.02155	0.994925	1.07132	1.02369	1.01925	1.00441		42.4167
1.07852	1.05612	1.08584	1.06945	1.02239	1.03043	0.997783	1.08018	1.02363	1.02057	1.00571		42.5
1.09053	1.06447	1.08911	1.06411	1.01527	1.01849	0.99746	1.07746	1.02418	1.01917	1.00608		42.5833
1.10647	1.04322	1.08416	1.0808	1.01588	1.02428	1.00094	1.0831	1.02535	1.01934	1.00396		42.6667
1.07991	1.07514	1.08991	1.05882	1.02046	1.01939	1.0085	1.08493	1.02693	1.02009	1.00423		42.75
1.10775	1.06316	1.07856	1.06797	1.02315	1.02593	1.00465	1.07899	1.02921	1.01675	1.00347		42.8333
1.10089	1.06052	1.09327	1.06806	1.02121	1.02569	1.00821	1.07528	1.02947	1.01805	1.00487		42.9167
1.098	1.06129	1.09401	1.06534	1.01657	1.01558	1.0111	1.07289	1.03226	1.01859	1.00445		43
1.09323	1.08781	1.08266	1.06359	1.01459	1.01994	1.01294	1.07161	1.03076	1.01937	1.00358		43.0833
1.10364	1.0817	1.08885	1.07084	1.02013	1.02174	1.01622	1.06961	1.03261	1.01957	1.00413		43.1667
1.09495	1.08459	1.08731	1.06802	1.01632	1.01073	1.0165	1.06275	1.0317	1.01949	1.00319		43.25
1.09714	1.06487	1.08152	1.06412	1.00848	1.02856	1.01003	1.05957	1.03016	1.02085	1.00321		43.3333
1.09447	1.06753	1.08517	1.06471	1.0195	1.02392	1.01127	1.05896	1.03198	1.02126	1.00356		43.4167
1.09635	1.067	1.08204	1.07319	1.02084	1.02115	1.01134	1.0569	1.03272	1.02131	1.00069		43.5
1.08465	1.04299	1.08204	1.06705	1.0083	1.02735	1.01118	1.04775	1.03829	1.02228	1.00086		43.5833
1.12037	1.04491	1.0759	1.06547	1.00847	1.02426	1.0154	1.04678	1.03556	1.02167	1.00254		43.6667
1.13383	1.05435	1.08714	1.05823	1.01177	1.01906	1.01371	1.04512	1.03777	1.02135	1.00127		43.75
1.12749	1.05912	1.08184	1.06235	1.01758	1.02595	1.01289	1.03931	1.03546	1.02	1.00286		43.8333
1.15284	1.04929	1.07959	1.0714	1.01923	1.02818	1.01439	1.04092	1.03971	1.02061	1.00228		43.9167
1.14047	1.07042	1.07319	1.0593	1.01494	1.02434	1.01423	1.03815	1.04234	1.0217	1.00241		44
1.15984	1.05666	1.06929	1.05379	1.02686	1.01229	1.01201	1.03626	1.04254	1.02092	0.999913		44.0833
1.2208	1.13146	1.12927	1.10327	1.03654	1.03594	1.0135	1.02378	1.04393	1.0203	0.996947		44.1667
1.14069	1.06901	1.0804	1.04679	1.0078	1.01637	1.01195	1.02973	1.04118	1.01952	1.00056		44.25
1.14172	1.07905	1.0728	1.05851	1.01336	1.02924	1.0093	1.03445	1.04051	1.01853	0.998578		44.3333
1.15798	1.0568	1.07991	1.05353	1.00901	1.0354	1.00647	1.03315	1.03964	1.0184	0.999738		44.4167
1.13098	1.06496	1.09122	1.03916	1.01216	1.02623	1.00535	1.03338	1.03838	1.01784	1.00049		44.5

## Sheet: 16.02.WT-2
cilia	cilia	cilia	cilia	cilia	cilia	soma		for cilia2 set basal 0.99
1.01006	1.13103	1.04674	1.00463	1.06511	1.05503	1.05357	0	for soma set basal 0.99
1.00228	1.13316	1.03203	1.00377	1.07014	1.04741	1.04479	0.083333
1.01678	1.13506	1.02584	1.01052	1.0476	1.05579	1.0451	0.166667
1.00862	1.1584	1.03297	1.00957	1.07362	1.05335	1.0268	0.25
1.05547	1.15672	1.0268	1.02577	1.07525	1.05027	1.01947	0.333333
1.0209	1.1325	1.01029	1.0065	1.04268	1.03595	1.02841	0.416667
1.01862	1.1665	1.04075	1.02577	1.06379	1.05338	1.03778	0.5				cilia	cilia	cilia	cilia	cilia	cilia	soma
1.0159	1.14637	1.01977	1.00521	1.06766	1.05981	1.04393	0.583333			basal	1.00309	0.99	1.03771	1.02622	1.05381	1.08045	0.993199
1.04326	1.14352	1.02135	1.01799	1.07928	1.03747	1.03147	0.666667			TUG	1.012	1.01974	1.02942	1.02377	1.04719	1.06288	1.00212
1.05507	1.15317	1.03514	1.00915	1.07439	1.05546	1.03645	0.75			SST	0.984346	0.972503	0.978691	0.962502	0.983331	0.98044	0.992192
1.05936	1.15729	1.02427	1.01064	1.06714	1.04981	1.03461	0.833333			SST-	1.0145	1.00318	1.00419	0.997731	1.00602	0.992548	1.00088
1.03564	1.14332	1.02401	1.02402	1.06892	1.04376	1.03039	0.916667			TUG-	0.998982	1.01534	1.02909	1.03206	1.00434	1.00561	1.00204
1.06188	1.1407	1.03051	1.01498	1.07677	1.06481	1.03708	1			Fsk 10	1.05631	1.17487	1.07352	1.08265	1.08345	1.05368	1.02731
1.06355	1.13466	1.02637	1.01787	1.06624	1.07347	1.04095	1.08333
1.0655	1.14996	1.01606	1.01407	1.07239	1.08641	1.04667	1.16667
1.04494	1.14651	1.01763	1.01676	1.07917	1.09246	1.04458	1.25
1.0586	1.14614	1.02315	1.0191	1.07912	1.07699	1.04286	1.33333
1.07249	1.13529	1.02621	1.03071	1.08832	1.07667	1.02392	1.41667
1.04946	1.14072	1.0065	1.03907	1.07732	1.07208	1.02106	1.5
1.07041	1.15801	1.00715	1.01514	1.07188	1.08721	1.02611	1.58333
1.05684	1.14933	1.02167	1.02855	1.07412	1.07695	1.03241	1.66667
1.05193	1.16034	1.01759	1.03711	1.07868	1.07729	1.03568	1.75
1.06422	1.15916	1.00588	1.02604	1.0704	1.08721	1.04084	1.83333
1.02711	1.16149	1.03036	1.02633	1.07226	1.09455	1.04059	1.91667
1.03626	1.15131	1.02676	1.03665	1.10064	1.09849	1.04169	2
1.03519	1.13309	1.01748	1.02921	1.06491	1.09569	1.04105	2.08333
1.03863	1.15189	1.02074	1.03676	1.09145	1.0932	1.03825	2.16667
1.01233	1.15084	1.02554	1.04165	1.08224	1.08126	1.04022	2.25
1.00996	1.15385	1.03284	1.02187	1.09223	1.08278	1.03719	2.33333
1.03048	1.16298	1.03939	1.0444	1.09369	1.08025	1.03407	2.41667
1.01708	1.15427	1.03365	1.03385	1.07863	1.08528	1.03546	2.5
1.01865	1.16483	1.0376	1.03617	1.08162	1.09212	1.03172	2.58333
1.01281	1.14742	1.03449	1.01651	1.08763	1.08895	1.02695	2.66667
1.01692	1.157	1.03068	1.03296	1.06173	1.09915	1.02629	2.75
1.00743	1.15494	1.03765	1.04512	1.08081	1.08677	1.02765	2.83333
1.00835	1.16307	1.05152	1.05479	1.08326	1.08917	1.02753	2.91667
1.04066	1.16355	1.0467	1.04689	1.07181	1.09404	1.02522	3
1.01942	1.11145	1.03127	1.02203	1.04686	1.10553	1.02365	3.08333
1.02617	1.14777	1.03639	1.03794	1.06837	1.09789	1.01829	3.16667
1.03464	1.1504	1.04195	1.04708	1.07537	1.09349	1.02192	3.25
1.03096	1.14868	1.0337	1.06109	1.06431	1.08365	1.02297	3.33333
1.05478	1.15379	1.0148	1.04009	1.05842	1.08751	1.0223	3.41667
1.04528	1.13434	1.02308	1.0585	1.05523	1.09851	1.02202	3.5
1.05503	1.1355	1.02935	1.05779	1.06579	1.10292	1.0235	3.58333
1.02992	1.13726	1.03155	1.06205	1.05779	1.08496	1.02099	3.66667
1.04313	1.16054	1.03663	1.03325	1.05993	1.08651	1.02213	3.75
1.01702	1.13338	1.03909	1.04084	1.05473	1.08966	1.02212	3.83333
1.02897	1.14218	1.02743	1.03618	1.05338	1.09559	1.01745	3.91667
1.01687	1.13501	1.03046	1.05015	1.05199	1.09443	1.01857	4
1.01396	1.12987	1.03401	1.01564	1.05078	1.09931	1.01374	4.08333
1.00077	1.15703	1.04078	1.03702	1.04459	1.09554	1.01611	4.16667
1.0184	1.1523	1.0522	1.02626	1.04765	1.08357	1.01358	4.25
1.00807	1.14765	1.0567	1.0371	1.04917	1.08014	1.01367	4.33333
1.00629	1.15613	1.04856	1.03539	1.05532	1.08478	1.00926	4.41667
0.991455	1.16443	1.04059	1.0503	1.04285	1.08563	1.01344	4.5
0.986761	1.15047	1.02777	1.04675	1.04913	1.09123	1.01634	4.58333
1.02631	1.16261	1.0374	1.02801	1.06083	1.09739	1.01023	4.66667
0.999948	1.14946	1.03788	1.02677	1.04462	1.07783	1.01021	4.75
0.992212	1.12077	1.04467	1.04114	1.03642	1.09373	1.00826	4.83333
1.00114	1.12588	1.04626	1.0395	1.0515	1.08753	1.00723	4.91667
0.985804	1.0853	1.03045	1.03086	1.04436	1.08886	1.00178	5
0.972572	1.1018	1.0559	1.04889	1.05344	1.08783	1.00504	5.08333
0.985033	1.07812	1.03338	1.03728	1.0463	1.09133	1.00115	5.16667
0.976531	1.06902	1.03071	1.02734	1.0612	1.08685	1.00061	5.25
0.996074	1.062	1.04233	1.04877	1.05854	1.07944	1.00506	5.33333
0.986622	1.0673	1.0465	1.0339	1.05883	1.09092	1.00437	5.41667
0.978117	1.03751	1.04622	1.04754	1.04524	1.08487	1.00288	5.5
1.00229	1.06989	1.025	1.02484	1.04644	1.07689	1.0042	5.58333
0.99704	1.05383	1.00857	1.0442	1.05143	1.08828	1.00516	5.66667
1.01491	1.0559	1.022	1.03194	1.04191	1.08602	1.00415	5.75
0.986553	1.04611	1.03828	1.02778	1.05148	1.08583	1.00498	5.83333
0.975386	1.07041	1.01768	1.02191	1.06048	1.07359	1.0033	5.91667
0.992097	1.10511	1.01656	1.02433	1.02908	1.08308	1.0022	6
0.996626	1.08597	1.01234	1.01801	1.02426	1.0685	0.999973	6.08333
0.972455	1.08632	1.02566	0.998189	1.03601	1.07475	0.999932	6.16667
0.971627	1.09079	1.02871	1.03064	1.05858	1.07978	1.00126	6.25
0.967609	1.07583	1.04248	1.02503	1.05469	1.08011	1.00206	6.33333
0.98736	1.09219	1.05373	1.00706	1.05378	1.0849	0.998167	6.41667
0.967175	1.08047	1.03282	1.01222	1.05885	1.09039	1.00011	6.5
0.978691	1.04355	1.05279	1.0024	1.04994	1.07383	0.999147	6.58333
0.99548	1.06553	1.04387	1.02829	1.04337	1.08928	0.997431	6.66667
0.98625	1.10715	1.02247	1.01361	1.04781	1.07608	0.997412	6.75
0.98479	1.11181	1.02666	1.02111	1.06804	1.06928	0.99585	6.83333
0.969111	1.11468	1.01265	1.00462	1.05059	1.10094	1.00132	6.91667
0.996019	1.10683	1.02326	1.01677	1.07486	1.08844	0.998715	7
0.989438	1.13491	1.01996	1.02452	1.05733	1.0785	0.99417	7.08333
1.01405	1.13136	1.03375	1.01364	1.05281	1.07889	0.993394	7.16667
0.971593	1.12543	1.04232	1.01842	1.05382	1.0832	0.994761	7.25
1.01289	1.12994	1.02532	1.01761	1.05178	1.08995	0.997244	7.33333
1.00205	1.12882	1.03472	1.02427	1.06144	1.10228	0.997538	7.41667
1.01511	1.13847	1.02765	1.02617	1.04339	1.06914	0.992977	7.5
0.998619	1.12919	1.0482	1.02033	1.0536	1.07795	0.993708	7.58333
0.995757	1.14305	1.04923	1.02937	1.04921	1.08208	0.995882	7.66667
0.97258	1.12547	1.04734	1.03781	1.03514	1.07319	0.994238	7.75
1.00076	1.14432	1.0387	1.04194	1.03953	1.08992	0.995788	7.83333
0.990988	1.159	1.05561	1.02367	1.03486	1.09836	0.993999	7.91667
1.00885	1.13095	1.05168	1.03638	1.06101	1.08354	0.992951	8
1.03245	1.11892	1.03	1.02239	1.05589	1.08505	0.991318	8.08333
1.02551	1.08473	1.02781	1.0295	1.05393	1.07255	0.989687	8.16667
1.00713	1.07966	1.00827	1.02546	1.06578	1.08154	0.990953	8.25
0.985168	1.09454	1.02363	1.02668	1.06791	1.08437	0.991863	8.33333
1.00916	1.08262	1.04543	1.01252	1.05273	1.06534	0.990904	8.41667
0.989958	1.07647	1.03823	1.00752	1.06279	1.06208	0.994291	8.5
1.01233	1.0649	1.0392	1.02924	1.06997	1.07932	0.991894	8.58333
0.986386	1.03391	1.03141	1.02473	1.06506	1.06151	0.988472	8.66667
0.977968	1.01568	1.03268	1.03003	1.05642	1.07898	0.9923	8.75
0.998305	1.00006	1.02858	1.02614	1.04884	1.07888	0.991337	8.83333
0.986409	0.994156	1.04799	1.02259	1.0504	1.07193	0.995783	8.91667
0.986571	0.990355	1.04611	1.03122	1.05315	1.06222	0.995613	9
0.981287	1.02104	1.03174	1.01824	1.06123	1.06137	0.991599	9.08333
0.988027	1.01427	0.991864	0.99353	1.06519	1.04152	0.990951	9.16667
0.978846	1.03494	1.02379	1.02989	1.04236	1.06115	0.989783	9.25
0.969875	1.03505	1.03061	1.01362	1.02725	1.08364	0.991121	9.33333
0.964394	1.05464	1.02392	1.0464	1.02917	1.05959	0.989994	9.41667
0.974929	1.03514	1.01864	1.03516	1.04119	1.06646	0.99285	9.5
0.98797	1.01343	1.03489	1.02475	1.04384	1.06655	0.991366	9.58333
0.997577	1.01202	1.02006	1.03268	1.03043	1.05143	0.985643	9.66667
0.987651	0.993913	1.02502	1.00463	1.026	1.06582	0.98687	9.75
0.993171	1.01239	1.00313	1.03136	1.03196	1.0639	0.987021	9.83333
0.98764	1.01073	1.02778	1.02396	1.02702	1.06584	0.987992	9.91667
0.998724	0.98312	1.02619	1.03545	1.01917	1.0517	0.990573	10
1.0018	0.980331	1.02726	1.03142	1.00859	1.04352	0.990987	10.0833
0.968829	0.985008	1.03878	1.01382	1.02319	1.04447	0.995855	10.1667
0.99419	0.976	1.01284	1.00752	1.01525	1.05405	0.992958	10.25
0.990135	0.973857	1.02485	1.02276	1.0313	1.05001	0.993558	10.3333
0.985782	0.959763	1.02714	1.03211	1.02965	1.05073	0.999432	10.4167
0.970899	0.969196	1.01712	1.01018	1.02275	1.06987	0.998109	10.5
1.00375	0.969773	1.01464	1.00627	1.0149	1.06106	1.00012	10.5833
0.977114	0.957542	1.01148	1.00056	1.01815	1.05418	0.993997	10.6667
0.999637	0.9559	1.02909	0.985214	1.01857	1.05925	0.99419	10.75
0.982556	0.962434	1.01904	0.987706	1.03012	1.04858	0.993647	10.8333
0.992369	0.963112	1.0172	1.0072	1.04028	1.06402	0.992231	10.9167
0.975467	0.963136	1.01373	1.00734	1.00795	1.06384	0.988813	11
0.979605	0.955668	1.01522	1.00152	1.01643	1.07109	0.989431	11.0833
0.976179	0.964311	1.01882	0.980652	0.995131	1.05242	0.990457	11.1667
0.990822	0.96871	1.02324	0.985089	1.01788	1.07195	0.990018	11.25
0.962372	0.96757	1.025	1.01256	1.00653	1.0526	0.991048	11.3333
0.999321	0.970573	0.996	1.00011	1.02357	1.04477	0.994239	11.4167
0.979134	0.9635	1.00354	0.984022	1.03439	1.06483	0.988387	11.5
1.0097	0.976597	1.00229	0.995032	1.03706	1.05735	0.995507	11.5833
0.978534	0.973459	0.995904	1.00233	1.04763	1.05912	0.995574	11.6667
0.989562	0.974626	1.00273	0.976837	1.02849	1.05968	0.990627	11.75
0.982447	0.976241	1.00932	0.971955	1.02574	1.05841	0.992323	11.8333
0.998184	0.972214	1.00043	0.999148	1.02069	1.05134	0.996169	11.9167
1.00432	0.979057	1.01008	0.994396	1.01651	1.04831	0.992981	12
1.01374	0.989078	1.01392	0.988248	1.01744	1.05443	0.994025	12.0833
1.00078	0.979496	1.01857	0.990957	1.02843	1.05651	0.993291	12.1667
1.01645	0.978848	0.99583	0.995813	1.01795	1.06125	0.99714	12.25
0.972183	0.976547	1.00001	1.00575	1.01398	1.04967	1.00145	12.3333
1.00492	0.9764	0.998046	0.994068	1.02014	1.04499	1.00273	12.4167
0.998758	0.987452	1.0245	1.00454	1.00252	1.04272	0.998403	12.5
0.999567	0.969538	1.01006	1.00249	1.017	1.0385	1.00429	12.5833
1.00668	0.984212	1.00214	1.01249	1.01408	1.04226	1.00229	12.6667
0.97949	0.977274	1.01297	1.01205	1.00361	1.03163	1.00272	12.75
0.979956	0.997182	1.03114	1.01342	1.01357	1.03446	1.00364	12.8333
1.00837	0.995073	1.03518	1.00717	1.00526	1.03581	1.00083	12.9167
1.01769	0.982918	1.02113	1.00823	1.00166	1.03002	1.0028	13
0.996281	0.976971	1.00983	1.01457	1.02244	1.03953	1.00274	13.0833
0.995337	0.9891	1.02391	1.00361	1.03109	1.038	1.00214	13.1667
0.987935	0.985192	1.01793	1.00246	1.01354	1.03642	0.999627	13.25
1.03782	0.98793	1.00657	1.02356	1.0032	1.0302	1.00472	13.3333
1.00873	0.988068	1.01648	1.02054	1.00885	1.0252	0.998665	13.4167
1.02672	0.97979	1.01266	1.01285	1.00428	1.0334	1.00436	13.5
1.01553	0.981793	1.0133	1.01471	1.01031	1.03366	1.00274	13.5833
1.00114	0.995642	0.998626	1.01239	1.01343	1.02838	1.00247	13.6667
1.03641	0.996689	0.99912	1.01182	1.00691	1.02015	1.0022	13.75
1.02188	0.985433	1.00456	0.99923	0.987598	1.02082	0.999473	13.8333
1.01883	0.981026	1.01335	1.01498	1.00814	1.01757	1.00427	13.9167
1.02468	0.969677	1.01312	0.998714	0.996901	1.00522	1.00302	14
1.00484	0.988399	1.00558	1.00566	1.02033	1.01786	0.99907	14.0833
1.02036	0.988036	1.00407	1.01664	1.0194	1.01987	1.00281	14.1667
1.0174	1.01095	1.02137	1.01358	1.03234	1.00103	1.00461	14.25
1.01135	1.01941	1.00399	1.01996	1.03466	1.0205	1.00738	14.3333
1.0283	0.99003	0.997186	1.01439	1.02299	1.01682	1.00399	14.4167
1.00372	0.991281	0.983046	1.00387	1.03611	1.0213	1.00035	14.5
0.985831	0.978335	0.992299	1.00784	1.01939	1.01493	1.00093	14.5833
0.999696	0.981858	0.999514	1.00971	1.02772	1.00962	1.00097	14.6667
1.01627	0.989572	1.00649	1.01799	1.0256	1.00273	0.998802	14.75
1.01001	0.993345	1.00111	1.01306	1.00501	1.0224	1.00118	14.8333
1.01661	0.979192	0.999938	1.01252	1.00309	1.00021	0.998757	14.9167
0.992291	0.990837	0.996903	1.00116	0.992963	1.00749	0.997219	15
0.994897	0.982946	1.00267	1.01017	1.01361	0.996716	0.99993	15.0833
1.00903	0.983877	0.996121	0.99846	0.992164	1.00731	1.00132	15.1667
1.00352	0.980549	0.996434	1.00203	1.00981	1.01622	1.00082	15.25
1.00434	0.974248	0.990118	0.99236	0.998687	0.990069	1.00389	15.3333
0.996165	1.00299	0.992229	0.986907	0.987904	1.00787	1.00472	15.4167
1.00812	0.991026	0.991224	0.997638	1.00297	0.992555	1.00151	15.5
0.998818	0.977155	1.01099	0.989073	1.00636	0.992621	0.998377	15.5833
0.990491	0.995861	0.996104	1.00499	1.00842	0.999821	0.998761	15.6667
0.983021	0.972965	0.99937	1.00449	1.00573	1.00912	0.998586	15.75
1.01169	0.993179	0.998873	0.991677	0.998217	1.00784	1.00265	15.8333
1.0001	0.982429	0.994612	0.993582	1.00803	0.988489	1.00226	15.9167
0.989251	0.979926	0.980314	0.986857	0.984792	0.981056	1.00043	16
0.987081	0.979452	0.984414	0.992232	0.992062	0.987203	0.997152	16.0833
0.991084	0.976731	0.971937	0.990722	0.983017	0.989734	1	16.1667
0.997317	0.997036	0.981254	0.979762	0.991158	0.979389	0.991965	16.25
1.00554	0.988726	0.974347	0.979257	1.00259	0.981827	0.995403	16.3333
0.997593	0.979495	0.979293	0.978248	0.998961	0.977099	0.993569	16.4167
0.977757	0.973951	0.985355	0.981352	1.01059	0.994285	0.992781	16.5
0.995152	0.995295	0.970344	0.988219	1.00456	0.995636	0.99192	16.5833
0.994506	0.975982	0.982064	0.98404	0.989432	0.979977	0.992113	16.6667
1.01113	0.979307	0.986518	0.981862	0.994673	0.98775	0.989323	16.75
1.00019	0.984278	0.966977	0.992274	1.00024	0.982514	0.990483	16.8333
0.997993	0.99369	0.983869	0.995475	0.992462	0.984473	0.990252	16.9167
0.994352	0.988148	0.980404	0.997991	0.988675	0.971171	0.993298	17
0.9962	0.984151	0.971535	0.989905	0.998798	0.988053	0.991072	17.0833
0.978735	0.982464	0.981799	0.977193	0.992534	0.980087	0.991686	17.1667
0.989471	0.985622	0.977445	0.973371	0.985235	0.978737	0.991244	17.25
0.991276	0.973029	0.979836	0.989505	0.98525	0.979732	0.98908	17.3333
1.00426	0.976229	0.994195	0.988535	0.995039	0.979812	0.989183	17.4167
1.00219	0.993109	0.976211	0.991469	0.982304	0.995897	0.994314	17.5
0.982549	0.984007	0.980607	0.994941	0.999832	0.984913	0.992848	17.5833
0.982582	0.993475	0.980317	0.983594	0.995161	0.993801	0.993911	17.6667
0.995535	0.986396	0.983754	0.987643	0.99075	0.973034	0.990538	17.75
0.974151	0.974697	0.98728	0.974787	0.992009	0.978625	0.989325	17.8333
0.981166	0.971341	0.974698	0.987064	0.995825	0.982674	0.99204	17.9167
0.984705	0.972607	0.976062	0.976039	0.989399	0.989463	0.989002	18
0.995569	0.991706	0.982406	0.969094	0.978775	0.971096	0.989088	18.0833
0.976827	0.973366	0.994391	0.956288	0.991742	0.985059	0.99487	18.1667
0.988649	0.969146	0.97629	0.96244	0.981158	0.984365	0.994862	18.25
0.991379	0.980588	0.984078	0.972194	0.994059	0.97346	0.992782	18.3333
0.975501	0.969012	0.973916	0.959849	0.990182	0.971243	0.994842	18.4167
0.981277	0.981089	0.970048	0.970696	0.987214	0.982018	0.993185	18.5
0.991981	0.960276	0.973059	0.962563	0.98503	0.98598	0.99171	18.5833
0.989577	0.96654	0.978191	0.976873	0.976593	0.992678	0.989287	18.6667
0.986538	0.974729	0.978981	0.982858	0.99207	0.983239	0.995547	18.75
0.981236	0.973771	0.980572	0.978818	0.987204	0.994724	0.989639	18.8333
0.98781	0.973271	0.976879	0.976258	0.99458	0.989546	0.994868	18.9167
0.981245	0.975747	0.971725	0.972571	0.990828	0.985036	0.992054	19
0.972783	0.970096	0.993269	0.985297	0.980654	0.995607	0.992084	19.0833
0.984093	0.973537	0.984429	0.980439	0.985966	0.993675	0.990813	19.1667
0.974805	0.979161	0.980388	0.972837	0.989186	0.986172	0.989212	19.25
0.985718	0.962421	0.98956	0.975213	0.990098	0.992639	0.99181	19.3333
0.995063	0.971034	0.974608	0.955586	0.987252	0.997265	0.992913	19.4167
0.988936	0.964093	0.984987	0.970658	0.98967	0.980177	0.991821	19.5
0.984694	0.977077	0.985859	0.967869	0.981086	0.985572	0.990826	19.5833
0.978064	0.975532	0.983707	0.970931	0.983393	0.994158	0.990991	19.6667
0.997611	0.977776	0.986119	0.956144	0.986452	0.981569	0.989057	19.75
0.984454	0.972804	0.977193	0.953822	0.972133	0.983726	0.994055	19.8333
0.979686	0.989624	0.965518	0.965425	1.00164	1.00051	0.993346	19.9167
0.996205	0.984173	0.985268	0.974353	0.997767	0.974125	0.992927	20
0.982227	0.98392	0.992619	0.97027	0.996966	1.0003	0.992916	20.0833
0.973188	0.975993	0.977167	0.973396	0.990318	0.98647	0.992061	20.1667
0.989628	0.981701	0.971375	0.974697	0.986292	0.992994	0.991228	20.25
0.983356	0.976158	0.980849	0.95813	0.999734	0.97387	0.992211	20.3333
0.984053	0.982175	0.975836	0.977032	0.981652	0.976574	0.991248	20.4167
1.00714	0.972648	0.982421	0.973863	0.989758	0.986773	0.997853	20.5
0.953208	0.986291	0.985069	0.992368	0.989063	0.984447	0.992453	20.5833
1.00592	0.998571	0.976005	0.980844	0.980623	0.985803	0.992582	20.6667
0.988778	0.990506	0.980859	0.973487	0.988143	0.988952	0.994082	20.75
0.987638	0.980668	0.994494	0.985199	0.99789	0.976341	0.993401	20.8333
0.967725	0.979429	0.97939	0.966818	0.985779	0.986567	0.994356	20.9167
0.993011	0.995672	0.991096	0.967513	0.996567	0.978423	0.998024	21
0.993666	0.972674	0.99974	0.969351	0.985346	0.97799	0.996369	21.0833
1.00672	0.981408	0.97752	0.979685	0.994514	0.980507	0.996956	21.1667
0.989902	0.984511	0.986839	0.966999	0.987148	0.988865	0.996934	21.25
0.979964	0.989745	0.991784	0.968057	0.985712	0.990208	0.99646	21.3333
0.998566	0.986622	0.98107	0.977154	0.993789	0.986887	0.995791	21.4167
1.00042	0.984855	0.996356	0.970776	0.987999	0.975923	0.999643	21.5
0.989408	0.981679	0.993294	0.957573	0.994552	1.00038	0.996883	21.5833
0.986378	1.00236	1.00137	0.986592	0.998528	0.987495	0.995645	21.6667
0.976836	0.992571	0.984741	0.975549	0.996415	0.994209	0.993416	21.75
1.00723	0.992467	0.990181	0.961226	0.98261	0.984383	0.996813	21.8333
1.00194	1.00456	0.993486	0.956759	0.982272	0.994793	0.999781	21.9167
1.00033	0.995168	0.987843	0.961651	0.993751	0.994587	0.999845	22
1.00532	1.00463	0.990744	0.977345	0.990267	0.976927	1.00016	22.0833
1.02303	0.991336	1.00737	0.980172	0.994351	0.984444	1.00269	22.1667
0.99583	0.987564	0.998107	0.985875	0.986364	0.99309	1.00488	22.25
0.993159	0.999259	0.994274	0.987725	1.0025	0.982278	1.00351	22.3333
0.992453	1.00684	0.987436	0.990825	0.977478	0.982678	1.00403	22.4167
1.01872	0.998867	0.994484	0.995304	0.98938	0.985145	1.00161	22.5
0.975659	1.00293	0.983834	0.983413	1.00065	0.978468	1.00499	22.5833
0.992428	1.01342	0.995779	0.985748	0.99846	0.991593	0.999143	22.6667
1.00814	1.00093	1.00909	0.986325	0.98529	0.98247	0.998808	22.75
0.996404	1.0004	0.995698	0.982237	0.999293	0.9832	1.00082	22.8333
1.0271	1.01252	0.992329	0.986502	0.993049	0.993607	0.999279	22.9167
0.992536	1.01321	0.993385	0.987222	0.992747	0.986035	1.00004	23
1.01346	1.00714	0.986337	0.983443	0.992665	0.982694	0.997142	23.0833
0.98667	0.999654	0.999334	0.993272	0.99778	0.980373	0.993426	23.1667
1.0147	1.00516	1.00614	0.981818	0.995262	0.987934	0.999047	23.25
1.00027	0.995138	0.998158	0.989692	1.00945	0.989548	1.00166	23.3333
1.00752	0.995079	1.00041	1.00544	1.00695	0.994151	0.99981	23.4167
1.01846	0.993644	0.992156	0.990856	0.992142	1.01407	1.00332	23.5
1.00814	1.00222	0.990197	0.983481	1.00196	0.99819	1.00508	23.5833
1.02028	1.00781	0.991373	1.007	1.00575	0.990497	1.00294	23.6667
1.00167	1.01191	0.998243	1.00082	1.01235	0.995947	1.00324	23.75
1.00323	1.00564	1.00484	0.992869	1.00168	0.993427	1.00059	23.8333
1.01225	0.994791	1.00813	0.991041	1.00233	0.991198	1.00103	23.9167
1.00956	0.995248	1.01172	0.992078	1.00648	0.983429	0.999592	24
1.02428	0.997434	1.0002	0.993711	1.0079	0.992126	1.0034	24.0833
1.01724	0.995813	1.01495	1.00627	1.00702	0.992667	1.00193	24.1667
1.02225	1.00796	1.00164	0.996327	1.01209	0.996336	1.00379	24.25
1.01443	1.00983	0.994174	0.987724	1.00704	0.991284	1.00198	24.3333
1.03449	1.01803	0.999843	1.02004	1.02113	0.980688	1.00194	24.4167
0.999307	0.993318	1.00988	1.00148	1.00248	0.980797	1.00213	24.5
1.02024	0.994369	1.00252	1.00031	0.995339	1.00055	1.00427	24.5833
1.00054	1.00678	1.00001	0.994708	0.994131	0.981818	1.00043	24.6667
1.0203	1.01029	1.00721	0.983028	1.00615	0.991016	0.999516	24.75
0.996887	1.00586	0.999534	0.999373	1.00649	0.981366	1.00199	24.8333
1.01521	1.00845	0.993125	0.976537	1.00643	0.989958	1.00318	24.9167
0.992001	0.998624	1.00265	0.993619	1.00069	0.978143	0.999897	25
1.01546	0.993488	1.00263	0.990652	0.995527	0.989137	0.997314	25.0833
0.996398	1.00067	0.992471	0.990575	0.991615	0.99987	0.999702	25.1667
0.995916	0.989035	1.00144	1.01193	1.0009	0.996849	0.996338	25.25
1.00395	0.97922	0.993136	0.995386	1.01676	1.0074	0.994365	25.3333
1.00525	0.986467	0.992828	1.01109	0.997425	1.00273	1.00111	25.4167
1.00112	0.999316	0.999062	0.994868	1.00374	0.991465	0.998988	25.5
1.0014	0.985702	1.00152	0.995382	1.00435	1.00618	0.998879	25.5833
1.01741	0.99058	0.995639	1.00226	1.00256	1.00373	0.998765	25.6667
1.00885	0.992856	0.991721	0.985891	1.00628	1.00585	0.998169	25.75
1.00186	0.999353	1.00411	0.99688	0.997789	0.998854	0.998797	25.8333
0.999228	1.00239	0.999055	1.01553	0.996008	0.994751	0.996705	25.9167
0.99683	0.999373	0.997992	0.996687	0.993789	1.00581	0.999462	26
0.994871	1.01347	0.999673	0.983504	0.99425	1.00805	0.995371	26.0833
0.982646	1.00974	0.998623	1.00545	1.00801	1.00693	0.996652	26.1667
0.999829	0.995877	0.996898	1.00284	1.01456	0.991987	0.995026	26.25
1.00386	1.00905	1.00368	0.992366	0.995533	0.992389	0.99761	26.3333
0.978118	1.00012	0.996881	1.00882	1.00323	1.01506	0.998058	26.4167
1.00834	1.00546	0.997	1.00057	1.00343	1.00586	0.994665	26.5
0.992659	1.00118	0.999868	0.987352	0.988963	1.0066	0.99589	26.5833
0.983959	1.02759	1.00953	1.01552	0.996678	0.990745	0.992424	26.6667
0.99372	0.998612	1.01229	1.0074	0.996408	1.00609	0.993414	26.75
0.990353	0.997704	1.00715	0.99585	0.995847	0.990556	0.993216	26.8333
0.98679	0.997171	0.993655	1.0048	1.00146	1.00124	1.00035	26.9167
1.00996	0.996339	1.00985	1.00494	0.987148	0.998957	1.00781	27
1.0306	0.99444	1.004	1.02347	1.00142	0.999018	1.01161	27.0833
0.995997	1.00023	0.994942	1.00274	1.00011	0.999123	1.00877	27.1667
1.00393	1.00507	0.991896	0.990641	1.00706	1.00865	1.00668	27.25
0.999576	0.999353	1.00368	0.9716	0.991742	1.00053	1.00614	27.3333
1.02066	0.999584	1.00368	0.988622	0.994463	0.988614	1.00344	27.4167
0.994746	0.996765	0.999004	1.01247	1.00206	1.00148	1.00818	27.5
0.991388	0.987417	1.0012	1.00517	1.01784	0.985461	1.00031	27.5833
1.01381	0.98028	0.987972	0.998638	1.00336	0.99367	1.00248	27.6667
1.00719	1.00163	0.99684	1.00903	1.0003	1.00268	1.00281	27.75
1.00659	0.982603	0.995307	0.989473	1.00241	1.00039	0.999292	27.8333
1.01458	0.998591	1.00215	0.997156	1.00478	0.981576	1.00323	27.9167
0.980033	1.002	0.995723	0.988641	1.00938	0.99632	1.00773	28
1.00355	1.01023	1.00201	0.997972	1.01366	0.996833	1.00373	28.0833
1.00109	0.988519	1.00311	0.99715	1.01183	0.987713	1.00506	28.1667
1.0154	0.995706	1.00049	0.999282	1.00562	0.992364	1.01022	28.25
0.98877	1.01863	1.01325	1.004	0.994625	0.998096	1.01024	28.3333
0.987046	1.01773	0.999715	1.0056	0.989516	1.00293	1.01191	28.4167
1.00797	1.02345	1.01544	1.00322	0.998873	1.00449	1.01093	28.5
1.00797	1.02345	1.01544	1.00322	0.998873	1.00449	1.01093	28.5833
0.963583	1.00679	0.994905	0.989557	0.982527	0.991737	1.00067	28.6667
1.00832	1.04123	1.0031	1.01138	1.01322	0.984093	1.00674	28.75
0.995352	1.0547	1.0037	0.988828	1.00753	0.991154	1.00642	28.8333
0.974971	1.05985	1.00659	0.999316	1.00986	0.985875	1.00257	28.9167
0.990079	1.06229	1.01152	0.996632	1.00186	0.977067	1.01045	29
0.98662	1.02205	1.00883	0.983679	1.00136	0.985008	1.01365	29.0833
0.983139	1.02288	1.00808	0.996151	0.988956	0.993519	1.01282	29.1667
0.978332	0.993316	0.994136	0.984522	1.0038	1.00214	1.00544	29.25
0.996422	0.979582	1.00645	1.00856	1.00582	0.981139	1.00897	29.3333
0.98579	0.980312	0.985447	1.00522	0.985682	0.993162	1.01478	29.4167
0.998026	0.972678	0.995663	1.00891	0.98273	1.00263	0.999323	29.5
0.975948	0.98251	1.00743	1.01203	0.995173	1.00851	1.00286	29.5833
0.991957	0.991983	1.00184	0.999584	0.998642	0.980867	1.00999	29.6667
0.984247	0.993319	1.00388	1.01968	0.985597	0.989708	1.00698	29.75
0.989705	0.991712	0.989911	1.02547	0.997855	1.00226	1.01173	29.8333
0.995659	0.986782	1.00925	1.00911	0.988348	1.00154	1.01259	29.9167
0.992812	1.01114	1.01503	1.02533	0.997992	1.00369	1.01688	30
1.007	1.01666	1.01104	0.998527	0.994127	0.999678	1.01538	30.0833
0.982656	1.03378	1.02464	1.01551	0.998232	1.00377	1.01032	30.1667
1.01079	1.0437	1.01007	1.01019	1.01188	1.00347	1.01623	30.25
1.00487	1.05491	1.0168	1.01351	1.00786	1.00768	1.0189	30.3333
0.995467	1.07537	1.02761	1.02853	0.996131	1.00016	1.01536	30.4167
1.0065	1.07482	1.01551	1.02831	1.00151	1.0067	1.01291	30.5
0.991573	1.06295	1.0109	1.04431	1.00622	1.01447	1.01152	30.5833
1.01741	1.0655	1.01408	1.03151	1.00709	1.01019	1.01612	30.6667
0.999225	1.06201	1.02117	1.02509	1.00753	1.01478	1.00828	30.75
1.0152	1.06095	1.00707	1.04805	1.01572	1.01135	1.00825	30.8333
0.993506	1.07866	1.01751	1.02526	1.00758	1.01005	1.00597	30.9167
0.989749	1.07673	1.01407	1.02603	1.00965	1.0199	1.0046	31
1.01238	1.05358	1.01066	1.03124	1.01688	1.00381	1.00666	31.0833
0.995531	1.07164	1.0075	1.03689	1.00833	1.00835	1.00358	31.1667
0.997365	1.07416	1.00755	1.01582	1.00981	1.00109	1.00317	31.25
0.998667	1.0868	1.01418	1.02802	1.01336	1.00839	1.00388	31.3333
1.01527	1.0673	1.02246	1.03541	1.01309	1.00978	1.00241	31.4167
1.00153	1.0736	1.00199	1.04538	1.00307	1.018	1.00475	31.5
1.01071	1.06992	1.0354	1.02269	1.01134	1.01785	1.00143	31.5833
1.0141	1.07962	1.01622	1.04114	0.99864	1.01407	1.00265	31.6667
1.00928	1.09155	1.01685	1.02813	1.02325	0.995575	1.00132	31.75
1.00096	1.07531	1.02875	1.00796	1.02256	1.00099	0.997965	31.8333
0.993462	1.03932	1.02463	1.0433	1.00534	1.01412	0.996753	31.9167
1.01436	1.01217	1.01802	1.03503	0.997734	1.00698	0.998214	32
1.01053	1.00954	1.01453	1.03284	1.00873	0.991537	0.996404	32.0833
1.00723	0.997649	1.01513	1.0263	0.992697	1.0025	0.994872	32.1667
0.998828	0.994223	1.02655	1.03214	1.00023	1.01277	0.99886	32.25
1.0154	0.985889	1.03174	1.02576	1.00472	0.991944	0.99638	32.3333
0.995687	1.00266	1.00823	1.02157	1.00588	0.994446	0.99475	32.4167
1.02265	0.989479	1.03022	1.03016	1.01695	1.01315	0.992756	32.5
1.01419	0.994999	1.03654	1.04062	1.01282	0.998698	0.994292	32.5833
0.987643	1.02069	1.03614	1.02692	1.01485	1.00408	1.00102	32.6667
1.00577	1.02181	1.0356	1.03554	1.01388	1.00666	1.00064	32.75
1.01323	1.01725	1.03587	1.035	1.00338	1.00669	1.00139	32.8333
1.00812	1.01276	1.0343	1.0284	1.01115	1.00059	1.00222	32.9167
0.9987	1.00952	1.04803	1.04788	1.01462	1.00304	1.00123	33
1.00947	1.01683	1.03489	1.04296	1.00543	1.01487	1.00139	33.0833
0.975675	1.01022	1.02396	1.04498	1.01338	1.00778	1.00138	33.1667
0.995365	1.03087	1.0228	1.03923	1.0082	1.00274	0.99637	33.25
1.01667	1.01954	1.05125	1.02723	1.0044	0.999905	0.997181	33.3333
1.00413	1.01615	1.03661	1.02947	1.00976	0.999613	1.0013	33.4167
1.00017	1.02291	1.03267	1.03278	0.992084	1.00016	1.00131	33.5
0.995546	1.011	1.03313	1.03847	0.990321	0.993751	1.00241	33.5833
0.991036	1.0106	1.02116	1.03489	0.997685	0.998244	1.00254	33.6667
1.01626	1.02258	1.01955	1.01843	0.993433	1.0066	1.00287	33.75
0.98975	1.013	1.01399	1.01225	0.998887	1.01074	1.00272	33.8333
1.00171	1.01344	1.03984	1.02723	0.997769	1.01161	1.00066	33.9167
0.993261	1.0043	1.02723	1.02831	1.00064	1.01113	1.00096	34
0.995636	1.01207	1.02719	1.02887	1.00972	1.01517	1.00507	34.0833
1.00006	1.01329	1.03149	1.03813	1.02878	1.01019	1.00686	34.1667
1.01048	1.01478	1.02639	1.04853	1.0157	1.01091	1.00693	34.25
1.01486	1.02262	1.02275	1.04128	1.02076	1.0154	1.00701	34.3333
0.99219	1.0022	1.03093	1.03145	1.04351	1.0126	1.00587	34.4167
1.00522	1.01797	1.0393	1.02911	1.02998	1.00486	1.00775	34.5
0.99946	1.00918	1.02645	1.03077	1.04071	1.01195	1.00558	34.5833
1.02288	1.01016	1.02058	1.03473	1.05501	1.01136	1.0019	34.6667
1.00829	1.00934	1.02429	1.04234	1.04317	1.01073	1.00623	34.75
1.00804	1.00884	1.02707	1.03601	1.04977	1.01666	0.99867	34.8333
1.04333	1.01732	1.03076	1.04066	1.04532	1.00198	1.0033	34.9167
1.00061	1.04065	1.01802	1.03371	1.0479	1.01507	0.997937	35
0.995463	1.01919	1.03037	1.03997	1.04223	0.999061	0.998027	35.0833
1.01602	1.01596	1.02302	1.01995	1.03539	1.00581	1.00286	35.1667
1.00622	1.02678	1.02423	1.04189	1.03967	1.00211	1.00084	35.25
1.03005	1.03313	1.02094	1.03971	1.02964	1.00002	1.00395	35.3333
1.01376	1.02481	1.03698	1.05083	1.02951	0.997257	1.00253	35.4167
0.997192	1.0226	1.03309	1.05731	1.02304	1.00114	1.00253	35.5
1.02507	1.02213	1.03492	1.04768	1.02869	1.00862	1.00265	35.5833
0.991572	1.03717	1.03372	1.0545	1.03535	1.00259	1.00586	35.6667
1.02556	1.04161	1.03841	1.05289	1.02643	0.989361	1.0089	35.75
1.00221	1.0502	1.04089	1.05104	1.02885	1.01536	1.01402	35.8333
1.02087	1.06397	1.04054	1.05333	1.03923	1.0104	1.01082	35.9167
1.00506	1.14803	1.05606	1.06694	1.05525	1.03896	1.01202	36
1.026	1.1298	1.06017	1.07673	1.0491	1.03481	1.01647	36.0833
1.01488	1.14766	1.06008	1.07452	1.05454	1.04229	1.01595	36.1667
1.00149	1.16755	1.05017	1.07329	1.07034	1.04724	1.02002	36.25
1.00989	1.17374	1.06277	1.08616	1.0663	1.04528	1.02084	36.3333
1.01862	1.16238	1.04588	1.08532	1.07708	1.04724	1.02599	36.4167
1.00552	1.15736	1.03943	1.07226	1.07672	1.06321	1.03147	36.5
1.02286	1.15957	1.05853	1.08018	1.09428	1.05977	1.03305	36.5833
1.01997	1.15545	1.06291	1.08144	1.07795	1.07031	1.03091	36.6667
1.00747	1.14091	1.06446	1.06484	1.08227	1.04672	1.03228	36.75
1.01968	1.14977	1.06311	1.07454	1.08662	1.06139	1.03085	36.8333
1.00168	1.13758	1.04871	1.09643	1.0867	1.05237	1.02907	36.9167
1.01392	1.13244	1.07946	1.07434	1.0814	1.05249	1.03003	37
0.999907	1.12556	1.06424	1.0616	1.08971	1.04448	1.02807	37.0833
1.02854	1.13987	1.05089	1.08955	1.07813	1.03091	1.0278	37.1667
0.991606	1.15019	1.07783	1.08549	1.07503	1.0259	1.03091	37.25
1.01755	1.16652	1.06531	1.09348	1.08779	1.05231	1.03027	37.3333
1.02044	1.1622	1.07475	1.0767	1.08565	1.03224	1.03076	37.4167
1.00355	1.15827	1.08478	1.08241	1.07929	1.03153	1.02894	37.5
0.99562	1.16232	1.08199	1.07631	1.0827	1.03541	1.02959	37.5833
1.00941	1.16589	1.07475	1.07523	1.08127	1.03577	1.02884	37.6667
1.03147	1.15818	1.08465	1.07605	1.08176	1.03295	1.0264	37.75
1.04074	1.15439	1.08006	1.10333	1.07612	1.03847	1.03061	37.8333
1.0762	1.16047	1.06945	1.09316	1.07482	1.02693	1.02859	37.9167
1.07216	1.16903	1.07494	1.083	1.09307	1.03394	1.025	38
1.08049	1.183	1.06069	1.09618	1.0621	1.03038	1.02328	38.0833
1.07797	1.18596	1.07593	1.07288	1.08326	1.03256	1.02495	38.1667
1.07517	1.18095	1.08436	1.07394	1.09253	1.0271	1.02315	38.25
1.06256	1.16399	1.06732	1.08284	1.07117	1.0305	1.02165	38.3333
1.06331	1.15374	1.066	1.07365	1.10024	1.02083	1.02129	38.4167
1.02994	1.18082	1.06857	1.07193	1.08631	1.03735	1.02081	38.5
1.03439	1.18864	1.0704	1.09076	1.08283	1.04303	1.01756	38.5833
1.05842	1.16999	1.0741	1.06537	1.07959	1.04194	1.01841	38.6667
							38.75
							38.8333
							38.9167
							39
							39.0833
							39.1667
							39.25
							39.3333
							39.4167
							39.5
							39.5833
							39.6667
							39.75
							39.8333
							39.9167
							40
							40.0833
							40.1667
							40.25
							40.3333
							40.4167
							40.5
							40.5833
							40.6667
							40.75
							40.8333
							40.9167
							41
							41.0833
							41.1667
							41.25
							41.3333
							41.4167
							41.5
							41.5833
							41.6667
							41.75
							41.8333
							41.9167
							42
							42.0833
							42.1667
							42.25
							42.3333
							42.4167
							42.5
							42.5833
							42.6667
							42.75
							42.8333
							42.9167
							43
							43.0833
							43.1667
							43.25
							43.3333
							43.4167
							43.5
							43.5833
							43.6667
							43.75
							43.8333
							43.9167
							44
							44.0833
							44.1667
							44.25
							44.3333
							44.4167
							44.5

## Sheet: 16.02 KD-1
cilia#1	soma#1	cilia	cilia	soma	soma	soma
0.870664	0.9119	0.978254	0.999458	1.00103	0.998839	0.990187		0
0.872635	0.912756	0.980977	1.00514	1.00277	0.998104	0.990511		0.083333
0.865479	0.909785	0.974893	1.00406	1.00227	0.997176	0.988137		0.166667			cilia#1	soma#1	cilia	cilia	soma	soma	soma
0.868572	0.914034	0.972742	1.01251	1.00226	0.997731	0.98658		0.25		basal	0.859356	0.906564	0.971805	0.990245	0.979269	0.995772	0.983054
0.865141	0.915045	0.973554	1.00216	1.00029	0.999585	0.98947		0.333333		TUG	0.852	0.908406	0.979374	0.992524	0.983196	0.996878	0.989053
0.868468	0.912935	0.976873	1.00974	0.998364	1.00019	0.985552		0.416667		SST	0.837763	0.900767	0.966435	0.989364	0.980394	0.995099	0.98528
0.863011	0.912543	0.968019	1.00563	0.997254	0.998605	0.988303		0.5		SST-	0.885005	0.927499	0.975842	0.997587	0.990141	0.997948	0.995759
0.867632	0.908813	0.972996	0.992576	0.996876	0.999121	0.985762		0.583333		TUG-	0.913907	0.934451	0.972314	0.994508	0.986173	0.99698	0.995091
0.864873	0.908309	0.977557	1.00141	0.99585	0.998697	0.986427		0.666667		Fsk 10	0.941396	0.962173	0.986708	1.00822	0.986825	0.996202	0.994153
0.863955	0.908953	0.977458	0.995318	0.994724	0.997833	0.987475		0.75
0.864928	0.909718	0.969366	0.997263	0.993625	0.998531	0.987162		0.833333
0.869925	0.908503	0.975311	1.00521	0.993351	0.997639	0.986729		0.916667
0.859636	0.909001	0.974372	1.00234	0.992417	0.997987	0.989763		1
0.872342	0.906248	0.972042	0.994527	0.990055	0.998618	0.985562		1.08333
0.870394	0.909662	0.968557	1.00798	0.989928	0.997333	0.983266		1.16667
0.864119	0.907377	0.977771	0.99543	0.98895	0.998091	0.987115		1.25
0.860985	0.907667	0.970595	0.995366	0.988629	0.996043	0.985232		1.33333
0.863772	0.904671	0.971228	0.993552	0.986891	0.996023	0.983885		1.41667
0.863691	0.904706	0.973959	0.98453	0.985734	0.995846	0.987484		1.5
0.860109	0.903846	0.968249	0.998926	0.98626	0.997554	0.988814		1.58333
0.86274	0.905074	0.973899	0.990058	0.98604	0.996205	0.984733		1.66667
0.869248	0.906026	0.976907	0.992396	0.984799	0.994958	0.988645		1.75
0.859173	0.905631	0.973158	0.990704	0.984556	0.996016	0.983515		1.83333
0.871773	0.906488	0.981437	0.99042	0.986445	0.997932	0.983747		1.91667
0.86879	0.907914	0.983114	0.99121	0.984613	0.996047	0.985527		2
0.873952	0.906475	0.980928	0.989497	0.983939	0.9971	0.983229		2.08333
0.872562	0.906473	0.982635	0.987788	0.984862	0.996004	0.986646		2.16667
0.873183	0.908967	0.979398	0.991537	0.984956	0.998084	0.985128		2.25
0.872396	0.907124	0.96722	0.988583	0.985811	0.996019	0.986177		2.33333
0.872661	0.903842	0.974049	0.990759	0.984931	0.995319	0.988908		2.41667
0.868825	0.905235	0.962127	0.990797	0.985415	0.994721	0.987301		2.5
0.873065	0.905578	0.965851	0.987926	0.985902	0.994899	0.988545		2.58333
0.87161	0.906699	0.972708	0.987306	0.985479	0.996865	0.989993		2.66667
0.867048	0.906421	0.975082	0.988682	0.983545	0.995171	0.988293		2.75
0.869229	0.905936	0.974162	0.989501	0.984034	0.995558	0.98972		2.83333
0.863328	0.904702	0.974784	0.993988	0.983899	0.995458	0.986189		2.91667
0.866627	0.903854	0.980629	0.983391	0.983771	0.995837	0.989375		3
0.871014	0.904364	0.971088	0.992889	0.983729	0.995029	0.985843		3.08333
0.864761	0.90385	0.976983	0.988352	0.982925	0.994787	0.98631		3.16667
0.869557	0.905933	0.97709	0.993739	0.982975	0.996596	0.988275		3.25
0.862336	0.903561	0.970513	0.988991	0.983397	0.994679	0.987096		3.33333
0.865598	0.905062	0.97258	0.988759	0.983325	0.99547	0.983932		3.41667
0.863245	0.90505	0.976748	0.988995	0.982989	0.995099	0.986744		3.5
0.861488	0.903494	0.968107	0.990532	0.982269	0.995957	0.984831		3.58333
0.868345	0.902654	0.969109	0.986672	0.983604	0.993872	0.984967		3.66667
0.864708	0.901772	0.974528	0.983474	0.983056	0.996182	0.982736		3.75
0.861891	0.900082	0.965366	0.992164	0.98213	0.996141	0.983076		3.83333
0.863913	0.90177	0.961962	0.993997	0.981714	0.99688	0.984785		3.91667
0.861628	0.901592	0.971284	0.989103	0.98125	0.995776	0.984687		4
0.864349	0.900681	0.963869	0.986167	0.981495	0.994712	0.984994		4.08333
0.867194	0.89899	0.971674	1.00127	0.981131	0.995352	0.982796		4.16667
0.87031	0.902552	0.981691	0.995231	0.9826	0.996152	0.979556		4.25
0.859454	0.903618	0.97197	0.996239	0.98179	0.996454	0.981977		4.33333
0.859148	0.903272	0.967269	0.991878	0.980393	0.993103	0.981948		4.41667
0.857553	0.902539	0.978764	0.991667	0.979836	0.993701	0.982329		4.5
0.85202	0.902529	0.971735	0.987591	0.979989	0.993904	0.985073		4.58333
0.850591	0.89965	0.974662	0.992652	0.980589	0.993954	0.98363		4.66667
0.859252	0.902034	0.965939	0.987999	0.982267	0.996091	0.985473		4.75
0.850104	0.898488	0.9824	0.991813	0.980364	0.993855	0.982387		4.83333
0.856805	0.900175	0.977508	0.988457	0.980207	0.995148	0.982765		4.91667
0.858698	0.900269	0.973613	0.990161	0.979884	0.994946	0.984254		5
0.858578	0.899274	0.969687	0.993368	0.979315	0.995593	0.982167		5.08333
0.855511	0.897718	0.972269	0.985569	0.979293	0.994574	0.980088		5.16667
0.854395	0.896415	0.978089	0.999624	0.980356	0.995333	0.984807		5.25
0.851348	0.896927	0.974459	0.993147	0.981128	0.995858	0.981367		5.33333
0.859111	0.898427	0.96363	0.995972	0.978958	0.994782	0.980589		5.41667
0.860256	0.895819	0.969678	0.986894	0.978666	0.994056	0.979929		5.5
0.857243	0.899803	0.974254	0.992075	0.97963	0.993231	0.982487		5.58333
0.861357	0.900914	0.970331	0.98944	0.979176	0.994013	0.983781		5.66667
0.856302	0.898102	0.965182	0.993797	0.979837	0.994846	0.9813		5.75
0.851561	0.896618	0.969371	0.99063	0.978549	0.994239	0.982045		5.83333
0.857774	0.901018	0.968683	0.989685	0.97805	0.993687	0.984484		5.91667
0.861353	0.898656	0.969434	0.993246	0.980012	0.995785	0.980668		6
0.861463	0.902886	0.97237	0.994562	0.979054	0.996229	0.981492		6.08333
0.858002	0.901367	0.959406	0.993594	0.977529	0.99353	0.980671		6.16667
0.854799	0.901058	0.974827	0.994889	0.979852	0.994758	0.982027		6.25
0.851225	0.900084	0.959868	0.989826	0.97766	0.994277	0.983178		6.33333
0.868156	0.901975	0.970329	0.996857	0.978671	0.995831	0.981053		6.41667
0.869699	0.901395	0.967289	0.98795	0.978364	0.995476	0.981879		6.5
0.86469	0.899048	0.971187	0.991816	0.977639	0.995433	0.980593		6.58333
0.853728	0.899904	0.968633	0.988423	0.97848	0.995497	0.983325		6.66667
0.854694	0.901695	0.971559	0.987178	0.977167	0.993761	0.984007		6.75
0.859817	0.899905	0.966283	0.987839	0.975856	0.992703	0.986734		6.83333
0.859434	0.900442	0.974257	0.991586	0.979241	0.995547	0.983713		6.91667
0.859644	0.899339	0.974152	0.987557	0.979345	0.993865	0.985343		7
0.862012	0.901224	0.96673	0.990722	0.978851	0.994253	0.985342		7.08333
0.863799	0.900504	0.965812	0.994604	0.977302	0.995851	0.984897		7.16667
0.865893	0.902844	0.969781	0.986627	0.977133	0.994258	0.98469		7.25
0.866567	0.906178	0.972631	0.987861	0.977803	0.995501	0.984722		7.33333
0.861113	0.909752	0.976294	0.991215	0.980365	0.995119	0.982912		7.41667
0.85849	0.907402	0.957328	0.994123	0.978533	0.994783	0.986485		7.5
0.864217	0.90865	0.968691	0.991151	0.977563	0.994416	0.981578		7.58333
0.855228	0.908466	0.968986	0.98796	0.977724	0.99754	0.982913		7.66667
0.854274	0.906379	0.962778	0.99077	0.977795	0.994437	0.981699		7.75
0.855763	0.906782	0.964473	0.991132	0.977768	0.995149	0.983731		7.83333
0.856154	0.904704	0.972407	0.995256	0.979279	0.995199	0.982994		7.91667
0.855601	0.90464	0.975308	0.987462	0.978996	0.993691	0.979027		8
0.851358	0.907778	0.972244	0.994754	0.978511	0.99754	0.984394		8.08333
0.853467	0.904705	0.973606	0.984041	0.97797	0.993981	0.981142		8.16667
0.854261	0.904518	0.973325	0.988748	0.977925	0.995043	0.981275		8.25
0.852043	0.90653	0.970862	0.981938	0.977621	0.995411	0.982996		8.33333
0.859893	0.905961	0.969364	0.990008	0.978539	0.994528	0.982365		8.41667
0.855735	0.90618	0.975014	0.98814	0.977759	0.994435	0.983762		8.5
0.859958	0.905504	0.968726	0.982934	0.978619	0.99497	0.984821		8.58333
0.860577	0.906725	0.980945	0.988188	0.978845	0.995497	0.980125		8.66667
0.858472	0.908417	0.972096	0.988126	0.977582	0.995148	0.983439		8.75
0.861741	0.906514	0.972046	0.993055	0.978938	0.996436	0.98233		8.83333
0.863929	0.907597	0.966358	0.978268	0.977997	0.995273	0.980552		8.91667
0.862759	0.908151	0.974044	0.988384	0.977453	0.99429	0.985284		9
0.861487	0.906986	0.972289	0.985609	0.978456	0.995346	0.982536		9.08333
0.86089	0.906625	0.978044	0.990418	0.977742	0.994656	0.981845		9.16667
0.858938	0.905727	0.974968	0.985382	0.978855	0.995346	0.979315		9.25
0.859696	0.906467	0.971716	0.991354	0.979346	0.995684	0.982114		9.33333
0.859688	0.904209	0.974605	0.992252	0.977718	0.995802	0.982795		9.41667
0.864733	0.908186	0.967686	0.990136	0.979187	0.995837	0.982696		9.5
0.861621	0.905942	0.96895	0.989023	0.978262	0.99442	0.98029		9.58333
0.855657	0.907606	0.972842	0.993716	0.9784	0.996995	0.985337		9.66667
0.880356	0.917583	0.983251	0.993986	0.982211	0.996338	0.989685		9.75
0.855799	0.907076	0.968407	0.993777	0.978781	0.997117	0.982885		9.83333
0.856829	0.906101	0.979879	0.988464	0.97986	0.995309	0.983228		9.91667
0.851725	0.905295	0.967822	0.995752	0.979	0.995933	0.983643		10
0.852563	0.901918	0.967161	0.986939	0.979986	0.995669	0.981642		10.0833
0.854664	0.902658	0.964369	0.982164	0.979617	0.994812	0.98302		10.1667
0.854096	0.902939	0.970005	0.99348	0.979712	0.993703	0.982896		10.25
0.856581	0.901867	0.970468	0.994147	0.980282	0.994729	0.985255		10.3333
0.853543	0.902415	0.96659	0.989227	0.978395	0.993688	0.984367		10.4167
0.853537	0.903954	0.969435	0.989382	0.977791	0.99645	0.983939		10.5
0.85868	0.902282	0.968817	0.99199	0.978837	0.993283	0.985811		10.5833
0.858059	0.901659	0.967338	0.986412	0.978061	0.996017	0.985126		10.6667
0.855003	0.901156	0.97224	0.9903	0.978882	0.994149	0.985503		10.75
0.858336	0.903259	0.959005	0.990471	0.979697	0.994873	0.983057		10.8333
0.858208	0.900454	0.965035	0.985289	0.978612	0.99344	0.980614		10.9167
0.854872	0.902239	0.96991	0.995278	0.980646	0.993494	0.98323		11
0.856521	0.904189	0.970654	0.992205	0.978179	0.995438	0.985057		11.0833
0.852079	0.899303	0.96811	0.987599	0.979198	0.99658	0.981788		11.1667
0.854605	0.902638	0.963918	0.985037	0.980021	0.994527	0.980219		11.25
0.856207	0.903906	0.965349	0.984709	0.979835	0.994423	0.981614		11.3333
0.862172	0.902491	0.964162	0.99045	0.978597	0.995589	0.982932		11.4167
0.858724	0.902613	0.963556	0.982339	0.979734	0.996423	0.981928		11.5
0.859075	0.902733	0.960392	0.985775	0.979828	0.995091	0.9838		11.5833
0.855009	0.902134	0.973077	0.989953	0.978668	0.995193	0.983098		11.6667
0.84755	0.902739	0.972113	0.986383	0.978251	0.994031	0.984342		11.75
0.848669	0.906245	0.97589	0.987623	0.979204	0.996393	0.983373		11.8333
0.851744	0.907227	0.976513	0.992569	0.979892	0.995775	0.981278		11.9167
0.852056	0.904346	0.97015	0.9958	0.980358	0.995669	0.981418		12
0.843499	0.905504	0.972416	0.987815	0.978674	0.996493	0.982115		12.0833
0.862859	0.904946	0.977002	0.985792	0.978087	0.996661	0.980772		12.1667
0.85071	0.903409	0.973055	0.982531	0.978391	0.996016	0.982923		12.25
0.850054	0.905847	0.965349	0.985728	0.979087	0.995586	0.986095		12.3333
0.85004	0.905177	0.972795	0.986453	0.980749	0.996108	0.983125		12.4167
0.859531	0.903696	0.968165	0.993459	0.97934	0.995464	0.982852		12.5
0.855283	0.903369	0.970148	0.986172	0.980971	0.993991	0.983749		12.5833
0.854368	0.905177	0.969363	0.989587	0.981346	0.995444	0.981488		12.6667
0.851721	0.903429	0.972007	0.994776	0.979311	0.995307	0.982008		12.75
0.849226	0.90242	0.970653	0.989826	0.982677	0.995293	0.982269		12.8333
0.849225	0.903225	0.964946	0.992019	0.980957	0.99577	0.982685		12.9167
0.846413	0.902769	0.972731	0.994607	0.982435	0.996411	0.982418		13
0.855021	0.907304	0.977539	0.993522	0.981303	0.995389	0.984099		13.0833
0.857922	0.90612	0.960974	0.986508	0.982572	0.994596	0.981705		13.1667
0.845736	0.907985	0.977717	0.991352	0.982886	0.994062	0.983396		13.25
0.848873	0.90796	0.973086	0.993723	0.982473	0.996346	0.983173		13.3333
0.852041	0.909286	0.972646	0.9892	0.982307	0.996768	0.983577		13.4167
0.851525	0.908779	0.973245	0.986717	0.982739	0.996343	0.985856		13.5
0.844522	0.908286	0.973562	0.994211	0.981364	0.995478	0.983139		13.5833
0.84611	0.907853	0.968337	0.991754	0.984252	0.993769	0.983835		13.6667
0.851516	0.90893	0.971095	0.988227	0.982514	0.996272	0.986283		13.75
0.846291	0.906593	0.974122	0.98407	0.983004	0.995725	0.9843		13.8333
0.847163	0.908011	0.979013	0.98813	0.985189	0.996076	0.986144		13.9167
0.850567	0.908032	0.969513	0.987809	0.982122	0.996851	0.985914		14
0.853703	0.910611	0.983278	0.989374	0.985122	0.996515	0.986797		14.0833
0.851214	0.910056	0.984814	0.98878	0.982614	0.996189	0.987289		14.1667
0.855596	0.908169	0.977677	0.991298	0.983337	0.997432	0.984698		14.25
0.851606	0.908502	0.980546	0.991505	0.982897	0.99692	0.985691		14.3333
0.861429	0.908218	0.978548	0.98753	0.984493	0.997084	0.985127		14.4167
0.861568	0.907494	0.977886	0.985617	0.983916	0.996552	0.988702		14.5
0.839533	0.907062	0.97706	0.990954	0.982222	0.995481	0.987063		14.5833
0.855123	0.904286	0.974985	0.990136	0.982308	0.996131	0.98813		14.6667
0.85652	0.90664	0.971831	0.990959	0.98241	0.995786	0.987456		14.75
0.84753	0.905375	0.973267	0.991764	0.980613	0.996158	0.987646		14.8333
0.845875	0.906515	0.97278	0.994353	0.981619	0.994842	0.987307		14.9167
0.852396	0.90522	0.97347	0.992055	0.983445	0.996657	0.989173		15
0.849669	0.901043	0.976569	0.996099	0.983908	0.995721	0.985874		15.0833
0.845957	0.905435	0.977985	0.995223	0.983363	0.997443	0.986106		15.1667
0.85282	0.905431	0.969496	0.988221	0.982428	0.995407	0.984749		15.25
0.847963	0.904908	0.983662	0.993591	0.982755	0.997777	0.985672		15.3333
0.850281	0.904487	0.970279	0.99622	0.981961	0.997544	0.986617		15.4167
0.840769	0.907277	0.981915	0.993346	0.981918	0.995266	0.988593		15.5
0.845533	0.907363	0.981484	0.988866	0.981058	0.998068	0.989407		15.5833
0.852194	0.905574	0.984983	0.997291	0.982419	0.99706	0.987103		15.6667
0.852194	0.905574	0.984983	0.997291	0.982419	0.99706	0.987103		15.75
0.84287	0.90152	0.978731	0.990213	0.983242	0.995087	0.987151		15.8333
0.845283	0.901057	0.982206	0.99543	0.983155	0.997038	0.986592		15.9167
0.842822	0.90386	0.973717	0.990447	0.983189	0.997903	0.989239		16
0.849237	0.905307	0.981657	0.990788	0.984075	0.997909	0.990422		16.0833
0.845877	0.906198	0.983463	0.993704	0.984505	0.996545	0.988733		16.1667
0.846663	0.90637	0.979187	0.985487	0.984519	0.997235	0.988585		16.25
0.843655	0.906167	0.979146	0.999289	0.983375	0.996948	0.990746		16.3333
0.847275	0.907006	0.977073	0.997943	0.983209	0.998567	0.98991		16.4167
0.846677	0.908944	0.981003	0.996081	0.983608	0.997287	0.989654		16.5
0.850808	0.902705	0.967541	0.990742	0.983029	0.998478	0.989163		16.5833
0.850558	0.90369	0.978042	0.991591	0.980531	0.997209	0.989787		16.6667
0.847079	0.901926	0.975819	0.992306	0.983795	0.997525	0.99008		16.75
0.846852	0.902221	0.967216	0.990056	0.982227	0.998158	0.990788		16.8333
0.840236	0.903447	0.978186	0.995662	0.98418	0.995765	0.988535		16.9167
0.840854	0.903465	0.97987	0.991749	0.983396	0.998941	0.989271		17
0.843169	0.905086	0.973734	0.989028	0.982278	0.996632	0.989302		17.0833
0.853596	0.908606	0.960157	0.987699	0.982671	0.998152	0.988876		17.1667
0.854564	0.906347	0.976064	0.994584	0.980856	0.997141	0.984854		17.25
0.84412	0.903722	0.966007	0.984033	0.981817	0.99683	0.98942		17.3333
0.84199	0.898905	0.975686	0.987472	0.983689	0.997186	0.989712		17.4167
0.8409	0.90127	0.961807	0.993981	0.982193	0.996395	0.986437		17.5
0.848734	0.901358	0.959909	0.988951	0.980939	0.996677	0.988766		17.5833
0.841513	0.899976	0.962677	0.995543	0.982615	0.99681	0.991467		17.6667
0.835664	0.902684	0.964585	0.985978	0.980478	0.995676	0.986778		17.75
0.844299	0.900402	0.962756	0.994277	0.980826	0.99489	0.986447		17.8333
0.844163	0.904492	0.964781	0.992113	0.979623	0.995955	0.98706		17.9167
0.846493	0.901622	0.976354	0.990168	0.981799	0.997324	0.987911		18
0.838415	0.901301	0.969423	0.983678	0.982172	0.996115	0.98846		18.0833
0.843571	0.900091	0.966356	0.988521	0.980934	0.997691	0.984396		18.1667
0.833699	0.898783	0.979245	0.993639	0.981237	0.994882	0.984846		18.25
0.829601	0.899113	0.965113	0.985367	0.980818	0.996083	0.986084		18.3333
0.83422	0.900727	0.963294	0.992035	0.980538	0.996822	0.987267		18.4167
0.834036	0.900605	0.973408	0.989075	0.980408	0.994742	0.98707		18.5
0.834036	0.900605	0.973408	0.989075	0.980408	0.994742	0.98707		18.5833
0.841631	0.900699	0.966034	0.989124	0.97983	0.996605	0.987036		18.6667
0.835528	0.899978	0.97472	0.989767	0.979416	0.996891	0.985831		18.75
0.836716	0.900903	0.963336	0.989749	0.979992	0.995321	0.984478		18.8333
0.834966	0.900615	0.970666	0.990943	0.982386	0.997044	0.984852		18.9167
0.841641	0.902182	0.976561	0.990777	0.981966	0.996531	0.983769		19
0.836192	0.901491	0.972025	0.992102	0.981156	0.996338	0.984429		19.0833
0.843612	0.903861	0.967287	0.987687	0.980595	0.995591	0.986301		19.1667
0.841651	0.900221	0.973606	0.987388	0.981216	0.997335	0.984275		19.25
0.837476	0.901464	0.968461	0.988469	0.980716	0.996731	0.985651		19.3333
0.843089	0.901191	0.966294	0.991974	0.980729	0.994848	0.984384		19.4167
0.838014	0.904401	0.966445	0.996778	0.980716	0.996141	0.986323		19.5
0.836973	0.90311	0.969146	0.987973	0.979793	0.995502	0.985544		19.5833
0.839059	0.90518	0.969464	0.988611	0.980307	0.996226	0.987536		19.6667
0.832998	0.905064	0.968123	0.997982	0.980292	0.994185	0.988111		19.75
0.836967	0.90579	0.971057	0.996115	0.979731	0.996718	0.98689		19.8333
0.83248	0.906761	0.977666	0.989837	0.979366	0.994637	0.988438		19.9167
0.842572	0.907303	0.962049	0.984841	0.981547	0.996688	0.985973		20
0.841254	0.904705	0.973868	0.988395	0.980165	0.993527	0.986316		20.0833
0.84256	0.90864	0.972907	0.983264	0.981853	0.99418	0.984798		20.1667
0.836794	0.910053	0.970411	0.992529	0.980557	0.99481	0.986187		20.25
0.843533	0.909475	0.974012	0.986896	0.98001	0.994858	0.986394		20.3333
0.847389	0.910373	0.968374	0.99526	0.981474	0.994127	0.986571		20.4167
0.8481	0.909198	0.969049	0.983829	0.979853	0.996128	0.990608		20.5
0.850312	0.907907	0.967418	0.984057	0.981669	0.995996	0.987079		20.5833
0.848372	0.909255	0.973633	0.991744	0.982621	0.998203	0.989677		20.6667
0.851151	0.911413	0.974775	0.992133	0.982181	0.996845	0.987895		20.75
0.852392	0.908668	0.966622	0.989831	0.980448	0.996352	0.986912		20.8333
0.845239	0.910054	0.976534	0.985168	0.980375	0.995595	0.988254		20.9167
0.852347	0.911476	0.969555	0.989722	0.982722	0.998034	0.989258		21
0.855111	0.912481	0.967228	0.994021	0.981758	0.99661	0.984533		21.0833
0.848714	0.911961	0.966902	0.990779	0.980874	0.994234	0.988592		21.1667
0.84493	0.910323	0.968636	0.990463	0.981665	0.994737	0.986406		21.25
0.845489	0.912545	0.972773	0.993258	0.981395	0.994545	0.986082		21.3333
0.852286	0.911693	0.971594	0.995804	0.981379	0.995815	0.988671		21.4167
0.849112	0.912955	0.970795	0.988919	0.982677	0.996149	0.984347		21.5
0.852072	0.913808	0.971088	0.996225	0.980682	0.996623	0.992082		21.5833
0.850989	0.912031	0.969015	0.991027	0.983076	0.994517	0.987516		21.6667
0.85037	0.916563	0.963557	0.990573	0.981467	0.997002	0.987922		21.75
0.850943	0.912067	0.968694	1.00158	0.980591	0.996914	0.989528		21.8333
0.851905	0.907102	0.974329	0.98997	0.981454	0.99752	0.989013		21.9167
0.854031	0.903776	0.974838	0.989385	0.979553	0.996149	0.989302		22
0.842125	0.90961	0.978234	0.993626	0.981635	0.996537	0.988416		22.0833
0.83887	0.908231	0.967433	0.995907	0.981479	0.995822	0.988583		22.1667
0.843363	0.909733	0.972471	0.998601	0.982057	0.995943	0.99293		22.25
0.848692	0.908877	0.974943	0.991982	0.981457	0.996248	0.99132		22.3333
0.841058	0.907704	0.975726	0.992294	0.981737	0.996258	0.992066		22.4167
0.851957	0.909661	0.973817	0.983887	0.982596	0.995414	0.989794		22.5
0.836277	0.908687	0.97115	0.991198	0.982356	0.995552	0.989827		22.5833
0.837833	0.909037	0.96738	0.993516	0.980521	0.996548	0.988876		22.6667
0.846305	0.909493	0.969277	0.990249	0.981016	0.996187	0.989909		22.75
0.846787	0.908586	0.968009	0.985638	0.980303	0.994588	0.989227		22.8333
0.844715	0.912227	0.971855	0.995254	0.980737	0.994673	0.987674		22.9167
0.850138	0.909987	0.978532	0.993888	0.980175	0.996206	0.987556		23
0.845009	0.910734	0.971521	0.993012	0.980696	0.99585	0.988969		23.0833
0.84971	0.912106	0.965008	0.992061	0.981406	0.99636	0.987338		23.1667
0.847687	0.911622	0.972009	0.994141	0.981137	0.994817	0.989246		23.25
0.844781	0.912255	0.969953	0.993424	0.979917	0.99538	0.98811		23.3333
0.851021	0.913743	0.974056	0.98944	0.979653	0.996117	0.985161		23.4167
0.847164	0.914705	0.964503	0.991409	0.980734	0.996308	0.987331		23.5
0.840611	0.914275	0.97009	0.990371	0.979796	0.993628	0.990304		23.5833
0.844378	0.915756	0.969709	0.987319	0.981752	0.994332	0.988822		23.6667
0.846335	0.91595	0.969406	0.993721	0.981778	0.996453	0.986634		23.75
0.8544	0.913744	0.973182	0.9979	0.97994	0.996975	0.989964		23.8333
0.854725	0.914295	0.96617	0.994261	0.980358	0.994733	0.990522		23.9167
0.855601	0.915368	0.975109	0.987965	0.980149	0.994305	0.992081		24
0.853413	0.914546	0.974849	0.98919	0.980017	0.994736	0.991858		24.0833
0.848143	0.917061	0.96951	0.993896	0.981502	0.994374	0.990424		24.1667
0.853132	0.918031	0.972301	0.990556	0.979478	0.996184	0.992426		24.25
0.852876	0.918284	0.96542	0.990689	0.979649	0.995714	0.991317		24.3333
0.855968	0.915561	0.971529	0.985865	0.980062	0.998118	0.989643		24.4167
0.859147	0.917562	0.971169	0.991395	0.980936	0.994547	0.991064		24.5
0.858963	0.918039	0.972619	0.995225	0.980804	0.996464	0.989694		24.5833
0.856018	0.918266	0.975422	0.986914	0.979287	0.993865	0.987062		24.6667
0.856494	0.917039	0.970743	0.984958	0.979923	0.996669	0.98654		24.75
0.8511	0.919321	0.974324	1.00043	0.979755	0.995501	0.990686		24.8333
0.858559	0.917901	0.969832	0.992413	0.97977	0.995417	0.990807		24.9167
0.85538	0.917579	0.964558	0.979918	0.97991	0.994615	0.989248		25
0.85462	0.916021	0.959609	0.992228	0.980719	0.993719	0.990374		25.0833
0.851729	0.917552	0.975867	0.992025	0.978225	0.994755	0.988386		25.1667
0.859519	0.9159	0.964284	0.995421	0.979459	0.995861	0.987573		25.25
0.859875	0.917332	0.967409	0.986314	0.980055	0.997077	0.989149		25.3333
0.862852	0.916404	0.969216	0.988738	0.980509	0.994791	0.989677		25.4167
0.863173	0.915463	0.974436	0.990322	0.980592	0.996276	0.988754		25.5
0.854589	0.916787	0.971579	0.987472	0.980699	0.994647	0.986627		25.5833
0.858724	0.91715	0.965033	0.992801	0.981483	0.995478	0.991284		25.6667
0.861779	0.917242	0.974067	0.991012	0.980777	0.993737	0.991858		25.75
0.853878	0.917477	0.973642	0.995009	0.980701	0.99639	0.991256		25.8333
0.862654	0.915774	0.98062	0.990105	0.979765	0.995245	0.990253		25.9167
0.864117	0.919555	0.976901	0.989706	0.981762	0.996922	0.99055		26
0.858315	0.918599	0.968053	0.991593	0.979455	0.995917	0.989661		26.0833
0.866149	0.91697	0.970185	0.990434	0.979025	0.995111	0.98857		26.1667
0.854887	0.91843	0.967679	0.99782	0.980475	0.996322	0.99105		26.25
0.860555	0.918316	0.975656	0.988225	0.98107	0.995874	0.989579		26.3333
0.862411	0.918369	0.96933	0.987693	0.980426	0.995008	0.988557		26.4167
0.857228	0.918012	0.97414	0.991346	0.979537	0.996636	0.989704		26.5
0.862932	0.919776	0.961487	0.993488	0.981373	0.995868	0.992264		26.5833
0.860041	0.923018	0.969635	0.989936	0.980197	0.995642	0.993187		26.6667
0.869325	0.921342	0.963262	0.990362	0.981215	0.995467	0.992221		26.75
0.864376	0.918461	0.967821	0.989361	0.981661	0.996046	0.989876		26.8333
0.864895	0.921056	0.963277	0.993493	0.980734	0.995246	0.992708		26.9167
0.85805	0.920505	0.97002	0.986768	0.982866	0.996092	0.988135		27
0.87282	0.919277	0.961278	0.994749	0.982606	0.995174	0.98926		27.0833
0.865042	0.917056	0.971693	0.993827	0.981732	0.996456	0.992064		27.1667
0.86472	0.920633	0.958661	0.98588	0.981441	0.996613	0.992013		27.25
0.868914	0.917605	0.965969	0.991715	0.980665	0.994578	0.988431		27.3333
0.86228	0.919486	0.962148	0.992692	0.982072	0.995613	0.989723		27.4167
0.860642	0.918867	0.980727	0.986852	0.981552	0.995329	0.991122		27.5
0.859529	0.918136	0.963971	0.994482	0.982665	0.996577	0.988417		27.5833
0.853918	0.91865	0.969058	0.993676	0.981165	0.996599	0.990751		27.6667
0.854288	0.918649	0.970697	0.992158	0.981453	0.996478	0.988113		27.75
0.862897	0.916847	0.964665	0.987625	0.982483	0.99614	0.990862		27.8333
0.862273	0.922493	0.967046	0.992269	0.982622	0.99458	0.98947		27.9167
0.857833	0.917971	0.964998	0.992682	0.982152	0.995981	0.990683		28
0.853668	0.922436	0.970541	0.995843	0.982821	0.994492	0.991715		28.0833
0.871092	0.917913	0.969813	0.984041	0.982767	0.996956	0.9892		28.1667
0.861004	0.922682	0.967534	0.989416	0.982081	0.996675	0.993361		28.25
0.865463	0.921121	0.966328	0.990016	0.983379	0.99523	0.989713		28.3333
0.859457	0.920411	0.971282	0.989051	0.981878	0.997182	0.99357		28.4167
0.857378	0.920166	0.96074	0.985266	0.980499	0.995	0.992853		28.5
0.859473	0.919968	0.971117	0.993918	0.982259	0.996219	0.988945		28.5833
0.860841	0.920088	0.970967	0.992113	0.981102	0.99355	0.988591		28.6667
0.861017	0.920541	0.968427	0.993763	0.981805	0.996708	0.98999		28.75
0.860352	0.919847	0.972168	0.989551	0.981464	0.994577	0.987687		28.8333
0.850976	0.921338	0.971039	0.985737	0.980221	0.994466	0.99174		28.9167
0.862768	0.921469	0.978133	0.998153	0.980583	0.993397	0.987506		29
0.864403	0.922664	0.966524	0.991305	0.982459	0.996534	0.990736		29.0833
0.86787	0.92172	0.963306	0.994233	0.982919	0.996169	0.988631		29.1667
0.867612	0.922238	0.960431	0.98977	0.98187	0.99421	0.986847		29.25
0.861594	0.923631	0.967205	0.983172	0.981714	0.994621	0.988428		29.3333
0.865587	0.923172	0.967363	0.994517	0.983056	0.996456	0.989563		29.4167
0.854689	0.918748	0.972651	0.989088	0.981229	0.994709	0.98741		29.5
0.856382	0.920399	0.967645	0.992932	0.982943	0.996284	0.990456		29.5833
0.862576	0.921672	0.971742	0.991257	0.98202	0.994959	0.988823		29.6667
0.857734	0.919795	0.963305	0.993856	0.982298	0.995264	0.988911		29.75
0.860641	0.920867	0.973967	0.984459	0.983315	0.994992	0.989734		29.8333
0.859471	0.917478	0.966413	0.983801	0.980258	0.993311	0.990393		29.9167
0.867313	0.917421	0.970075	0.986618	0.981763	0.994945	0.98751		30
0.856762	0.918656	0.971385	0.993282	0.982959	0.99511	0.989304		30.0833
0.860702	0.921216	0.973435	0.99472	0.984414	0.996227	0.987432		30.1667
0.854358	0.922736	0.962926	0.992858	0.981447	0.993508	0.990988		30.25
0.858679	0.918507	0.968674	0.991539	0.982004	0.994068	0.98897		30.3333
0.859101	0.919021	0.963265	0.989609	0.983542	0.993483	0.984545		30.4167
0.851687	0.919463	0.964208	0.989486	0.981563	0.995404	0.986193		30.5
0.858028	0.918382	0.964791	0.990756	0.983514	0.996207	0.989247		30.5833
0.860633	0.918626	0.968767	0.992373	0.982854	0.994824	0.988082		30.6667
0.865472	0.918344	0.96281	0.990247	0.982901	0.994379	0.988424		30.75
0.854806	0.922389	0.968678	0.994211	0.982993	0.994271	0.988837		30.8333
0.853206	0.920052	0.965515	0.990924	0.981753	0.995193	0.989638		30.9167
0.867107	0.920539	0.965083	0.984282	0.983072	0.995094	0.989281		31
0.865464	0.922261	0.967344	0.989592	0.984072	0.995484	0.989078		31.0833
0.86653	0.924118	0.973889	0.987864	0.98393	0.995866	0.992004		31.1667
0.872798	0.92334	0.972378	0.992287	0.985036	0.994381	0.991115		31.25
0.87547	0.91965	0.96255	0.99387	0.986428	0.995367	0.992151		31.3333
0.870827	0.921197	0.963152	0.99227	0.987608	0.994335	0.99157		31.4167
0.866375	0.922399	0.9784	0.992288	0.992349	0.994458	0.99297		31.5
0.892159	0.92785	0.977136	0.991564	0.99357	0.994983	0.994411		31.5833
0.875235	0.926693	0.98066	0.993853	0.996232	0.99508	0.991801		31.6667
0.879301	0.925063	0.975888	0.996557	0.996315	0.995764	0.995276		31.75
0.866809	0.927925	0.985933	0.996787	0.996574	0.997063	0.994393		31.8333
0.871042	0.926817	0.985416	0.995753	0.995831	0.997751	1.00228		31.9167
0.876414	0.92376	0.985332	0.997671	0.999105	0.997507	1.00347		32
0.872465	0.928642	0.979088	0.998158	0.996696	0.997837	1.00368		32.0833
0.877234	0.928527	0.986427	1.00242	0.996154	0.997294	1.00319		32.1667
0.860407	0.926183	0.979928	0.998003	0.997688	1.00041	1.0027		32.25
0.880747	0.925215	0.976043	0.995284	0.996083	0.999805	0.998979		32.3333
0.87805	0.923916	0.978056	1.00151	0.997432	1.00104	0.99864		32.4167
0.87991	0.924679	0.978834	1.00628	0.99832	0.999698	0.998994		32.5
0.883473	0.922644	0.978284	1.00029	0.996901	0.998628	1.00134		32.5833
0.879044	0.91836	0.976826	0.996424	0.997148	0.998793	1.00117		32.6667
0.872916	0.918331	0.972645	0.999013	0.999447	0.999967	1.00053		32.75
0.882147	0.918317	0.974796	0.996568	1.00013	0.999634	1.00229		32.8333
0.881374	0.925248	0.968987	1.00534	1.00145	0.998607	1.0037		32.9167
0.881374	0.925248	0.968987	1.00534	1.00145	0.998607	1.0037		33
0.883166	0.920831	0.97699	0.997039	1.00021	1.00168	1.00541		33.0833
0.888015	0.921021	0.972188	1.00157	0.998388	1.00137	1.00592		33.1667
0.886652	0.917463	0.981577	1.0051	0.998981	1.00096	1.00712		33.25
0.886052	0.918865	0.973733	1.00198	1.00143	1.00252	1.00681		33.3333
0.885248	0.915943	0.986273	1.00299	0.998938	1.00127	1.00322		33.4167
0.876692	0.915577	0.973367	0.995621	0.99909	1.00185	1.00826		33.5
0.874362	0.913743	0.97678	1.00549	0.998929	1.00215	1.00602		33.5833
0.885939	0.916068	0.974048	1.01061	0.998353	1.00259	1.00691		33.6667
0.876196	0.917051	0.979031	1.00485	0.997844	1.00266	1.00424		33.75
0.885633	0.921318	0.9763	0.996381	0.99806	1.00262	1.0031		33.8333
0.887653	0.921238	0.975154	1.00838	0.998938	0.999888	1.00386		33.9167
0.888778	0.915909	0.972286	1.00536	0.998756	1.00314	1.00104		34
0.890163	0.917931	0.973733	0.99833	0.998238	1.00207	1.00022		34.0833
0.884209	0.918782	0.966047	1.00458	0.998954	1.00046	0.9997		34.1667
0.883721	0.918553	0.978812	1.00938	0.998665	1.00265	0.998745		34.25
0.88808	0.920419	0.971935	1.01003	0.996562	1.0017	0.999439		34.3333
0.895668	0.926805	0.972004	1.0032	0.995477	1.00037	1.0025		34.4167
0.90011	0.93542	0.978397	1.0087	0.994638	1.00072	0.999967		34.5
0.90478	0.93754	0.971966	1.00539	0.995111	1.00099	1.00205		34.5833
0.909293	0.93823	0.985372	0.999438	0.99598	1.00028	1.00187		34.6667
0.90542	0.939598	0.987237	1.00017	0.995068	1.00173	1.00124		34.75
0.907224	0.94127	0.983613	0.998297	0.994554	1.00052	0.998561		34.8333
0.916071	0.939408	0.991938	1.00805	0.993567	1.00145	1.00202		34.9167
0.905365	0.940975	0.986787	0.996851	0.993962	1.00141	1.00286		35
0.903374	0.940535	0.9865	1.00635	0.9941	1.00094	0.998727		35.0833
0.921567	0.948232	0.98568	1.00622	0.992801	1.00061	1.00316		35.1667
0.924734	0.949135	0.98619	1.00494	0.992759	1.001	0.998298		35.25
0.920245	0.947638	0.983165	1.01063	0.991645	0.999701	0.999318		35.3333
0.925119	0.949978	0.987226	1.00121	0.991792	1.00064	1.00113		35.4167
0.924118	0.948688	0.993488	1.01203	0.992423	0.999424	0.998864		35.5
0.890824	0.938646	0.977306	0.997316	0.98991	0.9995	0.99353		35.5833
0.927245	0.951062	1.0039	1.00637	0.991641	1.00231	0.99784		35.6667
0.914124	0.948271	0.995988	1.00148	0.989424	1.00041	0.994982		35.75
0.919036	0.949511	0.98812	1.00736	0.990346	0.99901	0.995598		35.8333
0.923459	0.948106	0.975339	0.996246	0.989411	1.0003	0.995401		35.9167
0.927852	0.944254	0.992189	1.00595	0.990046	0.999389	0.996529		36
0.916281	0.947239	0.987714	1.00101	0.990413	0.99889	0.998419		36.0833
0.928403	0.94636	0.977386	1.00218	0.990211	0.997912	0.996743		36.1667
0.921742	0.944783	0.985958	0.998662	0.990013	1.00011	0.994679		36.25
0.920011	0.944883	0.979737	1.00107	0.990046	0.998341	0.992944		36.3333
0.930323	0.942903	0.983022	0.999795	0.987497	0.998428	0.99366		36.4167
0.931176	0.940104	0.986003	1.00614	0.98931	0.997526	0.992161		36.5
0.93082	0.938162	0.983252	0.996302	0.988872	0.999178	0.995612		36.5833
0.922306	0.93777	0.991592	1.00002	0.987906	0.997501	0.9939		36.6667
0.933347	0.935551	0.987258	1.00462	0.988158	0.998084	0.993974		36.75
0.926305	0.935177	0.974737	1.00585	0.985631	0.995381	0.991135		36.8333
0.919418	0.93825	0.978887	1.00046	0.986273	0.996828	0.993305		36.9167
0.933077	0.937633	0.977686	1.00858	0.986171	0.996005	0.994774		37
0.927327	0.937427	0.97239	0.995563	0.986854	0.995366	0.99525		37.0833
0.913907	0.934451	0.972314	0.994508	0.986173	0.99698	0.995091		37.1667
0.918074	0.933156	0.976332	1.00133	0.985189	0.995609	0.996125		37.25
0.93161	0.929175	0.972185	1.00284	0.984806	0.996969	0.99378		37.3333
0.92756	0.931378	0.982481	0.994635	0.984166	0.996882	0.993377		37.4167
0.909468	0.926519	0.975311	0.998318	0.98481	0.995341	0.993959		37.5
0.907927	0.929072	0.980414	1.00503	0.984155	0.994753	0.993343		37.5833
0.915761	0.931874	0.97562	0.994656	0.983874	0.995543	0.993393		37.6667
0.92033	0.933827	0.982589	1.00145	0.984349	0.993572	0.98935		37.75
0.91135	0.935178	0.975811	1.00214	0.985756	0.994089	0.991818		37.8333
0.920636	0.930376	0.973122	1.00106	0.98193	0.993074	0.988763		37.9167
0.919987	0.937812	0.978817	1.00045	0.983742	0.993621	0.986297		38
0.913114	0.940593	0.976857	0.998832	0.983819	0.995824	0.986898		38.0833
0.923016	0.940979	0.983031	1.00547	0.984685	0.993079	0.984775		38.1667
0.927097	0.944485	0.978969	1.00694	0.984985	0.994889	0.987761		38.25
0.928649	0.946109	0.976882	1.00674	0.985542	0.994705	0.986026		38.3333
0.925988	0.947998	0.978473	1.00642	0.986699	0.994263	0.986309		38.4167
0.915598	0.949939	0.983935	1.00438	0.987855	0.995007	0.989265		38.5
0.929303	0.947334	0.984536	1.00283	0.98686	0.995843	0.9862		38.5833
0.930576	0.947854	0.974634	1.00041	0.986924	0.993239	0.99202		38.6667
0.930099	0.950352	0.98499	1.00812	0.985166	0.993993	0.990412		38.75
0.935048	0.955364	0.975795	1.00296	0.987238	0.995942	0.992519		38.8333
0.929904	0.957675	0.982979	1.01167	0.986865	0.995799	0.991301		38.9167
0.932266	0.961209	0.984483	1.00564	0.98652	0.993271	0.992302		39
0.936147	0.960541	0.986342	1.00771	0.986226	0.994772	0.993279		39.0833
0.94194	0.959802	0.982141	1.0117	0.985868	0.996058	0.991699		39.1667
0.945272	0.959435	0.982496	1.01325	0.986602	0.998728	0.988219		39.25
0.941941	0.954394	0.984666	1.0082	0.986571	0.996318	0.990605		39.3333
0.933512	0.956226	0.970326	1.00396	0.988934	0.995936	0.984208		39.4167
0.936459	0.955447	0.973666	1.01035	0.98656	0.997838	0.988392		39.5
0.93139	0.957245	0.972971	1.01	0.986653	0.995816	0.991159		39.5833
0.925303	0.954517	0.991717	1.00492	0.986319	0.997739	0.993528		39.6667
0.923197	0.953806	0.978438	1.00614	0.986638	0.99732	0.990857		39.75
0.92244	0.953963	0.983997	1.01018	0.988183	0.997354	0.988073		39.8333
0.92525	0.953063	0.979701	1.01012	0.985899	0.997058	0.988281		39.9167
0.923403	0.955917	0.985827	1.00829	0.987438	0.997505	0.9877		40
0.921468	0.953167	0.982936	0.998846	0.987094	0.994631	0.990231		40.0833
0.928241	0.950333	0.988908	1.00766	0.987551	0.995453	0.990429		40.1667
0.92406	0.951926	0.993812	1.00679	0.987048	0.997164	0.989743		40.25
0.921629	0.953915	0.990654	1.00241	0.986257	0.99571	0.991228		40.3333
0.931874	0.956041	0.985588	1.00864	0.987798	0.996679	0.993483		40.4167
0.921497	0.958275	0.98413	1.00057	0.986361	0.996592	0.991374		40.5
0.934069	0.960139	0.98729	1.0038	0.986796	0.99512	0.99299		40.5833
0.919726	0.958159	0.990941	1.00515	0.985769	0.996768	0.994384		40.6667
0.924026	0.960155	0.98551	1.01059	0.985499	0.994921	0.989047		40.75
0.932324	0.960346	0.981248	0.999835	0.988136	0.997588	0.99268		40.8333
0.925182	0.962202	0.987116	1.00775	0.9864	0.997345	0.99063		40.9167
0.933334	0.962798	0.970968	1.00563	0.984756	0.996995	0.990497		41
0.939669	0.963831	0.979622	1.01048	0.986583	0.998242	0.992002		41.0833
0.943873	0.964018	0.978818	1.0013	0.987366	0.996499	0.991282		41.1667
0.949711	0.961642	0.986005	1.01103	0.987374	0.998252	0.991364		41.25
0.95283	0.963093	0.979609	1.00778	0.988576	0.997892	0.993158		41.3333
0.945172	0.961469	0.974821	1.0086	0.986752	0.997844	0.992197		41.4167
								41.5
								41.5833
								41.6667
								41.75
								41.8333
								41.9167
								42
								42.0833
								42.1667
								42.25
								42.3333
								42.4167
								42.5
								42.5833
								42.6667
								42.75
								42.8333
								42.9167
								43
								43.0833
								43.1667
								43.25
								43.3333
								43.4167
								43.5
								43.5833
								43.6667
								43.75
								43.8333
								43.9167
								44
								44.0833
								44.1667
								44.25
								44.3333
								44.4167
								44.5

## Sheet: 16.02 KD_1
cilia#1	soma#1	cilia#2	soma#2	cilia	cilia	cilia
1.15633	1.08963	1.00278	0.998331	1.06012	1.04352	1.0711		0
1.12691	1.08931	0.996683	0.969356	1.07174	1.05723	1.08378		0.09
1.13564	1.09673	1.00193	0.974386	1.05907	1.05609	1.08868		0.173333
1.11383	1.07356	0.990976	0.973346	1.04453	1.0335	1.06783		0.256667
1.10631	1.07871	1.00214	0.986739	1.04381	1.04242	1.08072		0.34
1.11363	1.07934	1.01815	1.00752	1.06213	1.05882	1.08587		0.423333
1.12182	1.08485	1.03022	1.02705	1.05466	1.06697	1.08833		0.506667
1.10589	1.06685	1.01569	1.02015	1.01883	1.03903	1.04827		0.59
1.09142	1.07352	1.02318	1.0339	1.01891	1.02779	1.05191		0.673333			cilia#1	soma#1	cilia#2	soma#2	cilia	cilia	cilia
1.09333	1.06877	1.0406	1.04567	1.03086	1.02398	1.04865		0.756667		basal	0.998843	0.991653	0.985901	0.97292	0.995422	0.994136	0.996025
1.07858	1.05919	1.0289	1.04928	1.01393	1.01372	1.06481		0.84		TUG	1.01642	1.03776	1.00918	1.02642	1.08142	1.03304	1.00385
1.06687	1.05441	1.02469	1.04896	0.998322	1.01938	1.06742		0.923333		SST	1.01291	1.03825	1.02547	1.05086	1.08691	1.04342	1.0029
1.07986	1.05705	1.01896	1.01934	0.993003	1.02023	1.06339		1.00667		SST-	1.09752	1.10904	1.12973	1.19217	1.22873	1.13179	1.03147
1.08256	1.07529	0.987713	0.955758	1.00206	1.0182	1.0637		1.09		TUG-	1.1099	1.1543	1.14084	1.23855	1.25181	1.17003	1.03966
1.09321	1.09325	0.98998	0.957009	1.01801	1.04434	1.06255		1.17333		Fsk 10	1.16301	1.22475	1.18046	1.28951	1.30237	1.26476	1.10462
1.09106	1.09318	0.984254	0.964148	1.01938	1.03939	1.05601		1.25667
1.0969	1.09241	0.992992	0.978534	1.02714	1.03273	1.05306		1.34
1.06654	1.08781	1.00517	0.985267	1.02981	1.02784	1.04201		1.42333
1.08507	1.08916	1.00999	0.998586	1.02802	1.02805	1.0416		1.50667
1.06803	1.08613	1.0152	1.01336	1.02181	1.02505	1.04041		1.59
1.04379	1.0719	1.01129	1.00464	1.02337	1.0218	1.0328		1.67333
1.08361	1.09087	1.02402	1.00654	1.03682	1.03646	1.05177		1.75667
1.05192	1.06978	1.00108	0.991952	1.02575	1.02605	1.02678		1.84
1.06945	1.06506	1.01396	1.00687	1.04351	1.03265	1.04004		1.92333
1.04218	1.05834	1.02066	1.01661	1.03814	1.03559	1.04316		2.00667
1.04871	1.05819	1.01972	1.02862	1.04795	1.02227	1.03859		2.09
1.0324	1.04956	1.03272	1.03722	1.05733	1.02316	1.02979		2.17333
1.05298	1.04679	1.03153	1.04525	1.05407	1.01544	1.03125		2.25667
1.04822	1.04678	1.03921	1.0525	1.04595	1.02158	1.03702		2.34
1.03765	1.03846	1.03576	1.05569	1.03897	1.01579	1.02125		2.42333
1.04578	1.03805	1.0327	1.05808	1.01666	1.03736	1.03606		2.50667
1.03387	1.04265	1.04433	1.06479	1.04903	1.01665	1.02644		2.59
1.03695	1.03731	1.04154	1.06333	1.02243	1.01601	1.00714		2.67333
1.02996	1.0283	1.03557	1.06482	1.00931	1.01791	1.02295		2.75667
1.03733	1.02899	1.04056	1.06554	1.02678	1.00034	1.01189		2.84
1.02658	1.02924	1.03716	1.06003	1.02816	1.00775	1.02116		2.92333
1.02535	1.02482	1.03442	1.05488	1.04243	1.02749	1.0169		3.00667
1.00187	1.01976	1.02181	1.04687	1.0156	0.99517	1.01757		3.09
1.01717	1.01743	1.02218	1.04079	1.00606	1.00676	1.02036		3.17333
1.02491	1.02103	1.02207	1.03978	1.03207	1.00399	1.02186		3.25667
0.998973	1.01223	1.01073	1.02964	1.02394	0.997073	1.01743		3.34
0.99455	1.01668	1.01645	1.03152	1.02324	1.01121	1.01313		3.42333
0.996462	1.01469	1.01637	1.03015	1.01251	1.00769	1.00603		3.50667
1.00763	1.01797	1.02059	1.0307	1.02118	1.01259	1.00263		3.59
1.01636	1.0181	1.02439	1.03076	1.00774	1.02778	1.00989		3.67333
1.01156	1.01361	1.01357	1.02755	0.997328	1.00548	1.01219		3.75667
0.996631	1.01339	1.01809	1.03465	1.01984	1.01489	0.998041		3.84
1.00967	1.00792	1.01441	1.02968	1.00132	1.01885	1.01754		3.92333
1.00787	1.01035	1.01415	1.03068	1.00735	1.01101	1.00127		4.00667
1.02174	1.00267	1.01917	1.03013	0.983149	1.00914	0.986554		4.09
0.991355	1.01414	1.0288	1.03798	1.01328	1.01863	0.99423		4.17333
1.01552	1.00104	1.01439	1.02265	1.01245	0.998394	0.99173		4.25667
0.990769	0.99898	1.0086	1.01458	0.990553	0.996062	0.980067		4.34
1.01798	1.00469	1.01236	1.01259	0.995502	0.980742	1.00037		4.42333
0.968018	0.980027	0.977102	0.980079	0.977508	0.976808	0.969872		4.50667
1.00822	0.994706	1.00253	1.00324	0.995693	1.00487	0.996658		4.59
0.991334	0.993963	1.00139	0.99726	0.998472	0.998425	0.985437		4.67333
1.00008	0.987728	0.991831	0.997958	0.993853	0.996426	0.979871		4.75667
0.976104	0.993823	1.01058	1.00504	1.00619	0.996009	0.987836		4.84
0.989581	0.993322	1.00319	1.00357	1.00268	0.991625	0.985576		4.92333
0.992134	0.990563	1.01098	1.00674	1.00984	1.004	1.0064		5.00667
0.983283	0.993319	0.998865	1.00496	0.959559	1.00374	1.02303		5.09
0.996305	1.00257	1.00519	1.01153	0.989204	1.00614	1.00902		5.17333
0.987339	0.990265	0.951358	0.925058	0.988925	0.985541	1.01334		5.25667
1.00716	0.988534	0.953635	0.929144	0.982259	0.988352	1.01404		5.34
1.0064	0.988858	0.967643	0.941268	1.00427	0.997468	1.00539		5.42333
1.01412	0.992933	0.972795	0.944184	1.00011	0.991097	0.992704		5.50667
0.993045	0.990722	0.976292	0.955601	0.99192	0.998439	0.996134		5.59
1.00855	0.997278	0.976753	0.955471	1.00764	0.991651	0.993819		5.67333
0.987971	0.99526	0.977057	0.963084	0.979266	0.987804	1.00723		5.75667
0.989399	0.988784	0.994487	0.976702	0.992664	0.997586	1.00036		5.84
0.983018	0.98991	0.986246	0.980451	0.982177	0.988589	0.991599		5.92333
1.00852	0.988753	0.994839	0.993591	0.995388	0.991561	0.99656		6.00667
1.00744	0.99118	0.993086	0.992029	1.00095	0.990348	0.992153		6.09
1.00933	0.997237	1.00814	1.00169	1.01686	0.996912	0.994105		6.17333
0.979486	0.987266	0.99757	0.998049	0.978388	1.00404	0.986222		6.25667
0.99688	0.989525	0.993245	1.00224	0.995343	0.991045	1.00293		6.34
0.994249	0.991452	1.00381	1.00394	1.00439	0.992204	0.99119		6.42333
0.998684	0.988694	1.00786	1.00978	0.986438	0.99792	1.00024		6.50667
0.997851	1.00544	1.02979	1.02908	1.017	1.01588	1.01509		6.59
1.00842	0.99263	1.01284	1.01587	1.00189	0.999073	0.994928		6.67333
0.990282	0.989886	1.00767	1.01721	0.986499	1.00132	0.992706		6.75667
0.980005	0.993097	1.01524	1.02032	0.992847	1.00573	0.991743		6.84
1.00622	0.988515	1.00709	1.01752	1.00155	0.997137	1.00299		6.92333
0.976552	0.988444	1.00511	1.0081	0.977498	0.993392	0.989014		7.00667
1.00311	0.993076	1.00444	1.01136	0.995704	1.00349	0.999163		7.09
0.994591	0.99622	1.00707	1.01134	1.01371	1.00706	1.00801		7.17333
0.967132	0.981983	1.00453	1.00703	1.00461	1.01006	0.980494		7.25667
1.00128	0.997245	1.00934	1.01379	1.02384	1.01238	1.01496		7.34
1.01398	0.992318	1.00984	1.01503	1.02423	1.02578	1.00893		7.42333
0.992563	0.997898	1.00706	1.01809	1.0055	0.991586	1.00679		7.50667
0.998665	1.00255	1.01058	1.02009	1.02291	1.00793	1.00703		7.59
0.99543	0.990301	1.00238	1.01045	1.00814	0.987574	0.994902		7.67333
0.993516	0.996008	1.00375	1.0145	0.99841	1.00559	0.981045		7.75683
0.997847	1.00074	1.02138	1.01662	1.02778	0.998916	0.967162		7.84017
0.989218	1.00082	1.00354	1.0115	1.03158	1.00104	0.980103		7.9235
0.978074	1.00275	1.01672	1.01474	1.02614	1.01515	0.986035		8.00683
1.00795	0.999115	1.01669	1.01165	1.03313	1.00326	0.973195		8.09017
0.996968	1.00237	1.01771	1.02241	1.02751	0.993592	1.01218		8.1735
1.00021	0.99721	1.01322	1.01371	1.02235	0.992135	0.990181		8.25683
0.984404	1.00684	1.00956	1.01894	1.02336	1.00741	0.993158		8.34017
1.00729	1.00503	1.01231	1.02014	1.00903	0.996061	1.00597		8.4235
1.01138	1.0154	1.0139	1.02187	1.02263	1.01012	0.993385		8.50683
0.998301	1.00814	1.00893	1.01524	1.03086	1.01618	0.984021		8.59017
0.989392	1.01169	1.01161	1.01723	1.03086	1.00742	0.978249		8.6735
0.993612	1.01098	1.01056	1.01841	1.01058	0.997843	0.991993		8.75683
1.00907	1.00916	1.01529	1.02269	1.03616	1.02054	0.99965		8.84017
1.01038	1.01922	1.02047	1.02991	1.01015	1.02087	1.00736		8.9235
0.997442	1.01255	1.01116	1.02406	1.02228	1.00677	0.993964		9.00683
1.01878	1.0176	1.01416	1.03335	1.04997	1.01484	0.999057		9.09017
1.01193	1.02127	1.0101	1.03389	1.03876	1.01563	1.00218		9.1735
0.998362	1.02047	1.01465	1.03512	1.03166	1.00855	0.988438		9.25683
0.995765	1.02519	1.00852	1.03271	1.03725	1.01058	1.00357		9.34017
0.999416	1.0232	1.01249	1.03256	1.04152	1.0217	1.01193		9.4235
0.983475	1.02006	1.00151	1.03044	1.03975	1.01769	1.01155		9.50683
1.00283	1.0236	1.0039	1.02856	1.03503	1.01895	1.01459		9.59017
1.01536	1.02477	1.00231	1.02959	1.06223	1.02391	1.00057		9.6735
1.01101	1.0251	1.00628	1.03582	1.06255	1.01716	1.01201		9.75683
1.00339	1.01824	0.999186	1.02876	1.05081	1.01786	0.989477		9.84017
1.01171	1.02039	0.999668	1.02571	1.06537	1.02781	1.0033		9.9235
1.0027	1.02541	1.00809	1.02656	1.04035	1.01477	1.00699		10.0068
1.01477	1.02204	0.99309	1.02945	1.06399	1.01095	0.997238		10.0902
1.00027	1.02537	1.00518	1.03218	1.05258	1.03187	1.0151		10.1735
1.00832	1.02422	0.99979	1.03105	1.05124	1.02897	1.01043		10.2568
0.990503	1.02349	0.998668	1.0303	1.0537	1.02929	0.999647		10.3402
0.984141	1.02755	1.00034	1.03015	1.05424	1.01744	1.00656		10.4235
0.993002	1.02657	1.00071	1.03099	1.05672	1.02409	1.00274		10.5068
1.00476	1.03007	1.00535	1.0352	1.04813	1.03655	1.00546		10.5902
1.01775	1.03445	1.00658	1.03948	1.05752	1.03592	1.01189		10.6735
1.01623	1.03048	1.00808	1.03626	1.05376	1.02181	1.00024		10.7568
1.00294	1.02206	0.997276	1.03219	1.03699	1.0294	0.989256		10.8402
1.0123	1.03568	1.01168	1.04088	1.05446	1.03258	0.997291		10.9235
1.00654	1.0338	0.997299	1.03561	1.02684	1.01223	0.979241		11.0068
1.0243	1.03673	1.00996	1.04174	1.05621	1.02574	1.00113		11.0902
1.01173	1.04065	1.01245	1.04658	1.07455	1.04101	1.0073		11.1735
1.03273	1.05327	1.02007	1.0569	1.09368	1.04675	1.01643		11.2568
1.01791	1.03771	1.00711	1.03044	1.08648	1.03615	1.01182		11.3402
1.01582	1.03687	0.983203	0.996745	1.06718	1.01602	0.984389		11.4235
1.01647	1.04138	0.989203	1.00365	1.07471	1.04465	0.999833		11.5068
1.02876	1.03939	0.987389	1.00278	1.08035	1.03326	0.999103		11.5902
1.01108	1.03785	0.982395	1.00308	1.07689	1.03879	0.99964		11.6735
1.01054	1.0399	0.985869	0.998456	1.07003	1.02968	1.01115		11.7568
1.01764	1.03889	0.987806	1.00439	1.08279	1.03174	1.00828		11.8402
1.02903	1.03999	0.992526	1.0072	1.07675	1.02711	0.991347		11.9235
1.02277	1.0399	0.993266	1.01576	1.09437	1.03235	1.00218		12.0068
1.01313	1.03611	0.994844	1.01803	1.06791	1.02414	1.00577		12.0902
1.01126	1.03544	1.00244	1.02494	1.08837	1.02485	1.00274		12.1735
1.02075	1.04129	1.0167	1.03322	1.08623	1.05021	1.00547		12.2568
1.01467	1.03668	1.00612	1.03315	1.08979	1.03735	1.01752		12.3402
1.01647	1.03616	1.0085	1.03392	1.08215	1.04024	1.00394		12.4235
1.01173	1.04044	1.01222	1.04039	1.09006	1.03477	1.00829		12.5068
1.01202	1.03697	1.01535	1.03877	1.07913	1.02795	1.00867		12.5902
1.02236	1.04274	1.02031	1.04567	1.07764	1.03279	0.992615		12.6735
1.01923	1.03793	1.02044	1.04568	1.08922	1.01728	1.00718		12.7568
1.0218	1.03757	1.02664	1.04865	1.06989	1.04454	1.01691		12.8402
1.01778	1.03527	1.02679	1.05382	1.08705	1.04055	0.999181		12.9235
1.02236	1.03945	1.02294	1.05284	1.08508	1.05207	1.00356		13.0068
1.02364	1.03562	1.01549	1.04966	1.07701	1.056	1.00681		13.0902
1.01178	1.03225	1.02485	1.05451	1.09571	1.04087	0.994767		13.1735
1.01915	1.04264	1.02881	1.05921	1.1044	1.05188	1.01348		13.2568
1.02402	1.03852	1.02502	1.06228	1.09571	1.0508	1.0107		13.3402
1.01593	1.04363	1.0287	1.06153	1.08853	1.04126	0.990601		13.4235
1.02113	1.03726	1.03503	1.06197	1.08566	1.04334	1.00802		13.5068
1.00859	1.04104	1.03279	1.06234	1.08145	1.04393	0.99482		13.5902
1.0228	1.03327	1.03487	1.06102	1.10155	1.04838	1.00544		13.6735
1.01395	1.03715	1.03547	1.06089	1.09754	1.03361	0.995319		13.7568
1.02021	1.03745	1.0351	1.06031	1.08534	1.05999	1.00841		13.8402
1.02756	1.0449	1.04308	1.07205	1.10146	1.06801	1.01267		13.9235
1.02559	1.04707	1.0417	1.0689	1.09012	1.05429	1.00678		14.0068
1.0205	1.03275	1.0314	1.05964	1.08937	1.01422	0.992674		14.0902
1.01814	1.03373	1.03244	1.06398	1.09047	1.03114	1.00007		14.1735
1.00576	1.03276	1.03371	1.06693	1.11488	1.04672	0.991889		14.2568
1.01358	1.03178	1.03354	1.07072	1.11729	1.0441	1.00433		14.3402
0.991801	1.03166	1.03066	1.06537	1.10379	1.0326	0.999102		14.4235
1.00608	1.03906	1.04273	1.06902	1.09881	1.04452	1.00994		14.5068
1.0079	1.03677	1.04256	1.06884	1.10629	1.03934	1.0003		14.5902
1.01666	1.04028	1.04132	1.07341	1.10577	1.03954	1.00786		14.6735
1.01666	1.04105	1.04716	1.0744	1.10939	1.03355	1.01406		14.7568
1.01936	1.02843	1.03359	1.06241	1.09648	1.03212	1.01185		14.8402
1.02594	1.04394	1.04557	1.07609	1.12527	1.04835	1.0131		14.9235
1.01149	1.03816	1.04803	1.07723	1.12587	1.02266	0.997879		15.0068
1.02546	1.04372	1.04566	1.07336	1.13554	1.03989	0.993216		15.0902
1.01436	1.03665	1.03872	1.07284	1.11241	1.03279	1.00176		15.1735
1.03153	1.041	1.03997	1.08003	1.11928	1.0459	1.0015		15.2568
1.0302	1.04206	1.04905	1.08552	1.12898	1.04606	1.00243		15.3402
1.02224	1.04675	1.06289	1.09161	1.11805	1.02998	1.00038		15.4235
1.02727	1.04641	1.04635	1.07996	1.11601	1.03369	1.00162		15.5068
1.03582	1.04767	1.05983	1.08648	1.10752	1.02627	1.01251		15.5902
1.02181	1.04261	1.05372	1.0814	1.1059	1.03701	1.01501		15.6735
1.01371	1.04827	1.05721	1.0818	1.14575	1.04626	0.999987		15.7568
1.01854	1.04751	1.05805	1.0822	1.11757	1.02349	1.01135		15.8402
1.02351	1.03906	1.04777	1.08359	1.12728	1.03744	0.994659		15.9235
1.03051	1.04613	1.05588	1.08782	1.11991	1.03479	0.997854		16.0068
1.00637	1.04212	1.04784	1.08344	1.12431	1.03146	0.994489		16.0902
1.02086	1.04854	1.05347	1.08386	1.12899	1.06614	1.01256		16.1735
1.02939	1.04381	1.04362	1.08241	1.11978	1.05116	0.997716		16.2568
1.03695	1.04824	1.053	1.08573	1.12252	1.046	1.01477		16.3402
1.00617	1.04766	1.04358	1.09104	1.12372	1.06488	0.996928		16.4235
1.04683	1.05099	1.04336	1.09077	1.13212	1.05769	0.998213		16.5068
1.04064	1.04858	1.04796	1.09262	1.11347	1.04812	0.998835		16.5902
1.02604	1.04941	1.04982	1.09424	1.13187	1.05521	1.00556		16.6735
1.02943	1.05499	1.05553	1.09408	1.12695	1.06392	1.01204		16.7568
1.02238	1.04736	1.05876	1.0953	1.13857	1.04858	1.01652		16.8402
1.04091	1.05495	1.06271	1.10073	1.13566	1.05357	1.01056		16.9235
1.0457	1.0564	1.04972	1.09967	1.11907	1.06543	1.02556		17.0068
1.01763	1.04985	1.05869	1.09864	1.11536	1.05498	1.02794		17.0902
1.01532	1.055	1.05984	1.10126	1.11727	1.04535	1.02282		17.1735
1.02646	1.05492	1.05762	1.10189	1.11531	1.0514	1.01641		17.2568
1.02986	1.06164	1.06168	1.10514	1.13879	1.04965	1.02848		17.3402
1.02647	1.05561	1.05557	1.10225	1.12478	1.04067	1.01626		17.4235
1.05162	1.06376	1.06521	1.11012	1.13907	1.07116	1.02879		17.5068
1.03731	1.05656	1.05642	1.09942	1.13835	1.05247	1.01787		17.5902
1.03747	1.0596	1.06617	1.10635	1.13514	1.05486	1.02537		17.6735
1.02936	1.0559	1.06281	1.10551	1.13909	1.06587	1.01905		17.7568
1.03438	1.05968	1.06384	1.10773	1.11905	1.05414	1.0176		17.8402
1.0502	1.06211	1.06578	1.11274	1.13024	1.04465	1.00851		17.9235
1.05461	1.064	1.06951	1.11612	1.15228	1.05832	1.02028		18.0068
1.05521	1.05813	1.06647	1.11329	1.13127	1.06862	1.01433		18.0902
1.02491	1.06351	1.06692	1.11767	1.14919	1.05706	1.03203		18.1735
1.04923	1.06404	1.07148	1.11825	1.12712	1.06426	1.00712		18.2568
1.03453	1.05984	1.06779	1.11672	1.13391	1.07197	1.0114		18.3402
1.02414	1.05634	1.06969	1.11487	1.13618	1.06614	1.01052		18.4235
1.04228	1.05957	1.06454	1.1154	1.13317	1.06001	1.00494		18.5068
1.04312	1.05796	1.07015	1.1143	1.13389	1.06743	1.01539		18.5902
1.03662	1.06053	1.067	1.11169	1.12802	1.07027	1.00326		18.6735
1.0506	1.06187	1.07065	1.11831	1.15433	1.07567	1.0222		18.7568
1.03663	1.05964	1.07533	1.12462	1.14724	1.08122	1.00387		18.8402
1.04943	1.06393	1.07945	1.12131	1.13868	1.06699	1.01173		18.9235
1.04622	1.05898	1.07437	1.12492	1.10999	1.05101	0.997451		19.0068
1.06731	1.06784	1.07911	1.12812	1.14541	1.06742	1.01434		19.0902
1.05359	1.06534	1.07979	1.12886	1.13269	1.06694	1.01281		19.1735
1.0532	1.06708	1.08317	1.12624	1.13456	1.0797	1.01854		19.2568
1.05129	1.061	1.0858	1.1256	1.14348	1.07459	1.01577		19.3402
1.05483	1.06552	1.08388	1.13017	1.14739	1.07841	1.01798		19.4235
1.06311	1.07292	1.08537	1.12934	1.14038	1.09525	1.01498		19.5068
1.02773	1.0737	1.08235	1.13046	1.14093	1.07817	1.02878		19.5902
1.05348	1.0772	1.08861	1.13217	1.12377	1.08233	1.01734		19.6735
1.05537	1.07299	1.08066	1.12969	1.16634	1.07207	1.00113		19.7568
1.07079	1.07851	1.09547	1.14304	1.15267	1.07633	1.01084		19.8402
1.0452	1.07344	1.08546	1.13569	1.17164	1.06943	1.02585		19.9235
1.07186	1.07203	1.09482	1.14343	1.17041	1.07717	1.01295		20.0068
1.06346	1.07506	1.09244	1.14376	1.15515	1.07768	1.01297		20.0902
1.06088	1.07719	1.08824	1.1461	1.15082	1.08599	1.01958		20.1735
1.06308	1.08628	1.10008	1.14998	1.16336	1.08808	1.01275		20.2568
1.07995	1.07789	1.10025	1.14954	1.153	1.08832	1.03138		20.3402
1.05553	1.07684	1.09652	1.14749	1.15442	1.09335	1.02085		20.4235
1.06629	1.08163	1.10159	1.14799	1.15524	1.09218	1.00194		20.5068
1.05432	1.07342	1.09111	1.14735	1.16432	1.08546	1.00937		20.5902
1.07587	1.07452	1.10147	1.14588	1.16429	1.09356	1.02713		20.6735
1.07702	1.07796	1.09927	1.15435	1.17317	1.0981	1.02268		20.7568
1.06774	1.08272	1.10982	1.15289	1.16463	1.10274	1.02154		20.8402
1.06982	1.08088	1.10218	1.14972	1.1757	1.1085	1.02147		20.9235
1.06648	1.08188	1.10237	1.15457	1.18024	1.07248	1.0141		21.0068
1.06328	1.07398	1.09403	1.15421	1.17798	1.10505	1.01876		21.0902
1.07103	1.08681	1.10519	1.15656	1.17047	1.09691	1.01387		21.1735
1.08064	1.08866	1.1084	1.15697	1.1727	1.09041	1.0169		21.2568
1.06583	1.0821	1.10735	1.15458	1.17008	1.09152	1.02115		21.3402
1.06771	1.07766	1.10587	1.15495	1.1985	1.09834	1.00982		21.4235
1.05904	1.08374	1.10261	1.15694	1.19333	1.08836	1.01915		21.5068
1.0634	1.08726	1.10929	1.15876	1.19411	1.09798	1.01913		21.5902
1.07713	1.08517	1.1008	1.15751	1.1857	1.09087	1.00931		21.6735
1.08907	1.09057	1.10549	1.15983	1.18829	1.09531	1.03103		21.7568
1.07267	1.08323	1.09973	1.15651	1.18688	1.08953	1.02719		21.8402
1.06168	1.09279	1.10519	1.16192	1.19345	1.10251	1.02701		21.9235
1.07478	1.09329	1.11288	1.16864	1.19002	1.10853	1.03052		22.0068
1.07143	1.09243	1.10963	1.16487	1.19304	1.09105	1.02534		22.0902
1.057	1.08616	1.11713	1.16599	1.20229	1.09972	1.02036		22.1735
1.08047	1.09286	1.11555	1.1693	1.20511	1.10993	1.03044		22.2568
1.09336	1.09584	1.11554	1.17337	1.19904	1.10454	1.01912		22.3402
1.08604	1.09208	1.1218	1.17064	1.21416	1.10815	1.04064		22.4235
1.08086	1.09601	1.10938	1.16854	1.20832	1.10891	1.02336		22.5068
1.06783	1.09287	1.11681	1.17185	1.20643	1.10199	1.02713		22.5902
1.09812	1.10305	1.11392	1.17336	1.22272	1.11316	1.01919		22.6735
1.0935	1.09766	1.12193	1.17622	1.21787	1.10781	1.04067		22.7568
1.09566	1.1008	1.1123	1.17547	1.22024	1.09741	1.02858		22.8402
1.08179	1.10025	1.10452	1.1742	1.2105	1.10762	1.03534		22.9235
1.06594	1.10269	1.11464	1.17552	1.21211	1.11417	1.03039		23.0068
1.08529	1.10323	1.11902	1.17413	1.18356	1.1002	1.03029		23.0902
1.07305	1.1003	1.1216	1.1762	1.20528	1.12156	1.0316		23.1735
1.09163	1.10178	1.12167	1.17672	1.19356	1.122	1.01763		23.2568
1.09708	1.09792	1.1124	1.17814	1.21224	1.11121	1.03884		23.3402
1.07483	1.09347	1.11283	1.17178	1.21731	1.11429	1.03607		23.4235
1.0919	1.10426	1.11722	1.17892	1.20203	1.1122	1.03682		23.5068
1.10528	1.10786	1.11314	1.1807	1.22267	1.1219	1.02785		23.5902
1.09654	1.10193	1.11295	1.1784	1.20809	1.12789	1.03816		23.6735
1.08097	1.10753	1.1264	1.18328	1.21754	1.13032	1.02697		23.7568
1.08103	1.10481	1.12256	1.185	1.20822	1.12133	1.04397		23.8402
1.08977	1.10576	1.11979	1.17958	1.21384	1.11816	1.03189		23.9235
1.09684	1.11065	1.11298	1.18183	1.21299	1.13188	1.0323		24.0068
1.09346	1.10442	1.12016	1.18038	1.21405	1.11601	1.01936		24.0902
1.08324	1.11105	1.12857	1.18902	1.23442	1.12946	1.0202		24.1735
1.10911	1.10785	1.12486	1.1846	1.21354	1.13069	1.03254		24.2568
1.09105	1.10876	1.12296	1.18525	1.22913	1.12907	1.0267		24.3402
1.09431	1.10226	1.13153	1.18726	1.23826	1.12613	1.02306		24.4235
1.09234	1.11239	1.12358	1.18553	1.22386	1.12949	1.03065		24.5068
1.10987	1.11243	1.12934	1.18781	1.20663	1.13344	1.02378		24.5902
1.11747	1.11395	1.12987	1.18958	1.23338	1.13016	1.03877		24.6735
1.08373	1.10482	1.12821	1.18824	1.23828	1.13099	1.03931		24.7568
1.08755	1.11064	1.13256	1.19022	1.23472	1.13193	1.01741		24.8402
1.11516	1.10627	1.13	1.19339	1.23104	1.12329	1.03647		24.9235
1.08771	1.11173	1.1301	1.19492	1.23339	1.13518	1.04225		25.0068
1.08447	1.10834	1.13239	1.19667	1.21865	1.13917	1.02751		25.0902
1.08988	1.11444	1.12975	1.19444	1.23849	1.14208	1.03164		25.1735
1.10739	1.10495	1.13222	1.1927	1.24532	1.13163	1.02673		25.2568
1.08019	1.10743	1.12942	1.19308	1.23999	1.14692	1.0223		25.3402
1.1096	1.11461	1.12206	1.19531	1.2343	1.1405	1.03724		25.4235
1.08089	1.10951	1.12404	1.194	1.2434	1.13283	1.03217		25.5068
1.07939	1.10693	1.12944	1.19392	1.24467	1.13511	1.03156		25.5902
1.07885	1.1073	1.12102	1.19688	1.23096	1.14101	1.04561		25.6735
1.06507	1.11443	1.13759	1.19916	1.26066	1.13781	1.0395		25.7568
1.08004	1.11984	1.13237	1.2008	1.25314	1.12223	1.04063		25.8402
1.09338	1.11746	1.13096	1.20054	1.25776	1.13965	1.03958		25.9235
1.06458	1.11255	1.13338	1.20062	1.24534	1.13337	1.03469		26.0068
1.0832	1.12183	1.12825	1.20289	1.2499	1.1379	1.02785		26.0902
1.08865	1.11495	1.12315	1.19674	1.22276	1.12767	1.02727		26.1735
1.09811	1.1182	1.13368	1.2033	1.24516	1.14197	1.03574		26.2568
1.0783	1.11242	1.13009	1.20174	1.25054	1.12653	1.0317		26.3402
1.09012	1.11556	1.13644	1.20509	1.25758	1.12682	1.03456		26.4235
1.10453	1.10896	1.1351	1.20039	1.23627	1.12189	1.03093		26.5068
1.07968	1.11354	1.12754	1.20499	1.24516	1.13678	1.04174		26.5902
1.07662	1.11571	1.13869	1.20469	1.24983	1.12437	1.03703		26.6735
1.07476	1.1154	1.12977	1.20496	1.23957	1.14577	1.0391		26.7568
1.08705	1.11909	1.13709	1.20423	1.24631	1.13203	1.03769		26.8402
1.09097	1.11462	1.13313	1.20817	1.25404	1.14647	1.03518		26.9235
1.09734	1.11681	1.13613	1.20618	1.25157	1.13799	1.03877		27.0068
1.08121	1.11356	1.14084	1.20292	1.23963	1.12859	1.03783		27.0902
1.08173	1.1148	1.13662	1.20762	1.2539	1.14801	1.03355		27.1735
1.11284	1.11236	1.13861	1.20503	1.24892	1.12649	1.02924		27.2568
1.0868	1.11313	1.13206	1.20278	1.23638	1.13735	1.02055		27.3402
1.10414	1.11895	1.12278	1.21194	1.2386	1.13535	1.01855		27.4235
1.07888	1.11482	1.12599	1.2069	1.24926	1.13385	1.03643		27.5068
1.07486	1.11973	1.12379	1.21211	1.22572	1.13665	1.03683		27.5902
1.08776	1.12212	1.14458	1.22035	1.24898	1.14194	1.0428		27.6735
1.09746	1.11859	1.13602	1.21003	1.2323	1.14879	1.03596		27.7568
1.09808	1.1116	1.12315	1.20604	1.23896	1.13889	1.0289		27.8402
1.09202	1.11517	1.12572	1.20398	1.22341	1.13498	1.04004		27.9235
1.08665	1.11582	1.13783	1.21042	1.2363	1.12851	1.02347		28.0068
1.09309	1.11641	1.13117	1.20707	1.23258	1.13871	1.04105		28.0902
1.10762	1.11285	1.13504	1.20857	1.21484	1.13038	1.0358		28.1735
1.09613	1.11163	1.12502	1.20649	1.21991	1.1281	1.02125		28.2568
1.10379	1.12062	1.13098	1.2073	1.24029	1.1353	1.03129		28.3402
1.10109	1.11434	1.13525	1.20932	1.24772	1.13212	1.03922		28.4235
1.09986	1.11988	1.13826	1.21199	1.23794	1.15187	1.03505		28.5068
1.10333	1.11683	1.1287	1.21221	1.21942	1.13371	1.02279		28.5902
1.11608	1.12137	1.13268	1.2121	1.22805	1.14655	1.03231		28.6735
1.08883	1.11878	1.12967	1.21175	1.21176	1.1565	1.03129		28.7568
1.1193	1.12481	1.13527	1.2141	1.22768	1.14213	1.0255		28.8402
1.09996	1.1239	1.13366	1.21496	1.22647	1.15534	1.0224		28.9235
1.0776	1.13088	1.13823	1.21397	1.22382	1.13934	1.02949		29.0068
1.08345	1.12678	1.13993	1.22015	1.25165	1.14706	1.0332		29.0902
1.10677	1.13213	1.12814	1.2191	1.24741	1.16479	1.02662		29.1735
1.09215	1.13647	1.13249	1.22065	1.24643	1.15329	1.04287		29.2568
1.11095	1.13507	1.12382	1.21189	1.25966	1.15168	1.03095		29.3402
1.08888	1.14109	1.12616	1.22415	1.26504	1.16975	1.04756		29.4235
1.09673	1.13826	1.13166	1.23009	1.24298	1.16995	1.04461		29.5068
1.12483	1.15015	1.1421	1.23323	1.2498	1.1716	1.04023		29.5902
1.08845	1.14754	1.13681	1.23502	1.23864	1.16481	1.031		29.6735
1.10858	1.14942	1.14197	1.23536	1.25616	1.15951	1.03615		29.7568
1.10753	1.15318	1.13679	1.24298	1.2701	1.17742	1.03603		29.8402
1.0984	1.15186	1.14289	1.24207	1.25	1.18195	1.03749		29.9235
1.11636	1.1567	1.1456	1.24195	1.26234	1.16898	1.02653		30.0068
1.11555	1.15496	1.14573	1.2394	1.2441	1.16284	1.0353		30.0902
1.13033	1.15413	1.1432	1.24147	1.25955	1.16118	1.03858		30.1735
1.12784	1.15134	1.14283	1.23708	1.2436	1.1698	1.04037		30.2568
1.12726	1.16582	1.14877	1.24144	1.23246	1.16958	1.04309		30.3402
1.10512	1.16502	1.15065	1.24457	1.25518	1.19205	1.04923		30.4235
1.10719	1.16571	1.14755	1.24591	1.25889	1.1717	1.04446		30.5068
1.11848	1.1593	1.13122	1.24	1.24901	1.18001	1.03985		30.5902
1.09686	1.16426	1.13953	1.24215	1.25104	1.14935	1.0441		30.6735
1.11731	1.16848	1.15158	1.2475	1.25931	1.18625	1.04601		30.7568
1.12301	1.17304	1.14441	1.25303	1.25923	1.17128	1.04346		30.8402
1.12585	1.17403	1.15017	1.25541	1.24887	1.18615	1.0395		30.9235
1.11907	1.17749	1.15644	1.26465	1.24965	1.19505	1.05215		31.0068
1.13564	1.18114	1.15387	1.25994	1.24441	1.20137	1.05835		31.0902
1.13763	1.19336	1.16334	1.27081	1.26187	1.22575	1.08023		31.1735
1.14411	1.20307	1.16386	1.27287	1.27563	1.24656	1.09695		31.2568
1.1396	1.19987	1.16814	1.27218	1.27344	1.23772	1.09757		31.3402
1.14226	1.2072	1.16835	1.27031	1.30662	1.24394	1.09228		31.4235
1.1506	1.217	1.17672	1.27728	1.3064	1.23897	1.08949		31.5068
1.16079	1.22346	1.18336	1.28109	1.27917	1.26723	1.08793		31.5902
1.17288	1.21563	1.15754	1.27805	1.28181	1.23176	1.09689		31.6735
1.15286	1.21826	1.17277	1.27695	1.29284	1.23677	1.075		31.7568
1.16396	1.22226	1.16021	1.27127	1.28813	1.23062	1.08674		31.8402
1.16752	1.2245	1.18395	1.27822	1.30057	1.25766	1.10316		31.9235
1.14238	1.22184	1.16534	1.27457	1.3032	1.25908	1.10168		32.0068
1.15181	1.22864	1.16729	1.28154	1.29569	1.24626	1.10692		32.0902
1.1688	1.22639	1.1693	1.28224	1.30289	1.25039	1.11696		32.1735
1.16084	1.22418	1.17771	1.2869	1.29466	1.24605	1.09633		32.2568
1.18791	1.22548	1.17752	1.28515	1.30263	1.23046	1.10378		32.3402
1.13551	1.21845	1.17217	1.28629	1.31068	1.255	1.08857		32.4235
1.17986	1.22808	1.17931	1.28474	1.29457	1.26473	1.09816		32.5068
1.15298	1.22709	1.17025	1.28582	1.30225	1.23801	1.07063		32.5902
1.19324	1.23792	1.20604	1.31046	1.31561	1.26637	1.1168		32.6735
1.14879	1.21099	1.17551	1.27855	1.28435	1.23846	1.09807		32.7568
1.14936	1.22215	1.18134	1.28985	1.29472	1.24686	1.10821		32.8402
1.16425	1.22273	1.17804	1.29078	1.31595	1.23977	1.08946		32.9235
1.16032	1.22337	1.18347	1.29233	1.29152	1.23542	1.09966		33.0068
1.1601	1.23185	1.18374	1.29378	1.29821	1.26457	1.11349		33.0902
1.15987	1.22384	1.18163	1.29116	1.30112	1.24818	1.10721		33.1735
1.17193	1.22619	1.18019	1.28601	1.2881	1.24663	1.09595		33.2568
1.1806	1.22508	1.19002	1.29221	1.30189	1.26308	1.11195		33.3402
1.15644	1.21711	1.18274	1.28815	1.31401	1.24438	1.10832		33.4235
1.16208	1.22173	1.18407	1.28736	1.29411	1.25887	1.10554		33.5068
1.15589	1.22542	1.1787	1.28928	1.30138	1.2606	1.10244		33.5902
1.14928	1.2322	1.18857	1.29627	1.29848	1.27553	1.1079		33.6735
1.14431	1.22248	1.17789	1.28649	1.29412	1.25471	1.09606		33.7568
1.15541	1.21622	1.17785	1.28743	1.30177	1.25207	1.09885		33.8402
1.14681	1.21944	1.18227	1.28719	1.30776	1.25822	1.10344		33.9235
1.15799	1.22048	1.17495	1.28531	1.30032	1.2447	1.09947		34.0068
1.14912	1.23239	1.18763	1.29816	1.31947	1.26246	1.10024		34.0902
1.15153	1.21378	1.16951	1.27901	1.29839	1.2481	1.07028		34.1735
1.159	1.23136	1.18587	1.28908	1.30725	1.2702	1.09347		34.2568
1.17136	1.21772	1.17241	1.28563	1.28921	1.26333	1.10602		34.3402
1.16041	1.22407	1.18108	1.28429	1.2784	1.25885	1.07589		34.4235
1.14875	1.21742	1.17631	1.27937	1.3101	1.25641	1.07391		34.5068
1.16812	1.22056	1.17812	1.28666	1.31028	1.24629	1.09037		34.5902
1.16867	1.2211	1.17724	1.29235	1.33202	1.27065	1.09378		34.6735
1.15243	1.21731	1.17664	1.2901	1.31506	1.2656	1.09542		34.7568
1.15944	1.21428	1.1806	1.29115	1.28033	1.26084	1.10488		34.8402
1.17332	1.21832	1.18464	1.2904	1.29041	1.26476	1.09684		34.9235
1.16997	1.21426	1.17267	1.28208	1.30254	1.25648	1.08747		35.0068
1.15837	1.21444	1.17466	1.28482	1.31051	1.25432	1.09262		35.0902
1.13849	1.2065	1.16242	1.26838	1.29596	1.24037	1.09088		35.1735
1.15482	1.21153	1.171	1.28286	1.2881	1.24009	1.10011		35.2568
1.17391	1.21779	1.17264	1.28431	1.31628	1.25087	1.10667		35.3402
1.15408	1.21259	1.17947	1.28687	1.29824	1.27352	1.12355		35.4235
1.14841	1.21539	1.16198	1.28536	1.31551	1.2658	1.09771		35.5068
1.16205	1.20664	1.17591	1.28596	1.30245	1.2693	1.11274		35.5902
1.14911	1.21443	1.17735	1.28459	1.3155	1.25297	1.11728		35.6735
1.17755	1.21991	1.19115	1.29608	1.30782	1.27612	1.11715		35.7568

## Sheet: 16.02 KD_2
cilia#1	soma#1	cilia#2	soma#2	cilia#3	soma#3	cilia	cilia	soma	soma
0.683553	0.726371	1.01196	0.852796	0.634658	0.794754	0.829118	0.743958	0.738179	0.786078		0
1.07034	1.14877	1.03062	1.06385	1.20453	1.12314	1.03623	1.0679	1.32097	1.03717		0.09
1.07958	1.14737	1.01805	1.05555	1.19901	1.12499	1.02835	1.06237	1.31979	1.03539		0.173333
1.0749	1.1454	1.03679	1.06223	1.20063	1.12423	1.02405	1.03799	1.32258	1.03878		0.256667
1.07053	1.13669	1.01923	1.05459	1.19231	1.12318	1.02152	1.03643	1.30815	1.0318		0.34
1.07619	1.13403	1.02254	1.05831	1.19394	1.11892	1.02255	1.03439	1.30725	1.02584		0.423333
1.07495	1.12868	1.02271	1.05449	1.20249	1.1231	1.0288	1.02782	1.29965	1.033		0.506667			cilia#1	soma#1	cilia#2	soma#2	cilia#3	soma#3	cilia	cilia	soma	soma
1.09268	1.14489	1.04134	1.06263	1.22061	1.13154	1.03779	1.02115	1.314	1.04404		0.59		basal	1.00034	0.985398	1.00496	0.997395	0.993966	0.994025	0.989669	1.00886	0.993283	0.997491
1.06231	1.11179	1.01643	1.04207	1.1952	1.11059	1.0171	1.01543	1.24864	1.02598		0.673333		TUG	1.05499	1.03269	1.04101	1.03296	1.01025	1.00694	0.972512	1.05241	1.08485	1.04529
1.06145	1.11123	1.01423	1.04554	1.17757	1.11327	1.00791	1.0316	1.22971	1.02317		0.756667		SST	1.06187	1.02788	1.03357	1.01373	0.997797	1.00101	0.921316	1.05531	1.07049	1.04164
1.05746	1.10471	1.01295	1.04275	1.21182	1.11316	1.01914	1.04474	1.19523	1.02863		0.84		SST-	1.17784	1.10762	1.09083	1.06372	1.0874	1.03226	0.982637	1.19071	1.24582	1.09509
1.05239	1.0978	1.01581	1.04384	1.17255	1.11053	1.00594	1.04038	1.16523	1.01622		0.923333		TUG-	1.2248	1.15398	1.09562	1.09166	1.14624	1.05724	1.02613	1.26166	1.37853	1.1077
1.03754	1.08917	1.01323	1.04287	1.1771	1.10938	1.00775	1.02978	1.13672	1.01964		1.00667		Fsk 10	1.25036	1.19683	1.11171	1.14616	1.1969	1.07875	1.07942	1.35534	1.54469	1.12351
1.03944	1.08936	1.01226	1.03586	1.18104	1.1102	1.00266	1.03099	1.13061	1.02068		1.09
1.0509	1.09306	1.0387	1.04225	1.19668	1.11336	1.00523	1.03959	1.12294	1.02882		1.17333
1.05561	1.08686	1.0305	1.03648	1.1776	1.11156	1.01209	1.032	1.09963	1.02195		1.25667
1.04387	1.08367	1.03533	1.0366	1.18689	1.10916	1.00482	1.0396	1.0846	1.02254		1.34
1.04457	1.08104	1.02907	1.0303	1.17229	1.10885	1.00529	1.01574	1.07888	1.01465		1.42333
1.03617	1.07737	1.03057	1.02694	1.19017	1.10815	1.00114	1.00628	1.07255	1.00998		1.50667
1.03819	1.06951	1.0257	1.02519	1.18972	1.09734	0.999597	1.01797	1.05521	1.01023		1.59
1.02716	1.06732	1.03369	1.02384	1.16112	1.09206	1.01466	1.03091	1.04401	1.00776		1.67333
1.02995	1.06725	1.03286	1.02553	1.14794	1.08967	0.997724	1.02405	1.03962	1.00786		1.75667
1.02673	1.05868	1.02673	1.02398	1.14733	1.0809	0.987117	1.01998	1.02378	1.01096		1.84
1.03279	1.05346	1.02223	1.01819	1.12057	1.07271	0.99516	1.01407	1.01189	1.00001		1.92333
1.03436	1.05241	1.02316	1.01508	1.13155	1.06584	0.982252	1.0223	1.01173	0.998908		2.00667
1.03219	1.04814	1.02565	1.01676	1.10464	1.05248	0.992916	1.00493	1.00703	1.00677		2.09
1.01677	1.03935	1.0273	1.01451	1.09527	1.04181	0.987563	0.998778	1.00662	0.99789		2.17333
1.01318	1.03516	1.02882	1.01324	1.08739	1.03896	0.993228	1.01339	1.0065	0.999374		2.25667
1.02474	1.04089	1.02987	1.01377	1.07908	1.03642	1.01115	1.01212	1.01097	1.00416		2.34
1.02039	1.03972	1.0258	1.01454	1.06073	1.0302	1.00721	1.00135	1.00617	0.998094		2.42333
1.02452	1.03608	1.0203	1.00779	1.05695	1.0223	1.01139	0.977741	1.01098	0.997304		2.50667
1.01663	1.03374	1.01483	1.00722	1.04573	1.02248	1.00333	0.985397	1.01192	1.00002		2.59
1.02948	1.04315	1.01334	1.00771	1.04319	1.02484	0.999652	0.98317	1.01994	1.00772		2.67333
1.01035	1.04211	1.01006	1.00331	1.03231	1.01864	0.994207	0.976418	1.01203	1.00649		2.75667
1.01033	1.03561	1.01137	0.999318	1.02004	1.01423	0.99842	0.97778	1.00641	1.00105		2.84
1.02304	1.04231	1.00811	1.00604	1.0399	1.01932	1.00154	0.993948	1.01188	1.01117		2.92333
1.00627	1.0324	1.00079	1.00829	1.0256	1.01543	1.01636	0.991721	1.01223	1.00778		3.00667
1.00785	1.02616	1.00309	1.00401	1.02345	1.0126	1.01416	0.99691	1.01259	1.00419		3.09
1.00633	1.02653	1.00546	1.01111	1.02244	1.01535	1.01309	0.994269	1.01939	1.01394		3.17333
0.9939	1.01348	1.00508	1.0037	1.00438	1.00448	1.0046	0.987382	1.01146	1.00056		3.25667
0.995963	1.0103	0.998879	1.00025	1.0039	1.00481	1.01456	0.967824	1.01335	1.00185		3.34
1.00431	1.00624	0.997411	0.999417	0.996915	0.998236	1.00164	0.972582	1.0063	0.995511		3.42333
0.981215	1.00193	0.999496	1.00182	1.00208	1.00114	1.01606	0.97362	0.997034	1.00029		3.50667
0.987972	0.997267	0.995172	1.00021	0.988301	0.996625	1.01727	0.966066	0.99517	1.00132		3.59
0.996527	1.00542	1.00805	1.00495	1.01043	1.00005	1.00744	0.992762	1.00536	1.00178		3.67333
0.999152	1.00295	0.995809	1.00019	0.999633	1.00426	1.00275	1.002	1.00343	1.00391		3.75667
0.991215	0.995291	0.984624	0.998698	0.987648	0.998294	0.998449	1.00327	0.994598	0.999355		3.84
1.00805	1.00501	0.990862	1.00835	0.987197	1.00288	1.00501	1.01551	1.00144	1.00158		3.92333
1.00326	1.00496	0.988937	1.0061	0.983545	1.00068	1.00375	1.0052	1.00371	1.00115		4.00667
0.99746	1.00316	0.996764	1.00063	0.987547	0.999208	1.00273	1.01352	1.0037	1.0031		4.09
0.991075	0.991463	0.97711	0.993064	0.989124	0.993973	0.989088	1.00923	0.986991	0.992551		4.17333
1.00873	0.996072	0.98462	0.999335	0.999058	0.998873	1.01353	1.02993	1.00043	1.00006		4.25667
0.984165	0.979802	0.972169	0.989609	0.985812	0.990465	0.987901	1.01029	0.977005	0.991452		4.34
1.0052	0.992951	0.987789	1.00092	1.0014	0.998451	0.996025	1.01715	0.992338	0.999518		4.42333
0.988063	0.984713	1.00728	0.994234	1.00447	0.990991	1.00026	0.996841	0.993204	0.992777		4.50667
0.998839	0.986786	0.998069	0.994412	0.983659	0.996081	0.995842	1.01463	0.996094	1.00046		4.59
1.00098	0.982765	1.00264	0.992122	1.0027	0.996982	0.982549	1.00298	0.994859	0.998389		4.67333
0.988713	0.971469	0.998549	0.991552	0.999898	0.987614	0.983506	0.986901	0.989643	0.995494		4.75667
0.995288	0.981098	1.01226	0.996098	0.983508	0.993647	0.989601	1.00809	0.993687	0.996369		4.84
0.998556	0.984524	1.00087	0.997434	0.993826	0.993982	0.990258	0.995684	0.990609	0.996443		4.92333
1.00909	0.9873	1.01052	0.996173	0.992278	0.994035	0.995549	1.01277	0.994671	0.995671		5.00667
0.996312	0.985177	1.00705	0.997596	0.986532	0.996329	0.996331	1.00923	0.994344	0.996606		5.09
1.01249	0.996723	1.02803	1.01038	1.01469	0.99616	0.993074	1.03718	1.01773	1.00092		5.17333
1.00795	0.986885	1.0142	0.998551	1.00091	0.993096	0.991158	1.01373	0.99574	0.999556		5.25667
1.0017	0.983276	1.00895	0.99543	0.979115	0.991722	0.977469	1.001	0.984604	0.995185		5.34
1.00829	0.987858	1.00685	1.00014	0.985841	0.997123	0.978597	0.99993	0.984934	0.999507		5.42333
1.00952	0.989647	1.01916	1.00627	0.994849	0.993703	0.986917	1.02643	0.999783	1.00402		5.50667
0.987806	0.980182	1.00762	1.00225	0.972607	0.98702	0.970932	1.01517	0.987598	0.998077		5.59
0.998768	0.981368	1.00356	1.00266	0.965479	0.992429	0.988255	1.00937	0.985521	0.998885		5.67333
1.01761	0.991659	1.01875	1.00941	0.992708	0.999253	0.970885	1.02022	1.00814	1.00898		5.75667
1.00678	0.982515	1.00587	1.00609	0.990561	0.994973	0.967525	1.01253	0.998698	1.00352		5.84
1.00105	0.979375	1.0152	1.00558	0.979229	0.988308	0.962837	1.02132	0.992238	0.999185		5.92333
0.994019	0.980464	0.993182	1.00031	0.979893	0.988979	0.977858	1.0154	0.992453	0.994486		6.00667
0.999969	0.98834	1.00422	1.0088	0.99065	0.994215	0.969295	1.0301	1.00481	0.997561		6.09
1.017	0.987444	1.00083	1.00231	1.00818	0.988256	0.950647	1.02022	1.00536	0.995796		6.17333
1.00783	0.992892	0.996389	1.00615	0.994955	0.992446	0.964644	1.02585	1.00192	1.00268		6.25667
1.01732	0.988223	0.997639	1.00533	0.993589	0.996342	0.946581	1.02673	1.00464	0.996793		6.34
0.999231	0.982764	1.0032	0.999666	0.993812	0.99162	0.952401	1.00163	0.999815	0.995415		6.42333
1.00859	0.984539	1.01059	1.00404	0.999639	0.990666	0.961738	1.01017	1.00607	0.999446		6.50667
0.990224	0.980148	0.994989	0.997663	0.971152	0.985462	0.959162	1.01229	0.994895	0.991378		6.59
0.994641	0.985794	1.00233	1.00293	0.981716	0.990515	0.968938	1.03496	1.00374	1.00239		6.67333
0.996045	0.97631	0.998735	1.0017	0.978244	0.989081	0.953072	1.02471	1.00542	1.00371		6.75667
1.0214	0.997938	1.01211	1.01718	1.00634	1.00333	0.983707	1.05262	1.03857	1.02226		6.84
0.983395	0.968584	0.994495	0.994417	0.971095	0.984001	0.941356	1.02018	1.00517	0.997646		6.92333
0.996617	0.977937	1.02372	1.00483	0.978803	0.992454	0.927323	1.03521	1.02976	1.01235		7.00667
1.00507	0.98052	1.03365	1.00322	0.999304	0.991516	0.936318	1.03348	1.03715	1.01396		7.09
0.994331	0.974407	1.0263	1.00438	0.980274	0.988853	0.931678	1.03236	1.03511	1.01321		7.17333
1.00189	0.975251	1.0273	1.00225	0.986341	0.991541	0.927057	1.03672	1.03069	1.01892		7.25667
1.00623	0.973833	1.03177	1.00741	0.988204	0.989395	0.924659	1.03826	1.02764	1.01641		7.34
0.997674	0.979904	1.02457	1.00695	0.983468	0.998192	0.9339	1.03775	1.02343	1.02211		7.42333
1.00325	0.982227	1.03418	1.00744	0.985957	0.994104	0.901043	1.03572	1.02605	1.02352		7.50667
1.00588	0.990223	1.03783	1.00903	1.00657	0.994768	0.908091	1.03813	1.02894	1.02472		7.59
1.00313	0.987131	1.03689	1.01149	0.996454	0.988171	0.91439	1.01439	1.02985	1.02207		7.67333
1.00391	0.986078	1.01479	1.00583	0.968505	0.993024	0.903277	1.0272	1.01355	1.02047		7.75683
1.01506	0.995115	1.02695	1.01091	0.973357	0.995238	0.919587	1.01893	1.02763	1.02438		7.84017
1.00643	0.997127	1.03427	1.01032	0.995659	0.993761	0.915161	1.03517	1.03421	1.02585		7.9235
1.00857	0.995981	1.03076	1.01065	0.989772	0.988408	0.919702	1.02315	1.03339	1.02488		8.00683
1.00436	0.995996	1.02966	1.01609	0.988112	0.990666	0.907354	1.02946	1.03938	1.02166		8.09017
1.0126	0.995023	1.03227	1.01853	0.991233	0.996572	0.92023	1.02347	1.04699	1.0279		8.1735
1.01317	0.994876	1.02738	1.01696	0.991587	0.994533	0.906486	1.02375	1.04474	1.02691		8.25683
1.01198	0.994035	1.02784	1.01587	0.995244	0.995714	0.917769	1.02186	1.04982	1.03034		8.34017
1.02948	0.995252	1.03587	1.0185	0.994845	0.998277	0.908774	1.04185	1.04614	1.03163		8.4235
1.0227	1.00113	1.04129	1.01714	0.995067	0.998012	0.91225	1.02928	1.04968	1.03488		8.50683
1.02282	1.00149	1.04623	1.01452	0.999349	0.998389	0.90498	1.03025	1.04574	1.02941		8.59017
1.01915	1.00092	1.03503	1.01379	0.996381	0.996314	0.907823	1.04785	1.04722	1.02871		8.6735
1.02433	1.00452	1.04072	1.02105	0.994912	0.995587	0.917635	1.0486	1.05056	1.03003		8.75683
1.02577	1.00668	1.03607	1.02144	0.994563	1.00217	0.916356	1.02852	1.0532	1.02926		8.84017
1.02315	1.00746	1.04504	1.02241	1.02166	0.997371	0.916425	1.03604	1.05915	1.03516		8.9235
1.02313	1.01073	1.04171	1.02831	1.01428	0.996279	0.91359	1.03787	1.06642	1.03646		9.00683
1.03008	1.01548	1.04012	1.02773	1.01926	0.999645	0.916485	1.02212	1.06279	1.03459		9.09017
1.02537	1.01706	1.04373	1.02846	1.00421	0.997641	0.914501	1.01625	1.06246	1.03777		9.1735
1.04974	1.01792	1.03723	1.03101	1.00525	1.00287	0.928373	1.02657	1.06266	1.03777		9.25683
1.0365	1.01102	1.02654	1.02608	0.988008	0.997543	0.918704	1.02264	1.05225	1.03023		9.34017
1.05279	1.0302	1.0515	1.03519	1.02036	1.00986	0.933424	1.05757	1.07987	1.04047		9.4235
1.04111	1.01714	1.03546	1.02565	1.00396	1.00111	0.924788	1.03933	1.06897	1.03545		9.50683
1.05345	1.02103	1.04696	1.0326	1.02481	1.00132	0.931978	1.03735	1.07299	1.04079		9.59017
1.03421	1.01561	1.04257	1.0324	1.01517	0.999749	0.924228	1.04089	1.07283	1.03954		9.6735
1.03633	1.02242	1.04359	1.03793	1.00904	0.999925	0.92138	1.03741	1.07464	1.03716		9.75683
1.04142	1.02915	1.04163	1.03616	1.02246	1.01014	0.93372	1.04744	1.08464	1.04323		9.84017
1.05129	1.02594	1.03906	1.03632	1.01112	1.0032	0.932998	1.03786	1.08638	1.04119		9.9235
1.03611	1.0217	1.03607	1.02924	1.00841	0.999906	0.93529	1.04466	1.07747	1.04326		10.0068
1.03767	1.02799	1.03654	1.03143	1.00313	1.0018	0.915533	1.04354	1.08531	1.04518		10.0902
1.0537	1.03016	1.02752	1.03207	1.01771	1.00648	0.931819	1.05079	1.08312	1.05122		10.1735
1.06143	1.03463	1.03944	1.0339	1.01664	1.0072	0.945753	1.05801	1.08636	1.05033		10.2568
1.05603	1.03747	1.03842	1.0336	1.0092	1.00989	0.930138	1.04998	1.09235	1.05063		10.3402
1.05481	1.02747	1.03285	1.0281	1.00244	1.00571	0.942504	1.05096	1.07573	1.04219		10.4235
1.0663	1.0384	1.03758	1.03868	1.01584	1.01058	0.934646	1.06117	1.09209	1.04852		10.5068
1.05061	1.03182	1.0295	1.03557	1.01015	1.00128	0.943122	1.05676	1.08368	1.04061		10.5902
1.05171	1.03949	1.03785	1.03607	1.01428	1.01029	0.938993	1.06727	1.0959	1.04792		10.6735
1.05993	1.03528	1.0303	1.03376	1.01526	1.01001	0.929737	1.07007	1.09128	1.04733		10.7568
1.05927	1.03667	1.02766	1.03309	1.0027	1.0136	0.929009	1.05378	1.09191	1.04577		10.8402
1.08357	1.04724	1.05068	1.04143	1.01621	1.01919	0.940778	1.06974	1.10597	1.05072		10.9235
1.06184	1.03739	1.03182	1.0307	1.0218	1.00748	0.940055	1.06103	1.0935	1.047		11.0068
1.05545	1.03534	1.03344	1.03016	1.01702	1.00647	0.93588	1.05358	1.08465	1.04562		11.0902
1.05342	1.02654	1.02413	1.02695	1.0034	1.00334	0.925324	1.03914	1.07821	1.04287		11.1735
1.05402	1.0323	1.02479	1.02348	1.00688	1.00485	0.927937	1.0516	1.07758	1.03868		11.2568
1.06699	1.03428	1.02955	1.02824	1.01823	1.0073	0.926132	1.0533	1.0828	1.04217		11.3402
1.05657	1.02536	1.01885	1.01858	0.994889	0.99792	0.926525	1.04689	1.06727	1.03833		11.4235
1.05918	1.0292	1.02218	1.018	0.992546	1.00519	0.930537	1.05078	1.07265	1.04514		11.5068
1.06517	1.02829	1.02124	1.01721	0.994963	0.999901	0.936428	1.05855	1.07201	1.03929		11.5902
1.04755	1.02731	1.02322	1.01502	0.99803	0.999389	0.924201	1.05922	1.072	1.0402		11.6735
1.06338	1.02553	1.02874	1.0186	0.995085	0.996641	0.925106	1.068	1.06931	1.03842		11.7568
1.06086	1.02852	1.02551	1.0155	0.997325	1.00661	0.920643	1.06255	1.06961	1.04027		11.8402
1.06375	1.0258	1.02843	1.01307	0.999967	0.999258	0.905575	1.05813	1.06458	1.04412		11.9235
1.06795	1.03528	1.0211	1.01543	0.991794	1.00485	0.923441	1.05563	1.07188	1.04143		12.0068
1.07519	1.03331	1.02901	1.01575	1.00844	1.00496	0.910479	1.07029	1.07468	1.04523		12.0902
1.07176	1.03103	1.02621	1.01563	1.00367	1.00277	0.912526	1.06791	1.06875	1.04419		12.1735
1.06919	1.03079	1.03321	1.01797	0.98472	1.00242	0.928945	1.06309	1.06549	1.04401		12.2568
1.06982	1.02952	1.03099	1.01519	0.996989	1.00387	0.916594	1.06222	1.07444	1.04546		12.3402
1.07445	1.03181	1.033	1.0196	0.996376	1.0076	0.926319	1.07705	1.08096	1.04512		12.4235
1.05924	1.02363	1.02377	1.01147	0.995862	1.00199	0.925407	1.0558	1.07618	1.04134		12.5068
1.06467	1.02519	1.03079	1.01051	0.989098	1.00184	0.927168	1.06129	1.07049	1.04399		12.5902
1.06057	1.02495	1.02998	1.01829	1.0018	0.997032	0.92611	1.06621	1.07221	1.04514		12.6735
1.06954	1.0317	1.033	1.01527	1.00399	1.0051	0.923688	1.08079	1.07867	1.04778		12.7568
1.06242	1.02093	1.02028	1.01269	0.997453	0.992531	0.915846	1.06295	1.07092	1.04006		12.8402
1.07013	1.02512	1.03263	1.01594	0.999307	1.00051	0.91767	1.07145	1.07602	1.04948		12.9235
1.08058	1.0271	1.03019	1.00968	0.990703	1.00552	0.920843	1.06883	1.07894	1.05291		13.0068
1.08215	1.0273	1.0349	1.01675	1.00554	1.00018	0.918261	1.07307	1.08567	1.05126		13.0902
1.05727	1.01942	1.01821	1.01076	0.982667	0.994679	0.922122	1.08239	1.0798	1.04469		13.1735
1.06876	1.03082	1.03697	1.01079	0.99108	1.00417	0.925855	1.07371	1.0863	1.05146		13.2568
1.0705	1.03133	1.03345	1.01838	1.00572	1.00852	0.916121	1.08564	1.09523	1.05549		13.3402
1.06822	1.03289	1.04492	1.01197	0.999322	1.00484	0.916913	1.08273	1.09419	1.05364		13.4235
1.06348	1.02967	1.03536	1.01902	0.996939	0.997776	0.919149	1.07967	1.09432	1.0516		13.5068
1.06967	1.03045	1.04934	1.01995	1.00306	1.00001	0.930547	1.08262	1.10364	1.05317		13.5902
1.07116	1.02494	1.04553	1.0204	1.00085	1.00352	0.931894	1.09773	1.09643	1.05271		13.6735
1.07971	1.03044	1.04019	1.01989	1.01648	1.00314	0.919264	1.10376	1.10378	1.05573		13.7568
1.07896	1.03164	1.04741	1.02524	1.01028	1.01133	0.92435	1.10281	1.1071	1.06157		13.8402
1.08108	1.02664	1.0408	1.02214	1.01034	1.00421	0.930783	1.10254	1.10975	1.05615		13.9235
1.07851	1.0235	1.03943	1.01822	1.00027	1.00258	0.9174	1.092	1.09624	1.05508		14.0068
1.07712	1.02248	1.05387	1.0213	1.01345	1.00381	0.926657	1.09984	1.10254	1.05539		14.0902
1.07321	1.02952	1.05174	1.02479	1.01286	1.00719	0.924794	1.09058	1.10842	1.05766		14.1735
1.08536	1.02741	1.05088	1.02741	1.0226	1.00204	0.928985	1.08831	1.11197	1.05819		14.2568
1.08057	1.02533	1.05322	1.02722	1.01677	1.00533	0.928732	1.1009	1.10802	1.05925		14.3402
1.08986	1.03036	1.05028	1.02485	1.01141	1.00615	0.934455	1.10956	1.1095	1.06284		14.4235
1.0797	1.03091	1.05615	1.02434	1.01388	1.01144	0.926697	1.10352	1.11238	1.06585		14.5068
1.08205	1.03569	1.0534	1.03197	1.01902	1.01426	0.927368	1.10397	1.11543	1.06912		14.5902
1.0815	1.02835	1.04932	1.02659	1.02448	1.00735	0.939505	1.11956	1.11129	1.0644		14.6735
1.08084	1.03127	1.05767	1.03214	1.02332	1.01046	0.925178	1.11635	1.11392	1.06438		14.7568
1.07371	1.03445	1.05838	1.02404	1.00601	1.01072	0.926047	1.10608	1.11044	1.06575		14.8402
1.07459	1.03329	1.05505	1.02877	1.01792	1.00752	0.917341	1.10725	1.11305	1.06313		14.9235
1.06623	1.02706	1.05317	1.0269	1.02065	1.0014	0.930588	1.12039	1.11494	1.06213		15.0068
1.0866	1.03438	1.05848	1.02793	1.01496	1.01176	0.933657	1.1047	1.11119	1.06692		15.0902
1.07988	1.03601	1.04771	1.03001	1.02527	1.01185	0.92908	1.10959	1.11867	1.06231		15.1735
1.09013	1.03226	1.0476	1.0272	1.02889	1.00583	0.931404	1.11018	1.11757	1.06368		15.2568
1.08736	1.03483	1.05278	1.02595	1.03186	1.01008	0.919508	1.10654	1.12049	1.06634		15.3402
1.09466	1.03733	1.05088	1.02562	1.02704	1.01071	0.93816	1.11811	1.12688	1.06822		15.4235
1.09144	1.03848	1.05034	1.02993	1.0283	1.01211	0.93552	1.1146	1.13146	1.07545		15.5068
1.09443	1.03724	1.06196	1.03129	1.03775	1.01218	0.937518	1.11978	1.13298	1.07089		15.5902
1.08616	1.03596	1.05727	1.02964	1.0297	1.01299	0.939871	1.12128	1.13188	1.07344		15.6735
1.0934	1.04095	1.05714	1.03314	1.03626	1.01505	0.928982	1.13342	1.13494	1.07241		15.7568
1.09795	1.04144	1.0642	1.03897	1.04197	1.0115	0.933162	1.12808	1.14167	1.07642		15.8402
1.09627	1.04063	1.05592	1.03347	1.03709	1.01405	0.925855	1.13512	1.14108	1.07478		15.9235
1.08467	1.03913	1.04761	1.0361	1.01747	1.01292	0.947862	1.12668	1.13789	1.06871		16.0068
1.09193	1.0371	1.05444	1.03726	1.03098	1.01096	0.948209	1.11866	1.13578	1.07374		16.0902
1.09489	1.04263	1.05399	1.03505	1.03948	1.01573	0.941369	1.14189	1.14573	1.07496		16.1735
1.0932	1.03718	1.04434	1.03166	1.02489	1.00877	0.949122	1.13182	1.13402	1.06705		16.2568
1.09918	1.03908	1.04922	1.03826	1.02574	1.01595	0.950141	1.14973	1.14428	1.07218		16.3402
1.09734	1.04241	1.06327	1.03641	1.03678	1.01445	0.950325	1.12476	1.15599	1.07887		16.4235
1.09632	1.04209	1.05901	1.03564	1.04589	1.01809	0.943225	1.15253	1.14389	1.07847		16.5068
1.09131	1.04222	1.06287	1.03459	1.02747	1.01547	0.940231	1.14206	1.15076	1.07633		16.5902
1.09854	1.04223	1.05947	1.03863	1.03713	1.0155	0.948418	1.14827	1.15507	1.07638		16.6735
1.10554	1.04094	1.06272	1.04032	1.03894	1.01433	0.94138	1.13051	1.15231	1.07728		16.7568
1.09918	1.03986	1.07086	1.03826	1.02937	1.01581	0.945949	1.15593	1.15568	1.07293		16.8402
1.10978	1.04536	1.06825	1.04413	1.04569	1.0173	0.947748	1.1479	1.15764	1.07476		16.9235
1.11979	1.05282	1.06628	1.05125	1.05051	1.02435	0.956191	1.1564	1.17494	1.08451		17.0068
1.09827	1.0474	1.07667	1.04276	1.03385	1.01904	0.953028	1.15283	1.15979	1.0762		17.0902
1.10509	1.04225	1.07528	1.04104	1.03065	1.01133	0.948283	1.14664	1.15812	1.07672		17.1735
1.10526	1.04934	1.07428	1.04421	1.04054	1.01954	0.950589	1.1476	1.16808	1.08375		17.2568
1.10368	1.04804	1.07927	1.04765	1.0394	1.01456	0.943749	1.15065	1.17715	1.08245		17.3402
1.12087	1.04804	1.07193	1.04242	1.04261	1.01746	0.937647	1.1502	1.16923	1.08219		17.4235
1.10003	1.04477	1.07095	1.04062	1.03108	1.01354	0.949195	1.13842	1.16169	1.07858		17.5068
1.10606	1.05371	1.07356	1.04464	1.0383	1.01979	0.954526	1.14182	1.17335	1.08197		17.5902
1.11957	1.05313	1.07694	1.04738	1.04238	1.01469	0.957252	1.16122	1.18406	1.07715		17.6735
1.10976	1.05604	1.06991	1.04757	1.05218	1.0224	0.968428	1.15051	1.17671	1.08367		17.7568
1.1013	1.04756	1.07223	1.04298	1.04258	1.0104	0.962427	1.15596	1.17357	1.07864		17.8402
1.10976	1.05093	1.08258	1.05063	1.04023	1.01706	0.965591	1.16412	1.17955	1.0847		17.9235
1.11417	1.05271	1.08683	1.04269	1.0394	1.01659	0.955471	1.14499	1.17676	1.08449		18.0068
1.11315	1.05321	1.09202	1.04823	1.05843	1.0183	0.961784	1.16373	1.18039	1.07852		18.0902
1.11296	1.055	1.08645	1.04716	1.04941	1.01812	0.952731	1.15921	1.18119	1.08385		18.1735
1.1215	1.06431	1.08602	1.05469	1.06128	1.02734	0.950455	1.17433	1.19293	1.08567		18.2568
1.11098	1.05203	1.07003	1.04315	1.04205	1.01439	0.960743	1.14612	1.16892	1.07876		18.3402
1.11728	1.06157	1.0818	1.04557	1.04043	1.01891	0.96338	1.16156	1.18516	1.08051		18.4235
1.12443	1.06175	1.07765	1.04728	1.05259	1.01739	0.971764	1.1587	1.18919	1.08167		18.5068
1.1135	1.06274	1.07236	1.03964	1.04862	1.02291	0.948042	1.14489	1.18931	1.08373		18.5902
1.1228	1.06575	1.08102	1.04841	1.05205	1.01876	0.96035	1.1701	1.19773	1.08424		18.6735
1.12639	1.06782	1.08233	1.0491	1.05223	1.02134	0.96002	1.16666	1.20799	1.08244		18.7568
1.11833	1.06228	1.08567	1.05605	1.06027	1.01612	0.956521	1.16648	1.21069	1.08156		18.8402
1.13323	1.07189	1.09073	1.05679	1.04949	1.02293	0.96586	1.17003	1.2204	1.08593		18.9235
1.12667	1.07213	1.0801	1.05732	1.0669	1.02586	0.955643	1.1746	1.21787	1.0876		19.0068
1.1292	1.06749	1.07951	1.04851	1.0582	1.01904	0.966883	1.17937	1.2163	1.07922		19.0902
1.13254	1.07544	1.08647	1.05662	1.05892	1.02316	0.973093	1.16476	1.22353	1.085		19.1735
1.13392	1.07236	1.08747	1.05721	1.05007	1.01961	0.954727	1.17774	1.21859	1.08538		19.2568
1.12759	1.07474	1.08371	1.05655	1.06887	1.0242	0.968214	1.17833	1.22195	1.08797		19.3402
1.13952	1.07567	1.09092	1.06301	1.04445	1.02239	0.962978	1.17185	1.23263	1.083		19.4235
1.13889	1.076	1.08432	1.05882	1.06319	1.02178	0.961025	1.18913	1.23162	1.09035		19.5068
1.13142	1.0804	1.07956	1.06254	1.06681	1.02314	0.966456	1.16599	1.2329	1.08505		19.5902
1.1373	1.07658	1.08613	1.05964	1.06153	1.02492	0.969594	1.17276	1.22642	1.09003		19.6735
1.14733	1.08554	1.08699	1.06164	1.06092	1.02758	0.973268	1.16928	1.24232	1.09732		19.7568
1.14661	1.08118	1.08615	1.06015	1.05682	1.02403	0.965315	1.18478	1.23428	1.08905		19.8402
1.13962	1.0838	1.09228	1.06236	1.07661	1.02473	0.968029	1.18573	1.23587	1.09045		19.9235
1.15388	1.08736	1.09414	1.06525	1.08511	1.03178	0.9642	1.18096	1.2366	1.09187		20.0068
1.13575	1.08099	1.09008	1.0604	1.06662	1.02307	0.97423	1.16601	1.22603	1.08819		20.0902
1.14513	1.08315	1.09504	1.05633	1.07499	1.02097	0.97521	1.17921	1.23565	1.09195		20.1735
1.14735	1.08369	1.08889	1.05857	1.04961	1.0219	0.975239	1.19271	1.23111	1.08715		20.2568
1.14416	1.08761	1.09089	1.0634	1.07465	1.02883	0.97059	1.18324	1.23805	1.09433		20.3402
1.1532	1.08817	1.0977	1.06364	1.08285	1.0271	0.976147	1.18878	1.23758	1.0915		20.4235
1.15685	1.09404	1.0924	1.06481	1.08336	1.03174	0.978453	1.18797	1.24671	1.09466		20.5068
1.14483	1.09142	1.08798	1.06249	1.07758	1.02397	0.971654	1.18191	1.23884	1.09222		20.5902
1.14766	1.08571	1.08259	1.05401	1.05798	1.02139	0.964305	1.17271	1.21804	1.08632		20.6735
1.16112	1.09724	1.09304	1.06236	1.07561	1.03151	0.981039	1.17724	1.24204	1.0911		20.7568
1.14785	1.09675	1.08638	1.06066	1.07432	1.02462	0.981234	1.18203	1.23781	1.0926		20.8402
1.17294	1.10518	1.09469	1.06474	1.08174	1.03501	0.975965	1.18771	1.24897	1.10177		20.9235
1.16923	1.0936	1.0855	1.06537	1.08133	1.02251	0.983686	1.18563	1.24301	1.09349		21.0068
1.16558	1.09974	1.09641	1.06643	1.08289	1.02804	0.980704	1.20432	1.24921	1.10136		21.0902
1.17251	1.09989	1.0964	1.06755	1.08106	1.02804	0.993308	1.18556	1.24477	1.09454		21.1735
1.17081	1.10667	1.08988	1.06465	1.08699	1.03161	0.993324	1.18377	1.24461	1.10049		21.2568
1.16998	1.10831	1.09625	1.06799	1.09726	1.033	0.984249	1.17967	1.24781	1.09745		21.3402
1.17207	1.10434	1.08828	1.05979	1.08686	1.03471	0.991722	1.19838	1.24614	1.09949		21.4235
1.17686	1.10596	1.09062	1.05964	1.07875	1.03265	0.977393	1.20305	1.23926	1.0986		21.5068
1.16388	1.10368	1.09502	1.05945	1.08996	1.03278	0.990704	1.18284	1.23994	1.09825		21.5902
1.18421	1.10309	1.09509	1.06074	1.08204	1.02788	0.986717	1.18703	1.24031	1.09074		21.6735
1.17449	1.11466	1.08953	1.06508	1.09128	1.03517	0.971344	1.18363	1.24479	1.09923		21.7568
1.17953	1.11199	1.08821	1.06706	1.09017	1.03293	0.989779	1.20326	1.24828	1.09669		21.8402
1.1748	1.109	1.08764	1.05947	1.08883	1.03121	0.976903	1.18392	1.24377	1.09867		21.9235
1.17906	1.11077	1.09544	1.06735	1.07282	1.03188	0.981457	1.18876	1.25215	1.09497		22.0068
1.16204	1.09752	1.07771	1.05229	1.08038	1.02797	0.989061	1.1751	1.21942	1.08922		22.0902
1.18686	1.11455	1.09144	1.06802	1.10283	1.0347	0.9948	1.20917	1.25878	1.10121		22.1735
1.18271	1.10649	1.09765	1.06639	1.08773	1.03312	0.976931	1.1928	1.2465	1.09849		22.2568
1.1832	1.10935	1.09317	1.06406	1.08516	1.03126	0.980822	1.18907	1.25288	1.09796		22.3402
1.17862	1.10933	1.08792	1.06224	1.09907	1.03308	0.981954	1.19481	1.2583	1.10563		22.4235
1.17362	1.10218	1.08145	1.05396	1.09106	1.02629	0.983335	1.18936	1.23911	1.09291		22.5068
1.18136	1.11239	1.09477	1.06512	1.0974	1.03388	0.994931	1.20486	1.26142	1.09971		22.5902
1.19165	1.11478	1.08787	1.06112	1.08677	1.02961	0.988637	1.22042	1.25643	1.1046		22.6735
1.18066	1.11064	1.09129	1.05831	1.09191	1.03176	0.970126	1.21345	1.25177	1.09916		22.7568
1.18175	1.11133	1.09059	1.06396	1.09208	1.03309	0.980846	1.21441	1.25647	1.0974		22.8402
1.19605	1.11511	1.0862	1.06562	1.10469	1.03684	0.990588	1.21147	1.26292	1.10287		22.9235
1.17551	1.11329	1.09177	1.06603	1.0962	1.03164	0.98559	1.20203	1.26337	1.09802		23.0068
1.18411	1.11757	1.08653	1.06473	1.09551	1.0363	0.987278	1.20832	1.26137	1.10285		23.0902
1.18898	1.1208	1.0918	1.06478	1.1074	1.03962	0.984216	1.20983	1.26283	1.10522		23.1735
1.20205	1.12151	1.08778	1.06188	1.09747	1.03688	0.976615	1.21902	1.26248	1.10401		23.2568
1.19359	1.12392	1.08977	1.06616	1.09538	1.03827	1.00211	1.22264	1.27109	1.10282		23.3402
1.20515	1.12319	1.08645	1.06566	1.10473	1.03831	0.976288	1.21355	1.2666	1.10483		23.4235
1.1839	1.12465	1.0974	1.06263	1.10184	1.03929	0.982298	1.21861	1.26246	1.10412		23.5068
1.19986	1.12411	1.08999	1.06509	1.09624	1.03797	0.982189	1.20848	1.26974	1.10819		23.5902
1.19967	1.12145	1.08497	1.06516	1.09878	1.03894	0.985247	1.21782	1.2668	1.103		23.6735
1.18535	1.12116	1.08531	1.0655	1.1002	1.03867	0.98396	1.20968	1.2636	1.10231		23.7568
1.18975	1.12117	1.07986	1.06815	1.09209	1.03331	0.980592	1.20932	1.26753	1.10029		23.8402
1.19328	1.12329	1.08453	1.06677	1.08183	1.04006	0.973316	1.19937	1.2613	1.10423		23.9235
1.18274	1.12518	1.08643	1.06593	1.09798	1.0351	0.988568	1.21873	1.27792	1.1077		24.0068
1.19737	1.1247	1.08495	1.06858	1.09287	1.03969	0.989222	1.21467	1.27411	1.10207		24.0902
1.20237	1.12541	1.09376	1.06192	1.09805	1.04519	0.975885	1.21859	1.27569	1.10365		24.1735
1.19023	1.1278	1.07137	1.06761	1.09969	1.03502	0.984443	1.22846	1.28158	1.1074		24.2568
1.20271	1.12361	1.083	1.06641	1.09525	1.03663	0.995742	1.21972	1.27997	1.10277		24.3402
1.20119	1.12419	1.08778	1.06527	1.10789	1.0384	0.982338	1.22083	1.28042	1.10088		24.4235
1.19924	1.12395	1.08908	1.06515	1.09833	1.04064	0.97961	1.21552	1.27258	1.09954		24.5068
1.2039	1.12604	1.08401	1.05972	1.10648	1.04744	0.990049	1.21321	1.27622	1.10637		24.5902
1.18581	1.12417	1.09194	1.06313	1.10018	1.04536	0.989622	1.22286	1.27849	1.1023		24.6735
1.19361	1.12526	1.08798	1.06225	1.09522	1.03881	0.995006	1.22439	1.27174	1.09969		24.7568
1.19277	1.12513	1.07824	1.06465	1.09989	1.03695	0.979049	1.22993	1.27825	1.09794		24.8402
1.20258	1.13089	1.08119	1.06797	1.09519	1.04139	0.987559	1.23847	1.29396	1.10706		24.9235
1.19788	1.12418	1.07814	1.06184	1.09659	1.03903	0.976881	1.22802	1.27559	1.10009		25.0068
1.20216	1.12583	1.08212	1.06242	1.10704	1.03846	1.00886	1.22521	1.28409	1.09991		25.0902
1.19278	1.12691	1.08564	1.06845	1.10381	1.0404	1.00705	1.23126	1.29064	1.10467		25.1735
1.20728	1.13369	1.07601	1.06615	1.10375	1.03967	0.998423	1.22948	1.27773	1.09935		25.2568
1.19194	1.13542	1.08394	1.073	1.10291	1.04162	1.0068	1.23542	1.28493	1.09993		25.3402
1.20402	1.1379	1.08478	1.0782	1.12348	1.04729	1.01843	1.24449	1.30151	1.10299		25.4235
1.20231	1.13605	1.08603	1.0799	1.10189	1.0431	1.00838	1.23314	1.31325	1.09758		25.5068
1.21222	1.14676	1.09287	1.09297	1.12206	1.04882	1.0195	1.23926	1.33626	1.10098		25.5902
1.20345	1.14288	1.09452	1.10038	1.1262	1.04438	1.0201	1.24037	1.35115	1.10545		25.6735
1.20879	1.14712	1.09064	1.0975	1.12594	1.05052	1.02316	1.25023	1.35552	1.10434		25.7568
1.2205	1.14654	1.09862	1.09812	1.122	1.04961	1.01826	1.25393	1.36052	1.10272		25.8402
1.21607	1.15183	1.0883	1.10044	1.13322	1.0556	1.03151	1.25955	1.37027	1.10627		25.9235
1.22086	1.15631	1.09214	1.0959	1.14233	1.05566	1.01877	1.24363	1.37431	1.107		26.0068
1.20518	1.14807	1.08017	1.09348	1.12678	1.05051	1.01456	1.25842	1.36626	1.09854		26.0902
1.20937	1.15197	1.08815	1.09526	1.13104	1.05559	1.02359	1.2541	1.38255	1.10674		26.1735
1.22582	1.15633	1.08854	1.08976	1.13957	1.05845	1.02756	1.24589	1.38095	1.10876		26.2568
1.22695	1.15213	1.10139	1.08762	1.14585	1.05624	1.03112	1.26344	1.38619	1.10405		26.3402
1.23719	1.15413	1.09814	1.09012	1.15315	1.0576	1.0243	1.27285	1.38332	1.10573		26.4235
1.22546	1.14829	1.09146	1.08674	1.14657	1.05747	1.02326	1.25029	1.37815	1.1077		26.5068
1.2246	1.14906	1.10552	1.08505	1.14841	1.05422	1.02338	1.27151	1.37124	1.10518		26.5902
1.22971	1.1549	1.09911	1.08263	1.14749	1.05767	1.02778	1.28156	1.37829	1.10883		26.6735
1.23397	1.15326	1.09845	1.09253	1.16206	1.05823	1.01623	1.2604	1.373	1.11504		26.7568
1.24247	1.1715	1.11615	1.10036	1.17844	1.06966	1.05149	1.27831	1.3978	1.11859		26.8402
1.21934	1.15135	1.09004	1.0887	1.15683	1.05595	1.0401	1.25251	1.36492	1.10701		26.9235
1.22545	1.15396	1.09432	1.08113	1.16173	1.06066	1.03326	1.25286	1.36624	1.10889		27.0068
1.23092	1.15778	1.09585	1.07812	1.1605	1.06572	1.04494	1.26585	1.37791	1.11232		27.0902
1.23527	1.15873	1.10438	1.09039	1.15773	1.06253	1.05743	1.29095	1.40568	1.11085		27.1735
1.24047	1.16052	1.1001	1.09571	1.1727	1.06712	1.05966	1.29149	1.41623	1.11128		27.2568
1.2294	1.16561	1.09726	1.09604	1.17046	1.07026	1.04946	1.28248	1.43761	1.11857		27.3402
1.23133	1.17005	1.10462	1.08696	1.17174	1.06534	1.05288	1.2991	1.46611	1.11946		27.4235
1.21974	1.16504	1.09464	1.08716	1.15883	1.06626	1.05388	1.29584	1.48513	1.11985		27.5068
1.20581	1.16548	1.0948	1.09107	1.17152	1.06695	1.0526	1.28962	1.4946	1.12233		27.5902
1.24131	1.1781	1.10382	1.10489	1.17399	1.07019	1.06813	1.29318	1.5215	1.12573		27.6735
1.23187	1.17869	1.1044	1.10215	1.18683	1.06926	1.07417	1.32308	1.53479	1.12505		27.7568
1.23994	1.18226	1.11436	1.10625	1.20502	1.07879	1.06005	1.30044	1.54263	1.13207		27.8402
1.23412	1.18097	1.11353	1.1095	1.19696	1.07264	1.06487	1.30994	1.54328	1.1264		27.9235
1.23498	1.18084	1.10429	1.10892	1.18578	1.07358	1.0729	1.31368	1.54685	1.12466		28.0068
1.23237	1.18364	1.11522	1.11323	1.18107	1.07244	1.06774	1.32297	1.54245	1.12187		28.0902
1.24234	1.18225	1.12439	1.11775	1.18268	1.07363	1.07626	1.31686	1.54593	1.11921		28.1735
1.2356	1.18393	1.11443	1.1149	1.19329	1.07239	1.0651	1.30319	1.54269	1.12194		28.2568
1.23182	1.18493	1.10825	1.11143	1.17563	1.06955	1.06762	1.33151	1.54172	1.12005		28.3402
1.24212	1.18464	1.1102	1.10897	1.18632	1.07221	1.06913	1.33136	1.53569	1.12245		28.4235
1.25088	1.18792	1.10754	1.11064	1.19295	1.07409	1.07248	1.31958	1.54592	1.12259		28.5068
1.23612	1.18787	1.11218	1.12095	1.17995	1.0734	1.07336	1.33019	1.54905	1.12448		28.5902
1.24343	1.18407	1.10133	1.1237	1.1752	1.07306	1.06552	1.31768	1.54085	1.12159		28.6735
1.24248	1.19312	1.11034	1.13514	1.18798	1.08151	1.07316	1.32278	1.551	1.12281		28.7568
1.23843	1.18536	1.10308	1.12455	1.19038	1.07215	1.06427	1.33143	1.53713	1.11743		28.8402
1.23533	1.18005	1.09485	1.12097	1.1724	1.07317	1.06508	1.30036	1.5201	1.11862		28.9235
1.24457	1.19517	1.12336	1.13029	1.18391	1.08207	1.08645	1.33714	1.55456	1.12626		29.0068
1.24888	1.19527	1.11459	1.13529	1.18268	1.07966	1.08021	1.32538	1.54954	1.12161		29.0902
1.25787	1.19636	1.11996	1.13861	1.19832	1.08482	1.07197	1.33476	1.55349	1.12789		29.1735
1.252	1.19059	1.12171	1.13896	1.17794	1.07545	1.07179	1.32197	1.54971	1.11531		29.2568
1.24564	1.18746	1.11904	1.13966	1.19555	1.07845	1.0767	1.33568	1.54436	1.12179		29.3402
1.24328	1.19148	1.11837	1.14613	1.18566	1.08183	1.08386	1.32632	1.54176	1.12085		29.4235
1.24602	1.18976	1.11865	1.14394	1.17584	1.07856	1.07943	1.34739	1.54261	1.11881		29.5068
1.26313	1.19245	1.11104	1.14193	1.1926	1.0786	1.08159	1.33047	1.54775	1.12455		29.5902
1.23093	1.18857	1.11425	1.14148	1.19264	1.07767	1.08408	1.3419	1.53388	1.11452		29.6735
1.24801	1.19209	1.12133	1.14471	1.19371	1.0786	1.0707	1.33812	1.53545	1.1224		29.7568
1.25785	1.19705	1.12216	1.1486	1.19888	1.08109	1.07688	1.32955	1.53546	1.11954		29.8402
1.26357	1.19223	1.11954	1.1406	1.1908	1.07718	1.06685	1.34793	1.52727	1.1189		29.9235
1.25036	1.19267	1.11685	1.14925	1.18988	1.07918	1.07818	1.34857	1.52912	1.12419		30.0068
1.24333	1.19441	1.12095	1.14411	1.18892	1.08219	1.07737	1.32892	1.52342	1.1203		30.0902
1.25272	1.19351	1.12154	1.14652	1.19583	1.07734	1.07738	1.33804	1.51803	1.11974		30.1735
1.25486	1.19166	1.11756	1.14501	1.18047	1.0747	1.0858	1.33997	1.50958	1.1149		30.2568
1.24312	1.19802	1.11261	1.14912	1.17696	1.07625	1.08186	1.35627	1.51477	1.11745		30.3402
1.26004	1.19303	1.11583	1.14998	1.18792	1.07671	1.07824	1.35779	1.51069	1.11684		30.4235
1.24659	1.1872	1.10981	1.14283	1.16829	1.08	1.0679	1.34882	1.50062	1.11333		30.5068
1.24504	1.19739	1.10492	1.14484	1.1874	1.08203	1.08214	1.34357	1.50055	1.11718		30.5902
1.24879	1.1904	1.1143	1.14725	1.20055	1.07721	1.08117	1.35202	1.50943	1.1176		30.6735
1.24961	1.19159	1.10959	1.15056	1.20035	1.08221	1.08387	1.34461	1.5022	1.11944		30.7568
1.2467	1.19	1.1113	1.14769	1.19719	1.07922	1.07706	1.3349	1.4897	1.11805		30.8402
1.25478	1.19056	1.11107	1.14503	1.19079	1.07975	1.07744	1.33573	1.48844	1.11512		30.9235
1.25166	1.19122	1.11335	1.14159	1.17984	1.07844	1.07889	1.34637	1.48454	1.11434		31.0068
1.25763	1.19274	1.11107	1.14426	1.18076	1.07883	1.07462	1.3347	1.49208	1.11951		31.0902
1.25263	1.19424	1.11234	1.14465	1.19953	1.07535	1.09044	1.35154	1.49453	1.11356		31.1735
1.24018	1.19019	1.11538	1.14093	1.18309	1.074	1.07402	1.35934	1.49197	1.11484		31.2568
1.26063	1.19504	1.11531	1.1413	1.18636	1.08178	1.08785	1.36291	1.50084	1.11227		31.3402
1.25301	1.19471	1.10869	1.14369	1.20506	1.08109	1.07597	1.35555	1.49263	1.11907		31.4235
1.24693	1.19409	1.1173	1.14194	1.19462	1.07683	1.07048	1.35321	1.49843	1.11677		31.5068
1.25679	1.19357	1.11002	1.1393	1.189	1.0793	1.08295	1.34579	1.49741	1.11506		31.5902
1.23764	1.19376	1.11221	1.14226	1.19653	1.08049	1.08199	1.35081	1.49312	1.12025		31.6735
1.24395	1.19039	1.10853	1.1428	1.19961	1.07803	1.07557	1.35507	1.48911	1.11701		31.7568
1.25261	1.19582	1.11252	1.14058	1.20202	1.07926	1.07576	1.365	1.49592	1.11742		31.8402
1.24843	1.19194	1.10126	1.13983	1.21549	1.07424	1.07118	1.36138	1.48441	1.11192		31.9235
1.24915	1.19108	1.10495	1.13727	1.19577	1.07973	1.08415	1.35763	1.48843	1.11519		32.0068
1.23843	1.19051	1.10576	1.13878	1.20032	1.07879	1.07733	1.34927	1.48175	1.11565		32.0902
1.24043	1.19636	1.10689	1.13267	1.20488	1.07919	1.08469	1.35335	1.48207	1.11237		32.1735
1.25161	1.19886	1.10841	1.13509	1.18988	1.07905	1.07725	1.3617	1.48359	1.11551		32.2568
1.23662	1.19775	1.10077	1.13754	1.17773	1.0804	1.08053	1.35746	1.48171	1.11287		32.3402
1.24297	1.19552	1.10881	1.13644	1.19526	1.07424	1.07191	1.34757	1.48436	1.11485		32.4235
1.23758	1.19315	1.10665	1.12852	1.18976	1.07553	1.06847	1.34109	1.47762	1.11403		32.5068
1.24444	1.19932	1.10137	1.1323	1.18911	1.07572	1.07536	1.35336	1.4834	1.11757		32.5902
											32.6735
											32.7568
											32.8402
											32.9235
											33.0068
											33.0902
											33.1735
											33.2568
											33.3402
											33.4235
											33.5068
											33.5902
											33.6735
											33.7568
											33.8402
											33.9235
											34.0068
											34.0902
											34.1735
											34.2568
											34.3402
											34.4235
											34.5068
											34.5902
											34.6735
											34.7568
											34.8402
											34.9235
											35.0068
											35.0902
											35.1735
											35.2568
											35.3402
											35.4235
											35.5068
											35.5902
											35.6735
											35.7568

## Sheet: 19.01 WT-1
cilia1	soma1	cilia2	soma2	cilia
1.01863	0.994672	0.998931	0.997389	1.02419		0
1.00382	1.00092	0.974662	1.00566	1.01843		0.083333
1.01911	1.0086	0.985137	1.00469	1.01885		0.166667
1.02187	1.00402	0.983403	1.01071	1.03202		0.25
1.02651	0.998296	0.979187	1.00257	1.01942		0.333333
1.02683	1.00048	0.965934	1.00879	1.01339		0.416667
1.01957	0.997323	0.964887	1.01285	1.00825		0.5				cilia1	soma1	cilia2	soma2	cilia
1.02249	1.00376	0.959833	1.01385	1.01728		0.583333			basal	1.03593	1.03543	0.997442	0.999461	0.997698
1.01976	1.00167	0.98125	0.995737	1.01296		0.666667			TUG	1.098	1.06722	1.09445	1.02389	1.00424
1.0157	0.997611	0.956934	0.998266	1.00936		0.75			SST	1.07923	1.03593	1.10661	1.00958	0.996722
1.01133	0.999756	0.980807	1.00228	1.02452		0.833333			SST-	1.06876	1.03678	1.09528	1.02177	0.987544
1.02962	1.0077	0.973629	0.999746	1.00131		0.916667			TUG-	1.04564	1.02814	1.10707	1.01866	0.99354
1.03544	1.00643	0.98932	0.996819	1.02392		1			Fsk 10	1.05434	1.04029	1.15296	1.07055	1.0456
1.01588	1.0083	0.972377	0.991126	1.00777		1.08333
1.00599	1.00327	0.98973	1.00392	1.00829		1.16667
1.00389	1.00699	0.982092	0.993705	1.01193		1.25
1.01056	1.00581	0.996607	0.98721	1.0058		1.33333
1.02308	1.01067	0.984094	0.989366	1.00586		1.41667
1.01363	1.00395	0.991621	1.0074	1.01787		1.5
1.01383	1.00528	0.999385	1.00284	1.00929		1.58333
1.02666	1.00993	0.985458	0.981248	1.00016		1.66667
1.02432	1.00026	0.996876	1.00134	1.00684		1.75
1.00315	1.004	0.986052	0.999126	0.9963		1.83333
1.01415	1.00354	0.97203	0.995866	1.02248		1.91667
1.00509	1.00605	0.972746	0.994733	1.00399		2
1.00139	1.00394	0.985612	1.0168	0.982561		2.08333
1.01519	1.00728	0.990854	0.993596	1.00238		2.16667
1.01561	1.00831	0.983087	1.00545	0.991276		2.25
1.01613	1.01064	0.983199	1.00061	1.01794		2.33333
1.0173	1.00765	0.993501	1.0027	1.00675		2.41667
1.01463	1.00862	0.999649	1.00019	1.01434		2.5
1.02476	1.01042	0.97389	1.01248	0.99696		2.58333
1.01801	1.00302	0.980325	0.983198	0.998946		2.66667
1.01009	1.00811	0.982466	0.987584	0.99799		2.75
1.01393	1.0047	0.976771	1.00786	0.997894		2.83333
1.00935	1.00519	0.988491	1.00553	0.989058		2.91667
1.00778	1.01343	0.984908	1.00669	1.00155		3
1.01071	1.00691	0.99302	0.997317	0.994612		3.08333
1.02017	1.01547	0.985091	1.00043	1.00527		3.16667
1.02421	1.01027	0.978334	1.00921	1.00337		3.25
1.0326	1.02168	0.987421	1.00745	1.01833		3.33333
1.01868	1.01572	0.977531	0.997166	1.00283		3.41667
1.03749	1.01665	0.976511	1.00826	1.01309		3.5
1.01754	1.01736	0.97603	0.999136	0.984417		3.58333
1.02359	1.01879	0.980518	0.9962	1.00559		3.66667
1.02761	1.01828	0.98932	1.00606	1.01618		3.75
1.02979	1.01916	0.983983	1.01859	0.999172		3.83333
1.03458	1.01308	0.995292	0.985088	1.00624		3.91667
1.04335	1.01895	0.999269	1.00575	0.997648		4
1.03564	1.01481	0.993927	0.990717	1.01477		4.08333
1.00977	1.01038	0.979487	0.994973	1.01042		4.16667
1.03002	1.01521	0.998775	0.990694	1.00061		4.25
1.01983	1.00943	0.97996	0.998947	0.996525		4.33333
1.02838	1.01032	0.977192	0.993639	1.00761		4.41667
1.03118	1.01862	0.98916	1.00131	0.985403		4.5
1.03169	1.01397	0.983217	1.00497	1.00278		4.58333
1.02403	1.01552	0.982805	0.991162	0.993294		4.66667
1.02401	1.02319	0.984924	1.01114	1.0141		4.75
1.01739	1.01879	0.977111	0.982599	1.00027		4.83333
1.02349	1.02066	0.986845	1.0028	1.0002		4.91667
1.04028	1.02217	0.977399	1.01304	0.989299		5
1.03877	1.02054	0.985788	0.985781	0.990005		5.08333
1.02082	1.02014	0.978329	1.0072	0.991536		5.16667
1.03391	1.02717	0.974145	1.02013	0.984808		5.25
1.01973	1.02123	0.985671	0.9967	0.98907		5.33333
1.03744	1.02842	0.992188	0.997806	1.00181		5.41667
1.01736	1.02051	0.996812	1.00096	1.00266		5.5
1.01195	1.02839	0.986979	0.992642	1.00342		5.58333
1.03088	1.02859	0.994745	0.99006	0.999318		5.66667
1.04161	1.03531	0.987109	1.00145	1.00526		5.75
1.03801	1.02776	0.984776	0.974473	0.994007		5.83333
1.02392	1.02972	0.986233	1.00294	0.996038		5.91667
1.02141	1.03234	0.99418	1.00812	1.01123		6
1.03279	1.02632	0.988678	1.0126	1.01077		6.08333
1.03424	1.0284	0.989228	0.982825	0.994381		6.16667
1.01681	1.033	0.996922	1.00269	1.00009		6.25
1.03177	1.02467	0.975654	0.986596	0.993651		6.33333
1.032	1.02849	0.994241	0.993369	1.0076		6.41667
1.04075	1.02746	0.998182	0.998753	0.989704		6.5
1.03719	1.02697	0.988213	0.998952	1.00396		6.58333
1.01431	1.0239	0.997823	0.995653	0.982147		6.66667
1.03261	1.02936	0.995331	0.998784	0.994245		6.75
1.02403	1.02908	1.01626	0.984474	0.993324		6.83333
1.02715	1.02411	0.986201	0.987418	1.00614		6.91667
1.02391	1.02824	0.980276	0.987594	0.990123		7
1.02369	1.02645	0.977344	0.974751	0.999684		7.08333
1.02129	1.02858	0.993564	0.996514	1.00527		7.16667
1.03457	1.02562	0.987171	0.996514	0.995866		7.25
1.03268	1.01765	0.985074	0.987236	0.993947		7.33333
1.03087	1.02648	1.00186	0.984585	0.997255		7.41667
1.01433	1.02017	0.98222	0.98164	0.982589		7.5
1.04597	1.02909	0.992532	1.00239	1.00827		7.58333
1.00982	1.02757	0.990678	0.998223	0.98882		7.66667
1.01367	1.03452	0.997063	0.979582	0.983805		7.75
1.02635	1.03437	0.983674	1.00211	0.983074		7.83333
1.05293	1.04053	1.00499	1.00946	1.00105		7.91667
1.03682	1.03866	1.00935	1.01352	0.996857		8
1.03525	1.03642	1.00049	1.0101	0.994351		8.08333
1.03782	1.03367	0.995505	1.00003	0.99631		8.16667
1.05363	1.03936	0.998663	0.99562	0.989272		8.25
1.03958	1.03679	1.00533	0.988807	0.993766		8.33333
1.04607	1.03702	0.988601	1.01524	1.01523		8.41667
1.03242	1.03745	1.00282	0.997462	1.00117		8.5
1.04391	1.03807	1.00248	1.00316	1.00859		8.58333
1.03343	1.03531	1.00319	0.982175	1.00811		8.66667
1.0374	1.03457	1.00671	1.00971	1.01064		8.75
1.02917	1.03387	0.994017	0.995766	0.988235		8.83333
1.02926	1.02814	0.988632	1.00297	0.997315		8.91667
1.03209	1.03587	0.993805	0.988286	0.98952		9
1.0471	1.04186	0.992872	0.995158	1.00187		9.08333
1.03511	1.03532	0.983738	0.999518	1.0012		9.16667
1.05333	1.03521	0.99377	0.993703	1.00321		9.25
1.0379	1.03287	0.986971	0.987944	0.996694		9.33333
1.05324	1.04303	0.994367	0.9969	1.00207		9.41667
1.0438	1.02777	1.00491	1.00572	0.979708		9.5
1.04952	1.0378	1.01163	1.00265	0.986574		9.58333
1.04806	1.03952	1.02187	0.998618	0.983484		9.66667
1.04828	1.0356	1.02061	1.00871	0.99684		9.75
1.04857	1.04379	1.03134	0.999291	0.992156		9.83333
1.05713	1.04119	1.03598	0.995626	0.980623		9.91667
1.05382	1.03829	1.03714	0.990258	0.990162		10
1.05282	1.04402	1.03969	1.0132	0.986132		10.0833
1.0603	1.04396	1.02461	0.999093	0.979886		10.1667
1.05407	1.05009	1.0305	0.975461	0.984123		10.25
1.05396	1.04851	1.03979	1.00067	0.985465		10.3333
1.05464	1.04091	1.00624	1.00978	0.993602		10.4167
1.04296	1.03446	1.01792	1.00926	0.97345		10.5
1.04552	1.0473	1.02223	0.986298	0.991772		10.5833
1.04867	1.05056	1.034	1.01069	1.0099		10.6667
1.05066	1.04071	1.03143	0.998124	1.00066		10.75
1.053	1.04623	1.00701	1.01265	0.995339		10.8333
1.03558	1.0431	1.01149	0.990733	0.999389		10.9167
1.03099	1.02624	1.00154	0.982473	0.988896		11
1.06477	1.0493	1.01875	0.994299	0.993403		11.0833
1.05493	1.05625	1.02703	1.00095	1.01427		11.1667
1.04226	1.04639	1.03192	0.981742	0.998836		11.25
1.06771	1.04828	1.02725	0.990687	1.00425		11.3333
1.0524	1.05131	1.04342	1.00773	1.00924		11.4167
1.03673	1.04778	1.0419	0.995453	1.00196		11.5
1.0651	1.04298	1.02774	1.01479	0.994791		11.5833
1.05864	1.0431	1.02636	1.0155	0.988611		11.6667
1.04112	1.04435	1.03325	0.990342	1.00057		11.75
1.05826	1.05269	1.04418	1.01795	1.00851		11.8333
1.04062	1.04735	1.03846	1.02414	1.00393		11.9167
1.03883	1.04781	1.03189	1.00298	0.989165		12
1.0367	1.04508	1.04081	1.00426	0.994365		12.0833
1.03434	1.04418	1.02814	1.0187	0.997568		12.1667
1.05627	1.04893	1.0305	1.01864	1.00388		12.25
1.0607	1.04989	1.04825	1.0184	0.98998		12.3333
1.06905	1.04499	1.02672	0.996632	0.997544		12.4167
1.05994	1.04834	1.04048	1.0096	0.992293		12.5
1.05335	1.05021	1.02711	0.996775	0.998228		12.5833
1.0577	1.04745	1.04343	1.0111	0.998983		12.6667
1.05499	1.05314	1.05165	1.00386	0.982821		12.75
1.06761	1.05226	1.04196	1.00865	1.00875		12.8333
1.06457	1.05	1.04788	0.992731	0.99124		12.9167
1.06517	1.05369	1.03804	1.01472	0.999863		13
1.06506	1.05522	1.04069	1.0215	0.997772		13.0833
1.07474	1.05236	1.057	1.01203	0.993753		13.1667
1.07196	1.05464	1.04498	1.02292	0.997716		13.25
1.06915	1.04666	1.03517	1.00931	0.98774		13.3333
1.06291	1.06038	1.06786	1.02793	0.999466		13.4167
1.08102	1.05842	1.05043	1.00796	1.00606		13.5
1.06962	1.05617	1.05021	1.01819	0.98737		13.5833
1.0724	1.06201	1.06777	1.00906	0.983813		13.6667
1.06555	1.05722	1.03126	1.02174	0.997306		13.75
1.08063	1.06045	1.03782	1.00324	0.999434		13.8333
1.07695	1.06494	1.05544	1.001	1.0014		13.9237
1.07575	1.06619	1.0662	1.02276	1.01138		14.007
1.06201	1.05485	1.05456	1.00088	0.997421		14.0903
1.06602	1.05868	1.04543	1.00164	0.991029		14.1737
1.05786	1.05311	1.05186	1.02195	1.0065		14.257
1.06696	1.05038	1.0497	1.01179	0.993829		14.3403
1.06447	1.05427	1.05141	1.0054	0.997338		14.4237
1.08231	1.05612	1.05431	1.02295	0.99749		14.507
1.07278	1.06326	1.04971	1.0082	0.984897		14.5903
1.07829	1.06325	1.06188	1.00826	1.00428		14.6737
1.09523	1.06997	1.08369	1.02252	1.00468		14.757
1.07978	1.06585	1.0673	1.02042	0.988486		14.8403
1.08247	1.06139	1.07113	1.00917	1.00009		14.9237
1.08079	1.07141	1.0753	1.01823	0.991902		15.007
1.07819	1.06692	1.05385	1.02317	1.00226		15.0903
1.05742	1.06473	1.08618	1.01442	0.997006		15.1737
1.07293	1.06355	1.06767	0.994832	1.01203		15.257
1.08106	1.06147	1.0778	1.02513	1.00834		15.3403
1.09149	1.06486	1.06365	1.02469	1.00025		15.4237
1.09957	1.07057	1.07435	1.02204	1.02009		15.507
1.08539	1.07086	1.06948	1.01715	0.984861		15.5903
1.07717	1.07113	1.08268	1.0297	1.01281		15.6737
1.07564	1.06597	1.06891	1.01675	1.00218		15.757
1.09714	1.06661	1.0919	1.00493	1.01269		15.8403
1.08258	1.06488	1.08699	1.02022	0.994081		15.9237
1.07968	1.06884	1.07706	1.03367	1.01132		16.007
1.09179	1.0716	1.07892	1.02805	0.995937		16.0903
1.08762	1.06816	1.06808	1.01565	0.996541		16.1737
1.11376	1.06383	1.08458	1.00693	0.99152		16.257
1.12496	1.06802	1.10637	1.04306	1.01457		16.3403
1.10153	1.06573	1.09498	1.03391	0.99926		16.4237
1.09618	1.07378	1.08356	1.014	0.999799		16.507
1.1041	1.06936	1.07943	1.03029	1.00006		16.5903
1.10058	1.06527	1.06463	1.01433	1.01046		16.6737
1.09525	1.06888	1.08191	1.02265	0.994305		16.757
1.10382	1.06763	1.11566	1.02571	1.00304		16.8403
1.10262	1.06587	1.12244	1.03709	1.00411		16.9237
1.09693	1.06588	1.09637	1.02406	1.00493		17.007
1.1142	1.07015	1.10787	1.03145	1.00953		17.0903
1.0796	1.05821	1.09057	1.01814	0.99661		17.1737
1.10851	1.06161	1.10901	1.02571	0.998764		17.257
1.09606	1.05976	1.08754	1.00713	0.99354		17.3403
1.10484	1.06061	1.09155	1.02215	0.998094		17.4237
1.09111	1.06448	1.08493	1.02757	0.998419		17.507
1.0952	1.06897	1.08212	1.02072	0.993525		17.5903
1.09782	1.07506	1.10848	1.03414	1.00148		17.6737
1.10155	1.06974	1.10573	1.01861	1.00708		17.757
1.1016	1.07391	1.10091	1.03089	1.0111		17.6737
1.11194	1.07212	1.09737	1.02612	1.00637		17.757
1.11998	1.07019	1.11298	1.01565	1.01535		17.8403
1.11173	1.06291	1.08901	1.01318	1.0055		17.9237
1.10051	1.07011	1.1196	1.01189	1.00389		18.007
1.10842	1.07152	1.08625	1.03454	1.00076		18.0903
1.10449	1.06337	1.09629	1.02306	1.00913		18.1737
1.10892	1.06692	1.1174	1.00289	1.01703		18.257
1.10615	1.06414	1.0965	1.00137	1.01367		18.3403
1.0977	1.07345	1.09864	1.03351	1.00313		18.4237
1.11855	1.06543	1.09863	1.02363	1.00386		18.507
1.09573	1.06098	1.11183	1.05432	0.98755		18.5903
1.10701	1.05396	1.11149	1.0221	0.996121		18.6737
1.09879	1.06571	1.08164	1.02481	1.01515		18.757
1.10076	1.06284	1.10547	1.03153	1.01103		18.8403
1.1143	1.06593	1.09717	1.01641	1.00008		18.9237
1.09338	1.06644	1.1239	1.0302	1.00999		19.007
1.11755	1.05941	1.1351	1.01222	1.01021		19.0903
1.09574	1.06636	1.11229	1.01923	0.999364		19.1737
1.10865	1.07168	1.11955	1.02967	0.996346		19.257
1.12525	1.06869	1.12553	1.01681	1.00268		19.3403
1.1217	1.06661	1.11727	1.01792	0.996925		19.4237
1.11363	1.06824	1.11279	1.01035	1.0001		19.507
1.12012	1.06688	1.13121	1.01896	1.01123		19.5903
1.08696	1.06148	1.11285	1.01335	0.989914		19.6737
1.10915	1.06302	1.11911	1.00244	1.01672		19.757
1.11602	1.06587	1.10926	1.02208	0.995231		19.8403
1.11088	1.06512	1.11957	1.01958	1.01375		19.9237
1.12777	1.0611	1.1042	1.01682	0.99863		20.007
1.11819	1.0672	1.12871	1.01819	0.999386		20.0903
1.10702	1.05787	1.11955	1.01036	1.01671		20.1737
1.1023	1.05876	1.10981	1.03037	1.01117		20.257
1.08748	1.06441	1.11568	1.00702	1.004		20.3403
1.11024	1.06329	1.12468	1.00089	1.01327		20.4237
1.10006	1.05682	1.11405	1.01736	1.0067		20.507
1.09537	1.05277	1.13052	1.00847	0.99986		20.5903
1.10455	1.04685	1.11513	1.01772	0.997269		20.6737
1.088	1.04915	1.13645	1.00205	1.00238		20.757
1.09929	1.05253	1.12596	1.00948	1.00181		20.8403
1.09576	1.05001	1.12151	1.00561	1.00428		20.9237
1.09838	1.05585	1.11877	1.02038	1.00444		21.007
1.09228	1.04801	1.12529	1.00446	1.00611		21.0903
1.0997	1.04676	1.12902	1.00178	1.00939		21.1737
1.09822	1.03934	1.12981	1.01428	1.01204		21.257
1.08258	1.04681	1.12487	1.00307	1.00743		21.3403
1.10018	1.04347	1.10972	1.01162	1.00374		21.4237
1.08846	1.04468	1.12396	1.01042	1.00581		21.507
1.10181	1.0464	1.12346	1.02042	1.00292		21.5903
1.10156	1.03628	1.13999	1.02408	1.00973		21.6737
1.09919	1.04253	1.13452	1.03007	0.990269		21.757
1.09635	1.04724	1.14216	1.0254	0.991368		21.8403
1.09698	1.0483	1.13184	1.01448	1.01171		21.9237
1.09932	1.0415	1.12124	1.01739	0.993328		22.007
1.09821	1.03576	1.13975	1.00836	1.00985		22.0903
1.09665	1.03237	1.13235	1.01752	0.99565		22.1737
1.09072	1.03681	1.12504	1.00764	0.995224		22.257
1.08385	1.03752	1.14563	1.00469	1.00826		22.3403
1.07883	1.03334	1.11049	0.99787	0.995391		22.4237
1.10136	1.03843	1.10942	1.00015	0.993115		22.507
1.10016	1.03988	1.12951	1.01001	1.00485		22.5903
1.09748	1.04103	1.14023	1.02476	0.970005		22.6737
1.10819	1.04018	1.1409	1.01062	1.011		22.757
1.07991	1.04612	1.15819	1.0064	1.00644		22.8403
1.07958	1.04928	1.13541	1.00974	1.00072		22.9237
1.08304	1.03678	1.15776	1.00718	0.991323		23.007
1.06817	1.03738	1.14048	1.03048	0.987617		23.0903
1.08172	1.04212	1.11529	1.02868	0.992636		23.1737
1.0746	1.04333	1.14223	1.02355	1.00118		23.257
1.0973	1.05345	1.16331	1.01366	0.9904		23.3403
1.0789	1.03479	1.12387	1.00357	0.991548		23.4237
1.07985	1.04329	1.14581	1.02371	1.00343		23.507
1.05957	1.03364	1.13926	1.00912	1.00804		23.5903
1.09002	1.04491	1.15935	1.03358	0.996591		23.6737
1.09506	1.0421	1.15395	1.00865	0.99952		23.757
1.07749	1.04004	1.14542	1.02642	1.00143		23.8403
1.07283	1.03525	1.16334	1.02446	0.991032		23.9237
1.06424	1.03281	1.16046	1.00747	0.982079		24.007
1.06604	1.02881	1.141	0.999066	0.982364		24.0903
1.07208	1.03223	1.0961	1.01298	0.973494		24.1737
1.08137	1.02979	1.0875	1.0103	0.983137		24.257
1.066	1.0374	1.0951	1.03816	0.997292		24.3403
1.05329	1.03584	1.09798	1.00939	0.978797		24.4237
1.06508	1.03125	1.09948	1.01655	0.979889		24.507
1.0714	1.02925	1.11115	1.02056	0.978765		24.5903
1.07498	1.02904	1.08711	1.00457	0.982243		24.6737
1.07165	1.02919	1.10051	1.01099	0.986721		24.757
1.06057	1.03219	1.11593	1.01741	0.979905		24.8403
1.07137	1.02905	1.0928	1.01257	0.980569		24.9237
1.05164	1.02446	1.11513	1.0184	0.980082		25.007
1.08594	1.02904	1.12332	1.01996	0.986348		25.0903
1.06927	1.02722	1.09052	1.01629	0.975086		25.1737
1.07745	1.02442	1.08634	1.02022	0.981822		25.257
1.06948	1.03055	1.11008	1.01723	0.986113		25.3403
1.06072	1.02676	1.09382	1.01024	0.989536		25.4237
1.06325	1.02544	1.09477	1.01744	0.987482		25.507
1.07264	1.03403	1.0876	1.0343	0.980264		25.5903
1.07199	1.03167	1.103	1.02531	0.989073		25.6737
1.08194	1.0335	1.10194	1.02342	0.989231		25.757
1.04743	1.03096	1.11079	1.02531	0.976728		25.8403
1.05059	1.03186	1.08756	1.01949	0.975063		25.9237
1.06675	1.03034	1.0741	1.00192	0.982651		26.007
1.0525	1.03763	1.08471	1.0279	0.977533		26.0903
1.03932	1.02779	1.10035	1.00883	0.984115		26.1737
1.03379	1.0315	1.08286	1.01425	0.987822		26.257
1.0609	1.03833	1.10168	1.01787	0.984124		26.3403
1.06424	1.0338	1.09221	1.01916	0.993557		26.4237
1.05423	1.04784	1.10217	1.0211	0.991308		26.507
1.05877	1.03268	1.09328	1.0114	0.983791		26.5903
1.06181	1.03349	1.12343	1.00531	0.981009		26.6737
1.04697	1.03292	1.09762	1.01855	0.987844		26.757
1.04491	1.03908	1.08712	1.04263	0.976671		26.8403
1.06973	1.03891	1.06327	1.02011	0.984812		26.9237
1.07295	1.03774	1.10354	1.02322	0.998658		27.007
1.0566	1.03225	1.1009	1.02017	0.988819		27.0903
1.0566	1.03443	1.09539	1.01438	0.998197		27.1737
1.07409	1.03653	1.08482	1.00752	0.988665		27.257
1.06836	1.04175	1.09223	1.02951	0.98281		27.3403
1.07904	1.04803	1.09387	1.04429	0.991712		27.4237
1.05443	1.03767	1.0914	1.0206	0.985158		27.507
1.0534	1.04026	1.11092	1.01741	0.985464		27.5903
1.04264	1.03021	1.06142	1.02046	0.985008		27.6737
1.05728	1.03027	1.09129	1.01134	0.982319		27.757
1.03952	1.03541	1.10464	1.03051	0.989752		27.8403
1.04277	1.03963	1.09219	1.02526	0.997671		27.9237
1.08466	1.0365	1.10321	1.01842	0.995442		28.007
1.04593	1.03271	1.10241	1.02063	0.991569		28.0903
1.0534	1.0326	1.08451	1.01855	0.98806		28.1737
1.04684	1.03987	1.13682	1.01781	1.00179		28.257
1.03522	1.03473	1.1114	1.0216	0.996352		28.3403
1.0319	1.02746	1.11294	1.01705	0.980027		28.4237
1.03951	1.03125	1.10157	1.00999	0.986512		28.507
1.05402	1.02347	1.09042	1.00072	0.986643		28.5903
1.04755	1.03371	1.10551	1.02756	0.988316		28.6737
1.04988	1.02526	1.11465	1.03164	1.00469		28.757
1.05869	1.03007	1.11903	1.0345	1.00912		28.8403
1.03791	1.02574	1.10537	1.00912	0.999466		28.9237
1.04091	1.0266	1.08769	1.02664	1.0073		29.007
1.05633	1.02881	1.10201	1.02111	1.00619		29.0903
1.03934	1.02704	1.11306	1.03238	1.00942		29.1737
1.03517	1.02511	1.1139	1.03097	1.00238		29.257
1.05678	1.03519	1.13798	1.0247	1.01999		29.3403
1.04298	1.03331	1.12529	1.02171	1.01527		29.4237
1.06067	1.04496	1.1564	1.04658	1.04561		29.507
1.07066	1.0527	1.13825	1.03981	1.03727		29.5903
1.06768	1.04484	1.14224	1.04909	1.05227		29.6737
1.05281	1.04969	1.14734	1.07444	1.04851		29.757
1.05486	1.04552	1.13487	1.06602	1.04423		29.8403
1.06529	1.0472	1.14469	1.06001	1.05555		29.9237
1.05151	1.03764	1.14742	1.06087	1.05616		30.007
1.06234	1.04589	1.16273	1.06565	1.03688		30.0903
1.04278	1.04648	1.14196	1.06698	1.02264		30.1737
1.06028	1.04564	1.14211	1.06577	1.03408		30.257
1.058	1.05101	1.14421	1.06156	1.04538		30.3403
1.05862	1.04716	1.16985	1.0738	1.0508		30.4237
1.04969	1.04456	1.1535	1.0709	1.04119		30.507
1.06124	1.04476	1.14644	1.08319	1.06111		30.5903
1.04195	1.04378	1.1575	1.0897	1.05154		30.6737
1.03916	1.04592	1.16325	1.06404	1.04581		30.757
1.04278	1.03594	1.15356	1.07509	1.05348		30.8403
1.04714	1.04211	1.15541	1.06076	1.05046		30.9237
1.04482	1.04891	1.13997	1.06931	1.04507		31.007
1.06639	1.03691	1.14151	1.06198	1.04322		31.0903
1.03034	1.03867	1.13829	1.06801	1.04723		31.1737
1.04066	1.0412	1.13894	1.07394	1.04745		31.257
1.05451	1.0402	1.15008	1.07298	1.04215		31.3403
1.05554	1.04195	1.15071	1.05975	1.01748		31.4237
1.04797	1.03505	1.14553	1.07571	1.04196		31.507
1.02832	1.02827	1.16311	1.05433	1.02449		31.5903
1.04359	1.02794	1.13354	1.07726	1.04821		31.6737
1.04408	1.03611	1.12803	1.06789	1.03314		31.757
1.03735	1.02588	1.15183	1.0727	1.04127		31.8403
1.0404	1.02971	1.15551	1.05944	1.04585		31.9237
1.04078	1.03831	1.15582	1.05178	1.03252		32.007
1.04457	1.03612	1.15703	1.05502	1.0447		32.0903
1.05332	1.03327	1.15668	1.0737	1.03915		32.1737
1.0426	1.03857	1.14665	1.06238	1.04036		32.257
1.0382	1.03732	1.1667	1.07377	1.04639		32.3403
1.02133	1.0323	1.14008	1.05841	1.05862		32.4237
1.02858	1.02691	1.1313	1.06268	1.03767		32.507
1.0284	1.04046	1.15882	1.0566	1.02743		32.5903
1.0303	1.03168	1.14562	1.06123	1.05393		32.6737
1.01485	1.03504	1.14591	1.06262	1.0416		32.757
1.0385	1.03315	1.13998	1.0721	1.05734		32.8403
1.05035	1.03378	1.14594	1.0433	1.02961		32.9237
1.03552	1.03541	1.15879	1.07588	1.03991		33.007
1.0511	1.03326	1.14341	1.049	1.03662		33.0903
1.04503	1.02724	1.11092	1.04807	1.02293		33.1737
1.04965	1.02647	1.13335	1.05674	1.03381		33.257
1.04057	1.02668	1.15009	1.05689	1.03915		33.3403
1.02457	1.02665	1.14208	1.06736	1.03903		33.4237
1.05648	1.02643	1.10506	1.07822	1.02904		33.507
1.05298	1.02845	1.1151	1.05166	1.03584		33.5903
1.0432	1.02139	1.15783	1.06124	1.03178		33.6737
1.05	1.02805	1.15532	1.06878	1.05082		33.757
1.03072	1.01849	1.13248	1.05384	1.04113		33.8403
1.02534	1.02222	1.13903	1.05498	1.05402		33.9237
1.02544	1.01658	1.14169	1.04366	1.05187		34.007
1.02834	1.01829	1.12379	1.05925	1.04238		34.0903
1.04773	1.02576	1.13688	1.06631	1.05773		34.1737
1.03039	1.01732	1.14277	1.05784	1.05143		34.257
1.03106	1.01157	1.13403	1.0541	1.03658		34.3403
1.01034	1.01995	1.1486	1.05539	1.03838		34.4237
1.01552	1.0177	1.1141	1.05857	1.0382		34.507
1.00562	1.00859	1.13314	1.07509	1.05088		34.5903
1.0179	1.01143	1.14151	1.04302	1.04344		34.6737
0.993357	1.01102	1.13353	1.05074	1.03776		34.757
1.00333	1.01322	1.1312	1.04744	1.03077		34.8403
0.997081	1.00443	1.13807	1.0397	1.028		34.9237
1.01301	1.00852	1.14811	1.04412	1.02511		35.007
1.00853	1.01373	1.1153	1.04033	1.00839		35.0903
0.999266	1.02111	1.12187	1.04375	1.02473		35.1737
0.999883	1.01317	1.1489	1.05634	1.03019		35.257
1.00589	1.01229	1.13866	1.05173	1.02437		35.3403
0.999291	1.01145	1.13836	1.05731	1.02348		35.4237
0.991971	1.0063	1.11567	1.03693	1.02909		35.507
1.00479	1.00706	1.13923	1.05648	1.02509		35.5903
0.965051	1.01909	1.13186	1.06251	1.01735		35.6737
0.990301	1.00806	1.14851	1.05772	1.02778		35.757
0.997009	1.00957	1.1555	1.04098	1.02364		35.8403
1.00234	1.01294	1.15032	1.06056	1.052		35.9237
0.977347	0.994555	1.14668	1.03659	1.01995		36.007
1.01637	1.01021	1.15259	1.05656	1.02202		36.0903
0.998303	1.00097	1.15135	1.06091	1.01541		36.1737
1.00996	1.00347	1.1692	1.06213	1.02622		36.257
0.975989	0.999126	1.13346	1.0558	1.03488		36.3403
0.999643	1.00369	1.15762	1.04516	1.01767		36.4237
1.01151	1.00241	1.14131	1.06935	1.01711		36.507
0.999358	1.00743	1.15468	1.0698	1.02768		36.5903
0.976772	0.996255	1.13032	1.03946	1.03076		36.6737
0.988754	1.00351	1.12605	1.0455	1.00871		36.757
0.965657	0.997847	1.14444	1.06661	1.03298		36.8403
0.97342	0.998465	1.12585	1.04745	1.0161		36.9237
0.999644	0.995507	1.1532	1.06904	1.02838		37.007
0.967107	0.996142	1.13319	1.05352	1.04214		37.0903
0.969823	0.993285	1.13656	1.05435	1.02943		37.1737
0.995588	0.998562	1.12756	1.05761	1.01968		37.257
0.980535	0.997304	1.14569	1.05522	1.03616		37.3403
0.968613	0.983229	1.15191	1.05035	1.02271		37.4237
0.975786	0.994609	1.14005	1.0519	1.02253		37.507
0.968095	0.994092	1.14574	1.06057	1.02266		37.5903
0.958679	0.995782	1.14597	1.05599	1.02867		37.6737

## Sheet: 19.01 WT-2
cilia	cilia	cilia	cilia	soma	soma	soma	soma	soma	soma	soma	soma
1.08437	0.960856	0.999175	1.0073	0.966226	1.033	1.00755	1.02806	1.01451	1.00613	0.998965	1.01174
1.07545	0.962711	0.998	1.0118	0.967938	1.01901	1.00337	1.00735	1.00953	1.00853	1.006	1.0107
1.06668	0.969345	1.011	1.00311	0.972554	1.01813	1.00401	1.02772	1.00937	1.0108	0.993761	1.00965
1.06825	0.970315	1.0013	1.00265	0.974051	1.00846	1.00928	1.03384	1.0113	1.00966	1.0209	1.00534
1.09955	0.974525	0.998211	1.01152	0.973301	1.0101	1.00267	1.03573	0.998058	1.00578	1.01407	1.00417
1.07894	0.965722	1.00561	0.994164	0.964308	1.01456	1.00581	1.01593	0.995122	1.01086	1.00083	0.998004
1.07976	0.959447	1.00746	1.01148	0.968306	1.0173	1.00485	1.00832	0.990067	1.01002	1.00626	0.999276
1.07733	0.980393	1.02021	0.995272	0.977355	1.02242	0.992992	1.01468	1.00024	0.995708	1.00511	1.00427
1.09473	0.984042	1.02574	1.00688	0.991141	1.03127	1.00017	1.02465	1.01213	1.01512	1.01556	1.02306			cilia	cilia	cilia	cilia	soma	soma	soma	soma	soma	soma	soma	soma
1.06952	0.966635	0.999283	1.00295	0.975827	1.01841	1.00104	1.00974	0.99841	1.0102	1.01051	1.01079		basal	0.991672	1.02467	0.996595	0.987506	1.0337	1.00957	1.00681	0.999261	0.999166	0.997851	0.992968	1.01402
1.06997	0.959089	1.00187	0.997995	0.968305	1.00082	1.00868	0.999041	0.998725	0.998788	1.00447	1.00591		TUG	1.09951	1.08279	1.06651	1.03278	1.12508	1.1058	1.06161	1.08508	1.06003	1.04582	1.02553	1.10092
1.07987	0.971507	0.989231	1.0234	0.962956	1.00701	0.991417	1.00082	1.00704	1.01365	1.0085	0.995057		SST	1.07184	1.08022	1.02812	0.995128	1.12013	1.09443	1.06612	1.06957	1.00478	1.03002	1.01945	1.08498
1.07017	0.965917	0.987358	1.01408	0.960271	0.993424	0.999596	0.996796	0.992496	0.995111	0.999339	0.992654		SST-	1.13387	1.11939	1.1845	1.06871	1.14563	1.18512	1.09794	1.17276	1.12378	1.07712	1.03013	1.13006
1.06293	0.956793	0.997331	1.03369	0.962416	1.00033	1.0133	0.997801	1.00249	1.00505	1.02008	0.994317		TUG-	1.15633	1.10988	1.22283	1.07443	1.13163	1.18697	1.1055	1.15667	1.05982	1.06173	1.03172	1.12617
1.06185	0.953529	0.991515	1.01117	0.965997	0.995977	1.00786	0.994226	0.994321	0.993105	1.00323	0.99404		Fsk 10	1.25689	1.18309	1.45691	1.13541	1.20438	1.49501	1.2172	1.63253	1.48644	1.22286	1.11464	1.24326
1.08196	0.979082	0.986077	1.01299	0.969737	0.998759	0.992656	0.982058	0.992746	1.01495	1.00415	0.99083
1.06782	0.963224	0.993642	1.03716	0.965933	1.00005	0.993864	1.00046	0.991079	0.992822	1.01731	0.99465
1.07442	0.987861	0.99217	1.00792	0.9668	1.00766	0.994493	0.989432	0.993614	1.00179	1.01059	0.988346
1.05541	0.973885	0.990267	1.01322	0.973956	0.991813	0.995152	0.994945	0.985837	0.994052	1.00735	1.00177
1.03599	0.981266	0.987663	1.00164	0.9634	0.998402	0.991829	0.998727	0.991811	1.01495	0.993887	0.989936
1.04192	0.99402	1.00081	1.02119	0.969382	0.985599	0.984448	0.997443	0.983572	0.997077	1.00393	0.982643
1.0393	0.983491	0.982444	1.01493	0.971837	0.994817	0.992174	1.00393	0.984381	1.01063	0.997045	0.992839
1.02184	0.99466	0.989614	1.01887	0.968902	1.00705	0.992938	1.00042	0.983765	0.993442	1.00285	0.987122
1.04254	0.968898	0.993172	1.01616	0.972454	0.995709	0.979148	0.993808	0.980457	0.990953	1.00058	0.98165
1.02086	0.974457	0.977277	1.01814	0.976236	0.989143	0.99649	0.994787	0.978418	0.992865	1.00035	0.988781
1.01739	0.999823	0.991629	1.01545	0.975964	0.992552	0.988194	0.988855	0.98568	0.995383	1.02025	0.984142
1.02313	0.988153	0.992861	1.02302	0.973539	0.994346	0.996066	0.991035	0.985301	1.00961	1.00289	0.985386
1.00019	0.998533	1.00557	1.00079	0.977086	0.990192	0.993826	0.998611	0.992405	1.00359	1.00447	0.992018
0.998225	0.994927	0.999013	0.992908	0.972787	1.0125	1.00186	1.00396	0.995965	0.999251	0.997254	0.994484
1.03915	0.979329	0.989453	1.01026	0.974533	0.994386	0.993517	1.00768	0.978913	1.00972	1.00513	0.994199
1.00284	0.98572	0.996519	1.0183	0.9819	0.983736	0.993291	1.01859	0.993552	1.00671	0.992698	0.985925
1.02037	0.983726	0.99648	1.00687	0.988836	0.996059	0.991121	1.01235	0.996696	0.988059	1.00144	0.993668
0.993176	0.980503	1.00481	0.995589	0.985114	0.995485	0.995734	1.0019	0.986304	0.996846	0.994608	0.98826
0.986347	0.990752	0.990349	0.996634	0.975617	1.01322	1.00275	1.00973	0.99729	0.996619	1.01098	0.990702
0.996235	0.982042	0.984684	1.01381	0.976924	0.979073	1.00185	1.00199	0.986877	0.992062	1.01126	0.994862
1.00261	0.993658	1.00111	1.02921	0.995787	1.00459	0.99579	1.00057	0.99921	0.995651	1.0026	0.982928
0.99143	1.01826	1.00471	1.0009	0.979148	0.994764	0.999927	1.00772	1.00096	0.988926	0.998808	0.986625
0.980639	0.998294	0.999866	1.00821	0.982855	0.989454	1.00418	1.0024	0.991571	1.00011	0.9975	0.984598
0.981332	1.01204	0.990078	1.00266	1.0024	0.985803	0.998964	0.999158	0.994306	1.00222	1.00597	0.98814
0.982981	1.01142	1.00695	0.999224	0.995766	0.989362	0.997265	1.00042	0.990958	1.0054	1.00556	0.983547
0.998763	0.996407	1.0126	0.99112	0.988512	0.993708	0.993407	0.988966	0.983009	0.998428	1.00581	0.980852
0.992964	0.991387	1.01266	1.0092	0.982934	0.997894	1.00524	0.996789	0.988255	1.00725	1.00069	0.978488
0.995941	1.00107	1.005	1.00945	0.989589	1.0001	0.984232	0.996749	0.980999	1.00631	1.00289	0.985527
0.999898	1.00404	1.00653	0.99798	0.995103	1.00814	0.991067	1.0048	0.989725	1.00104	1.00453	0.994565
0.995663	0.984705	1.01346	0.993324	0.99174	1.00477	0.996293	0.984966	0.992517	0.991008	0.989805	0.992018
0.997619	0.980134	1.01275	1.00064	0.993692	0.995961	0.984751	0.98377	0.983106	0.994162	1.00246	0.986824
0.97232	0.994411	1.0152	0.985692	0.992902	0.99898	0.990055	0.99469	0.988764	1.00177	0.999837	0.992053
0.985608	0.991431	1.00249	1.00913	0.997865	0.995276	0.994307	0.977596	0.987781	0.996819	1.00111	0.983183
0.978854	1.02505	0.999047	0.996548	0.995179	0.996746	0.998233	0.975271	1.00341	0.997606	1.00415	0.99255
0.984604	0.999636	0.992952	0.99998	1.00839	0.993653	1.00587	0.988686	0.990864	0.986427	1.00107	0.982789
0.975006	1.00435	1.00526	1.00545	0.990782	0.99916	0.990722	0.997203	0.989578	0.983806	0.991545	0.981317
0.990846	0.996752	0.994386	0.983632	0.994395	0.989333	0.990977	0.993551	0.998492	0.990703	0.996021	0.995639
0.951523	1.01352	1.00093	1.00496	0.998778	0.990822	1.00319	0.995837	1.01055	0.990682	1.00935	0.999962
0.964991	1.00258	1.00457	0.989922	1.00859	0.995789	0.993063	1.01073	1.02106	1.01303	0.992439	0.997107
0.979493	1.00922	1.00016	0.990975	1.00831	0.985581	1.00833	1.01755	1.01195	0.996147	1.00894	0.993191
0.974336	1.00845	1.00126	0.979187	1.005	1.00512	1.00496	1.00394	1.01529	0.99374	0.994021	1.00103
0.993142	1.00638	0.993989	0.993801	1.01628	0.996469	1.00216	1.00692	1.02338	0.991241	1.0109	1.00412
0.973794	1.00445	0.986229	0.986339	1.01126	0.982516	1.00075	0.999784	1.02191	1.01133	1.00468	0.995629
0.971033	1.01308	0.983045	0.995776	1.02152	0.990681	0.990602	1.00355	1.02352	0.997487	1.00119	0.999517
0.972293	1.02425	1.00178	0.988345	1.01976	0.983875	1.00462	0.99018	1.024	1.00304	0.994098	1.01239
0.957718	1.02395	1.01188	0.990036	1.01543	1.00275	1.00482	0.997531	1.03243	0.985102	0.996994	1.01043
0.954114	1.01135	1.0154	1.00347	1.02357	0.998566	1.00943	0.975568	1.02238	0.992674	0.984343	1.01051
0.962464	1.01175	1.01576	1.0006	1.01933	1.01902	0.99533	0.998952	1.0275	0.998962	1.00843	1.00804
0.968079	0.999532	1.0149	1.0016	0.994062	1.00369	1.00265	0.987751	1.01552	0.996486	0.995013	1.00357
0.951405	1.01743	1.01278	1.01113	1.01072	1.00626	0.998913	0.99169	1.0148	0.997602	0.998545	1.00516
0.952619	1.01468	1.00818	0.983874	1.01962	1.00158	0.99886	0.978441	1.0047	1.00356	0.995692	0.997025
0.954723	1.00492	1.01636	0.992177	1.02115	1.00628	1.00524	1.00564	1.02078	1.00193	1.00719	1.01015
0.942462	1.01405	1.01669	0.992788	1.02146	0.994519	0.998832	1.00146	1.01044	1.00571	1.00102	1.00914
0.942806	1.01314	0.998568	1.00026	1.01746	0.997572	1.01532	1.00566	1.00598	1.00821	0.988955	0.998943
0.915699	1.02731	0.993926	0.992335	1.02948	0.995815	0.998126	0.996056	1.00317	0.994898	0.994529	0.998338
0.930929	1.00011	1.01949	1.00349	1.02586	0.981937	1.00498	0.999231	1.00604	1.00475	1.00545	1.00332
0.944727	1.01845	1.02089	0.984168	1.01841	0.991237	0.993056	0.995792	1.01455	1.01341	0.99091	1.00383
0.944942	1.02358	1.01222	0.994989	1.0219	0.987574	0.999928	1.00179	1.01446	1.01074	0.990515	1.00317
0.929374	1.016	0.997051	0.979864	1.01907	0.99317	1.0054	1.01233	1.00188	1.00277	0.995941	1.00119
0.94583	1.02252	1.00488	0.998351	1.02679	1.00002	0.995439	1.00517	1.01024	1.00487	0.998172	1.01169
0.963022	1.01231	0.996837	1.00099	1.0319	0.989229	1.01608	1.00669	1.01203	1.00641	1.00709	1.00571
0.953623	1.01878	0.993083	0.99325	1.02391	0.998423	1.00339	1.00008	1.00588	0.998549	0.995332	1.01161
0.965599	1.00904	0.995588	0.985808	1.0207	0.987317	1.00646	0.998701	1.00536	0.993053	0.988543	1.00594
0.962018	1.01587	1.00151	0.998284	1.02217	0.986027	1.00261	0.995388	1.00616	1.0018	1.00374	1.01258
0.970055	1.01584	0.991079	0.991153	1.02528	0.983264	0.994513	0.987255	0.997299	0.986527	0.987909	1.01318
0.961181	1.01139	0.997559	1.00951	1.02509	0.994698	0.993615	0.994252	0.995843	0.995275	0.992073	1.00974
0.982425	1.03003	0.989077	0.983228	1.02581	0.994129	0.99585	0.989617	0.989696	1.00078	0.99352	1.01059
0.971433	1.01034	0.994196	0.979701	1.02645	0.989294	0.99736	0.987457	0.993273	0.988699	0.994132	1.00483
0.956749	1.028	1.00192	1.00103	1.03429	0.992192	1.00089	1.0038	1.0003	0.98941	0.993252	1.00361
0.966378	1.01647	1.00154	0.979969	1.02504	0.999002	1.01525	0.998083	1.0016	1.01134	0.993676	1.011
0.986663	1.03092	1.00734	0.992207	1.02291	1.00532	1.00601	1.00359	0.996979	1.00623	0.983565	1.00855
0.973761	1.03016	0.996837	0.981064	1.0199	0.995705	1.00222	0.994167	1.00116	0.99835	0.994268	1.0119
0.961669	1.00688	1.00308	0.99141	1.0244	1.00586	1.00608	0.987861	1.00242	1.00868	0.988023	1.01365
0.977464	1.02796	1.00115	0.982193	1.03353	1.00938	1.01189	1.00211	1.0052	1.00476	0.989335	1.01787
0.984892	1.01372	0.993471	0.989613	1.02883	1.01082	1.00933	0.986405	0.994132	0.985646	0.990076	1.00854
1.00544	1.01683	0.990354	0.997067	1.03447	1.01742	1.01887	1.0056	1.00698	1.00395	0.992167	1.01603
0.991943	1.02562	1.00483	0.992125	1.03177	0.999222	1.00846	0.98464	1.00539	0.993816	0.998925	1.02212
0.991206	1.02124	0.989902	0.985159	1.02387	1.0081	1.00745	1.0041	0.995379	0.990836	0.990909	1.014
0.997654	1.02116	0.981819	0.980606	1.04326	1.0101	1.01275	1.00872	1.00066	0.991111	0.995366	1.01223
0.987792	1.0314	0.996936	0.98651	1.03443	1.00632	1.00545	1.0116	0.999635	0.998355	0.989115	1.01501
1.01282	1.01989	0.992934	0.999087	1.04647	1.01398	0.997367	0.993464	0.99729	0.999215	0.998477	1.01177
0.990603	1.02344	1.00447	0.990228	1.03749	1.01136	1.00026	0.993179	0.989183	0.988613	0.991525	1.01887
1.00211	1.0535	1.00068	0.987821	1.04121	1.01163	0.998957	1.00547	0.99073	1.00007	0.989241	1.01467
0.99943	1.0203	0.990036	0.977901	1.03409	1.02188	1.00965	0.997536	0.998903	1.00263	0.995457	1.01571
1.01163	1.02709	0.995084	0.979606	1.04889	1.01646	1.00734	1.01048	1.00344	0.995496	1.00808	1.00933
1.0092	1.0302	1.01205	0.987935	1.04365	1.01598	1.00029	1.01005	1.01076	1.00037	0.996102	1.01046
1.01326	1.01646	0.997982	0.997296	1.03402	1.01674	1.01056	0.998998	1.00416	1.00067	1.00196	1.01408
1.023	1.0349	1.0178	1.0162	1.04577	1.01622	1.00607	1.00182	1.01173	1.0084	1.01542	1.02149
1.01345	1.01889	1.01428	1.00383	1.03007	1.01827	1.01283	1.01998	1.00706	0.996195	1.00087	1.01837
1.02345	1.02517	1.00528	0.984924	1.03621	1.03105	1.00918	1.00146	1.01565	1.00671	1.00099	1.01841
0.99123	1.01144	1.00799	1.01102	1.03359	1.0252	1.00174	1.02392	1.01514	1.01497	0.989224	1.01253
1.0034	1.02638	0.997019	0.991192	1.05282	1.02367	1.01328	0.999155	1.012	1.00493	1.00841	1.0139
0.993725	1.02169	1.02201	0.996398	1.04667	1.02791	1.00864	1.01091	1.00808	1.00522	0.996471	1.01203
1.00276	1.01917	1.01814	1.00846	1.03371	1.01292	1.00803	1.00882	1.0071	1.00743	1.00536	1.00928
1.01105	1.04574	1.00643	0.998711	1.05781	1.02592	1.00482	1.01294	1.00145	1.0126	0.990803	1.00942
1.01946	1.02463	0.998656	0.974497	1.04691	1.03275	0.998436	1.01337	1.00267	1.00686	1.00192	1.01566
1.00932	1.02799	0.985381	0.990991	1.05499	1.03551	1.0067	1.00685	0.994368	1.00539	0.99782	1.02151
1.00247	1.03391	1.00161	0.998941	1.06102	1.02704	1.0123	1.02351	0.993283	1.01093	0.985519	1.01876
1.01685	1.0148	0.996197	1.0026	1.03713	1.02887	1.01429	1.01112	0.996678	1.00034	1.00335	1.01802
1.02499	1.02297	1.00193	0.980547	1.04022	1.028	1.01495	1.01681	0.997874	1.01628	0.987329	1.01826
1.02633	1.025	1.00085	0.998619	1.05792	1.02408	1.02221	1.02071	0.999877	1.00743	0.987728	1.02522
0.991124	1.02125	1.00409	0.999235	1.04122	1.01448	1.01011	1.01404	0.984782	0.996599	0.997941	1.01831
0.9868	1.01498	1.00006	0.995163	1.04596	1.02132	1.00599	1.00766	0.989689	1.00619	0.997284	1.01354
1.00854	1.01471	1.01021	0.990305	1.05811	1.02214	1.01185	1.01113	0.994486	1.00616	0.992632	1.01827
1.00223	1.03701	1.01639	1.00467	1.06704	1.03336	1.01602	1.01727	1.00322	1.01198	1.00753	1.02447
1.00108	1.02914	1.00627	0.990576	1.05367	1.02308	1.01022	1.00399	1.00195	1.00259	1.00755	1.02164
1.01516	1.03699	1.02173	0.993405	1.07412	1.02649	1.01338	1.02455	1.00318	1.01023	1.01014	1.0342
1.00029	1.03001	1.01481	1.01288	1.06581	1.0434	1.01919	1.01503	1.0115	1.00498	0.999357	1.03309
1.01825	1.03068	1.0062	1.01077	1.05308	1.03129	1.02232	1.02211	1.00855	1.01492	1.00686	1.03079
0.999293	1.04	1.00509	1.0045	1.0637	1.02694	1.0255	1.0154	1.00237	1.01587	1.01425	1.03442
1.02458	1.03503	1.00769	1.00239	1.06941	1.03406	1.02491	1.03307	1.01304	1.01829	1.01074	1.03811
1.01767	1.04642	1.01047	1.02536	1.06786	1.02719	1.01857	1.01903	1.00776	1.01154	1.00608	1.02477
0.9918	1.03118	1.01543	1.0088	1.05684	1.0268	1.01404	1.0253	1.01399	1.01641	0.993429	1.03483
1.01687	1.04552	1.02021	1.01107	1.06406	1.02503	1.0135	1.02556	1.01527	1.01536	1.00516	1.02002
1.01994	1.02526	1.01874	0.984889	1.06765	1.02709	1.017	1.03053	1.01527	1.01091	0.998648	1.02917
1.01294	1.02978	1.01083	1.01025	1.06135	1.03006	1.02097	1.04815	1.01429	1.01135	1.00099	1.025
1.00147	1.05578	1.02147	0.993441	1.07394	1.04043	1.02115	1.04073	1.02031	1.0208	1.01102	1.0258
1.0069	1.0516	1.00233	1.01417	1.06795	1.02264	1.02185	1.02884	1.01522	1.0207	1.01299	1.02317
1.0037	1.04021	1.01092	0.998992	1.06387	1.02119	1.03632	1.0409	1.01695	1.02525	0.99174	1.02674
0.989264	1.04598	1.0184	0.992517	1.07377	1.03509	1.01754	1.04067	1.02111	1.01526	1.00906	1.03795
1.01546	1.06658	1.02782	1.0139	1.08891	1.04251	1.02708	1.05145	1.03394	1.02371	1.00688	1.04373
1.01429	1.03885	1.01114	0.98746	1.07982	1.03809	1.01396	1.03501	1.01917	1.02337	0.992798	1.02626
1.03735	1.04983	1.02382	1.00733	1.08338	1.05005	1.04219	1.03406	1.02971	1.01951	1.00965	1.03573
1.02217	1.04863	1.01573	1.00014	1.08565	1.03229	1.03737	1.04381	1.02263	1.02171	1.01668	1.03553
1.0312	1.04999	0.995971	1.0076	1.07905	1.05147	1.02566	1.04643	1.02578	1.02669	1.00004	1.03737
1.03364	1.05644	0.984119	1.00626	1.09182	1.03816	1.03342	1.04643	1.02606	1.02452	0.994754	1.03551
1.03716	1.0422	0.971775	0.993104	1.08291	1.03606	1.02776	1.04429	1.01248	1.01534	1.00403	1.02921
1.02683	1.05184	0.98211	1.00669	1.08788	1.04447	1.02998	1.04431	1.03086	1.03721	1.00482	1.03609
1.04436	1.03999	0.977113	1.00748	1.08437	1.02812	1.02159	1.04621	1.02746	1.01963	0.992008	1.03407
1.0368	1.04765	0.983001	0.992437	1.07234	1.04494	1.0205	1.04853	1.02224	1.02016	1.00225	1.03447
1.04364	1.07155	0.97195	0.998423	1.08964	1.04645	1.0263	1.04307	1.03222	1.01716	1.00241	1.03495
1.04816	1.04691	0.967145	1.00499	1.08695	1.04987	1.03367	1.05263	1.02917	1.03037	1.01162	1.03872
1.04843	1.05453	0.957235	0.99952	1.08453	1.03604	1.03117	1.04514	1.02253	1.00938	0.998783	1.03499
1.04745	1.06104	0.959789	1.00109	1.0843	1.04326	1.02916	1.03322	1.02755	1.02251	1.00514	1.03753
1.04199	1.05163	0.963553	1.00566	1.08954	1.05394	1.02596	1.03545	1.02785	1.02111	1.01042	1.04666
1.03971	1.04271	0.965178	1.00587	1.09851	1.05459	1.02809	1.04491	1.02347	1.01171	0.995392	1.03853
1.04426	1.03305	0.97244	1.02079	1.08429	1.05235	1.03587	1.04688	1.02859	1.02454	1.00352	1.03421
1.03349	1.05595	0.96582	1.00202	1.08609	1.05104	1.03913	1.03791	1.01527	1.01546	1.00213	1.03925
1.02806	1.04492	0.964317	1.01858	1.10233	1.06059	1.02897	1.04844	1.02649	1.02786	1.01666	1.04551
1.02378	1.05171	0.963648	1.00145	1.09359	1.04305	1.03719	1.0294	1.0164	1.0093	1.00217	1.0398
1.0317	1.05636	0.969925	0.982211	1.09558	1.05321	1.02666	1.06463	1.0184	1.02892	1.00853	1.0504
1.00998	1.04908	0.966599	1.00731	1.09171	1.06175	1.03429	1.07158	1.03126	1.02528	1.02	1.04503
1.01091	1.05053	0.95487	1.00381	1.08979	1.0534	1.03077	1.07372	1.03457	1.02488	1.00652	1.04913
1.01653	1.04873	0.954597	1.02863	1.1012	1.06431	1.03911	1.07162	1.03455	1.02162	1.00967	1.03293
1.02103	1.05021	0.97212	1.00528	1.09566	1.05959	1.03445	1.06347	1.02562	1.02172	1.01933	1.04565
1.01821	1.06588	0.97912	1.01056	1.0916	1.05933	1.03222	1.05875	1.04227	1.04299	1.00752	1.04976
1.01294	1.07054	0.961564	1.01548	1.08545	1.04111	1.03132	1.06525	1.02656	1.02296	1.00462	1.03337
1.03756	1.06952	0.983599	0.996251	1.10012	1.07324	1.04679	1.06743	1.03711	1.03993	1.01626	1.0567
1.03804	1.06314	0.981506	1.03464	1.11443	1.06841	1.04303	1.07872	1.03511	1.0253	1.02808	1.04604
1.04104	1.0401	0.954308	0.995793	1.0984	1.05731	1.03901	1.05923	1.01876	1.01812	1.009	1.0487
1.0573	1.04846	0.963118	0.989694	1.10395	1.06712	1.03831	1.05196	1.0212	1.03818	1.01004	1.04431
1.025	1.07542	0.972385	0.998225	1.09265	1.06771	1.03357	1.06458	1.02059	1.02955	1.00521	1.04731
1.03762	1.07945	0.978821	1.01393	1.09659	1.07867	1.03482	1.05897	1.0287	1.02586	1.01158	1.05096
1.00683	1.07752	0.97941	1.00216	1.10461	1.0617	1.02573	1.05584	1.02975	1.00482	1.00648	1.05824
1.01636	1.04728	0.966122	1.01799	1.08747	1.07349	1.04282	1.06473	1.02025	1.02844	1.00689	1.04801
1.03473	1.05473	0.966747	1.00673	1.10667	1.08352	1.04569	1.05847	1.02363	1.03768	1.00395	1.04783
1.02131	1.0562	0.967945	1.01233	1.09722	1.0688	1.03746	1.06123	1.02647	1.02942	1.0079	1.04812
1.02476	1.04568	0.977761	1.00291	1.0932	1.05901	1.03369	1.07217	1.02882	1.03484	0.990299	1.04721
1.02531	1.05646	0.988213	0.99587	1.10837	1.07799	1.03727	1.08913	1.02201	1.03611	1.00984	1.0622
1.0178	1.05789	1.00729	0.998712	1.09408	1.07908	1.04058	1.06454	1.02661	1.03092	1.00247	1.04698
1.02489	1.06697	1.00218	1.01824	1.10642	1.07718	1.0428	1.07204	1.02786	1.03454	1.01025	1.05482
1.0179	1.06965	1.02223	1.01036	1.10598	1.0794	1.04061	1.05273	1.02481	1.03322	1.02421	1.04613
1.02802	1.05719	1.02642	0.994222	1.10579	1.07013	1.03827	1.07046	1.03162	1.02564	1.02435	1.05395
1.02779	1.0702	1.02342	1.00854	1.10588	1.07358	1.04934	1.06686	1.03851	1.04122	1.01487	1.06118
1.03045	1.06417	1.01169	1.00043	1.10582	1.0804	1.05645	1.05742	1.02082	1.02973	1.0155	1.05133
1.02826	1.05357	1.02129	1.01346	1.11321	1.07448	1.03649	1.06806	1.03534	1.04256	1.02522	1.06541
1.03154	1.07664	1.00093	1.02039	1.11439	1.07588	1.03175	1.06738	1.03425	1.0258	1.01155	1.06327
1.04655	1.07315	1.02221	1.01833	1.11556	1.07389	1.03867	1.06671	1.03572	1.03958	1.01772	1.06697
1.04761	1.07379	1.03433	1.01848	1.10583	1.07497	1.05499	1.06663	1.03984	1.03294	1.02363	1.0625
1.04531	1.07462	1.02275	1.02479	1.10359	1.08423	1.04671	1.06303	1.03188	1.02909	1.0142	1.06245
1.06119	1.07088	1.03331	1.01595	1.10799	1.06703	1.04615	1.06347	1.03625	1.03144	1.01354	1.06998
1.05965	1.07182	1.02185	1.02923	1.10562	1.08158	1.04778	1.08003	1.03965	1.0171	1.01188	1.06726
1.03891	1.07494	1.03613	1.02607	1.11596	1.07605	1.03928	1.06598	1.04413	1.02338	1.01367	1.06162
1.04107	1.08186	1.04445	1.01423	1.10652	1.07763	1.04915	1.06035	1.04605	1.03883	1.01027	1.06992
1.05724	1.06515	1.0274	1.00436	1.11749	1.07231	1.04258	1.06641	1.04045	1.01722	1.02283	1.06757
1.05246	1.07567	1.03287	1.00299	1.11406	1.07938	1.04337	1.07068	1.04063	1.02502	1.01311	1.06677
1.064	1.07563	1.04488	1.00563	1.11137	1.09387	1.0522	1.06417	1.05174	1.0336	1.02208	1.07874
1.07349	1.08581	1.03754	1.00836	1.1118	1.09047	1.04065	1.07552	1.04534	1.04052	1.0137	1.08298
1.05103	1.0759	1.02972	1.02744	1.12069	1.09256	1.04935	1.0696	1.04734	1.03897	1.01722	1.07756
1.06029	1.07657	1.04049	1.02966	1.10042	1.08939	1.0419	1.0945	1.05138	1.03844	1.01916	1.07847
1.05207	1.07041	1.04136	1.02917	1.11237	1.08618	1.05038	1.08046	1.04549	1.05742	1.01717	1.06714
1.08108	1.06801	1.06161	1.00763	1.11759	1.09436	1.05609	1.07892	1.05784	1.0517	1.0291	1.07891
1.07631	1.08399	1.05315	1.02603	1.12182	1.09462	1.06307	1.10558	1.05314	1.05066	1.01578	1.08385
1.0509	1.07249	1.06275	1.00053	1.1076	1.08151	1.04467	1.0881	1.05095	1.03327	1.01396	1.07986
1.06616	1.06333	1.05808	1.00207	1.11235	1.09384	1.05011	1.08337	1.05434	1.04434	1.02443	1.08239
1.07178	1.05905	1.07378	0.985036	1.13099	1.10317	1.04411	1.08753	1.06498	1.03304	1.03498	1.08117
1.08821	1.05577	1.05576	1.02797	1.11884	1.10799	1.03145	1.08924	1.05437	1.036	1.00387	1.08073
1.08304	1.06425	1.0626	1.02158	1.11577	1.09572	1.05859	1.08304	1.05669	1.03414	1.01384	1.07625
1.07968	1.0622	1.04528	1.01776	1.11768	1.11611	1.04208	1.08807	1.05579	1.05622	1.01816	1.08034
1.07648	1.07401	1.0438	1.0323	1.12458	1.10687	1.04116	1.07474	1.04614	1.04201	1.01961	1.07562
1.08864	1.07596	1.04432	1.0165	1.11024	1.09315	1.05993	1.0793	1.05037	1.03925	1.02719	1.07776
1.09384	1.07634	1.04405	1.0178	1.114	1.09081	1.05741	1.08946	1.05564	1.02935	1.01406	1.07954
1.09746	1.08118	1.02646	1.02101	1.11364	1.06729	1.04749	1.06046	1.04345	1.03676	1.01578	1.07558
1.09609	1.08202	1.04557	1.03064	1.10433	1.09206	1.04283	1.06853	1.05515	1.04041	1.01531	1.08662
1.1041	1.08524	1.03837	1.02269	1.12449	1.09209	1.05346	1.09157	1.04928	1.02769	1.02588	1.0856
1.10381	1.08578	1.04299	1.03878	1.12144	1.09635	1.06478	1.0895	1.05832	1.04366	1.00861	1.08824
1.08419	1.07903	1.05245	1.02154	1.10536	1.09851	1.05622	1.07944	1.05825	1.03977	1.0089	1.08287
1.0949	1.08862	1.04071	1.03603	1.1235	1.10603	1.05672	1.09733	1.05821	1.03816	1.01881	1.08759
1.12395	1.06143	1.04128	1.04716	1.12683	1.08708	1.05402	1.08225	1.05941	1.05388	1.01835	1.08891
1.11114	1.06432	1.00957	1.04215	1.12607	1.08983	1.05683	1.08975	1.04948	1.03455	1.02808	1.08782
1.11056	1.06715	1.01961	1.01701	1.12379	1.08636	1.05217	1.08295	1.0513	1.04062	1.02306	1.09187
1.08119	1.05915	1.03575	1.03645	1.12583	1.09383	1.06009	1.09364	1.05593	1.04832	1.01689	1.08976
1.08931	1.07189	1.04761	1.03819	1.12557	1.09151	1.0599	1.10008	1.0641	1.06408	1.02154	1.08086
1.09541	1.09061	1.04085	1.02993	1.13021	1.10846	1.06335	1.09578	1.06946	1.05693	1.02983	1.09698
1.08149	1.08892	1.03887	1.00709	1.11888	1.09771	1.07181	1.09608	1.06332	1.05295	1.0218	1.09029
1.08123	1.09863	1.0581	1.00725	1.12236	1.1006	1.05881	1.1051	1.0633	1.04448	1.01829	1.09857
1.10823	1.07465	1.04175	1.01659	1.12752	1.11396	1.07108	1.08691	1.07055	1.04153	1.03087	1.09591
1.09162	1.07537	1.05171	1.01672	1.11229	1.10314	1.05526	1.07993	1.06493	1.02848	1.02007	1.08603
1.10347	1.09043	1.04873	1.02108	1.11814	1.10158	1.06953	1.09074	1.07233	1.05592	1.02197	1.09465
1.10409	1.08674	1.05845	1.03022	1.12478	1.11605	1.05884	1.09687	1.07272	1.05677	1.03049	1.10466
1.07748	1.09169	1.03394	0.99449	1.12893	1.09662	1.06843	1.10262	1.06343	1.04305	1.0101	1.08799
1.07604	1.08744	1.03938	1.02802	1.12267	1.10148	1.04473	1.08214	1.05561	1.03383	1.0231	1.08378
1.08614	1.07026	1.02029	1.01579	1.12242	1.09158	1.05784	1.08516	1.04538	1.04112	1.02392	1.08826
1.08221	1.06174	1.04588	1.01635	1.11805	1.09287	1.05734	1.07012	1.04387	1.03205	1.02276	1.08979
1.09717	1.07438	1.03745	1.03231	1.12492	1.09055	1.0634	1.07879	1.04485	1.03979	1.0224	1.0908
1.11019	1.10416	1.06499	1.01802	1.13381	1.1014	1.05867	1.09362	1.04797	1.02867	1.02674	1.09218
1.0866	1.06918	1.06932	1.00328	1.13065	1.12639	1.06157	1.08596	1.04224	1.0288	1.03508	1.09447
1.09749	1.08598	1.08746	1.01888	1.12102	1.11761	1.06218	1.08964	1.0567	1.05108	1.02076	1.0945
1.10344	1.07425	1.0849	1.01741	1.11906	1.09694	1.05756	1.08595	1.05966	1.05544	1.02296	1.09808
1.10862	1.09079	1.07655	1.02395	1.12642	1.11305	1.05959	1.08368	1.05801	1.03411	1.03134	1.09775
1.10116	1.10084	1.08584	1.02547	1.12789	1.11402	1.06479	1.08402	1.06393	1.03158	1.03058	1.11032
1.10956	1.06909	1.08376	1.03405	1.12713	1.11792	1.05181	1.09124	1.06032	1.048	1.02123	1.10664
1.09728	1.07867	1.07522	1.01576	1.12147	1.10655	1.05151	1.07861	1.04832	1.03881	1.02779	1.1092
1.11025	1.09073	1.07675	1.04536	1.12867	1.1066	1.05776	1.09035	1.05619	1.04515	1.01548	1.10678
1.08609	1.09893	1.06853	1.04307	1.12408	1.11126	1.0537	1.09023	1.0556	1.04137	1.02285	1.09924
1.08135	1.07271	1.06379	1.01701	1.13093	1.1326	1.05354	1.10075	1.06298	1.04711	1.02114	1.09817
1.11904	1.06935	1.0852	1.0238	1.12783	1.13124	1.05992	1.08829	1.05121	1.05016	1.02323	1.10821
1.10791	1.0932	1.08776	1.0259	1.12908	1.13336	1.07062	1.09722	1.06678	1.0515	1.02873	1.10229
1.09129	1.07546	1.07283	1.04142	1.13868	1.14182	1.07525	1.09819	1.05627	1.03694	1.0365	1.1007
1.11576	1.10137	1.07559	1.03802	1.1275	1.13654	1.06204	1.09767	1.05036	1.04248	1.028	1.09433
1.10412	1.09135	1.06729	1.02608	1.12982	1.13166	1.0731	1.10014	1.04537	1.04697	1.02112	1.11465
1.08655	1.09205	1.06576	1.02108	1.12154	1.11946	1.06294	1.1018	1.04553	1.05227	1.02729	1.10211
1.09741	1.08568	1.06737	1.03379	1.12368	1.10654	1.06144	1.08814	1.02848	1.03776	1.02977	1.09778
1.10571	1.07974	1.04859	1.01563	1.12319	1.10523	1.06218	1.07154	1.03503	1.05004	1.02374	1.09502
1.09733	1.06846	1.05657	1.01321	1.12347	1.10327	1.05519	1.08346	1.03278	1.03253	1.02039	1.09083
1.09284	1.10089	1.05343	1.00995	1.12446	1.08903	1.05669	1.08735	1.04038	1.03885	1.02095	1.10177
1.08413	1.0955	1.05802	1.01555	1.12296	1.11278	1.05839	1.08564	1.03262	1.02954	1.01825	1.08887
1.06289	1.08773	1.05016	1.02064	1.13236	1.09605	1.06379	1.0701	1.03513	1.03611	1.01945	1.08487
1.08562	1.07732	1.08188	1.00827	1.11241	1.10225	1.07798	1.07464	1.02887	1.01969	1.0311	1.08856
1.09154	1.09328	1.05988	0.993239	1.1286	1.09377	1.06311	1.07385	1.02291	1.01793	1.01072	1.08794
1.08148	1.08648	1.06084	1.00346	1.11811	1.09629	1.0614	1.06884	1.02301	1.0334	1.01794	1.08338
1.07401	1.06945	1.05804	1.01517	1.11806	1.09635	1.05363	1.06729	1.01312	1.03662	1.02573	1.08842
1.07366	1.08536	1.04709	0.996768	1.11334	1.10548	1.06726	1.07054	1.01546	1.03968	1.02656	1.0843
1.07498	1.09306	1.03535	1.00146	1.1202	1.09753	1.05919	1.05897	1.00948	1.01668	1.01739	1.07664
1.08258	1.07912	1.02351	1.01119	1.11973	1.0812	1.07049	1.07086	1.01214	1.02853	1.01906	1.08605
1.08506	1.07664	1.02578	1.00779	1.1223	1.08058	1.06744	1.07713	1.01614	1.02924	1.01984	1.09117
1.07673	1.05792	1.04526	1.00227	1.11524	1.08927	1.06187	1.05994	1.00653	1.03165	1.00051	1.0807
1.07193	1.07829	1.02562	0.984458	1.11207	1.09402	1.05838	1.07297	1.00393	1.01114	1.01807	1.08344
1.10194	1.07923	1.02865	0.989365	1.11912	1.09207	1.06002	1.07019	1.01214	1.0289	1.0272	1.08419
1.07862	1.09566	1.02742	0.995109	1.12138	1.10625	1.07319	1.08213	1.0057	1.02275	1.02233	1.08512
1.09943	1.07489	1.03603	0.986806	1.13245	1.09964	1.05466	1.08352	1.00286	1.03579	1.02451	1.08269
1.08216	1.09277	1.03565	0.992066	1.12257	1.09849	1.07099	1.08676	1.00689	1.04687	1.01272	1.08537
1.08927	1.08663	1.03706	1.00847	1.11448	1.10463	1.07133	1.07465	1.01048	1.039	1.01006	1.09536
1.09066	1.07686	1.03735	0.998365	1.12525	1.08769	1.06363	1.07293	1.00742	1.02628	1.01685	1.08532
1.07915	1.0811	1.03262	0.99394	1.1066	1.1011	1.05749	1.07014	1.00899	1.03378	1.02211	1.08498
1.09273	1.09365	1.0228	1.00811	1.12456	1.09824	1.0714	1.07477	1.00937	1.02379	1.00257	1.08643
1.08248	1.09357	1.01542	0.993762	1.13334	1.08616	1.06161	1.07376	1.0032	1.02663	1.01373	1.08599
1.08315	1.08544	1.02851	0.995078	1.11776	1.09802	1.05747	1.06463	1.00344	1.03955	1.01633	1.08645
1.08546	1.08287	1.01638	0.992755	1.09657	1.09931	1.05738	1.05996	0.993315	1.04792	1.01477	1.07685
1.07685	1.08148	1.0365	0.980891	1.11489	1.09396	1.06377	1.07327	1.00444	1.02844	1.01366	1.08914
1.08723	1.07696	1.0415	0.995567	1.13076	1.10388	1.06622	1.07106	1.00531	1.04424	1.0105	1.09096
1.0887	1.06686	1.03725	1.01298	1.12636	1.10106	1.06363	1.07049	1.00212	1.02355	1.02291	1.09099
1.0762	1.07637	1.03926	1.01298	1.12669	1.10601	1.07288	1.08642	1.00927	1.03124	1.01066	1.09675
1.08978	1.06541	1.02721	1.00647	1.11866	1.10914	1.0615	1.07731	1.00566	1.0288	1.02577	1.0881
1.09241	1.07443	1.01437	1.01835	1.12824	1.10443	1.07454	1.07922	1.00758	1.01442	1.01774	1.09905
1.09043	1.08168	1.01382	1.0035	1.13138	1.10782	1.07642	1.08193	1.00532	1.03817	1.02386	1.09225
1.08483	1.08701	1.02645	0.998165	1.1261	1.10034	1.06119	1.08435	1.01279	1.03766	1.01584	1.09403
1.08727	1.07443	1.01736	1.00375	1.12988	1.10823	1.07113	1.08116	1.0143	1.03213	1.02599	1.09975
1.07288	1.08309	1.03085	1.00169	1.13003	1.12131	1.07638	1.09716	1.01578	1.04157	1.03768	1.09601
1.08636	1.08887	1.02648	1.00276	1.13813	1.11279	1.04836	1.08653	1.00976	1.0257	1.02504	1.08671
1.07646	1.08169	1.03481	1.00388	1.1246	1.10928	1.06713	1.08152	1.00653	1.02729	1.02695	1.09707
1.08384	1.07294	1.04081	1.00996	1.13083	1.10859	1.07116	1.0929	1.01253	1.03193	1.01787	1.09435
1.0554	1.06944	1.0308	1.01766	1.11946	1.10839	1.05558	1.09039	1.00817	1.03309	1.02464	1.09575
1.0554	1.06944	1.0308	1.01766	1.11946	1.10839	1.05558	1.09039	1.00817	1.03309	1.02464	1.09575
1.0657	1.08077	1.03092	1.00408	1.12099	1.1036	1.06988	1.09577	1.01441	1.02598	1.01291	1.10715
1.0655	1.08183	1.03768	1.01966	1.1383	1.09789	1.07939	1.09236	1.01718	1.04983	1.02492	1.10488
1.06662	1.08585	1.03001	1.01973	1.13349	1.10127	1.07693	1.08728	1.00249	1.03059	1.01916	1.09662
1.07485	1.09835	1.04225	0.983381	1.13388	1.10218	1.07005	1.101	1.01633	1.02968	1.01816	1.10133
1.06753	1.08479	1.04165	0.984177	1.12059	1.09968	1.08279	1.0924	1.01258	1.03878	1.01646	1.10035
1.06839	1.09189	1.03358	1.02165	1.13245	1.11255	1.07707	1.09623	1.0185	1.03882	1.0236	1.11238
1.07616	1.08488	1.03041	1.00729	1.11963	1.11559	1.06754	1.09905	1.01999	1.03117	1.02292	1.10576
1.07724	1.08769	1.04209	0.994548	1.11794	1.10522	1.08628	1.08721	1.01649	1.04453	1.01934	1.09917
1.07821	1.07969	1.04019	0.973242	1.12957	1.10869	1.0829	1.09463	1.0182	1.0196	1.02438	1.10971
1.08127	1.089	1.04145	0.994545	1.12956	1.11054	1.07094	1.09653	1.01781	1.03646	1.03063	1.10207
1.10183	1.08831	1.03895	0.990232	1.13093	1.11909	1.09372	1.11999	1.02723	1.04143	1.03946	1.10881
1.06147	1.08692	1.04014	0.998411	1.12155	1.12631	1.06687	1.0919	1.02196	1.04857	1.02444	1.10227
1.09121	1.0741	1.05244	0.99335	1.12026	1.11507	1.07504	1.09099	1.0207	1.03403	1.02382	1.10635
1.08544	1.07873	1.03915	1.00558	1.12651	1.10373	1.07326	1.10509	1.02626	1.04254	1.02116	1.09822
1.0877	1.09764	1.04788	1.01698	1.13991	1.11892	1.07821	1.09885	1.02619	1.03433	1.0222	1.10223
1.09915	1.11214	1.04235	1.01633	1.13231	1.11733	1.07014	1.10188	1.02248	1.03831	1.02966	1.10321
1.07994	1.09004	1.0333	0.991023	1.12279	1.1267	1.0737	1.09076	1.01909	1.02957	1.01869	1.10181
1.09377	1.06133	1.03887	0.993077	1.11616	1.10399	1.0893	1.08727	1.01684	1.03513	1.01318	1.09781
1.09371	1.08053	1.04095	1.01775	1.13169	1.12087	1.07123	1.10273	1.02648	1.04814	1.03468	1.10269
1.0989	1.08096	1.04808	1.00963	1.12068	1.11433	1.07997	1.11692	1.02283	1.03785	1.02698	1.10986
1.10316	1.10699	1.04829	1.00553	1.1299	1.12451	1.09161	1.10422	1.02311	1.02901	1.02693	1.11139
1.10671	1.07892	1.04132	0.998229	1.12366	1.11026	1.07931	1.0777	1.02265	1.04528	1.0091	1.11041
1.08647	1.07875	1.04779	1.0225	1.12128	1.11624	1.08151	1.08851	1.01031	1.03634	1.01802	1.0965
1.07928	1.07346	1.05359	1.01762	1.11689	1.11546	1.07919	1.08764	1.01581	1.0423	1.02373	1.0992
1.10671	1.09359	1.06361	1.01202	1.1185	1.12828	1.0985	1.08869	1.03168	1.03351	1.02638	1.10049
1.08444	1.08943	1.07374	1.02292	1.10589	1.12824	1.07754	1.08659	1.02416	1.04065	1.03156	1.09146
1.09709	1.09329	1.06167	1.00689	1.12319	1.13072	1.09044	1.09245	1.02148	1.02963	1.02953	1.09816
1.0912	1.10205	1.06896	0.996521	1.12555	1.13979	1.07288	1.1095	1.02305	1.03352	1.02173	1.09885
1.10709	1.07766	1.07434	1.00601	1.11864	1.14096	1.08214	1.10653	1.02745	1.02955	1.02482	1.10093
1.10004	1.08549	1.08605	1.00849	1.12721	1.13796	1.08009	1.10787	1.02263	1.04745	1.01403	1.10091
1.08828	1.09637	1.08392	1.0119	1.13309	1.13654	1.08886	1.09523	1.02648	1.0455	1.02151	1.10393
1.0995	1.093	1.06527	1.02284	1.12903	1.14142	1.07964	1.11162	1.02922	1.03404	1.02014	1.1047
1.09796	1.09334	1.08012	1.01871	1.13118	1.14359	1.0871	1.10815	1.03112	1.0454	1.01415	1.10262
1.09131	1.07815	1.07984	1.00834	1.11635	1.12753	1.08573	1.10041	1.02092	1.02994	1.01706	1.10572
1.10051	1.0948	1.07872	1.00715	1.12836	1.1254	1.08085	1.10411	1.02563	1.05173	1.01806	1.10131
1.09976	1.08583	1.07909	0.997462	1.12249	1.13001	1.09524	1.10424	1.03504	1.04361	1.02758	1.10998
1.09848	1.08182	1.08319	1.02261	1.12365	1.15273	1.09055	1.10446	1.03396	1.04148	1.02041	1.11075
1.09675	1.08025	1.07803	1.0032	1.12546	1.13101	1.09108	1.12439	1.03679	1.05191	1.02046	1.10862
1.09196	1.11005	1.08084	1.02762	1.13643	1.13488	1.09717	1.13485	1.04226	1.05191	1.02873	1.10928
1.09356	1.08992	1.07325	1.02353	1.11882	1.13289	1.09471	1.10618	1.03045	1.05454	1.03461	1.10396
1.11578	1.08125	1.0851	1.01688	1.14027	1.15017	1.08754	1.11402	1.04125	1.0432	1.01023	1.11066
1.09419	1.08698	1.09223	1.01657	1.11912	1.13902	1.08451	1.11935	1.04184	1.05171	1.02339	1.1152
1.08793	1.07847	1.09403	1.00827	1.13374	1.14487	1.09275	1.11331	1.04061	1.05038	1.02004	1.12243
1.10282	1.08585	1.09513	1.03536	1.12434	1.13953	1.1001	1.11582	1.04676	1.05138	1.02924	1.11687
1.1029	1.08108	1.10675	1.03309	1.13179	1.14878	1.09027	1.11207	1.04753	1.05406	1.02765	1.10239
1.0826	1.09297	1.09608	1.03573	1.13972	1.12961	1.09907	1.1273	1.0566	1.06581	1.02461	1.11733
1.09628	1.10382	1.09056	1.02488	1.12979	1.14271	1.09136	1.11831	1.04531	1.05585	1.02504	1.11054
1.10971	1.10346	1.09247	1.03422	1.13417	1.15777	1.09937	1.12656	1.05835	1.05038	1.03677	1.12365
1.08933	1.10064	1.10332	1.03843	1.14479	1.16682	1.09701	1.13489	1.07015	1.06187	1.02497	1.11594
1.12257	1.11076	1.11208	1.02631	1.13328	1.14718	1.09919	1.13319	1.0695	1.04186	1.02601	1.11936
1.10637	1.09661	1.11526	1.03874	1.13865	1.1528	1.09233	1.11706	1.06544	1.05895	1.02082	1.12031
1.11278	1.09466	1.11477	1.01514	1.13348	1.14187	1.10204	1.11795	1.06238	1.0428	1.02112	1.11734
1.10246	1.09725	1.12577	1.03661	1.13337	1.16828	1.10931	1.13671	1.06981	1.05647	1.02876	1.12043
1.09146	1.1217	1.1191	1.04607	1.14288	1.15774	1.09205	1.12918	1.06537	1.05255	1.0261	1.12226
1.11227	1.12147	1.14061	1.03281	1.13818	1.16707	1.10283	1.14234	1.06062	1.05876	1.02298	1.11717
1.10739	1.09874	1.12621	1.04974	1.14393	1.17104	1.0845	1.13428	1.06761	1.057	1.03704	1.11731
1.10541	1.08972	1.15002	1.04503	1.14792	1.17202	1.11123	1.14713	1.06966	1.05984	1.03442	1.12482
1.10395	1.09304	1.14264	1.03575	1.13089	1.15465	1.10271	1.13255	1.07589	1.06372	1.02732	1.11352
1.12078	1.09475	1.14836	1.04985	1.13197	1.17442	1.10585	1.13202	1.06762	1.04916	1.0387	1.11798
1.11177	1.10314	1.13582	1.04112	1.13226	1.16355	1.09847	1.14472	1.06987	1.06237	1.03406	1.12991
1.09607	1.09845	1.13964	1.05336	1.13845	1.16578	1.10566	1.14231	1.07202	1.06831	1.01553	1.11674
1.11126	1.09878	1.15247	1.06598	1.13985	1.17481	1.099	1.14412	1.07105	1.05796	1.036	1.12564
1.10755	1.09191	1.1391	1.05414	1.13536	1.18407	1.10731	1.14717	1.07553	1.04626	1.02867	1.13431
1.09567	1.08071	1.14977	1.0437	1.13683	1.17357	1.09011	1.1467	1.06414	1.05773	1.03072	1.11939
1.09964	1.10755	1.14412	1.05498	1.13684	1.1716	1.08447	1.14594	1.06546	1.05528	1.03463	1.11787
1.09782	1.09123	1.13667	1.05383	1.12589	1.16485	1.09895	1.13411	1.06012	1.05757	1.02851	1.12149
1.09481	1.10098	1.15142	1.04512	1.13771	1.15737	1.08894	1.13775	1.06464	1.06645	1.03938	1.11882
1.11192	1.09089	1.13484	1.03724	1.12751	1.17541	1.09005	1.13936	1.05971	1.05389	1.02067	1.11815
1.10846	1.1075	1.14033	1.0557	1.12864	1.17165	1.09011	1.12832	1.06855	1.04645	1.02239	1.11383
1.10751	1.10297	1.1619	1.04699	1.13916	1.17299	1.09661	1.15086	1.06704	1.06285	1.02642	1.12652
1.11994	1.09803	1.17127	1.04515	1.13628	1.18006	1.0988	1.15845	1.07001	1.06692	1.02774	1.12158
1.11737	1.111	1.15572	1.04735	1.13721	1.18582	1.10107	1.16805	1.07145	1.05004	1.04642	1.12205
1.10557	1.09174	1.14403	1.04795	1.13733	1.17087	1.082	1.14469	1.06152	1.06129	1.03026	1.11772
1.11687	1.07752	1.1467	1.04306	1.12008	1.16695	1.10029	1.15142	1.0567	1.05374	1.03175	1.11356
1.10737	1.12495	1.14593	1.06263	1.15214	1.18175	1.11195	1.15145	1.06592	1.05173	1.0254	1.12875
1.1217	1.11631	1.16208	1.05774	1.13563	1.17439	1.10124	1.16097	1.06674	1.05693	1.03203	1.11484
1.09398	1.10925	1.1721	1.05646	1.13566	1.18351	1.09626	1.13959	1.07665	1.05577	1.02896	1.11612
1.10436	1.11158	1.16491	1.05546	1.13905	1.17511	1.08706	1.14273	1.07947	1.07656	1.03244	1.11983
1.11205	1.10031	1.13571	1.05178	1.1352	1.17754	1.08644	1.14438	1.06836	1.05668	1.02044	1.11245
1.10549	1.11465	1.14846	1.06243	1.14207	1.17868	1.1048	1.15067	1.08192	1.05841	1.04184	1.11601
1.1119	1.11137	1.15393	1.04075	1.13202	1.17118	1.10256	1.15006	1.0778	1.05943	1.04101	1.1167
1.11764	1.09641	1.15272	1.06376	1.13705	1.1785	1.09426	1.14652	1.0771	1.05985	1.01846	1.12702
1.10096	1.11459	1.1531	1.0859	1.14025	1.17126	1.09166	1.1456	1.0819	1.06198	1.0312	1.11917
1.09735	1.12006	1.14554	1.06578	1.13971	1.15965	1.10427	1.13253	1.08208	1.07421	1.01723	1.1085
1.10739	1.09635	1.15268	1.06802	1.14987	1.19488	1.09718	1.16409	1.09696	1.06354	1.03565	1.13419
1.09431	1.11005	1.13784	1.06565	1.12973	1.16921	1.07646	1.12108	1.07438	1.06098	1.01403	1.11284
1.11798	1.10461	1.14907	1.05901	1.13805	1.18017	1.10433	1.15411	1.088	1.06889	1.01783	1.11981
1.1193	1.08691	1.13428	1.06683	1.13377	1.17682	1.09683	1.15543	1.07914	1.06593	1.02215	1.11793
1.11082	1.10547	1.1384	1.05747	1.13565	1.1788	1.10034	1.15681	1.08563	1.06894	1.03605	1.11936
1.13798	1.09515	1.14827	1.05858	1.13636	1.18415	1.1004	1.14876	1.08368	1.05315	1.0345	1.1263
1.1379	1.10254	1.16172	1.06358	1.13672	1.18074	1.10059	1.14812	1.09401	1.06007	1.02266	1.12586
1.13491	1.1212	1.13267	1.05193	1.12675	1.18048	1.09102	1.14447	1.07478	1.04801	1.03454	1.11813
1.12312	1.11752	1.14732	1.07366	1.13398	1.17431	1.09369	1.141	1.08544	1.05974	1.03313	1.13142
1.11952	1.09818	1.15571	1.06239	1.14032	1.18634	1.08777	1.1597	1.08614	1.06813	1.0359	1.13337
1.11434	1.11435	1.15627	1.06682	1.14731	1.17052	1.10395	1.14315	1.08417	1.05221	1.02065	1.1225
1.12727	1.10242	1.15293	1.06786	1.13	1.18149	1.11271	1.15769	1.09322	1.08222	1.03695	1.12561
1.137	1.10207	1.14683	1.08424	1.12615	1.18123	1.10169	1.15877	1.08851	1.05944	1.02469	1.12554
1.13882	1.11227	1.15595	1.06826	1.14571	1.18334	1.0911	1.15905	1.09607	1.05237	1.03194	1.12785
1.12977	1.10678	1.16913	1.06431	1.13921	1.17991	1.09298	1.17684	1.10231	1.07467	1.02711	1.12517
1.12763	1.11666	1.17111	1.05547	1.12815	1.19232	1.10299	1.16949	1.1152	1.07068	1.02822	1.11415
1.1313	1.1051	1.18376	1.07217	1.12199	1.1727	1.09882	1.16783	1.11519	1.0695	1.02703	1.11892
1.12802	1.11742	1.18601	1.07578	1.13101	1.17742	1.09602	1.15916	1.1111	1.06419	1.01929	1.11661
1.14164	1.10807	1.19615	1.04908	1.13953	1.18828	1.09671	1.16164	1.1331	1.0761	1.03001	1.12749
1.11818	1.11461	1.20996	1.07143	1.13839	1.18084	1.10379	1.17639	1.1463	1.08544	1.01875	1.12979
1.13514	1.1363	1.19152	1.07282	1.14443	1.19302	1.10586	1.19361	1.13171	1.0907	1.02154	1.12931
1.14334	1.12328	1.18444	1.08644	1.15305	1.19895	1.10836	1.17657	1.13685	1.08272	1.02704	1.12933
1.14259	1.12118	1.17806	1.05354	1.14435	1.19199	1.10606	1.19019	1.12866	1.08071	1.02516	1.14362
1.13074	1.13187	1.17485	1.06842	1.15402	1.17775	1.10262	1.15994	1.11732	1.07405	1.03166	1.13425
1.13158	1.10198	1.19989	1.06145	1.15492	1.17883	1.10674	1.17915	1.11117	1.08401	1.03902	1.13064
1.12774	1.10196	1.18136	1.08588	1.14933	1.17548	1.10068	1.16255	1.1056	1.07055	1.02878	1.12867
1.12324	1.09854	1.19599	1.08527	1.13296	1.1705	1.0966	1.15961	1.10185	1.0682	1.02499	1.11975
1.1441	1.11146	1.21289	1.07427	1.14398	1.17314	1.10911	1.17635	1.1032	1.0732	1.03082	1.13682
1.12401	1.11163	1.20855	1.07459	1.16728	1.18822	1.10302	1.17651	1.09884	1.07313	1.03365	1.13299
1.13171	1.11609	1.19639	1.07524	1.1563	1.20014	1.1051	1.16482	1.10228	1.07833	1.02333	1.13912
1.15444	1.11004	1.19206	1.07412	1.13591	1.18752	1.11005	1.17682	1.08874	1.07763	1.03233	1.12876
1.15843	1.12547	1.21586	1.08454	1.15133	1.17961	1.10924	1.17582	1.09027	1.06534	1.03781	1.13751
1.14284	1.10343	1.20872	1.06408	1.14327	1.18937	1.1024	1.17789	1.08953	1.0763	1.02949	1.13627
1.15218	1.11936	1.22393	1.07407	1.15841	1.18794	1.10942	1.17894	1.08654	1.07726	1.02826	1.14871
1.15997	1.0963	1.20744	1.05646	1.15672	1.18819	1.11137	1.17629	1.07566	1.07078	1.04385	1.1416
1.13932	1.08707	1.2018	1.06741	1.14573	1.19353	1.09556	1.17617	1.06961	1.07537	1.02696	1.12758
1.13515	1.11168	1.19927	1.06267	1.14606	1.17726	1.10682	1.18217	1.07242	1.06698	1.02834	1.13799
1.13609	1.1184	1.22257	1.08455	1.14105	1.19647	1.10048	1.17272	1.0773	1.06711	1.03185	1.13267
1.1373	1.1144	1.20748	1.04985	1.1401	1.18001	1.1177	1.16904	1.07713	1.06537	1.03702	1.13003
1.14859	1.08941	1.20295	1.07428	1.14118	1.18808	1.11506	1.15959	1.06674	1.05963	1.03063	1.12074
1.13821	1.10098	1.19816	1.09213	1.13404	1.18488	1.10779	1.16194	1.06434	1.05605	1.03573	1.13793
1.14443	1.10722	1.18807	1.0588	1.13853	1.1867	1.10253	1.16364	1.06739	1.06957	1.02149	1.13915
1.1521	1.10609	1.19404	1.07066	1.13662	1.17386	1.11753	1.16294	1.0646	1.06477	1.02551	1.12297
1.14397	1.11558	1.19446	1.09361	1.14226	1.19136	1.09741	1.17363	1.06669	1.0669	1.03201	1.12437
1.14622	1.1119	1.20693	1.06147	1.13117	1.18749	1.10027	1.15799	1.05172	1.06267	1.03294	1.12405
1.14602	1.11925	1.20165	1.06712	1.14949	1.17735	1.10949	1.17532	1.05521	1.06362	1.03109	1.12382
1.14162	1.11351	1.20494	1.06431	1.13113	1.17448	1.10556	1.17135	1.06864	1.07885	1.01817	1.12562
1.13447	1.10279	1.20339	1.083	1.1378	1.18284	1.10942	1.15964	1.05837	1.074	1.03221	1.12749
1.1698	1.10737	1.20477	1.0752	1.14378	1.17534	1.10623	1.16491	1.06275	1.06919	1.01483	1.12139
1.1638	1.10333	1.20899	1.06178	1.1403	1.18489	1.10215	1.17203	1.06714	1.05744	1.02813	1.1335
1.13764	1.11294	1.20421	1.07575	1.13694	1.18303	1.11938	1.16979	1.05776	1.05127	1.02023	1.1236
1.15629	1.10262	1.20874	1.06123	1.13366	1.18187	1.10783	1.15885	1.05984	1.04389	1.03573	1.12941
1.15315	1.13252	1.20526	1.06543	1.13513	1.18087	1.11058	1.16714	1.0594	1.07433	1.03492	1.12839
1.14956	1.11793	1.19782	1.05666	1.13395	1.17825	1.11368	1.14934	1.05746	1.06929	1.01654	1.12705
1.14335	1.12202	1.21185	1.06582	1.14059	1.18753	1.12257	1.16365	1.0735	1.0726	1.0206	1.13123
1.15652	1.10377	1.2039	1.06399	1.13301	1.18655	1.1002	1.1466	1.05475	1.06284	1.02837	1.13267
1.16397	1.12275	1.21597	1.0769	1.1274	1.18668	1.11707	1.15844	1.06557	1.06041	1.02728	1.12773
1.16343	1.10728	1.22351	1.06635	1.14538	1.18622	1.10167	1.16066	1.07453	1.07723	1.03397	1.13564
1.1559	1.11127	1.22276	1.0854	1.13866	1.19108	1.09799	1.1509	1.06645	1.05536	1.03133	1.13039
1.15644	1.10185	1.22062	1.08919	1.13205	1.18055	1.11144	1.13911	1.0554	1.05832	1.04356	1.12462
1.1546	1.11038	1.23255	1.07526	1.11904	1.1829	1.10502	1.16484	1.06186	1.05575	1.03197	1.12529
1.1397	1.09154	1.19885	1.08143	1.13045	1.18496	1.10459	1.1492	1.05503	1.04375	1.03523	1.11874
1.14609	1.11301	1.2245	1.07518	1.11419	1.18235	1.09488	1.15113	1.06258	1.06436	1.03281	1.12826
1.1435	1.10838	1.23123	1.06657	1.13139	1.18771	1.1094	1.17223	1.06619	1.07182	1.03335	1.11544
1.14698	1.13092	1.22535	1.07134	1.13382	1.19354	1.1008	1.16035	1.06041	1.06024	1.04156	1.12347
1.15861	1.10071	1.22505	1.07444	1.14184	1.18614	1.11109	1.16589	1.06241	1.06364	1.03801	1.12167
1.15767	1.10344	1.23035	1.05446	1.13929	1.18348	1.10117	1.15561	1.05362	1.05566	1.03301	1.1232
1.16978	1.1346	1.23434	1.08855	1.13883	1.192	1.11225	1.15916	1.05655	1.05923	1.03013	1.12889
1.15713	1.11983	1.24039	1.09942	1.13989	1.18787	1.10827	1.16213	1.05935	1.07138	1.03551	1.13324
1.15916	1.08798	1.23898	1.08226	1.12361	1.17838	1.10102	1.15434	1.05731	1.07456	1.02352	1.12981
1.16045	1.11497	1.22007	1.06588	1.1299	1.17596	1.09977	1.15445	1.05905	1.05239	1.02595	1.12822
1.17384	1.09653	1.22057	1.0756	1.1334	1.19542	1.10769	1.15579	1.05062	1.06134	1.02855	1.12557
1.16417	1.09771	1.21915	1.06248	1.11939	1.19382	1.10318	1.15028	1.05583	1.05497	1.031	1.1151
1.15528	1.11874	1.21667	1.06813	1.12053	1.19629	1.10003	1.15859	1.04533	1.05881	1.0286	1.12422
1.18098	1.11076	1.23056	1.07783	1.11531	1.20253	1.12217	1.17169	1.06245	1.06242	1.02749	1.14275
1.15224	1.09538	1.22745	1.06654	1.12009	1.19515	1.09976	1.14834	1.0513	1.05994	1.0443	1.1188
1.17693	1.11639	1.24438	1.08205	1.13352	1.19694	1.10535	1.16492	1.06186	1.06303	1.03415	1.13123
1.16877	1.09751	1.23231	1.09256	1.11869	1.20269	1.11172	1.15749	1.06602	1.07603	1.02847	1.12469
1.16805	1.10978	1.22876	1.08076	1.12541	1.21371	1.10138	1.16676	1.09209	1.06486	1.03846	1.12362
1.20872	1.11634	1.28327	1.10609	1.14514	1.25037	1.11251	1.22745	1.16843	1.09123	1.04872	1.14662
1.18335	1.12112	1.30209	1.10331	1.13055	1.26352	1.11867	1.24878	1.21408	1.11596	1.06106	1.15596
1.20137	1.13968	1.33162	1.08834	1.14109	1.30242	1.14784	1.30921	1.26608	1.123	1.06568	1.17679
1.20449	1.14941	1.33818	1.11224	1.158	1.33195	1.14682	1.30883	1.28751	1.12042	1.06813	1.18861
1.19059	1.15382	1.35064	1.10275	1.16352	1.34299	1.15065	1.30968	1.29541	1.13956	1.08149	1.18665
1.22638	1.15258	1.38847	1.10779	1.17887	1.38388	1.16245	1.33098	1.32861	1.15119	1.09106	1.20641
1.22721	1.15735	1.41417	1.12805	1.17621	1.4063	1.18256	1.34753	1.33653	1.15634	1.10235	1.21782
1.25316	1.16201	1.40819	1.11638	1.17706	1.42983	1.20335	1.41596	1.35168	1.15945	1.10982	1.2274
1.24843	1.16839	1.42968	1.13616	1.19414	1.44948	1.20064	1.49074	1.36109	1.17648	1.10753	1.23901
1.27135	1.19659	1.43118	1.1186	1.19343	1.46352	1.21334	1.54753	1.3919	1.20611	1.09877	1.23523
1.2486	1.17157	1.44445	1.11907	1.19324	1.47981	1.21322	1.56007	1.41583	1.2191	1.10947	1.23774
1.239	1.14862	1.45505	1.12667	1.19577	1.45914	1.21551	1.57236	1.42242	1.21778	1.11961	1.2403
1.24059	1.19203	1.44377	1.13158	1.19134	1.48916	1.21693	1.59393	1.43864	1.22671	1.127	1.24257
1.23681	1.17347	1.45651	1.11258	1.19521	1.48143	1.21247	1.59362	1.44208	1.22748	1.12895	1.23125
1.26871	1.17104	1.45577	1.12526	1.19668	1.48893	1.21862	1.62119	1.44186	1.21338	1.10834	1.23935
1.26092	1.17554	1.45744	1.12647	1.21644	1.4925	1.21195	1.60197	1.4693	1.22986	1.11856	1.25891
1.2544	1.17264	1.46214	1.14124	1.18579	1.48978	1.21257	1.60254	1.44786	1.22966	1.11209	1.23801
1.25351	1.16841	1.46675	1.12433	1.20475	1.49916	1.21837	1.62441	1.45871	1.21983	1.12278	1.24014
1.25814	1.17825	1.45839	1.1265	1.19604	1.51547	1.22651	1.63881	1.47498	1.22759	1.10792	1.24689
1.24218	1.20001	1.44022	1.13205	1.19686	1.48886	1.21407	1.62067	1.47416	1.21702	1.11268	1.25056
1.27071	1.20883	1.46811	1.14524	1.20924	1.51245	1.21811	1.63589	1.48927	1.22679	1.11997	1.25012
1.26086	1.16855	1.46436	1.15489	1.19765	1.49823	1.2129	1.62231	1.4882	1.21329	1.11555	1.2459
1.24471	1.18341	1.45865	1.12627	1.20151	1.497	1.21845	1.6516	1.48697	1.21773	1.09923	1.25026
1.25963	1.17671	1.44422	1.12574	1.20354	1.48127	1.22518	1.63033	1.49503	1.23325	1.1154	1.24863
1.27591	1.19873	1.47505	1.14182	1.19783	1.50075	1.20955	1.64073	1.49568	1.24141	1.1226	1.23413
1.25574	1.18289	1.44426	1.14891	1.20495	1.48078	1.19642	1.62679	1.4769	1.21834	1.12027	1.2249
1.2454	1.17829	1.46043	1.1225	1.22083	1.49781	1.20805	1.63374	1.48538	1.21501	1.09763	1.22915

## Sheet: 19.01 WT-3
cilia	cilia	cilia	cilia4	soma4	cilia5	soma5	cilia1	soma1
1.01607	1.03122	1.00383	1.00082	0.989479	1.05748	1.00867	0.916897	0.971546		0.0915
1.02104	1.02215	0.997919	0.99233	0.983071	1.05431	1.00836	0.92261	0.97796		0.174833
1.00944	1.02085	1.00118	1.00001	0.992011	1.0454	1.01254	0.911763	0.968529		0.258167
1.01538	1.02218	1.00532	0.987451	0.982497	1.04503	1.01136	0.91845	0.968228		0.3415
1.0093	1.02224	1.0077	0.986005	0.982253	1.03113	1.00478	0.913122	0.961912		0.424833
1.01872	1.02193	1.00916	1.00367	0.989886	1.03297	1.01782	0.923291	0.978373		0.508167
1.0035	1.02336	1.0083	0.988487	0.977133	1.03426	1.00388	0.908825	0.965294		0.5915
1.0202	1.00897	1.00218	0.982447	0.981024	1.02553	1.01351	0.926274	0.964167		0.674833
1.02664	1.01311	1.01168	0.990675	0.977873	1.03517	1.00605	0.933465	0.970437		0.758167
1.01498	1.00505	1.00895	0.986549	0.9765	1.04409	1.00462	0.922559	0.974474		0.8415
1.00541	1.00485	1.00896	0.991951	0.975518	1.0453	1.00409	0.913737	0.967996		0.924833
1.02576	1.01622	1.01123	0.989987	0.982339	1.03651	1.006	0.934835	0.969337		1.00817			cilia	cilia	cilia	cilia4	soma4	cilia5	soma5	cilia1	soma1
1.02231	1.00627	1.0209	0.988476	0.981406	1.02847	1.01096	0.932131	0.972297		1.0915		basal	1.05697	0.993274	0.995924	1.01983	1.03026	1.06875	1.06633	1.04219	1.02416
1.02709	1.00555	1.02333	1.00776	0.991455	1.02331	1.00511	0.937664	0.986571		1.17483		TUG	1.04992	1.01565	1.00459	1.02891	1.03925	1.12636	1.06645	1.09551	1.0267
1.01982	0.998467	1.01184	1.00569	0.983186	1.01774	0.998214	0.931141	0.97934		1.25817		SST	1.00449	0.990633	0.999488	1.00194	1.00489	1.04344	1.02208	1.10159	1.02905
1.02954	1.00225	1.01465	1.00163	0.981029	1.02312	1.0017	0.941613	0.963489		1.3415		SST-	1.03639	1.01609	1.00234	1.00343	1.01526	1.04477	1.02841	1.19491	1.05515
1.0497	1.00885	1.02501	1.00789	0.986737	1.01903	1.0116	0.962523	0.984754		1.42483		TUG-	1.02975	1.02025	1.00478	1.02254	0.997813	1.01948	1.0249	1.21902	1.06945
1.04305	1.0065	1.01546	0.992944	0.979356	1.00642	1.0028	0.95663	0.976602		1.50817		Fsk 10
1.0225	0.996578	1.01303	0.987099	0.973463	1.01062	0.997789	0.936822	0.958464		1.5915
1.03628	1.01269	1.01868	0.995934	0.981819	1.01733	1.00633	0.951357	0.982459		1.67483
1.04005	1.02003	1.01488	1.00506	0.986333	1.02009	1.01797	0.955879	0.975953		1.75817
1.06005	1.01703	1.02366	1.01256	0.991076	1.0343	1.02565	0.976624	0.969947		1.8415
1.03921	1.00394	1.01078	0.996617	0.982861	1.0141	1.01683	0.95654	0.977184		1.92483
1.05226	1.00025	1.02705	1.00962	1.00211	1.03959	1.03578	0.970338	0.976768		2.00817
1.05057	1.02165	1.02101	1.01042	0.992121	1.02391	1.0342	0.969397	0.981155		2.0915
1.05447	1.01391	1.01725	1.00564	0.991085	1.0379	1.03871	0.974047	0.973958		2.17483
1.05711	1.00867	1.01175	0.996185	0.988498	1.02387	1.03655	0.97744	0.974674		2.25817
1.06729	0.997703	1.02935	1.00664	1.00339	1.02915	1.03867	0.988374	0.991238		2.3415
1.05346	0.995273	1.0322	1.01535	0.996164	1.03296	1.03176	0.975286	0.993301		2.42483
1.05301	1.00425	1.023	1.01637	1.00101	1.03093	1.03603	0.97559	0.988308		2.50817
1.05726	1.01688	1.02188	1.017	0.996605	1.02429	1.04105	0.980591	0.974648		2.5915
1.05607	0.999923	1.02583	1.0179	0.998559	1.0355	1.03832	0.980154	0.981224		2.67483
1.05331	0.997828	1.02037	1.0159	0.995786	1.03023	1.04211	0.978141	0.983812		2.75817
1.04809	0.989997	1.01813	1.02468	0.995243	1.03636	1.0367	0.973671	0.974797		2.8415
1.0577	1.00649	1.02044	1.00518	1.00295	1.03352	1.03994	0.98403	0.977806		2.92483
1.06279	0.999424	1.01031	1.00808	0.999563	1.03012	1.03934	0.989866	0.987269		3.00817
1.06827	1.01042	1.01941	1.02153	1.00386	1.02393	1.03938	0.996095	0.990704		3.0915
1.06481	1.00355	1.02214	1.02778	1.00176	1.03327	1.0498	0.993391	0.99722		3.17483
1.06027	1.00472	1.02287	1.01351	1.00398	1.04198	1.04755	0.989602	0.999738		3.25817
1.07453	1.013	1.0231	1.02454	1.00387	1.0436	1.05602	1.00461	0.994962		3.3415
1.07214	1.00972	1.01539	1.01442	1.00012	1.03184	1.06227	1.00297	0.987315		3.42483
1.07087	1.01319	1.00909	1.01965	1.0086	1.04643	1.05911	1.00245	0.988343		3.50817
1.05707	1.01053	1.01045	1.0198	1.00537	1.04317	1.05699	0.989399	0.991244		3.5915
1.06985	1.01161	1.01046	1.02088	1.00416	1.04387	1.05938	1.00294	0.99731		3.67483
1.06827	0.99575	1.00409	1.01801	0.99884	1.04571	1.05502	1.0021	0.973694		3.75817
1.06434	1.00559	1.00916	1.01333	1.01168	1.03569	1.07067	0.998918	0.982917		3.8415
1.07463	0.99005	1.01238	1.01884	1.00519	1.03632	1.06072	1.00997	0.987646		3.92483
1.0628	0.995286	1.01165	1.01263	1.00028	1.03677	1.04876	0.998882	0.989946		4.00817
1.05602	0.99917	1.00154	1.01506	1.00034	1.04016	1.0578	0.992857	0.981122		4.0915
1.056	1.00789	1.00611	1.02567	1.01059	1.04583	1.05284	0.993583	0.997833		4.17483
1.07028	1.01212	1.00509	1.01706	1.00857	1.0473	1.05494	1.00862	0.982963		4.25817
1.07244	0.997501	1.0071	1.02723	1.01941	1.05109	1.05063	1.01152	0.987486		4.3415
1.06731	0.996512	0.997226	1.01282	1.00765	1.04278	1.03453	1.00714	0.985108		4.42483
1.07497	0.995893	1.00534	1.02639	1.01042	1.04017	1.04252	1.01556	0.994356		4.50817
1.06637	0.997011	1.01845	1.01092	1.01438	1.04467	1.04633	1.0077	0.999258		4.5915
1.07098	0.99585	1.00956	1.00311	0.998717	1.03799	1.03395	1.01306	0.994876		4.67483
1.06444	1.0007	1.01317	1.00744	1.00924	1.04596	1.0501	1.00727	0.994115		4.75817
1.06347	0.998227	1.00283	1.02687	1.00449	1.04561	1.04361	1.00705	1.00691		4.8415
1.06377	0.989812	0.993451	1.01211	1.00195	1.04105	1.02442	1.00811	1.00368		4.92483
1.07548	1.01188	0.995086	1.02155	0.998994	1.04919	1.02921	1.02056	1.00192		5.00817
1.07488	1.01087	0.993112	1.01531	1.01246	1.06683	1.03995	1.02072	1.00821		5.0915
1.06207	1.00921	0.989332	1.01456	1.00004	1.05704	1.03355	1.00866	1.01247		5.17483
1.07724	0.992967	0.995148	1.01299	1.00805	1.04055	1.02718	1.02457	1.00891		5.25817
1.0751	0.992609	0.993474	1.01134	1.0095	1.03346	1.02797	1.02319	1.01307		5.3415
1.06427	0.989671	0.99373	1.01889	0.998873	1.04342	1.02592	1.0131	1.01318		5.42483
1.07512	1.00349	0.98891	1.02353	1.0193	1.04086	1.03237	1.02471	0.996786		5.50817
1.06844	0.989786	0.991004	1.0255	1.01197	1.05068	1.02969	1.01878	1.01664		5.5915
1.06352	0.998401	0.981079	1.02353	1.01279	1.04741	1.03575	1.0146	1.00757		5.67483
1.07959	0.997315	0.98565	1.01596	1.01961	1.05445	1.0386	1.03142	1.01685		5.75817
1.06859	1.0063	0.980602	1.02381	1.02084	1.07188	1.0376	1.02118	1.01608		5.8415
1.07518	1.00802	0.977702	1.02546	1.0164	1.0501	1.03935	1.02852	1.01305		5.92483
1.06206	0.998937	0.987284	1.01557	1.00913	1.04171	1.03818	1.01615	1.0237		6.00817
1.06705	0.99832	0.990041	1.02964	1.02549	1.05567	1.05906	1.02188	1.01429		6.0915
1.06161	0.991362	0.991897	1.01818	1.02103	1.05579	1.04274	1.01719	1.01246		6.17483
1.0617	0.988699	0.969379	1.01106	1.00583	1.04928	1.02846	1.01804	1.00893		6.25817
1.06237	1.00115	0.986967	1.02932	1.02009	1.06479	1.03467	1.01946	1.01107		6.3415
1.05985	0.996136	0.988803	1.0181	1.0164	1.07097	1.03871	1.01769	1.00385		6.42483
1.05369	1.00003	0.97986	1.01975	1.00678	1.05423	1.04247	1.01227	1.01415		6.50817
1.04855	1.00363	0.983514	1.01543	1.00526	1.04612	1.02899	1.00789	1.00319		6.5915
1.04876	1.00189	0.981215	1.01506	1.00883	1.03234	1.03101	1.00885	1.01861		6.67483
1.05046	1.01903	0.994423	1.02961	1.01393	1.03686	1.02986	1.0113	1.01495		6.75817
1.05555	1.00616	0.981564	1.02096	1.00928	1.04519	1.02897	1.01714	0.999389		6.8415
1.06017	1.00221	0.978599	1.02045	1.0136	1.04706	1.04152	1.02251	1.01711		6.92483
1.04795	1.01039	0.974527	1.01664	1.01434	1.05925	1.03289	1.01104	1.00414		7.00817
1.0723	1.00194	0.981521	1.02059	1.01935	1.05335	1.04234	1.03614	1.00757		7.0915
1.0629	0.999804	0.975444	1.04504	1.02105	1.05854	1.04252	1.02749	1.00554		7.17483
1.07741	0.992752	0.974107	1.02551	1.02121	1.05039	1.04423	1.04275	1.00452		7.25817
1.05164	0.994474	0.984801	1.02375	1.02105	1.07297	1.04122	1.01773	1.01074		7.3415
1.05746	0.998492	0.979569	1.01591	1.01674	1.05307	1.04503	1.0243	1.01662		7.42483
1.06071	1.007	0.98885	1.02246	1.02504	1.05717	1.06243	1.0283	1.02256		7.50817
1.06056	0.996139	0.989765	1.01708	1.02665	1.05279	1.06117	1.0289	1.01276		7.5915
1.06945	1.00301	1.00089	1.02894	1.02894	1.06934	1.06466	1.03854	1.03999		7.67483
1.05845	1.00021	0.985588	1.0294	1.02172	1.07776	1.05977	1.02829	1.02677		7.75817
1.07294	0.997737	0.989409	1.02144	1.00464	1.06413	1.04925	1.04354	1.03486		7.8415
1.06447	1.001	0.996141	1.0347	1.02531	1.06248	1.07117	1.03581	1.02556		7.92483
1.07089	0.996759	0.994362	1.0313	1.02115	1.05877	1.0616	1.04298	1.02338		8.00817
1.06048	1.00371	0.988221	1.03968	1.02112	1.06632	1.05173	1.03332	1.02992		8.098
1.06943	1.00093	0.995251	1.04771	1.03148	1.06627	1.05843	1.04302	1.0436		8.18133
1.06929	1.00224	0.989567	1.03404	1.01629	1.06882	1.05833	1.04363	1.01719		8.26467
1.05048	0.995803	0.98884	1.02522	1.00866	1.05999	1.04898	1.02557	1.02567		8.348
1.05927	1.00214	0.993884	1.01508	1.01741	1.05403	1.05461	1.03511	1.02518		8.43133
1.04678	1.01629	0.984447	1.03232	1.01896	1.0698	1.05729	1.02337	1.01856		8.51467
1.04896	0.996094	0.988906	1.01741	1.00591	1.07037	1.05151	1.02631	1.01528		8.598
1.07582	0.997773	0.991295	1.02575	1.01281	1.05821	1.05934	1.05391	1.02747		8.68133
1.06532	1.00221	0.991605	1.02216	1.01732	1.06245	1.06117	1.04417	1.0297		8.76467
1.068	0.987992	0.984958	1.01817	1.01617	1.08539	1.05822	1.0476	1.03258		8.848
1.06292	0.995839	0.982771	1.02563	1.03267	1.0792	1.06902	1.04327	1.03676		8.93133
1.05586	0.993947	0.990491	1.01022	1.02125	1.08563	1.07192	1.03696	1.02031		9.01467
1.05851	0.999243	0.982261	1.02813	1.02652	1.075	1.07032	1.04035	1.02986		9.098
1.05463	1.00049	0.99405	1.02527	1.02391	1.07911	1.09111	1.03722	1.02685		9.18133
1.06901	0.996669	0.991109	1.01482	1.02039	1.04848	1.06195	1.05235	1.01049		9.26467
1.04583	0.994291	0.999869	1.01697	1.02565	1.06162	1.06017	1.02992	1.00717		9.348
1.04679	0.992075	1.01356	1.02035	1.0371	1.07452	1.07902	1.03164	1.0281		9.43133
1.05248	0.994835	0.993804	1.01917	1.03976	1.06642	1.05884	1.03808	1.02013		9.51467
1.0537	0.981178	0.992257	1.01641	1.04061	1.06037	1.06281	1.04004	1.0247		9.598
1.05458	0.99524	1.00378	1.02248	1.04217	1.06205	1.06139	1.04167	1.0245		9.68133
1.05334	0.991475	1.00008	1.01629	1.02825	1.05743	1.06111	1.04118	1.02489		9.76467
1.04833	0.989242	1.00099	1.02212	1.03564	1.07431	1.05882	1.03693	1.01686		9.848
1.05336	1.00162	1.00055	1.01792	1.02518	1.05477	1.06209	1.0427	1.02977		9.93133
1.06763	0.985248	1.00684	1.02486	1.04215	1.06126	1.06128	1.05773	1.0275		10.0147
1.06654	0.993012	0.997425	1.01845	1.02682	1.07452	1.07327	1.05738	1.02614		10.098
1.061	0.998979	0.99611	1.03521	1.04803	1.05481	1.068	1.05259	1.02746		10.1813
1.043	1.01109	0.999719	1.02471	1.03858	1.06239	1.06968	1.03535	1.02925		10.2647
1.05928	0.9937	0.995267	1.02762	1.04324	1.05787	1.0697	1.05238	1.03251		10.348
1.0636	1.00205	0.998856	1.03317	1.03986	1.0623	1.07761	1.05745	1.02999		10.4313
1.0621	0.99677	1.00503	1.02925	1.04174	1.07346	1.07595	1.0567	1.03226		10.5147
1.04936	0.989913	0.99336	1.02351	1.02407	1.05342	1.06068	1.04471	1.02395		10.598
1.05125	0.992888	0.988074	1.01865	1.03009	1.05874	1.06272	1.04734	1.00754		10.6813
1.0521	0.995622	0.989454	1.0226	1.03134	1.08632	1.05752	1.04895	1.01059		10.7647
1.04083	1.00042	0.9848	1.02691	1.03122	1.0727	1.05623	1.03843	1.00596		10.848
1.04511	1.0129	0.989833	1.02139	1.046	1.06253	1.06699	1.04346	1.00424		10.9313
1.04991	0.999791	0.989041	1.02992	1.044	1.08792	1.05631	1.04901	0.998046		11.0147
1.05036	1.00126	0.990835	1.02453	1.04448	1.0766	1.05535	1.05021	1.00516		11.098
1.05046	1.0191	0.989878	1.01784	1.03688	1.09217	1.05132	1.05106	1.00317		11.1813
1.05449	1.0228	0.983224	1.02192	1.03458	1.0763	1.05529	1.05584	1.00863		11.2647
1.04874	1.01925	0.979918	1.02958	1.02751	1.10357	1.0535	1.05084	1.00504		11.348
1.04819	1.02162	0.99255	1.02662	1.02939	1.09862	1.04635	1.05104	1.01853		11.4313
1.04984	1.01649	0.986949	1.02152	1.03003	1.10801	1.05278	1.05344	1.00934		11.5147
1.04668	1.01215	0.994379	1.00858	1.02558	1.10583	1.05214	1.05103	1.0108		11.598
1.05253	0.992183	0.986346	1.01265	1.03082	1.09958	1.05655	1.05763	1.00762		11.6813
1.04187	1.00245	0.98407	1.01345	1.02749	1.10332	1.04835	1.04772	1.01461		11.7647
1.05001	1.01422	0.989081	1.01777	1.02074	1.08829	1.04905	1.05661	0.997231		11.848
1.06925	1.01268	0.99476	1.00474	1.03301	1.10573	1.04838	1.0766	0.999066		11.9313
1.04092	1.02721	0.98458	1.00719	1.02558	1.09781	1.04912	1.04902	1.01024		12.0147
1.04625	1.01919	0.990311	1.00917	1.03084	1.09112	1.04269	1.0551	1.01536		12.098
1.05603	1.01384	0.999187	1.0167	1.03036	1.10234	1.04806	1.06563	1.00964		12.1813
1.05301	1.01919	0.986832	1.01086	1.02902	1.10147	1.04127	1.06336	0.998269		12.2647
1.04276	1.00893	0.991567	1.02036	1.02609	1.11365	1.04051	1.05386	1.00031		12.348
1.06644	1.00114	0.999275	1.01028	1.03526	1.10476	1.05242	1.07829	0.991544		12.4313
1.04048	1.02822	0.988776	1.01671	1.02792	1.10007	1.0432	1.05308	1.00265		12.5147
1.0569	1.01514	0.994674	1.00847	1.02814	1.10138	1.04828	1.07025	0.994964		12.598
1.04466	1.02259	0.995331	1.01951	1.03023	1.10122	1.05482	1.05877	1.01787		12.6813
1.0463	1.01988	0.990897	1.01323	1.01962	1.11368	1.03929	1.06116	0.994016		12.7647
1.05555	1.01209	0.98918	1.01753	1.02607	1.09493	1.03691	1.07115	1.00661		12.848
1.04311	1.01198	0.994057	1.01672	1.02633	1.10679	1.04748	1.05946	0.998868		12.9313
1.03994	0.995433	0.984475	0.998887	1.01882	1.1068	1.03412	1.05704	1.00925		13.0147
1.04915	0.99115	0.994781	1.00762	1.02273	1.11327	1.05042	1.067	1.00285		13.098
1.06062	1.02577	0.992581	1.01942	1.03132	1.10141	1.05259	1.07923	1.01135		13.1813
1.04513	1.01982	0.995889	1.01849	1.03163	1.10693	1.04668	1.06449	1.01224		13.2647
1.05016	1.01333	0.992486	1.01258	1.01809	1.0989	1.02513	1.07026	1.00131		13.348
1.06678	1.01756	0.995694	1.02627	1.02232	1.10095	1.03878	1.08764	1.00977		13.4313
1.05657	1.00481	0.995566	1.01494	1.02659	1.10372	1.02732	1.07817	1.00464		13.5147
1.04462	1.01446	1.00135	1.01945	1.02897	1.12346	1.04982	1.06698	1.0081		13.598
1.03832	1.02029	0.99587	1.0174	1.02244	1.12386	1.03909	1.06143	1.01282		13.6813
1.04731	1.01104	0.988991	1.01752	1.025	1.10286	1.03587	1.07117	1.0133		13.7647
1.0425	1.00422	0.997325	1.00962	1.02144	1.1119	1.0357	1.06711	1.00606		13.848
1.05932	1.00627	0.999152	1.02623	1.01878	1.1105	1.03334	1.08468	1.00887		13.9313
1.05103	1.02052	1.00262	1.0254	1.0228	1.11785	1.03861	1.07714	1.0028		14.0147
1.04867	1.00855	0.992277	1.01784	1.02141	1.12467	1.04671	1.07553	1.00791		14.098
1.02684	1.00851	0.992511	1.02027	1.02206	1.11351	1.03793	1.05445	1.00782		14.1813
1.03986	0.998782	0.996778	1.02751	1.02043	1.10257	1.03317	1.06821	1.00532		14.2647
1.0597	1.00509	1.00682	1.02484	1.02775	1.10541	1.04217	1.08881	1.02508		14.348
1.0354	1.0006	0.996122	1.01951	1.03155	1.10786	1.04473	1.06526	1.02662		14.4313
1.04398	1.00783	0.994044	1.02243	1.02692	1.1054	1.04186	1.07458	1.02384		14.5147
1.06278	1.00715	0.999292	1.02591	1.02258	1.11626	1.03824	1.09413	1.02369		14.598
1.0419	0.992575	0.990429	1.01291	1.01096	1.08516	1.03085	1.07401	1.01456		14.6813
1.05543	1.0034	0.991988	1.03244	1.02746	1.11477	1.03717	1.08829	1.02296		14.7647
1.04168	0.988253	0.997682	1.02149	1.02333	1.11635	1.0412	1.07528	1.01364		14.848
1.0546	0.99664	0.996602	1.01512	1.02726	1.10646	1.04567	1.08896	1.03524		14.9313
1.03146	0.988698	0.99627	1.01449	1.0201	1.10745	1.04456	1.06657	1.01687		15.0308
1.03406	0.982689	0.992054	1.00671	1.02441	1.09173	1.04321	1.06991	1.02059		15.1142
1.03959	0.981993	0.993944	1.01627	1.037	1.09168	1.05176	1.07619	1.02439		15.1975
1.0336	0.97737	0.983557	1.00157	1.01992	1.08955	1.04778	1.07095	1.02336		15.2808
1.04053	0.98251	0.996282	1.02281	1.02461	1.09901	1.05509	1.07864	1.02133		15.3642
1.04337	0.978081	0.994795	1.01448	1.02652	1.10337	1.04086	1.08222	1.03107		15.4475
1.02981	0.983899	0.993103	1.01638	1.01873	1.11897	1.03626	1.06942	1.02601		15.5308
1.04407	0.987349	0.995968	1.01058	1.02652	1.10654	1.03462	1.08443	1.02558		15.618
1.03446	0.980444	0.990371	1.00809	1.01297	1.11156	1.03506	1.07557	1.02127		15.7013
1.02692	0.991761	0.994583	1.00422	1.01987	1.12364	1.03061	1.06878	1.01303		15.7847
1.02296	0.978351	0.997779	1.01257	1.02102	1.11926	1.03831	1.06557	1.01459		15.868
1.01511	0.976518	0.991111	1.00173	1.01316	1.12894	1.02435	1.05847	1.01853		15.9513
1.02984	0.977396	0.993833	1.00237	1.01931	1.1275	1.03641	1.07395	1.01203		16.0347
1.03204	0.978406	0.995211	1.01703	1.01458	1.11805	1.03065	1.0769	1.00918		16.118
1.037	0.984824	0.995793	1.02394	1.00851	1.11554	1.02762	1.08261	1.00572		16.2013
1.02561	0.986277	0.996391	1.0138	1.01086	1.12982	1.03206	1.07197	1.02415		16.2847
1.03627	0.983757	1.0007	1.0115	1.01009	1.13785	1.03215	1.08338	1.02322		16.368
1.02653	0.98597	1.00123	1.01341	1.01297	1.11432	1.03087	1.07439	1.02734		16.4513
1.03028	0.982806	0.995272	1.01732	1.01952	1.12015	1.02708	1.07889	1.0299		16.5347
1.04811	0.991004	1.00271	1.02538	1.01565	1.1278	1.03846	1.09747	1.03633		16.618
1.04531	0.980955	1.00414	1.00798	1.01669	1.12007	1.03531	1.09542	1.02257		16.7013
1.04868	0.98592	0.99608	1.0135	1.00797	1.14049	1.02674	1.09954	1.02452		16.7847
1.0617	0.997518	1.00453	1.0159	1.01847	1.13127	1.03675	1.11331	1.02938		16.868
1.04432	0.994984	1.002	1.01469	1.01349	1.12799	1.02465	1.09669	1.01734		16.9555
1.05104	0.983776	1.00132	1.02263	1.0182	1.13399	1.02895	1.10415	1.03286		17.0388
1.0415	0.972562	0.991019	1.01968	1.0136	1.12115	1.0328	1.09537	1.01849		17.1222
1.03828	0.976159	0.996989	1.00719	1.00857	1.11494	1.02521	1.09289	1.03439		17.2055
1.04716	0.981049	1.01189	1.01918	1.02121	1.12332	1.03498	1.10252	1.0326		17.2888
1.03141	0.965242	1.00483	1.00907	1.00406	1.1367	1.02113	1.08752	1.01356		17.3722
1.044	0.981044	1.01394	1.0135	1.01057	1.13477	1.02901	1.10086	1.03436		17.4555
1.04473	0.976825	1.00023	1.00701	0.999525	1.12926	1.0309	1.10235	1.02915		17.5388
1.03079	0.99037	1.00472	1.01377	1.01588	1.11496	1.03454	1.08915	1.01986		17.6222
1.03203	0.977951	1.00658	1.00606	1.00241	1.11453	1.0312	1.09115	1.02282		17.7055
1.02614	0.972034	1.01267	1.01579	1.01178	1.10536	1.05263	1.08601	1.01643		17.7888
1.04029	0.964385	1.00629	1.01028	0.992964	1.10055	1.02842	1.1009	1.01521		17.8885
1.02719	0.973569	0.998475	1.01386	0.997129	1.119	1.02579	1.08855	1.02726		17.9718
1.02696	0.985531	0.998294	1.01058	0.998601	1.09885	1.02854	1.08907	1.02932		18.0552
1.02315	0.990119	1.00163	1.00585	0.99644	1.11746	1.0332	1.08601	1.01713		18.1385
1.02493	0.985527	1.00819	1.01177	1.00082	1.09719	1.03475	1.08854	1.0305		18.2218
1.02185	0.987319	1.00674	1.02733	1.00616	1.07177	1.04989	1.08622	1.01689		18.3052
1.03492	0.978148	1.00673	1.00848	1.00433	1.07343	1.0406	1.10003	1.02237		18.3885
1.0309	0.974317	1.00047	1.01082	1.00489	1.08921	1.03491	1.09677	1.02754		18.4718
1.03189	0.996629	1.01032	1.01155	1.00267	1.09171	1.03874	1.0985	1.04107		18.5552
1.03321	0.99318	1.00322	1.02532	1.00656	1.09076	1.02444	1.10058	1.03141		18.6385
1.02315	0.991252	1.01661	1.02998	1.01245	1.07211	1.05147	1.09127	1.03385		18.732
1.04033	0.994982	1.0083	1.01968	1.00718	1.08696	1.03169	1.10919	1.02382		18.8052
1.03429	0.997602	1.00833	1.02252	1.00122	1.08492	1.02982	1.10391	1.03069		18.8885
1.02848	0.975802	1.00739	1.01913	1.01145	1.08412	1.03447	1.09884	1.02183		18.9718
1.03081	0.978466	1.00521	1.01219	1.00764	1.07465	1.04163	1.10193	1.03228		19.0552
1.03305	0.971743	1.01528	1.01571	1.01389	1.09248	1.04406	1.10492	1.03708		19.1385
1.03524	0.984322	1.01527	1.03148	1.01048	1.0962	1.04151	1.10786	1.02789		19.2218
1.0195	0.988382	1.01097	1.0134	1.01472	1.09097	1.03404	1.09287	1.03659		19.3052
1.01806	0.986055	1.00897	1.01101	1.00749	1.09516	1.03713	1.09218	1.03394		19.3885
1.01894	0.992195	1.00513	1.02153	1.00676	1.07727	1.02277	1.09381	1.04366		19.4718
1.03525	0.987573	1.00167	1.01647	1.01007	1.08982	1.02127	1.11087	1.03219		19.5552
1.026	0.997087	1.00347	1.00787	1.00521	1.10195	1.01667	1.10237	1.03437		19.6385
1.01773	0.971579	1.00171	1.00685	0.996095	1.09975	1.02179	1.09485	1.02522		19.7218
1.01064	0.981221	1.00069	1.00174	0.999323	1.08366	1.02784	1.08851	1.02464		19.8052
1.02718	0.985516	0.997841	1.00352	0.992871	1.09311	1.01485	1.1058	1.01028		19.8885
1.02471	0.999985	1.00789	1.00835	1.01074	1.09804	1.018	1.10408	1.03242		19.9718
1.03466	0.996703	1.00702	1.01533	1.01004	1.0981	1.03857	1.11478	1.02942		20.0552
1.02318	1.01066	1.00194	1.00006	1.01138	1.08549	1.02611	1.10405	1.02788		20.1385
1.02453	1.00389	1.00622	1.01083	1.00721	1.08581	1.0349	1.10615	1.02313		20.2218
1.0301	0.99242	1.00278	1.01507	1.01243	1.0872	1.02909	1.11247	1.0363		20.3052
1.02866	1.00081	1.00517	0.998248	1.01137	1.07935	1.02747	1.11178	1.02832		20.3885
1.03191	0.994097	1.01195	1.01527	1.01366	1.08771	1.04214	1.11578	1.02944		20.4718
1.0269	0.984798	1.00572	0.998469	1.00936	1.07656	1.02675	1.11152	1.02474		20.5552
1.02792	0.999227	1.01238	1.0005	1.01217	1.0894	1.02598	1.11329	1.02875		20.6385
1.03637	0.996907	1.00985	1.00416	1.00819	1.09937	1.02691	1.12249	1.03932		20.7218
1.03941	1.00118	1.00276	0.997281	1.00513	1.09094	1.01849	1.12628	1.03927		20.8052
1.01654	0.982247	0.999995	1.00201	0.999609	1.07426	1.02647	1.10416	1.03871		20.8885
1.02729	0.9928	1.00132	1.00598	1.0078	1.0761	1.03182	1.11566	1.03596		20.9718
1.01992	0.982595	0.997207	0.988626	1.00065	1.07036	1.03114	1.10904	1.03492		21.0552
1.01207	0.990505	0.997823	0.996599	1.00577	1.06489	1.03721	1.10194	1.03341		21.1385
1.01853	0.982052	0.998122	0.992558	1.0015	1.08752	1.03253	1.10915	1.04741		21.2218
1.01348	0.986874	1.00719	1.00446	1.00808	1.06676	1.01665	1.10485	1.02934		21.3052
1.02488	0.987943	1.00056	1.00942	1.00478	1.06557	1.02788	1.117	1.0315		21.3885
1.02701	0.993239	1.00163	1.00295	0.99747	1.07258	1.01465	1.11988	1.03453		21.4718
1.05052	0.997575	1.00799	1.01947	1.01868	1.09042	1.02647	1.14414	1.03847		21.5552
1.01996	0.985955	0.993021	1.00215	0.989456	1.06871	1.01439	1.11433	1.03004		21.6385
1.01167	0.99607	1.00583	0.997178	1.00587	1.06003	1.02395	1.10679	1.03259		21.7218
1.00897	0.995753	0.99941	0.993382	1.00082	1.06316	1.01768	1.10484	1.02533		21.8052
1.02133	0.998255	1.00763	1.01864	1.0123	1.05043	1.03494	1.11795	1.04544		21.8885
1.01579	0.997512	1.00476	0.990698	1.00278	1.05817	1.02547	1.11316	1.03759		21.9718
1.0206	1.00532	0.999288	1.00457	1.01202	1.07207	1.02924	1.11872	1.04408		22.0552
1.0288	0.992448	1.00239	0.988347	0.996877	1.05306	1.01584	1.12768	1.03523		22.1385
1.01074	0.991941	1.01233	0.98996	1.00739	1.06162	1.02312	1.11036	1.0326		22.2218
1.02755	1.0063	1.0109	0.999163	1.01227	1.06918	1.02941	1.12792	1.04163		22.3052
1.02293	0.997696	1.00461	1.00223	1.0038	1.06941	1.02662	1.12405	1.04073		22.3885
1.02567	0.995101	1.00413	0.9859	1.00794	1.07054	1.01738	1.12755	1.04964		22.4718
1.02324	0.985335	1.0095	1.00831	1.01034	1.06058	1.0143	1.12587	1.05163		22.5552
1.01664	0.983787	1.00503	0.992295	1.0051	1.06013	1.02415	1.12002	1.04566		22.6385
1.01677	0.98515	0.99703	0.98738	1.00146	1.04439	1.01494	1.1209	1.04287		22.7218
1.01842	0.996594	1.00386	1.00352	1.0107	1.05711	1.02661	1.12329	1.04477		22.8052
0.999742	0.994088	1.00554	0.992025	0.998475	1.05007	1.02394	1.10537	1.04077		22.8885
1.00945	1.00093	1.00329	1.00339	1.00591	1.07022	1.02662	1.11583	1.0403		22.9718
1.01765	0.993027	1.00442	0.998917	1.00713	1.05041	1.0218	1.12478	1.04132		23.0552
1.00746	0.980368	1.00486	0.993253	1.0064	1.05839	1.0293	1.11534	1.04408		23.1385
0.99987	0.997291	1.00132	0.995323	1.00835	1.04	1.02489	1.1085	1.04765		23.2218
1.00606	0.980802	0.998303	1.00017	1.01053	1.02055	1.02367	1.11543	1.04875		23.3052
1.00054	0.994664	0.997741	1.00299	1.00273	1.03625	1.02504	1.11066	1.0463		23.3885
1.00887	0.990863	1.00232	1.00903	1.009	1.02777	1.0279	1.11974	1.03474		23.4718
1.00545	0.994386	1.01121	1.00532	1.01136	1.03966	1.02976	1.11707	1.04588		23.5552
1.00951	1.0015	0.988307	1.00724	1.00168	1.04228	1.01975	1.12189	1.04641		23.6385
1.00488	0.995393	1.00019	1.00135	1.01067	1.04226	1.01898	1.11801	1.03582		23.7218
0.997702	0.985841	0.996517	0.985695	1.00458	1.03561	1.02219	1.11158	1.03807		23.8157
1.0168	0.987151	1.00043	0.995902	1.0029	1.03048	1.02637	1.13142	1.04217		23.8885
0.994541	0.98858	0.990107	0.997217	1.00211	1.03765	1.014	1.10992	1.03846		23.9718
1.00164	0.982967	0.99864	1.0089	1.00347	1.03148	1.01682	1.11777	1.04288		24.0552
0.994322	0.988068	0.987707	1.00333	0.986254	1.02329	1.00174	1.1112	1.03732		24.1385
0.995088	0.985138	0.995355	1.00753	1.00394	1.02417	1.03008	1.11272	1.03746		24.2218
1.00576	0.96718	0.993809	0.998606	1.00306	1.03337	1.02609	1.12414	1.04125		24.3052
1.01219	0.981762	0.992665	0.998964	1.00319	1.03024	1.01874	1.13131	1.03782		24.3885
0.999931	0.98812	1.00086	0.998618	1.00392	1.03001	1.02298	1.11981	1.0421		24.4718
0.992223	0.992557	0.991118	0.991235	1.00387	1.03098	1.02015	1.11285	1.0312		24.5552
0.981229	0.996652	0.991176	1.00375	0.996262	1.01817	1.01596	1.10261	1.03721		24.6385
0.997284	0.987518	0.992193	1.00845	1.00612	1.03199	1.01607	1.11941	1.03529		24.7218
1.00087	0.969404	0.988414	0.996951	0.991407	1.0275	1.02366	1.12375	1.03636		24.8052
1.00111	0.992961	0.999187	1.00559	1.00577	1.0357	1.02011	1.12474	1.0485		24.8885
0.993388	0.984256	0.999079	1.00509	0.997638	1.0313	1.02738	1.11777	1.04469		24.9718
0.99544	0.980912	0.993504	1.00185	0.9959	1.05131	1.0233	1.12057	1.04429		25.0552
0.999995	0.999776	0.993744	1.00878	1.00207	1.03214	1.02876	1.12588	1.03799		25.1385
1.0174	1.00132	0.998503	1.0008	1.00768	1.0382	1.01649	1.14403	1.04395		25.2218
1.00219	0.993767	0.997297	1.00163	1.0034	1.0698	1.01764	1.12957	1.03735		25.3052
0.989808	0.985158	0.987394	1.00241	1.00039	1.05098	1.02335	1.11794	1.05286		25.3885
1.00519	1.00098	1.00034	1.01635	1.00637	1.05063	1.03335	1.13407	1.04121		25.4718
0.995494	0.988216	1.00187	1.00506	0.998295	1.04788	1.01742	1.12513	1.03949		25.5552
0.994898	0.992155	0.992084	0.996288	1.00467	1.04944	1.02314	1.12528	1.04097		25.6385
1.00087	0.989435	0.990233	0.994114	0.998955	1.03506	1.02221	1.13201	1.0391		25.7218
0.990738	0.983888	0.991789	1.00251	1.00728	1.0193	1.02138	1.12262	1.04484		25.8052
0.989967	0.988284	0.980071	0.997712	0.999851	1.02196	1.02085	1.1226	1.0421		25.8885
1.00341	0.997397	0.993572	1.00279	1.0093	1.02649	1.02417	1.1368	1.03411		25.9718
0.998255	0.993532	0.989064	0.997693	1.00553	1.02414	1.02115	1.13239	1.03536		26.0552
1.02041	0.989188	0.994769	1.00814	1.01562	1.04499	1.01862	1.15529	1.06013		26.1385
1.00574	0.992946	0.991403	1.00336	1.00905	1.03662	1.02175	1.14137	1.04509		26.2218
0.994642	0.996287	0.995382	1.00634	1.01735	1.03691	1.03408	1.13103	1.04292		26.3052
1.00803	0.987072	0.990817	1.00459	1.01113	1.02513	1.02535	1.14517	1.05122		26.3885
1.00314	1.01315	1.00935	1.01674	1.0314	1.02835	1.03793	1.14102	1.03677		26.4718
0.979971	0.998239	1.00947	1.00421	1.01526	1.02491	1.03358	1.11861	1.04463		26.5552
0.998267	1.00627	1.00429	0.992439	1.01798	1.03107	1.02103	1.13765	1.04526		26.6385
0.995994	0.990475	0.995947	1.002	1.01935	1.02729	1.0133	1.13613	1.04881		26.7218
1.00417	0.998926	1.00639	0.998675	1.02053	1.03656	1.03521	1.14506	1.04115		26.8052
1.02264	1.0003	1.00014	1.00348	1.0046	1.03194	1.03092	1.16427	1.03231		26.8885
0.989949	0.985061	0.989338	0.99441	0.998383	1.01344	1.01712	1.13233	1.04363		26.9718
1.01742	0.980152	0.999714	1.00198	1.00953	1.03972	1.02464	1.16056	1.053		27.0552
1.01932	0.976548	0.994559	0.992533	0.999876	1.02405	1.02748	1.16321	1.04597		27.1385
1.0251	0.980604	1.00102	1.0054	1.01734	1.02093	1.03028	1.16974	1.03843		27.2218
1.0065	0.978199	1.00119	1.01618	1.01866	1.02858	1.03474	1.15188	1.05024		27.3052
1.02843	0.969067	0.99969	1.01355	1.01252	1.01607	1.02009	1.17457	1.04046		27.3885
1.04371	1.00101	1.00309	0.996442	1.01673	1.01629	1.04215	1.1906	1.04609		27.4718
1.01532	1.00522	0.990407	1.00349	1.01123	1.01965	1.02984	1.16295	1.03158		27.5552
1.0139	1.01095	0.997616	0.995053	1.00796	1.01704	1.0125	1.16229	1.04295		27.6385
1.00188	1.013	1.00644	0.998514	1.01213	1.0199	1.03638	1.15102	1.0416		27.7218
0.99329	1.01762	0.998478	1.00083	1.02237	1.01019	1.02992	1.14318	1.04241		27.8052
0.995512	0.997932	1.00921	0.999629	1.01353	1.01319	1.02445	1.14615	1.04982		27.8885
0.989541	1.00579	1.00328	0.989057	1.00972	1.02496	1.03267	1.14093	1.04284		27.9718
1.00589	1.00417	1.01013	0.995483	1.01575	1.02774	1.02354	1.15803	1.05179		28.0552
1.01027	1.00938	1.0019	1.00289	1.01936	1.00544	1.0205	1.16316	1.04956		28.1385
1.01485	1.00041	1.00349	0.984799	1.0132	1.01895	1.02514	1.16849	1.05902		28.2218
1.00616	1.00915	1.00255	0.994867	1.01785	1.0161	1.02324	1.16055	1.0628		28.3052
1.01639	1.00277	0.989801	0.995185	1.0156	1.02217	1.03329	1.17152	1.05663		28.3885
1.02846	1.02179	1.00685	1.00544	1.01991	1.02484	1.0243	1.18434	1.06031		28.4718
1.01405	1.00565	0.995854	0.996948	1.00677	1.0116	1.01708	1.17069	1.05847		28.5552
1.02254	1.01817	0.997143	1.00606	1.01005	1.01066	1.02838	1.17993	1.05959		28.6385
1.03069	1.02581	1.0115	1.01022	1.01631	1.0344	1.02631	1.18883	1.0558		28.7218
1.03118	1.01958	1.00162	0.999471	1.01187	1.01444	1.04079	1.19007	1.05992		28.8052
1.05933	1.0236	1.00983	0.993728	1.00056	1.01581	1.03053	1.21896	1.06226		28.8885
1.06057	1.01831	1.00594	1.00529	1.00905	1.02548	1.03816	1.22096	1.05827		28.9718
1.03534	1.0065	0.997707	0.996335	1.00219	1.00729	1.03141	1.19648	1.05767		29.0552
1.01445	1.01812	1.00015	1.00248	0.997003	1.02021	1.0229	1.17634	1.04597		29.1385
1.02241	1.01335	0.998653	1.01348	1.0058	1.00161	1.02974	1.18505	1.06263		29.2218
0.98867	1.00936	1.00187	1.00846	1.00317	1.0066	1.02141	1.15206	1.06143		29.3052
1.01658	1.01198	1.00773	1.01482	1.01118	1.02255	1.03953	1.18072	1.07163		29.3885
0.996719	1.01687	0.995505	1.00468	1.00846	1.02868	1.02776	1.16161	1.0409		29.4718
1.00566	1.00658	1.0031	1.00951	1.00933	1.03399	1.03272	1.1713	1.06203		29.5552
1.01731	1.00813	1.00414	1.00751	1.00934	1.03493	1.04307	1.1837	1.0528		29.6385
1.0468	0.999925	1.0054	1.01592	1.01391	1.03155	1.04847	1.21394	1.06106		29.7218
1.0347	0.996187	0.998648	0.99879	1.0043	1.03191	1.02965	1.20259	1.05055		29.8052
1.00778	0.991918	0.996405	0.996442	1.00173	1.04778	1.04146	1.17642	1.04771		29.8885
1.01859	0.986415	1.00226	1.01214	1.00459	1.02639	1.03932	1.18799	1.05326		29.9718
0.99569	1.00844	1.00402	1.01152	1.00843	1.02005	1.04151	1.16583	1.05814		30.0552
1.00288	0.999373	1.00051	1.01625	1.00055	1.00763	1.03153	1.17377	1.05645		30.1385
1.0753	1.00653	1.007	1.01338	1.01316	1.00919	1.02868	1.24694	1.05805		30.2218
1.07572	0.995412	1.00342	1.01434	1.01507	1.04597	1.03674	1.24811	1.06765		30.3052
1.07935	0.996825	0.994064	1.0008	1.00706	1.03335	1.0389	1.25249	1.0659		30.3885
1.06324	0.995861	0.99708	1.0171	1.00585	1.0117	1.04021	1.23714	1.04997		30.4718
1.0628	0.991721	0.999771	1.01725	1.00546	1.00995	1.02407	1.23744	1.06314		30.5552
1.04964	0.995195	1.00128	1.02633	1.00881	1.00964	1.03816	1.22503	1.05994		30.6385
1.06043	1.00493	1.00001	1.02305	0.998312	1.00869	1.02938	1.23658	1.06353		30.7218
1.06425	1.01971	1.01637	1.02048	1.01793	1.01751	1.03481	1.24115	1.06508		30.8052
1.07117	1.02527	1.00824	1.03385	1.00373	1.02679	1.02953	1.24881	1.07387		30.8885
1.04979	1.01951	1.01627	1.0223	1.01371	1.02797	1.02881	1.22819	1.07469		30.9718
1.09881	1.02841	1.00483	1.01965	1.00145	1.01932	1.02144	1.27795	1.0633		31.0552
1.09782	1.01706	1.01281	1.02163	1.00657	1.01713	1.02852	1.27772	1.07759		31.1385
1.09498	0.993176	0.994457	1.0263	0.995824	1.00033	1.02801	1.27562	1.06437		31.2218
1.08115	1.00333	0.999529	1.0166	0.994593	0.996944	1.0298	1.26254	1.0598		31.3052
1.07763	0.996797	0.99526	1.00605	0.995582	0.992706	1.01159	1.25978	1.05664		31.3885
1.10145	1.02152	1.0044	1.01993	0.99561	1.00232	1.01698	1.28434	1.06193		31.4718
1.09954	1.00676	1.00602	1.01211	0.996964	0.997578	1.01971	1.28318	1.06502		31.5552
1.10107	1.01182	1.00743	1.01573	1.00462	1.02056	1.01672	1.28547	1.06362		31.6385
1.07867	1.0164	0.991559	1.0129	0.998347	1.02406	1.01664	1.26382	1.06757		31.7218
1.0622	1.02725	1.00371	1.02602	1.00173	1.02495	1.02358	1.24809	1.0803		31.8052
1.04376	1.01276	0.998301	1.01573	0.989742	1.00877	1.01253	1.2304	1.06625		31.8885
1.00828	1.03114	1.00442	1.01485	1.00376	1.00175	1.02071	1.19568	1.07052		31.9718
1.01213	1.02601	0.998105	1.02786	1.01082	1.02331	1.02054	1.20028	1.06761		32.0552
1.0009	1.02393	1.00244	1.01803	0.99384	1.02082	1.02348	1.1898	1.05541		32.1385
1.00807	1.023	1.00436	1.03307	0.997731	1.04165	1.03018	1.19772	1.06555		32.2218
0.997386	1.03994	1.01446	1.04218	1.00988	1.05322	1.03707	1.18778	1.07086		32.3052
1.00229	1.01814	0.994094	1.02497	0.981217	1.01008	1.01826	1.19344	1.06049		32.3885
0.9935	1.0232	1.00163	1.02452	0.992126	1.01624	1.02677	1.1854	1.07468		32.4718
1.00085	1.01148	1.00394	1.0195	1.0024	1.02332	1.03235	1.1935	1.06749		32.5552
0.986067	1.02294	1.00894	1.01904	0.995755	1.01837	1.03033	1.17947	1.06702		32.6385
0.998419	1.02837	1.01031	1.03147	1.00129	1.03498	1.0387	1.19257	1.07869		32.7218
0.994422	1.03454	1.0071	1.02741	1.00008	1.0388	1.01954	1.18932	1.07289		32.8052
0.987475	1.02017	1.00445	1.02538	0.990372	1.0173	1.01472	1.18312	1.07138		32.8885
1.00942	1.03011	1.00798	1.02696	0.99607	1.02371	1.02278	1.20581	1.08359		32.9718
0.997025	1.02678	0.999006	1.02885	0.995725	1.01429	1.03441	1.19417	1.07927		33.0552
0.996149	1.03806	1.00841	1.02692	0.987856	1.0189	1.03747	1.19405	1.06928		33.1385
0.988735	1.02409	0.99906	1.01299	0.990442	1.03331	1.03137	1.18738	1.06142		33.2218
0.989359	1.02017	1.00708	1.02248	0.997499	1.01456	1.0271	1.18876	1.07985		33.3052
0.983637	1.01777	1.01174	1.02912	0.995179	1.03288	1.03377	1.18379	1.07429		33.3885
0.965579	1.03174	1.012	1.02204	0.989882	1.02501	1.02117	1.16648	1.0765		33.4718
0.97941	1.01109	1.00846	1.01715	0.989516	1.03022	1.01222	1.18106	1.0758		33.5552
0.989214	1.02164	1.0051	1.02432	0.985096	1.02288	1.01545	1.19161	1.07412		33.6

## Sheet: 20.01 KD-1
cilia	soma	cilia	soma	cilia	soma	cilia	soma	cilia	soma
1.02828	1.06315	1.03409	1.05728	1.01748	0.990298	1.05102026*	1.06298169*	0.954995	0.993277		0.0895
1.04411	1.06017	0.994625	1.0365	0.997875	0.98825	1.03906773*	1.06947731*	0.954058	0.996074		0.247
1.02196	1.04741	1.01788	1.03698	0.997025	1.00364	1.03445246*	1.048513*	0.965039	0.97896		0.330333
1.03442	1.02656	1.03999	1.04544	1.0035	1.00944	1.04632677*	1.06459955*	0.959871	0.986522		0.413667
1.01903	1.04293	1.00355	1.04395	0.996458	1.00587	1.04247097*	1.04954941*	0.981629	0.997902		0.497
1.02862	1.03057	0.995313	1.04405	0.99269	1.01281	1.03887827*	1.06061514*	0.979505	1.00337		0.580333
1.03858	1.03105	1.00249	1.04205	1.00074	1.01729	1.03954263*	1.04635288*	1.02308	1.02815		0.663667
1.02975	1.02841	1.03567	1.0362	0.991174	1.00761	1.04205967*	1.02396313*	1.01941	1.02207		0.747
1.01502	1.02715	1.01648	1.03791	0.988238	1.00921	1.03472841*	1.04676194*	1.02028	1.01197		0.830333				cilia	soma	cilia	soma	cilia	soma	cilia	soma	cilia	soma
1.02134	1.02018	1.01174	1.0335	0.984443	1.01258	1.0326392*	1.03385954*	1.02799	1.01594		0.913667			basal	0.9536	0.939176	0.965928	0.929233	1.01855	0.986407	0.944007	0.939436	0.964209	0.963614
1.04368	1.03033	1.02694	1.0268	0.973552	1.01075	1.03370366*	1.01599016*	1.02941	1.00684		0.997			TUG	0.992275	0.956786	0.976537	0.93554	1.01051	0.992856	0.975132	0.939129	0.975427	1.01949
1.03768	1.0201	1.01173	1.03337	0.997184	1.01822	1.03576072*	1.0225508*	1.04149	1.01253		1.08033			SST	0.991597	0.95159	0.95628	0.92254	0.95826	0.985219	0.965581	0.930517	0.895348	1.0192
1.01643	1.0113	1.03572	1.02524	0.994691	1.00492	1.02820448*	1.02756023*	1.04335	1.02533		1.16367			SST-	1.06524	1.02833	1.01787	0.992737	1.00628	0.998463	1.04805	0.99874	0.932165	1.16012
1.01332	1.00807	1.01543	1.02668	0.975755	1.00843	1.0154882*	1.02520979*	1.03915	1.01516		1.247			TUG-	1.07954	1.05562	1.02029	0.997343	1.01872	0.999727	1.05687	1.00587	0.914202	1.17728
0.999309	1.00511	0.997528	1.01351	0.971909	1.00938	1.01536955*	1.01400099*	1.04686	1.01683		1.33033			Fsk 10	1.21542	1.23283	1.13798	1.1825	1.11519	1.08842	1.2583	1.2237	1.02342	1.31965
1.00371	1.00716	0.993482	1.01166	0.960249	1.01699	1.01802356*	0.99350271*	1.05625	1.01834		1.41367
0.998325	0.997036	1.01358	1.01194	0.978949	1.01284	1.00742317*	0.9981174*	1.0484	1.00392		1.497
0.994441	0.999306	1.00308	1.00272	0.982333	1.0136	0.99413184*	1.00729688*	1.02797	1.01381		1.58033
0.986586	0.989849	1.01003	1.00843	0.968785	1.00414	0.99200769*	0.98058708*	1.02039	1.00563		1.66367
0.99697	0.994732	1.0009	0.976706	0.979989	1.00899	0.98332225*	0.97122713*	1.0209	1.01031		1.747
0.99244	0.988542	1.02513	0.991633	0.957352	1.00183	0.98427969*	0.9782695*	1.0464	1.00913		1.83033
0.99351	0.987802	0.999538	0.99571	0.96	1.00695	0.98127254*	0.97697418*	1.04378	1.00767		1.91367
0.984145	0.979636	1.00363	0.974523	0.955275	1.00886	0.97960866*	0.97894093*	1.0546	1.00845		1.997
0.973002	0.982097	0.980627	0.978882	0.948192	1.00267	0.97889723*	0.97913579*	1.0548	1.00738		2.08033
0.980281	0.973706	0.997197	0.985445	0.965157	0.998342	0.9871072*	0.97286961*	1.04366	1.00845		2.16367
0.98888	0.982947	0.980389	0.975282	0.978754	1.00515	0.97147011*	0.98914556*	1.04215	1.00952		2.247
0.971012	0.976429	0.979643	0.969778	0.996191	0.999458	0.97162659*	0.97800653*	1.04672	1.00308		2.33033
0.983688	0.973053	0.991421	0.963825	0.987756	0.994512	0.96502196*	0.9540837*	1.04484	0.994979		2.41367
0.988392	0.964219	1.00557	0.965309	0.978399	1.00151	0.95875436*	0.96068494*	1.03306	0.986256		2.497
0.972084	0.970709	0.969898	0.960872	0.995171	1.00918	0.96322295*	0.9513925*	1.02604	0.984604		2.58033
0.96959	0.966435	0.96985	0.959241	0.976127	0.990692	0.94772321*	0.9544503*	1.02039	0.974995		2.66367
0.97732	0.961283	0.961129	0.947752	0.967924	0.989517	0.95720919*	0.95620631*	1.01805	0.971461		2.747
0.968419	0.967781	0.965367	0.951736	0.987826	0.990799	0.96051808*	0.94957201*	1.01304	0.974366		2.83033
0.95935	0.957296	0.963514	0.942759	0.992985	1.0082	0.95776683*	0.93757159*	1.00764	0.964691		2.91367
0.964157	0.962519	0.967927	0.944562	0.998974	0.987197	0.96052795*	0.95898089*	0.993024	0.965403		2.997
0.962176	0.964967	0.978912	0.941796	1.01806	0.991123	0.95037199*	0.9609989*	0.988505	0.966623		3.08033
0.961899	0.951913	0.943986	0.92135	1.00734	0.996813	0.95641126*	0.95956445*	1.00484	0.956721		3.16367
0.949127	0.957666	0.989326	0.946791	0.993575	0.996591	0.95498106*	0.96604344*	0.998576	0.964827		3.247
0.958358	0.955648	0.963463	0.944439	0.990699	0.990485	0.95151957*	0.94350609*	0.999533	0.969121		3.33033
0.972286	0.945777	0.959573	0.937718	1.00209	1.00376	0.96643999*	0.95621866*	1.00796	0.962779		3.41367
0.957598	0.946226	0.977744	0.932673	0.974506	0.996844	0.95409766*	0.94745204*	1.00294	0.951501		3.497
0.960414	0.946835	0.970057	0.93556	0.980569	0.985159	0.95558515*	0.95031761*	1.00253	0.96763		3.58033
0.96731	0.948428	0.974747	0.940069	1.00807	0.993044	0.9519831*	0.94789786*	0.9936	0.96014		3.66367
0.972339	0.956293	0.983231	0.934243	0.991005	0.993039	0.95271707*	0.94050664*	1.00045	0.968158		3.747
0.963131	0.946224	0.973087	0.929172	1.01351	0.999825	0.957272	0.9506	0.989546	0.973783		3.83033
0.969256	0.945821	0.955534	0.931604	0.99242	1.00031	0.956608	0.949192	0.986974	0.966374		3.91367
0.967562	0.93595	0.983572	0.932629	0.994047	1.00471	0.954003	0.936594	0.993858	0.963644		3.997
0.967256	0.934756	0.959422	0.922946	1.00533	0.983932	0.951662	0.950155	0.989213	0.956082		4.08033
0.949654	0.94821	0.962637	0.932725	0.997974	0.99186	0.944781	0.940811	0.97989	0.960264		4.16367
0.962305	0.947785	0.944156	0.922978	1.00734	0.998434	0.956662	0.943594	0.983321	0.95603		4.247
0.955677	0.940511	0.969345	0.935196	1.00474	0.993526	0.951462	0.938474	0.98098	0.974493		4.33033
0.953993	0.935928	0.962656	0.93366	1.02395	0.992805	0.958782	0.930559	0.977264	0.969685		4.41367
0.941005	0.93426	0.975934	0.932428	1.02176	0.993061	0.955056	0.941363	0.978357	0.961628		4.497
0.95639	0.946688	0.965239	0.929544	1.02176	0.986958	0.953509	0.950338	0.958762	0.958749		4.58033
0.956907	0.935885	0.969392	0.922376	1.03536	0.981568	0.939756	0.940559	0.948055	0.954812		4.66367
0.959264	0.934489	0.956116	0.923195	1.0182	0.990161	0.94205	0.933293	0.966932	0.962132		4.747
0.961027	0.94417	0.972684	0.936321	1.01034	0.99095	0.936461	0.945489	0.971715	0.952516		4.83033
0.954584	0.936609	0.957541	0.923799	1.01135	0.980055	0.941526	0.93006	0.965368	0.963294		4.91367
0.944894	0.945934	0.978313	0.93094	1.03629	0.982809	0.942799	0.940943	0.967077	0.977037		4.997
0.946729	0.93749	0.965346	0.928962	1.00218	0.980613	0.940842	0.941934	0.961523	0.963806		5.08033
0.95828	0.93401	0.972335	0.930629	0.998969	0.991536	0.942642	0.94647	0.969394	0.967605		5.16367
0.955881	0.943421	0.958031	0.936432	1.0213	0.990686	0.931529	0.930436	0.946711	0.963559		5.247
0.954246	0.941223	0.957554	0.922514	1.02109	0.975676	0.943129	0.941792	0.959348	0.968542		5.33033
0.954729	0.931794	0.967457	0.928324	1.0213	0.980618	0.937008	0.940494	0.966506	0.965713		5.423
0.958926	0.945444	0.96537	0.93675	1.00625	0.978352	0.940605	0.943419	0.965997	0.973563		5.423
0.959021	0.934064	0.978968	0.93115	1.01902	0.981286	0.938813	0.940622	0.969591	0.965791		5.497
0.969878	0.935839	0.962866	0.934879	1.0151	0.979447	0.942731	0.939398	0.962283	0.970906		5.58033
0.954077	0.944351	0.985982	0.927746	1.0018	0.984249	0.93506	0.939282	0.965164	0.986202		5.66367
0.952887	0.942814	0.971911	0.920693	1.00279	0.988403	0.94259	0.938571	0.979751	0.984951		5.747
0.952395	0.927606	0.967777	0.924711	1.01165	1.00125	0.934442	0.939459	0.979696	0.971788		5.83033
0.946264	0.942964	0.983603	0.9272	1.00329	0.989435	0.940402	0.956139	0.970975	0.978688		5.91367
0.959252	0.937033	0.966769	0.925707	1.006	0.991061	0.92881	0.932661	0.971494	0.973735		5.997
0.965682	0.934905	0.949517	0.936642	1.02516	0.993149	0.941345	0.947452	0.977849	0.97088		6.08033
0.952054	0.943978	0.965239	0.919677	1.01026	0.993731	0.927709	0.933579	0.97116	0.95832		6.16367
0.948739	0.934085	0.96216	0.926891	1.0064	0.988685	0.924191	0.929909	0.985814	0.960225		6.247
0.948111	0.929217	0.965167	0.909841	0.996235	0.984068	0.928474	0.933353	0.991512	0.971715		6.33033
0.939988	0.931304	0.967926	0.924587	0.997572	0.990046	0.944058	0.940585	0.977052	0.967297		6.41367
0.949904	0.929271	0.96649	0.918434	1.00941	1.00095	0.932111	0.939588	0.969938	0.975966		6.497
0.961686	0.936888	0.977665	0.921895	0.983025	0.9928	0.937605	0.927911	0.973604	0.978958		6.58033
0.977874	0.933186	0.964555	0.917245	1.00948	0.995519	0.935146	0.94268	0.968005	0.976226		6.66367
0.981406	0.93036	0.973148	0.917396	1.00958	0.9847	0.940548	0.93683	0.972294	0.983994		6.747
0.963813	0.932961	0.993678	0.927277	1.01748	0.993131	0.946563	0.930626	0.977272	0.981404		6.83033
0.97641	0.936001	0.993969	0.921872	1.00588	0.997246	0.93506	0.932889	0.955311	0.975124		6.91367
0.980529	0.943122	0.967548	0.92888	1.00512	0.994661	0.948181	0.943719	0.957052	0.969221		6.997
0.970404	0.936531	0.988194	0.919274	0.998868	0.994013	0.939548	0.935511	0.961307	0.978646		7.08033
0.970873	0.932471	0.995187	0.911727	1.02182	0.994775	0.940849	0.946252	0.948669	0.96706		7.16367
0.965688	0.942673	0.966996	0.913521	1.0252	0.989881	0.935924	0.928073	0.963204	0.968285		7.247
0.972699	0.934287	0.962656	0.906525	1.00211	0.98746	0.95159	0.938268	0.956667	0.980081		7.33033
0.967243	0.926516	0.982605	0.919341	1.00846	0.990504	0.944456	0.927789	0.951615	0.98243		7.41367
0.977593	0.930489	0.962542	0.916177	1.00668	0.990885	0.933383	0.934617	0.952988	0.985596		7.497
0.965223	0.936845	0.955384	0.911612	1.00993	1.00496	0.941372	0.935085	0.947316	0.978739		7.58033
0.974965	0.935044	0.942544	0.90749	1.01407	0.982267	0.946758	0.934538	0.952072	0.970437		7.66367
0.978379	0.935049	0.976757	0.913085	1.01385	0.998222	0.945879	0.938279	0.963009	0.973657		7.747
0.984598	0.94158	0.956794	0.919651	1.00577	1.00086	0.949996	0.939745	0.972386	0.986773		7.83033
0.97913	0.93321	0.942074	0.923805	0.993791	0.987494	0.937639	0.921302	0.960766	0.978227		7.91367
0.9742	0.947443	0.965736	0.912822	0.994247	0.988994	0.940274	0.934377	0.950978	0.968152		7.997
0.968953	0.950177	0.962138	0.923499	1.00358	0.996697	0.94691	0.940492	0.962481	0.970996		8.08033
0.982994	0.933011	0.967759	0.923519	1.00024	0.991972	0.959388	0.938083	0.946982	0.982289		8.16367
0.975705	0.941446	0.965451	0.920542	0.990959	0.993992	0.951235	0.927834	0.956257	0.980874		8.247
0.969612	0.938966	0.975011	0.939198	0.98955	0.994076	0.953444	0.931442	0.961926	0.985067		8.33033
0.977467	0.946771	0.948199	0.923851	0.992292	0.986023	0.946125	0.921829	0.946509	0.976522		8.41367
0.974047	0.941376	0.959659	0.927964	0.996656	0.994802	0.948058	0.940739	0.947754	0.980999		8.497
0.98314	0.93776	0.962105	0.933975	1.00454	0.989477	0.958584	0.940412	0.948042	0.979467		8.58033
0.966532	0.93221	0.957179	0.916869	0.995892	0.99674	0.949043	0.922171	0.942624	0.97935		8.66367
0.978986	0.936449	0.938137	0.936231	1.01052	0.989833	0.949803	0.933588	0.95059	0.98488		8.747
0.980547	0.936424	0.960087	0.919228	0.987204	0.987016	0.950537	0.935778	0.952289	0.983698		8.83033
0.976345	0.937941	0.94011	0.924286	1.00887	0.989358	0.954597	0.92889	0.952803	0.988637		8.91367
0.979135	0.945265	0.939761	0.914093	0.972197	0.980511	0.951135	0.925204	0.935493	0.978546		8.997
0.985416	0.940962	0.944109	0.91759	0.98358	0.992222	0.959039	0.94339	0.934526	0.981748		9.08033
0.975484	0.938888	0.950717	0.931085	0.99953	0.98862	0.950023	0.938308	0.952448	0.985084		9.16367
0.971144	0.940162	0.958391	0.927372	0.998052	0.985642	0.95206	0.938558	0.942595	0.984431		9.247
0.975641	0.937415	0.953006	0.922796	0.980993	0.991906	0.946639	0.926461	0.932663	0.985431		9.33033
0.973824	0.946114	0.952449	0.923368	0.979871	0.986397	0.945299	0.930591	0.948113	0.981116		9.41367
0.977507	0.94139	0.940671	0.92403	0.997688	0.995171	0.960593	0.93146	0.950677	0.98393		9.497
0.970434	0.94498	0.94695	0.943081	0.978439	0.998607	0.953101	0.939253	0.947018	0.982439		9.58033
0.961301	0.945817	0.94587	0.923745	0.976587	0.996857	0.955084	0.933396	0.950061	0.977669		9.66367
0.974346	0.946903	0.959294	0.932034	0.987554	0.98612	0.953374	0.925999	0.940045	0.97191		9.747
0.962674	0.935819	0.947128	0.921848	0.990817	0.987607	0.960879	0.934236	0.939458	0.988932		9.83033
0.964827	0.941657	0.942184	0.917714	0.986454	0.984245	0.949494	0.92305	0.952628	0.9757		9.91367
0.9735	0.934625	0.966103	0.93661	0.986588	0.989754	0.950592	0.94206	0.957825	0.999495		9.997
0.980166	0.943082	0.956378	0.924806	0.97256	0.996332	0.955994	0.915858	0.947238	0.998631		10.0803
0.981128	0.938503	0.952896	0.922739	1.00127	0.992224	0.954372	0.928941	0.93876	0.992717		10.1637
0.961773	0.952011	0.945132	0.925169	1.00252	0.986226	0.960445	0.930598	0.950751	1.00362		10.247
0.971057	0.937564	0.946427	0.926742	0.996967	0.982084	0.951405	0.926106	0.950434	0.9977		10.3303
0.980858	0.948598	0.964099	0.935969	1.01538	0.983118	0.963819	0.931515	0.947592	0.99649		10.4137
0.979379	0.935991	0.946062	0.927039	1.0002	0.991014	0.952321	0.922812	0.938891	0.990258		10.497
0.975867	0.943702	0.959125	0.921354	1.0058	1.00258	0.943777	0.929487	0.945594	0.998791		10.5803
0.962341	0.948301	0.962186	0.934185	1.00074	0.982407	0.940077	0.921299	0.938898	0.992534		10.6637
0.973068	0.940136	0.965829	0.92465	0.994001	1.0047	0.93691	0.936988	0.949099	1.00746		10.747
0.973398	0.939819	0.947189	0.918634	1.00214	1.00745	0.949313	0.91977	0.941374	0.995761		10.8303
0.989911	0.950388	0.964913	0.92303	1.00112	0.991867	0.950172	0.921915	0.929738	0.994033		10.9137
0.973403	0.939714	0.98435	0.933065	0.986928	0.98117	0.951031	0.913381	0.945078	0.998725		10.997
0.972069	0.949466	0.965516	0.926497	1.00124	0.993495	0.955949	0.928454	0.935724	1.00451		11.0803
0.989081	0.944005	0.952366	0.91715	0.974117	0.996802	0.968258	0.93457	0.937995	1.02087		11.1637
0.983212	0.955928	0.9631	0.914035	0.986437	0.986815	0.966629	0.926156	0.936268	1.00584		11.247
0.988555	0.945975	0.950963	0.927864	0.984951	0.993936	0.967242	0.93196	0.937359	1.00618		11.3303
0.983704	0.949688	0.965732	0.914075	0.97921	0.991808	0.971764	0.931381	0.93625	1.00664		11.4137
0.982603	0.955124	0.951984	0.918716	1.00491	1.00065	0.962817	0.933691	0.937809	1.00861		11.497
0.989409	0.9458	0.962118	0.919156	0.982693	0.990393	0.95923	0.943977	0.947305	1.00067		11.5803
0.988724	0.952235	0.954486	0.928216	0.980336	1.00038	0.971648	0.945636	0.930447	1.00657		11.6637
0.976445	0.949836	0.956963	0.925511	0.980737	0.973916	0.96075	0.921965	0.929095	1.00263		11.747
0.985656	0.949961	0.956326	0.934539	0.968314	0.988092	0.976856	0.943132	0.938846	1.00865		11.8303
0.999023	0.957406	0.953282	0.933221	0.987687	0.994908	0.990709	0.949091	0.948687	1.00923		11.9137
0.980142	0.955856	0.948514	0.934237	0.971369	0.986211	0.977702	0.948675	0.932333	0.999368		11.997
0.984274	0.955315	0.96118	0.937901	0.987081	0.98878	0.979802	0.94244	0.949175	1.01946		12.0803
0.976338	0.950958	0.96675	0.939423	0.971509	0.987889	0.978619	0.939318	0.949594	1.00889		12.1637
0.983155	0.951567	0.969932	0.931134	0.981999	0.976557	0.986353	0.940279	0.933191	1.0202		12.247
0.982163	0.950259	0.967485	0.934307	0.980932	0.982856	0.981971	0.936962	0.938101	1.00574		12.3303
0.982723	0.956069	0.97985	0.935379	1.00051	0.994859	0.979618	0.9318	0.922048	1.02165		12.4137
0.96824	0.952614	0.947559	0.941089	0.999388	0.990036	0.973667	0.935445	0.915647	1.01489		12.497
0.987255	0.958163	0.962012	0.932812	0.998336	0.993537	0.983213	0.946609	0.928082	1.03628		12.5803
0.990498	0.969921	0.964382	0.933007	0.99144	0.987697	0.976279	0.9407	0.932141	1.02081		12.6637
0.993587	0.95278	0.953445	0.924726	0.992319	0.987852	0.974656	0.93909	0.917029	1.01808		12.747
0.981265	0.947183	0.963334	0.932366	1.00338	0.995993	0.969014	0.935728	0.934215	1.02138		12.8303
0.987565	0.962403	0.964486	0.942612	0.980405	0.994916	0.974347	0.93975	0.917503	1.02317		12.9137
0.9911	0.964131	0.962697	0.950019	1.00084	0.987859	0.982045	0.952158	0.933296	1.02334		12.997
1.00399	0.959553	0.959619	0.932344	0.995027	0.979406	0.974605	0.951937	0.917895	1.02457		13.0803
0.997921	0.956487	0.959946	0.936438	1.00218	0.988928	0.983217	0.941125	0.937624	1.02746		13.1637
0.992877	0.964259	0.952657	0.936431	0.997473	0.986786	0.978859	0.952451	0.925683	1.01212		13.247
0.984164	0.956724	0.959926	0.937368	0.985773	0.982869	0.967605	0.943383	0.932227	1.02347		13.3303
1.00357	0.960027	0.953349	0.936434	0.978108	0.982149	0.966101	0.93833	0.925588	1.03689		13.4137
0.985286	0.954456	0.94356	0.921104	0.976653	0.987701	0.961079	0.932428	0.921621	1.01745		13.4638
0.97529	0.95022	0.941327	0.928248	0.97579	0.982516	0.953982	0.943692	0.910829	1.01049		13.497
0.986228	0.961268	0.953559	0.91367	0.968543	0.986949	0.974025	0.935702	0.907497	1.01412		13.5783
1.00693	0.957307	0.958412	0.917523	0.970899	0.984006	0.962968	0.941864	0.909625	1.01705		13.5803
0.997177	0.958183	0.963882	0.92494	0.97381	0.980839	0.965073	0.920178	0.897885	1.01167		13.6637
0.992337	0.954485	0.966349	0.92157	0.985974	0.992078	0.968435	0.929427	0.90719	1.02779		13.747
0.992116	0.949664	0.974825	0.926295	0.960823	0.974895	0.957683	0.932597	0.906897	1.02096		13.8303
0.987124	0.95179	0.932171	0.928397	0.955995	0.984882	0.965625	0.916525	0.903495	1.01226		13.9137
0.987222	0.946654	0.956387	0.918241	0.975876	0.986048	0.967659	0.927943	0.897492	1.01432		13.997
0.986157	0.942767	0.948575	0.911821	0.977496	0.976998	0.967782	0.941716	0.903895	1.02407		14.0803
0.988461	0.953822	0.956084	0.930528	0.984888	0.985069	0.959678	0.926344	0.908293	1.02725		14.1637
0.993517	0.956154	0.957544	0.928843	0.969998	0.971853	0.979715	0.93618	0.905704	1.01569		14.247
1.00301	0.94952	0.951294	0.914465	0.963837	0.973095	0.98116	0.927212	0.906276	1.03302		14.3303
0.994993	0.948823	0.951417	0.916755	0.952014	0.975101	0.986498	0.947191	0.891962	1.01857		14.4137
0.988007	0.955625	0.945417	0.926091	0.954639	0.985088	0.984226	0.924836	0.898031	1.02219		14.497
1.00225	0.955152	0.964507	0.917228	0.958022	0.989233	0.976822	0.933211	0.896342	1.02735		14.5803
0.998318	0.954936	0.95296	0.918329	0.958366	0.981873	0.97255	0.933147	0.895253	1.0269		14.6637
0.996273	0.949867	0.942716	0.923327	0.956967	0.982327	0.987213	0.941927	0.903832	1.01892		14.747
1.00389	0.952251	0.968136	0.91648	0.958398	0.995925	0.985499	0.935007	0.902457	1.03187		14.8303
1.02	0.949089	0.951811	0.914924	0.966281	0.978935	0.986173	0.936604	0.893034	1.02523		14.9137
1.01207	0.952748	0.954175	0.918235	0.961209	0.978319	0.98231	0.946589	0.892898	1.03377		14.997
0.997257	0.955267	0.966372	0.926194	0.941013	0.991481	0.987111	0.939618	0.902155	1.02956		15.0803
0.993816	0.954222	0.966376	0.918691	0.952831	0.973505	0.984104	0.936608	0.911574	1.0438		15.1637
0.999808	0.946019	0.960875	0.929683	0.959738	0.979307	0.997692	0.940238	0.912833	1.03438		15.247
1.01676	0.96134	0.972306	0.925174	0.97029	0.992408	0.991981	0.947657	0.908361	1.034		15.3303
1.01716	0.957162	0.962287	0.935525	0.960297	0.980063	0.988314	0.955758	0.913113	1.04215		15.4137
1.004	0.951486	0.966287	0.929813	0.939493	0.99262	0.975946	0.94639	0.911401	1.03893		15.497
1.01817	0.945951	0.957436	0.930544	0.963258	0.995528	0.990189	0.937697	0.902531	1.03997		15.5803
1.01384	0.95573	0.957365	0.930529	0.960307	0.980567	0.967535	0.939201	0.905797	1.03967		15.6637
1.01098	0.959368	0.951522	0.929237	0.958211	0.976065	0.982812	0.934524	0.888087	1.0407		15.747
1.00636	0.958108	0.946318	0.929444	0.966593	0.983743	0.974705	0.929699	0.898391	1.03209		15.8303
1.00709	0.950706	0.965634	0.927671	0.968824	0.978044	0.971127	0.940168	0.893239	1.03523		15.9137
1.0144	0.960202	0.976996	0.929038	0.976698	0.991212	0.978676	0.926593	0.901623	1.03787		15.997
1.01874	0.958238	0.973694	0.928408	0.966048	0.983805	0.98157	0.948891	0.907959	1.05054		16.0803
1.01198	0.964773	0.969975	0.92733	0.956319	0.980897	0.982859	0.942809	0.894579	1.05655		16.1637
1.01361	0.96207	0.976718	0.929708	0.941426	0.984587	0.985981	0.943003	0.895575	1.04394		16.247
1.01762	0.967235	0.94638	0.924091	0.961898	0.991999	0.984081	0.944122	0.897184	1.03469		16.3303
1.01856	0.962169	0.957269	0.931781	0.975885	0.988607	0.984157	0.934719	0.897094	1.05405		16.4137
1.01963	0.970951	0.978448	0.927423	0.972202	0.978061	0.986345	0.95215	0.893654	1.04537		16.497
1.00938	0.970155	0.986851	0.928848	0.960574	0.984795	0.984376	0.939311	0.911485	1.06039		16.5803
1.01519	0.974199	0.968959	0.935254	0.962983	0.997484	0.992716	0.947226	0.904645	1.05929		16.6637
1.01517	0.967295	0.965457	0.93402	0.94668	0.988212	0.982152	0.945067	0.900177	1.06447		16.747
1.00897	0.967567	0.94145	0.931854	0.962768	0.987831	0.973588	0.952428	0.883614	1.0564		16.8303
1.03191	0.965589	0.961022	0.93497	0.977784	0.980308	0.975895	0.957051	0.897533	1.05865		16.9137
1.01153	0.969986	0.969335	0.936	0.966934	0.988833	0.976797	0.953734	0.894777	1.05153		16.997
1.0202	0.961099	0.964212	0.925292	0.971497	0.994661	0.976242	0.953556	0.894785	1.05343		17.0803
1.01938	0.974009	0.958364	0.917184	0.958389	0.985751	0.977187	0.931749	0.891439	1.05641		17.1637
1.02507	0.969677	0.96373	0.935627	0.953369	0.98108	0.978251	0.933574	0.889422	1.05519		17.247
1.01169	0.978836	0.950912	0.928511	0.948797	0.972726	0.971607	0.936345	0.883889	1.05363		17.3303
1.02412	0.975503	0.957958	0.933301	0.962948	0.978052	0.983642	0.945785	0.897806	1.05579		17.4137
1.022	0.97519	0.974812	0.933007	0.961503	0.989721	0.980567	0.946002	0.8871	1.0601		17.497
1.0213	0.969717	0.965268	0.938332	0.96482	0.993901	0.975675	0.943887	0.883491	1.06039		17.5803
1.01943	0.963847	0.986154	0.941375	0.960187	0.990034	0.978886	0.9381	0.893898	1.06246		17.6637
1.03428	0.9699	0.97011	0.932342	0.967216	0.983118	0.984433	0.939697	0.886137	1.06419		17.747
1.01525	0.97601	0.970122	0.943515	0.981297	0.98786	0.997624	0.938364	0.900493	1.05865		17.8303
1.011	0.969344	0.976442	0.938731	0.959504	0.980581	0.981218	0.941769	0.902111	1.05474		17.9137
1.01853	0.979549	0.98267	0.94326	0.957912	0.980434	0.965505	0.955048	0.888289	1.06853		17.997
1.0067	0.968649	0.943983	0.950683	0.975257	0.997762	0.972998	0.935045	0.889204	1.06887		18.0803
1.02859	0.979028	0.970957	0.94912	0.975002	0.98992	0.970858	0.947626	0.893343	1.06561		18.1637
1.01928	0.968869	0.989666	0.9411	0.974064	0.987577	0.987074	0.942992	0.906365	1.0605		18.247
1.02622	0.978903	0.987109	0.944394	0.979549	1.00076	0.992133	0.952422	0.900992	1.07739		18.3303
1.01329	0.977392	0.984836	0.948705	0.963342	0.995446	0.993439	0.96181	0.904905	1.06762		18.4137
1.02213	0.974181	0.965337	0.955552	0.967828	1.00151	0.98211	0.950309	0.907183	1.08152		18.497
1.03081	0.970675	0.983547	0.938705	0.976205	1.00014	0.996071	0.956029	0.898641	1.07037		18.5803
1.0126	0.978221	0.977623	0.936023	0.992564	0.997987	0.993028	0.944389	0.906538	1.06994		18.6637
1.01206	0.977682	0.994912	0.940969	0.966591	0.985888	1.00087	0.953501	0.898774	1.082		18.747
1.0269	0.977052	0.982605	0.944034	0.964044	0.987968	0.981052	0.959183	0.898847	1.08006		18.8303
1.01212	0.989123	0.985551	0.94407	0.971521	0.986208	0.985037	0.959897	0.899729	1.07231		18.9137
1.01493	0.981711	0.978471	0.943796	0.9654	0.989236	0.966349	0.95661	0.888315	1.07283		18.997
1.0151	0.971155	0.960707	0.951414	0.956175	0.98787	0.982498	0.960812	0.882906	1.07997		19.0803
1.02097	0.985581	0.982983	0.939355	0.964515	0.99035	0.989525	0.942978	0.887237	1.07281		19.1637
1.02194	0.974093	0.982457	0.948013	0.971419	0.987397	0.986743	0.954931	0.891417	1.0842		19.247
1.01518	0.978138	0.963272	0.939094	0.975368	0.988651	0.991785	0.958916	0.906117	1.09143		19.3303
1.01561	0.974084	0.98431	0.941886	0.962374	0.971493	0.989052	0.959222	0.896358	1.08464		19.4137
1.0219	0.985902	1.00602	0.945585	0.951708	0.991147	0.997008	0.955372	0.892591	1.09516		19.497
1.0279	0.980104	0.997726	0.941807	0.959244	0.979698	1.00562	0.957351	0.905334	1.09328		19.5803
1.03356	0.988679	0.989797	0.949654	0.972889	0.993036	1.0157	0.961993	0.911363	1.08123		19.6637
1.01453	0.991123	0.986045	0.942606	0.966614	0.981414	0.999851	0.954717	0.899862	1.07988		19.747
1.01609	0.978312	0.971058	0.950887	0.979023	0.977117	1.00354	0.96609	0.904091	1.08975		19.8303
1.02723	0.990146	0.993388	0.94626	0.969043	0.97706	1.00709	0.964976	0.899039	1.096		19.9137
1.02847	0.993399	0.983095	0.942002	0.97649	0.987966	1.00651	0.963815	0.89332	1.10596		19.997
1.01518	0.979448	0.976358	0.947349	0.970818	0.972432	1.00729	0.974042	0.904669	1.09442		20.0803
1.02333	0.981423	0.995381	0.955269	0.977224	0.980533	1.00886	0.967542	0.904706	1.09769		20.1637
1.02503	0.986773	0.986172	0.940362	0.975247	0.982158	1.00619	0.973566	0.906662	1.10009		20.247
1.01777	0.990605	0.982658	0.95768	0.984121	0.993145	1.0029	0.966431	0.908031	1.10411		20.3303
1.02139	0.979521	0.994124	0.94951	0.972606	0.988881	1.00092	0.972084	0.917341	1.10316		20.4078
1.01109	0.987436	1.00337	0.954809	0.957049	1.00174	0.995395	0.968679	0.905692	1.10451		20.4137
1.02915	0.98417	0.97262	0.946265	0.97033	0.99946	0.997285	0.970707	0.908532	1.09511		20.497
1.01873	0.991288	0.991545	0.949125	0.974843	0.991063	1.00176	0.963025	0.921891	1.09059		20.5803
1.0277	0.995238	0.980977	0.961812	0.980319	0.991697	1.01012	0.962898	0.92991	1.10209		20.6637
1.03113	0.985313	0.972128	0.945956	0.973647	0.995012	1.02183	0.9617	0.933887	1.11662		20.747
1.02716	0.993974	0.98323	0.945639	0.962812	0.987816	1.01098	0.964308	0.915567	1.09969		20.8303
1.01305	0.989981	0.975676	0.9557	0.967074	1.00699	1.00642	0.962565	0.928828	1.10214		20.9137
1.02209	0.991926	0.982021	0.953185	0.973738	0.992073	0.99712	0.976125	0.92292	1.1155		20.997
1.02117	0.997744	1.00038	0.95859	0.967721	0.994079	1.00636	0.963705	0.916378	1.1215		21.0803
1.01671	0.985305	0.982039	0.95441	0.978527	0.992494	1.01344	0.974638	0.932656	1.1128		21.1637
1.02925	0.99047	0.980509	0.95633	0.968925	0.989572	1.0236	0.971136	0.92576	1.10296		21.247
1.03803	0.992806	0.982805	0.961741	0.976885	0.997015	1.01806	0.967631	0.935528	1.11208		21.3303
1.02624	1.01264	0.989127	0.959713	0.975062	1.00892	1.01352	0.963266	0.935118	1.10153		21.4137
1.0248	1.00002	1.01691	0.955412	0.994571	0.987908	1.02999	0.968007	0.950996	1.10197		21.497
1.02163	0.996543	0.992915	0.967362	0.97667	0.99149	1.01131	0.977721	0.933413	1.10732		21.5803
1.04205	0.994677	0.986503	0.953649	0.985282	0.998873	1.00252	0.96028	0.912422	1.12469		21.6637
1.03496	0.995601	0.987877	0.951771	0.980025	0.996306	1.00219	0.968246	0.915526	1.12755		21.747
1.03626	0.998672	0.983266	0.967344	0.977129	0.998914	1.0256	0.96218	0.918868	1.11976		21.8303
1.05165	1.00031	0.986734	0.967833	0.969787	0.998807	1.01847	0.965274	0.922847	1.10812		21.9137
1.03097	0.987659	1.00082	0.964825	0.993947	1.0224	1.02067	0.998597	0.92852	1.1232		21.997
1.0368	0.989497	0.998561	0.969043	0.981975	0.996794	1.01104	0.967722	0.904074	1.12099		22.0803
1.03363	1.00062	1.00621	0.957142	0.966621	0.993457	1.02367	0.97788	0.911723	1.13021		22.1637
1.03182	1.00438	0.987885	0.97557	0.970677	0.992874	1.01631	0.983426	0.901664	1.13291		22.247
1.03627	1.00505	1.00619	0.965293	0.985199	0.991478	1.02758	0.988764	0.917379	1.13088		22.3303
1.03827	1.00541	0.983402	0.963648	0.981158	1.00169	1.02667	0.973417	0.905879	1.12391		22.4137
1.04567	1.00782	0.986788	0.97306	0.983037	0.999769	1.01459	0.977703	0.908169	1.12987		22.497
1.03988	1.00337	0.995072	0.965478	1.00602	1.00185	1.02653	0.988381	0.923939	1.12474		22.5803
1.04735	1.00735	1.00117	0.967487	0.987275	1.00769	1.01475	0.978926	0.928536	1.13138		22.6637
1.04631	1.01814	0.98444	0.971521	0.99514	0.99622	1.02621	0.983942	0.926805	1.1217		22.747
1.06621	1.01279	1.00378	0.979338	1.00469	1.00132	1.02986	0.989436	0.912643	1.1463		22.8303
1.041	1.00897	0.999862	0.976921	0.977698	0.992754	1.02421	0.990213	0.904877	1.12556		22.9137
1.04123	1.00592	0.990773	0.978274	0.998648	0.995301	1.02202	0.979183	0.909398	1.13342		22.997
1.04532	1.01575	1.00545	0.976745	0.976425	0.998188	1.0192	0.995029	0.909929	1.1387		23.0803
1.06222	1.01521	1.01046	0.979589	0.97693	1.00992	1.01824	0.996291	0.923466	1.12705		23.1637
1.0381	1.00906	1.01432	0.979423	0.968851	0.987326	1.01853	0.990383	0.905867	1.13617		23.247
1.02354	0.997357	1.00637	0.973607	0.994683	1.01134	1.02841	0.993534	0.909186	1.1448		23.3303
1.03984	1.01147	1.00718	0.980711	0.990077	1.00037	1.02725	0.984336	0.91389	1.14139		23.4137
1.04282	1.01604	1.00959	0.9802	0.983042	0.999408	1.03447	0.992798	0.907339	1.13354		23.497
1.05174	1.00676	1.00796	0.976748	0.974532	1.00419	1.02477	0.994977	0.899772	1.15097		23.5803
1.04893	1.02225	0.990823	0.979377	1.00075	1.0049	1.02943	0.994842	0.914887	1.14494		23.6637
1.03129	1.00215	0.994031	0.976171	0.980846	1.01019	1.01238	0.985742	0.905434	1.12925		23.747
1.03996	1.01063	1.02487	0.974804	0.987383	1.00203	1.02139	1.00371	0.917568	1.14792		23.8303
1.04701	1.01423	1.01364	0.979452	0.98593	1.00638	1.02961	1.0025	0.922792	1.13673		23.9137
1.04614	1.02326	1.00847	0.985507	0.988084	1.00727	1.02673	0.995635	0.921419	1.1493		23.997
1.05138	1.02362	1.03237	0.986278	0.994238	1.009	1.05143	0.999603	0.920766	1.14441		24.0803
1.04807	1.01522	1.01396	0.994784	0.977982	1.00242	1.02992	1.01146	0.923745	1.15117		24.1637
1.05865	1.01869	0.999929	0.983663	0.992823	0.993597	1.0261	0.995625	0.936118	1.15082		24.247
1.05364	1.01896	1.01921	0.993443	1.00412	0.998813	1.03234	1.00971	0.927972	1.1518		24.3303
1.05355	1.02501	1.00219	0.985153	1.00709	0.995784	1.04197	0.989341	0.933801	1.1598		24.4137
1.04704	1.00937	0.995102	0.995918	0.995334	1.00472	1.03831	0.992785	0.929382	1.14296		24.497
1.05059	1.0143	1.00713	0.983351	0.996622	0.995604	1.04376	1.00003	0.944916	1.13422		24.5803
1.06657	1.0191	0.999398	0.978468	1.00815	0.992698	1.04964	0.981807	0.956352	1.14466		24.6637
1.05197	1.02236	0.987772	0.994648	0.988089	1.00065	1.0574	0.995371	0.939105	1.15415		24.747
1.06083	1.02115	1.01141	0.984572	1.00084	1.00347	1.04322	1.00001	0.915418	1.15014		24.8303
1.04519	1.01613	1.02201	0.986379	1.006	1.00003	1.03629	1.00783	0.922934	1.15643		24.9137
1.06139	1.01809	1.01916	0.999183	0.990273	0.999391	1.0435	0.993862	0.924206	1.15548		24.997
1.05685	1.02533	1.01821	0.984835	1.00966	1.00035	1.05277	1.01043	0.92361	1.15422		25.0803
1.05586	1.02451	1.03027	0.989734	1.00518	1.01516	1.04201	1.00228	0.91977	1.13595		25.1637
1.05492	1.02591	1.01582	1.00349	1.00217	1.00447	1.06179	0.995843	0.929262	1.14661		25.247
1.06262	1.02745	1.01401	0.988309	1.00251	1.01889	1.05919	0.989932	0.93543	1.15076		25.3303
1.06595	1.02792	1.01044	0.987895	0.992137	0.999184	1.05122	0.992504	0.926696	1.14102		25.4137
1.06474	1.02786	1.0187	0.994756	1.01218	0.988393	1.04557	1.00863	0.91556	1.15514		25.497
1.06342	1.03276	1.01644	0.988948	1.00266	0.998784	1.05681	0.992969	0.914199	1.15707		25.5803
1.05486	1.03916	1.03781	0.996698	1.00441	0.99958	1.0464	0.997102	0.903995	1.16465		25.6637
1.04587	1.03316	1.02786	1.00217	1.00457	1.00368	1.04031	0.998563	0.906649	1.16295		25.747
1.05729	1.02764	1.01632	0.983124	1.00282	0.989312	1.03123	0.996389	0.902975	1.15917		25.8303
1.0578	1.01891	1.01281	0.987904	0.993049	1.00455	1.03897	1.00566	0.901832	1.15553		25.9137
1.05855	1.02527	1.01983	0.985191	1.00256	0.997497	1.04302	0.996491	0.907121	1.17359		25.997
1.07381	1.0256	1.00656	0.991871	1.01854	1.00275	1.05232	0.993289	0.909884	1.16418		26.0803
1.08869	1.02586	1.02004	0.990441	1.01145	0.994344	1.05862	1.0066	0.931468	1.14689		26.1637
1.07068	1.03761	1.00989	0.992928	1.01005	1.00477	1.06242	0.994154	0.927415	1.16271		26.247
1.06921	1.03468	1.00846	1.00809	1.00905	1.01528	1.04977	1.00682	0.905256	1.15441		26.269
1.06814	1.03145	1.01286	0.993803	1.01596	1.01101	1.04183	0.999621	0.904444	1.15703		26.3303
1.06162	1.03458	1.00572	0.998471	1.00998	1.01899	1.05017	1.01319	0.900952	1.1606		26.4137
1.05144	1.02913	1.0297	0.998718	1.00125	1.01095	1.04245	1.01115	0.901845	1.15948		26.497
1.05592	1.03536	1.01583	1.00487	0.982133	1.0065	1.05169	1.01245	0.893806	1.16423		26.5803
1.07061	1.02304	1.0092	0.997005	1.01307	1.00502	1.05206	1.01076	0.920681	1.15239		26.6637
1.06248	1.04165	1.01713	0.990227	0.996313	1.00516	1.05833	1.01978	0.924999	1.15534		26.747
1.05418	1.0311	1.00586	0.997722	0.998142	1.00947	1.05848	1.02304	0.923617	1.15748		26.8303
1.05329	1.02821	1.00957	1.00169	1.00469	0.997262	1.05383	1.00975	0.919445	1.15573		26.9137
1.06227	1.02749	1.00651	0.991607	1.00095	0.999279	1.03467	0.999285	0.899713	1.15367		26.997
1.06572	1.02691	1.00793	0.990911	1.00557	0.992577	1.04631	1.00753	0.909182	1.16361		27.0803
1.06413	1.02715	1.01545	0.987904	0.99554	1.01129	1.04108	1.00511	0.886576	1.16876		27.1637
1.08328	1.03462	1.01105	0.993339	1.00096	1.00333	1.05933	1.01443	0.908188	1.17831		27.247
1.06648	1.03348	1.01649	1.00199	1.0056	1.01248	1.0544	1.00506	0.901087	1.17783		27.3303
1.06068	1.03248	1.00917	0.995934	0.996771	0.993906	1.05562	1.02054	0.920678	1.18433		27.4137
1.06194	1.02781	1.01063	0.989871	0.987906	1.00981	1.05751	0.999848	0.913273	1.16734		27.497
1.07054	1.0301	1.01089	1.00795	1.00495	1.00351	1.05558	1.02038	0.909952	1.1697		27.5803
1.04903	1.03746	1.0092	0.994105	0.991259	1.00057	1.04005	1.01491	0.895859	1.17361		27.6637
1.06151	1.03977	1.00986	1.00136	1.00406	0.994056	1.04411	1.017	0.910539	1.16742		27.747
1.06488	1.03332	1.00714	0.979566	1.00403	1.00494	1.05133	1.00828	0.904361	1.16935		27.8303
1.05319	1.037	1.01916	0.990973	1.01031	0.994206	1.05513	1.00044	0.908598	1.16232		27.9137
1.07945	1.04454	1.00968	0.996222	1.01271	0.997103	1.06155	1.00502	0.925213	1.17355		27.997
1.07802	1.03976	1.02204	0.986256	0.995321	1.00424	1.06761	1.01306	0.925434	1.16592		28.0803
1.0868	1.04487	1.0237	0.990664	1.02271	1.00189	1.08081	1.01614	0.935256	1.17145		28.1637
1.08082	1.0686	1.01399	1.0066	1.01422	1.01278	1.07315	1.00546	0.937762	1.17085		28.247
1.07512	1.0407	1.01661	1.00579	1.00947	1.00233	1.05857	1.00578	0.907679	1.17014		28.3303
1.06157	1.05044	1.01361	0.995885	1.01806	0.99174	1.05928	1.00929	0.903835	1.16783		28.4137
1.0675	1.05214	1.01923	0.995548	1.01496	1.01163	1.05309	1.00707	0.901596	1.16651		28.497
1.07961	1.05233	1.03237	0.996235	1.00269	1.00701	1.06392	1.00577	0.903241	1.17596		28.5803
1.07627	1.0512	1.03816	0.992697	1.02945	1.00922	1.04804	1.0067	0.909621	1.16347		28.6637
1.07941	1.06333	1.00434	0.991628	1.02118	1.00582	1.05286	0.997188	0.916521	1.16955		28.747
1.07585	1.05366	1.00883	0.993567	1.04022	1.00858	1.05331	1.00639	0.921035	1.16665		28.8303
1.08589	1.06149	1.02982	1.00148	1.02989	1.01033	1.06212	1.00028	0.9434	1.16719		28.9137
1.07665	1.04852	1.01328	0.991084	1.03004	0.99015	1.06367	1.00259	0.920637	1.16303		28.997
1.09732	1.05606	1.01873	0.997434	1.0234	0.99772	1.06117	0.993094	0.922506	1.16662		29.0803
1.08645	1.05392	1.03405	1.009	1.02247	1.00122	1.05473	0.995295	0.926476	1.16907		29.1637
1.08055	1.05153	1.00326	0.989425	1.03244	1.00244	1.05987	0.990822	0.92295	1.16622		29.247
1.08105	1.04129	1.04183	1.00388	1.03529	1.00252	1.07607	1.01674	0.93089	1.1761		29.3303
1.08327	1.05161	1.02186	1.00313	1.02475	1.01055	1.06875	1.00713	0.943356	1.17377		29.4137
1.08768	1.05992	1.01693	1.00689	1.01294	0.998083	1.06717	1.00652	0.941295	1.17757		29.497
1.08826	1.05036	1.00892	0.996845	1.02415	1.00813	1.06731	1.01452	0.932318	1.17706		29.5803
1.09249	1.04957	1.01626	1.00763	1.02011	1.00465	1.06531	1.01118	0.921577	1.18178		29.6637
1.09169	1.0496	0.99896	0.989197	1.01519	1.00218	1.05453	0.999212	0.909023	1.18531		29.747
1.04868	1.0458	1.0181	1.0142	0.997504	1.0068	1.05817	1.01812	0.909992	1.18141		29.8303
1.07606	1.03835	1.03385	0.997458	1.01516	0.989459	1.06477	1.00438	0.897178	1.17536		29.9137
1.07435	1.05481	1.02446	1.00067	1.00093	0.99614	1.06904	1.00847	0.927444	1.17639		29.997
1.08502	1.04866	1.00854	0.998537	1.02408	0.999822	1.06416	1.01254	0.927849	1.17522		30.0803
1.08748	1.04805	1.00916	1.00207	1.03187	0.996625	1.07105	1.01441	0.935945	1.1833		30.1637
1.08304	1.05006	1.02694	0.992342	1.04071	0.991808	1.06542	0.992056	0.926295	1.1689		30.247
1.07461	1.04885	1.0094	1.00523	1.01906	1.00389	1.05779	1.0121	0.922249	1.17046		30.3303
1.07598	1.04599	1.02421	0.995902	1.01726	1.00355	1.04689	1.00065	0.907828	1.1784		30.4137
1.07402	1.05214	1.02988	0.993604	1.0061	0.996732	1.05259	0.99329	0.915202	1.18616		30.497
1.08314	1.05276	1.03444	0.994812	1.02034	0.996895	1.04804	1.00253	0.902416	1.17298		30.5803
1.08264	1.06229	1.0109	0.990439	1.02439	0.999279	1.03754	1.01354	0.90256	1.18601		30.6637
1.07426	1.0501	1.02135	1.00193	1.00464	1.00398	1.05686	1.00626	0.907954	1.17016		30.747
1.07549	1.05469	1.00818	0.994864	1.01321	1.00076	1.06063	1.00122	0.91226	1.18036		30.8303
1.08011	1.05859	1.03043	1.00936	1.04147	1.0069	1.06198	1.00263	0.934886	1.1826		30.9137
1.07245	1.05042	1.01303	0.992122	1.0246	1.00078	1.05405	1.00701	0.912734	1.16843		30.997
1.07798	1.06576	1.03443	0.998422	1.01993	1.00262	1.05018	1.00705	0.899104	1.18909		31.0803
1.08649	1.06458	1.00417	0.992642	1.01267	1.00663	1.04941	1.01107	0.896705	1.17855		31.1637
1.06693	1.0652	1.0337	0.996572	1.00594	0.989866	1.05086	1.00753	0.888168	1.16946		31.247
1.09825	1.07255	1.02171	0.995296	1.011	0.999081	1.07024	1.00737	0.92183	1.17726		31.3303
1.0968	1.06958	1.02689	1.01405	1.00697	1.008	1.07663	1.02662	0.917407	1.20332		31.3442
1.10642	1.08555	1.03783	1.01217	1.01682	1.01031	1.09806	1.0402	0.928579	1.2131		31.4137
1.1137	1.09791	1.04216	1.02275	1.0458	1.01411	1.10171	1.04842	0.9604	1.22297		31.497
1.13637	1.11279	1.07234	1.04711	1.03483	1.02195	1.12605	1.0636	0.955323	1.22311		31.5803
1.13746	1.13022	1.04416	1.05326	1.02915	1.02513	1.13237	1.07961	0.957523	1.24162		31.6637
1.16091	1.13569	1.05726	1.05234	1.04893	1.03673	1.1421	1.08536	0.953528	1.23708		31.747
1.15354	1.14903	1.08122	1.06154	1.04256	1.03747	1.14604	1.10331	0.962412	1.24746		31.8303
1.1528	1.15739	1.09169	1.0649	1.05047	1.04368	1.14654	1.09731	0.958343	1.25287		31.9137
1.14913	1.15278	1.07737	1.06332	1.06497	1.04711	1.15413	1.10069	0.958343	1.24616		31.997
1.16977	1.15332	1.08234	1.08067	1.05876	1.03905	1.1475	1.10973	0.959573	1.26088		32.0803
1.19126	1.16664	1.10181	1.08121	1.04549	1.04604	1.16033	1.11699	0.986593	1.26311		32.1637
1.18456	1.18781	1.07953	1.09895	1.06061	1.03305	1.15179	1.12024	0.984091	1.27231		32.247
1.19156	1.18824	1.11239	1.1155	1.06235	1.05145	1.16934	1.13629	0.986419	1.28288		32.3303
1.16848	1.18925	1.09864	1.13887	1.04708	1.05797	1.16702	1.14506	0.978133	1.27022		32.4137
1.17389	1.21796	1.12776	1.14069	1.06197	1.06943	1.20046	1.14903	0.995286	1.2919		32.497
1.18354	1.21776	1.11069	1.16528	1.06621	1.07188	1.21166	1.19485	0.992761	1.29684		32.5803
1.19552	1.22637	1.12928	1.167	1.09601	1.06708	1.23625	1.1798	0.996868	1.30415		32.6637
1.21259	1.24719	1.14622	1.17784	1.09525	1.08597	1.23966	1.20581	0.999347	1.32336		32.747
1.21699	1.23518	1.13509	1.1814	1.10878	1.08852	1.2583	1.22836	1.01566	1.32251		32.8303
1.21995	1.24606	1.12887	1.18185	1.1105	1.10432	1.27188	1.23212	1.02479	1.32009		32.9137
1.21473	1.23837	1.16231	1.20049	1.1295	1.10309	1.28503	1.23071	1.03957	1.33133		32.997
1.20675	1.22584	1.13767	1.19526	1.13374	1.10168	1.2705	1.22115	1.0485	1.32998		33.0803
1.21097	1.23851	1.13492	1.19745	1.11981	1.08583	1.26999	1.22877	1.04098	1.32363		33.1637
1.21622	1.22612	1.13687	1.17787	1.1204	1.09811	1.26839	1.22422	1.02086	1.31669		33.247
1.21638	1.23221	1.14695	1.18084	1.11602	1.09666	1.26264	1.23557	1.03529	1.31885		33.3303
1.2204	1.24097	1.14892	1.18224	1.11711	1.0909	1.26696	1.23062	1.02785	1.32873		33.4137
1.22549	1.25065	1.14189	1.17407	1.11996	1.07761	1.27098	1.21757	1.00788	1.29804		33.497
1.20081	1.23841	1.15046	1.17922	1.10915	1.09622	1.26774	1.21797	1.02699	1.31177		33.5803
1.22243	1.22934	1.14691	1.17163	1.12264	1.07929	1.26237	1.20806	1.03419	1.3152		33.6637
1.20999	1.22125	1.14611	1.16976	1.11022	1.07782	1.26962	1.21389	1.01336	1.30526		33.747
1.22478	1.22502	1.16041	1.16719	1.11325	1.0703	1.2736	1.22596	1.03858	1.28975		33.8303
											33.9137
											33.997
											34.0803
											34.1637
											34.247

## Sheet: 20.01 WT-1
cilia	cilia	cilia	cilia	cilia	cilia	soma	cilia	soma	cilia	soma
1.07342	1.06275	0.979443	0.996717	0.995071	1.00146	1.01489	1.0147	1.01091	1.0461	0.995937		0.093167
1.07858	1.0542	0.9734	0.998651	0.993008	1.00927	1.01549	1.00823	1.00664	1.05697	0.995179		0.1765
1.07889	1.0649	0.983909	0.997114	0.989003	1.00499	1.00434	1.00869	1.01174	1.05172	0.998083		0.259833
1.06293	1.03832	0.973172	1.00878	0.998847	1.00131	1.00544	0.99709	1.0055	1.04967	0.993203		0.343167
1.06405	1.06348	0.972398	0.998093	0.997721	1.00402	0.998957	0.999001	1.00581	1.05392	1.00431		0.4265
1.06344	1.05403	0.975169	1.01036	1.00138	0.999461	1.00717	0.989556	1.00358	1.04847	0.996155		0.509833
1.06976	1.05478	0.976572	0.992178	0.996785	0.997141	1.00761	0.992614	0.987379	1.05509	1.00405		0.593167
1.05431	1.04972	0.978511	1.00503	0.995832	1.005	1.01588	0.997289	0.996649	1.04537	1.00024		0.6765
1.05734	1.06883	0.989765	0.980697	0.994569	0.995213	1.00204	1.00054	1.00557	1.04409	0.996285		0.759833
1.04795	1.04622	0.989927	1.00606	0.996684	1.01044	1.00349	0.988382	1.00502	1.04826	0.99988		0.843167			cilia	cilia	cilia	cilia	cilia	cilia	soma	cilia	soma	cilia	soma
1.04285	1.03688	0.984324	1.01582	1.00753	0.988787	1.01481	0.997893	0.991546	1.04991	1.00865		0.9265		basal	1.05804	0.987068	1.07897	0.992795	1.01214	0.994224	0.985521	0.982786	0.959625	1.09516	0.979905
1.03612	1.02695	0.984582	1.00059	1.00113	1.00659	0.996029	0.989166	0.994759	1.04049	0.99786		1.00983		TUG	1.0635	0.978973	1.07101	0.993766	1.01222	0.989494	0.973992	0.993424	0.952793	1.08109	0.979778
1.03174	1.04199	1.01212	1.00652	1.00061	1.00272	0.996605	0.999214	0.999151	1.05562	0.99327		1.09317		SST	1.06135	0.935688	1.0031	0.984458	1.00438	0.97276	0.960755	0.988417	0.918318	0.980278	0.986767
1.03828	1.02858	1.00759	0.997568	1.00389	1.00789	0.994387	0.998765	1.00696	1.0592	1.00856		1.1765		SST-	1.07539	0.956584	1.00563	0.991891	1.0442	0.970211	0.983283	1.00915	0.95474	0.990112	1.02712
1.04086	1.01146	1.00576	1.01122	1.00574	0.999466	1.00146	0.99667	1.00297	1.04976	0.990314		1.25983		TUG-	1.01477	0.942295	0.965897	0.992796	1.05827	0.96479	0.984989	1.0046	0.961334	0.974494	1.04322
1.02942	1.02536	1.00174	0.999383	1.00227	1.00293	1.00334	0.993632	0.99434	1.05143	1.00677		1.34317		Fsk 10	1.0364	0.981918	1.00371	1.03401	1.11864	1.00731	1.02992	1.05622	1.05658	1.00766	1.09008
1.04302	1.02527	0.992267	0.994721	0.997623	0.994434	0.994445	0.997279	0.997403	1.04773	1.00102		1.4265
1.03492	1.03038	1.00256	1.00179	0.994364	0.993745	0.987983	0.998326	0.994625	1.04304	1.01399		1.50983
1.03369	1.03207	1.00506	0.993053	0.992836	0.988956	0.993233	0.996077	0.99864	1.05636	1.00928		1.59317
1.02794	1.02774	0.999761	0.991141	1.01242	0.993097	0.982118	0.99089	0.988921	1.05681	1.00717		1.6765
1.02179	1.02692	0.993095	0.989614	1.01406	1.0005	0.986499	1.00405	0.994764	1.05862	0.989604		1.75983
1.02844	1.03225	0.989156	1.00453	0.998878	1.00117	0.9856	0.994693	0.997695	1.05479	0.98878		1.84317
1.01216	1.02473	1.01594	1.00349	1.0073	1.00298	0.99077	0.982882	0.99985	1.06809	1.00404		1.9265
1.0255	1.01637	1.0047	0.996879	1.00246	0.988431	0.997416	0.986076	0.999576	1.06221	0.997363		2.00983
1.02217	1.01703	1.01554	0.99922	1.00904	0.992889	0.994118	0.98617	0.997521	1.06841	0.997686		2.09317
1.01991	1.02354	1.02329	1.00021	1.01188	0.998501	0.988534	0.981879	0.988417	1.07519	0.985181		2.1765
1.00953	1.01632	1.00984	0.993241	1.00871	1.00592	0.997429	0.976799	1.00415	1.06471	0.992082		2.25983
1.01521	1.01862	1.00522	0.986414	1.00812	0.988768	0.995641	0.986893	0.998078	1.05868	0.999635		2.34317
1.01741	1.0118	1.00685	1.00231	1.00622	0.98342	0.989338	0.979081	0.993655	1.05534	0.988709		2.4265
1.01662	1.03762	1.00276	0.981425	1.00747	0.984292	0.985341	0.979528	0.999798	1.06588	0.991453		2.50983
1.01331	1.01473	1.01546	0.993533	1.00433	0.990741	0.984859	0.976647	0.984569	1.06386	0.990206		2.59317
1.01797	1.02366	1.0182	0.995222	1.00395	1.00746	0.983006	0.987972	0.993255	1.06633	0.997277		2.6765
1.00808	1.0285	1.01797	0.990956	0.997962	0.975052	0.989597	0.974494	0.97836	1.05727	0.989476		2.75983
1.01148	1.01621	1.01219	0.995788	1.01437	0.997564	0.986272	0.983098	0.981045	1.05218	1.00136		2.84317
1.01203	1.01005	1.02407	1.00465	1.00729	0.983874	0.994895	0.968348	0.980611	1.05152	0.974741		2.9265
1.00987	1.01543	1.01345	0.98602	0.996211	0.98583	0.979379	0.968364	0.97891	1.06529	0.983251		3.00983
1.00605	1.00544	1.01981	0.981571	1.01508	0.977761	0.992819	0.977207	0.979057	1.05969	0.991777		3.09317
1.0132	1.02358	1.01152	0.997807	1.00479	1.0043	0.988637	0.968536	0.984672	1.06669	0.992581		3.1765
1.01649	1.01903	1.0302	0.988097	1.00753	0.994026	0.987104	0.978282	0.986899	1.06718	0.997772		3.25983
1.00979	1.01712	1.01361	0.994176	1.01645	0.97846	0.989711	0.97572	0.980706	1.06527	0.994334		3.34317
1.00673	1.01546	1.03528	0.990459	1.01869	0.990583	0.99079	0.970653	0.97198	1.06561	0.985074		3.4265
1.02615	1.0027	1.03251	0.989556	1.01302	0.989085	0.994055	0.964182	0.978628	1.0696	0.977822		3.50983
1.02049	1.00919	1.03338	1.00371	1.0049	0.991465	0.986156	0.971449	0.97631	1.07749	0.989948		3.59317
1.01621	1.01049	1.04291	0.99832	1.0055	0.985057	0.993385	0.966302	0.978047	1.07478	0.999818		3.6765
1.02264	1.00967	1.03291	0.997123	0.994051	0.980158	0.98349	0.976701	0.972757	1.06857	0.996446		3.75983
1.02341	1.00431	1.05007	0.995142	1.02069	0.999242	0.974687	0.972259	0.971729	1.06979	0.986813		3.84317
1.02381	0.998525	1.05014	0.998023	1.00635	0.978662	0.977349	0.965336	0.972267	1.07436	0.988135		3.9265
1.0256	0.997096	1.04233	0.996096	1.01477	0.988289	0.997586	0.956607	0.966467	1.08057	1.00068		4.00983
1.03164	1.02021	1.07132	0.99393	1.01283	0.993344	0.986082	0.966996	0.969713	1.09408	0.990745		4.09317
1.02602	1.00136	1.04865	1.00656	1.01584	0.999028	0.994763	0.974732	0.972505	1.09291	0.984489		4.1765
1.0366	1.00126	1.07042	1.00115	1.01694	0.997877	0.995871	0.970917	0.972923	1.09795	0.981134		4.25983
1.03366	0.997658	1.04259	0.99483	1.00898	1.00467	0.985574	0.973951	0.968074	1.06757	0.982506		4.34317
1.02886	0.998437	1.05081	0.980132	1.01262	0.995867	0.985116	0.964935	0.958971	1.07526	0.991425		4.4265
1.02417	1.01386	1.0379	1.00574	1.02849	1.00287	0.995714	0.978513	0.962413	1.08488	0.98548		4.50983
1.03249	1.0022	1.0435	0.998935	1.00732	0.987332	0.971166	0.968807	0.965408	1.07946	0.990063		4.59317
1.02408	1.01219	1.0536	0.998417	1.01249	1.01341	0.97828	0.962061	0.970092	1.08409	0.987982		4.6765
1.03521	0.994796	1.07271	1.00329	1.00863	0.994338	0.978024	0.967376	0.96976	1.09195	0.9765		4.75983
1.0414	1.01387	1.0663	0.991926	1.02335	0.983052	0.975696	0.972425	0.967547	1.09438	0.986086		4.84317
1.03834	0.996037	1.05832	0.991379	1.02651	0.984509	0.97813	0.976912	0.980436	1.09357	0.980592		4.9265
1.03317	1.01995	1.04581	0.991014	1.01594	0.985614	0.97799	0.97335	0.973151	1.07165	0.979056		5.00983
1.02714	1.01013	1.05051	0.992891	1.00332	0.989128	0.996317	0.976577	0.967084	1.08281	0.987076		5.09317
1.03208	1.00529	1.04922	0.991801	1.01236	0.99049	0.990661	0.971497	0.970544	1.08688	0.988526		5.1765
1.03213	1.00901	1.05427	0.991276	1.00995	0.996512	0.994705	0.977168	0.975134	1.09198	0.980841		5.25983
1.03847	0.998187	1.06525	1.00825	1.02035	0.989339	0.992204	0.972804	0.965183	1.08489	0.979974		5.34317
1.04752	1.00558	1.06642	0.998032	1.02223	0.987472	0.99778	0.979996	0.973411	1.09769	0.988806		5.4265
1.03914	1.00953	1.05933	0.993452	1.01235	1.0036	0.993493	0.975656	0.963912	1.09294	0.982446		5.50983
1.04042	1.00171	1.081	0.993643	1.00931	1.005	1.00115	0.98394	0.964234	1.10242	0.989291		5.59317
1.04076	1.01652	1.08735	0.989809	1.02836	0.999397	0.999671	0.982474	0.977133	1.11409	0.993126		5.6765
1.05339	0.995455	1.07684	0.984505	1.02052	0.991967	0.99112	0.979634	0.976835	1.09821	0.990837		5.75983
1.05001	1.00062	1.06651	1.00764	1.0121	0.989344	0.999519	0.983181	0.96342	1.09299	0.974972		5.84317
1.03429	0.975923	1.07203	0.988486	1.02104	0.993378	0.985814	0.96861	0.965417	1.10319	0.97733		5.9265
1.03991	0.991973	1.05995	0.997766	1.02131	0.994656	0.994001	0.979687	0.965969	1.09931	0.984144		6.00983
1.03733	0.978205	1.06232	0.994241	1.01927	0.977687	0.992434	0.980521	0.965195	1.09201	0.984565		6.09317
1.04373	0.97887	1.05682	0.990731	1.00349	0.993456	1.00389	0.981872	0.963992	1.08233	0.988596		6.1765
1.03674	1.00111	1.06483	1.00733	1.01555	0.994459	0.999632	0.971827	0.969321	1.08268	0.979619		6.25983
1.04528	0.97871	1.04681	0.982841	1.02844	1.00753	1.00112	0.974574	0.973713	1.10183	0.983278		6.34317
1.04858	0.987856	1.06729	1.00389	1.01406	0.992062	0.991605	0.977878	0.958224	1.09977	0.977178		6.4265
1.04586	0.973428	1.0842	1.00819	1.01644	0.994081	0.991154	0.970283	0.95535	1.11283	0.994093		6.50983
1.05576	0.981771	1.06506	0.994978	1.01902	0.996765	0.992746	0.982426	0.954261	1.08904	0.991054		6.59317
1.04798	0.982956	1.07315	1.0074	1.00988	1.00457	0.999816	0.98187	0.962178	1.10412	0.986589		6.6765
1.04784	0.979195	1.05543	0.990329	1.02311	0.975853	0.989529	0.981166	0.95243	1.09955	0.993836		6.75983
1.04764	0.986042	1.07307	0.992008	1.01259	0.989726	0.993225	0.977196	0.957288	1.09505	0.984587		6.84317
1.05275	0.973384	1.06845	0.99886	1.02473	0.988072	0.994801	0.981617	0.955169	1.10434	0.992495		6.9265
1.0438	0.975706	1.06362	0.993415	1.01544	0.994288	0.985183	0.983402	0.962118	1.0957	0.991954		7.00983
1.0517	0.971124	1.06161	0.998412	1.01757	0.997454	0.991613	0.978539	0.958559	1.09241	0.979502		7.09317
1.05454	0.985493	1.08782	1.00043	1.0205	0.998272	0.98686	0.983828	0.965287	1.1014	0.98826		7.1765
1.05418	0.962696	1.08066	1.00603	1.02336	1.00249	0.982091	0.969997	0.960072	1.09747	0.985958		7.25983
1.05788	0.97129	1.0673	1.00625	1.00797	0.988948	0.981574	0.977735	0.966806	1.08977	0.992239		7.34317
1.05582	0.972814	1.06612	0.987678	1.01127	0.973624	0.9784	0.980938	0.958843	1.08547	0.991526		7.4265
1.06397	0.972688	1.08049	0.999021	1.0225	0.993089	0.982093	0.976329	0.957507	1.09623	0.998543		7.50983
1.05756	0.985944	1.08641	1.0083	1.02328	0.990258	0.984433	0.973831	0.963761	1.1023	0.979614		7.59317
1.05117	0.988954	1.09104	0.982822	0.999207	0.981806	0.981506	0.977198	0.957939	1.09641	0.992021		7.6765
1.05421	0.976119	1.08184	1.00322	1.02864	1.0015	0.972743	0.974606	0.964671	1.09201	0.990843		7.75983
1.06162	0.996574	1.08612	0.995181	1.02711	0.985495	0.963179	0.982602	0.972395	1.10041	0.995737		7.84317
1.06393	0.991939	1.08328	1.00647	1.00735	0.991249	0.974329	0.983023	0.956279	1.11081	0.986595		7.9265
1.06239	0.988825	1.07718	1.00001	1.02518	1.00563	0.980831	0.975103	0.949644	1.09732	0.993455		8.00983
1.06215	0.988817	1.08881	0.985147	1.01909	1.00729	0.985208	0.974663	0.960717	1.10037	0.975275		8.09317
1.05674	0.992529	1.07922	0.995278	1.02407	0.997622	0.993254	0.987331	0.958573	1.09962	0.978354		8.1765
1.05206	0.999873	1.07245	0.990755	1.02412	0.992233	0.982569	0.993617	0.962273	1.10228	0.979122		8.25983
1.05574	1.00034	1.10436	1.00788	1.01291	0.988987	0.979014	0.993915	0.961185	1.10246	0.978427		8.34317
1.05441	0.997388	1.09182	1.01095	1.0091	0.981405	0.971759	0.991134	0.953813	1.08971	0.971844		8.4265
1.06575	0.992984	1.08436	0.994958	1.0103	0.986059	0.985463	0.995462	0.951917	1.08228	0.984964		8.50983
1.05139	0.985306	1.1008	0.995678	1.01011	1.00555	0.985763	0.986434	0.955331	1.10362	0.989419		8.59317
1.04473	1.00163	1.09094	0.990618	1.01766	0.992451	0.98827	0.984656	0.956793	1.09407	0.986403		8.6765
1.0611	0.978042	1.08539	0.984128	1.02261	1.00383	0.983204	0.989073	0.958938	1.09991	0.988215		8.75983
1.0558	0.998373	1.09704	0.990894	1.00495	1.00667	0.991311	0.985113	0.962063	1.10242	0.978755		8.84317
1.05853	0.985134	1.06776	0.998642	1.01969	0.99578	0.989157	0.991888	0.955166	1.09346	0.981989		8.9265
1.06186	0.984271	1.07629	0.996706	1.01536	0.984464	0.989997	0.981623	0.958179	1.09838	0.986802		9.00983
1.06077	0.992235	1.06634	1.0014	1.01123	1.00794	0.984652	0.983323	0.958893	1.09794	0.980974		9.09317
1.05657	0.988605	1.0852	0.993101	1.00758	0.991739	0.981951	0.967752	0.950618	1.10097	0.990432		9.1765
1.06453	0.978347	1.08614	0.987263	1.01848	0.997318	0.996282	0.984197	0.962693	1.09705	0.981821		9.25983
1.06355	0.983303	1.09056	0.997423	1.01998	0.992243	0.99182	0.984798	0.957796	1.10033	0.984863		9.34317
1.05374	0.995477	1.07527	0.992314	1.01577	0.982476	0.978307	0.983524	0.960028	1.10682	0.972201		9.4265
1.05984	0.983877	1.07372	0.999533	1.00476	0.995967	0.975259	0.983507	0.96656	1.09139	0.970226		9.50983
1.06339	0.984745	1.08524	0.986226	1.00369	0.98829	0.986049	0.98167	0.969303	1.08627	0.968764		9.59317
1.04893	0.997608	1.07441	0.978805	1.01379	0.992563	0.979763	0.973749	0.958683	1.09459	0.969526		9.6765
1.05157	0.977392	1.06474	0.988524	1.00514	0.992827	0.989631	0.989193	0.953818	1.08127	0.98455		9.75983
1.05639	0.983335	1.07735	1.00008	1.00877	0.992944	0.986813	0.978833	0.960076	1.08368	0.97649		9.84317
1.05399	0.99527	1.07912	0.99688	1.01024	0.988324	0.978611	0.983544	0.961555	1.0929	0.98296		9.9265
1.05197	0.992319	1.07843	0.990118	1.00251	0.99983	0.987368	0.973483	0.95729	1.07999	0.990933		9.95767
1.05442	0.989013	1.05722	0.98767	1.01443	0.981206	0.983851	0.974772	0.956178	1.08511	0.985239		10.0098
1.05921	0.97635	1.07007	1.00115	1.02086	0.994041	0.976374	0.98285	0.967421	1.08393	0.979822		10.0932
1.06667	0.965827	1.07238	0.983691	1.01552	0.984143	0.974953	0.986859	0.955338	1.06942	0.971768		10.1765
1.05248	0.97826	1.07155	0.987638	1.01905	0.978825	0.966127	0.984035	0.948491	1.07808	0.97124		10.2598
1.05618	0.986067	1.07018	1.00433	1.00222	0.996936	0.967576	0.98603	0.946725	1.0938	0.979835		10.3432
1.05546	0.970196	1.066	0.992479	1.02452	0.987975	0.96685	0.979808	0.942384	1.07166	0.985466		10.4265
1.05545	0.970721	1.07357	0.998747	1.01782	0.989859	0.968517	0.978172	0.94852	1.08928	0.982456		10.5098
1.05683	0.971065	1.05509	0.998965	1.02476	0.993819	0.960053	0.987783	0.951515	1.07839	0.985104		10.5932
1.06123	0.974834	1.07452	1.0046	1.02165	0.99601	0.976576	0.985506	0.94907	1.08097	0.975854		10.6765
1.05612	0.983388	1.07909	0.993978	1.02282	1.0007	0.987597	0.983216	0.947589	1.08139	0.981814		10.7598
1.05397	0.975423	1.05556	1.00519	1.01612	0.988908	0.975032	0.988115	0.950399	1.08537	0.985149		10.8432
1.04719	0.97412	1.07189	1.00706	1.02157	0.974771	0.97847	0.978668	0.945251	1.07715	0.968635		10.9265
1.05699	0.986509	1.07762	1.00139	1.01646	1.00074	0.980865	0.987613	0.956589	1.07962	0.985424		11.0098
1.05735	0.989098	1.06093	0.985659	1.01656	0.983111	0.971238	0.978707	0.948261	1.08429	0.968372		11.0932
1.05944	0.984531	1.07783	0.99757	1.00863	0.983501	0.981136	0.984627	0.949035	1.0647	0.993905		11.1765
1.0657	0.975894	1.08727	1.00572	1.01539	0.985797	0.967389	0.989091	0.949085	1.07295	0.977755		11.2598
1.0681	0.98275	1.07873	0.999864	1.02417	0.998983	0.978213	0.982389	0.954808	1.0766	0.973361		11.3432
1.05499	0.979375	1.06294	0.98527	1.01687	0.978099	0.977228	0.988347	0.943625	1.07944	0.986148		11.4265
1.06527	0.985477	1.07	0.998396	1.01627	0.989608	0.970003	0.987958	0.943413	1.06585	0.984463		11.5098
1.07063	0.986144	1.07987	0.992025	1.01073	0.983124	0.974906	0.986419	0.947856	1.0678	0.972537		11.5932
1.06665	0.986424	1.05848	0.990214	1.01865	0.976332	0.97024	0.989	0.94689	1.06941	0.967192		11.6765
1.05663	0.962375	1.06215	0.998348	1.00411	0.984455	0.96269	0.986611	0.95131	1.07327	0.979021		11.7598
1.06256	0.971136	1.07445	0.990054	1.00437	0.98566	0.97463	0.991593	0.941621	1.06	0.981752		11.8432
1.06553	0.975046	1.06678	1.00595	1.01277	0.989903	0.978875	0.991581	0.950374	1.05967	0.967855		11.9265
1.06618	0.974627	1.06507	0.996137	1.0305	0.979549	0.974717	0.98456	0.940164	1.08301	0.97872		12.0098
1.06061	0.994369	1.07174	0.999849	1.00767	0.977708	0.973758	0.991821	0.927512	1.0635	0.972867		12.0932
1.05816	0.983331	1.07969	0.997221	1.01092	0.999945	0.968567	0.985923	0.942612	1.06698	0.970756		12.1765
1.07242	0.985708	1.06981	0.986234	1.01328	0.982577	0.968315	0.987419	0.936828	1.05726	0.968661		12.2598
1.05738	0.984483	1.05435	0.99259	1.00918	0.981266	0.9616	0.978018	0.932759	1.06492	0.972208		12.3432
1.05918	0.981532	1.07365	0.99479	1.01225	0.986263	0.965937	0.987722	0.93727	1.07655	0.978952		12.4265
1.06252	0.969669	1.06331	0.993534	1.01401	0.980225	0.970515	0.990154	0.930227	1.05782	0.975552		12.5098
1.07026	0.978355	1.06646	1.01228	1.01093	0.97241	0.971446	0.983239	0.928902	1.06136	0.975323		12.5932
1.0637	0.970691	1.07248	0.990404	1.02273	0.981394	0.967405	0.985881	0.941587	1.05802	0.98071		12.6765
1.06492	0.969759	1.06045	1.00156	1.0107	0.985654	0.965958	0.984347	0.932417	1.05656	0.984572		12.7598
1.05802	0.956756	1.08157	0.993098	1.01604	0.971417	0.962467	0.977596	0.933325	1.05474	0.971823		12.8432
1.06132	0.962306	1.07734	0.98944	1.0046	0.982269	0.971356	0.979418	0.930372	1.05154	0.978888		12.9265
1.06982	0.96702	1.04563	0.980267	0.999193	0.974207	0.97271	0.979713	0.920234	1.06094	0.983731		13.0098
1.06605	0.960693	1.07289	0.99167	1.00755	0.961724	0.976687	0.993269	0.93738	1.05157	0.978582		13.0932
1.06222	0.960782	1.0721	0.985105	1.00273	0.99264	0.972802	0.989934	0.928114	1.05219	0.974534		13.1765
1.06731	0.948107	1.06714	0.97932	1.00305	0.968708	0.971298	0.979223	0.930762	1.05454	0.969546		13.2598
1.06657	0.957218	1.05475	0.987458	1.01899	0.967529	0.967086	0.981329	0.927323	1.05119	0.978676		13.3432
1.04913	0.961482	1.07355	0.984341	1.0084	0.987113	0.976286	0.983672	0.921913	1.04551	0.973533		13.4265
1.06338	0.947141	1.06862	0.993421	1.00563	0.971591	0.965131	0.981626	0.928559	1.04842	0.966936		13.5098
1.05761	0.957245	1.05898	0.984083	1.00528	0.990159	0.962622	0.997799	0.938256	1.05702	0.974896		13.5932
1.06386	0.962216	1.07042	0.986241	1.01379	0.967892	0.972101	0.988304	0.937059	1.04388	0.986147		13.6765
1.06489	0.959186	1.05427	0.999417	1.0024	0.974326	0.961849	0.988785	0.933152	1.0588	0.981473		13.7598
1.05638	0.958479	1.05015	0.988032	1.00686	0.982529	0.97199	0.983134	0.931275	1.05426	0.977451		13.8432
1.06256	0.957194	1.07139	0.986334	1.00533	0.9802	0.975023	0.996341	0.936792	1.05306	0.983174		13.9265
1.05712	0.95406	1.05214	0.989469	0.989895	0.977411	0.973348	1.00141	0.929109	1.0455	0.979013		14.0098
1.0645	0.954792	1.05616	0.985596	1.00828	0.981917	0.976099	0.988561	0.940448	1.05245	0.970645		14.0932
1.05104	0.956101	1.05949	0.989335	1.00376	0.977433	0.978133	0.976682	0.934298	1.06294	0.97114		14.1765
1.05469	0.950416	1.05467	1.0076	1.00436	0.979024	0.973609	0.983141	0.935422	1.04012	0.978548		14.2598
1.06778	0.94724	1.04525	0.985592	1.00501	0.979194	0.9796	0.987578	0.934364	1.05199	0.975064		14.3432
1.06138	0.953413	1.06443	0.98872	1.00348	0.965342	0.97111	0.984677	0.928971	1.06043	0.977397		14.4265
1.07021	0.953411	1.06587	0.987615	0.998678	0.973523	0.972617	0.978389	0.938967	1.06013	0.983664		14.5098
1.06073	0.946447	1.05105	0.997371	1.00236	0.977982	0.976752	0.985804	0.931273	1.06054	0.978152		14.5932
1.05219	0.956264	1.04868	0.973297	0.998667	0.974965	0.975698	0.979116	0.928996	1.05349	0.976807		14.6765
1.05555	0.966864	1.04547	0.982682	1.00974	0.983707	0.980295	0.991251	0.930963	1.04326	0.982885		14.4265
1.06323	0.957475	1.04282	0.994686	1.01205	0.981922	0.969645	0.990373	0.937061	1.05209	0.981924		14.5098
1.04536	0.957715	1.04553	0.99646	1.00047	0.982074	0.977013	0.976774	0.937823	1.04825	0.984391		14.5932
1.052	0.955801	1.02654	0.983819	0.993769	0.966889	0.975279	0.980272	0.931417	1.04159	0.971121		14.6765
1.06384	0.952789	1.05174	0.986877	0.991969	0.986817	0.979553	0.991832	0.947651	1.03952	0.984022		14.7598
1.05868	0.959331	1.04751	0.990282	1.00279	0.986783	0.980028	0.997973	0.941115	1.04688	0.983787		14.8432
1.06123	0.953252	1.04682	0.984602	1.00781	0.980406	0.978415	0.9865	0.928856	1.04612	0.979637		14.9265
1.05545	0.936565	1.02896	0.990351	0.999979	0.963195	0.974839	0.98472	0.936657	1.03871	0.973284		15.0098
1.05259	0.943691	1.05052	0.996764	1.00862	0.973463	0.970116	0.988045	0.935319	1.04684	0.980005		15.0932
1.06086	0.955053	1.04525	0.987285	1.01216	0.979994	0.979394	0.98508	0.926231	1.04438	0.972576		15.1765
1.05518	0.955546	1.04538	0.998589	0.996513	0.982493	0.97011	0.993027	0.928371	1.04993	0.989776		15.2598
1.06469	0.934593	1.06426	0.989926	1.00846	0.973341	0.961415	0.991995	0.928886	1.04194	0.979289		15.3432
1.0628	0.948076	1.04246	0.985647	1.00941	0.977394	0.969977	0.978734	0.921684	1.04321	0.981398		15.4265
1.05964	0.935369	1.03095	0.991716	0.996133	0.97569	0.971911	0.98543	0.935572	1.04087	0.975326		15.5098
1.06855	0.965007	1.04072	0.980943	1.01313	0.968427	0.972553	0.974559	0.926682	1.04119	0.980855		15.5932
1.06581	0.953366	1.04675	0.980633	0.999705	0.969444	0.970453	0.992155	0.93018	1.04461	0.980752		15.6765
1.06069	0.949709	1.05797	0.980999	1.00815	0.981726	0.975324	0.984202	0.921802	1.04652	0.97272		15.7598
1.05732	0.953	1.02892	0.995442	0.996565	0.978547	0.981518	0.986731	0.932652	1.04698	0.977807		15.8432
1.04518	0.958716	1.04758	0.987669	1.00818	0.978793	0.981611	0.97857	0.932188	1.05137	0.972853		15.9265
1.06385	0.955897	1.03629	0.998503	1.00329	0.972318	0.972739	1.00049	0.937611	1.04712	0.985824		16.0098
1.06309	0.952358	1.04045	0.995736	1.00056	0.97492	0.971901	0.999312	0.93611	1.04143	0.980172		16.0932
1.05422	0.949184	1.04144	0.98011	0.995915	0.97101	0.962347	0.993351	0.926796	1.03205	0.983904		16.1765
1.05103	0.961031	1.05479	0.995415	1.01045	0.974898	0.973597	0.986579	0.92399	1.03032	0.989286		16.2598
1.06081	0.96586	1.03206	0.982906	1.00647	0.983982	0.971559	0.988371	0.928861	1.0401	0.989155		16.3432
1.05455	0.955611	1.04393	0.99779	1.01111	0.985148	0.965103	0.994515	0.933069	1.03908	0.987862		16.4265
1.05921	0.960747	1.03932	0.983935	1.0181	0.965416	0.969855	0.992895	0.933443	1.04634	0.978625		16.5098
1.05292	0.958349	1.03992	0.993739	1.00236	0.972772	0.96357	0.993387	0.928122	1.04344	0.985226		16.5932
1.05889	0.958561	1.02623	0.995443	1.00604	0.977364	0.961945	0.991667	0.926554	1.02994	0.979028		16.6765
1.067	0.938265	1.04447	1.00254	1.01186	0.970811	0.970682	0.986355	0.928711	1.04941	0.983991		16.7598
1.06159	0.959504	1.02805	0.997367	1.01445	0.960262	0.960802	0.994268	0.92775	1.03204	0.980162		16.8432
1.05357	0.955082	1.03548	0.994349	0.996369	0.966947	0.967033	0.986588	0.927503	1.02715	0.983884		16.9265
1.054	0.945212	1.03735	0.984503	0.996133	0.980368	0.963726	0.989444	0.931642	1.02986	0.990172		17.0098
1.04971	0.946797	1.03509	0.998893	0.991455	0.97892	0.95099	0.978277	0.92776	1.01655	0.984775		17.0932
1.05035	0.94604	1.04016	0.995315	1.00425	0.973848	0.963742	0.995274	0.930044	1.03825	0.993584		17.1765
1.05847	0.957098	1.03023	0.98472	1.00187	0.968945	0.961242	0.999361	0.936595	1.02822	0.991157		17.2598
1.04693	0.951293	1.04788	0.983068	1.00017	0.971686	0.960652	1.00277	0.932852	1.03501	0.992307		17.3432
1.05129	0.965859	1.02864	0.9983	0.99992	0.972161	0.95769	1.00089	0.941775	1.03627	0.992149		17.4265
1.058	0.955548	1.02747	0.996373	1.00272	0.960511	0.955906	0.994794	0.93855	1.01414	0.992636		17.5098
1.06091	0.968999	1.01687	0.990374	0.995105	0.977211	0.951112	0.995075	0.930064	1.02285	0.975994		17.5348
1.0596	0.952459	1.03655	1.00388	1.00465	0.964173	0.965457	0.999913	0.928229	1.03636	0.987722		17.5932
1.05848	0.950244	1.02526	0.986553	0.998081	0.967184	0.964943	0.992655	0.920152	1.01154	0.98635		17.6765
1.06554	0.948488	1.02117	0.990364	1.00181	0.980438	0.95989	0.994177	0.92696	1.02304	0.983444		17.7598
1.05573	0.937834	1.03755	0.99673	1.00121	0.97991	0.964422	1.00249	0.921173	1.01092	0.973371		17.8432
1.05265	0.946557	1.04092	0.990799	0.996161	0.969002	0.965878	1.00286	0.922985	1.02341	0.98859		17.9265
1.0527	0.944433	1.01654	0.992185	0.999921	0.969545	0.971038	0.990582	0.924589	1.01547	1.00136		18.0098
1.05943	0.942023	1.03222	0.992344	1.01122	0.965903	0.964504	0.993376	0.915231	1.00608	0.987078		18.0932
1.04815	0.944716	1.02068	0.978692	1.01404	0.980225	0.971223	0.987936	0.914687	1.01205	0.996046		18.1765
1.06059	0.943689	1.01757	0.987635	0.994083	0.964374	0.96826	0.985192	0.917179	1.00742	0.971867		18.2598
1.06939	0.956567	1.0244	0.994457	1.00095	0.981639	0.960769	0.998051	0.915201	0.998801	0.982148		18.3432
1.0708	0.946641	1.02604	0.993321	1.00546	0.982703	0.964205	0.99095	0.916694	1.01246	0.985932		18.4265
1.07168	0.950024	1.03944	1.00205	1.00307	0.968394	0.976856	0.995303	0.918454	1.01769	1.00026		18.5098
1.06814	0.949316	1.02856	0.98046	1.01535	0.968271	0.974359	0.987923	0.924179	1.01084	0.981776		18.5932
1.07367	0.934847	1.015	0.98964	1.00669	0.969684	0.956955	0.993521	0.925868	0.999973	0.986003		18.6765
1.08285	0.938897	1.01855	0.978371	1.00107	0.96326	0.96551	0.999167	0.916346	0.999709	0.980202		18.7598
1.07386	0.936567	1.02434	0.998161	1.01102	0.970846	0.968057	0.988585	0.911053	1.00728	0.984594		18.8432
1.07961	0.946193	1.03475	0.985612	1.00745	0.988342	0.961106	0.987885	0.914939	1.0125	0.983806		18.9265
1.07108	0.942882	1.04	0.986903	1.01923	0.986497	0.961423	0.996207	0.920483	1.01649	0.979252		19.0098
1.0727	0.945585	1.00596	0.992453	1.01064	0.968064	0.964645	0.99337	0.916723	1.01104	0.984773		19.0932
1.06839	0.938526	1.02241	0.983727	1.01436	0.955617	0.960804	0.999831	0.915624	1.00509	0.974827		19.1765
1.06954	0.935626	1.00884	0.988281	1.01022	0.971727	0.957214	0.99358	0.921133	1.00742	0.979096		19.2598
1.06886	0.947049	1.02245	0.995532	1.00565	0.968868	0.957543	0.982081	0.921264	0.998945	0.984079		19.3432
1.06511	0.943478	1.0193	0.990882	1.00793	0.972346	0.952147	0.987058	0.924628	1.0048	0.97243		19.4265
1.07481	0.940657	1.01821	0.998432	1.00349	0.978165	0.954603	0.990876	0.923462	1.00437	0.985995		19.5098
1.07306	0.940994	1.03835	0.991029	1.00989	0.976625	0.968865	1.00036	0.92847	0.998641	0.989698		19.5932
1.06381	0.938096	1.00496	0.991906	0.99913	0.96632	0.963902	0.98659	0.924688	1.0065	0.97826		19.6765
1.07472	0.937808	1.01393	0.997003	1.0124	0.97829	0.962482	0.990694	0.92916	1.00231	0.981001		19.7598
1.07029	0.930536	1.01285	0.998285	0.999716	0.979924	0.950528	0.997038	0.926697	0.999523	0.990956		19.8432
1.0571	0.949632	1.01716	0.969396	0.997267	0.95645	0.962877	0.999214	0.925282	1.0021	0.990007		19.9265
1.0681	0.918063	1.00832	0.985534	1.00318	0.962705	0.963367	0.977119	0.927232	1.00106	0.993947		20.0098
1.0644	0.941832	1.0291	0.998572	1.00682	0.970936	0.967236	0.98377	0.914664	1.00101	0.983927		20.0932
1.07091	0.939141	0.996964	1.00218	1.02479	0.977014	0.952495	0.979837	0.922052	0.992795	0.979455		20.1765
1.06664	0.929053	1.01803	0.986217	1.01622	0.969963	0.9698	0.977539	0.916797	1.00145	0.980157		20.2598
1.08412	0.930112	1.02206	0.997086	1.01283	0.962571	0.960776	0.997667	0.931527	0.990889	0.988334		20.3432
1.06558	0.937303	1.02432	0.989671	1.01597	0.964035	0.954706	0.986536	0.920749	1.00175	0.984375		20.4265
1.07458	0.939277	1.00935	0.992893	1.00904	0.966078	0.956852	0.985917	0.926506	0.995139	0.992626		20.5098
1.06893	0.933324	1.01583	0.99552	1.00973	0.961796	0.962723	0.988816	0.922533	0.996752	0.995205		20.5932
1.0749	0.942629	1.03004	0.987822	1.00565	0.986305	0.957725	0.990482	0.922569	0.990805	0.988275		20.6765
1.06347	0.927724	1.02197	0.99833	1.01359	0.96221	0.967824	0.992407	0.927087	0.987779	0.990274		20.7598
1.06511	0.921097	1.00814	0.983896	1.01181	0.976984	0.96921	0.987284	0.918108	0.9825	0.988283		20.8432
1.05964	0.93216	1.01479	0.999694	1.01317	0.968742	0.971283	0.994702	0.926746	0.987762	0.983327		20.9265
1.06726	0.931345	1.00499	0.9957	1.01005	0.976321	0.982429	0.994922	0.926721	0.993147	0.991163		21.0098
1.06758	0.942036	1.02178	0.987915	1.01599	0.976804	0.976707	0.995524	0.937633	0.9967	0.988872		21.0932
1.07578	0.933928	1.02381	0.984289	1.00591	0.969335	0.977293	0.995095	0.933053	1.00326	0.98989		21.1765
1.07549	0.940102	1.00672	0.995657	1.00574	0.962571	0.96915	0.994141	0.927075	0.991356	0.990388		21.2598
1.0694	0.941802	1.01185	0.989068	1.01651	0.977502	0.974402	0.986989	0.924924	0.986006	1.00403		21.3432
1.07707	0.948482	1.01422	0.983988	1.01794	0.98355	0.974902	1.00216	0.935588	1.00439	0.997725		21.4265
1.08449	0.961311	1.01302	0.99512	1.02066	0.980032	0.985026	1.00062	0.932546	0.995539	1.00548		21.5098
1.07011	0.955905	1.00508	0.993897	1.01567	0.971363	0.980097	0.987378	0.929088	0.984947	0.98898		21.5932
1.08102	0.949022	1.01552	0.982517	1.012	0.972116	0.970555	0.995285	0.93272	0.994225	0.994087		21.6765
1.07055	0.937886	0.998745	0.997358	1.00593	0.975135	0.991579	0.989124	0.93394	0.987448	0.984774		21.7598
1.07584	0.942161	1.00408	0.978834	1.01131	0.970995	0.963864	0.983772	0.930365	0.986401	0.981207		21.8432
1.05903	0.921164	0.999197	0.984686	1.01834	0.966983	0.974011	0.97663	0.935369	0.982386	0.991946		21.9265
1.05163	0.926526	0.992688	0.984348	1.01232	0.972286	0.973248	0.991811	0.93537	0.977425	0.992948		22.0098
1.057	0.930468	1.00657	0.998499	1.01337	0.970734	0.972578	0.986877	0.943183	0.980512	1.003		22.0932
1.06809	0.929931	0.998637	0.986321	1.00309	0.963762	0.966266	0.979413	0.933584	0.983929	0.990297		22.1765
1.05986	0.946141	1.00457	0.983232	1.00308	0.974498	0.971751	0.986484	0.941585	0.980027	0.982899		22.2598
1.0551	0.9455	1.00077	0.992824	1.01262	0.964043	0.962075	0.995197	0.942357	0.985762	0.985095		22.3432
1.0655	0.925896	1.00498	0.982116	1.00291	0.96683	0.963949	0.991987	0.946858	0.975932	0.973759		22.4265
1.05685	0.938088	0.997639	0.987022	1.0047	0.97392	0.966043	0.982938	0.941094	0.97934	0.985905		22.5098
1.05406	0.939809	1.01059	0.980053	1.0196	0.973914	0.963739	0.980374	0.936852	0.982644	0.997069		22.5932
1.05387	0.933941	0.995053	0.989649	1.01308	0.984717	0.969621	0.989622	0.936943	0.98003	0.984701		22.6765
1.05929	0.942165	1.0142	0.977941	1.00706	0.978291	0.974701	0.995753	0.93771	0.974464	0.998031		22.7598
1.06419	0.939682	1.01317	0.981105	1.01652	0.974896	0.97391	1.00217	0.940776	0.988806	0.988306		22.8432
1.06166	0.937787	0.99402	0.98228	1.01883	0.975902	0.967928	0.995576	0.941326	0.986563	0.992435		22.9265
1.05694	0.935583	1.00612	0.996192	1.01199	0.969702	0.962164	0.99177	0.94117	0.969687	0.991014		23.0098
1.05872	0.93248	0.987808	0.989809	1.01287	0.963576	0.968293	0.991613	0.944123	0.968964	0.996311		23.0932
1.05618	0.933714	1.01245	0.965936	1.01014	0.963377	0.97295	0.998841	0.94089	0.974539	0.997577		23.1765
1.06519	0.939023	1.00066	0.978971	1.02244	0.956905	0.963158	0.995645	0.930139	0.98073	0.99948		23.2598
1.05944	0.959182	1.0022	0.995887	1.01236	0.966628	0.962968	0.99182	0.940145	0.978302	0.990438		23.3432
1.06781	0.941228	1.00125	0.983652	1.01919	0.969358	0.96249	0.991748	0.926598	0.986624	1.01106		23.4265
1.06363	0.946501	1.00715	0.997805	1.01763	0.969316	0.972024	1.00255	0.936055	0.994349	0.99874		23.5098
1.06204	0.956175	1.02535	0.97946	1.01383	0.961718	0.968643	0.992856	0.942253	0.985606	1.00707		23.5932
1.07014	0.935498	1.01402	0.990011	1.01858	0.963242	0.963867	0.992785	0.929278	0.980503	0.986986		23.6765
1.08424	0.96282	1.00713	0.989947	1.01912	0.96319	0.969009	1	0.940746	0.991254	1.00243		23.7598
1.0657	0.950627	1.00212	0.972962	1.03217	0.955996	0.960668	1.00374	0.946262	0.996838	1.00104		23.8432
1.05828	0.964377	1.00325	0.979263	1.0061	0.967054	0.971601	0.990347	0.944486	0.989438	0.997726		23.9315
1.06515	0.968721	1.02466	0.998064	1.01199	0.965706	0.97523	0.981104	0.938329	0.99606	1.00472		23.9315
1.06534	0.948791	0.997035	0.991366	1.01482	0.959751	0.968952	0.985276	0.940094	0.986717	0.986019		24.0098
1.07036	0.949348	1.01199	0.996673	1.01016	0.95272	0.96445	0.986603	0.946132	0.9825	1.00005		24.0932
1.08754	0.951039	0.996376	0.989608	1.01753	0.951589	0.962878	0.997707	0.948191	0.993521	0.993483		24.1765
1.08124	0.943241	0.992909	0.983812	1.01834	0.965683	0.973285	0.976042	0.949789	0.991607	1.00864		24.2598
1.09226	0.965884	1.0108	0.991972	1.03114	0.962709	0.974496	0.986711	0.943828	0.988594	1.00882		24.3432
1.08268	0.949111	1.02047	0.989756	1.01669	0.957144	0.972336	0.986894	0.940522	0.997605	1.01003		24.4265
1.08237	0.965875	0.994653	0.986935	1.038	0.95944	0.970877	0.980672	0.941639	0.995024	0.998118		24.5098
1.08937	0.943826	0.999129	0.996771	1.02041	0.965976	0.974255	0.982169	0.94104	0.987898	1.00034		24.5932
1.07579	0.969759	0.990761	0.995809	1.0121	0.968066	0.970857	0.989506	0.957488	0.986708	1.00882		24.6765
1.08786	0.971875	0.997158	0.99479	1.02701	0.962878	0.974434	0.982503	0.943797	0.971689	0.99419		24.7598
1.07605	0.945775	1.00433	0.982606	1.02668	0.959019	0.967355	0.980161	0.942808	0.983037	1.01933		24.8432
1.08127	0.957396	1.00038	0.98289	1.03362	0.950018	0.981186	0.984747	0.947933	0.991292	1.00885		24.9265
1.07257	0.94802	0.977364	0.986482	1.02885	0.955724	0.96855	0.983627	0.947267	0.992365	0.993035		25.0098
1.07063	0.955055	0.993188	0.997104	1.02631	0.948822	0.968972	0.987279	0.941791	0.983185	1.00585		25.0932
1.07785	0.94985	1.00695	0.986967	1.02425	0.955404	0.984303	0.992481	0.946031	0.994748	1.00911		25.1765
1.08766	0.942647	0.995022	0.979447	1.02514	0.966824	0.978791	1.00198	0.952943	0.992081	1.00398		25.2598
1.09079	0.961842	0.999725	0.993572	1.01711	0.972314	0.978886	0.993236	0.940681	0.995907	1.00381		25.3432
1.08648	0.964088	0.998722	0.994837	1.02625	0.963672	0.970001	0.998213	0.950968	1.00604	1.01091		25.4265
1.07181	0.953643	0.995066	0.981465	1.02196	0.977939	0.973295	0.988882	0.950745	0.980135	1.01064		25.5098
1.07198	0.957992	0.978507	0.977358	1.02254	0.975492	0.968896	0.993918	0.945004	0.979687	0.99772		25.5932
1.06874	0.946524	1.00205	0.996352	1.02101	0.970921	0.970648	1.00034	0.948748	0.991867	1.02512		25.6765
1.07823	0.95214	0.992519	0.992125	1.02783	0.980292	0.970104	0.997441	0.94464	0.972237	0.998099		25.7598
1.06538	0.953631	1.01836	0.995639	1.01429	0.959026	0.98039	1.00026	0.942354	1.00298	1.00793		25.8432
1.07337	0.962204	0.974067	0.997815	1.02264	0.978096	0.976534	1.00163	0.955708	0.977198	1.01071		25.9265
1.08066	0.964116	1.00479	0.997755	1.02706	0.968118	0.966824	1.00419	0.95774	0.991214	1.00896		26.0098
1.0819	0.95553	0.994176	0.986907	1.01162	0.970258	0.95886	0.99394	0.947533	0.989005	0.999236		26.0932
1.07599	0.957095	0.988459	0.992403	1.0205	0.976116	0.969667	0.996078	0.949718	0.998122	1.02232		26.1765
1.09377	0.950634	1.00182	0.991259	1.02507	0.978614	0.974402	1.00179	0.945261	1.00057	1.00701		26.2598
1.07608	0.95796	0.999303	0.991621	1.02064	0.964676	0.972764	0.999265	0.953213	0.986011	1.00635		26.3432
1.07517	0.953504	1.00154	0.997118	1.01569	0.968625	0.975641	0.991236	0.947898	0.981045	1.01966		26.4265
1.07415	0.953889	0.98884	0.985273	1.01764	0.969121	0.979356	0.994932	0.955277	0.973498	1.00781		26.5098
1.07231	0.956073	1.00051	0.98597	1.02186	0.961432	0.971528	0.984654	0.946	0.967834	1.00785		26.5932
1.06049	0.953331	1.00049	0.993628	1.02372	0.9568	0.971812	0.983772	0.946882	0.975183	1.0162		26.6765
1.06928	0.95254	0.993107	0.98713	1.00696	0.957261	0.969584	0.99316	0.951535	0.974338	1.01013		26.7598
1.06645	0.94645	0.997257	0.986347	1.02373	0.971626	0.986647	0.993589	0.954431	0.974496	1.00876		26.8432
1.07309	0.948201	1.0017	1.0016	1.02783	0.958511	0.979193	0.993099	0.95379	0.980406	1.01152		26.9265
1.08194	0.948665	1.00215	0.999984	1.02082	0.98121	0.985201	0.996868	0.955201	0.98425	1.02022		27.0098
1.06586	0.955378	0.995475	0.992435	1.02386	0.974661	0.976114	0.990321	0.953583	0.982402	0.995802		27.0932
1.07546	0.949567	0.988387	0.994991	1.02973	0.961402	0.977749	1	0.959343	0.987898	1.00222		27.1765
1.07369	0.953418	0.984944	0.987517	1.01569	0.961607	0.985603	0.998019	0.953224	0.977971	1.0064		27.2598
1.05385	0.931369	0.994758	1.00189	1.0114	0.969893	0.975394	0.980858	0.945655	0.975542	1.00445		27.3432
1.06795	0.940106	0.99559	0.998443	1.02527	0.964577	0.983981	0.993218	0.962773	0.976632	1.01219		27.4265
1.07071	0.930071	0.991504	0.987542	1.02764	0.961075	0.987604	0.99947	0.952941	0.969952	1.0055		27.5098
1.06614	0.953616	0.987346	0.992506	1.01821	0.975492	0.974391	0.995548	0.955469	0.962052	1.00593		27.5932
1.06354	0.942781	0.985415	1.00334	1.0267	0.967357	0.984689	0.99753	0.953774	0.972624	1.02255		27.6765
1.06709	0.93781	0.985125	1.00233	1.02991	0.958403	0.978923	0.997169	0.955126	0.979662	1.01838		27.7598
1.0511	0.940224	1.01501	0.993945	1.01539	0.971851	0.968516	0.989516	0.963281	0.983893	1.00126		27.8432
1.05569	0.942115	0.989276	0.989087	1.01547	0.963328	0.977367	0.988172	0.951716	0.963639	1.01221		27.9265
1.05979	0.938127	0.9796	0.99633	1.02985	0.964109	0.972898	0.99326	0.956335	0.974305	1.02129		28.0098
1.06506	0.937831	0.987621	0.97897	1.01836	0.957084	0.972786	0.994267	0.954637	0.976503	1.00707		28.0932
1.06539	0.953578	0.993611	0.986121	1.03191	0.964855	0.972367	0.992112	0.954684	0.967057	1.00999		28.1765
1.05782	0.953161	0.955238	0.983624	1.01651	0.973026	0.971162	0.998113	0.951324	0.966847	0.992195		28.2598
1.06243	0.95198	0.978884	0.995258	1.02463	0.958173	0.972275	0.9956	0.951144	0.972559	1.02265		28.3432
1.0782	0.952957	0.981451	0.996873	1.03873	0.97108	0.976445	1.00684	0.949413	0.982739	1.01636		28.4265
1.07262	0.949665	0.977892	0.998301	1.01786	0.968138	0.972339	1.00513	0.964013	0.982858	1.01255		28.5098
1.0609	0.947232	0.98884	0.990912	1.03536	0.969018	0.982668	1.00231	0.950126	0.987345	1.01826		28.5932
1.0604	0.948172	0.98699	0.997133	1.03308	0.97149	0.978872	1.00126	0.941974	0.96973	1.01538		28.6765
1.07477	0.945552	0.983152	0.99886	1.03076	0.977716	0.973186	1.00164	0.955187	0.972108	1.00888		28.7598
1.0604	0.949601	0.997255	0.995211	1.02178	0.973352	0.9941	0.989887	0.958746	0.97849	1.01705		28.8432
1.06134	0.95325	0.975676	0.996061	1.0319	0.972939	0.97877	0.988995	0.949796	0.966994	1.01702		28.9265
1.05941	0.94031	0.965855	0.992099	1.02854	0.964465	0.967154	1.00025	0.93287	0.967681	1.0082		29.0098
1.0798	0.952498	0.987245	1.00061	1.01826	0.967275	0.975753	0.992633	0.941687	0.967787	1.00986		29.0932
1.07037	0.95627	0.985638	0.989893	1.02207	0.976748	0.976803	0.996031	0.946744	0.961377	1.01542		29.1765
1.06791	0.948675	0.989135	0.988441	1.02573	0.963119	0.973785	0.998719	0.95246	0.983798	1.02644		29.2598
1.06731	0.961477	0.996403	0.99118	1.02903	0.967772	0.978685	0.994254	0.937851	0.97828	1.01292		29.3432
1.07407	0.943009	0.989182	0.996792	1.02597	0.976813	0.972428	0.988446	0.941599	0.977727	1.01618		29.4265
1.06212	0.956377	0.990512	0.987773	1.04247	0.961114	0.971878	0.987271	0.948659	0.975045	1.01145		29.5098
1.07139	0.953944	0.995725	0.987427	1.03867	0.964098	0.971585	1.00748	0.944933	0.969647	1.01374		29.5932
1.06404	0.942218	0.971675	0.993108	1.03561	0.964384	0.965822	0.994175	0.944861	0.979294	1.01104		29.6765
1.06581	0.944066	0.986381	0.992864	1.01974	0.963675	0.969174	0.993227	0.946361	0.979336	1.02071		29.7598
1.07173	0.939502	0.980231	0.981883	1.02118	0.979888	0.968828	0.9958	0.94699	0.974819	1.01657		29.8432
1.07277	0.947385	0.981226	1.00161	1.02799	0.962824	0.957058	0.982667	0.955873	0.967613	1.00983		29.9265
1.0798	0.940006	0.975257	0.98673	1.03445	0.96934	0.97198	0.99673	0.952907	0.982885	1.00675		30.0098
1.06494	0.945191	0.975942	0.989853	1.03496	0.973217	0.969026	1.00565	0.9539	0.972153	1.00517		30.0932
1.0636	0.940643	0.980729	1.00182	1.0257	0.967705	0.954672	1.00629	0.943981	0.97801	1.01212		30.1765
1.05918	0.934497	0.985465	0.983386	1.03971	0.977048	0.965488	1.00217	0.951386	0.964852	1.01595		30.2598
1.07761	0.948795	0.982176	0.985874	1.02899	0.962015	0.965417	1.00448	0.940277	0.962952	1.00456		30.3432
1.05277	0.949274	0.96973	0.993633	1.01542	0.962768	0.959378	1.00434	0.943466	0.962988	1.00686		30.4265
1.06435	0.945918	0.996432	0.997155	1.02077	0.960896	0.96979	1.00096	0.950128	0.964603	1.01478		30.5098
1.06207	0.935879	0.963001	0.992923	1.01887	0.964831	0.97055	0.997928	0.941999	0.960377	1.02271		30.5932
1.07257	0.950825	0.970077	0.992541	1.03238	0.979463	0.970174	1.00591	0.95498	0.96761	1.01051		30.6765
1.06922	0.941304	0.975936	1.00207	1.0287	0.960557	0.966265	1.00123	0.94375	0.972926	1.01256		30.7598
1.06808	0.941317	0.983186	0.994264	1.02203	0.9785	0.974529	1.01234	0.959224	0.974461	1.012		30.8432
1.06728	0.946291	0.975405	0.998129	1.02005	0.969364	0.973503	0.994532	0.954015	0.960281	1.01811		30.9265
1.06835	0.945684	0.965054	0.9992	1.01713	0.971883	0.972643	1.00479	0.940069	0.979756	1.02276		31.0098
1.0753	0.946471	0.971182	0.998881	1.03442	0.9747	0.962775	1.00834	0.946012	0.971848	1.02685		31.0932
1.07554	0.957911	0.990139	0.994928	1.0269	0.972037	0.973306	1.00437	0.940548	0.9759	1.02551		31.1765
1.07216	0.942847	0.980607	0.991699	1.02955	0.978123	0.971615	1.00787	0.94747	0.96499	1.01219		31.2598
1.07112	0.937406	0.977041	0.994065	1.01948	0.973481	0.96962	1.00698	0.943308	0.965489	1.01996		31.3432
1.04865	0.940879	0.966451	0.99118	1.02798	0.976419	0.961885	1.00521	0.947741	0.974235	1.01417		31.4265
1.06456	0.946653	0.956527	0.987675	1.028	0.982017	0.962487	1.00676	0.944544	0.966255	1.01406		31.5098
1.07422	0.945857	0.974076	1.00195	1.03754	0.971824	0.975791	1.02166	0.944407	0.967932	1.01961		31.5932
1.07338	0.945576	0.962593	1.0022	1.03574	0.96577	0.970054	1.0111	0.959289	0.964323	1.00985		31.6765
1.06499	0.943236	0.970348	0.99469	1.0322	0.977494	0.965998	1.01976	0.954197	0.975987	1.02573		31.7598
1.06822	0.938218	0.96598	0.982728	1.01975	0.967123	0.973053	1.01109	0.957163	0.967685	1.03161		31.8432
1.05115	0.941744	0.961839	0.997511	1.02789	0.978813	0.972498	1.00169	0.955938	0.964887	1.02043		31.9265
1.06358	0.949021	0.991897	0.994552	1.03319	0.978171	0.974586	1.00416	0.95349	0.969489	1.02396		32.0098
1.0624	0.945368	0.970044	0.982809	1.0271	0.966288	0.979986	1.00624	0.946411	0.959357	1.01864		32.0932
1.04642	0.939706	0.973934	0.987798	1.01694	0.965795	0.979225	1.00422	0.948041	0.948989	1.01689		32.1765
1.06626	0.964383	0.973955	0.989028	1.03631	0.974604	0.977392	1.01218	0.940973	0.966921	1.0231		32.2598
1.05412	0.950385	0.977797	0.984526	1.02854	0.967707	0.978187	1.00582	0.952122	0.952291	1.01561		32.3432
1.06205	0.946462	0.967055	0.9916	1.03912	0.988504	0.973739	1.0062	0.956489	0.960229	1.02732		32.4265
1.07086	0.943567	0.972236	1.00064	1.02822	0.961529	0.972076	1.00541	0.942103	0.974775	1.01806		32.5098
1.07568	0.94175	0.986283	0.983608	1.03674	0.957094	0.980705	1.00584	0.954674	0.977279	1.02555		32.5932
1.0594	0.95158	0.979102	0.998351	1.03403	0.980171	0.968282	1.00086	0.945305	0.986667	1.03034		32.6765
1.06497	0.949674	0.980478	0.978946	1.03449	0.965904	0.973294	0.996666	0.953827	0.981817	1.02454		32.7598
1.0561	0.936037	0.987387	0.993139	1.04674	0.966558	0.969106	1.00135	0.953304	0.987268	1.02159		32.8432
1.06722	0.95178	0.991283	0.98115	1.03831	0.96142	0.979823	0.998499	0.946593	0.984735	1.01901		32.9265
1.06838	0.929669	0.985468	0.987621	1.03253	0.974395	0.977775	1.00165	0.949324	0.993112	1.01683		33.0098
1.06234	0.955237	0.988946	0.983948	1.04523	0.970301	0.974425	0.991881	0.952979	0.982594	1.01794		33.0932
1.06366	0.933026	0.990948	0.989871	1.04223	0.966424	0.965574	0.997042	0.944636	0.975945	1.02499		33.1765
1.0637	0.947629	0.987289	0.984186	1.0423	0.970091	0.973828	0.99797	0.94885	0.985064	1.03358		33.2598
1.07673	0.944067	0.992929	0.992057	1.0386	0.972075	0.968279	1.00357	0.953596	0.978345	1.02506		33.3432
1.06597	0.93997	0.988463	0.990224	1.02637	0.964837	0.976353	1.00505	0.948955	0.965127	1.01057		33.4265
1.06177	0.936404	0.980399	0.990232	1.03348	0.969238	0.964405	1.00012	0.945032	0.977839	1.01841		33.5098
1.06011	0.946753	0.984954	0.978755	1.05525	0.979018	0.974609	0.998589	0.946653	0.982867	1.02518		33.5932
1.0602	0.950487	0.993792	0.995665	1.04833	0.957883	0.984054	1.00294	0.944522	0.991013	1.01703		33.6765
1.06526	0.951803	0.981147	0.969291	1.04072	0.965557	0.975051	1.00609	0.950817	0.996606	1.01986		33.7598
1.05785	0.947833	0.970465	1.00146	1.04185	0.965121	0.96922	0.986632	0.930975	0.995356	1.02192		33.8432
1.05733	0.954217	0.993494	1.00522	1.03654	0.957876	0.976027	0.998153	0.938652	0.996193	1.0087		33.9265
1.06068	0.953038	0.981555	0.99699	1.03984	0.963586	0.978314	1.00154	0.940918	0.997183	1.03015		34.0098
1.06496	0.940515	0.987815	1.00513	1.05119	0.972908	0.981367	1.01173	0.943624	0.990829	1.02313		34.0932
1.06376	0.934771	0.990839	0.978311	1.05991	0.974194	0.975153	0.998837	0.946656	1.00283	1.03081		34.1765
1.06121	0.938812	0.986829	0.991443	1.03818	0.968543	0.984221	0.993348	0.927527	0.984272	1.02617		34.2598
1.05476	0.937903	0.994407	0.998316	1.04047	0.977115	0.984934	1.0066	0.93669	0.996384	1.03274		34.3432
1.06141	0.937388	0.96325	0.987488	1.05613	0.963754	0.975037	1.00788	0.942922	0.987221	1.02146		34.4265
1.05906	0.951845	0.985199	0.995823	1.03813	0.976087	0.981605	0.993906	0.946463	0.987017	1.02791		34.5098
1.05496	0.938359	0.984904	0.99148	1.0432	0.969248	0.984295	1.00029	0.941328	1.00187	1.04022		34.5932
1.06	0.929585	0.996898	0.978117	1.05149	0.966874	0.983205	1.00346	0.945974	0.993307	1.02159		34.6765
1.0613	0.930397	0.972129	1.00047	1.03848	0.963399	0.987908	1.01985	0.941779	0.965166	1.02465		34.7598
1.05379	0.936671	0.971689	0.989316	1.05358	0.964482	0.98877	1.01006	0.950874	0.983912	1.02644		34.8432
1.05561	0.924893	0.971628	0.989832	1.0381	0.959922	0.983798	1.0026	0.949687	0.976719	1.02857		34.9265
1.04974	0.944784	0.983583	0.984563	1.05053	0.96752	0.985146	0.996879	0.960046	0.978	1.03057		35.0098
1.06007	0.929375	0.960987	0.987694	1.04485	0.969396	0.972406	0.998666	0.957771	0.971153	1.01904		35.0932
1.05391	0.933684	0.982745	0.973845	1.0535	0.971835	0.978264	1.00246	0.966334	0.978395	1.02724		35.1765
1.05881	0.931442	0.985126	0.99424	1.05177	0.963003	0.989028	1.00306	0.962952	0.977662	1.02054		35.2598
1.05655	0.932497	0.979825	0.989682	1.04068	0.965611	0.971275	1.00146	0.954373	0.981099	1.02934		35.3432
1.05346	0.935244	0.985762	0.989965	1.04891	0.970383	0.994994	1.00541	0.953431	0.987894	1.02201		35.4265
1.05068	0.934775	0.975813	0.984309	1.05673	0.969261	0.979435	1.00091	0.949662	0.985871	1.01371		35.5098
1.06322	0.920945	0.980834	0.98605	1.04492	0.95273	0.982885	0.997716	0.95523	0.982682	1.02029		35.5932
1.05376	0.914333	0.985704	0.992484	1.04981	0.965736	0.983523	0.997732	0.9517	0.989658	1.02309		35.6765
1.04971	0.929457	0.997172	0.995122	1.04044	0.961896	0.996421	1.00393	0.95015	0.988952	1.02783		35.7598
1.0581	0.933059	0.969814	1.00204	1.04908	0.968152	0.978368	1.00063	0.959601	0.990339	1.02934		35.8432
1.04157	0.915157	0.970426	0.984299	1.05507	0.953673	0.988985	0.99262	0.953266	0.997335	1.04272		35.9265
1.04968	0.946877	0.970413	0.997466	1.05889	0.962867	0.973663	1.00313	0.949491	0.995542	1.03286		35.9517
1.05857	0.944776	1.0042	0.986029	1.0491	0.964949	0.972169	0.999379	0.954462	0.996	1.03524		36.0098
1.05571	0.92495	0.988007	0.98977	1.07122	0.961933	0.989316	1.00521	0.951515	1.00674	1.03352		36.0932
1.04624	0.945564	1.00232	0.989812	1.06655	0.962995	0.984589	1.00172	0.944714	1.00157	1.03773		36.1765
1.04356	0.938761	0.989354	0.991287	1.06182	0.955359	0.989806	1.00361	0.953899	0.999865	1.03327		36.2598
1.04716	0.932118	0.998407	0.986264	1.05539	0.953237	0.9795	0.998929	0.953183	1.01928	1.02569		36.3432
1.04111	0.937647	0.987666	0.992551	1.05703	0.960304	0.981574	0.999052	0.953875	1.0015	1.02455		36.4265
1.05598	0.93955	0.980911	1.00708	1.05544	0.959806	0.991904	0.998241	0.950556	0.999558	1.04502		36.5098
1.03177	0.927254	0.986409	0.987026	1.05258	0.954244	0.973458	0.999121	0.94583	0.998154	1.03731		36.5932
1.05444	0.946498	1.00414	1.00579	1.05387	0.963504	0.983642	1.01182	0.955797	1.00476	1.0362		36.6765
1.03509	0.942216	0.985456	0.978115	1.06756	0.961978	0.978376	1.00806	0.954507	0.998928	1.03948		36.7598
1.03925	0.938665	0.983975	0.989631	1.05922	0.950949	0.970234	1.00441	0.956898	1.00437	1.04006		36.8432
1.05264	0.949009	0.984411	0.992271	1.05952	0.972473	0.975369	0.993631	0.951265	1.01358	1.0298		36.9265
1.03205	0.940069	1.0006	0.990025	1.05922	0.958184	0.980756	1.00642	0.95212	1.00278	1.02545		37.0098
1.03424	0.939941	0.992756	0.994058	1.05156	0.968991	0.986035	1.00928	0.963595	1.00074	1.03686		37.0932
1.03797	0.952967	0.98515	0.993794	1.04722	0.954605	0.970651	1.00265	0.947918	0.999306	1.03467		37.1765
1.03932	0.934376	0.984863	0.992009	1.06202	0.966704	0.98298	1.0074	0.946904	1.00308	1.02568		37.2598
1.03406	0.939981	0.997013	1.00752	1.05821	0.963009	0.973252	0.999998	0.957229	1.00305	1.03115		37.3432
1.04018	0.936721	0.977308	0.986767	1.05421	0.960037	0.973465	1.00359	0.948117	0.994165	1.0265		37.4265
1.02606	0.931523	0.97872	1.00354	1.06144	0.969019	0.965898	1.00093	0.945659	1.00324	1.0252		37.5098
1.03104	0.929651	0.981673	0.993149	1.06483	0.968373	0.985019	1.00375	0.953908	0.991489	1.03422		37.5932
1.03258	0.923973	0.975852	0.981391	1.06247	0.96803	0.973741	0.998866	0.948319	0.983825	1.04329		37.6765
1.04367	0.929297	0.962199	0.99371	1.05402	0.969312	0.956735	1.01421	0.956478	0.981282	1.04595		37.7598
1.02933	0.925569	0.960455	0.986818	1.05765	0.960107	0.977642	0.99471	0.948523	0.975208	1.03551		37.8432
1.02084	0.926683	0.964577	1.00185	1.04803	0.956687	0.973372	0.991194	0.9547	0.979301	1.04106		37.9265
1.04585	0.924434	0.964872	1.00015	1.05738	0.956342	0.980359	0.992879	0.95387	0.968387	1.03918		38.0098
1.0304	0.926132	0.974484	0.989222	1.05316	0.962537	0.981492	0.996026	0.944895	0.980109	1.03114		38.0932
1.03199	0.932972	0.962321	0.997429	1.05196	0.973956	0.974708	1.0005	0.951597	0.984657	1.03023		38.1765
1.01799	0.929462	0.985962	0.992829	1.03995	0.974306	0.98335	0.999559	0.953845	0.984649	1.04166		38.2598
1.02153	0.926016	0.94966	1.00405	1.05492	0.961212	0.978273	0.999985	0.95823	0.986178	1.03454		38.3432
1.02654	0.931761	0.950314	1.00706	1.05934	0.964312	0.98153	0.99895	0.961104	0.98723	1.03636		38.4265
1.0255	0.938512	0.967944	1.00028	1.05349	0.951985	0.979819	0.996028	0.963339	0.992625	1.02598		38.5098
1.03323	0.934329	0.974385	0.994034	1.05587	0.972756	0.973339	1.00225	0.959878	0.981947	1.04409		38.5932
1.03154	0.931898	0.970969	1.00947	1.05454	0.956102	0.978693	1.00388	0.951319	0.979366	1.02931		38.6765
1.02365	0.925652	0.959664	1.00311	1.05703	0.957413	0.977923	1.00604	0.967	0.97441	1.02003		38.7598
1.02447	0.927678	0.966679	0.990525	1.06505	0.965443	0.975857	1.00479	0.965173	0.988611	1.03254		38.8432
1.01797	0.942744	0.970112	0.997652	1.05573	0.950436	0.961826	1.0021	0.964234	0.977278	1.03087		38.9265
1.02822	0.926798	0.953529	0.991538	1.05784	0.956017	0.977495	1.0096	0.96716	0.968082	1.02927		39.0098
1.01743	0.922481	0.969385	1.00065	1.05195	0.97034	0.971859	0.997493	0.960756	0.973363	1.03682		39.0932
1.0193	0.933786	0.978153	1.00368	1.06413	0.959328	0.975253	0.998895	0.962771	0.978684	1.04089		39.1765
1.01213	0.924035	0.96769	0.98572	1.0609	0.956179	0.965766	0.996903	0.958777	0.974168	1.04429		39.2598
1.01576	0.941978	0.94906	0.990356	1.05359	0.956254	0.978572	0.999501	0.955817	0.973213	1.03258		39.3432
1.01377	0.916337	0.946518	0.984274	1.06409	0.95495	0.978686	1.01492	0.964916	0.966939	1.05206		39.4265
1.00715	0.934912	0.953854	0.990852	1.05651	0.965746	0.975197	1.00025	0.954633	0.977104	1.05144		39.5098
1.01745	0.952258	0.956773	1.00165	1.06745	0.966178	0.97744	1.00085	0.958321	0.976094	1.03823		39.5932
1.00613	0.929349	0.962718	0.995969	1.06366	0.957519	0.987585	1.00761	0.959964	0.982753	1.0371		39.6765
1.00735	0.919041	0.970821	0.998966	1.05986	0.964333	0.984495	1.00374	0.949607	0.980371	1.04602		39.7598
1.02375	0.925878	0.954723	0.995551	1.05502	0.950538	0.973203	1.00313	0.954839	0.967607	1.03611		39.8432
0.997391	0.922602	0.958403	0.992553	1.0624	0.972044	0.989905	1.00933	0.962608	0.975057	1.04528		39.9265
1.01009	0.951277	0.990768	1.00588	1.04918	0.968248	0.982577	0.997255	0.950722	0.972719	1.05076		40.0098
1.01262	0.938944	0.957183	0.989878	1.05704	0.967694	0.99141	1.00062	0.962488	0.979654	1.05015		40.0932
1.02055	0.939425	0.982408	0.984872	1.0676	0.968033	0.991424	0.995186	0.961141	0.979952	1.02344		40.1765
1.00892	0.937358	0.949125	0.987942	1.0471	0.958604	0.978996	1.00299	0.951199	0.967306	1.03883		40.2598
1.00138	0.93414	0.967102	0.996996	1.05983	0.949431	0.984424	1.00313	0.951506	0.982738	1.04483		40.3432
1.0132	0.952164	0.954737	0.987137	1.05864	0.966392	0.981489	1.00659	0.962864	0.978242	1.03481		40.4265
1.02112	0.938264	0.956168	0.992619	1.05915	0.949792	0.972512	0.999999	0.954188	0.967563	1.04364		40.5098
1.00952	0.92743	0.965048	0.982753	1.0533	0.967347	0.987021	1.00532	0.956077	0.975548	1.04593		40.5932
1.02525	0.950463	0.957476	0.995425	1.04481	0.958426	0.983784	1.00868	0.963153	0.968772	1.04063		40.6765
1.02091	0.964574	0.956791	0.998564	1.07116	0.963514	0.981116	1.0024	0.965717	0.967612	1.04361		40.7598
1.02432	0.946065	0.989795	1.00195	1.06447	0.976758	0.984205	1.0122	0.975315	0.975441	1.04873		40.8432
1.0268	0.947125	0.97166	0.989778	1.06277	0.975989	0.995989	1.01611	0.980368	0.977819	1.05116		40.9265
1.03798	0.942072	0.978422	1.00078	1.04717	0.977261	0.99786	1.01782	0.98588	0.977625	1.04891		40.9572
1.03945	0.942852	0.980369	1.0098	1.07027	0.979701	1.01148	1.02145	0.993024	0.980692	1.04746		41.0098
1.03702	0.946226	0.970515	1.00651	1.0924	0.984464	1.00191	1.02168	1.01155	0.999111	1.06841		41.0932
1.039	0.951025	0.992992	1.0127	1.0902	0.997804	1.00583	1.02236	1.01031	0.99422	1.06566		41.1765
1.03516	0.962703	0.978789	1.01987	1.09238	0.992074	1.00622	1.03838	1.02138	0.991341	1.07499		41.2598
1.0237	0.9483	0.982766	1.01079	1.08884	0.982555	1.00227	1.02148	1.01293	0.993088	1.06664		41.3432
1.03838	0.959175	0.986641	1.01169	1.09229	0.989068	1.00458	1.02992	1.02049	0.998177	1.07193		41.4265
1.02839	0.964803	0.975505	1.02354	1.07647	0.975931	1.0074	1.03391	1.01593	0.995405	1.07064		41.5098
1.04479	0.964738	0.985621	1.03246	1.09008	0.998348	1.01023	1.03538	1.03071	1.00562	1.07097		41.5932
1.0333	0.954751	0.983023	1.02703	1.08406	0.983697	1.0022	1.03581	1.03166	0.999308	1.06423		41.6765
1.04339	0.973036	0.999641	1.01004	1.09697	0.993736	1.02141	1.03969	1.03588	0.995181	1.07942		41.7598
1.032	0.978327	1.00042	1.01171	1.1203	0.998225	1.02067	1.04618	1.03875	1.01376	1.0877		41.8432
1.03883	0.972821	1.00865	1.02445	1.10048	1.00418	1.02475	1.03752	1.0297	0.992314	1.08769		41.9265
1.02891	0.970403	1.01195	1.00773	1.12691	1.00269	1.02362	1.05297	1.04568	1.00336	1.08965		42.0098
1.04554	0.981939	0.992983	1.02231	1.1166	1.00471	1.02261	1.04802	1.0513	1.0074	1.08286		42.0932
1.02971	0.971177	1.01643	1.03504	1.13805	1.01756	1.0225	1.06056	1.05042	1.0053	1.09208		42.1765
1.02447	0.976994	1.00889	1.03794	1.1312	1.00169	1.03286	1.05745	1.06351	0.995863	1.10819		42.2598
1.0424	0.987703	1.00214	1.03282	1.12193	1.00528	1.03918	1.05927	1.05777	1.01491	1.09735		42.3432
1.0419	0.971276	1.00852	1.02406	1.11616	1.01881	1.03477	1.06286	1.07282	1.00024	1.07736		42.4265
1.03991	0.994081	0.999541	1.0377	1.12031	0.999732	1.0361	1.06053	1.0606	1.00937	1.10072		42.5098
1.03094	0.986513	0.991633	1.0239	1.11612	1.00571	1.03554	1.05239	1.05209	1.01628	1.08509		42.5932
1.03574	0.987282	0.98112	1.04139	1.12383	1.00645	1.02292	1.05639	1.05642	1.01151	1.08221		42.6765
1.03636	0.980298	1.00754	1.04023	1.12574	1.0105	1.03429	1.05174	1.05517	1.00784	1.08624		42.7598

[truncated: 6 more sheets: 20.01 WT-2, 30.01 WT-3, 30.01 KD-1, 30.01 KD-3, 10.04 KD-1, averaged]
