# Supplementary material for: Somatostatin triggers local cAMP and Ca2+ signaling in primary cilia to modulate pancreatic β-cell function
Source: EMBO J. 2025 Feb 12;44(6):1663–91. doi: 10.1038/s44318-025-00383-7 (PMC11914567; doi:10.1038/s44318-025-00383-7)
Supplement: Supplementary file 9 — Source data Fig. 7 [file 44318_2025_383_MOESM9_ESM.zip]

Archive with 43 entries (34 files):
- Figure 7/
- __MACOSX/._Figure 7
- Figure 7/7I-J/
- __MACOSX/Figure 7/._7I-J
- Figure 7/7B/
- __MACOSX/Figure 7/._7B
- Figure 7/7L/
- __MACOSX/Figure 7/._7L
- Figure 7/7K/
- __MACOSX/Figure 7/._7K
- Figure 7/7C-F/
- __MACOSX/Figure 7/._7C-F
- Figure 7/7G/
- __MACOSX/Figure 7/._7G
- Figure 7/7A/
- __MACOSX/Figure 7/._7A
- Figure 7/7H/
- __MACOSX/Figure 7/._7H
- Figure 7/7I-J/7I-J.prism
- __MACOSX/Figure 7/7I-J/._7I-J.prism
- Figure 7/7B/Figure 7B.xlsx
- __MACOSX/Figure 7/7B/._Figure 7B.xlsx
- Figure 7/7B/min6PI 5HT6-GGECO.jpg
- __MACOSX/Figure 7/7B/._min6PI 5HT6-GGECO.jpg
- Figure 7/7L/delta cell-ghrelin response 22.03 islet2.prism
- __MACOSX/Figure 7/7L/._delta cell-ghrelin response 22.03 islet2.prism
- Figure 7/7K/islet-5HT6-GGECO.tif
- __MACOSX/Figure 7/7K/._islet-5HT6-GGECO.tif
- Figure 7/7K/time.xlsx
- __MACOSX/Figure 7/7K/._time.xlsx
- Figure 7/7K/README.xlsx
- __MACOSX/Figure 7/7K/._README.xlsx
- Figure 7/7K/islet-1.tif
- Figure 7/7C-F/Fig 7C-7F.prism
- __MACOSX/Figure 7/7C-F/._Fig 7C-7F.prism
- Figure 7/7G/Fig7G.prism
- __MACOSX/Figure 7/7G/._Fig7G.prism
- Figure 7/7A/mouse islet (new obj) 5HT6-GGECO.jpg
- __MACOSX/Figure 7/7A/._mouse islet (new obj) 5HT6-GGECO.jpg
- Figure 7/7A/Fig7A.xlsx
- __MACOSX/Figure 7/7A/._Fig7A.xlsx
- Figure 7/7H/mouse islets H89.prism
- __MACOSX/Figure 7/7H/._mouse islets H89.prism
