# Supplementary material for: Somatostatin triggers local cAMP and Ca2+ signaling in primary cilia to modulate pancreatic β-cell function
Source: EMBO J. 2025 Feb 12;44(6):1663–91. doi: 10.1038/s44318-025-00383-7 (PMC11914567; doi:10.1038/s44318-025-00383-7)
Supplement: Supplementary file 9 — Source data Fig. 7 [file 44318_2025_383_MOESM9_ESM.zip › Figure 7/7B/Figure 7B.xlsx]

## Sheet: Sheet1
time
							soma	soma	soma	soma
0.0405	1.11104	1.14158	1.15212	1.03632	1.02735		1.02532	1.03095	1.05337	1.01403
0.073833	1.06428	1.06377	1.10909	1.0269	1.01201		1.01129	1.01095	1.01706	1.00245
0.107167	1.04869	1.01977	1.07033	1.03292	1.00061		0.998347	0.991343	1.00125	0.998401
0.1405	1.02373	0.975444	1.04107	1.01357	1.00437		1.00076	0.974159	1.0078	1.0003
0.173833	1.00568	0.980458	1.01596	1.001	0.996515		0.991304	0.984575	0.999076	0.997272
0.207167	1.00539	0.975875	1.0117	0.997333	0.997076		0.991763	0.977697	0.998393	0.99711
0.2405	1.02347	0.986945	1.00829	1.00213	0.99186		0.993635	0.986274	0.99744	1.00317
0.273833	0.989601	0.98417	1.0003	1.00557	0.993059		0.983221	0.975106	0.98178	0.997744
0.307167	1.00353	0.985248	0.983094	0.998429	0.986575		0.992229	1.00009	0.99814	1.00273
0.3405	0.995426	0.993083	0.980685	0.992661	0.99517		0.99582	0.991288	0.996712	1.002
0.373833	0.993615	0.962093	0.968082	0.999835	0.994329		0.989065	0.99268	0.981458	0.995884
0.407167	1.00229	0.960944	0.975827	1.01125	1.00843		0.993293	0.976888	0.983042	0.996998
0.4405	0.991209	0.945721	0.980477	0.98343	1.00331		0.990898	0.982626	0.986716	0.996108
0.473833	1.00334	0.963933	0.973983	1.00122	0.996909		0.993745	1.0041	0.996669	1.00178
0.507167	1.00045	0.94672	0.966964	0.998418	0.994228		1.00402	0.99825	0.99171	1.00231
0.5405	0.966358	0.945419	0.943948	0.975823	0.984735		0.991927	0.984157	0.987644	0.998256
0.573833	0.989677	0.976661	0.96913	0.998372	0.999623		0.997251	0.987583	0.997048	1.00507
0.607167	0.983361	0.991934	0.963982	0.99081	0.999175		0.992624	0.987027	0.996669	0.997425
0.6405	0.972632	0.981685	0.964044	0.98358	0.989146		0.997436	0.986274	0.995737	1.00054
0.673833	0.978499	1.00639	0.977969	1.00348	0.985352		0.998536	0.990006	0.997936	1.00055
0.707167	0.971705	1.03122	0.981622	0.986733	1.00937		1.00572	1.01563	1.00423	1.0036
0.7405	0.972981	1.02243	0.986491	0.996807	0.998242		1.00388	0.999699	0.990531	0.998482
0.773833	0.969513	1.00492	0.985399	0.988239	0.987192		0.99314	0.981567	0.991832	0.997227
0.807167	0.98326	1.02536	0.990178	1.00535	1.00517		0.993991	0.994992	0.985054	0.999022
0.8405	0.997551	1.0317	0.989052	0.994592	1.00943		0.992058	0.994324	0.992695	0.998046
0.873833	0.976797	1.01659	0.995697	0.988742	1.00173		1.00748	0.992039	0.997684	1.00275
0.907167	0.989253	1.03878	1.00029	0.99956	1.02251		1.00725	1.00889	1.01528	1.00366
0.9405	0.986676	1.04117	1.01422	0.986938	1.00652		1.00435	1.01201	1.00444	1.00185
0.973833	0.987893	1.04314	0.99983	0.98583	1.00124		1.00506	0.995521	1.00457	0.997922
1.00717	0.97826	1.0257	0.996916	0.99522	0.986441		1.00815	0.995744	1.00342	0.999137
1.0405	0.98643	1.0261	0.995047	0.996122	0.999029		0.996589	1.01485	0.993796	0.996801
1.07383	0.984151	1.01645	1.00131	0.99482	0.997682		0.998849	1.02109	1.00267	0.999206
1.10717	0.975956	1.01652	1.01088	0.997469	0.999847		1.00065	1.01727	1.00476	1.00019
1.1405	0.985869	1.04849	1.01832	1.00303	1.02144		1.00579	1.03006	1.00434	0.999987
1.17383	0.971502	1.02802	1.02014	0.996602	1.01459		0.998372	1.01031	1.00008	0.999508
1.20717	0.962175	1.03756	1.00594	0.993574	0.997986		1.01264	1.00558	1.01306	1.0042
1.2405	0.967905	1.04571	1.01786	0.988445	1.00013		0.997849	1.00725	0.996325	0.999265
1.27383	0.979748	1.06129	1.01651	0.995049	1.00847		1.00747	1.00783	0.996229	1.00178
1.30717	0.979306	1.06317	1.00742	0.992993	0.99296		1.0025	1.00519	1.0017	0.9954
1.3405	0.968288	1.06367	1.00973	0.995563	0.992981		1.00809	1.01839	1.01039	1.00016
1.37383	0.97821	1.05523	1.00357	0.996521	1.00134		1.00192	1.01691	1.00434	1.00016
1.40717	0.976416	1.05595	1.00137	1.00791	0.999432		1.00156	1.00797	1.01376	0.999992
1.4405	0.966799	1.04464	1.00442	0.994809	0.993497		1.00461	1.01624	1.00379	0.99667
1.47383	0.977784	1.05947	0.994828	0.996191	0.99489		1.00759	1.0114	0.994274	0.994088
1.50717	0.960755	1.06913	0.997494	1.00941	0.996056		1.00194	1.00725	1.00511	1.00079
1.5405	0.971008	1.09368	1.00506	1.00341	0.985128		1.0214	1.04237	1.00972	1.00715
1.57383	0.965109	1.08761	1.00714	0.994294	0.996548		1.01687	1.03187	1.01408	1.01048
1.60717	0.963527	1.08742	1.0073	0.985932	0.979877		1.01112	1.02343	1.00452	1.00042
1.6405	0.962285	1.10398	1.00572	0.998898	0.990727		1.01236	1.01828	1.00298	0.997394
1.67383	0.981891	1.10295	0.998119	0.987259	0.985341		1.01127	1.02	1.01227	1.00068
1.70717	0.955722	1.10792	0.996937	0.997403	0.998681		1.01981	1.02346	1.01193	1.00775
1.7405	0.962694	1.10517	1.00497	1.01122	0.990592		1.02133	1.03618	1.01451	1.00553
1.77383	0.983072	1.11554	1.01662	0.995312	0.998242		1.01427	1.0368	1.01276	0.997639
1.80717	0.969087	1.10139	1.00549	0.980941	0.997807		1.02126	1.01836	1.02068	1.00232
1.8405	0.965832	1.10809	0.999382	0.995859	0.992847		1.01918	1.0224	1.02164	1.0044
1.87383	0.974085	1.1275	1.00665	0.997264	0.996032		1.01018	1.03092	1.00955	1.00191
1.90717	0.963238	1.13651	1.0092	0.994705	1.00388		1.01433	1.03451	1.01545	1
1.9405	0.973347	1.15257	1.0135	1.00439	1.01455		1.01295	1.02769	1.01142	0.999199
1.97383	0.953937	1.14171	1.00399	0.987566	0.989761		1.02247	1.05044	1.02182	1.00591
2.00717	0.966035	1.14488	1.00615	0.989109	1.00379		1.01321	1.02878	1.0245	1.00285
2.0405	0.96884	1.14029	0.990708	0.981843	1.00956		1.01277	1.01805	1.01827	1.00157
2.07383	0.971773	1.15057	0.988287	0.973778	1.00862		1.02305	1.04972	1.03228	1.00563
2.10717	0.978515	1.18694	1.02049	1.00076	1.01649		1.02432	1.03106	1.02551	1.00194
2.1405	0.988666	1.15667	1.00623	0.990708	1.00246		1.01627	1.0366	1.01504	1.00218
2.17383	0.968577	1.14832	0.995239	0.987349	1.00206		1.01465	1.03738	1.01514	1.00002
2.20717	0.990307	1.16021	0.996947	0.992319	1.00141		1.01851	1.04997	1.02095	1.00197
2.2405	0.971944	1.16111	1.00495	0.990833	1.00538		1.01599	1.03546	1.01921	1.00394
2.27383	0.99824	1.15801	1.00763	0.992033	1.0186		1.0265	1.05181	1.03316	1.00638
2.30717	0.964896	1.15056	1.00828	0.981054	0.989829		1.01715	1.04693	1.01731	1.00022
2.3405	0.952219	1.17705	1.00579	0.992799	1.0122		1.03218	1.03655	1.02885	1.00842
2.37383	0.969113	1.15735	1.00961	0.989005	0.992095		1.02035	1.03513	1.02137	1.00128
2.40717	0.979127	1.14964	1.01397	0.987554	0.994418		1.03375	1.03618	1.02825	1.00346
2.4405	0.966978	1.17624	1.02357	0.983031	1.00666		1.01999	1.03738	1.03031	1.00334
2.47383	0.9588	1.14429	1.00817	0.978497	1.00218		1.02675	1.05702	1.02826	1.00381
2.50717	0.960398	1.15631	1.01413	0.98832	1.00535		1.01697	1.02582	1.02679	1.00328
2.5405	0.972216	1.16559	1.01818	0.996087	0.985656		1.02428	1.04833	1.02819	1.00046
2.57383	0.971348	1.16428	1.00698	0.99563	0.997458		1.02613	1.05885	1.03053	1.0051
2.60717	0.975302	1.14427	1.0078	0.994433	0.995158		1.03226	1.08161	1.02915	1.00893
2.6405	0.980701	1.15908	1.02049	0.992284	0.989		1.02608	1.05075	1.02232	1.00972
2.67383	0.978881	1.15964	1.00523	0.990581	0.992611		1.03358	1.04682	1.03064	1.00834
2.70717	0.976042	1.17341	1.00514	1.0016	0.998669		1.027	1.04053	1.02643	1.00456
2.7405	0.98603	1.17248	1.01164	1.00395	1.00009		1.02118	1.0622	1.03265	1.00739
2.77383	0.97361	1.17906	1.012	0.998932	0.995102		1.02058	1.03443	1.02646	1.00108
2.80717	0.96771	1.16456	1.00757	0.984185	1.01954		1.02929	1.049	1.03397	1.00668
2.8405	0.982911	1.17018	1.00912	1.00692	1.0051		1.02126	1.04518	1.03224	1.00439
2.87383	0.934596	1.11729	0.967967	0.975926	0.972281		1.03091	1.06156	1.03879	1.00864
2.90717	0.971773	1.18467	1.00102	0.989462	1.00244		1.022	1.05702	1.02962	1.00083
2.9405	0.957823	1.16867	1.0089	0.985362	0.998367		1.02295	1.03504	1.0287	1.00553
2.97383	0.964274	1.16963	1.00535	1.00383	1.01017		1.02769	1.03515	1.03463	1.00926
3.00717	0.967038	1.14693	1.00822	1.00245	1.00031		1.02762	1.05457	1.0371	1.00601
3.0405	0.96929	1.17542	0.995998	0.993473	0.998424		1.02419	1.03056	1.0229	1.00426
3.07383	0.96357	1.18749	0.994519	0.989919	1.01075		1.0218	1.03685	1.02487	1.00368
3.10717	0.956853	1.19773	1.00631	0.98856	1.00745		1.03159	1.03493	1.02894	1.00595
3.1405	0.96414	1.18966	0.990095	0.991142	0.990524		1.02447	1.05451	1.02806	1.0038
3.17383	0.964844	1.17604	0.996217	0.999881	0.990715		1.03129	1.05693	1.03231	1.00487
3.20717	0.96975	1.17783	0.996282	1.01419	1.00078		1.03321	1.03961	1.0439	1.00708
3.2405	0.973865	1.17321	1.00715	0.999754	0.994899		1.02841	1.04036	1.03716	1.00871
3.27383	0.957287	1.16853	1.00919	0.994717	0.977273		1.03045	1.04187	1.04506	1.00798
3.30717	0.966877	1.15899	1.00326	0.993381	0.981953		1.02536	1.06178	1.03204	1.00521
3.3405	0.973457	1.15935	0.992158	0.983601	0.977219		1.03021	1.04824	1.03227	1.00257
3.37383	0.971841	1.16854	0.989308	0.984824	0.978508		1.02609	1.04195	1.02787	0.999634
3.40717	0.965737	1.16161	0.979363	1.01088	0.991129		1.0412	1.06969	1.057	1.00952
3.4405	0.958961	1.16897	0.98125	1.00416	0.99435		1.03593	1.04905	1.07016	1.00947
3.47383	0.963391	1.18654	0.979322	1.00213	0.992835		1.02809	1.04685	1.07202	1.00246
3.50717	0.971867	1.17919	0.974321	0.996556	0.985958		1.03444	1.04471	1.06712	1.00922
3.5405	0.96044	1.17731	0.977167	0.99096	0.985576		1.03482	1.04515	1.05286	1.00337
3.57383	0.947994	1.18622	0.976898	0.992811	0.977836		1.032	1.03588	1.05304	1.00376
3.60717	0.946302	1.19102	0.987413	0.9969	0.994878		1.03005	1.04913	1.04674	1.00642
3.6405	0.957686	1.21198	0.991925	1.00368	0.98956		1.03234	1.06298	1.05268	1.0068
3.67383	0.942689	1.22501	0.991629	1.00184	0.983569		1.03667	1.06	1.05465	1.00597
3.70717	0.952508	1.22739	0.981036	0.987589	0.979205		1.0273	1.06649	1.04563	1.00543
3.7405	0.959268	1.22329	0.980789	1.00586	0.981863		1.02806	1.07334	1.04379	1.00264
3.77383	0.953351	1.21581	0.979447	0.996477	0.989245		1.0331	1.06002	1.04666	1.00288
3.80717	0.939016	1.18462	0.963289	0.976349	0.966167		1.04107	1.07253	1.04438	1.00905
3.8405	0.954098	1.20776	0.980656	1.00124	0.976793		1.04179	1.05855	1.04763	1.00664
3.87383	0.940581	1.20529	0.980291	1.00582	0.981818		1.02865	1.05919	1.03446	1.0023
3.90717	0.940011	1.19045	0.962392	0.987852	0.975883		1.04241	1.06963	1.04107	1.01034
3.9405	0.925312	1.17893	0.952759	0.978095	0.966817		1.041	1.05061	1.0448	1.00468
3.97383	0.964886	1.21675	0.978014	0.99947	0.992307		1.03938	1.06501	1.03276	1.00178
4.00717	0.96158	1.20887	0.979905	1.00825	0.991108		1.05131	1.07195	1.0488	1.00993
4.0405	0.948453	1.1924	0.97436	0.998155	0.990738		1.03664	1.05574	1.04243	1.005
4.07383	0.946846	1.21806	0.970788	0.992398	0.981997		1.03862	1.06053	1.03167	1.0037
4.10717	0.936304	1.2062	0.972716	0.997356	0.985341		1.0455	1.07362	1.0463	1.00784
4.1405	0.944738	1.18771	0.978011	0.998568	0.980449		1.0488	1.073	1.04472	1.00705
4.17383	0.938201	1.22469	0.981182	0.999904	0.988651		1.03823	1.07267	1.04504	1.00327
4.20717	0.941719	1.21433	0.98766	1.00109	0.976948		1.03437	1.0637	1.04221	1.00353
4.2405	0.9424	1.17677	1.00203	1.01136	0.996494		1.03337	1.08662	1.04585	1.00638
4.27383	0.929937	1.15217	0.969176	1.00714	0.984532		1.04062	1.08615	1.0491	1.00893
4.30717	0.928016	1.17118	0.979116	0.98616	0.98506		1.03025	1.06178	1.04575	1.00419
4.3405	0.943787	1.14144	0.981461	0.995231	0.974828		1.03118	1.06746	1.03748	1.00375
4.37383	0.926579	1.16215	0.976288	0.990263	0.98699		1.04163	1.06924	1.03829	0.998775
4.40717	0.922302	1.16625	0.975524	0.991952	0.981818		1.03341	1.0737	1.0456	1.00309
4.4405	0.937683	1.16683	0.967487	0.996819	0.977174		1.03451	1.07239	1.03585	1.00393
4.47383	0.935786	1.17625	0.964877	0.987577	0.984568		1.02726	1.07278	1.03192	1.0026
4.50717	0.944381	1.16652	0.974178	0.994557	0.985588		1.02745	1.08125	1.04097	1.0042
4.5405	0.941966	1.18441	0.969572	1.00293	0.982749		1.02916	1.07493	1.03664	1.0051
4.57383	0.935836	1.18072	0.962637	0.999459	0.988347		1.02953	1.06451	1.04291	1.0011
4.60717	0.926808	1.19297	0.956591	0.994728	0.982412		1.02993	1.08384	1.03403	1.00582
4.6405	0.930626	1.19119	0.958098	1.00464	0.981269		1.03645	1.08442	1.04525	1.00484
4.67383	0.928032	1.18994	0.956801	1.02165	1.00124		1.03849	1.07899	1.04373	1.00172
4.70717	0.936892	1.2108	0.966327	1.01502	0.991052		1.03806	1.07713	1.03265	1.00666
4.7405	0.948819	1.2006	0.975295	1.0209	0.986542		1.03141	1.0901	1.04326	1.00752
4.77383	0.943446	1.20078	0.97661	1.02613	0.984747		1.04001	1.08607	1.04526	1.00749
4.80717	0.931109	1.20353	0.968322	1.00245	0.99058		1.02926	1.08587	1.04003	1.00527
4.8405	0.938482	1.21563	0.962559	1.00433	0.979629		1.03128	1.0578	1.03794	1.00502
4.87383	0.931067	1.21779	0.973495	1.01284	0.98735		1.0281	1.0581	1.02901	1.00275
4.90717	0.934945	1.24548	0.972671	1.00631	0.982033		1.03994	1.10681	1.04688	1.00744
4.9405	0.94257	1.23553	0.96736	1.00462	0.992644		1.02993	1.09754	1.04067	1.00298
4.97383	0.951956	1.21845	0.970274	1.01333	0.987013		1.02963	1.07729	1.03484	1.00346
5.00717	0.944993	1.21392	0.972131	1.00933	0.996112		1.0259	1.08802	1.03178	1.00098
5.0405	0.946312	1.23004	0.977701	1.0027	0.987989		1.03641	1.10211	1.04908	1.00769
5.07383	0.938863	1.20765	0.973077	0.993964	0.985128		1.02873	1.09623	1.03375	1.00367
5.10717	0.95188	1.20059	0.982261	1.0198	0.984813		1.02876	1.08406	1.04163	1.00509
5.1405	0.951318	1.20923	0.975335	1.01417	0.987506		1.0232	1.07994	1.02618	1.00169
5.17383	0.945198	1.20165	0.965783	1.00924	0.982593		1.02952	1.07208	1.03715	1.0015
5.20717	0.951276	1.20345	0.988059	1.01476	0.996077		1.03195	1.07476	1.03029	1.0021
5.2405	0.961171	1.22661	0.991214	1.01858	1.0027		1.02799	1.09186	1.0516	1.00437
5.27383	0.943353	1.21772	0.967499	1.00132	0.986754		1.02166	1.08726	1.03526	0.998482
5.30717	0.947076	1.21289	0.985881	1.02004	0.987181		1.02461	1.08707	1.03727	1.00134
5.3405	0.942536	1.21442	0.994877	1.02612	0.990694		1.02675	1.11035	1.03693	1.001
5.37383	0.955731	1.20942	0.990417	1.00872	0.99398		1.02035	1.08166	1.03399	0.999875
5.40717	0.93355	1.2108	0.976994	1.02004	0.974795		1.03162	1.07994	1.03164	1.00146
5.4405	0.927948	1.2105	0.981859	1.0188	0.985161		1.02666	1.07754	1.03773	0.998782
5.47383	0.927625	1.20148	0.975426	1.00916	0.989077		1.02412	1.06245	1.04862	1.00415
5.50717	0.918689	1.19388	0.962046	0.995437	0.981392		1.028	1.08161	1.04383	1.00217
5.5405	0.920415	1.20313	0.972075	1.01781	0.980079		1.03076	1.08066	1.03972	1.00145
5.57383	0.934086	1.21585	0.978602	1.01242	0.973897		1.02563	1.09356	1.0381	1.00037
5.60717	0.926672	1.20542	0.971879	1.02029	0.97254		1.02862	1.08955	1.03712	1.00151
5.6405	0.925644	1.21018	0.9647	1.01451	0.973011		1.02463	1.08921	1.04046	1.00212
5.67383	0.927013	1.22152	0.964238	1.00199	0.977219		1.04025	1.08147	1.04377	1.00491
5.70717	0.926485	1.21915	0.962322	1.00477	0.968994		1.03779	1.11149	1.05391	1.00504
5.7405	0.931459	1.20087	0.956778	1.01816	0.973113		1.03662	1.07576	1.04266	1.0028
5.77383	0.93128	1.19581	0.95864	1.00197	0.978532		1.03132	1.11865	1.04605	1.00102
5.80717	0.931952	1.20552	0.955506	0.992672	0.987115		1.03163	1.08091	1.03881	1.00091
5.8405	0.93417	1.21379	0.965801	1.00638	0.982268		1.034	1.11453	1.03433	0.998246
5.87383	0.924436	1.18836	0.946042	1.00631	0.978833		1.03123	1.09122	1.03249	1.00123
5.90717	0.912721	1.17696	0.941236	0.98535	0.95809		1.04609	1.1191	1.04518	1.00466
5.9405	0.930906	1.20977	0.956428	1.00958	0.966897		1.04049	1.10751	1.0468	1.00151
5.97383	0.935684	1.21904	0.956481	1.00604	0.977174		1.0397	1.11667	1.045	1.00713
6.00717	0.950842	1.23621	0.972892	1.01579	0.980909		1.03638	1.09751	1.04056	1.00325
6.0405	0.948632	1.20808	0.976109	1.01172	0.964551		1.04162	1.10464	1.03941	1.00455
6.07383	0.944007	1.20933	0.979499	1.01124	0.971744		1.05384	1.10626	1.04285	1.0025
6.10717	0.944746	1.20784	0.971685	1.00928	0.980584		1.04132	1.11525	1.04212	1.00084
6.1405	0.952253	1.22804	0.972572	1.01202	0.972326		1.04392	1.12478	1.04842	1.00543
6.17383	0.940981	1.23871	0.969637	1.00517	0.981851		1.03827	1.10367	1.03582	1.00385
6.20717	0.927811	1.20948	0.954877	0.985327	0.952827		1.04412	1.11119	1.0365	1.0047
6.2405	0.942707	1.23814	0.974763	1.00755	0.974917		1.04297	1.09974	1.03065	1.00216
6.27383	0.920076	1.23285	0.958077	0.997128	0.951133		1.04407	1.11166	1.03473	1.00128
6.30717	0.945078	1.26239	0.98045	1.01523	0.984028		1.05065	1.10851	1.04925	1.00312
6.3405	0.941754	1.25851	0.977641	1.02029	0.978833		1.04867	1.10501	1.04469	1.00753
6.37383	0.95046	1.26141	0.982249	1.03208	0.977712		1.03992	1.09684	1.04134	0.999351
6.40717	0.943403	1.25659	0.985863	1.02893	0.982692		1.04078	1.09453	1.03599	1.00433
6.4405	0.941958	1.24461	0.977002	1.01446	0.986811		1.04653	1.11862	1.04399	1.00858
6.47383	0.941559	1.25139	0.981281	1.02276	0.972865		1.04285	1.09935	1.03285	1.0046
6.50717	0.940836	1.26104	0.969897	1.02009	0.973235		1.03568	1.09197	1.03672	1.00486
6.5405	0.938498	1.25251	0.963545	1.00968	0.955532		1.04085	1.11135	1.0458	1.00825
6.57383	0.944722	1.27469	0.967834	1.01369	0.965236		1.0439	1.09554	1.05275	1.00178
6.60717	0.95091	1.26817	0.970631	1.00162	0.972686		1.04786	1.10487	1.05117	1.00822
6.6405	0.936364	1.27008	0.971225	1.01124	0.96563		1.03914	1.10409	1.03757	1.00312
6.67383	0.940852	1.25109	0.968369	1.00416	0.967515		1.03718	1.10941	1.03677	1.00564
6.70717	0.950238	1.26005	0.97879	1.01457	0.976578		1.05085	1.12211	1.04558	1.00197
6.7405	0.953138	1.26809	0.97146	0.992238	0.960545		1.04981	1.1208	1.04462	1.00305
6.77383	0.927583	1.258	0.987023	0.999172	0.962779		1.03415	1.10381	1.03228	1.00053
6.80717	0.957958	1.26376	1.00106	1.02165	0.978016		1.0446	1.10445	1.03727	1.00425
6.8405	0.946039	1.2703	0.993037	0.993334	0.971216		1.03892	1.10099	1.03755	1.00038
6.87383	0.949686	1.27208	0.98698	0.997686	0.980786		1.04135	1.09988	1.04216	1.00352
6.90717	0.951251	1.27687	0.990011	0.993221	0.978711		1.03397	1.11216	1.04331	1.00159
6.9405	0.941474	1.26576	0.983007	0.9823	0.976095		1.04607	1.10927	1.04235	1.01241
6.97383	0.951055	1.26322	0.984385	0.997356	0.969734		1.03595	1.12024	1.0443	1.00841
7.00717	0.945087	1.2603	0.988013	0.984824	0.998242		1.03095	1.0979	1.03391	1.00163
7.0405	0.969027	1.2653	0.988112	0.989532	0.989593		1.02993	1.10851	1.04269	1.00235
7.07383	0.977214	1.27739	0.986506	0.990697	0.991905		1.03735	1.12481	1.05	1.00716
7.10717	0.963672	1.27509	0.982277	0.991038	0.975042		1.0341	1.10921	1.04612	1.00622
7.1405	0.95874	1.27523	0.980221	0.987852	0.993151		1.04075	1.12614	1.04739	1.00921
7.17383	0.962592	1.29585	0.988659	0.993427	0.989492		1.0416	1.10428	1.0443	1.00599
7.20717	0.959378	1.28929	0.984601	1.00823	0.995585		1.03602	1.11587	1.0428	1.00828
7.2405	0.938974	1.29801	0.972733	0.981866	1.00729		1.03692	1.12116	1.03701	1.00774
7.27383	0.951922	1.28601	0.973745	0.998372	0.997401		1.03386	1.1103	1.03126	1.00514
7.30717	0.955332	1.2764	0.9761	0.991198	1.00181		1.03739	1.10651	1.028	1.00121
7.3405	0.966928	1.29069	0.978629	0.994523	1.01711		1.03207	1.10896	1.03243	1.00096
7.37383	0.95545	1.27798	0.982661	0.994763	1.00137		1.04093	1.103	1.02783	0.999789
7.40717	0.971374	1.27219	0.973271	0.988491	1.00119		1.03665	1.10484	1.03729	1.0017
7.4405	0.963026	1.28471	0.973133	0.992935	1.006		1.04117	1.11784	1.03724	0.997746
7.47383	0.951709	1.28033	0.984878	1.00374	1.00135		1.04563	1.10832	1.03449	0.998675
7.50717	0.968501	1.28567	0.990673	0.990674	1.01001		1.03959	1.10879	1.02989	1.00216
7.5405	0.950495	1.29061	0.987966	1.003	1.00517		1.0483	1.11698	1.03894	1.00662
7.57383	0.95574	1.27694	0.991193	0.993907	1.00014		1.04059	1.12311	1.03309	1.00456
7.60717	0.959489	1.29742	1.0025	1.0088	0.997851		1.04651	1.0879	1.03382	1.00465
7.6405	0.94802	1.25748	1.00109	0.989942	0.997986		1.04436	1.11264	1.04574	1.00801
7.67383	0.953164	1.26389	0.997597	1.00939	0.993554		1.05079	1.14032	1.05085	1.0078
7.70717	0.937835	1.21876	0.965978	0.97444	0.975716		1.0531	1.11681	1.04918	1.01358
7.7405	0.928508	1.24592	0.976226	0.976245	0.984914		1.04834	1.10526	1.04477	1.00158
7.77383	0.951599	1.26727	0.993386	0.995552	1.00315		1.04293	1.10258	1.04425	1.00111
7.80717	0.94183	1.25266	0.97464	1.00051	0.987529		1.04486	1.12241	1.03763	1.00579
7.8405	0.951557	1.25924	0.984362	1.00215	1.00192		1.0445	1.10993	1.02514	1.00513
7.87383	0.948947	1.2661	0.981665	0.99851	0.998985		1.03741	1.09648	1.03849	1.00142
7.90717	0.949142	1.27996	0.983205	0.998464	0.992701		1.04111	1.10715	1.02903	1.00213
7.9405	0.956845	1.28077	0.98345	1.01193	0.986283		1.04651	1.09152	1.03111	1.00117
7.97383	0.949925	1.2588	0.966195	0.996145	0.989662		1.04549	1.11353	1.04098	1.00473
8.00717	0.95363	1.29367	0.999665	0.996934	0.998535		1.03846	1.08754	1.02794	1.00779
8.0405	0.952857	1.2966	1.03548	0.991267	1.00757		1.04513	1.09072	1.03186	1.00498
8.07383	0.953154	1.30259	0.970949	1.00066	0.981225		1.04498	1.10676	1.06692	1.00834
8.10717	0.963696	1.2924	1.00099	1.00652	0.985331		1.04903	1.12286	1.0557	1.00474
8.1405	0.965806	1.29804	0.997062	1.00419	0.99489		1.04257	1.09339	1.04952	1.00318
8.17383	0.968977	1.31421	0.96099	1.01796	1.00484		1.04524	1.11993	1.0585	1.00467
8.20717	0.977512	1.33225	0.974063	1.01155	1.00123		1.05793	1.094	1.05898	1.0071
8.2405	0.966536	1.30546	1.07156	1.0027	0.992253		1.04889	1.10255	1.04406	0.999489
8.27383	0.95409	1.31368	1.12075	1.00605	0.990682		1.05372	1.11512	1.05196	1.00349
8.30717	0.964334	1.30591	0.961864	1.004	0.986328		1.04355	1.09963	1.0599	1.00638
8.3405	0.974366	1.3213	1.06039	1.01065	1.00243		1.04718	1.09949	1.05086	1.00322
8.37383	0.969886	1.29644	1.10203	1.01491	0.998469		1.04448	1.10587	1.05746	1.00089
8.40717	0.976857	1.30274	1.0348	1.01594	1.00558		1.03893	1.0918	1.04515	1.00167
8.4405	0.967395	1.30997	1.16489	1.00438	0.995686		1.04618	1.10342	1.04879	1.00355
8.47383	0.960288	1.30613	0.951132	1.01772	1.01538		1.03959	1.09757	1.03624	1.00448
8.50717	0.955714	1.29478	1.11181	1.01282	1.01296		1.04684	1.1147	1.06413	1.00267
8.5405	0.966544	1.29611	1.16395	1.01198	1.00942		1.04281	1.09774	1.05377	1.00129
8.57383	0.959744	1.31416	1.04083	1.01589	0.997144		1.04942	1.11498	1.05115	1.00749
8.60717	0.952135	1.31451	0.980908	1.01502	1.00153		1.04435	1.10456	1.05483	1.00438
8.6405	0.969248	1.30385	1.15165	1.01521	1.00818		1.03848	1.1157	1.05379	1.00249
8.67383	0.957915	1.29166	1.07258	1.01987	0.9971		1.04078	1.09052	1.04484	0.995046
8.70717	0.969503	1.29611	0.966101	1.01745	1.00385		1.03864	1.10478	1.05108	1.00173
8.7405	0.979569	1.30789	0.972752	1.03142	1.00349		1.05876	1.1147	1.03679	1.00362
8.77383	0.984306	1.30411	1.13735	1.02641	0.990088		1.05203	1.09058	1.03642	1.00531
8.80717	0.974962	1.30278	1.00587	1.01374	0.989167		1.05535	1.11166	1.04745	1.00753
8.8405	0.976807	1.29657	1.04349	1.02543	0.979575		1.04228	1.10091	1.03195	1.00073
8.87383	0.970107	1.29839	1.08389	1.01832	0.991815		1.05943	1.11083	1.04171	1.00223
8.90717	0.983752	1.28196	1.23137	1.00575	0.989435		1.03643	1.08999	1.03116	1.00173
8.9405	0.977469	1.32047	1.21025	1.01102	1.00446		1.04543	1.08718	1.0381	1.00094
8.97383	0.98706	1.32128	1.1404	1.01208	0.991836		1.05013	1.11484	1.03643	1.00173
9.00717	0.972317	1.30778	1.11398	1.01459	0.987687		1.04925	1.09161	1.03394	1.00338
9.0405	0.943973	1.28623	1.02417	0.997562	0.987204		1.04548	1.09618	1.03149	1.00018
9.07383	0.951157	1.31527	0.931215	1.00415	0.982794		1.0475	1.10127	1.02688	1.00534
9.10717	0.942562	1.27873	0.914952	0.999161	0.975323		1.04388	1.09637	1.02445	1.00168
9.1405	0.957261	1.29898	0.9024	1.01638	0.980506		1.04507	1.08698	1.02979	0.997574
9.17383	0.960611	1.31313	0.860141	1.01243	0.981437		1.05452	1.10395	1.03508	1.00588
9.20717	0.952687	1.3067	0.903012	1.03034	0.978239		1.04584	1.11058	1.03193	1.00067
9.2405	0.946974	1.29397	0.898603	1.00484	0.975794		1.05275	1.1184	1.04422	1.00515
9.27383	0.95086	1.28473	0.841722	1.01668	0.97798		1.03719	1.10528	1.02734	1.0038
9.30717	0.959276	1.30153	0.846341	1.02733	0.972281		1.04802	1.07994	1.0277	1.00369
9.3405	0.96578	1.31886	1.06419	1.02264	0.984959		1.04845	1.12692	1.03161	1.00497
9.37383	0.946677	1.30571	0.973445	1.03737	0.982829		1.04912	1.11528	1.02578	1.00608
9.40717	0.953495	1.31424	1.04641	1.02314	0.986867		1.04743	1.104	1.03928	1.00641
9.4405	0.962779	1.31482	1.02179	1.03407	0.987821		1.05269	1.09902	1.04234	1.00802
9.47383	0.952006	1.30353	0.96741	1.02196	0.97687		1.04939	1.11879	1.02861	1.00392
9.50717	0.960117	1.29731	1.11627	1.0349	0.980843		1.05391	1.10782	1.02831	1.0043
9.5405	0.956599	1.29686	1.18297	1.02935	0.982996		1.04812	1.112	1.03777	1.00156
9.57383	0.956402	1.29852	1.14324	1.03632	0.978958		1.04971	1.1279	1.03434	1.00413
9.60717	0.960764	1.29911	1.14808	1.04113	0.980977		1.05489	1.11372	1.03368	1.00473
9.6405	0.949134	1.29316	1.21674	1.02934	0.989525		1.0662	1.12662	1.04009	1.00646
9.67383	0.965296	1.30212	1.23635	1.03352	0.977038		1.06073	1.11759	1.03481	1.00862
9.70717	0.968917	1.29681	1.23109	1.02406	0.988448		1.04734	1.10896	1.02617	1.00096
9.7405	0.962618	1.30135	1.10548	1.02854	0.999623		1.05967	1.10732	1.04315	1.00504
9.77383	0.957669	1.30131	1.12688	1.03424	0.973482		1.05478	1.12461	1.04423	1.00933
9.80717	0.958748	1.29512	1.15289	1.0289	0.986193		1.04624	1.11495	1.03458	1.00738
9.8405	0.961452	1.30805	1.15299	1.04029	1.00184		1.05874	1.10821	1.03601	1.00113
9.87383	0.957337	1.29903	1.18599	1.02363	0.996405		1.06031	1.11804	1.04023	1.00884
9.90717	0.970669	1.29879	1.22664	1.01914	1.00281		1.05413	1.10726	1.02454	0.998918
9.9405	0.958094	1.29627	1.2334	1.02297	1.00058		1.05022	1.09785	1.03461	1.00682
9.97383	0.946252	1.29226	1.13003	1.01537	0.987977		1.06441	1.12773	1.04895	1.00412
10.0072	0.967038	1.30544	1.06076	1.0328	1.00659		1.04772	1.10191	1.03161	1.00142
10.0405	0.960976	1.32546	1.01413	1.03628	1.00041		1.06584	1.10993	1.04213	1.00388
10.0738	0.950374	1.30261	1.06349	1.0208	0.987923		1.04678	1.09863	1.03125	1.00163
10.1072	0.962285	1.31098	1.03486	1.03665	0.994934		1.05085	1.10116	1.02598	1.00494
10.1405	0.937657	1.27741	1.09344	1.02272	0.98257		1.06158	1.12174	1.03153	1.00213
10.1738	0.958783	1.29279	1.21803	1.03423	0.996998		1.06448	1.10094	1.03907	1.00336
10.2072	1.01384	1.30718	1.2492	1.03441	0.995528		1.05431	1.09581	1.03645	1.00833
10.2405	1.01189	1.3032	1.21769	1.03946	0.997526		1.04638	1.1145	1.03012	1.00408
10.2738	0.99449	1.31269	1.25073	1.03272	1.00045		1.06556	1.11096	1.04399	1.00751
10.3072	0.980139	1.31554	1.2853	1.02418	1.00055		1.05793	1.11472	1.0269	1.00502
10.3405	0.949389	1.31348	1.30928	1.04002	1.00333		1.05373	1.11484	1.03099	1.00393
10.3738	0.958375	1.30564	1.31475	1.04243	0.999107		1.05874	1.11278	1.03253	1.00052
10.4072	0.941643	1.28692	1.24603	1.03763	0.979283		1.06875	1.13845	1.03971	1.00768
10.4405	0.954337	1.28672	1.21867	1.03174	0.996852		1.05328	1.12988	1.04142	1.0057
10.4738	0.95375	1.26819	1.23607	1.03967	0.98707		1.05171	1.12417	1.03155	1.00244
10.5072	0.950681	1.28595	1.20047	1.03625	0.992432		1.0524	1.12355	1.02584	1.00073
10.5405	0.942731	1.2862	1.16931	1.04036	0.988191		1.05976	1.11654	1.03631	1.00384
10.5738	0.944186	1.28464	1.16517	1.04776	0.978272		1.05133	1.13297	1.02669	1.0039
10.6072	0.934766	1.28456	1.16467	1.03834	0.981717		1.056	1.11754	1.02474	1.00253
10.6405	0.941346	1.28458	1.17963	1.04209	0.983816		1.06432	1.12665	1.03433	1.00837
10.6738	0.929919	1.27532	1.13424	1.02065	0.970745		1.04764	1.0976	1.02271	0.998494
10.7072	0.939034	1.27489	1.19278	1.03714	0.982659		1.04847	1.10514	1.02419	1.0004
10.7405	0.923356	1.23717	1.06585	0.992501	0.9788		1.05823	1.11291	1.02861	1.00482
10.7738	0.952287	1.27565	1.07585	1.01728	0.986038		1.05273	1.09495	1.03597	1.00721
10.8072	0.962235	1.27224	1.08252	1.01759	0.993139		1.04181	1.10576	1.02328	1.00249
10.8405	0.940182	1.26509	0.999859	0.997643	0.968669		1.04977	1.10456	1.03153	1.00408
10.8738	0.945623	1.26123	0.996276	0.997287	0.973414		1.05129	1.10765	1.01737	1.00093
10.9072	0.946549	1.27489	1.04629	0.997698	0.979832		1.06293	1.12283	1.03908	1.00868
10.9405	0.953341	1.25102	1.07446	1.00376	0.985475		1.05517	1.09283	1.02975	1.00779
10.9738	0.967753	1.27786	1.07781	1.01683	0.995573		1.05324	1.10573	1.03515	1.00871
11.0072	0.944254	1.24534	1.0168	0.992342	0.97724		1.05461	1.12548	1.02993	1.0081
11.0405	0.959336	1.27585	1.10576	1.01329	0.992444		1.04814	1.08854	1.02176	1.00653
11.0738	0.933508	1.23982	1.2113	0.993953	0.979552		1.05795	1.11548	1.03642	1.00733
11.1072	0.946635	1.24332	1.25169	1.00041	0.976322		1.04249	1.0986	1.03285	1.00096
11.1405	0.958809	1.26607	1.09582	1.0016	0.988976		1.05209	1.10963	1.03485	1.00725
11.1738	0.972632	1.27972	1.39995	0.998568	0.999501		1.03958	1.1225	1.02747	1.00504
11.2072	0.942944	1.26064	1.16525	1.00475	0.974392		1.04267	1.10495	1.01811	0.998868
11.2405	0.950298	1.25352	1.17746	0.996156	0.993139		1.04519	1.09456	1.03148	1.00046
11.2738	0.965508	1.26775	1.2293	1.00764	0.98891		1.04414	1.11116	1.0201	1.00137
11.3072	0.955645	1.27198	1.18325	1.01112	1.00622		1.05516	1.12364	1.029	1.00603
11.3405	0.949933	1.27481	1.19464	1.00447	1.00124		1.0454	1.11222	1.01197	1.00134
11.3738	0.912942	1.25366	1.17156	0.982837	0.980664		1.04634	1.09217	1.02469	0.998184
11.4072	0.961749	1.25978	1.09721	1.00599	1.01059		1.04266	1.11436	1.02047	1.0024
11.4405	0.957747	1.25882	1.15417	1.01249	1.00958		1.04786	1.09554	1.00696	1.00167
11.4738	0.952721	1.27637	1.07766	1.00894	1.01879		1.03985	1.09425	1.01753	1.00173
11.5072	0.946481	1.2704	1.17458	1.00904	1.03439		1.04755	1.09684	1.01409	1.00232
11.5405	0.95472	1.25126	1.14284	1.01081	1.01497		1.04398	1.11957	1.01112	1.00151
11.5738	0.954999	1.25109	1.15089	1.02052	1.02987		1.04107	1.10523	1.0107	1.00199
11.6072	0.952908	1.25643	1.15963	1.01281	1.00758		1.04323	1.10985	1.01861	1.00243
11.6405	0.951115	1.26262	1.19145	1.01029	1.03219		1.04093	1.14166	1.02348	1.00264
11.6738	0.961384	1.27388	1.15615	1.02898	1.03143		1.04229	1.09133	1.02981	1.00489
11.7072	0.953028	1.28119	1.158	1.02251	1.02289		1.04342	1.1286	1.01982	1.00409
11.7405	0.934154	1.26575	1.10799	1.02168	1.01368		1.04421	1.11225	1.0207	0.999451
11.7738	0.953572	1.27501	1.20635	1.02404	1.03419		1.05859	1.11974	1.03391	1.00475
11.8072	0.960653	1.27473	1.22927	1.03349	1.03753		1.04034	1.08988	1.02659	0.999935
11.8405	0.964589	1.28139	1.20497	1.04559	1.02149		1.04585	1.09509	1.02104	1.00079
11.8738	0.96158	1.2859	1.19702	1.02901	1.01841		1.05075	1.11701	1.02524	1.00024
11.9072	0.971102	1.27354	1.09405	1.03937	1.00676		1.05737	1.13503	1.02527	1.0042
11.9405	0.967259	1.27315	1.07458	1.02513	1.02302		1.05463	1.11434	1.0281	1.00451
11.9738	0.963722	1.29499	1.15154	1.04298	1.01686		1.05155	1.12949	1.03179	1.00388
12.0072	1.04076	1.29037	1.16124	1.04355	1.0119		1.0599	1.12032	1.02471	0.999361
12.0405	0.978031	1.2674	1.18853	1.01183	0.989897		1.0564	1.13099	1.02528	0.999696
12.0738	0.971229	1.25436	1.21578	1.0241	0.990232		1.04985	1.11105	1.01524	0.997708
12.1072	0.977309	1.31369	1.23041	1.03149	1.00503		1.0511	1.11175	1.01971	0.999996
12.1405	0.990775	1.27869	1.17999	1.03508	1.01913		1.06639	1.12534	1.02716	1.00829
12.1738	0.971016	1.25622	1.11428	1.02197	1.00348		1.05804	1.11832	1.0138	1.00068
12.2072	0.978991	1.26957	1.13695	1.03481	1.00707		1.05713	1.11512	1.01953	1.00296
12.2405	0.979501	1.27502	1.16038	1.04688	0.99987		1.05956	1.11367	1.02369	1.00632
12.2738	0.998366	1.60804	1.18084	1.02027	1.00181		1.05402	1.11626	1.01957	0.998063
12.3072	0.981992	1.35683	1.1621	1.02922	1.01113		1.06011	1.12717	1.03018	1.00271
12.3405	0.976899	1.35731	1.12788	1.03175	1.01304		1.06582	1.11615	1.02065	0.999637
12.3738	0.991684	1.40647	1.19117	1.03425	1.00803		1.05308	1.12191	1.01659	0.999753
12.4072	0.967608	1.21328	1.14379	1.0041	0.97982		1.05533	1.11175	1.01927	0.998977
12.4405	0.996939	1.23773	1.16235	1.03375	1.02314		1.07293	1.15082	1.02153	1.00323
12.4738	0.982222	1.24474	1.18695	1.03019	1.01689		1.06044	1.13609	1.02508	1.00176
12.5072	0.979135	1.2278	1.1663	1.04219	1.69721		1.05653	1.134	1.02024	0.999168
12.5405	0.993513	1.22959	1.18412	1.014	1.02244		1.0601	1.11617	1.0186	0.99917
12.5738	0.999719	1.23601	1.29484	1.02619	1.00284		1.05853	1.14968	1.01332	0.998668
12.6072	0.99216	1.25193	1.18775	1.02918	0.989862		1.06641	1.1406	1.01459	0.998991
12.6405	0.994864	1.30124	1.243	1.0314	0.992892		1.06763	1.15497	1.01828	1.00432
12.6738	0.998103	1.76258	1.22302	1.02758	0.991702		1.05531	1.11088	1.0175	1.00058
12.7072	0.999659	1.29842	1.36558	1.02264	0.996685		1.06887	1.12949	1.02295	1.00558
12.7405	0.984254	1.3314	1.12731	1.01255	0.980673		1.06443	1.13077	1.01955	0.998725
12.7738	0.997176	1.60231	1.10283	0.993814	0.967884		1.05786	1.12846	1.01093	0.998691
12.8072	1.02037	1.61986	1.12788	1.0013	0.973998		1.06563	1.13071	1.0179	1.00173
12.8405	1.11129	1.87751	1.20354	1.01593	0.995698		1.05509	1.13472	1.01016	0.998441
12.8738	1.03387	1.74804	1.18269	1.01636	0.996101		1.06115	1.15246	1.01203	0.998932
12.9072	1.05607	1.59113	1.15654	1.0403	1.00063		1.0541	1.13575	1.01211	0.996641
12.9405	1.00127	1.48838	1.08484	0.994008	0.983175		1.05588	1.14397	1.00979	0.998175
12.9738	0.998163	1.83639	1.0726	0.998875	0.982167		1.05338	1.1272	1.00575	0.995479
13.0072	0.975217	1.70883	1.11973	1.00166	0.965001		1.05557	1.12901	1.00477	0.996427
13.0405	0.96981	1.86321	1.08497	0.994294	0.982862		1.06458	1.15678	1.01809	1.00064
13.0738	1.00594	1.9909	1.07393	1.01466	1.0025		1.05199	1.12603	1.00053	1.00152
13.1072	0.995111	1.91179	1.06914	1.01756	0.996796		1.05355	1.14408	1.01804	1.00014
13.1405	1.00016	1.88448	1.02193	1.02672	0.994204		1.05768	1.114	1.01472	0.994217
13.1738	0.976815	1.69746	1.07031	0.987909	0.98175		1.05216	1.12595	1.01258	0.996853
13.2072	0.997533	1.55095	1.18959	1.02659	0.995326		1.06126	1.12946	1.0112	0.999253
13.2405	0.982026	1.84459	1.0844	1.00352	0.989336		1.04823	1.12809	1.01132	0.995212
13.2738	0.985895	1.97193	1.19112	1.02549	0.991075		1.06349	1.14297	1.01565	1.00164
13.3072	0.997576	1.95284	1.13168	1.03294	0.996718		1.05449	1.10681	0.999094	0.998106
13.3405	0.992457	1.62741	1.31346	1.03374	0.990929		1.05906	1.11052	1.01116	1.00032
13.3738	0.976042	1.284	1.21315	1.03082	0.997503		1.05983	1.11063	0.998606	1.00005
13.4072	0.966452	1.27516	1.28065	1.01172	0.997031		1.06175	1.13004	1.00383	1.00049
13.4405	0.963799	1.28843	1.71364	1.02534	1.00124		1.06037	1.13843	1.00288	1.00397
13.4738	0.976986	1.29187	1.31437	1.0229	1.01577		1.06217	1.13442	1.00921	1.0012
13.5072	0.969435	1.27243	1.55347	1.01658	0.987473		1.05864	1.11453	0.99946	0.999968
13.5405	0.977299	1.29372	1.19526	1.02312	1.00029		1.05442	1.1028	0.993021	0.999808
13.5738	0.969768	1.26108	1.64238	1.00228	0.99039		1.06303	1.11358	1.0055	0.998294
13.6072	0.973746	1.26963	1.79606	1.03191	0.992117		1.05484	1.135	0.988798	0.994195
13.6405	0.976951	1.25871	1.70349	1.02907	0.980774		1.05134	1.12673	0.994244	0.994436
13.6738	0.966868	1.27011	1.6486	1.01931	0.987944		1.0565	1.1289	1.00135	1.00065
13.7072	0.982443	1.27535	1.81052	1.00711	0.98616		1.05781	1.14054	0.991789	0.995619
13.7405	0.968628	1.27395	1.49739	1.02208	0.980753		1.04942	1.13163	0.988768	0.992593
13.7738	0.972309	1.28185	1.94754	1.0136	0.982077		1.05522	1.11748	0.986234	0.994362
13.8072	0.983055	1.27273	1.83716	1.05341	0.985364		1.05739	1.13932	0.995223	0.999903
13.8405	0.962991	1.26663	1.78293	1.0082	0.990727		1.05013	1.13013	0.982093	0.993579
13.8738	0.97196	1.25054	1.82598	1.00398	0.991546		1.05137	1.12091	0.992703	0.99551
13.9072	0.968212	1.27043	1.41242	1.01298	0.98146		1.06272	1.13834	0.992594	0.996843
13.9405	0.970515	1.25133	1.63492	1.00207	0.980709		1.05994	1.14812	0.988698	0.995591
13.9738	0.980759	1.26572	1.82917	1.01433	0.99877		1.04975	1.14478	0.97646	0.994493
14.0072	0.96748	1.26588	1.72091	1.01856	0.999074		1.06088	1.14096	0.98807	0.997282
14.0405	0.969716	1.25458	1.34204	1.00733	0.980742		1.03531	1.11681	0.967445	0.997053
14.0738	0.969912	1.26499	1.96193	1.01494	0.992588		1.04693	1.14912	0.968632	0.991331
14.1072	0.9794	1.2648	1.97287	1.01647	0.994642		1.04436	1.12782	0.971628	0.997377
14.1405	0.960619	1.24705	1.81965	1.00074	0.978317		1.0571	1.14272	0.98919	1.00187
14.1738	0.975242	1.26479	1.88695	1.00215	0.991624		1.04567	1.15611	0.97818	0.995932
14.2072	0.950987	1.25876	1.62192	1.00737	0.99894		1.04423	1.14862	0.987823	0.995951
14.2405	0.964947	1.2631	1.37465	0.995379	0.989716		1.04633	1.16575	0.978681	0.995946
14.2738	0.955025	1.23658	1.48202	0.982117	0.990625		1.05068	1.15344	0.984366	0.999234
14.3072	0.95267	1.23795	1.86392	0.980255	1.00319		1.04625	1.18435	0.9831	0.996184
14.3405	0.96311	1.25577	1.88406	1.01124	0.992904		1.03598	1.11773	0.975172	1.00243
14.3738	0.960593	1.24649	1.92497	0.997744	1.00536		1.04814	1.18277	0.981723	0.999311
14.4072	0.95369	1.22652	1.98247	0.989086	0.997863		1.04366	1.15937	0.977179	0.996251
14.4405	0.955101	1.24835	1.93497	0.978245	0.993127		1.03522	1.14971	0.978837	0.993469
14.4738	0.942418	1.2137	1.98458	0.992649	0.997997		1.04111	1.17054	0.976721	0.995112
14.5072	0.927139	1.19148	1.95092	0.982814	0.994025		1.03985	1.15497	0.969991	0.991235
14.5405	0.940718	1.20386	1.99662	0.986984	0.994699		1.04254	1.14157	0.970256	0.994357
14.5738	0.92975	1.20194	1.95853	0.976508	0.98818		1.03942	1.1501	0.975699	0.993293
14.6072	0.94456	1.22097	2.05175	0.992695	1.00164		1.03613	1.14508	0.965267	0.994107
14.6405	0.946625	1.23969	1.99452	1.00293	0.997491		1.03421	1.15809	0.968585	0.992748
14.6738	0.91908	1.1947	1.93813	0.97372	0.970139		1.03303	1.14695	0.961976	0.991255
14.7072	0.942996	1.23771	1.56712	1.00957	0.989245		1.04687	1.1321	0.999812	0.994157
14.7405	0.954499	1.26274	1.78115	1.01672	1.01681		1.03872	1.14324	1.01026	0.993038
14.7738	0.94076	1.23778	1.85856	1.01185	1.00388		1.03396	1.1614	0.97114	0.996722
14.8072	0.950306	1.2496	1.81394	1.03759	1.00389		1.04189	1.14441	0.969621	0.993081
14.8405	0.927021	1.2255	1.70423	1.0022	1.00527		1.03226	1.13648	1.02283	0.995057
14.8738	0.944457	1.25167	1.74025	1.03438	1.0066		1.03188	1.15085	1.02943	0.997308
14.9072	0.915714	1.21883	1.2284	0.991622	0.988236		1.04624	1.17742	1.04694	1.00046
14.9405	0.948905	1.26608	1.06862	1.03353	1.00962		1.03989	1.14333	1.03613	1.00111
14.9738	0.920951	1.23968	1.05564	1.30818	0.998242		1.03644	1.13857	1.00314	0.994574
15.0072	0.93962	1.25079	1.27711	1.30563	1.00063		1.03808	1.17026	1.01475	0.996936
15.0405	0.917788	1.24273	1.16804	1.61301	1.00823		1.04655	1.16132	0.994483	0.998453
15.0738	0.913613	1.23585	1.27094	1.34366	1.00174		1.03297	1.15068	0.97767	0.996581
15.1072	0.905741	1.21169	1.57792	1.27624	0.98698		1.03129	1.15079	0.961933	0.993448
15.1405	0.9146	1.21661	1.33779	1.00757	0.981561		1.04565	1.17051	0.974915	1.00071
15.1738	0.929741	1.23585	1.30485	1.0063	0.999265		1.04575	1.16594	0.983891	1.00032
15.2072	0.918655	1.23305	1.09499	1.00618	0.997896		1.03501	1.17185	0.968833	0.997822
15.2405	0.917864	1.22332	1.11668	1.00717	0.993721		1.03674	1.1645	0.967741	0.992071
15.2738	0.914482	1.24193	1.10605	0.99096	0.979215		1.04957	1.16775	0.97135	0.997317
15.3072	1.28558	1.25042	1.10563	1.01164	1.00903		1.03918	1.19625	0.973139	0.997591
15.3405	0.953086	1.24023	1.2678	0.997435	0.990828		1.04047	1.16009	0.967036	0.994415
15.3738	0.950595	1.2412	1.23217	1.00373	1.00131		1.04818	1.17469	0.975268	0.99837
15.4072	0.880789	1.32925	1.04748	0.992603	0.971935		1.03237	1.15971	0.960074	0.994888
15.4405	0.920007	1.26459	1.07728	1.01476	1.00549		1.05059	1.18151	0.963583	0.99861
15.4738	0.912746	1.27728	1.09653	1.03943	1.00946		1.05433	1.17981	0.96912	1.00105
15.5072	0.910817	1.46109	1.08299	1.0366	1.01051		1.048	1.18689	0.961071	1.00023
15.522	0.905724	1.25996	1.05546	0.992947	0.991982		1.03741	1.16408	0.955537	0.998677
15.5405	0.897435	1.2572	1.07513	1.02425	0.999757		1.04946	1.1741	0.966391	1.00034
15.5738	0.89394	1.23793	1.25886	1.13969	0.990939		1.03339	1.16533	0.95387	0.993319
15.6072	0.899645	1.23187	1.49924	1.06662	0.986733		1.04151	1.19207	0.955089	0.99521
15.6405	0.887879	1.26032	1.89848	1.05876	0.981135		1.0392	1.15497	0.945573	0.999077
15.6738	0.899067	1.28632	1.909	1.36834	1.01157		1.03908	1.15458	0.959952	0.996579
15.7073	0.878501	1.28202	1.40813	1.28288	1.0135		1.0343	1.15533	0.952172	0.997448
15.7407	0.865954	1.27022	1.27936	0.985327	0.972653		1.03436	1.14923	0.945599	0.995003
15.774	0.909082	1.27393	1.55386	1.00088	0.993879		1.03914	1.15297	0.948455	0.994262
15.8073	0.911957	1.28888	1.66623	1.00516	1.00703		1.04088	1.13492	0.953369	1.00038
15.8407	0.892088	1.29526	1.64822	0.999869	1.00944		1.0302	1.15411	0.949612	0.993112
15.874	0.900895	1.2595	1.63546	0.995529	0.993822		1.0276	1.15503	0.956974	0.997582
15.9073	0.891722	1.25759	1.49657	1.08138	1.00479		1.0274	1.13369	0.949526	0.993683
15.9407	0.912814	1.27202	1.40384	1.03283	0.993151		1.02421	1.15759	0.944323	0.997239
15.974	0.905911	1.26366	1.42452	1.00127	0.988472		1.03132	1.13263	0.953583	0.999046
16.0073	0.886204	1.21853	1.66746	0.993484	0.974076		1.02597	1.14909	0.952855	0.999384
16.0407	0.908079	1.253	1.4188	1.0121	0.991377		1.02944	1.17118	0.952743	0.99943
16.074	0.903659	1.26788	1.2641	1.01414	0.991344		1.01674	1.12378	0.938459	0.994522
16.1073	0.904193	1.25888	1.22963	1.00744	0.993822		1.024	1.15714	0.952238	0.997898
16.1407	0.899544	1.29588	1.68069	1.02673	0.988573		1.02977	1.14352	0.938982	0.997398
16.174	0.885516	1.27326	1.71288	1.00295	0.991052		1.03035	1.14932	0.940736	0.997217
16.2073	0.885787	1.23802	1.51482	1.01251	0.983119		0.981798	1.06067	0.92465	0.988211
16.2407	0.900572	1.25435	1.74443	1.03014	0.992567		1.03153	1.14887	0.940161	0.997279
16.274	0.901754	1.24487	1.8941	1.01679	0.984163		1.02524	1.15026	0.940775	0.995584
16.3073	0.897698	1.48633	1.81344	1.0121	0.976748		1.02241	1.14143	0.941529	0.995322
16.3407	1.27178	1.65843	1.90501	1.03888	0.986599		1.03166	1.16174	0.941767	0.994891
16.374	0.922073	1.6055	1.86279	1.02679	0.96554		1.03112	1.14595	0.933714	0.995539
16.4073	0.975701	1.45021	1.86383	1.02048	0.998322		1.02801	1.14143	0.940827	0.994407
16.4407	0.903207	1.28704	1.87199	0.992273	0.970587		1.02803	1.16277	0.935477	0.994341
16.474	0.895897	1.35965	1.81359	1.00839	0.966167		1.03029	1.15213	0.940754	0.994334
16.5073	0.896339	1.80734	1.90519	1.00839	0.967234		1.0348	1.15447	0.946996	1.00024
16.5407	0.901397	1.78542	1.89986	1.02362	0.963047		1.04073	1.155	0.948616	0.99968
16.574	0.910273	1.85725	1.89118	1.01984	0.973751		1.03499	1.16007	0.945351	0.999575
16.6073	1.04194	1.85945	1.84444	1.01718	0.981997		1.02858	1.14578	0.940614	0.996048
16.6407	0.970583	1.85474	1.75176	1.01262	0.984813		1.02816	1.1711	0.937175	0.998168
16.674	0.909889	1.85233	1.82684	1.02071	0.977151		1.02448	1.16722	0.939068	0.99646
16.7073	1.56283	1.82611	1.89715	1.01055	0.981314		1.02392	1.15051	0.931616	0.994741
16.7407	0.897009	1.84894	1.85945	0.99458	0.971598		1.02638	1.12183	0.930144	0.994531
16.774	0.888057	1.54977	1.85908	1.01827	0.988639		1.02417	1.15063	0.942512	0.992443
16.8073	0.908819	1.22805	1.81562	1.00478	0.994541		1.01972	1.14553	0.929291	0.994698
16.8407	0.903259	1.17523	1.65324	1.00424	0.964485		1.02521	1.13355	0.933209	0.993876
16.874	1.42863	1.17428	1.66881	0.991793	0.968466		1.02888	1.14316	0.939108	0.998158
16.9073	1.26231	1.21193	1.70142	1.00863	0.98432		1.03291	1.13982	0.93896	0.999739
16.9407	1.1871	1.22019	1.64626	1.01238	0.984007		1.02818	1.14247	0.930549	1.0005
16.974	1.14043	1.20343	1.45385	1.00643	0.990324		1.02349	1.15764	0.93744	0.993602
17.0073	1.68607	1.22502	1.65657	1.02375	0.986396		1.02487	1.15071	0.929944	0.995122
17.0407	1.5209	1.21316	1.77748	1.01152	1.01068		1.02389	1.13896	0.931346	0.992026
17.074	1.56969	1.20074	1.80172	1.00878	0.990279		1.0208	1.15285	0.935865	0.992169
17.1073	1.43844	1.20559	1.80031	1.01752	0.987216		1.02396	1.14667	0.940296	0.995703
17.1407	1.64074	1.18761	1.71639	0.998898	0.984028		1.03145	1.15753	0.940157	0.997777
17.174	1.32417	1.18309	1.70762	0.998065	0.972573		1.02682	1.13703	0.937044	0.996282
17.2073	1.01872	1.21669	1.75114	1.00958	1.00176		1.01822	1.14737	0.925003	0.992321
17.2407	0.923815	1.21486	1.76271	1.02235	0.984669		1.02512	1.16107	0.932482	0.994781
17.274	0.893974	1.20586	1.67671	0.992889	0.976456		1.01827	1.13391	0.923949	0.992795
17.3073	0.910433	1.22727	1.60923	1.01028	0.999197		1.02537	1.13937	0.940157	0.999025
17.3407	0.941541	1.22481	1.47555	1.0075	0.973975		1.02053	1.15575	0.928947	0.999894
17.374	0.9146	1.20827	1.36477	1.00752	0.969758		1.01395	1.12762	0.922186	0.994286
17.4073	0.89883	1.20357	1.38555	0.99731	0.992331		1.01439	1.15904	0.923479	0.997105
17.4407	0.900044	1.19799	1.26469	0.997458	0.985331		1.01252	1.14299	0.918433	0.991602
17.474	0.893456	1.1819	1.29244	1.00069	0.975525		1.01766	1.12907	0.921033	0.992086
17.5075	0.907553	1.21899	1.35057	1.01978	1.00112		1.01845	1.13954	0.920958	0.994055
17.5408	0.887429	1.18071	1.49653	1.0054	1.17144		1.01165	1.13898	0.918664	0.994312
17.5742	0.898065	1.21068	1.7708	1.0137	1.11708		1.01798	1.1609	0.923627	0.992243
17.6075	0.87324	1.20897	1.74382	1.00191	1.00678		1.00324	1.14508	0.916296	0.994841
17.6408	0.912611	1.21499	1.74569	1.01897	0.992432		1.00487	1.14492	0.922387	0.99155
17.6742	0.892114	1.19145	1.69015	1.0271	1.0094		1.00501	1.14341	0.924698	0.992721
17.7075	0.912091	1.20545	1.75507	1.02964	1.02975		1.01331	1.13573	0.917484	0.992217
17.7408	0.897902	1.19918	1.73893	1.0088	0.974178		1.0122	1.12832	0.917237	0.991219
17.7742	0.904416	1.20926	1.76408	1.00235	0.981043		1.01728	1.14767	0.933436	0.996505
17.8075	0.868802	1.15676	1.72715	0.986024	0.951413		1.01397	1.13483	0.917449	0.992486
17.8408	0.947169	1.22146	1.7815	1.01703	0.989179		1.00196	1.12653	0.92421	0.992295
17.8742	1.05906	1.23457	1.74284	1.02078	0.994565		1.01849	1.15004	0.927493	0.995034
17.9075	0.993886	1.21971	1.5946	1.0174	0.9775		1.01718	1.16188	0.916274	0.991519
17.9408	0.916716	1.22501	1.73576	1.03842	0.987169		1.01624	1.14196	0.914084	0.992619
17.9742	0.896696	1.20219	1.63783	1.0351	1.01484		1.01712	1.13901	0.933301	0.992467
18.0075	0.91068	1.19939	1.76389	1.02045	1.00374		1.01794	1.1409	0.934976	0.998632
18.0408	0.89389	1.20588	1.75842	1.02605	0.978913		1.00948	1.14032	0.924981	0.993424
18.0742	0.915323	1.19139	1.74096	1.04219	0.988818		1.01823	1.16363	0.92906	0.99541
18.1075	1.77331	1.18683	1.79647	1.02627	0.979799		1.00513	1.15322	0.922029	0.993141
18.1408	1.6935	1.20088	1.82105	1.03445	0.971788		1.00827	1.13238	0.920201	0.993155
18.1742	1.64769	1.17746	1.72773	1.02178	0.971362		1.00745	1.13263	0.918647	0.991731
18.2075	1.35652	1.20587	1.81221	1.03286	0.979149		1.01618	1.1484	0.940057	0.995379
18.2408	1.7637	1.20011	1.76641	1.03591	1.00215		1.01136	1.1509	0.929017	0.991971
18.2742	1.68426	1.21066	1.79665	1.04549	0.993014		1.02086	1.16441	0.923244	0.995386
18.3075	1.35917	1.20434	1.77924	1.0353	0.98846		1.00975	1.13634	0.921089	0.995927
18.3408	1.37855	1.19101	1.81482	1.01224	0.977509		1.01763	1.15731	0.928533	0.998303
18.3742	1.73278	1.20504	1.82183	1.0371	0.978878		1.00937	1.13823	0.92054	0.993445
18.4075	1.6035	1.19917	1.78453	1.01838	1.01296		1.01411	1.15455	0.925491	0.997746
18.4408	1.70351	1.1885	1.74429	1.02852	0.984601		1.01652	1.13586	0.919122	0.997591
18.4742	1.63601	1.22322	1.74236	1.02607	0.995597		1.01697	1.12411	0.912761	0.992302
18.5075	1.70043	1.22426	1.7323	1.01169	0.990097		1.0258	1.15466	0.921868	0.996482
18.5408	1.70376	1.21601	1.69297	1.02071	0.974884		1.00836	1.15054	0.913666	0.994603
18.5742	1.70916	1.20331	1.59496	1.01841	0.972516		1.02094	1.15375	0.917062	1.0023
18.6075	1.71058	1.22577	1.61603	1.04225	0.990178		1.00691	1.13987	0.913309	0.996089
18.6408	1.71342	1.23567	1.77687	1.04074	0.998198		1.01205	1.15244	0.906827	0.993564
18.6742	1.72198	1.22047	1.76092	1.04033	0.984264		1.01749	1.16207	0.915129	0.998048
18.7075	1.68597	1.21122	1.72216	1.0284	0.985666		1.01486	1.13987	0.908682	0.997163
18.7408	1.74435	1.2558	1.73542	1.04268	0.996494		1.01448	1.14274	0.908433	1.00051
18.7742	1.66683	1.23636	1.62043	1.03181	0.995865		1.0066	1.14567	0.903688	0.997506
18.8075	1.26041	1.24886	1.74763	1.03878	1.02127		1.01083	1.14547	0.91519	0.998644
18.8408	1.64448	1.25695	1.72938	1.04241	1.05144		1.0127	1.13364	0.904294	0.999203
18.8742	0.99534	1.25065	1.73026	1.04636	1.03555		1.00143	1.12456	0.90149	0.993595
18.9075	0.885949	1.23983	1.67944	1.04022	1.00279		1.00764	1.15271	0.901891	0.997091
18.9408	0.868768	1.23885	1.67434	1.04665	1.00162		1.00664	1.12272	0.896274	0.993934
18.9742	0.998129	1.24412	1.57815	1.03273	1.00642		1.00719	1.1291	0.896714	0.994424
19.0075	0.903777	1.23967	1.67715	1.02235	1.00158		1.00547	1.14369	0.900479	1.01127
19.0408	0.891076	1.24396	1.65342	1.01335	1.00381		1.00419	1.16346	0.910767	0.998156
19.0742	0.932344	1.25001	1.65741	0.996168	0.998928		1.0091	1.14525	0.901925	0.99541
19.1075	0.913478	1.23459	1.57576	0.999149	1.00062		1.00856	1.15174	0.907285	0.997651
19.1408	0.978005	1.23424	1.49802	0.997241	1.00537		1.01258	1.16773	0.904324	0.995105
19.1742	1.19339	1.2408	1.337	1.01582	1.01766		1.00519	1.13439	0.908264	0.993317
19.2075	1.06985	1.2409	1.25312	1.0107	1.01057		1.00389	1.14224	0.895164	0.991207
19.2408	1.1752	1.26328	1.11375	0.999265	1.0047		1.01762	1.17171	0.913327	0.993543
19.2742	0.944746	1.27185	1.46971	0.992204	0.998871		1.00387	1.15686	0.898564	0.990428
19.3075	0.912312	1.2416	1.41801	0.998785	0.988448		1.00475	1.15029	0.902874	0.995284
19.3408	1.27484	1.27506	1.57166	1.00181	1.0054		1.00708	1.14152	0.902369	0.996617
19.3742	1.05937	1.2657	1.62611	1.00452	1.00061		1.00861	1.1245	0.905021	0.997903
19.4075	0.954073	1.24049	1.63407	1.00948	0.997246		1.00032	1.14447	0.903945	0.991497
19.4408	1.6483	1.23021	1.6185	0.986606	0.994765		1.00626	1.16605	0.902392	0.993064
19.4742	1.51129	1.23303	1.60627	1.00069	0.990378		1.0025	1.14514	0.907332	0.998515
19.5075	1.44252	1.24514	1.58723	1.00958	0.996987		1.00812	1.14932	0.903536	0.996396
19.5408	1.6152	1.26152	1.53437	1.02901	1.00717		1.00757	1.14923	0.907124	0.994912
19.5742	1.61517	1.24197	1.44339	1.01457	0.989942		0.997436	1.14859	0.898478	0.992693
19.6075	1.61672	1.24981	1.62293	1.02941	1.00388		0.994895	1.14422	0.890467	0.993221
19.6408	1.59809	1.2208	1.57216	1.0179	0.99333		1.00526	1.1528	0.900627	0.996355
19.6742	1.63001	1.19631	1.52906	0.990182	0.989638		1.0076	1.15578	0.905896	1.00208
19.7075	1.5066	1.21701	1.58043	1.02802	0.99665		1.0101	1.15753	0.905412	0.998108
19.7408	1.64292	1.22504	1.44497	1.02272	0.996325		1.01094	1.16065	0.900515	0.997415
19.7742	1.66076	1.23163	1.48454	1.01982	1.00856		0.999159	1.15369	0.889139	0.995541
19.8075	1.61056	1.27738	1.4872	1.03816	1.01079		1.0049	1.13536	0.902761	0.995548
19.8408	1.57362	1.27101	1.45407	1.03095	1.00295		0.997404	1.16686	0.896696	0.992433
19.8743	1.51976	1.28519	1.52036	1.03633	0.998681		1.00476	1.14809	0.900228	0.993457
19.9077	1.49362	1.2812	1.36136	1.0215	0.9973		0.998368	1.12186	0.898891	0.995553
19.941	1.37914	1.27909	1.31979	1.04487	1.00881		0.996959	1.13405	0.891847	0.992533
19.9743	1.5763	1.26588	1.24574	1.03043	0.997637		0.997988	1.15322	0.89594	0.996848
20.0078	1.60514	1.25296	1.19434	1.02143	0.998433		0.997137	1.15489	0.898086	0.996941
20.0412	1.58726	1.27061	1.42195	1.00896	0.998648		1.00745	1.15193	0.904585	0.998134
20.0745	1.52754	1.27128	1.37405	1.01302	0.977745		1.00177	1.14291	0.889779	0.992252
20.1078	1.50278	1.26849	1.39896	1.00735	0.990929		0.986051	1.13584	0.88412	0.990616
20.1412	1.3875	1.24139	1.4902	1.01227	0.987989		0.996411	1.17881	0.896126	0.997115
20.1745	1.39238	1.26781	1.54104	1.03482	1.00122		1.00339	1.14553	0.896771	0.994131
20.2078	1.2949	1.27416	1.45989	1.03776	1.0053		0.998109	1.16274	0.890319	0.992119
20.2412	1.27142	1.25684	1.50124	1.02085	1.0057		0.991069	1.16489	0.891969	0.992688
20.2745	1.24244	1.29785	1.51625	1.02949	1.00223		0.989442	1.16447	0.886701	0.995898
20.3078	1.19414	1.30041	1.53326	1.02547	0.991568		0.987008	1.13517	0.888421	0.992574
20.3412	1.13242	1.26061	1.5672	1.02129	1.00149		0.990556	1.14004	0.890389	0.990969
