# Supplementary material for: Somatostatin triggers local cAMP and Ca2+ signaling in primary cilia to modulate pancreatic β-cell function
Source: EMBO J. 2025 Feb 12;44(6):1663–91. doi: 10.1038/s44318-025-00383-7 (PMC11914567; doi:10.1038/s44318-025-00383-7)
Supplement: Supplementary file 9 — Source data Fig. 7 [file 44318_2025_383_MOESM9_ESM.zip › Figure 7/7K/time.xlsx]

## Sheet: Sheet1
Time (sec)	R1 W3 Avg
0.337	251.518		Mouse islet
2.337	248.882		Infected with Ad-5HT6-GGECO1
4.337	248.261		Imaged with TIRF microscopy @ 0.5fps
6.337	274.307
8.337	270.345
10.337	270.538
12.337	271.054
14.337	269.457
16.337	268.829
18.337	270.512
20.337	267.644
22.337	268.312
24.337	265.491
26.337	265.898
28.337	268.323
30.337	265.838
32.337	263.574
34.337	265.808
36.337	262.529
38.337	263.622
40.337	264.262
42.337	262.972
44.337	264.044
46.337	262.586
48.337	263.351
50.337	265.82
52.337	264.561
54.337	261.166
56.337	262.382
58.337	266.665
60.337	263.699
62.337	264.076
64.337	265.603
66.337	265.024
68.337	261.936
70.337	262.96
72.337	263.677
74.337	262.449
76.337	265.791
78.337	265.279
80.337	263.17
82.337	263.894
84.337	260.9
86.337	264.327
88.337	262.865
90.337	262.978
92.337	262.156
94.337	262.496
96.337	263.702
98.337	264.398
100.337	262.097
102.337	262.396
104.337	263.455
106.337	263.339
108.337	261.954
110.337	263.012
112.337	263.055
114.337	262.25
116.337	263.501
118.337	264.177
120.337	257.736
122.337	260.862
124.337	262.59
126.337	262.203
128.337	259.565
130.337	262.649
132.337	262.108
134.337	263.117
136.337	263.612
138.337	263.413
140.337	260.693
142.337	263.471
144.337	259.483
146.337	262.958
148.337	260.935
150.337	263.535
152.337	260.923
154.337	264.133
156.337	261.297
158.337	262.015
160.337	264.659
162.337	263.27
164.337	264.872
166.337	263.292
168.337	262.841
170.337	262.556
172.337	262.491
174.337	262.938
176.337	261.262
178.337	261.519
180.337	260.474
182.337	262.029
184.337	261.347
186.337	264.414
188.337	263.342
190.337	262.36
192.337	262.793
194.337	261.271
196.337	262.236
198.337	263.688
200.337	260.766
202.337	262.96
204.337	262.065
206.337	262.885
208.337	262.873
210.337	263.285
212.337	265.374
214.337	262.547
216.337	263.304
218.337	262.393
220.337	263.427
222.337	262.32
224.337	259.728
226.337	262.831
228.337	261.142
230.337	263.01
232.337	263.865
234.337	265.396
236.337	262.098
238.337	261.603
240.337	262.735
242.337	265.053
244.337	265.743
246.337	265.895
248.337	262.221
250.337	263.47
252.337	263.602
254.337	263.355
256.337	263.575
258.337	264.936
260.337	264.499
262.337	262.275
264.337	265.025
266.337	265.07
268.337	267.659
270.337	264.029
272.337	265.4
274.337	264.838
276.337	263.636
278.337	267.497
280.337	266.762
282.337	264.51
284.337	264.218
286.337	262.983
288.337	263.542
290.337	264.855
292.337	264.601
294.337	266.007
296.337	262.932
298.337	267.468
300.337	264.008
302.337	263.078
304.337	264.605
306.337	267.658
308.337	264.753
310.337	263.844
312.337	265.654
314.337	266.441
316.337	261.37
318.337	264.38
320.337	264.385
322.337	263.504
324.337	267.928
326.337	264.935
328.337	264.117
330.337	267.314
332.337	263.921
334.337	264.056
336.337	265.721
338.337	266.221
340.337	265.53
342.337	264.406
344.337	267.097
346.337	265.159
348.337	263.858
350.337	266.105
352.337	265.913
354.337	266.628
356.337	267.142
358.337	265.573
360.337	265.306
362.337	268.139
364.337	267.177
366.337	267.346
368.337	268.406
370.337	267.956
372.337	266.529
374.337	267.657
376.337	266.784
378.337	266.703
380.337	266.508
382.337	269.693
384.337	264.687
386.337	266.549
388.337	268.705
390.337	267.84
392.337	266.495
394.337	266.867
396.337	266.582
398.337	267.717
400.337	266.892
402.337	265.876
404.337	268.539
406.337	267.46
408.337	268.107
410.337	266.539
412.337	268.235
414.337	265.913
416.337	267.07
418.337	267.636
420.337	260.988
422.337	267.461
424.337	265.272
426.337	263.906
428.337	263.342
430.337	267.327
432.337	267.356
434.337	264.291
436.337	268.319
438.337	268.101
440.337	266.72
442.337	262.825
444.337	261.901
446.337	267.033
448.337	266.478
450.337	269.287
452.337	267.676
454.337	271.481
456.337	269.207
458.337	264.23
460.337	267.326
462.337	265.193
464.337	267.32
466.337	266.817
468.337	267.375
470.337	266.343
472.337	265.884
474.337	266.182
476.337	264.698
478.337	266.247
480.337	267.594
482.337	266.059
484.337	265.414
486.337	267.481
488.337	265.593
490.337	265.867
492.337	266.647
494.337	268.815
496.337	268.849
498.337	270.372
500.337	268.181
502.337	266.735
504.337	266.442
506.337	266.602
508.337	273.108
510.337	278.113
512.337	433.291
514.337	396.338
516.337	394.056
518.337	387.336
520.337	383.529
522.337	383.082
524.337	382.9
526.337	374.082
528.337	378.673
530.337	378.18
532.337	375.508
534.337	377.322
536.337	362.797
538.337	382.273
540.337	374.59
542.337	377.348
544.337	377.49
546.337	373.435
548.337	373.948
550.337	367.469
552.337	367.117
554.337	360.602
556.337	361.086
558.337	356.817
560.337	365.859
562.337	371.471
564.337	366.755
566.337	364.453
568.337	364.916
570.337	367.575
572.337	364.053
574.337	362.499
576.337	360.713
578.337	358.181
580.337	357.833
582.337	358.223
584.337	354.899
586.337	355.012
588.337	356.565
590.337	358.492
592.337	359.343
594.337	358.882
596.337	360.935
598.337	358.401
600.337	366.264
602.337	365.381
604.337	359.73
606.337	366.366
608.337	367.317
610.337	364.513
612.337	363.014
614.337	363.252
616.337	359.013
618.337	365.271
620.337	360.294
622.337	361.858
624.337	359.356
626.337	363.767
628.337	362.46
630.337	362.384
632.337	363.122
634.337	363.399
636.337	367.95
638.337	368.584
640.337	365.898
642.337	367.566
644.337	362.051
646.337	367.032
648.337	367.562
650.337	369.516
652.337	370.334
654.337	364.638
656.337	370.125
658.337	362.861
660.337	362.646
662.337	365.025
664.337	358.011
666.337	360.5
668.337	368.723
670.337	366.247
672.337	370.572
674.337	368.67
676.337	369.284
678.337	368.011
680.337	364.228
681.738	+ ghrelin
682.337	361.712
684.337	366.574
686.337	365.734
688.337	370.962
690.337	365.96
692.337	368.609
694.337	369.417
696.337	365.604
698.337	365.875
700.337	365.065
702.337	366.671
704.337	366.112
706.337	361.369
708.337	358.281
710.337	359.88
712.337	359.276
714.337	360.387
716.337	363.769
718.337	359.749
720.337	359.217
722.337	358.835
724.337	357.675
726.337	359.451
728.337	360.243
730.337	356.151
732.337	358.29
734.337	351.899
736.337	355.746
738.337	356.839
740.337	353.402
742.337	359.255
744.337	351.779
746.337	353.959
748.337	356.651
750.337	359.543
752.337	358.28
754.337	353.283
756.337	352.076
758.337	350.712
760.337	350.83
762.337	352.073
764.337	349.834
766.337	352.353
768.337	354.211
770.337	356.478
772.337	358.221
774.337	351.735
776.337	351.053
778.337	354.63
780.337	354.035
782.337	353.565
784.337	356.126
786.337	355.858
788.337	351.299
790.337	351.515
792.337	349.566
794.337	353.242
796.337	355.417
798.337	358.748
800.337	358.491
802.337	358.146
804.337	356.49
806.337	358.631
808.337	359.183
810.337	358.63
812.337	363.837
814.337	353.119
816.337	355.233
818.337	350.685
820.337	351.189
822.337	352.032
824.337	349.488
826.337	351.576
828.337	348.783
830.337	350.397
832.337	355.339
834.337	353.051
836.337	353.276
838.337	362.385
840.337	358.483
842.337	362.231
844.337	358.237
846.337	356.265
848.337	356.721
850.337	355.813
852.337	351.686
854.337	355.44
856.337	351.971
858.337	352.81
860.337	354.297
862.337	356.405
864.337	349.324
866.337	351.915
868.337	350.846
870.337	354.569
872.337	355.52
874.337	357.495
876.337	360.495
878.337	359.279
880.337	361.061
882.337	354.509
884.337	357.077
886.337	355.882
888.337	352.278
890.337	353.18
892.337	353.287
894.337	350.661
896.337	349.56
898.337	350.754
900.337	349.656
902.337	350.385
904.337	348.98
906.337	351.166
908.337	344.55
910.337	350.602
912.337	350.713
914.337	349.831
916.337	350.236
918.337	351.983
920.337	356.072
922.337	354.633
924.337	350.159
926.337	345.876
928.337	350.064
930.337	349.907
932.337	339.378
934.337	348.048
936.337	352.052
938.337	353.47
940.337	353.995
942.337	353.829
944.337	353.857
946.337	353.013
948.337	347.657
950.337	353.093
952.337	354.971
954.337	350.46
956.337	355.718
958.337	351.056
960.337	342.663
962.337	347.003
964.337	343.172
966.337	336.569
968.337	336.314
970.337	333.026
972.337	329.415
974.337	327.757
976.337	324.978
978.337	324.245
980.337	324.742
982.337	326.733
984.337	322.592
986.337	321.939
988.337	326.829
990.337	316.481
992.337	312.003
994.337	316.301
996.337	314.208
998.337	312.36
1000.34	307.626
1002.34	306.51
1004.34	308.872
1006.34	307.78
1008.34	303.016
1010.34	303.55
1012.34	300.792
1014.34	303.235
1016.34	293.146
1018.34	293.49
1020.34	279.374
1022.34	267.721
1024.34	259.433
1026.34	261.343
1028.34	261.061
1030.34	258.435
1032.34	268.495
1034.34	264.031
1036.34	264.542
1038.34	265.891
1040.34	265.875
1042.34	265.873
1044.34	263.612
1046.34	263.574
1048.34	264.975
1050.34	266.583
1052.34	262.808
1054.34	263.849
1056.34	265.243
1058.34	266.176
1060.34	266.096
1062.34	265.565
1064.34	262.053
1066.34	267.867
1068.34	264.06
1070.34	264.092
1072.34	264.135
1074.34	264.612
1076.34	263.966
1078.34	263.334
1080.34	265.189
1082.34	263.751
1084.34	261.803
1086.34	263.113
1088.34	264.434
1090.34	261.077
1092.34	260.239
1094.34	264.215
1096.34	260.981
1098.34	259.72
1100.34	260.86
1102.34	261.797
1104.36	259.934
1106.36	259.321
1110.71	264.759
1113.24	264.239
1115.24	261.519
1117.24	263.695
1119.24	263.99
1121.24	264.033
1123.24	260.795
1125.24	259.912
1127.24	263.451
1129.24	262.863
1131.24	259.851
1133.24	261.838
1135.24	262.559
1137.24	258.049
1139.24	259.485
1141.24	259.734
1143.24	260.072
1145.24	259.992
1147.24	259.325
1149.24	259.78
1151.24	258.586
1153.24	257.983
1155.24	259.198
1157.24	260.707
1159.24	259.337
1161.24	257.649
1163.24	257.63
1165.24	259.584
1167.24	256.757
1169.24	256.832
1171.24	256.759
1173.24	255.146
1175.24	255.549
1177.24	256.181
1179.24	253.66
1181.24	253.354
1183.24	255.978
1185.24	252.48
1187.24	251.774
1189.24	254.875
1191.24	254.821
1193.24	253.63
1195.24	253.708
1197.24	255.276
1199.24	252.379
1201.24	253.284
1203.24	255.101
1205.24	254.851
1207.24	254.934
1209.24	253.599
1211.24	249.588
1213.24	252.513
1215.24	252.909
1217.24	251.325
1219.24	252.338
1221.24	250.555
1223.24	252.966
1225.24	250.329
1227.24	252.265
1229.24	251.277
1231.24	251.653
1233.24	251.725
1235.24	253.686
1237.24	253.389
1239.24	250.872
1241.24	250.624
1243.24	249.747
1245.24	251.68
1247.24	249.188
1249.24	251.358
1251.24	251.129
1253.24	249.207
1255.24	250.195
1257.24	249.605
1259.24	248.912
1261.24	249.72
1263.24	252.741
1265.24	251.178
1267.24	250.68
1269.24	247.288
1271.24	247.499
1273.24	249.506
1275.24	247.108
1277.24	247.206
1279.24	249.437
1281.24	249.72
1283.24	252.388
1285.24	248.998
1287.24	250.674
1289.24	249.081
1291.24	246.702
1293.24	248.287
1295.24	248.281
1297.24	250.235
1299.24	248.531
1299.72	+SST
1301.24	245.811
1303.24	246.949
1305.24	248.86
1307.24	247.837
1309.24	248.367
1311.24	246.815
1313.24	247.071
1315.24	249.638
1317.24	246.71
1319.24	248.747
1321.24	247.613
1323.24	246.28
1325.24	245.951
1327.24	247.53
1329.24	245.571
1331.24	246.021
1333.24	245.973
1335.24	251.545
1337.24	242.973
1339.24	246.28
1341.24	246.553
1343.24	247.328
1345.24	245.162
1347.24	246.304
1349.24	245.083
1351.24	243.695
1353.24	243.647
1355.24	246.96
1357.24	244.825
1359.24	245.963
1361.24	244.603
1363.24	245.226
1365.24	244.407
1367.24	245.906
1369.24	245.354
1371.24	246.523
1373.24	245.753
1375.24	246.65
1377.24	246.399
1379.24	245.49
1381.24	242.903
1383.24	244.851
1385.24	245.095
1387.24	242.24
1389.24	241.919
1391.24	243.388
1393.24	246.173
1395.24	242.357
1397.24	244.243
1399.24	243.827
1401.24	243.128
1403.24	247.106
1405.24	243.889
1407.24	244.231
1409.24	243.843
1411.24	244.996
1413.24	241.363
1415.24	245.348
1417.24	243.357
1419.24	243.311
1421.24	243.551
1423.24	242.863
1425.24	242.039
1427.24	239.024
1429.24	241.629
1431.24	240.887
1433.24	240.823
1435.24	240.339
1437.24	242.885
1439.24	239.487
1441.24	238.92
1443.24	241.713
1445.24	244.253
1447.24	247.588
1449.24	244.44
1451.24	243.725
1453.24	242.735
1455.24	242.919
1457.24	244.622
1459.24	242.622
1461.24	242.497
1463.24	244.653
1465.24	243.612
1467.24	242.805
1469.24	245.312
1471.24	242.273
1473.24	244.159
1475.24	242.598
1477.24	242.771
1479.24	242.792
1481.24	243.577
1483.24	241.907
1485.24	243.504
1487.24	241.987
1489.24	243.259
1491.24	244.703
1493.24	241.479
1495.24	245.516
1497.24	243.16
1499.24	243.91
1501.24	241.77
1503.24	242.242
1505.24	243.274
1507.24	243.053
1509.24	241.356
1511.24	243.198
1513.24	242.521
1515.24	243.027
1517.24	242.944
1519.24	242.833
1521.24	243.908
1523.24	241.994
1525.24	242.782
1527.24	242.65
1529.24	241.401
1531.24	246.47
1533.24	246.3
1535.24	269.822
1537.24	270.238
1539.24	268.991
1541.24	272.552
1543.24	270.072
1545.24	273.549
1547.24	273.648
1549.24	271.791
1551.24	269.875
1553.24	268.779
1555.24	270.205
1557.24	272.567
1559.24	270.247
1561.24	271.625
1563.24	266.706
1565.24	267.29
1567.24	265.029
1569.24	269.128
1571.24	266.282
1573.24	269.242
1575.24	268.443
1577.24	269.007
1579.24	268.519
1581.24	267.025
1583.24	268.101
1585.24	267.676
1587.24	266.687
1589.24	267.228
1591.24	266.505
1593.24	269.357
1595.24	267.889
1597.24	267.803
1599.24	267.187
1601.24	266.398
1603.24	267.845
1605.24	267.709
1607.24	265.975
1609.24	263.796
1611.24	266.363
1613.24	266.631
1615.24	267.013
1617.24	264.954
1619.24	265.569
1621.24	269.57
1623.24	267.712
1625.24	265.197
1627.24	266
1629.24	265.946
1631.24	262.02
1633.24	266.017
1635.24	266.229
1637.24	266.709
1639.24	266.237
1641.24	264.866
1643.24	265.508
1645.24	266.584
1647.24	264.81
1649.24	266.111
1651.24	265.183
1653.24	266.278
1655.24	265.314
1657.24	265.221
1659.24	267.187
1661.24	267.272
1663.24	269.699
1665.24	268.468
1667.24	265.581
1669.24	264.915
1671.24	264.559
1673.24	267.104
1675.24	266.911
1677.24	267.577
1679.24	268.023
1681.24	266.054
1683.24	266.778
1685.24	263.447
1687.24	265.769
1689.24	264.407
1691.24	266.209
1693.24	266.221
1695.24	268.288
1697.24	265.852
1699.24	266.163
1701.24	265.02
1703.24	266.2
1705.24	264.875
1707.24	266.848
1709.24	264.259
1711.24	265.193
1713.24	266.141
1715.24	267.857
1717.24	266.985
1719.24	262.856
1721.24	265.459
1723.24	264.35
1725.24	267.458
1727.24	264.474
1729.24	265.565
1731.24	267.37
1733.24	267.13
1735.24	264.616
1737.24	266.411
1739.24	266.321
1741.24	267.747
1743.24	265.624
1745.24	267.995
1747.24	267.212
1749.24	267.388
1751.24	265.966
1753.24	265.302
1755.24	265.157
1757.24	263.388
1759.24	264.963
1761.24	263.762
1763.24	266.375
1765.24	263.897
1767.24	265.895
1769.24	266.481
1771.24	264.749
1773.24	263.848
1775.24	264.713
1777.24	264.623
1779.24	266.161
1781.24	263.303
1783.24	265.473
1785.24	264.144
1787.24	264.32
1789.24	264.31
1791.24	264.065
1793.24	264.001
1795.24	266.505
1797.24	264.63
1799.24	264.352
1801.24	267.241
1803.24	263.902
1805.24	264.644
1807.24	265.357
1809.24	264.427
1811.24	263.661
1813.24	266.909
1815.24	265.019
1817.24	261.399
1819.24	265.911
1821.24	265.061
1823.24	263.425
1825.24	263.188
1827.24	267.47
1829.24	266.273
1831.24	264.728
1833.24	261.901
1835.24	263.216
1837.24	263.815
1839.24	262.911
1841.24	265.168
1843.24	263.887
1845.24	264.156
1847.24	264.236
1849.24	264.671
1851.24	266.19
1853.24	263.613
1855.24	264.666
1857.24	262.288
1859.24	263.424
1861.24	264.487
1863.24	264.28
1865.24	260.671
1867.24	266.607
1869.24	264.68
1871.24	263.844
1873.24	261.543
1875.24	265.48
1877.24	265.866
1879.24	263.431
1881.24	266.445
1883.24	264.339
1885.24	263.661
1887.24	265.4
1889.24	264.619
1891.24	262.943
1893.24	265.014
1895.24	264.186
1897.24	263.189
1899.24	265.156
1901.24	263.389
1903.24	263.297
1905.24	263.248
1907.24	262.992
1909.24	261.936
1911.24	260.942
1913.24	264.251
1915.24	263.291
1917.24	262.384
1919.24	261.205
1921.24	265.15
1923.24	263.293
1925.24	261.684
1927.24	264.047
1929.24	261.903
1931.24	263.831
1933.24	263.128
1935.24	263.331
1937.24	262.21
1939.24	262.8
1941.24	261.746
1943.24	260.484
1945.24	260.461
1947.24	262.51
1949.24	263.05
1951.24	261.79
1953.24	262.775
1955.24	266.245
1957.24	264.08
1959.24	260.957
1961.24	263.094
1963.24	262.647
1965.24	262.923
1967.24	262.79
1969.24	263.625
1971.24	261.06
1973.24	260.04
1975.24	263.941
1977.24	261.041
1979.24	261.776
1981.24	263.79
1983.24	264.605
1985.24	263.836
1987.24	263.28
1989.24	260.424
1991.24	263.012
1993.24	264.088
1995.24	264.007
1997.24	263.767
1999.24	262.367
2001.24	263.565
2003.24	263.811
2005.24	264.403
2007.24	262.831
2009.24	266.103
2011.24	262.103
2013.24	264.015
2015.24	262.535
2017.24	262.966
2019.24	262.016
2021.24	262.047
2023.24	262.908
2025.24	262.553
2027.24	265.429
2029.24	265.22
2031.24	262.174
2033.24	260.684
2035.24	264.507
2037.24	262.937
2039.24	262.813
2041.24	262.351
2043.24	264.561
2045.24	264.204
2047.24	262.435
2049.24	259.082
2051.24	262.089
2053.24	265.043
2055.24	262.254
2057.24	264.16
2059.24	262.36
2061.24	263.571
2063.24	263.95
2065.24	262.365
2067.24	258.73
2069.24	261.867
2071.24	261.33
2073.24	262.573
2075.24	260.427
2077.24	261.684
2079.24	260.679
2081.24	262.708
2083.24	261.545
2085.24	260.596
2087.24	260.686
2089.24	262.306
2091.24	262.284
2093.24	261.871
2095.24	261.287
2097.24	261.596
2099.24	261.153
2101.24	261.186
2103.24	259.509
2105.24	258.517
2107.24	260.554
2109.24	258.627
2111.24	257.788
2113.24	260.286
2115.24	258.898
2117.24	257.787
2119.24	259.185
2121.24	262.413
2123.24	257.817
2125.24	259.65
2127.24	262.8
2129.24	259.664
2131.24	261.642
2133.24	259.804
2135.24	257.462
2137.24	259.138
2139.24	261.18
2141.24	260.404
2143.24	259.661
2145.24	260.486
2147.24	259.821
2149.24	259.89
2151.24	260.704
2153.24	257.938
2155.24	260.126
2157.24	260.422
2159.24	260.815
2161.24	262.029
2163.24	258.955
2165.24	258.43
2167.24	258.264
2169.24	258.255
2171.24	260.511
2173.24	259.585
2175.24	258.365
2177.24	257.545
2179.24	259.889
