# Supplementary material for: Somatostatin triggers local cAMP and Ca2+ signaling in primary cilia to modulate pancreatic β-cell function
Source: EMBO J. 2025 Feb 12;44(6):1663–91. doi: 10.1038/s44318-025-00383-7 (PMC11914567; doi:10.1038/s44318-025-00383-7)
Supplement: Supplementary file 9 — Source data Fig. 7 [file 44318_2025_383_MOESM9_ESM.zip › Figure 7/7A/Fig7A.xlsx]

## Sheet: Sheet1
									cilia							soma
0.0405	1.00202	1.00317	1.01647	0.996604	0.997048	1.01274	1.00391	1.00637	1.00272	1.00371	1.00987	1.02422	1.00595	1.02258	1.02558	1.03173	1.02203	1.01468	1.01093	1.02806
0.073833	0.997982	0.996829	0.983532	1.0034	1.00295	0.987264	0.99609	0.99363	0.997282	0.996295	0.990126	0.991758	0.998652	0.993254	0.994683	0.993897	0.995971	0.996712	0.998045	0.992743
0.107167	1.00346	1.00067	0.972309	0.991395	1.00067	1.00077	0.987138	0.977645	0.997007	0.999831	0.996138	0.984021	0.995397	0.984167	0.979735	0.97437	0.982003	0.98861	0.991022	0.979195
0.1405	0.986816	0.983202	0.940782	0.960202	0.969432	0.993275	0.966386	0.971058	0.986514	0.988233	0.973507	0.948827	0.961992	0.961602	0.950127	0.944428	0.953008	0.967508	0.971833	0.957584
0.173833	0.976781	0.990315	0.930949	0.986823	0.994423	0.987769	0.982439	0.973838	0.975732	0.991039	0.964587	0.947965	0.974304	0.950224	0.950826	0.937475	0.949584	0.975759	0.983677	0.9552
0.207167	0.979711	0.973968	0.921161	0.987358	0.994201	0.995023	0.965319	0.969945	0.982898	0.995981	0.964493	0.942781	0.970114	0.934826	0.943459	0.934027	0.941036	0.962142	0.982208	0.943157
0.2405	1.01454	0.994955	1.05707	0.976584	0.995782	1.01142	0.950633	0.992622	0.981455	0.991191	0.966342	0.943066	0.960848	0.948139	0.944435	0.930787	0.945068	0.972963	0.98032	0.95499
0.273833	1.01467	0.984116	0.938902	0.978608	0.988275	1.02419	0.953137	0.983386	0.976009	1.00839	0.968671	0.940288	0.964538	0.953123	0.952331	0.945738	0.945	0.972632	0.998491	0.953362
0.307167	1.01835	0.995104	0.93279	0.990095	0.998129	1.00605	0.946336	0.983919	0.964087	1.00813	0.962233	0.93973	0.96615	0.953946	0.945972	0.937359	0.942045	0.975219	0.99539	0.953372
0.3405	0.995605	0.982831	0.920797	0.990334	0.986485	0.994897	0.95142	0.982095	0.975125	0.980323	0.956279	0.931621	0.958673	0.938976	0.930733	0.937368	0.931004	0.962312	0.982023	0.934189
0.373833	0.994581	0.989692	0.919274	0.972965	0.995703	0.995461	0.964962	0.979432	0.979016	0.988144	0.946053	0.926144	0.943074	0.939192	0.932276	0.931872	0.924871	0.967684	0.98347	0.932841
0.407167	0.998584	0.970907	0.947044	0.955682	0.982971	0.980919	0.963389	0.962638	1.00401	0.988946	0.962178	0.915418	0.950745	0.93067	0.929367	0.908452	0.917764	0.961867	0.973199	0.92822
0.4405	0.992446	0.975483	0.898034	0.981427	0.984623	0.98968	0.950643	0.962115	0.983992	0.983266	0.937843	0.913793	0.927863	0.929514	0.927301	0.907347	0.911042	0.948668	0.978236	0.919851
0.473833	0.9977	0.975681	0.912216	0.987277	0.988509	1.00659	0.973713	0.970686	0.987457	0.998349	0.943076	0.919077	0.948585	0.947569	0.934013	0.914499	0.925576	0.963342	0.982872	0.9279
0.507167	0.980223	0.995163	0.940648	0.959168	0.982112	1.00021	0.973834	0.968567	0.970224	0.989279	0.943296	0.912712	0.939658	0.942901	0.930311	0.901858	0.91474	0.95399	0.970701	0.929881
0.5405	1.00389	0.989432	0.907192	0.991421	0.986995	0.997814	0.955651	0.95578	0.983338	0.983062	0.94648	0.914694	0.954322	0.929605	0.92768	0.912412	0.910824	0.952664	0.972845	0.91152
0.573833	0.997002	0.988822	0.925501	0.967431	0.979167	0.985771	0.973752	0.968582	1.10151	0.975048	0.943761	0.916006	0.941882	0.963344	0.917258	0.912318	0.913135	0.951244	0.968085	0.927706
0.607167	0.978654	0.993038	0.917014	0.969346	0.983577	0.998883	0.977868	0.980187	0.957493	0.993045	0.950412	0.915443	0.935066	0.944988	0.923568	0.916727	0.915744	0.945222	0.972187	0.91878
0.6405	0.978301	0.980244	0.903204	0.965942	0.98009	1.00357	0.961624	0.962775	0.990544	0.983717	0.936623	0.910405	0.941544	0.952279	0.917863	0.912147	0.910175	0.947242	0.971164	0.916043
0.673833	0.969074	0.973038	0.905625	0.966567	0.987204	0.978573	0.97594	0.959901	0.948951	0.974718	0.953376	0.911127	0.949198	0.958768	0.913802	0.909804	0.906295	0.956076	0.969537	0.922812
0.707167	0.975004	0.977663	0.91961	0.967185	0.989511	0.999474	0.975902	0.96759	0.973172	0.998527	0.949237	0.913394	0.962734	0.974409	0.921943	0.9177	0.915672	0.958564	0.984803	0.93198
0.7405	0.986507	0.983909	0.918369	0.954457	0.989952	0.985409	0.974965	0.966669	0.966942	0.992975	0.939782	0.910497	0.948988	0.981641	0.929556	0.920947	0.914378	0.963402	0.975636	0.943004
0.773833	0.983432	0.97114	0.916322	0.953455	0.973932	1.006	0.957995	0.968611	0.956968	0.988831	0.939113	0.904908	0.939771	0.944757	0.922408	0.917694	0.909415	0.951013	0.97081	0.92741
0.807167	1.00107	0.975526	0.890888	0.958191	0.978099	0.993801	0.968766	0.968216	0.977036	0.981627	0.949972	0.899007	0.932858	0.933578	0.918907	0.910533	0.907425	0.957199	0.984945	0.929628
0.8405	0.986159	0.987976	0.902605	0.974423	0.98745	0.981563	0.959477	0.982652	0.969843	0.979195	0.960355	0.910556	0.9399	0.939417	0.92358	0.927973	0.911128	0.958366	0.978993	0.932123
0.873833	0.9883	0.982958	0.9645	0.968614	0.969697	0.98921	0.941028	0.974556	0.968231	0.980407	0.950613	0.91478	0.948521	0.948273	0.923291	0.918134	0.912589	0.955609	0.983367	0.931013
0.907167	0.994852	0.985485	0.942267	0.960522	0.982193	0.994229	0.95933	0.973611	0.978588	0.991914	0.947718	0.917983	0.944799	0.946827	0.929612	0.924516	0.918749	0.959401	0.986065	0.939063
0.9405	0.980694	0.964808	0.90369	0.976555	0.964955	0.95747	0.961487	0.963918	0.983482	0.989016	0.965334	0.908256	0.945314	0.94074	0.913045	0.904101	0.905977	0.953192	0.979798	0.933555
0.973833	0.972085	0.977632	0.901034	0.951514	0.976486	1.0046	0.961917	0.974746	0.973796	0.982548	0.938099	0.909894	0.932053	0.930654	0.924198	0.93486	0.906925	0.956775	0.980543	0.926877
1.00717	0.985239	0.985008	0.88988	0.951811	0.96967	0.96637	0.95812	0.975427	0.985163	0.989525	0.953347	0.905186	0.942865	0.933633	0.918718	0.907454	0.90636	0.953247	0.981931	0.93098
1.0405	0.980179	0.964281	0.967666	0.961123	0.972453	0.975614	0.97062	0.972634	0.961082	0.989332	0.989324	0.916153	0.934292	0.932278	0.913058	0.899728	0.912971	0.947496	0.980962	0.926672
1.07383	0.96872	0.971344	0.922766	0.954969	0.970436	0.982301	0.967903	0.966505	0.967969	0.980694	0.962419	0.897541	0.91842	0.935278	0.912756	0.908976	0.900543	0.945536	0.97568	0.925435
1.10717	0.962018	0.96662	0.902845	0.958851	0.981913	0.981006	0.97034	0.979791	0.952337	0.991331	0.960427	0.908574	0.931891	0.915884	0.915331	0.89178	0.908574	0.947441	0.97908	0.942809
1.1405	0.967609	0.964098	0.914898	0.947563	0.974371	0.973554	0.979167	0.959069	0.978447	0.981073	0.945668	0.908117	0.933261	0.904125	0.922099	0.892152	0.90578	0.939196	0.983312	0.929685
1.17383	0.972691	0.979556	0.934478	0.989844	0.975301	0.981907	0.984169	0.974099	0.980541	0.995974	0.969039	0.915542	0.95603	0.913867	0.918315	0.898227	0.921272	0.954673	0.982088	0.941648
1.20717	0.972641	0.97425	0.905575	0.993358	0.971657	0.989565	0.986427	0.990608	0.973026	0.992821	0.955996	0.906009	0.936516	0.913351	0.91875	0.896247	0.90671	0.946571	0.978617	0.937411
1.2405	0.983569	0.981415	0.905795	0.968959	0.961555	0.969878	0.981197	0.986598	0.990903	0.984783	0.952738	0.910856	0.944315	0.923196	0.920922	0.901925	0.909313	0.957397	0.987507	0.936502
1.27383	0.978608	0.988927	0.924445	0.970383	0.978399	1.00849	0.977756	0.980276	1.15465	0.995116	0.954455	0.920364	0.949149	0.948907	0.933402	0.978294	0.921621	0.959015	0.985249	0.931327
1.30717	0.992046	0.97881	0.907834	0.949672	0.98193	0.995896	0.976918	0.991915	1.11512	1.0047	0.954327	0.918891	0.938562	0.927406	0.924871	0.944367	0.915746	0.95683	0.993785	0.938153
1.3405	0.966248	0.980222	0.907668	0.964439	0.968917	1.00807	0.976087	0.978922	1.09319	0.992003	0.94679	0.914443	0.949149	0.936057	0.92637	0.900647	0.915202	0.949395	0.985293	0.940329
1.37383	0.971064	0.97061	0.904038	0.960187	0.967336	0.98291	0.978811	0.982135	1.07692	0.982003	0.948315	0.912739	0.936161	0.926498	0.923385	0.889632	0.907724	0.945965	0.981397	0.933004
1.40717	0.982145	0.980984	0.903701	0.943742	0.97293	0.999238	0.973984	0.995935	1.076	0.978915	0.950713	0.918069	0.91386	0.933605	0.92059	0.89366	0.91631	0.945624	0.991272	0.931918
1.4405	0.977326	0.988723	0.912019	0.970367	0.979564	0.98472	0.983943	0.998543	1.07166	0.987319	0.959699	0.92509	0.955643	1.01905	0.935096	0.901526	0.924633	0.956131	0.985625	0.949298
1.47383	0.982405	0.980789	0.927554	0.950136	0.966657	0.989193	0.98888	0.99155	1.08283	1.00739	0.956137	0.921557	0.952952	0.995001	0.932182	0.900513	0.923035	0.955653	0.994367	0.953576
1.50717	0.975656	0.991966	0.917867	0.961906	0.964689	0.985179	0.986692	1.0003	1.06205	1.00614	0.967392	0.92474	0.933632	1.00851	0.932622	0.906566	0.918534	0.934319	0.991565	0.943261
1.5405	0.980363	0.965282	0.916444	0.953028	0.967907	0.974668	0.988342	0.991933	1.06093	0.998886	0.962777	0.913627	0.940931	0.950155	0.930879	0.900687	0.916969	0.943924	0.991397	0.94526
1.57383	0.974238	0.971871	0.918606	0.965813	0.963574	0.977035	0.996724	0.998596	1.05557	1.01267	0.965844	0.920223	0.950374	0.945757	0.922989	0.893248	0.915404	0.954651	0.991391	0.948645
1.60717	0.966289	0.976644	0.91501	0.957617	0.974257	0.982569	0.990613	1.00395	1.03788	1.00933	0.967703	0.908502	0.947361	0.949455	0.923416	0.893177	0.909733	0.949004	0.981114	0.944856
1.6405	0.969525	0.967072	0.925134	0.970883	0.968326	0.991921	0.994044	0.982079	1.03687	0.999622	0.960933	0.917261	0.942124	0.930379	0.925236	0.885504	0.91584	0.936752	0.987289	0.944736
1.67383	0.963296	0.977022	0.918834	0.965154	0.977746	0.984894	1.00933	0.996365	1.03239	1.00465	0.957631	0.913208	0.953146	0.952203	0.919468	0.888344	0.916893	0.953121	0.983508	0.941376
1.70717	0.975084	0.99546	0.926941	0.96975	0.971945	0.989857	1.00851	0.995188	1.01339	1.00728	0.972983	0.916458	0.948924	0.971333	0.935506	0.896848	0.917148	0.958982	1.00524	0.942928
1.7405	0.964827	0.965269	0.932603	0.970966	0.979096	1.00333	1.01106	0.989866	1.00244	1.01607	0.98186	0.923433	0.940609	0.980479	0.923624	0.888149	0.925775	0.958124	0.992703	0.956438
1.77383	0.969079	0.962518	0.922786	0.967883	0.971707	0.977487	1.02609	0.986854	1.02717	1.0003	0.967427	0.917896	0.962911	0.94581	0.928214	0.89189	0.918524	0.950209	0.997109	0.948835
1.80717	0.947355	0.959789	0.926594	0.976291	0.971901	0.991455	1.03117	0.981042	1.01389	1.00211	0.976112	0.913713	0.945588	0.942735	0.920961	0.897556	0.914166	0.944243	0.983671	0.944979
1.8405	0.945088	0.957804	0.934365	0.958418	0.969274	0.984608	1.00381	0.978497	0.995487	0.996581	0.960921	0.908044	0.940432	0.952552	0.918309	0.891936	0.914166	0.942129	0.985657	0.941738
1.87383	0.964528	0.947956	1.02558	0.982716	0.968816	0.979662	1.02501	0.97685	1.0004	1.00432	0.962109	0.915257	0.945073	0.991098	0.920305	0.897489	0.912743	0.949262	0.986968	0.948107
1.90717	0.957612	0.963847	1.34682	0.955241	0.957926	1.00393	1.01439	0.984072	1.00985	1.00484	0.971654	0.910392	0.948118	0.992443	0.922768	0.899817	0.91377	0.943764	0.982181	0.958974
1.9405	0.955156	0.968655	1.16397	0.997712	0.96467	0.972346	1.00358	0.983505	0.983197	1.00888	0.961868	0.902707	0.954435	0.948031	0.920438	0.899811	0.911069	0.947782	0.989226	0.940844
1.97383	0.958488	0.965929	1.04997	0.967619	0.964524	1.05103	1.02176	0.976143	0.983927	1.00498	0.964752	0.912699	0.945637	0.932654	0.92217	0.886272	0.911562	0.941893	0.987023	0.9437
2.00717	0.95638	0.964358	1.02187	0.970225	0.962971	1.25971	1.0038	0.973693	0.982677	0.99068	0.956821	0.903807	0.939159	0.946574	0.918802	0.894917	0.906486	0.939685	0.989074	0.938887
2.0405	0.94773	0.969395	1.02125	0.96215	0.962417	1.5931	1.01807	0.996729	0.996079	0.996521	0.96544	0.905332	0.947715	0.909152	0.927528	0.909383	0.90682	0.94995	0.990118	0.942314
2.07383	0.954209	0.967032	0.998309	0.983467	0.968813	2.02107	1.01546	0.990954	0.999468	0.998035	0.962375	0.904675	0.949778	0.905738	0.929215	0.910615	0.911568	0.941084	0.982475	0.942847
2.10717	0.958622	0.963826	1.02801	0.967191	0.954712	1.95769	1.01105	0.999562	0.990591	0.999233	0.965003	0.918427	0.947313	0.905942	0.916622	0.902602	0.91696	0.945129	0.996837	0.937182
2.1405	0.941	0.953343	0.984773	0.980025	0.948493	1.8689	1.01426	0.975089	0.988707	0.982953	0.952845	0.893569	0.934437	0.937268	0.910211	0.892793	0.898918	0.937209	0.972682	0.933455
2.17383	0.930842	0.949374	0.974681	0.963223	0.954129	1.8196	1.01545	0.973334	0.988754	0.976755	0.958179	0.900864	0.944879	0.959322	0.917882	0.889101	0.903948	0.938287	0.973716	0.928971
2.20717	0.937528	0.966226	0.971396	0.960571	0.945132	1.78314	1.01897	0.990545	1.00442	1.0076	0.954285	0.899153	0.948086	0.921267	0.917616	0.904668	0.909233	0.945294	0.988225	0.936821
2.2405	0.947484	0.943123	0.954288	0.974222	0.948682	1.7324	1.01406	0.997424	0.993873	0.992739	0.976308	0.918122	0.946217	0.901974	0.919097	0.909163	0.914788	0.950738	0.981588	0.947403
2.27383	0.923635	0.947835	0.958607	0.961887	0.945895	1.70127	1.02184	0.991461	0.995198	0.992927	0.953826	0.91801	0.942172	0.915803	0.919915	0.903393	0.918213	0.941579	0.99638	0.934912
2.30717	0.931064	0.941927	0.950546	0.975124	0.9485	1.78865	1.01792	0.983394	0.990836	0.98418	0.960653	0.915934	0.942607	0.897765	0.922674	0.900946	0.914888	0.941904	0.990559	0.941738
2.3405	0.935645	0.947875	0.938605	1.00161	0.938504	1.76987	1.02291	0.983307	0.980096	0.996003	0.966283	0.917911	0.95226	0.904829	0.92137	0.900073	0.919032	0.938034	0.985151	0.952415
2.37383	0.927346	0.949046	0.971271	0.996919	0.951433	1.81531	1.02951	0.997682	1.02611	0.993951	0.976332	0.909874	0.961299	0.898459	0.924014	0.896494	0.914047	0.950677	0.993295	0.948198
2.40717	0.931828	0.949096	1.06349	1.00448	0.942473	1.74223	1.02906	0.995515	1.00423	0.977813	0.977548	0.911193	0.963314	0.899738	0.923851	0.896122	0.914174	0.942608	0.994966	0.946727
2.4405	0.919553	0.93768	0.957114	0.958479	0.919549	1.7456	1.01784	0.990067	0.99774	0.984069	0.959629	0.898828	0.940045	0.884602	0.906011	0.878413	0.902803	0.931138	0.979319	0.929933
2.47383	0.927025	0.949805	0.94046	0.973548	0.935051	1.72759	1.0351	0.991413	0.993807	0.973563	0.961947	0.914277	0.945202	0.902878	0.924462	0.882441	0.911536	0.936554	0.994264	0.944732
2.50717	0.909285	0.939765	0.942369	0.975103	0.931132	1.68846	1.03632	0.982713	1.00182	0.970636	0.961722	0.90683	0.952372	0.888382	0.913997	0.88184	0.904665	0.941826	0.982654	0.942694
2.5405	0.904543	0.927244	0.953209	0.966732	0.929676	1.6505	1.0415	0.978484	1.00803	0.969493	0.97058	0.897317	0.956207	0.881903	0.91132	0.887289	0.906232	0.939966	0.989656	0.939034
2.57383	0.922064	0.930806	0.960357	0.99183	0.936012	1.67955	1.04248	0.988578	1.00577	0.975665	0.99135	0.908872	0.973208	0.906782	0.932472	0.895207	0.912099	0.954007	1.00262	0.952454
2.60717	0.923562	0.939468	0.962766	0.971895	0.943851	1.70386	1.03295	0.989821	0.991623	0.988356	0.96661	0.909204	0.946362	0.897792	0.916709	0.884372	0.911618	0.936482	0.985151	0.9432
2.6405	0.90031	0.919834	0.931723	0.995532	0.930494	1.59089	1.03852	0.987789	1.00384	0.986258	0.970816	0.903727	0.949327	0.888339	0.927862	0.880625	0.9081	0.940869	0.984602	0.943794
2.67383	0.894645	0.920618	0.921818	0.963854	0.929627	1.59353	1.02784	0.977885	0.988059	0.976622	0.962062	0.903038	0.940899	0.873327	0.913959	0.874419	0.903319	0.938122	0.978786	0.939958
2.70717	0.916889	0.923641	0.940034	0.993965	0.944583	1.71499	1.03599	0.99878	1.0176	0.98715	0.985207	0.924261	0.953162	0.893769	0.941275	0.897108	0.922072	0.939036	1.00173	0.954947
2.7405	0.923775	0.936358	0.935747	0.960084	0.943645	1.72687	1.03767	0.990901	0.990284	0.987247	0.975277	0.908998	0.95002	0.888613	0.924059	0.891731	0.913272	0.944644	0.989324	0.94953
2.77383	0.914359	0.921758	0.920728	0.978992	0.926941	1.69993	1.03534	0.986419	0.998703	0.984079	0.975793	0.918295	0.946861	0.895566	0.923636	0.888461	0.917253	0.943483	0.989025	0.948416
2.80717	0.914868	0.924103	0.957561	0.969496	0.930265	1.8115	1.03452	0.995	1.00944	0.981943	0.972032	0.912235	0.939449	0.900238	0.919387	0.886569	0.912933	0.9423	0.99594	0.93851
2.8405	0.900554	0.945295	0.915257	0.966427	0.933306	1.76758	1.03509	0.97978	0.971452	0.976832	0.965628	0.904344	0.949246	0.877527	0.905149	0.889418	0.906401	0.934853	0.983024	0.938801
2.87383	0.910016	0.920373	0.913331	0.977124	0.931828	1.73773	1.04071	0.987411	1.00411	0.9716	0.964024	0.915033	0.95943	0.882877	0.922888	0.885983	0.915954	0.948547	0.99094	0.948731
2.90717	0.907971	0.923582	0.927015	0.95783	0.930861	1.77605	1.03389	0.985688	1.00848	0.978568	0.960574	0.906552	0.950906	0.884258	0.9238	0.897425	0.908545	0.94459	0.994128	0.9425
2.9405	0.913945	0.92607	0.929222	0.999251	0.938656	1.75669	1.05037	0.995146	0.988853	0.98674	0.979105	0.912553	0.968696	0.889645	0.927843	0.894871	0.915219	0.953655	0.995004	0.95796
2.97383	0.909586	0.921042	0.925774	0.987173	0.945262	1.77809	1.03989	0.981076	0.99174	0.967471	0.967946	0.91293	0.946426	0.884801	0.919606	0.898279	0.915848	0.938144	0.996146	0.947678
3.00717	0.917773	0.923585	0.920621	0.975362	0.942507	1.78008	1.04211	0.979168	1.01032	0.98066	0.967917	0.915656	0.949278	0.892598	0.923083	0.890395	0.912117	0.941551	0.988987	0.953433
3.0405	0.901526	0.904011	0.908667	0.974927	0.933796	1.75813	1.03619	0.982451	0.975506	0.974643	0.951618	0.903575	0.937257	0.889496	0.917207	0.893965	0.905023	0.93089	0.989172	0.944761
3.07383	0.903221	0.913666	0.913872	0.972191	0.921738	1.71194	1.04163	0.975886	1.01573	0.971919	0.954728	0.896189	0.931118	0.880565	0.913423	0.885684	0.903915	0.942603	0.977866	0.938963
3.10717	0.903018	0.901145	0.914814	0.973975	0.932656	1.64981	1.02653	0.977367	1.00972	0.981097	0.954971	0.905704	0.946007	0.879419	0.909109	0.889815	0.904197	0.932882	0.983057	0.948688
3.1405	0.905526	0.898983	0.903544	0.950373	0.91884	1.65336	1.02421	0.972114	1.00803	0.957439	0.931924	0.898131	0.936774	0.876069	0.90302	0.876768	0.896635	0.923674	0.975603	0.938687
3.17383	0.912672	0.923471	0.913076	0.997517	0.936785	1.70519	1.05293	0.988826	1.00942	0.987124	0.968354	0.917598	0.954918	0.908212	0.928391	0.907988	0.920017	0.94388	1.00279	0.964058
3.20717	0.899973	0.916414	0.950179	0.992697	0.923895	1.65728	1.04926	0.990856	0.991403	0.967553	0.965175	0.92513	0.936484	0.893786	0.918901	0.900763	0.921218	0.937099	0.985771	0.95686
3.2405	0.898328	0.906182	1.01331	0.967834	0.933202	1.59722	1.04677	0.965536	0.995666	0.965728	0.946279	0.907599	0.948231	0.900851	0.926389	0.890447	0.906105	0.934754	0.994155	0.958194
3.27383	0.915005	0.904739	0.915165	0.987828	0.92995	1.64792	1.04712	0.988103	1.01682	0.974723	0.957565	0.913389	0.954886	0.888521	0.925116	0.90682	0.914869	0.939201	0.986914	0.955557
3.30717	0.90442	0.916476	0.913478	0.974336	0.938134	1.64761	1.05144	0.976488	0.999656	0.979383	0.959364	0.917432	0.93911	0.888645	0.921842	0.905648	0.918792	0.945685	0.993377	0.960973
3.3405	0.909847	0.910311	0.923141	0.971363	0.940884	1.58733	1.04317	0.984708	1.01302	0.984105	0.963221	0.916279	0.956143	0.88635	0.93283	0.912861	0.919222	0.942019	0.993154	0.970932
3.37383	0.895674	0.89735	0.911818	0.986446	0.916747	1.42503	1.04079	0.960851	1.01505	0.984537	0.945733	0.908163	0.942655	0.869924	0.915294	0.897193	0.912377	0.927968	0.978753	0.942329
3.40717	0.892312	0.899277	0.915647	0.96911	0.928189	1.24541	1.04193	0.969118	1.01008	0.986511	0.962584	0.905166	0.944138	0.87043	0.926383	0.893003	0.90991	0.931776	0.976572	0.951725
3.4405	0.892383	0.893264	0.886723	0.970184	0.915181	1.15291	1.03926	0.968839	0.994448	0.969103	0.945248	0.894651	0.926928	0.885258	0.906566	0.89134	0.899003	0.919282	0.980647	0.935636
3.47383	0.887058	0.899209	0.904953	0.983287	0.925542	1.10185	1.06525	0.974073	1.00022	0.983264	0.956252	0.910345	0.940947	0.88293	0.911591	0.903222	0.911174	0.933251	0.986631	0.942586
3.50717	0.903067	0.887986	0.925914	1.00129	0.922063	1.07601	1.04302	0.977885	1.01984	0.968623	0.970192	0.92399	0.963749	0.916233	0.92521	0.911479	0.921007	0.94612	1.00497	0.95381
3.5405	0.893624	0.891368	1.01257	0.990885	0.928608	1.04307	1.06132	0.968197	1.00021	0.978392	0.976002	0.905843	0.971355	0.887657	0.90093	0.90018	0.906899	0.937495	0.98723	0.94348
3.57383	0.878575	0.875499	0.898702	0.980925	0.928044	0.992475	1.04682	0.951937	0.999247	0.963922	0.961891	0.901202	0.946958	0.870515	0.908014	0.89651	0.902248	0.930604	0.98446	0.945413
3.60717	0.888706	0.891254	0.901818	0.984473	0.914448	0.984769	1.04781	0.958013	0.999772	0.975147	0.965872	0.914979	0.950277	0.868118	0.915061	0.8864	0.908184	0.930642	0.978487	0.94615
3.6405	0.886409	0.873079	0.887312	0.975868	0.910446	0.966363	1.0403	0.961637	1.00028	0.96134	0.948092	0.89849	0.938498	0.856956	0.907724	0.892656	0.900281	0.925056	0.984602	0.932904
3.67383	0.891025	0.890396	0.90296	0.986916	0.925281	0.966213	1.04613	0.976003	1.0097	0.96372	0.956802	0.899683	0.955369	0.924191	0.914128	0.891207	0.905732	0.939047	0.985385	0.948892
3.70717	0.898599	0.884919	0.908519	0.968158	0.919106	0.959412	1.0479	0.974992	1.0027	0.96505	0.961063	0.894663	0.942333	0.908163	0.917724	0.899827	0.904216	0.938821	0.98403	0.943523
3.7405	0.889007	0.887481	0.895591	1.00615	0.931055	0.960895	1.05198	0.981564	1.01362	0.97336	0.96219	0.901487	0.960558	0.880979	0.922189	0.901297	0.908812	0.931182	0.996359	0.948916
3.77383	0.880629	0.887456	0.906929	0.967582	0.927359	0.954055	1.05515	0.963525	1.01951	0.968944	0.96747	0.912838	0.950535	0.871435	0.918581	0.891572	0.911545	0.939784	0.987904	0.948612
3.80717	0.899798	0.8814	0.912494	0.992947	0.938538	0.972496	1.06505	0.977032	1.02186	0.976588	0.966158	0.904556	0.95371	0.870198	0.930135	0.897376	0.909732	0.945613	0.999057	0.954019
3.8405	0.89177	0.882267	0.901616	1.00295	0.925663	0.959958	1.04893	0.972154	1.02347	0.976511	0.973412	0.904178	0.956449	0.885295	0.919784	0.895027	0.91139	0.939735	0.996135	0.954057
3.87383	0.900474	0.876065	0.906212	1.01717	0.928359	0.948751	1.05437	0.969248	1.01478	0.966996	0.959192	0.916067	0.958979	0.876838	0.925193	0.895753	0.919382	0.952444	0.998769	0.955352
3.90717	0.888421	0.880929	0.909521	0.998943	0.937984	0.964111	1.05085	0.966962	1.00522	0.977813	0.970371	0.907374	0.956433	0.883528	0.924631	0.896354	0.910797	0.937198	0.996745	0.951525
3.9405	0.883931	0.878094	0.906412	0.998995	0.934148	0.943498	1.05049	0.975886	1.02122	0.977102	0.969212	0.908979	0.941109	0.867483	0.916527	0.893995	0.910469	0.944518	0.994922	0.95421
3.97383	0.885138	0.873361	0.995947	0.987613	0.932599	0.952388	1.04579	0.960766	1.01639	0.978495	0.965385	0.902933	0.954951	0.895781	0.922163	0.887978	0.907064	0.929134	0.996582	0.946322
4.00717	0.891477	0.896325	0.915941	0.984873	0.93692	0.97	1.05578	0.972186	1.01264	0.976372	0.968099	0.900631	0.932536	0.877205	0.91139	0.895612	0.903616	0.93793	0.98866	0.945375
4.0405	0.891844	0.885597	0.904585	0.977096	0.93088	0.982809	1.05598	0.972428	1.01452	0.984761	0.965362	0.901155	0.952292	0.878592	0.914128	0.893714	0.90463	0.939317	0.988448	0.94369
4.07383	0.880538	0.897031	0.904828	1.00844	0.927382	0.964146	1.05956	0.96518	1.01055	0.980851	0.972555	0.904337	0.955901	0.887941	0.919323	0.893494	0.908296	0.929409	0.998208	0.947784
4.10717	0.893947	0.884637	0.908373	0.988741	0.930095	0.962172	1.05021	0.971016	1.02116	0.973664	0.974114	0.910563	0.950922	0.895861	0.922232	0.902658	0.909968	0.935392	0.990396	0.95301
4.1405	0.885289	0.881096	0.912401	0.980149	0.924188	0.960136	1.04878	0.978674	1.01522	0.982162	0.971696	0.905922	0.938981	0.87578	0.927755	0.905755	0.905964	0.933207	0.989841	0.943237
4.17383	0.891053	0.88061	0.907214	0.975385	0.912222	0.974622	1.03958	0.971074	1.01338	0.971241	0.958195	0.898622	0.94019	0.86274	0.903198	0.886642	0.901033	0.926949	0.979232	0.938563
4.20717	0.880481	0.887908	0.904994	0.977099	0.920933	0.960609	1.04253	0.968289	1.00883	0.981439	0.959201	0.907433	0.939642	0.886796	0.909752	0.885418	0.904663	0.927753	0.981952	0.947731
4.2405	0.880998	0.888376	0.90605	0.972042	0.91916	0.952844	1.051	0.967099	1.00225	0.973192	0.956661	0.906632	0.940206	0.871649	0.921143	0.894847	0.904794	0.927059	0.992044	0.944799
4.27383	0.893714	0.875161	0.909152	0.999184	0.918335	0.961455	1.05275	0.972315	1.0097	0.96992	0.966654	0.903541	0.942043	0.887399	0.911521	0.896235	0.902562	0.926586	0.991653	0.936911
4.30717	0.877406	0.874894	0.889711	0.993307	0.917156	0.943436	1.04411	0.960706	0.995765	0.949995	0.958739	0.890845	0.942784	0.877436	0.896397	0.883573	0.898343	0.911637	0.980141	0.929833
4.3405	0.875402	0.872884	0.896674	0.985005	0.911527	0.95259	1.0461	0.975435	0.996332	0.962198	0.945282	0.891369	0.942011	0.869128	0.896509	0.885549	0.895029	0.917064	0.978579	0.932418
4.37383	0.881048	0.885421	0.901683	0.969733	0.923755	0.973885	1.06406	0.972476	1.0132	0.966576	0.965547	0.898297	0.95429	0.86914	0.910022	0.899106	0.9032	0.931	0.990189	0.946199
4.40717	0.864329	0.867162	0.910786	0.968506	0.919377	0.971914	1.04096	0.967104	1.00952	0.968377	0.956902	0.905305	0.948537	0.880123	0.906787	0.895945	0.903752	0.927802	0.987197	0.933265
4.4405	0.893443	0.87666	0.913399	0.972265	0.9244	0.952826	1.03589	0.970963	1.02011	0.97514	0.961233	0.903085	0.948827	0.864477	0.914677	0.90151	0.905368	0.934424	0.992529	0.945279
4.47383	0.885204	0.867708	1.00787	0.981095	0.920551	0.952047	1.06512	0.968337	1.03118	0.968204	0.969937	0.918115	0.977381	0.872366	0.910899	0.908711	0.913713	0.926724	0.989373	0.939181
4.50717	0.886929	0.872398	0.939651	0.997411	0.917291	0.976913	1.05155	0.983655	1.04058	0.972013	0.973499	0.913939	1.00429	0.870574	0.922888	0.909428	0.915527	0.942333	0.990515	0.951083
4.5405	0.877987	0.888373	0.911147	0.987524	0.931819	0.954139	1.06217	0.973941	1.06001	0.977502	0.969372	0.90811	0.98402	0.87529	0.915558	0.914661	0.911149	0.936884	0.99718	0.957989
4.57383	0.881562	0.872912	0.910524	0.999464	0.922859	0.976624	1.05468	0.970496	1.04153	0.97804	0.968891	0.911479	1.0078	0.868746	0.916962	0.913603	0.91152	0.931572	1.00182	0.961169
4.60717	0.870528	0.864653	0.884176	0.98748	0.919911	0.946304	1.03684	0.948362	1.04189	0.967734	0.950355	0.891342	0.992963	0.86387	0.90683	0.900503	0.893449	0.92363	0.985331	0.938473
4.6405	0.885949	0.887313	0.908049	0.99221	0.924585	0.955966	1.04536	0.965489	1.04744	0.972191	0.973658	0.894014	0.990128	0.884317	0.906225	0.911765	0.895765	0.931743	0.999209	0.954347
4.67383	0.870065	0.876183	0.908183	1.00233	0.924272	0.969575	1.04803	0.964209	1.05534	0.963143	0.977937	0.906579	0.992013	0.883005	0.902454	0.919927	0.90406	0.933246	0.993481	0.954628
4.70717	0.881316	0.87543	0.920929	1.01405	0.93904	0.968037	1.04743	0.978893	1.0662	0.993901	0.993697	0.92155	0.992351	0.9014	0.930443	0.937399	0.918716	0.950644	1.01181	0.966614
4.7405	0.872768	0.870291	0.91677	1.01707	0.931774	0.977905	1.03754	0.96566	1.0538	0.974795	0.97964	0.909682	0.988323	0.891307	0.911604	0.924834	0.90991	0.934154	0.993513	0.9541
4.77383	0.882458	0.864755	0.917701	1.0037	0.939065	0.97504	1.05479	0.95824	1.05069	0.967153	1.00137	0.914302	1.01502	0.903706	0.915324	0.931696	0.912652	0.93646	0.992599	0.965771
4.80717	0.887526	0.86785	0.913637	0.998771	0.938449	0.968441	1.04656	0.957263	1.06393	0.982442	0.984311	0.904921	1.01406	0.879607	0.921061	0.928415	0.908075	0.940522	0.99588	0.950391
4.8405	0.877094	0.864839	0.918181	1.00648	0.919963	0.975169	1.04213	0.967302	1.05799	0.985128	1.00692	0.91256	1.01053	0.884307	0.925425	0.92004	0.913676	0.940313	1.00771	0.960441
4.87383	0.877546	0.856373	0.920257	1.01609	0.924525	0.965938	1.03858	0.958003	1.06956	0.979385	1.00208	0.915344	1.00334	0.895055	0.923694	0.933682	0.912787	0.93335	1.00369	0.96472
4.90717	0.874969	0.852838	1.0272	1.00396	0.926047	0.96975	1.0272	0.961194	1.05352	0.982724	0.992265	0.905823	1.00436	0.894517	0.919179	0.923614	0.910311	0.93231	0.993524	0.951048
4.9405	0.865835	0.856004	0.912176	1.012	0.924863	0.972767	1.0294	0.939644	1.04571	0.985055	0.989038	0.898443	1.01867	0.885753	0.925633	0.913343	0.901929	0.934336	0.998159	0.953367
4.97383	0.871861	0.86045	0.897521	1.00863	0.930649	0.989199	1.02985	0.948378	1.03804	0.989696	0.988166	0.899485	0.99833	0.881049	0.919953	0.917221	0.901518	0.930406	0.993078	0.952933
5.00717	0.888304	0.855639	0.904878	1.01178	0.921261	0.959899	1.04161	0.954399	1.05864	0.984708	0.990993	0.909098	1.0089	0.87457	0.915614	0.924245	0.911558	0.927593	1.01289	0.952711
5.0405	0.884101	0.860868	0.904826	1.01511	0.925589	0.974549	1.03492	0.95833	1.05459	0.9958	0.995947	0.913169	1.001	0.907674	0.931413	0.920919	0.912764	0.933367	1.01578	0.956999
5.07383	0.885549	0.860892	0.909671	1.00225	0.917161	0.960247	1.02758	0.949276	1.03947	0.969424	0.976707	0.904716	0.98286	0.893742	0.916572	0.911134	0.90605	0.937682	1.00482	0.9545
5.10717	0.880623	0.858383	0.901501	0.994378	0.913775	0.96519	1.03473	0.958694	1.03619	0.964122	0.978159	0.895499	0.992883	0.885984	0.90751	0.90299	0.899438	0.924907	0.997158	0.946717
5.1405	0.883523	0.850078	0.910111	1.003	0.91725	0.961859	1.03761	0.943466	1.05066	0.963753	0.983644	0.901353	1.0017	0.878059	0.919771	0.91056	0.89639	0.924329	1.00307	0.950206
5.17383	0.879063	0.859217	0.900358	0.981599	0.908218	0.968657	1.04408	0.968155	1.04558	0.971432	0.981421	0.891986	0.995493	0.874909	0.906982	0.907353	0.893654	0.914741	0.990749	0.944999
5.20717	0.863746	0.856255	0.912498	0.981367	0.902068	0.974657	1.04061	0.971262	1.04712	0.973476	0.976975	0.89764	0.989338	0.883037	0.913991	0.910774	0.905099	0.92832	0.990309	0.949283
5.2405	0.869882	0.850233	0.900459	0.9942	0.894612	0.969179	1.01767	0.966194	1.04119	0.961557	0.97045	0.893271	0.980201	0.859563	0.905106	0.901819	0.891288	0.913624	0.98001	0.93585
5.27383	0.872168	0.855326	0.899023	0.976037	0.902902	0.955896	1.03177	0.961952	1.03525	0.973416	0.973733	0.90012	0.992851	0.868683	0.922925	0.913923	0.9023	0.919018	0.999242	0.940919
5.30717	0.874975	0.851274	0.902463	1.00023	0.898281	0.955719	1.0177	0.959708	1.05268	0.972114	0.974451	0.900777	0.992077	0.857477	0.918669	0.908516	0.898818	0.925331	0.987676	0.946679
5.3405	0.883876	0.847324	0.911104	1.00377	0.902434	0.950658	1.03074	0.976599	1.04678	0.976991	0.982558	0.905883	1.0064	0.869902	0.926136	0.926231	0.908988	0.937066	0.992953	0.962507
5.37383	0.876941	0.849421	0.919755	1.14497	0.901309	0.970675	1.02987	0.98503	1.05522	0.98189	0.977667	0.91478	1.01499	0.875204	0.931054	0.928709	0.912069	0.938948	1.00044	0.962658
5.40717	0.866766	0.843638	0.900814	1.17066	0.895058	0.966272	1.0151	0.965138	1.04545	0.979556	0.970216	0.906579	0.991707	0.860547	0.924531	0.905135	0.903593	0.926003	0.981746	0.955175
5.4405	0.882244	0.839806	0.90273	1.11372	0.893457	0.942792	1.02344	0.967096	1.02747	0.965805	0.971712	0.902767	0.981668	0.859973	0.925255	0.920779	0.899645	0.922408	0.974091	0.94637
5.47383	0.862779	0.845967	0.98516	1.0085	0.900846	0.956359	1.02686	0.962501	1.03867	0.960065	0.968928	0.887045	0.993221	0.851767	0.916175	0.918197	0.895744	0.917268	0.971947	0.945479
5.50717	0.879172	0.852386	0.976239	1.00875	0.893418	0.962826	1.02348	0.965388	1.10706	0.971097	0.989643	0.908051	1.00449	0.846487	0.926974	0.928599	0.902475	0.92974	0.99403	0.955138
5.5405	0.875837	0.841482	0.910026	1.03311	0.904296	0.96196	1.02584	0.968915	1.13322	0.97621	0.978417	0.901314	1.00547	0.837971	0.919588	0.931025	0.901983	0.929107	0.994389	0.949916
5.57383	0.882294	0.851801	0.912226	1.02454	0.904222	0.973509	1.02413	0.961265	1.18944	0.973112	0.979193	0.906453	1.01021	0.846337	0.921074	0.930789	0.904994	0.930026	0.994726	0.954381
5.60717	0.872179	0.85189	0.898133	1.01658	0.89003	0.948444	1.01351	0.964821	1.12528	0.962856	0.969827	0.898072	0.988162	0.826852	0.920047	0.915753	0.894504	0.914015	0.988339	0.946513
5.6405	0.876568	0.843244	0.90652	1.00679	0.900339	0.94637	1.02742	0.96755	1.22052	0.969802	0.972559	0.904855	0.993254	0.839138	0.917704	0.927821	0.902462	0.918759	0.985951	0.960636
5.67383	0.867982	0.843818	0.899779	1.00581	0.889966	0.963505	1.00062	0.957731	1.13956	0.967955	0.978364	0.897615	0.987823	0.871413	0.930815	0.923967	0.899089	0.914686	0.990673	0.954157
5.70717	0.872516	0.836178	0.897388	1.01124	0.897079	0.958775	1.01011	0.961384	1.10448	0.975388	0.974749	0.900433	0.988532	0.87614	0.931477	0.926869	0.904629	0.92581	0.987817	0.95103
5.7405	0.871278	0.8387	0.894929	1.00862	0.899684	0.96615	1.0179	0.96108	1.12315	0.968879	0.96878	0.901573	0.989145	0.861983	0.921962	0.928132	0.904258	0.923724	0.990684	0.950944
5.77383	0.868729	0.833821	0.907003	0.995638	0.891349	0.966478	1.01463	0.959666	1.07607	0.966044	0.982638	0.907229	0.995252	0.873838	0.9213	0.928141	0.902694	0.913233	0.981718	0.949063
5.80717	0.874019	0.846664	0.921767	1.0381	0.905096	0.963463	1.01472	0.980189	1.0997	0.971085	0.974363	0.91364	0.993979	0.857929	0.924279	0.946274	0.908092	0.930593	1.0028	0.954881
5.8405	0.861257	0.844022	0.911374	0.994215	0.892883	0.940564	1.00658	0.971101	1.05974	0.964071	0.978097	0.900333	0.986357	0.848702	0.911635	0.939742	0.900195	0.92264	0.989781	0.948855
5.87383	0.872762	0.842941	0.923019	1.00977	0.894051	0.960376	1.01408	0.979587	1.09367	0.970364	0.975275	0.911955	0.991449	0.847429	0.913399	0.946705	0.911989	0.932162	0.992849	0.965486
5.90717	0.857782	0.841888	0.902563	1.01022	0.891443	0.964713	1.01402	0.974577	1.0923	0.968946	0.963619	0.91197	0.979863	0.847821	0.909998	0.936657	0.912052	0.917813	0.989966	0.947555
5.9405	0.861591	0.835577	0.910849	1.01425	0.887661	0.964939	1.00803	0.965927	1.09202	0.966362	0.958167	0.905744	0.979976	0.843218	0.919374	0.940779	0.903742	0.925568	0.986163	0.957123
5.97383	0.868362	0.840333	0.909145	1.02427	0.892352	0.975907	1.01516	0.983299	1.09428	0.963594	0.968897	0.913203	0.978026	0.841535	0.922472	0.938311	0.911141	0.918181	0.991723	0.945636
6.00717	0.857889	0.839205	0.895354	1.02862	0.883904	0.956004	1.00889	0.963377	1.09765	0.963609	0.960267	0.89853	0.972031	0.839702	0.904229	0.933999	0.896404	0.928121	0.98143	0.939406
6.0405	0.860772	0.85005	0.975596	1.03567	0.893066	0.961751	1.00798	0.965476	1.11911	0.97208	0.982637	0.908143	0.98062	0.839121	0.916332	0.948871	0.909344	0.925375	0.985548	0.947555
6.07383	0.858886	0.83953	0.961317	1.02415	0.894907	0.967894	1.00346	0.970924	1.09229	0.974525	0.975529	0.914708	0.985438	0.831395	0.916817	0.945792	0.911536	0.921583	0.98124	0.9529
6.10717	0.866952	0.843976	0.900919	1.00657	0.883091	0.941396	1.00397	0.970808	1.13472	0.968454	0.967858	0.897667	0.986276	0.830222	0.915532	0.947894	0.906801	0.9292	0.981544	0.947121
6.1405	0.861898	0.839515	0.884367	0.981657	0.879558	0.942552	1.01292	0.962799	1.10577	0.945867	0.951579	0.899344	0.970178	0.815926	0.915961	0.929646	0.893047	0.916123	0.973841	0.945193
6.17383	0.87371	0.846413	0.8925	1.01142	0.895213	0.967623	1.01411	0.972555	1.11136	0.955429	0.970884	0.898245	0.992544	0.828916	0.919008	0.957711	0.905881	0.924869	0.980685	0.9543
6.20717	0.862911	0.83523	0.884661	1.0152	0.884618	0.969892	0.989454	0.955851	1.08649	0.963196	0.971594	0.89314	0.961686	0.817905	0.908071	0.944239	0.895351	0.916613	0.973471	0.946189
6.2405	0.865263	0.828267	0.896915	1.00488	0.888648	0.954911	0.98773	0.951707	1.12797	0.949932	0.959974	0.890699	0.963555	0.824486	0.910211	0.944554	0.891579	0.920361	0.978411	0.952458
6.27383	0.865446	0.824825	0.895415	1.02133	0.890072	0.962597	0.98242	0.968773	1.09367	0.957459	0.967892	0.897171	0.978719	0.818867	0.913594	0.941383	0.899809	0.914092	0.982154	0.952658
6.30717	0.868453	0.848371	0.9035	1.02003	0.901233	0.963843	0.997631	0.968065	1.09301	0.977027	0.960264	0.903124	0.980733	0.823981	0.91603	0.964096	0.904286	0.920499	0.987757	0.955332
6.3405	0.864951	0.831702	0.906852	1.02248	0.882281	0.958239	0.994159	0.962817	1.09106	0.96701	0.957324	0.897635	0.97867	0.82433	0.911881	0.956325	0.902612	0.916783	0.985102	0.955918
6.37383	0.867711	0.833465	0.885904	1.0066	0.88774	0.963321	0.990171	0.962957	1.10793	0.953695	0.957844	0.886854	0.966988	0.813904	0.89513	0.947361	0.895063	0.917989	0.980663	0.939972
6.40717	0.8679	0.835828	0.895792	1.05172	0.881634	0.955942	0.995825	0.962593	1.17211	0.961948	0.972104	0.901274	0.971725	0.832271	0.909885	0.952801	0.899378	0.914455	0.991533	0.951682
6.4405	0.874208	0.832774	0.911509	1.01576	0.889887	0.959332	0.97486	0.949719	1.27107	0.950573	0.955844	0.891674	0.980878	0.824099	0.915193	0.951972	0.897855	0.923906	0.989705	0.952382
6.47383	0.868795	0.839385	0.916366	1.01444	0.896929	0.948483	0.982777	0.951905	1.19614	0.971974	0.962625	0.900174	0.971	0.826099	0.906232	0.945161	0.901671	0.916932	0.982632	0.956646
6.50717	0.87032	0.848226	0.902224	1.02197	0.895415	0.954445	0.98717	0.957673	1.12793	0.956596	0.967617	0.903601	0.986856	0.830589	0.914374	0.959581	0.905242	0.938524	0.996805	0.955966
6.5405	0.856307	0.841534	0.895265	1.0048	0.87665	0.957021	0.991439	0.957451	1.11049	0.960405	0.952699	0.889499	0.964828	0.815427	0.901806	0.955526	0.893001	0.916167	0.980935	0.946232
6.57383	0.868965	0.84291	0.903535	1.00562	0.888222	0.94495	1.00404	0.972674	1.06372	0.960279	0.969397	0.899299	0.991481	0.821819	0.911604	0.962382	0.903133	0.927065	0.988143	0.952933
6.60717	0.866771	0.839162	0.881808	1.00896	0.882712	0.959419	0.985491	0.958082	1.03843	0.949599	0.949965	0.881151	0.965973	0.807851	0.907315	0.939787	0.886031	0.923729	0.974695	0.945113
6.6405	0.878017	0.849124	0.916609	1.01607	0.891441	0.972158	1.00857	0.972344	1.04268	0.982644	0.984351	0.911975	0.969163	0.828755	0.912126	0.96878	0.911327	0.938161	0.991468	0.965439
6.67383	0.885445	0.835618	0.969904	1.0148	0.893514	0.970251	0.997577	0.974274	1.05771	0.977775	0.97052	0.915297	0.988387	0.818194	0.911963	0.97613	0.911234	0.933356	1.00023	0.965571
6.70717	0.870019	0.837901	0.910581	1.00724	0.887085	0.965646	0.985386	0.974242	1.04564	0.967189	0.959768	0.904159	0.970904	0.804565	0.908071	0.970159	0.901045	0.926624	0.985331	0.955942
6.7405	0.868283	0.823852	0.923446	1.00169	0.887824	0.969683	0.999635	0.986582	1.02788	0.965624	0.962997	0.902249	0.956933	0.815647	0.916218	0.969095	0.905868	0.923146	0.977355	0.949349
6.77383	0.873165	0.849926	0.899587	1.01389	0.894235	0.950881	0.999556	0.983143	1.04525	0.9723	0.966988	0.911598	0.976898	0.819577	0.909915	0.979319	0.905679	0.938827	0.993312	0.961754
6.80717	0.88392	0.839611	0.908204	1.03674	0.891921	0.968096	0.995417	0.968817	1.05075	0.964028	0.959751	0.901254	0.974739	0.821055	0.9178	0.976488	0.90499	0.937385	1.00722	0.96255
6.8405	0.867987	0.841349	0.897342	0.993206	0.875096	0.959179	0.990088	0.973928	1.0476	0.977587	0.963073	0.895957	0.955804	0.804603	0.898865	0.965579	0.892581	0.932822	0.988486	0.948145
6.87383	0.861484	0.842588	0.889522	1.01993	0.888811	0.958991	0.985889	0.965288	1.04104	0.949161	0.955737	0.900797	0.967471	0.800441	0.909173	0.963498	0.898813	0.924825	0.996718	0.951325
6.90717	0.869625	0.835506	0.898962	1.01111	0.880255	0.957216	0.980454	0.967284	1.04134	0.975882	0.966794	0.911558	0.958995	0.810447	0.909759	0.971181	0.907304	0.921952	0.989025	0.944075
6.9405	0.865602	0.836779	0.893219	1.02294	0.875407	0.956645	0.980916	0.972679	1.0451	0.97255	0.969231	0.90018	0.970065	0.808667	0.904281	0.960927	0.902655	0.926938	0.993807	0.948159
6.97383	0.863108	0.830897	0.898676	1.03045	0.88561	0.951674	0.988661	0.98677	1.05011	0.965675	0.967091	0.892071	0.969792	0.811937	0.909394	0.966471	0.897045	0.926691	0.998622	0.952115
7.00717	0.882833	0.83874	0.904567	1.04004	0.893903	0.98678	0.973631	0.965713	1.02522	0.965547	0.961729	0.911585	0.977768	0.821685	0.910571	0.967355	0.908409	0.931132	0.997	0.952182
7.0405	0.880111	0.832839	0.99749	1.0168	0.894873	0.978914	0.99256	0.988296	1.03621	0.971911	0.958137	0.908103	0.993254	0.812808	0.906403	0.972804	0.905977	0.931281	0.997751	0.955838
7.07383	0.861594	0.836882	0.899177	1.01521	0.890771	0.969043	0.981955	0.964921	1.02948	0.962758	0.962086	0.889811	0.956433	0.793264	0.907516	0.968338	0.890441	0.922893	0.984858	0.942109
7.10717	0.843681	0.835531	0.898872	1.02275	0.897938	0.97993	0.967951	0.966695	1.06303	0.976926	0.956403	0.89245	0.955144	0.796458	0.905766	0.957405	0.893596	0.919574	0.979444	0.944985
7.1405	0.876426	0.82402	0.887293	1.01006	0.880432	0.951706	0.97673	0.964399	1.03966	0.952533	0.950254	0.883962	0.980652	0.801221	0.907132	0.954235	0.887484	0.922309	0.986277	0.942971
7.17383	0.860499	0.829084	0.896826	1.01789	0.883163	0.957404	0.979323	0.97265	1.02942	0.96337	0.960862	0.899842	0.969292	0.802893	0.907353	0.95364	0.896013	0.916882	0.996288	0.947441
7.20717	0.875328	0.841612	0.918629	1.03898	0.897576	0.980811	0.992949	0.988512	1.06018	0.98291	0.982806	0.913574	0.98734	0.815507	0.929014	0.981787	0.909233	0.927445	1.00013	0.957309
7.2405	0.880059	0.841758	0.890957	1.02242	0.879393	0.961751	0.976893	0.966846	1.05926	0.961289	0.944589	0.891282	0.954967	0.803742	0.916402	0.948044	0.890345	0.922238	0.992752	0.952311
7.27383	0.86865	0.849251	0.901605	1.02241	0.88593	0.968392	0.983191	0.970113	1.04024	0.961191	0.953055	0.896375	0.973337	0.806103	0.921484	0.964673	0.897468	0.925171	0.994928	0.95846
7.30717	0.863091	0.852284	0.907127	1.01067	0.872019	0.972057	0.97063	0.975092	1.03901	0.961555	0.957237	0.8967	0.961976	0.810211	0.912655	0.949555	0.891362	0.917003	0.980859	0.946389
7.3405	0.857517	0.843725	0.902195	0.995117	0.876571	0.971159	0.974338	0.970581	1.05267	0.957562	0.967632	0.896958	0.960413	0.808566	0.913789	0.947248	0.894209	0.920669	0.987273	0.946389
7.37383	0.869375	0.837684	0.913577	1.02264	0.889222	0.943227	0.978192	0.971734	1.05034	0.975742	0.962425	0.895241	0.976946	0.804995	0.905571	0.958592	0.904058	0.927103	0.984232	0.953515
7.40717	0.87394	0.829239	0.912486	1.00538	0.883347	0.964205	0.974949	0.978215	1.03482	0.967977	0.971415	0.895088	0.973885	0.808511	0.916036	0.956957	0.895502	0.930538	0.991163	0.957527
7.4405	0.857533	0.832232	0.938311	1.00894	0.888045	0.952475	0.977074	0.97118	1.04977	0.970067	0.965668	0.898099	0.975012	0.820104	0.911011	0.954363	0.899845	0.917779	0.99922	0.943875
7.47383	0.87737	0.825953	0.917041	1.02681	0.884618	0.974045	0.980435	0.96711	1.05233	0.977666	0.985217	0.900758	0.986953	0.814464	0.922472	0.955395	0.904473	0.930279	1.01017	0.955157
7.50717	0.867949	0.840859	0.914451	1.01528	0.885115	0.971942	0.966938	0.957021	1.0535	0.983676	0.99041	0.905121	0.974883	0.833277	0.918611	0.966757	0.906685	0.929024	1.00364	0.960022
7.5405	0.859833	0.836882	0.904512	1.0074	0.884342	0.970324	0.974812	0.977024	1.04951	0.968066	0.976481	0.896421	0.988081	0.811792	0.917528	0.954434	0.902111	0.920741	0.9915	0.953272
7.57383	0.861476	0.827158	0.914092	1.01493	0.890453	0.967132	0.975912	0.963971	1.04375	0.975926	0.965614	0.892641	0.983634	0.807711	0.916118	0.952895	0.897422	0.924968	1.01015	0.945228
7.60717	0.871347	0.826557	0.907311	0.995583	0.885841	0.965152	0.955574	0.966574	1.02969	0.968045	0.963882	0.89534	0.971419	0.804188	0.916527	0.939266	0.898852	0.913883	0.989634	0.95541
7.6405	0.874772	0.818317	0.904963	1.01228	0.882749	0.95787	0.961194	0.966814	1.05186	0.973736	0.959662	0.895028	0.983214	0.806232	0.917623	0.946183	0.896184	0.920906	0.993176	0.95856
7.67383	0.86664	0.827306	0.920616	1.01236	0.888668	0.953909	0.958862	0.985437	1.04347	0.981902	0.980932	0.897866	0.983795	0.813012	0.936558	0.955019	0.900254	0.916073	1.00651	0.960359
7.70717	0.866158	0.837244	0.902643	1.01748	0.891266	0.961309	0.966616	0.967516	1.03025	0.971181	0.965902	0.900214	0.985293	0.806786	0.940134	0.96052	0.901647	0.922551	0.999536	0.965714
7.7405	0.862451	0.831811	0.9029	1.0052	0.885637	0.948483	0.953261	0.970739	1.04089	0.977464	0.967794	0.895918	0.976624	0.797414	0.933479	0.951059	0.89547	0.912066	0.984509	0.954947
7.77383	0.872675	0.820779	0.901911	1.01547	0.876224	0.958093	0.958989	0.949294	1.02937	0.974836	0.96442	0.896109	0.958528	0.807985	0.929348	0.951373	0.895621	0.907074	0.999264	0.953405
7.80717	0.867656	0.83081	0.903902	1.01835	0.886154	0.949642	0.960079	0.969504	1.04062	0.965154	0.952639	0.893569	0.95719	0.810786	0.931061	0.945634	0.896214	0.908456	0.988562	0.953357
7.8405	0.869772	0.832117	0.931851	1.03394	0.887974	0.970362	0.960974	0.977671	1.0454	0.971326	0.982363	0.906234	0.986083	0.816034	0.931003	0.950723	0.910046	0.922249	0.997354	0.960108
7.87383	0.86477	0.824735	0.94972	1.02849	0.881466	0.962959	0.959407	0.972384	1.04421	0.965504	0.967925	0.893311	0.964361	0.799473	0.921685	0.943452	0.901953	0.916316	1.00315	0.960502
7.90717	0.874331	0.828161	0.911762	1.01414	0.879398	0.952423	0.961175	0.978291	1.04862	0.972006	0.967116	0.897356	0.957948	0.804394	0.935141	0.949625	0.900318	0.905698	0.998159	0.961069
7.9405	0.874413	0.830407	0.92084	1.05333	0.887385	0.96551	0.970024	0.9879	1.05567	0.987358	0.981823	0.906088	0.985954	0.816985	0.954522	0.97192	0.914715	0.921583	1.01136	0.980062
7.97383	0.878271	0.84015	0.923648	1.02084	0.887718	0.972809	0.969199	0.988948	1.04945	0.969486	0.991433	0.919329	0.977494	0.805221	0.941513	0.968109	0.91882	0.922453	1.01271	0.983575
8.00717	0.882022	0.833254	0.907218	1.02732	0.886314	0.956164	0.957715	0.967954	1.04055	0.977112	0.968605	0.896534	0.985535	0.796334	0.929153	0.952682	0.897888	0.919585	1.00114	0.963301
8.0405	0.87285	0.84396	0.909813	1.032	0.876849	0.968392	0.971152	0.980113	1.03909	0.970017	0.958216	0.903422	0.984359	0.799699	0.942679	0.954799	0.906333	0.922453	1.00966	0.969951
8.07383	0.867919	0.831587	0.905795	1.03929	0.874729	0.942997	0.952535	0.969147	1.02893	0.968418	0.957771	0.898039	0.958915	0.807947	0.931929	0.94069	0.896364	0.913123	1.00451	0.959894
8.10717	0.872735	0.837182	0.911214	1.01971	0.873932	0.946955	0.962296	0.964087	1.05347	0.966179	0.957385	0.89721	0.9749	0.804049	0.928096	0.945268	0.895698	0.909507	0.999889	0.961622
8.1405	0.880588	0.829791	0.909583	1.02424	0.872504	0.942938	0.947151	0.985096	1.03268	0.96573	0.966549	0.899146	0.958463	0.81233	0.92851	0.941637	0.899004	0.910388	0.998567	0.961322
8.17383	0.873033	0.821687	0.897181	0.997933	0.868532	0.959743	0.959464	0.96466	1.02064	0.971709	0.948605	0.895878	0.942478	0.792699	0.929481	0.937096	0.895684	0.898978	0.985929	0.942294
8.20717	0.875092	0.825903	0.905026	1.01685	0.881385	0.939161	0.951968	0.966914	1.01947	0.984911	0.948509	0.891017	0.954193	0.804103	0.93691	0.935855	0.890282	0.903398	0.982349	0.943433
8.2405	0.873491	0.827189	0.908257	1.01802	0.869586	0.963432	0.94437	0.97766	1.03716	0.972319	0.962796	0.886986	0.973933	0.808216	0.937458	0.93814	0.894894	0.906579	1.00361	0.957375
8.27383	0.86391	0.821603	0.903509	1.00937	0.88396	0.959325	0.953058	0.969527	1.03024	0.982563	0.956037	0.893351	0.948328	0.79929	0.926256	0.938448	0.894443	0.906061	0.995814	0.951187
8.30717	0.872374	0.823564	0.906371	1.00208	0.875623	0.960975	0.948164	0.963282	1.04208	0.972577	0.96773	0.898238	0.957996	0.789237	0.945166	0.937469	0.895685	0.905539	1.00091	0.957389
8.3405	0.872609	0.81924	1.0459	0.999582	0.874936	0.957247	0.956262	0.964742	1.02663	0.980759	0.947519	0.894419	0.964667	0.792155	0.947507	0.942015	0.901847	0.90954	1.00705	0.957009
8.37383	0.86632	0.820578	0.903184	1.01377	0.891342	0.960272	0.957826	0.966516	1.03749	0.97534	0.96873	0.897396	0.959237	0.794882	0.93829	0.939128	0.897769	0.901834	0.992061	0.952205
8.40717	0.880454	0.834676	0.913982	1.00187	0.874914	0.979231	0.960525	0.976586	1.05266	0.998447	0.966025	0.912367	0.980362	0.793517	0.945367	0.948175	0.91353	0.916833	1.00525	0.963854
8.4405	0.874142	0.830054	0.913504	1.01747	0.881587	0.970094	0.954259	0.981335	1.03385	0.985701	0.970563	0.910511	0.988516	0.797587	0.936886	0.964109	0.912306	0.924604	1.00617	0.965696
8.47383	0.873962	0.820033	0.909238	1.02041	0.885834	0.974549	0.94474	0.964293	1.0385	0.974156	0.955776	0.898907	0.973578	0.788651	0.940185	0.948853	0.903631	0.913008	1.00137	0.959945
8.50717	0.874641	0.835909	0.913789	0.991514	0.877238	0.965583	0.943319	0.972634	1.03911	0.983768	0.972127	0.906639	0.986598	0.795473	0.937893	0.954097	0.913178	0.918842	1.00386	0.970704
8.5405	0.85212	0.835884	0.906519	1.00017	0.87501	0.95638	0.928263	0.962464	1.02513	0.986253	0.955668	0.895918	0.959076	0.774881	0.93018	0.935671	0.900461	0.896281	0.992518	0.955261
8.57383	0.873751	0.833496	0.90664	0.997559	0.87874	0.964271	0.946673	0.953077	1.04295	0.991401	0.965852	0.905935	0.970839	0.791091	0.938944	0.945841	0.907568	0.909667	1.00415	0.961459
8.60717	0.874854	0.824943	0.906031	0.982504	0.876263	0.957017	0.946947	0.963142	1.03079	0.98913	0.962733	0.907049	0.973014	0.791753	0.92727	0.947586	0.905479	0.903711	1.00533	0.964186
8.6405	0.871577	0.833973	0.915678	1.00344	0.88661	0.961723	0.946043	0.964544	1.03481	0.989416	0.959308	0.915264	0.973192	0.798791	0.937761	0.945317	0.913333	0.914532	1.00321	0.974878
8.67383	0.863431	0.820965	0.906347	0.951446	0.867732	0.960059	0.94762	0.961498	1.03609	0.986897	0.93451	0.902965	0.966037	0.783209	0.937842	0.937158	0.89768	0.907971	1.00084	0.967738
8.70717	0.875492	0.833056	0.904069	0.987674	0.885241	0.958061	0.949878	0.964169	1.02566	0.99466	0.95596	0.906744	0.967584	0.783849	0.940795	0.94098	0.909977	0.9043	0.995869	0.969162
8.7405	0.873296	0.826569	0.900942	1.01212	0.878036	0.957313	0.933574	0.949991	1.02581	0.976603	0.938992	0.89664	0.968228	0.772945	0.93555	0.932673	0.90131	0.908417	1.00566	0.969519
8.77383	0.878441	0.822805	0.923619	1.06042	0.882505	0.976022	0.939898	0.968237	1.04229	0.97255	0.961438	0.908534	0.975544	0.790086	0.942559	0.95145	0.913992	0.923107	1.00635	0.976663
8.80717	0.867793	0.835404	0.973614	0.998335	0.872452	0.953157	0.939987	0.961595	1.02652	0.976379	0.940357	0.898046	0.970887	0.772412	0.928737	0.935689	0.904411	0.904972	1.00393	0.964949
8.8405	0.880872	0.826207	0.91532	1.01389	0.880956	0.968514	0.943857	0.968986	1.04639	1.00413	0.959794	0.908229	0.966198	0.77395	0.934033	0.946024	0.90739	0.931248	1.01121	0.965581
8.87383	0.866703	0.83041	0.905567	1.00496	0.888949	0.964675	0.938617	0.967123	1.03477	0.993112	0.95785	0.905962	0.987243	0.779941	0.950078	0.944593	0.904867	0.920862	1.01722	0.969176
8.90717	0.868272	0.826349	0.905732	1.02923	0.869571	0.972962	0.937849	0.961798	1.04144	0.997934	0.943499	0.904855	0.960961	0.765471	0.958351	0.94134	0.904613	0.917647	1.0035	0.971375
8.9405	0.874274	0.814503	0.900081	1.03104	0.877453	0.955315	0.934389	0.961949	1.02999	0.992522	0.949026	0.898855	0.97374	0.768585	0.968578	0.939824	0.903191	0.916057	1.01371	0.975411
8.97383	0.862221	0.830475	0.961489	1.03138	0.872174	0.961866	0.957103	0.960859	1.03245	0.998134	0.964792	0.906837	0.979541	0.770935	0.953804	0.939272	0.901788	0.918897	1.00549	0.976477
9.00717	0.872716	0.827365	0.946875	0.989669	0.87698	0.962339	0.940926	0.972186	1.02787	0.98345	0.955648	0.906161	0.976124	0.756433	0.957155	0.934183	0.901966	0.912099	1.0057	0.973826
9.0405	0.881658	0.815436	0.910718	0.996021	0.869837	0.97047	0.94552	0.959399	1.0316	0.985574	0.954448	0.894412	0.954451	0.756508	0.943125	0.927098	0.890312	0.914549	1.00881	0.968033
9.07383	0.881111	0.827418	0.914076	0.984259	0.875022	0.972155	0.954386	0.965692	1.03587	0.998664	0.956656	0.902507	0.966762	0.749304	0.948654	0.943992	0.906439	0.912661	1.00827	0.971332
9.10717	0.882767	0.826213	0.916648	1.02707	0.874582	0.967953	0.939885	0.961403	1.0284	0.977251	0.954752	0.889313	0.968889	0.752165	0.937358	0.932218	0.891551	0.916145	1.00771	0.963044
9.1405	0.893207	0.82484	0.905033	1.00545	0.86038	0.969743	0.930802	0.953003	1.01043	0.973978	0.935068	0.893988	0.944654	0.747733	0.932943	0.912757	0.893829	0.911824	0.991642	0.948131
9.17383	0.876568	0.819147	0.90901	0.993045	0.874385	0.972638	0.94358	0.968897	1.01922	0.978831	0.948969	0.908329	0.964522	0.762449	0.939392	0.935638	0.908234	0.909969	1.00112	0.960016
9.20717	0.85888	0.831547	0.895813	0.979948	0.864706	0.959144	0.940611	0.975723	1.03229	0.978358	0.948148	0.892959	0.960107	0.751443	0.937905	0.929767	0.897535	0.910355	0.998159	0.962483
9.2405	0.867294	0.82112	0.915646	1.01702	0.863211	0.961288	0.92777	0.978178	1.03513	0.990926	0.942225	0.910537	0.965699	0.766498	0.926477	0.939614	0.909414	0.924714	1.0102	0.963482
9.27383	0.880711	0.844905	1.00135	1.01287	0.869948	0.966787	0.94106	0.979059	1.03587	0.97566	0.957689	0.898364	0.975625	0.755224	0.917693	0.93349	0.907471	0.923823	1.00666	0.975949
9.30717	0.873011	0.829871	0.900259	1.01628	0.872848	0.960098	0.942156	0.974931	1.03024	0.984089	0.957765	0.899034	0.972805	0.757902	0.923806	0.931162	0.905957	0.928292	1.00828	0.972436
9.3405	0.87087	0.831312	0.904431	1.00963	0.879464	0.962541	0.93223	0.952238	1.03846	0.993064	0.962679	0.901016	0.962218	0.76402	0.915376	0.938842	0.903772	0.926652	0.996587	0.977591
9.37383	0.870473	0.819878	0.903265	1.0012	0.871391	0.960581	0.928827	0.976412	1.02765	0.983329	0.941284	0.897223	0.971193	0.752858	0.921439	0.929236	0.902529	0.919596	1.00768	0.969433
9.40717	0.876147	0.837445	0.89978	1.02289	0.867306	0.941685	0.923201	0.960721	1.04142	0.977088	0.948124	0.893073	0.961026	0.751803	0.926074	0.926671	0.892613	0.920317	0.995891	0.973583
9.4405	0.878874	0.829447	0.907521	1.03714	0.874129	0.948194	0.934791	0.959726	1.11448	0.990337	0.958933	0.898768	0.977752	0.763369	0.934819	0.928385	0.89956	0.929542	0.999552	0.969804
9.47383	0.884279	0.835113	0.893454	1.01427	0.889473	0.974943	0.927295	0.971058	1.08313	0.978997	0.948855	0.891607	0.979395	0.768397	0.938893	0.925581	0.895496	0.917675	0.996935	0.970665
9.50717	0.868056	0.82538	0.906672	1.02397	0.86361	0.958242	0.909879	0.950395	1.06709	0.971386	0.946231	0.893132	0.973256	0.763756	0.939095	0.924755	0.897624	0.922029	1.00766	0.978667
9.5405	0.871237	0.834044	0.893566	0.998428	0.872641	0.959102	0.923912	0.958541	1.03621	0.971391	0.943269	0.893105	0.94778	0.765332	0.955196	0.920157	0.891817	0.91658	0.997811	0.97692
9.57383	0.87535	0.82783	0.926841	1.04266	0.868008	0.964803	0.92956	0.966827	1.20583	0.988402	0.971563	0.897017	0.969953	0.772251	0.945046	0.935348	0.903408	0.925986	1.01517	0.980433
9.60717	0.872809	0.826346	0.89286	1.02372	0.866451	0.967132	0.923485	0.95861	1.14469	0.981767	0.953782	0.889744	0.964667	0.767348	0.939889	0.93075	0.895274	0.917636	1.0105	0.99359
9.6405	0.870881	0.826117	1.00114	1.02827	0.881109	0.948006	0.931373	0.979564	1.12667	0.979935	0.975176	0.901162	0.978074	0.786296	0.956985	0.928129	0.905613	0.917675	1.00792	0.990325
9.67383	0.872779	0.837479	0.918664	1.029	0.866877	0.971271	0.942953	0.975409	1.14678	0.992218	0.970538	0.89847	0.993769	0.776908	0.956707	0.937267	0.906439	0.926817	1.01584	0.988069
9.70717	0.88677	0.833945	0.905424	1.0375	0.884583	0.964167	0.940121	0.965671	1.10315	0.997862	0.960651	0.910556	0.993173	0.776966	0.95288	0.976289	0.906181	0.919987	1.00993	0.976387
9.7405	0.875607	0.833617	0.904277	1.02761	0.875037	0.973446	0.9346	0.965792	1.08187	0.968748	0.969685	0.892058	0.979122	0.773456	0.933535	0.930769	0.895388	0.926311	1.00483	0.989254
9.77383	0.875867	0.831758	0.901775	1.04411	0.875219	0.95133	0.930643	0.969844	1.13928	0.977707	0.960683	0.892138	0.976753	0.776902	0.938548	0.933154	0.894606	0.925733	1.01828	0.984917
9.80717	0.877913	0.83409	0.961581	1.0445	0.881112	0.963892	0.944154	0.974448	1.12747	0.985427	0.972016	0.902852	0.974561	0.779037	0.957835	0.93954	0.906621	0.925017	1.01286	0.984664
9.8405	0.869679	0.817585	0.960268	1.02088	0.864073	0.963195	0.916887	0.96708	1.06629	0.986526	0.949408	0.896851	0.979879	0.774429	0.933597	0.928397	0.895304	0.921775	0.9952	0.974902
9.87383	0.881834	0.837501	0.913019	1.04881	0.880398	0.965994	0.945482	0.979828	1.06386	0.988095	0.961626	0.90494	0.961751	0.78943	0.952035	0.946866	0.911509	0.93859	1.02097	0.99341
9.90717	0.876196	0.833914	0.903195	1.03525	0.872102	0.952183	0.939706	0.968501	1.03491	0.991285	0.963523	0.895878	0.980814	0.782892	0.948849	0.943986	0.90372	0.933857	1.00927	0.987235
9.9405	0.869813	0.819336	0.889885	1.02331	0.869234	0.96244	0.935756	0.962023	1.02739	0.963457	0.942576	0.887132	0.967052	0.767859	0.931822	0.933786	0.88822	0.915545	1.00399	0.979091
9.97383	0.857144	0.821427	0.888925	0.994417	0.861818	0.972266	0.931596	0.959344	1.01072	0.978693	0.930747	0.882418	0.950487	0.756724	0.907662	0.918881	0.88097	0.905264	0.986256	0.967552
10.0072	0.868822	0.821201	0.900672	1.02036	0.877591	0.957529	0.929649	0.951089	1.02154	0.977509	0.948239	0.88745	0.973369	0.767611	0.921741	0.936663	0.892687	0.911934	0.994351	0.982014
10.0405	0.874156	0.833719	1.0112	1.00664	0.87241	0.982287	0.927741	0.976475	1.02588	0.989809	0.942913	0.898582	0.979814	0.777224	0.940317	0.938326	0.899126	0.929932	1.00205	0.989668
10.0738	0.870747	0.836169	0.905007	1.017	0.875136	0.968434	0.939509	0.981609	1.01324	0.99066	0.957356	0.896096	0.97548	0.772645	0.936129	0.935983	0.899248	0.934589	1.01136	0.978438
10.1072	0.868318	0.826163	0.895146	1.02562	0.882759	0.948959	0.928362	0.971022	1.02645	0.98751	0.950754	0.88517	0.967906	0.759353	0.924783	0.933981	0.889966	0.916486	1.00871	0.982861
10.1405	0.876927	0.824642	0.910709	1.02272	0.868182	0.97103	0.919707	0.964747	1.01238	0.980535	0.956353	0.886774	0.980362	0.751959	0.926955	0.936078	0.890548	0.914637	1.00197	0.977606
10.1738	0.878822	0.829215	0.885984	1.04632	0.877731	0.954174	0.921061	0.96245	1.01535	0.97378	0.952038	0.898218	0.974916	0.752132	0.932894	0.936846	0.891139	0.919365	1.00645	0.9817
10.2072	0.859187	0.819512	0.899481	1.00889	0.868113	0.953244	0.932879	0.962282	1.01287	0.975091	0.940821	0.893033	0.969308	0.757257	0.924927	0.942094	0.892704	0.924307	1.0021	0.978252
10.2405	0.885801	0.815343	0.89601	1.01724	0.869798	0.947525	0.927645	0.964119	1.01623	0.974903	0.94304	0.890136	0.976576	0.75332	0.940481	0.940541	0.894027	0.91953	0.995423	0.985403
10.2738	0.879419	0.824853	0.915959	1.01282	0.867134	0.958674	0.928528	0.974179	1.02417	0.993204	0.940601	0.897297	0.977413	0.749443	0.934039	0.949893	0.898851	0.915919	1.01036	0.996017
10.3072	0.885864	0.828019	0.929886	1.03379	0.884662	0.970773	0.914788	0.962477	1.04915	0.996856	0.959779	0.899862	0.995832	0.754766	0.93351	0.95173	0.899742	0.92723	1.00776	1.00208
10.3405	0.876207	0.828344	0.909497	1.04403	0.88433	0.959576	0.916521	0.973511	1.03556	0.984578	0.949388	0.906605	0.980878	0.759923	0.941558	0.958571	0.903915	0.930896	1.01604	1.01472
10.3738	0.887145	0.828861	0.894423	1.01448	0.87992	0.970449	0.908703	0.956712	1.02652	0.984412	0.93745	0.89237	0.971564	0.746728	0.917944	0.941453	0.893973	0.915716	1.00257	0.98932
10.4072	0.875413	0.829676	0.911173	1.00898	0.874419	0.964765	0.916228	0.958665	1.01291	0.985776	0.916278	0.878041	0.967133	0.742244	0.916559	0.926567	0.881963	0.913729	1.00148	0.985003
10.4405	0.880013	0.834276	0.905601	1.03617	0.869495	0.94967	0.915964	0.954186	1.01139	0.989388	0.929187	0.894591	0.977269	0.755718	0.929234	0.935437	0.891072	0.922596	1.01516	0.989972
10.4738	0.871193	0.827591	0.916782	1.05213	0.887203	0.974702	0.925693	0.96849	1.02791	1.00504	0.940118	0.903482	0.992561	0.757347	0.925343	0.947959	0.901053	0.92472	1.01828	1.00649
10.5072	0.877447	0.829394	0.923362	1.02698	0.874757	0.9755	0.921857	0.961965	1.04615	1.00562	0.950818	0.899026	0.988403	0.759772	0.912353	0.957142	0.895325	0.926267	1.01212	1.00655
10.5405	0.866843	0.82884	0.897168	1.02253	0.875219	0.955113	0.922762	0.96429	1.02138	0.994347	0.942046	0.887841	0.971854	0.758783	0.91091	0.949222	0.890172	0.914334	1.0112	0.990625
10.5738	0.867114	0.821287	0.884386	1.01697	0.876037	0.959715	0.925141	0.957736	1.02371	0.985243	0.939128	0.894737	0.985438	0.745304	0.898027	0.940233	0.891703	0.914466	1.0094	0.98874
10.6072	0.868425	0.834719	0.903432	1.02964	0.881296	0.963627	0.921443	0.969945	1.02963	1.00162	0.925511	0.878678	0.983714	0.742842	0.904489	0.950201	0.887048	0.920559	1.01736	0.994428
10.6405	0.893032	0.835398	0.906753	1.04696	0.875621	0.968396	0.917846	0.960439	1.03596	0.983293	0.936985	0.891342	0.983199	0.754954	0.903292	0.95639	0.896085	0.926878	1.02468	1.00231
10.6738	0.887734	0.83261	0.908258	1.03184	0.872188	0.970637	0.937317	0.961432	1.02049	0.986184	0.934806	0.895003	0.995687	0.752089	0.904772	0.963554	0.897515	0.925876	1.0181	1.00367
10.7072	0.879268	0.833778	0.912937	1.04527	0.874242	0.983408	0.927776	0.96069	1.03151	0.985803	0.943112	0.892529	0.980056	0.757165	0.906742	0.957133	0.889822	0.929729	1.0203	1.00574
10.7405	0.876998	0.836609	0.902378	1.03168	0.88053	0.957738	0.910761	0.965652	1.024	0.981425	0.976039	0.900698	0.982715	0.757379	0.905357	0.940996	0.892527	0.913464	1.00987	0.998451
10.7738	0.883997	0.831879	0.921519	1.04944	0.886671	0.975207	0.923099	0.97095	1.03983	0.999185	1.13694	0.901539	1.00252	0.773122	0.908978	0.964331	0.902398	0.929112	1.0285	1.01274
10.8072	0.879208	0.828793	0.913307	1.04476	0.869793	0.965663	0.914361	0.964626	1.01106	0.987806	1.04894	0.89186	0.987388	0.760585	0.890699	0.953979	0.894149	0.917224	1.0111	0.992853
10.8405	0.870164	0.827111	0.898873	1.03242	0.87029	0.967233	0.912635	0.948948	1.01527	0.976	0.991508	0.894028	0.985889	0.745879	0.884728	0.948121	0.889947	0.906694	1.01331	0.991058
10.8738	0.878145	0.832994	0.900541	1.04084	0.878295	0.977971	0.908668	0.955305	1.0341	0.99445	0.979497	0.89727	0.990401	0.751368	0.888922	0.953933	0.896175	0.924335	1.01285	1.00154
10.9072	0.882945	0.831135	0.905981	1.04053	0.876736	0.977915	0.916037	0.954621	1.04123	0.991299	0.973315	0.898821	1.00123	0.751078	0.888437	0.961661	0.898332	0.918682	1.0249	1.00243
10.9405	0.883821	0.838883	0.917585	1.02664	0.877795	0.960526	0.923574	0.96197	1.03469	1.00124	0.981016	0.904	0.993979	0.750788	0.89673	0.967236	0.90223	0.925925	1.03638	1.00701
10.9738	0.883912	0.826433	0.906886	1.03391	0.876881	0.956857	0.918996	0.971367	1.02647	0.998951	0.957428	0.882418	0.983666	0.740115	0.878526	0.951824	0.885185	0.913894	1.02379	0.997412
11.0072	0.878041	0.822508	0.8924	1.04848	0.872381	0.975667	0.920494	0.965922	1.01795	0.979761	0.942253	0.896481	0.989628	0.742174	0.877205	0.94942	0.89178	0.904427	1.0222	0.997384
11.0405	0.88036	0.826718	0.896224	1.0249	0.871883	0.961598	0.906582	0.956625	1.02001	0.993127	0.931826	0.889843	0.969743	0.730926	0.879621	0.948081	0.887174	0.903838	1.01016	0.985036
11.0738	0.874627	0.822592	0.929084	1.00373	0.868293	0.974013	0.913867	0.969583	1.01108	0.973442	0.929185	0.892854	0.991658	0.72962	0.876851	0.941722	0.888812	0.911874	1.01522	0.994771
11.1072	0.884974	0.843282	0.888837	1.03132	0.8726	0.970098	0.910153	0.956208	1.01517	0.97959	0.937788	0.894618	0.988339	0.735906	0.882387	0.949118	0.894189	0.921407	1.01105	0.995999
11.1405	0.876377	0.82481	0.898849	1.05289	0.881597	0.979328	0.905123	0.950825	1.01753	0.990841	0.928712	0.902455	0.9812	0.732647	0.879943	0.947525	0.896598	0.921324	1.01513	1.00569
11.1738	0.883575	0.844078	0.89784	1.04589	0.878009	0.946091	0.899627	0.966125	1.02131	0.987845	0.925182	0.893338	0.979234	0.739013	0.884936	0.94625	0.893908	0.917967	1.02231	1.00242
11.2072	0.86811	0.80977	0.877204	1.02716	0.860567	0.965416	0.887105	0.949981	1.00129	0.987849	0.9101	0.87972	0.956385	0.722119	0.864277	0.914216	0.879397	0.900673	1.01458	0.978267
11.2405	0.873458	0.825091	0.897008	1.04308	0.870576	0.95865	0.893626	0.958164	1.01561	0.980959	0.899224	0.892688	0.980169	0.725163	0.867235	0.930793	0.891247	0.911522	1.01137	0.993728
11.2738	0.886647	0.835314	0.912484	1.07141	0.880117	0.976948	0.914715	0.975351	1.04306	0.990075	0.923898	0.898012	1.0015	0.74147	0.881737	0.956996	0.900886	0.927923	1.03003	1.01055
11.3072	0.881749	0.82717	0.904369	1.07788	0.873762	0.958183	0.902313	0.95966	1.02484	0.982293	0.919408	0.889208	0.979508	0.724109	0.868029	0.93288	0.887793	0.921473	1.01735	0.998773
11.3405	0.864978	0.824785	0.897309	1.06486	0.87533	0.968228	0.893495	0.964868	1.02631	0.991948	0.920751	0.900532	0.977913	0.736082	0.881724	0.928895	0.897997	0.921919	1.02387	0.994975
11.3738	0.873151	0.829435	0.895648	1.05672	0.874262	0.957814	0.889054	0.944577	1.00846	0.974501	0.908351	0.894896	0.969276	0.718195	0.859478	0.923128	0.893561	0.910812	1.01003	0.988473
11.4072	0.874353	0.832371	0.90161	1.05861	0.880104	0.95606	0.893794	0.953758	1.03109	0.989947	0.918615	0.893901	0.980378	0.726695	0.871317	0.922131	0.889636	0.918963	1.01215	0.994503
11.4405	0.865731	0.828065	0.883292	1.0452	0.860966	0.966077	0.881045	0.945947	1.01639	0.96743	0.902751	0.88558	0.972273	0.718168	0.855442	0.915436	0.876333	0.908946	1.00286	0.980486
11.4738	0.869893	0.833421	0.908377	1.07537	0.870275	0.97473	0.891227	0.955973	1.02722	0.995034	0.9054	0.889352	0.974304	0.731152	0.864251	0.923076	0.885982	0.914488	1.00931	0.982746
11.5072	0.881261	0.828676	0.908087	1.06239	0.873602	0.96661	0.897095	0.94289	1.01525	0.980197	0.914981	0.879149	0.974158	0.720436	0.862425	0.918176	0.881244	0.912534	1.003	0.985535
11.5405	0.873469	0.829902	0.967417	1.05718	0.864371	0.952308	0.884419	0.947243	1.02178	0.970899	0.890015	0.873858	0.962605	0.714237	0.851091	0.896561	0.87508	0.890535	0.987083	0.970575
11.5738	0.868275	0.808277	0.889022	1.07104	0.862372	0.97747	0.889653	0.941695	0.997646	0.98994	0.90592	0.87399	0.961944	0.726711	0.859806	0.919662	0.87902	0.891614	0.998861	0.977681
11.6072	0.875884	0.821414	0.886513	1.08629	0.872188	0.957143	0.896907	0.955313	1.02085	0.974409	0.912406	0.884361	0.972579	0.757041	0.864824	0.925816	0.884639	0.910157	0.998301	0.985146
11.6405	0.883361	0.83738	0.910305	1.10857	0.875008	0.965684	0.905409	0.963335	1.03521	0.993872	0.939762	0.9014	0.99045	0.75961	0.865215	0.939647	0.898649	0.912727	1.0237	1.00329
11.6738	0.871883	0.829205	0.896173	1.07959	0.871886	0.970153	0.898375	0.965093	1.02933	0.987375	0.909761	0.892815	0.982747	0.74439	0.850587	0.932077	0.890748	0.909094	1.01188	0.99289
11.7072	0.881716	0.81192	1.08763	1.02913	0.86573	0.957626	0.898114	0.955952	1.00895	0.972972	0.904586	0.884686	0.970372	0.7439	0.840985	0.924206	0.881697	0.902143	0.993339	0.981908
11.7405	0.8786	0.844889	1.2496	1.06908	0.87974	0.968886	0.898739	0.972721	1.01936	0.992548	0.913679	0.89792	0.994204	0.74746	0.84601	0.93144	0.891683	0.904669	1.01209	0.991015
11.7738	0.883758	0.826194	1.21153	1.07591	0.864464	0.958608	0.897286	0.954077	1.03003	0.981981	0.917078	0.889055	0.984617	0.748326	0.83982	0.920486	0.89133	0.904449	1.00826	0.983285
11.8072	0.880248	0.82305	1.22168	1.06728	0.872011	0.971605	0.903396	0.972151	1.02452	0.987596	0.910575	0.896447	0.980072	0.751686	0.84854	0.925419	0.892217	0.914791	1.01344	0.986549
11.8405	0.871388	0.822105	1.23563	1.07635	0.882119	0.959979	0.892412	0.959056	1.02057	0.982061	0.912389	0.899272	0.991352	0.740341	0.845828	0.925087	0.894331	0.907614	1.00967	0.992343
11.8738	0.87788	0.826755	1.23059	1.07609	0.870206	0.974125	0.894992	0.963092	1.02571	0.979185	0.922568	0.890964	0.983505	0.748088	0.844158	0.930561	0.889617	0.903546	1.018	0.98596
11.9072	0.874416	0.82585	1.19839	1.07133	0.864152	0.954932	0.897299	0.9572	1.01661	0.977589	0.900621	0.882709	0.971113	0.737362	0.828196	0.918411	0.883266	0.893358	0.992757	0.977077
11.9405	0.878556	0.826396	1.19776	1.07276	0.86	0.981953	0.893635	0.958713	1.00268	0.972599	0.90715	0.875947	0.970178	0.744196	0.830166	0.925807	0.879638	0.892935	1.00266	0.981351
11.9738	0.877904	0.826284	1.24931	1.08145	0.866703	0.974943	0.899019	0.964272	1.02185	0.986953	0.894216	0.880774	0.968615	0.74611	0.827315	0.91785	0.879083	0.899578	1.00142	0.980566
12.0072	0.888449	0.824094	1.26062	1.06472	0.865048	0.968691	0.891686	0.955268	1.01162	0.98445	0.897432	0.874429	0.972998	0.741718	0.823977	0.924019	0.880894	0.889627	0.9965	0.985455
12.0405	0.887003	0.825141	1.27168	1.06781	0.863777	0.950783	0.888185	0.960384	1.01855	0.97453	0.900637	0.874912	0.967197	0.753766	0.817995	0.922817	0.876416	0.896589	1.00265	0.983565
12.0738	0.872579	0.82901	1.25947	1.04537	0.860857	0.954093	0.897362	0.945359	1.00832	0.979809	0.905228	0.865172	0.960719	0.739588	0.826747	0.920443	0.872045	0.890287	1.0032	0.977701
12.1072	0.882315	0.835432	1.28436	1.07461	0.866939	0.983502	0.904979	0.971787	1.02779	0.991461	0.923268	0.893271	0.970533	0.743067	0.83749	0.931641	0.890684	0.90189	1.01295	0.994775
12.1405	0.873764	0.819565	1.28922	1.08901	0.863615	0.965047	0.899758	0.961893	1.01025	0.984768	0.920788	0.883379	0.97432	0.744411	0.831219	0.926725	0.887014	0.895742	1.01659	0.986778
12.1738	0.891409	0.836631	1.29557	1.11252	0.874525	0.954689	0.907506	0.981538	1.03634	1.00102	0.934266	0.902308	1.00099	0.752674	0.845832	0.946692	0.902892	0.923872	1.02955	1.00548
12.2072	0.8851	0.831083	1.30289	1.08458	0.866663	0.949123	0.902581	0.974538	1.03576	0.995446	0.91828	0.8928	0.989128	0.750632	0.831879	0.943467	0.900255	0.907206	1.02333	0.994309
12.2405	0.884815	0.836005	1.31553	1.09261	0.874594	0.980226	0.893744	0.965077	1.02633	0.979997	0.914794	0.888776	0.980733	0.772767	0.828612	0.929718	0.891126	0.910052	1.01364	0.996903
12.2738	0.867809	0.832012	1.37014	1.09259	0.860769	0.969273	0.879647	0.962609	1.03536	0.981256	0.906457	0.881888	0.977897	0.770444	0.8212	0.918771	0.885648	0.904812	1.01012	0.990672
12.3072	0.885382	0.840085	1.30311	1.07568	0.86055	0.958309	0.890373	0.946293	1.01928	0.981116	0.911006	0.866717	0.971532	0.741368	0.809608	0.919552	0.873387	0.891019	0.995009	0.976981
12.3405	0.882176	0.816349	1.2488	1.04867	0.860099	0.956502	0.880892	0.946377	1.01769	0.980873	0.893242	0.867844	0.963765	0.73977	0.812787	0.907607	0.87203	0.888922	1.00178	0.968927
12.3738	0.888079	0.81841	1.29411	1.09002	0.861054	0.953547	0.882718	0.952826	1.01158	0.98757	0.913293	0.882987	0.97411	0.748368	0.819159	0.917807	0.884732	0.907195	1.00678	0.981047
12.4072	0.892934	0.825547	1.2477	1.08784	0.869985	0.96661	0.88469	0.948814	1.03122	0.992818	0.907902	0.873049	0.982683	0.74845	0.825859	0.927351	0.881277	0.901058	1.01011	0.985707
12.4405	0.874687	0.821356	1.24821	1.079	0.860769	0.976648	0.873183	0.958618	1.01938	0.995067	0.886493	0.880946	0.967777	0.750406	0.827422	0.916732	0.883564	0.902732	1.01141	0.984256
12.4738	0.882466	0.834366	1.24005	1.08275	0.863906	0.968872	0.886289	0.947499	1.01894	0.996557	0.899611	0.877073	0.991658	0.745572	0.830235	0.913718	0.880251	0.908698	1.01626	0.987045
12.5072	0.861454	0.824181	1.21748	1.05062	0.85203	0.955712	0.876124	0.935663	1.00154	0.967109	0.881486	0.854225	0.969034	0.729965	0.803789	0.895161	0.856251	0.875999	0.9881	0.961883
12.5405	0.869797	0.822895	1.25414	1.11054	0.863391	0.965851	0.885282	0.962477	1.02691	0.9967	0.907769	0.892078	0.988967	0.747137	0.837415	0.936319	0.891211	0.896881	1.02627	0.999944
12.5738	0.884175	0.821483	1.24973	1.11265	0.875111	0.97881	0.888277	0.960027	1.02009	1.00066	0.911309	0.89182	0.9749	0.749358	0.841476	0.928126	0.892421	0.904284	1.02044	0.995185
12.6072	0.878994	0.831052	1.25245	1.10685	0.869839	0.957853	0.892001	0.952974	1.02617	0.990313	0.924661	0.875754	0.983053	0.74312	0.831136	0.921975	0.880305	0.892935	1.01258	0.989201
12.6405	0.887586	0.819831	1.21351	1.08465	0.869995	0.972283	0.884521	0.957332	1.01452	0.979011	0.900881	0.876822	0.961428	0.745954	0.830022	0.930963	0.879371	0.896512	1.01616	0.986321
12.6738	0.869608	0.82638	1.2462	1.10718	0.868229	0.961354	0.88375	0.944316	1.03084	1.00154	0.918949	0.87712	0.9705	0.74612	0.838472	0.935345	0.88682	0.906595	1.01516	0.987669
12.7072	0.877587	0.825637	1.26284	1.08937	0.85778	0.975061	0.892323	0.940615	1.01748	1.00022	0.90871	0.880628	0.97382	0.746815	0.837132	0.927949	0.878259	0.898499	1.01737	0.985231
12.7405	0.886179	0.816263	1.24198	1.09466	0.866836	0.981946	0.890195	0.968765	1.01772	0.998604	0.963287	0.879799	0.984117	0.748078	0.837503	0.958616	0.885977	0.906612	1.01571	0.987598
12.7738	0.888131	0.830968	1.26081	1.08355	0.870295	0.967024	0.882237	0.951279	1.02591	0.997878	0.930215	0.879705	0.980765	0.749783	0.835312	0.949006	0.878395	0.905544	1.01593	0.984899
12.8072	0.88591	0.832799	1.23927	1.08531	0.869985	0.946694	0.872909	0.955804	1.01574	0.989732	0.913592	0.884951	0.971999	0.758686	0.836236	0.932712	0.883067	0.908858	1.01692	0.988087
12.8405	0.8769	0.823127	1.23194	1.0804	0.868727	0.966568	0.879962	0.962329	1.00705	0.996364	0.909559	0.874654	0.989966	0.768789	0.825111	0.933194	0.876462	0.896358	1.01079	0.982675
12.8738	0.891797	0.827771	1.23163	1.11431	0.875013	0.962426	0.890797	0.95333	1.01871	0.991774	0.936114	0.89184	0.992174	0.781333	0.832968	0.94412	0.889324	0.913844	1.01526	0.991072
12.9072	0.877321	0.829908	1.2267	1.08603	0.864991	0.971709	0.876308	0.963047	1.01062	0.984388	0.900827	0.886894	0.981039	0.771042	0.82438	0.934946	0.883345	0.906287	1.02119	0.991262
12.9405	0.886863	0.826114	1.25747	1.1062	0.869325	0.965012	0.870753	0.948444	1.01423	1.00205	0.897666	0.882032	0.978042	0.78045	0.828989	0.935784	0.883924	0.908214	1.01227	0.984779
12.9738	0.881045	0.835144	1.23498	1.08219	0.864073	0.975454	0.859574	0.946721	1.00368	0.995834	0.899099	0.875575	0.967681	0.765617	0.82171	0.912739	0.870422	0.894432	1.01067	0.973164
13.0072	0.867565	0.816204	1.23597	1.06637	0.863118	0.962203	0.876506	0.952689	1.02519	0.99431	0.901141	0.87848	0.968051	0.772821	0.834266	0.94048	0.880932	0.905307	1.01916	0.99577
13.0405	0.889382	0.827322	1.19867	1.07355	0.863839	0.975089	0.882135	0.954597	1.01303	1.00168	0.918868	0.883233	0.970001	0.771913	0.840513	0.934192	0.886599	0.912	1.02003	0.994342
13.0738	0.886669	0.818831	1.19425	1.08158	0.868239	0.971918	0.884709	0.955028	1.00962	1.1084	0.910239	0.884951	0.968583	0.771037	0.830797	0.936337	0.883091	0.913118	1.02062	0.997869
13.1072	0.878244	0.821628	1.24577	1.07772	0.858137	0.965406	0.881061	0.959745	1.00713	1.22178	0.904129	0.878738	0.974013	0.768166	0.832698	0.932526	0.878488	0.901113	1.01488	0.98794
13.1405	0.882953	0.825333	1.0479	1.0943	0.870677	0.972774	0.87937	0.950522	1.01867	1.18536	0.897607	0.882352	0.979073	0.77123	0.830254	0.935979	0.881203	0.910278	1.02248	0.981518
13.1738	0.876785	0.829134	1.00146	1.10858	0.869972	0.978886	0.887009	0.962588	1.02228	1.18714	0.912042	0.879328	0.995445	0.779891	0.832679	0.949877	0.881824	0.908059	1.01646	0.990486
13.2072	0.882148	0.825894	0.943555	1.07967	0.860318	0.945792	0.896059	0.948714	1.01551	1.17672	0.891117	0.882855	0.987307	0.757337	0.824028	0.925609	0.878998	0.900618	1.00246	0.983199
13.2405	0.888104	0.8284	0.931845	1.08194	0.868141	0.978176	0.886831	0.960756	1.01933	1.2121	0.914003	0.888823	0.966085	0.775628	0.834304	0.958165	0.886916	0.906348	1.01852	0.996103
13.2738	0.87087	0.82392	0.904531	1.08181	0.871472	0.970352	0.881256	0.952652	1.00771	1.20061	0.914723	0.873586	0.977623	0.759804	0.823921	0.953756	0.874016	0.899919	1.00685	0.977773
13.3072	0.883613	0.82231	0.898666	1.08159	0.87374	0.973512	0.886235	0.950802	1.02866	1.21281	0.915061	0.88704	0.979299	0.768332	0.830696	1.02083	0.879778	0.908203	1.02107	0.98914
13.3405	0.884133	0.840023	0.89157	1.07797	0.869266	0.97174	0.862798	0.952523	1.01067	1.19109	0.910474	0.873645	0.975206	0.765471	0.835563	1.04204	0.877554	0.901603	1.02606	0.983832
13.3738	0.86949	0.823121	0.875262	1.07035	0.867572	0.96755	0.885174	0.943944	1.01432	1.19304	0.897119	0.863522	0.961847	0.764245	0.821685	0.977985	0.870271	0.907718	1.01589	0.977277
13.4072	0.883142	0.82677	0.883669	1.07124	0.873127	0.976892	0.89397	0.958773	1.00287	1.19598	0.917724	0.879355	0.978219	0.763128	0.813701	0.996879	0.881837	0.92335	1.00656	0.987963
13.4405	0.875322	0.830571	0.887494	1.1015	0.870364	0.969168	0.882087	0.965903	1.00137	1.21911	0.907159	0.885507	0.987694	0.775951	0.826275	0.961891	0.886551	0.908533	1.03084	0.989201
13.4738	0.885817	0.831975	1.02392	1.05917	0.874685	0.973401	0.895445	0.968733	1.02138	1.21039	0.919428	0.895459	0.994752	0.780768	0.824172	0.975151	0.893934	0.919106	1.02364	0.99923
13.5072	0.871684	0.830243	0.88618	1.06019	0.868214	0.941949	0.88556	0.952567	0.991302	1.20375	0.915431	0.865729	0.966375	0.760836	0.803613	0.945213	0.872641	0.917857	1.01653	0.97582
13.5405	0.874575	0.821622	0.88575	1.07442	0.871447	0.973028	0.898127	0.975517	1.02217	1.20731	0.919933	0.880223	0.979589	0.771983	0.821181	0.944196	0.8822	0.911026	1.02759	0.989777
13.5738	0.878663	0.820237	0.884845	1.07829	0.862221	0.966697	0.917091	0.960022	1.01094	1.1927	0.909512	0.880375	0.970339	0.774993	0.819877	0.936825	0.877975	0.915149	1.02476	0.986735
13.6072	0.869794	0.822399	0.880723	1.06101	0.86117	0.957731	0.901157	0.965534	1.01566	1.18797	0.888831	0.856534	0.962153	0.756175	0.801686	0.922793	0.861578	0.907311	1.00863	0.973297
13.6405	0.874137	0.836144	0.89183	1.04299	0.876015	0.981145	0.906438	0.967212	1.01366	1.18937	0.921513	0.877657	0.958189	0.77794	0.816434	0.934787	0.877452	0.902803	1.01286	0.979462
13.6738	0.872749	0.826126	0.911305	1.05016	0.878248	0.988615	0.917088	0.964288	1.02326	1.20302	0.93544	0.881079	0.978058	0.77323	0.844423	0.931894	0.880622	0.911466	1.01671	0.990405
13.7072	0.872141	0.834292	0.876757	1.04804	0.868813	0.971086	0.908089	0.962223	1.02522	1.18846	0.914202	0.873049	0.959849	0.764902	0.833843	0.924834	0.875594	0.91713	1.01567	0.989497
13.7405	0.87964	0.833121	0.979226	1.05439	0.86409	0.974302	0.910793	0.961331	1.01882	1.19361	0.91491	0.872333	0.968841	0.782639	0.842533	0.928428	0.878491	0.902935	1.01965	0.975439
13.7738	0.874079	0.82481	0.904767	1.03596	0.882148	0.978594	0.901281	0.966914	1.01964	1.18913	0.912946	0.879561	0.969147	0.763612	0.836716	0.920218	0.877726	0.911257	1.01542	0.982542
13.8072	0.879035	0.8319	0.894057	1.0662	0.868611	0.963599	0.900494	0.968664	1.01569	1.1929	0.909335	0.86695	0.978767	0.780832	0.831099	0.936071	0.869944	0.920344	1.02739	0.971494
13.8405	0.870041	0.834899	0.877537	1.05996	0.898446	0.973836	0.907063	0.973959	1.01257	1.16213	0.906327	0.873447	0.962234	0.774794	0.819532	0.932477	0.871789	0.910933	1.01575	0.973807
13.8738	0.878219	0.826027	0.883091	1.0649	0.896491	0.968716	0.895524	0.965423	1.03159	1.16736	0.906314	0.873699	0.962991	0.781187	0.82397	0.958229	0.877726	0.907498	1.0195	0.984684
13.9072	0.883033	0.828335	0.908178	1.10096	0.918574	0.965392	0.902208	0.98143	1.0143	1.17669	0.940013	0.889757	0.98025	0.798478	0.837452	0.945997	0.885171	0.923724	1.03504	0.989858
13.9405	0.875374	0.832235	0.889132	1.05916	0.92096	0.958448	0.903288	0.970465	1.02454	1.14349	0.914065	0.870006	0.966972	0.784817	0.818971	0.925764	0.86816	0.911499	1.02105	0.983485
13.9738	0.875114	0.815048	0.881178	1.05599	0.929379	0.974163	0.884279	0.962321	1.00819	1.14308	0.92163	0.868309	0.96333	0.784032	0.828322	0.920358	0.868553	0.899006	1.01411	0.980904
14.0072	0.874049	0.823211	0.89044	1.07677	0.926702	0.966485	0.89086	0.966075	1.00971	1.12469	0.908456	0.8612	0.958383	0.77944	0.815274	0.91616	0.86627	0.917251	1.01191	0.969142
14.0405	0.87817	0.824655	0.886597	1.07499	0.917277	0.957605	0.885763	0.963715	1.01016	1.16125	0.914697	0.865749	0.968341	0.781606	0.81455	0.919219	0.867924	0.91991	1.00956	0.966852
14.0738	0.875862	0.824078	0.889131	1.05656	0.917663	0.96418	0.887672	0.960611	1.01082	1.19382	0.889517	0.862718	0.970082	0.774891	0.798474	0.908656	0.863709	0.90233	1.01068	0.967842
14.1072	0.867582	0.829419	0.901732	1.08101	0.931659	0.968197	0.889529	0.961677	1.0068	1.21539	0.910243	0.877916	0.969195	0.775924	0.800043	0.919216	0.879185	0.912969	1.01666	0.976006
14.1405	0.879219	0.829023	0.900157	1.09561	0.972997	0.971573	0.900475	0.972421	1.02134	1.22914	0.915114	0.878102	0.976962	0.786118	0.801081	0.924388	0.885274	0.915914	1.0265	0.981371
14.1738	0.873767	0.818298	0.880398	1.05089	0.945526	0.956255	0.899694	0.967408	1.01349	1.21398	0.898358	0.87338	0.95653	0.780107	0.793009	0.92311	0.874682	0.897624	1.01365	0.975045
14.2072	0.879158	0.822111	0.903006	1.07644	0.938353	0.996989	0.888838	0.97666	1.0257	1.21119	0.919579	0.87909	0.986792	0.79415	0.797336	0.929279	0.880327	0.947842	1.02085	0.982299
14.2405	0.867631	0.81748	0.882203	1.09778	0.946932	0.986812	0.898669	0.973368	1.02129	1.19879	0.90611	0.870371	0.970098	0.774772	0.794326	0.933395	0.873746	0.944177	1.0155	0.980357
14.2738	0.866678	0.818629	0.898497	1.05996	0.955606	0.971361	0.897582	0.964409	1.02187	1.17284	0.921652	0.87521	0.963265	0.792774	0.798871	0.928147	0.876129	0.919387	1.01303	0.978224
14.3072	0.871577	0.829933	0.893123	1.0709	0.981538	0.995197	0.907416	0.966766	1.00619	1.18124	0.914325	0.875615	0.974996	0.791118	0.798721	0.932599	0.872269	0.92182	1.02764	0.973983
14.3405	0.871599	0.836544	0.880138	1.05466	0.981164	0.97866	0.904699	0.958261	1.01114	1.18653	0.920076	0.865524	0.952082	0.783118	0.795578	0.935108	0.870684	0.908131	1.00841	0.977667
14.3738	0.862711	0.837826	0.886675	1.04739	0.9565	0.982061	0.906343	0.968361	1.00632	1.19189	0.893994	0.856102	0.965118	0.772521	0.789999	0.922545	0.861413	0.92821	1.00324	0.963554
14.4072	0.852698	0.821857	0.9046	1.07696	0.959817	1.00035	0.916432	0.980403	1.01924	1.20507	0.904407	0.869959	0.965715	0.787457	0.796787	0.948203	0.869257	0.90555	1.02646	0.966106
14.4405	0.871114	0.837114	0.992066	1.05367	0.960666	0.971204	0.928674	0.982256	1.03166	1.20691	0.917846	0.872658	0.962298	0.785365	0.787795	0.945539	0.873404	0.909832	1.01749	0.976716
14.4738	0.854116	0.835965	0.923096	1.06044	0.983912	1.01561	0.94753	0.977903	1.03209	1.22441	0.930089	0.878128	0.963878	0.803285	0.78736	0.953216	0.878935	0.914615	1.02979	0.971041
14.5072	0.860482	0.836024	0.890989	1.04126	1.016	0.986773	0.945246	0.977547	1.0218	1.20543	0.910155	0.87771	0.953243	0.784703	0.792134	0.94535	0.874205	0.904724	1.02032	0.969441
14.5405	0.87621	0.839453	0.911566	1.08051	0.977434	0.976944	0.944641	0.969995	1.03376	1.20892	0.919393	0.878008	0.979444	0.786381	0.786537	0.947727	0.87771	0.922717	1.01479	0.984327
14.5738	0.870085	0.83843	0.893607	1.07857	0.974092	0.996022	0.931271	0.973577	0.996176	1.22073	0.916028	0.869912	0.959189	0.78943	0.782519	0.955611	0.873361	0.908692	1.0198	0.969576
14.6072	0.856871	0.826104	0.884649	1.05105	0.976178	0.9755	0.929535	0.975366	1.00678	1.20546	0.911533	0.86307	0.955869	0.772225	0.773042	0.930384	0.862788	0.894167	0.999606	0.965928
14.6405	0.870722	0.833905	0.885046	1.02876	0.950519	0.977675	0.941172	0.973469	1.02506	1.21615	0.915981	0.865112	0.947216	0.783403	0.781846	0.94992	0.864811	0.901223	1.01761	0.96501
14.6738	0.868193	0.828614	0.88791	1.06068	0.952871	0.986098	0.940031	0.975599	1.01647	1.21298	0.897073	0.860186	0.94865	0.775908	0.777318	0.942659	0.864585	0.897288	1.0106	0.953843
14.7072	0.870898	0.844728	0.899213	1.03938	0.959484	1.02599	0.945163	0.983666	1.02266	1.19448	0.910619	0.868136	0.968454	0.775854	0.779018	0.952233	0.868946	0.90168	1.01427	0.972336
14.7405	0.861306	0.834066	0.897489	1.04716	0.97097	1.00908	0.956479	0.984724	1.0194	1.19108	0.914703	0.872266	0.965441	0.777047	0.784521	0.955074	0.872434	0.900915	1.025	0.96691
14.7738	0.869145	0.836978	0.96357	1.04632	0.964921	1.01522	0.948664	0.980817	1.02884	1.19339	0.92946	0.87167	0.955224	0.778757	0.779931	0.951358	0.868401	0.890672	1.01413	0.96562
14.8072	0.857087	0.843818	0.91483	1.04798	0.982814	1.01678	0.966832	1.00289	1.01994	1.20188	0.929251	0.870542	0.95284	0.781494	0.782191	0.962971	0.871036	0.902264	1.02799	0.971308
14.8405	0.860033	0.843359	0.905099	1.03708	0.96967	1.01189	0.959518	0.986881	1.02304	1.255	0.926649	0.871723	0.95798	0.769412	0.777065	0.952533	0.871264	0.895219	1.02041	0.976153
14.8738	0.876136	0.827734	0.90593	1.075	0.969427	0.990143	0.971518	0.998392	1.04925	1.24144	0.934376	0.884401	0.979573	0.781897	0.786908	0.965573	0.891407	0.913602	1.03962	0.994618
14.9072	0.869959	0.840351	0.895188	1.05922	0.919936	0.975869	0.957935	0.971856	1.02631	1.22166	0.917577	0.865172	0.943381	0.768283	0.778728	0.939687	0.86311	0.898818	1.02114	0.966371
14.9405	0.865424	0.837315	0.905764	1.07606	0.910813	0.990459	0.947403	0.984331	1.03388	1.23751	0.924644	0.876046	0.958222	0.781693	0.785529	0.956282	0.879373	0.904427	1.0343	0.984507
14.9738	0.867544	0.830482	0.891105	1.051	0.898116	1.00011	0.951398	0.978985	1.01305	1.23465	0.913678	0.867885	0.96001	0.770004	0.775819	0.947492	0.87118	0.897321	1.01393	0.972936
15.0072	0.865835	0.832954	0.899361	1.0561	0.889313	0.987247	0.939853	0.987807	1.03372	1.24553	0.915492	0.873335	0.956707	0.764741	0.773055	0.960682	0.872113	0.899611	1.01415	0.978534
15.0405	0.869704	0.832616	0.911421	1.05484	0.887516	0.981201	0.952245	0.985115	1.04174	1.26059	0.920372	0.882563	0.971145	0.764515	0.762722	0.958818	0.876776	0.905935	1.02402	0.96978
15.0738	0.869359	0.820181	0.92632	1.04338	0.87747	0.978528	0.94092	0.977154	1.01521	1.21926	0.902159	0.846071	0.943767	0.747487	0.771046	0.944115	0.850625	0.884233	1.00662	0.967691
15.1072	0.881089	0.853204	0.909682	1.05536	0.886945	1.00294	0.976115	0.990909	1.0404	1.26941	0.923782	0.881603	0.98091	0.766476	0.779138	0.982541	0.88227	0.909419	1.03577	0.992162
15.1405	0.873608	0.848638	0.914343	1.07532	0.882074	0.997856	0.960187	0.998366	1.04883	1.25704	0.92343	0.88074	0.966392	0.760116	0.778898	0.972854	0.878712	0.91981	1.02704	0.989682
15.1738	0.858401	0.82875	0.896228	1.07118	0.871883	0.991765	0.958999	0.976676	1.02814	1.23634	0.894878	0.862009	0.956465	0.7526	0.764881	0.972014	0.858534	0.902924	1.01693	0.973697
15.2072	0.866895	0.832631	0.898547	1.06173	0.878573	0.989669	0.961898	0.97595	1.02771	1.23925	0.910477	0.86821	0.972998	0.770918	0.772922	0.979221	0.869411	0.908505	1.03329	0.979186
15.2405	0.87645	0.829843	0.90537	1.08064	0.887728	0.975002	0.953245	0.974485	1.04891	1.20764	0.909878	0.879759	0.965828	0.763407	0.767387	0.994392	0.872772	0.901774	1.0315	0.984646
15.2738	0.86736	0.83142	0.894664	1.0761	0.88218	0.98465	0.94007	0.971249	1.02161	1.15817	0.89927	0.856918	0.962846	0.756202	0.770794	0.973174	0.859668	0.890023	1.01738	0.978195
15.3072	0.878797	0.827065	0.898964	1.0707	0.881262	0.997581	0.952876	0.989555	1.01665	1.19156	0.911037	0.86439	0.985793	0.760525	0.771921	0.983081	0.866855	0.909826	1.02577	0.975435
15.3405	0.88214	0.826569	0.90071	1.06988	0.876241	0.994584	0.955157	0.987514	1.02833	1.17153	0.915062	0.854385	0.967117	0.759676	0.764825	0.981104	0.869973	0.900756	1.01684	0.982428
15.3738	0.873102	0.827334	0.900887	1.03345	0.876909	0.99306	0.941643	0.994282	1.03778	1.12564	0.91099	0.865199	0.983521	0.762493	0.769321	0.984143	0.869105	0.909039	1.03321	0.975611
15.4072	0.865249	0.829896	0.901057	1.07041	0.887321	0.993053	0.950675	0.984877	1.01395	1.10839	0.928315	0.856819	0.97266	0.753997	0.768382	0.984619	0.86759	0.896	1.03311	0.983142
15.4405	0.864022	0.840494	0.901778	1.06335	0.87846	0.973905	0.953625	0.992121	1.01322	1.12692	0.913548	0.860505	0.975335	0.746095	0.76172	0.981577	0.862556	0.892681	1.01025	0.977206
15.4738	0.876494	0.834453	0.908374	1.05556	0.876478	0.998406	0.939687	0.99155	1.0217	1.15542	0.894451	0.873546	0.980636	0.755573	0.772468	0.983081	0.871055	0.899319	1.01799	0.981014
15.5072	0.878794	0.833998	0.909237	1.073	0.88104	1.01033	0.935469	0.977185	1.03254	1.15828	0.911372	0.879355	0.972853	0.764676	0.775566	0.999665	0.879692	0.908368	1.02671	0.998379
15.522	0.852241	0.833747	0.909008	1.07661	0.886174	0.998455	0.940872	0.992746	1.02502	1.14863	0.920977	0.875158	0.976801	0.770655	0.766594	0.993605	0.874209	0.911753	1.01695	0.993243
15.5405	0.878937	0.826458	0.911421	1.09086	0.882099	0.999857	0.946597	0.988341	1.02628	1.13028	0.921784	0.87232	0.983247	0.752153	0.765007	0.991661	0.874249	0.905621	1.02663	0.98109
15.5738	0.869154	0.83059	0.89389	1.05864	0.87781	0.994368	0.952879	0.982781	1.01785	1.09771	0.891517	0.86244	0.958447	0.746046	0.767747	0.98587	0.865099	0.890716	1.01923	0.982242
15.6072	0.871725	0.84063	0.914346	1.08679	0.886844	1.00092	0.954128	0.986701	1.01758	1.10337	0.917638	0.877532	0.970114	0.760514	0.758873	0.98969	0.876257	0.902594	1.02672	0.985017
15.6405	0.86977	0.822245	0.911571	1.05627	0.871509	0.990964	0.957715	0.988934	1.03033	1.04699	0.902721	0.857893	0.956143	0.74875	0.748685	0.982108	0.868114	0.902666	1.01759	0.973511
15.6738	0.860986	0.829249	0.903554	1.05495	0.877032	0.999568	0.951618	0.983423	1.02003	1.13903	0.889039	0.858536	0.971774	0.737906	0.744284	0.970952	0.858734	0.910289	1.01579	0.97336
15.7073	0.860408	0.85264	0.919009	1.08218	0.891088	0.996377	0.966284	0.994219	1.03188	1.16627	0.936409	0.870827	0.966633	0.750761	0.757741	0.983975	0.869328	0.904515	1.02218	0.973211
15.7407	0.872138	0.843929	1.0612	1.08703	0.871393	0.999405	0.954217	0.988301	1.02258	1.15059	0.938995	0.865392	0.96117	0.742556	0.752898	0.968011	0.86475	0.90157	1.01609	0.967395
15.774	0.877655	0.844214	0.91355	1.07848	0.8838	0.997212	0.954861	0.999187	1.03138	1.17283	0.948278	0.867712	0.972273	0.743976	0.758288	0.97498	0.878298	0.904025	1.02938	0.983046
15.8073	0.87771	0.838446	0.928225	1.08456	0.888126	1.01428	0.957154	0.996608	1.04569	1.18159	0.935228	0.883877	0.96926	0.752815	0.76517	0.988878	0.883421	0.912628	1.03019	0.978891
15.8407	0.861583	0.840357	0.910475	1.07277	0.886949	1.01602	0.962264	0.996824	1.03224	1.1733	0.915394	0.862832	0.979315	0.743922	0.756519	0.966571	0.868358	0.903436	1.02346	0.980572
15.874	0.875936	0.845447	0.927099	1.09272	0.883128	1.01047	0.958645	0.993989	1.02553	1.18838	0.916324	0.8794	0.979154	0.751734	0.761588	0.975597	0.875529	0.906106	1.02986	0.97663
15.9073	0.868414	0.84391	0.905174	1.08192	0.880186	1.00365	0.958021	0.994011	1.02565	1.18832	0.903237	0.864211	0.964135	0.744035	0.746867	0.966498	0.870165	0.893435	1.02348	0.980323
15.9407	0.862714	0.838465	0.903691	1.08377	0.879319	0.998267	0.943733	0.982821	1.03252	1.16096	0.898138	0.87269	0.970436	0.735835	0.758502	0.966287	0.872176	0.899413	1.02075	0.976302
15.974	0.882231	0.836742	0.903126	1.08315	0.88232	1.00499	0.948801	0.989307	1.03551	1.18735	0.90054	0.86382	0.965973	0.727184	0.757829	0.965369	0.867022	0.902726	1.01777	0.981728
16.0073	0.871883	0.835444	0.890585	1.07207	0.872065	0.997101	0.944361	0.982433	1.03086	1.17979	0.885229	0.858695	0.965634	0.729615	0.744033	0.958125	0.865799	0.898339	1.01857	0.965996
16.0407	0.870887	0.834939	0.894896	1.07349	0.881535	0.996063	0.9453	0.990687	1.10453	1.18413	0.895456	0.87338	0.979895	0.733894	0.751978	0.966577	0.871383	0.90102	1.02425	0.97365
16.074	0.871224	0.83072	0.870826	1.09915	0.885918	0.995176	0.932937	0.978729	1.03503	1.18473	0.883167	0.860245	0.95935	0.724883	0.74718	0.956752	0.861727	0.888278	1.01833	0.975473
16.1073	0.856359	0.834413	0.883961	1.06622	0.867732	0.988281	0.95265	0.970544	1.06477	1.1607	0.870058	0.854113	0.963024	0.729985	0.74298	0.94802	0.855575	0.887232	1.01229	0.954381
16.1407	0.877729	0.842897	0.909762	1.07114	0.879403	1.00928	0.953233	0.995557	1.1389	1.15736	0.896122	0.867685	0.977301	0.734481	0.755769	0.984228	0.868177	0.900156	1.03135	0.986345
16.174	0.876352	0.823744	0.897007	1.08614	0.888186	0.995684	0.944759	0.990043	1.08226	1.14989	0.889639	0.860657	0.964329	0.733647	0.758622	0.968127	0.86754	0.890871	1.02763	0.98048
16.2073	0.857665	0.841519	0.895791	1.07699	0.880681	0.984518	0.948056	0.973334	1.10575	1.14272	0.881411	0.865092	0.974851	0.733905	0.759289	0.958436	0.86537	0.890149	1.03491	0.984774
16.2407	0.865255	0.842953	0.901274	1.08945	0.883854	1.02617	0.941529	0.9965	1.15322	1.13895	0.893586	0.88448	0.973933	0.753917	0.764195	0.958607	0.883167	0.905704	1.03583	0.996041
16.274	0.870471	0.835125	0.909847	1.09495	0.883909	1.01496	0.954188	0.990455	1.13958	1.14032	0.893512	0.879415	0.985406	0.748282	0.76315	0.968881	0.876594	0.91041	1.0373	1.00031
16.3073	0.865208	0.844418	0.919867	1.09871	0.867431	0.997783	0.944017	0.993786	1.15543	1.14868	0.896583	0.872658	0.964603	0.738577	0.767185	0.957952	0.875251	0.912265	1.03207	0.992233
16.3407	0.877631	0.823704	0.905776	1.10088	0.879518	0.990379	0.937744	0.993736	1.09244	1.15413	0.879734	0.865856	0.970098	0.743142	0.759894	0.946897	0.865549	0.906948	1.02993	0.987892
16.374	0.872587	0.836649	0.909052	1.09342	0.881171	1.00704	0.934469	0.988222	1.14042	1.15632	0.884055	0.870351	0.967987	0.739695	0.762526	0.955017	0.870866	0.896248	1.03002	0.98824
16.4073	0.873496	0.823236	0.893165	1.08006	0.875045	0.984062	0.921424	0.973078	1.12565	1.12632	0.88179	0.863243	0.948714	0.726593	0.753132	0.941014	0.864641	0.887139	1.01983	0.975949
16.4407	0.873556	0.84387	0.89328	1.0641	0.87744	1.00457	0.924154	0.992094	1.09627	1.12819	0.878944	0.864231	0.975029	0.72634	0.756468	0.950937	0.869218	0.896622	1.02231	0.990039
16.474	0.864351	0.833291	0.901536	1.08507	0.874712	0.986916	0.93028	0.988143	1.06598	1.13402	0.864517	0.863323	0.976527	0.72697	0.757923	0.944917	0.870347	0.89037	1.02648	0.978362
16.5073	0.870134	0.840723	0.900514	1.10624	0.878999	1.01215	0.925619	0.981269	1.04782	1.12038	0.88815	0.876815	0.965151	0.741626	0.747671	0.954491	0.875965	0.898774	1.02394	0.982618
16.5407	0.873365	0.837535	0.897011	1.10911	0.8742	0.976711	0.924418	0.980493	1.10502	1.12229	0.870004	0.864648	0.976705	0.738964	0.758597	0.937102	0.863261	0.895956	1.02357	0.986912
16.574	0.884218	0.828081	1.02417	1.07792	0.882261	0.989729	0.918929	0.971549	1.0418	1.1105	0.864395	0.871544	0.977123	0.733884	0.76818	0.952258	0.875879	0.889269	1.02247	0.984107
16.6073	0.867229	0.829255	0.908363	1.10927	0.874695	1.00583	0.92172	0.970272	1.03698	1.09984	0.881493	0.868806	0.969131	0.747351	0.760863	0.96435	0.873508	0.894657	1.0328	0.992967
16.6407	0.87923	0.8344	0.889692	1.07496	0.873188	0.988837	0.910201	0.974084	1.04391	1.10072	0.858529	0.873506	0.968809	0.742422	0.752257	0.959364	0.869691	0.892599	1.02539	0.985764
16.674	1.04024	0.83853	0.892091	1.09787	0.874784	0.977769	0.916279	0.960376	1.01103	1.07844	0.872339	0.868461	0.971193	0.740906	0.76177	0.956395	0.869066	0.896132	1.02483	0.984227
16.7073	1.50479	0.835045	0.88878	1.08093	0.864474	0.98158	0.91834	0.973754	1.01657	1.08034	0.869612	0.862368	0.960542	0.741416	0.750852	0.953225	0.860943	0.900326	1.01719	0.979986
16.7407	1.47859	0.836631	0.908941	1.06457	0.887218	0.984685	0.922325	0.982541	1.02383	1.10266	0.879158	0.871524	0.968067	0.74169	0.756318	0.965003	0.872603	0.899176	1.03024	0.994852
16.774	1.39295	0.840497	0.905979	1.09255	0.864903	0.9867	0.916674	0.974084	1.04656	1.06701	0.856931	0.858038	0.951341	0.729727	0.752238	0.952432	0.857846	0.891283	1.01147	0.975282
16.8073	1.38148	0.833341	0.889497	1.09081	0.873983	0.98298	0.915549	0.971428	1.02228	1.09623	0.864786	0.851421	0.959124	0.733469	0.747671	0.954888	0.855631	0.881817	1.01459	0.987512
16.8407	1.39711	0.839546	0.912609	1.08545	0.877307	0.976826	0.915964	0.977692	1.02728	1.08691	0.875348	0.867235	0.968905	0.739663	0.754662	0.963151	0.872672	0.901163	1.02854	0.978909
16.874	1.34269	0.838796	0.900033	1.1019	0.883968	1.00365	0.920685	1.0009	1.01948	1.08266	0.878631	0.864748	0.988806	0.748073	0.764295	0.974978	0.865396	0.909898	1.0374	0.997708
16.9073	1.29478	0.824998	0.893077	1.08653	0.876227	0.981963	0.916257	0.966257	1.00912	1.08114	0.870406	0.851268	0.972321	0.737911	0.757962	0.956527	0.856145	0.890738	1.02457	0.98426
16.9407	1.16262	0.831956	0.89408	1.1119	0.880346	0.98897	0.914033	0.988977	1.0306	1.07696	0.872219	0.856938	0.963652	0.746455	0.75922	0.971944	0.861676	0.897343	1.03403	0.988406
16.974	1.00398	0.839691	0.889587	1.13977	0.877288	0.984633	0.917964	0.972758	1.03261	1.06256	0.864863	0.85575	0.968325	0.753116	0.76145	0.971785	0.858438	0.903023	1.03058	0.989915
17.0073	0.940453	0.848316	0.890871	1.09079	0.882067	0.990185	0.915428	0.974575	1.01672	1.06977	0.860471	0.850228	0.979557	0.731372	0.762734	0.97718	0.859502	0.896165	1.03976	0.987149
17.0407	0.901046	0.839177	0.894022	1.12429	0.885888	1.00744	0.913441	0.972582	1.02493	1.05538	0.873096	0.851997	0.968486	0.736088	0.757268	0.975062	0.864837	0.89376	1.03596	0.982347
17.074	0.893205	0.837758	0.888006	1.09483	0.876938	1.001	0.909098	0.962363	1.01856	1.05562	0.860294	0.856128	0.959446	0.726157	0.760706	0.964783	0.858382	0.896182	1.01557	0.988292
17.1073	0.882422	0.845552	0.988556	1.12811	0.886531	1.00575	0.917346	0.980944	1.0437	1.06059	0.872448	0.877371	0.985986	0.719657	0.762747	0.987618	0.880635	0.912991	1.0351	1.00488
17.1407	0.874178	0.838145	0.903092	1.1058	0.889488	0.979081	0.908598	0.974469	1.02822	1.05687	0.865272	0.870782	0.98091	0.706882	0.76594	0.977204	0.870369	0.905907	1.03443	0.993942
17.174	0.880987	0.836135	0.895948	1.12061	0.892253	0.990251	0.908805	0.980654	1.04154	1.05556	0.867198	0.86067	0.977559	0.701338	0.76723	0.978395	0.86683	0.906348	1.03435	1.00009
17.2073	0.875889	0.847306	0.886807	1.10162	0.86929	0.992256	0.91754	0.965766	1.02351	1.03568	0.877428	0.857588	0.972805	0.68944	0.749253	0.962937	0.858374	0.887425	1.02006	0.990072
17.2407	0.884695	0.839955	0.888862	1.1107	0.879784	0.988918	0.89792	0.966597	1.01489	1.03562	0.856867	0.863103	0.975045	0.680848	0.7489	0.967538	0.862594	0.895252	1.02126	0.977967
17.274	0.869625	0.840497	0.887489	1.11237	0.877059	1.00466	0.905279	0.96343	1.02078	1.03071	0.858312	0.862713	0.971661	0.678305	0.76014	0.975316	0.864585	0.89103	1.03186	0.988312
17.3073	0.865022	0.840943	0.883902	1.09646	0.877834	0.987115	0.903396	0.962783	1.02625	1.0268	0.848488	0.851965	0.957464	0.676203	0.749768	0.962071	0.858937	0.897541	1.02325	0.983746
17.3407	0.876875	0.841184	0.898035	1.12933	0.879575	0.974445	0.906292	0.965375	1.04214	1.01052	0.853636	0.862328	0.977897	0.678503	0.751607	0.967212	0.864431	0.891366	1.02422	0.979172
17.374	0.877034	0.834029	0.879804	1.12913	0.880782	0.99842	0.890026	0.977373	1.0307	1.01912	0.842925	0.854451	0.978235	0.671929	0.744839	0.966437	0.862229	0.893683	1.01724	0.979533
17.4073	0.873849	0.838173	0.877534	1.11301	0.871381	0.982353	0.892641	0.963572	1.00512	1.02108	0.836814	0.854252	0.968148	0.667589	0.746891	0.962546	0.858306	0.88742	1.02124	0.978591
17.4407	0.876168	0.835333	0.886611	1.11031	0.872496	0.985851	0.899704	0.954207	1.03085	1.00521	0.839698	0.855916	0.973933	0.682015	0.746042	0.954632	0.853585	0.883193	1.02507	0.982289
17.474	0.89551	0.84401	0.922955	1.10655	0.870248	0.986707	0.891166	0.9528	1.02152	1.01337	0.836195	0.864112	0.967439	0.677885	0.762765	0.962894	0.867633	0.894762	1.0282	0.982836
17.5075	0.873983	0.831473	0.874937	1.11491	0.879976	0.984671	0.894352	0.951921	1.02745	1.00394	0.836234	0.852024	0.980233	0.672063	0.740915	0.964908	0.856015	0.881547	1.01711	0.978744
17.5408	0.884928	0.83747	0.878269	1.12665	0.877197	0.990595	0.89648	0.951947	1.03467	1.01048	0.838737	0.851871	0.974626	0.684945	0.763596	0.967196	0.852829	0.892863	1.0246	0.992353
17.5742	0.879712	0.845029	0.883536	1.13562	0.878647	0.99054	0.884648	0.961239	1.03538	1.0131	0.848093	0.853423	0.979122	0.683886	0.756279	0.970025	0.861121	0.893953	1.02801	0.986741
17.6075	0.879079	0.839955	0.872489	1.1252	0.871046	0.972701	0.894772	0.956369	1.01657	1.00364	0.835231	0.844392	0.97548	0.679203	0.748226	0.953365	0.852557	0.884326	1.01802	0.984217
17.6408	0.872223	0.839251	0.872711	1.11385	0.879095	0.995754	0.888726	0.955841	1.0189	0.997878	0.832755	0.861021	0.981506	0.687348	0.749039	0.955318	0.855491	0.885229	1.01677	0.986374
17.6742	0.866845	0.840137	0.869295	1.11836	0.864238	0.983084	0.878545	0.953684	1.01761	0.99074	0.826697	0.838909	0.950406	0.669003	0.745141	0.943748	0.842319	0.879796	1.01737	0.971751
17.7075	0.876954	0.841023	0.87229	1.10999	0.884216	0.989687	0.869982	0.960481	1.02809	1.00578	0.830192	0.851062	0.964893	0.67423	0.756721	0.95133	0.852968	0.885477	1.0142	0.979329
17.7408	0.87852	0.843533	0.884624	1.133	0.873892	0.995092	0.880625	0.96461	1.02934	1.00322	0.840663	0.851806	0.973756	0.679181	0.765429	0.95919	0.856773	0.90102	1.01777	0.987926
17.7742	0.871796	0.832731	0.870453	1.13523	0.876825	0.988458	0.871173	0.950176	1.01924	0.997775	0.824978	0.851905	0.965457	0.674697	0.749794	0.944102	0.847712	0.891399	1.02026	0.984899
17.8075	0.881976	0.839289	0.876811	1.10254	0.879723	0.988869	0.88029	0.956815	1.03594	1.00255	0.827588	0.848417	0.976624	0.676063	0.750964	0.952487	0.855175	0.889726	1.02409	0.980557
17.8408	0.87667	0.845081	0.870057	1.11542	0.872676	0.983342	0.872517	0.949326	1.02715	1.00366	0.832029	0.846056	0.967229	0.65261	0.75186	0.944124	0.848487	0.881938	1.01263	0.982
17.8742	0.864126	0.827752	0.865345	1.09287	0.877115	0.970602	0.880905	0.94231	1.01587	0.994171	0.815497	0.840335	0.959559	0.662395	0.748239	0.933355	0.846626	0.866499	1.00421	0.966662
17.9075	0.868806	0.842111	0.872486	1.11482	0.86983	0.971399	0.874276	0.932733	1.02859	0.992035	0.823445	0.831669	0.958399	0.662465	0.745512	0.935329	0.840658	0.873797	1.01615	0.971722
17.9408	0.868888	0.844081	0.872335	1.13182	0.869985	0.993502	0.869386	0.947787	1.0301	0.98898	0.83055	0.844711	0.969856	0.6711	0.747067	0.933511	0.850244	0.881607	1.02026	0.97226
17.9742	0.868009	0.832638	0.863073	1.11255	0.870723	0.972301	0.870536	0.948114	1.01031	0.995952	0.811467	0.844479	0.961235	0.677165	0.743283	0.930963	0.844841	0.871931	1.01284	0.973931
18.0075	0.893361	0.839509	0.874409	1.12566	0.86946	1.01364	0.882813	0.948642	1.03029	0.992654	0.831714	0.849876	0.976833	0.676622	0.748863	0.949433	0.856615	0.890155	1.02074	0.975796
18.0408	0.890239	0.842538	0.874359	1.11644	0.877571	1.00737	0.873575	0.955059	1.01459	1.00089	0.82824	0.851739	0.978316	0.685262	0.746513	0.936056	0.855098	0.893364	1.03036	0.985521
18.0742	1.01129	0.842684	0.867586	1.1184	0.862992	0.987487	0.885149	0.942582	1.02414	0.981106	0.827431	0.846495	0.963813	0.687236	0.745178	0.931376	0.852722	0.890441	1.01228	0.974217
18.1075	0.996931	0.827198	0.872749	1.14632	0.871437	0.972645	0.870813	0.952789	1.02664	0.996688	0.823224	0.848365	0.98033	0.676305	0.747004	0.933734	0.851737	0.875779	1.03121	0.978024
18.1408	0.944144	0.842272	0.878591	1.13824	0.88269	0.980592	0.880306	0.951329	1.02782	0.99627	0.836312	0.854299	0.984778	0.686327	0.747508	0.935415	0.863858	0.89441	1.02867	0.990719
18.1742	0.927121	0.838424	0.874541	1.12729	0.87129	0.97898	0.870813	0.947101	1.02686	0.977731	0.816791	0.847038	0.973981	0.678418	0.751935	0.931525	0.854098	0.889528	1.03087	0.981932
18.2075	0.904472	0.832625	0.88549	1.11501	0.881907	0.974027	0.878309	0.954682	1.0017	0.999491	0.813198	0.847098	0.979734	0.670971	0.747974	0.940169	0.854636	0.891008	1.0262	0.98377
18.2408	0.894136	0.849561	0.886711	1.14149	0.880053	0.980498	0.882122	0.94846	1.01365	0.996123	0.822239	0.857209	0.984471	0.683908	0.758389	0.939791	0.860247	0.8972	1.02698	0.989815
18.2742	0.888588	0.82599	0.864282	1.11424	0.857895	0.976363	0.858809	0.93774	1.02355	0.980745	0.792111	0.84652	0.958093	0.672078	0.743838	0.913929	0.845016	0.877931	1.01488	0.971284
18.3075	0.880604	0.831107	0.87554	1.12705	0.861079	0.964758	0.865123	0.939076	1.01082	0.981692	0.805651	0.835104	0.969904	0.669944	0.740752	0.917722	0.832865	0.870919	1.01088	0.969751
18.3408	0.87823	0.826764	0.87102	1.12614	0.878558	0.996373	0.865904	0.944084	1.00985	0.985726	0.80402	0.836509	0.981587	0.680531	0.746867	0.929304	0.845905	0.878806	1.02015	0.986117
18.3742	0.879627	0.831163	0.87342	1.13865	0.871206	0.97615	0.868417	0.947697	0.993217	0.985009	0.799545	0.848735	0.975012	0.675902	0.749384	0.933142	0.85041	0.887645	1.02852	0.990215
18.4075	0.880955	0.827972	0.868293	1.11961	0.86819	0.968246	0.881377	0.94312	0.990559	0.976212	0.792618	0.840467	0.965973	0.669525	0.741331	0.929756	0.841606	0.876846	1.00928	0.984384
18.4408	0.877595	0.830324	0.877269	1.11146	0.866823	0.99016	0.868026	0.944881	1.00941	0.983052	0.809835	0.846455	0.965328	0.675073	0.742905	0.939431	0.844565	0.886704	1.01533	0.971541
18.4742	0.88122	0.827861	0.987596	1.1149	0.870593	0.995305	0.892071	0.954787	1.00832	0.989004	0.806578	0.839832	0.973885	0.671729	0.73669	0.935586	0.847619	0.88224	1.02723	0.980514
18.5075	0.871125	0.833973	0.857638	1.11816	0.863384	0.970299	0.875257	0.944651	0.995133	0.985665	0.784936	0.828288	0.971612	0.656857	0.736388	0.919153	0.832245	0.870154	1.01152	0.955257
18.5408	0.877609	0.824258	0.855357	1.10915	0.859117	0.964003	0.855586	0.940045	0.995572	0.974966	0.785347	0.833512	0.956369	0.66168	0.735828	0.919055	0.837871	0.871772	1.01549	0.954614
18.5742	0.88125	0.841854	0.870055	1.13455	0.879723	0.992457	0.872011	0.948421	1.01194	0.99756	0.808788	0.844293	0.974287	0.675326	0.755902	0.942085	0.847422	0.883022	1.03345	0.981171
18.6075	0.875547	0.833985	0.866193	1.12139	0.863361	0.988674	0.87455	0.951807	1.01462	0.988235	0.823793	0.841078	0.966843	0.677354	0.750638	0.931287	0.848183	0.875817	1.0209	0.977877
18.6408	0.883496	0.829651	0.874742	1.10654	0.868589	0.982485	0.866675	0.95795	1.01426	0.985489	0.817552	0.852687	0.97751	0.675498	0.741979	0.935007	0.853533	0.888311	1.02642	0.980923
18.6742	0.892832	0.841569	0.876436	1.14817	0.869214	0.982457	0.870947	0.952641	1.00846	0.99048	0.808752	0.845619	0.979702	0.674391	0.751753	0.927213	0.851134	0.881409	1.01375	0.976882
18.7075	0.893799	0.840872	0.893448	1.14259	0.861872	0.985886	0.875859	0.955136	1.00977	0.997657	0.812481	0.841542	0.958915	0.673768	0.753837	0.925334	0.844409	0.883352	1.02723	0.971593
18.7408	0.8832	0.837306	0.875343	1.1508	0.868611	0.981747	0.869306	0.954605	1.01134	0.989971	0.814461	0.844088	0.9744	0.67016	0.75225	0.918304	0.850486	0.882174	1.01937	0.984827
18.7742	0.892999	0.833784	0.872696	1.17396	0.872797	0.975823	0.877239	0.96598	1.0048	0.984551	0.806731	0.845692	0.980443	0.675703	0.755052	0.919336	0.848344	0.88404	1.02008	0.988369
18.8075	0.875804	0.835243	0.870625	1.15978	0.863408	0.956551	0.859775	0.951678	1.0026	0.982365	0.806471	0.828441	0.964941	0.661922	0.736754	0.912064	0.837567	0.875223	1.01901	0.963629
18.8408	0.8914	0.849682	0.869896	1.14604	0.86312	0.980738	0.871428	0.952243	1.01749	0.994824	0.819302	0.84749	0.980378	0.670428	0.755304	0.917663	0.851733	0.881492	1.02697	0.987026
18.8742	0.893676	0.843117	0.878753	1.17201	0.873493	0.996944	0.869724	0.955007	1.03139	1.02508	0.814879	0.846966	0.979041	0.67617	0.749511	0.922222	0.8495	0.884244	1.03157	0.987673
18.9075	0.881174	0.831324	0.868869	1.15369	0.872523	1.01626	0.866363	0.951667	1.0185	1.02187	0.809682	0.843298	0.979138	0.670966	0.740971	0.909483	0.84891	0.876329	1.00898	0.970394
18.9408	0.885431	0.843536	0.874296	1.15315	0.871201	1.02061	0.873495	0.942819	1.00909	1.00155	0.824625	0.845699	0.971629	0.673197	0.75242	0.906691	0.849399	0.884365	1.02646	0.982718
18.9742	0.879331	0.848706	0.875425	1.16662	0.877005	1.02502	0.86979	0.949857	1.0187	1.00525	0.818496	0.844804	0.991787	0.681295	0.752294	0.90714	0.84909	0.887733	1.02172	0.989862
19.0075	0.876527	0.837579	0.876673	1.17818	0.865171	1.00931	0.869513	0.945657	1.00963	0.985622	0.803343	0.844977	0.987678	0.666857	0.752079	0.899515	0.846068	0.87579	1.02189	0.973093
19.0408	0.8851	0.835615	0.868494	1.18043	0.87373	0.999349	0.861071	0.945472	1.00322	1.00631	0.800579	0.834685	0.981394	0.658492	0.75266	0.907442	0.843258	0.878217	1.02159	0.980676
19.0742	0.880032	0.844415	0.875051	1.16677	0.861308	0.985792	0.856159	0.94185	0.99523	0.99918	0.802809	0.837942	0.965328	0.660353	0.744183	0.897361	0.839443	0.877997	1.01165	0.979034
19.1075	0.899478	0.835955	0.855708	1.15174	0.862108	1.0108	0.851654	0.948072	1.08185	0.992806	0.803786	0.836635	0.972998	0.661857	0.746425	0.892729	0.838143	0.881096	1.00425	0.980966
19.1408	0.875492	0.847312	0.865428	1.15882	0.8592	1.51547	0.858548	0.956675	1.11251	0.987372	0.798666	0.835236	0.961992	0.655099	0.751475	0.892457	0.838632	0.874017	1.00686	0.967952
19.1742	0.901172	0.83694	0.902316	1.20137	0.867963	1.551	0.867497	0.966914	1.08755	1.01186	0.81785	0.848988	0.996557	0.655276	0.762683	0.913294	0.851325	0.88923	1.03081	0.991667
19.2075	0.893402	0.836869	0.879657	1.17155	0.862332	1.28513	0.868398	0.961281	1.10078	1.00514	0.817113	0.843305	0.995219	0.647637	0.761669	0.903133	0.846064	0.886836	1.01642	0.981114
19.2408	0.888268	0.832449	0.870143	1.13714	0.86443	1.20829	0.854974	0.955505	1.07064	0.994074	0.794867	0.850042	0.979041	0.650486	0.754963	0.900461	0.846137	0.894982	1.01525	0.980643
19.2742	0.894839	0.850372	0.874884	1.16312	0.870329	1.1252	0.873594	0.966574	1.03349	0.993435	0.806881	0.850824	0.976914	0.646024	0.759831	0.894032	0.847278	0.882846	1.01819	0.979301
19.3075	0.895409	0.848954	0.880729	1.15962	0.864398	1.11571	0.858934	0.959454	1.10183	0.996307	0.801313	0.840859	0.975512	0.643453	0.7615	0.891099	0.842796	0.88606	1.02262	0.978748
19.3408	0.901988	0.844078	0.881251	1.13697	0.868645	1.05968	0.871692	0.94723	1.1321	0.997811	0.802807	0.836669	0.971193	0.644211	0.75815	0.897242	0.844753	0.881007	1.02359	0.972326
19.3742	0.896145	0.833344	0.877161	1.13369	0.866358	1.06133	0.865127	0.962582	1.1311	0.999933	0.808484	0.832346	0.981523	0.644405	0.760278	0.890611	0.839605	0.878674	1.01604	0.980694
19.4075	0.885869	0.844409	0.887482	1.15912	0.870696	1.13042	0.876977	0.96593	1.14579	0.989197	0.806865	0.849194	0.97714	0.652814	0.759214	0.899204	0.851485	0.888955	1.02492	0.981043
19.4408	0.886466	0.832842	0.878229	1.13508	0.880417	1.72759	0.873199	0.961484	1.11938	1.00118	0.808748	0.835535	0.975077	0.652427	0.758119	0.891716	0.840032	0.883936	1.01431	0.975968
19.4742	0.88846	0.830872	0.874798	1.10181	0.866528	2.03135	0.874187	0.966138	1.11345	0.988252	0.797744	0.829674	0.971629	0.660981	0.752956	0.886871	0.841855	0.869708	1.00654	0.967034
19.5075	0.889478	0.838802	0.881286	1.12413	0.873388	1.95723	0.871211	0.969432	1.09422	0.991753	0.813999	0.837491	0.976398	0.664062	0.757634	0.877802	0.843381	0.872801	1.01242	0.972922
19.5408	0.87967	0.842591	0.864738	1.13869	0.865178	1.82148	0.8813	0.958164	1.09461	0.98332	0.802895	0.8395	0.968599	0.65239	0.763483	0.884347	0.839902	0.872449	1.00213	0.969133
19.5742	0.876834	0.834667	0.877893	1.14169	0.867365	1.78213	0.86348	0.969158	1.10157	0.985323	0.817766	0.831862	0.966746	0.659331	0.764409	0.880661	0.835141	0.871821	1.00551	0.967709
19.6075	0.890231	0.839694	0.877841	1.11944	0.864725	1.75632	0.865018	0.955442	1.11989	0.991172	0.804897	0.839606	0.983505	0.656412	0.761915	0.881766	0.838067	0.874414	0.994563	0.975716
19.6408	0.885995	0.834648	0.874433	1.12903	0.868899	1.80218	0.870466	0.957934	1.08411	0.999607	0.792579	0.837962	0.971258	0.651002	0.761097	0.872084	0.841571	0.871051	0.999188	0.975878
19.6742	0.905405	0.824871	0.874572	1.13715	0.875737	1.78014	0.864448	0.975406	1.08023	1.00452	0.808977	0.84682	0.981361	0.660664	0.767387	0.882096	0.851094	0.888091	1.01445	0.978952
19.7075	0.887071	0.841788	0.877455	1.15025	0.868217	1.80609	0.861922	0.973925	1.06785	0.992297	0.806005	0.841854	0.986598	0.659669	0.756198	0.875978	0.84587	0.869884	1.00888	0.969966
19.7408	0.892769	0.836178	0.876042	1.14173	0.857551	1.78442	0.871386	0.970905	1.05114	0.988377	0.80767	0.841879	0.989757	0.654981	0.760436	0.874486	0.844303	0.863895	1.01646	0.972112
19.7742	0.897471	0.834428	0.871571	1.15692	0.873764	1.76277	0.872269	0.969343	1.03828	1.01174	0.8001	0.854835	0.997943	0.652566	0.766171	0.880253	0.852054	0.883748	1.02029	0.981366
19.8075	0.896578	0.849093	0.877089	1.16388	0.870795	1.7745	0.869399	0.961783	1.00095	0.993115	0.81323	0.846806	0.965344	0.647518	0.760254	0.87166	0.851809	0.881596	1.01455	0.979119
19.8408	0.886932	0.827756	0.881806	1.1545	0.866277	1.75289	0.872317	0.966025	0.993408	0.990747	0.807704	0.838505	0.978783	0.651104	0.757703	0.865909	0.83969	0.867765	1.00365	0.973688
19.8743	0.883394	0.834797	0.882062	1.1551	0.877325	1.73548	0.869787	0.960183	1.0018	0.995458	0.818077	0.844585	0.96876	0.648625	0.756689	0.8672	0.839247	0.873632	1.00763	0.966891
19.9077	0.886932	0.835308	0.871869	1.15441	0.866045	1.74211	0.872215	0.954178	1.00042	0.987015	0.803209	0.849194	0.963604	0.652599	0.753352	0.864661	0.845687	0.875014	1.00819	0.974811
19.941	0.885604	0.840119	1.03526	1.12141	0.857745	1.76662	0.871565	0.967614	0.993522	0.987514	0.806285	0.84973	0.982989	0.642727	0.760882	0.864661	0.853873	0.867952	1.01168	0.971336
19.9743	0.88159	0.837136	0.907612	1.13803	0.863726	1.74265	0.86979	0.95795	1.00791	1.00873	0.799526	0.841966	0.965199	0.643448	0.761053	0.866095	0.841448	0.863758	1.00779	0.962301
20.0078	0.875358	0.830283	0.891792	1.12379	0.86446	1.74003	0.860151	0.954479	0.993745	0.991367	0.79921	0.837431	0.967117	0.657831	0.762955	0.861173	0.843533	0.870231	1.00874	0.96224
20.0412	0.88412	0.830314	0.881107	1.15076	0.874195	1.77326	0.868937	0.970077	1.02147	1.01181	0.814793	0.847336	0.987984	0.66032	0.76937	0.874086	0.8561	0.8699	1.01897	0.972118
20.0745	0.893298	0.833139	0.941161	1.14015	0.872417	1.77695	0.878427	0.971692	1.02288	1.00537	0.818418	0.850798	0.985164	0.659346	0.766184	0.878651	0.855976	0.884756	1.02172	0.976435
20.1078	0.891346	0.833223	0.947333	1.13177	0.868938	1.75576	0.871326	0.971278	0.994245	0.996191	0.817546	0.848688	0.986679	0.657986	0.767361	0.878142	0.855267	0.882191	1.02457	0.972246
20.1412	0.895102	0.829233	1.01098	1.13677	0.877733	1.76606	0.876904	0.966819	1.00971	0.989612	0.803823	0.843603	0.98489	0.644012	0.766763	0.86481	0.850342	0.881173	1.00909	0.964068
20.1745	0.877231	0.830937	1.10331	1.16101	0.868608	1.75058	0.867994	0.963007	1.00705	0.989932	0.80864	0.843744	0.9715	0.640104	0.759195	0.859916	0.850038	0.875944	1.00673	0.969837
20.2078	0.892709	0.84764	0.943383	1.15941	0.865629	1.69142	0.874938	1.01691	1.01156	0.995159	0.806203	0.840309	0.966923	0.653551	0.76383	0.860414	0.845172	0.873979	1.00198	0.972218
20.2412	0.884722	0.836181	0.947484	1.15731	0.88185	1.68969	0.867401	1.47824	1.00924	1.00723	0.816256	0.841648	0.986792	0.649792	0.764207	0.859196	0.849131	0.87781	1.02163	0.971341
20.2745	0.894095	0.840791	0.924064	1.18389	0.867114	1.66747	0.868911	1.29628	1.0053	0.996208	0.807125	0.846581	0.985084	0.656841	0.766802	0.864713	0.849075	0.874419	1.01325	0.979044
20.3078	0.897591	0.83931	0.927833	1.19464	0.869635	1.74473	0.883081	1.19072	1.00911	1.00423	0.828909	0.857906	0.996219	0.648518	0.772487	0.873656	0.862865	0.891482	1.02723	0.980804
20.3412	0.888484	0.844722	0.912026	1.16499	0.870039	1.67678	0.866563	1.13811	0.995475	0.994556	0.822587	0.846415	0.989112	0.650126	0.761298	0.858952	0.851204	0.882097	1.01921	0.978287
20.3745	0.894555	0.828926	0.918018	1.14725	0.867355	1.64331	0.855949	1.1158	0.990826	0.991767	0.792333	0.825847	0.958125	0.643819	0.754907	0.853527	0.835094	0.866901	1.00724	0.958231
20.4078	0.889385	0.83138	0.91227	1.13798	0.867279	1.66549	0.86017	1.10572	1.00232	0.988626	0.79269	0.843756	0.975593	0.642442	0.757256	0.845493	0.841267	0.864083	1.0135	0.953596
20.4412	0.901159	0.840326	0.92758	1.16529	0.860146	1.68425	0.863661	1.06355	1.00807	1.00501	0.820735	0.846594	0.988162	0.651648	0.770744	0.859526	0.850013	0.87956	1.02474	0.982932
20.4745	0.898163	0.841197	0.926945	1.16321	0.876982	1.70086	0.876076	1.06065	1.00726	1.00013	0.819076	0.856048	0.98763	0.65268	0.769258	0.861058	0.857627	0.876659	1.02899	0.983146
20.5078	0.906016	0.844561	0.910544	1.18867	0.869682	1.74442	0.864668	1.06901	1.0103	1.00858	0.820885	0.853006	0.983279	0.657207	0.764038	0.867328	0.852507	0.890359	1.02772	0.981171
20.5412	0.889837	0.844115	0.897606	1.15781	0.867803	1.77163	0.867548	1.07364	1.00428	1.00084	0.816913	0.846064	0.966843	0.653991	0.75526	0.845758	0.847444	0.879554	1.01152	0.968433
20.5745	0.873904	0.826591	0.874372	1.15012	0.865435	1.75153	0.857949	1.04659	0.978786	0.97694	0.786767	0.823017	0.974207	0.638049	0.751065	0.829749	0.833995	0.869922	1.00879	0.947674
20.6078	0.891576	0.838158	0.886235	1.17728	0.864831	1.79501	0.866251	1.04301	0.991185	0.994277	0.809915	0.844406	0.96905	0.644216	0.750694	0.845783	0.846234	0.866631	1.01273	0.966771
20.6412	0.890675	0.84773	0.866266	1.155	0.865122	1.77619	0.88218	1.04281	1.00113	1.00017	0.811411	0.846833	0.98286	0.647926	0.753974	0.844721	0.849283	0.866945	1.02531	0.970427
20.6745	0.911747	0.843344	0.875795	1.1656	0.863819	1.76958	0.865216	1.02649	1.00539	0.998375	0.806349	0.845971	0.975254	0.642533	0.766859	0.848136	0.848216	0.869999	1.02032	0.976102
20.7078	0.894546	0.84309	0.864039	1.14366	0.873666	1.66087	0.86218	1.02032	1.00785	0.988662	0.809809	0.841211	0.972112	0.645389	0.755827	0.84283	0.843613	0.870864	1.01456	0.964829
20.7412	0.957902	0.837873	0.866302	1.14944	0.866252	1.64694	0.868105	1.01538	1.00077	0.986955	0.81165	0.830907	0.969711	0.637416	0.745431	0.837405	0.832824	0.868706	0.998796	0.957113
20.7745	1.46193	0.849502	0.868102	1.18045	0.868655	1.76296	0.867748	1.04592	1.01548	1.00061	0.823691	0.846706	0.980652	0.653593	0.756249	0.85245	0.85517	0.887766	1.03188	0.977967
20.8078	1.50528	0.83168	0.867629	1.15081	0.863029	1.76765	0.868405	1.0172	0.98589	0.988064	0.803288	0.83336	0.971483	0.65062	0.754504	0.838799	0.83982	0.874012	1.01056	0.95738
20.8412	1.44387	0.859421	0.867884	1.18805	0.869076	1.78862	0.862741	1.03779	1.0157	0.999356	0.80048	0.846674	0.979218	0.644179	0.767368	0.838207	0.848609	0.876687	1.01106	0.966377
20.8745	1.4332	0.863405	0.871679	1.14995	0.860887	1.79341	0.879828	1.04429	1.02632	1.00625	0.810442	0.848185	0.981216	0.65069	0.765026	0.837862	0.850631	0.877237	1.02829	0.98346
20.9078	1.46583	0.840509	0.878806	1.17234	0.870507	1.8093	0.867914	1.05583	1.008	1.00277	0.807313	0.842092	0.984987	0.657088	0.769158	0.837066	0.853873	0.88185	1.01708	0.97641
20.9412	1.4721	0.845772	0.866918	1.12926	0.861571	1.69458	0.868112	1.04505	1.00131	1.00101	0.807935	0.847006	0.984455	0.649325	0.758087	0.840422	0.850909	0.877534	1.01796	0.972203
20.9745	1.45766	0.84396	0.868811	1.1564	0.869332	1.68021	0.862244	1.06091	1.00064	0.994216	0.807789	0.837451	0.97158	0.660083	0.757212	0.830451	0.842531	0.875498	1.01533	0.974731
21.0078	1.45718	0.886533	0.87451	1.18159	0.868901	1.72699	0.861906	1.04461	1.01032	1.01248	0.804187	0.849836	0.987372	0.661869	0.773281	0.830921	0.852411	0.872014	1.01836	0.979501
21.0412	1.42945	0.853256	0.862247	2.04587	0.869187	1.66682	0.854751	1.02551	0.99047	0.988905	0.779764	0.826537	0.95205	0.639055	0.753584	0.814933	0.833208	0.867066	1.00493	0.955371
21.0745	1.44718	0.919911	0.862908	3.33511	0.87894	1.7031	0.860539	1.04773	0.994094	0.999477	0.796061	0.835169	0.966843	0.644717	0.759712	0.823955	0.842966	0.892819	1.01189	0.962654
21.1078	1.44646	0.898744	0.863932	3.21408	0.867749	1.72613	0.868994	1.05433	0.993262	0.991217	0.804649	0.837093	0.975641	0.650142	0.763736	0.82726	0.841204	0.878498	1.01295	0.974197
21.1412	1.43555	1.15671	0.869262	3.19661	0.87418	1.70483	0.863891	1.05735	0.998096	0.9931	0.79014	0.837	0.98423	0.646276	0.757463	0.831812	0.844048	0.88873	1.00935	0.96461
21.1745	1.42107	1.18986	0.861058	3.10059	0.869285	1.71297	0.874824	1.04614	1.02385	1.00507	0.789631	0.836317	0.966117	0.65176	0.755915	0.821148	0.840299	0.884816	1.01342	0.976073
21.2078	1.4297	1.23413	0.879352	3.13235	0.879361	1.75829	0.868959	1.04192	0.996007	1.00902	0.80522	0.840341	0.97324	0.654003	0.757287	0.827476	0.842391	0.88409	1.01826	0.968228
21.2412	1.44021	1.2026	0.913824	3.16413	0.872048	1.75732	0.867439	1.03533	1.00623	1.00135	0.807228	0.840799	0.969372	0.65747	0.754	0.822421	0.842018	0.8776	1.00951	0.980186
21.2745	1.44508	1.18344	0.872842	3.16187	0.88057	1.74521	0.868701	1.05294	0.997285	1.01121	0.806264	0.846806	0.987904	0.659589	0.766115	0.836429	0.851191	0.894162	1.02092	0.983379
21.3078	1.43284	1.18873	0.867054	3.40459	0.880474	1.72697	0.872173	1.06645	0.982219	0.998987	0.797517	0.84617	0.980926	0.654701	0.765807	0.827998	0.847731	0.882262	1.02055	0.981528
21.3412	1.4246	1.18605	0.860065	3.41586	0.874594	1.68738	0.862852	1.06641	1.00217	0.989749	0.806342	0.832492	0.971902	0.651082	0.756871	0.817511	0.840012	0.882372	1.01424	0.96969
21.3747	1.45943	1.1885	0.880221	3.06696	0.875604	1.6152	0.875786	1.07676	1.00688	1.00909	0.819297	0.856155	1.00344	0.65754	0.768024	0.829615	0.859976	0.901251	1.02848	0.988426
21.408	1.42901	1.19021	0.885262	3.23794	0.886031	1.61342	0.869908	1.07946	1.01175	0.993785	0.816043	0.842119	0.978042	0.659507	0.768049	0.829288	0.848301	0.879697	1.0141	0.988169
21.4413	1.42184	1.18397	0.875764	3.04521	0.879878	1.61297	0.875034	1.07752	1.00397	1.00895	0.832073	0.843657	0.97896	0.657492	0.76388	0.824727	0.849391	0.886352	1.0186	0.98058
21.4747	1.42834	1.18638	0.867283	3.10067	0.87585	1.60649	0.870603	1.07433	1.01206	1.00913	0.846431	0.84491	0.979686	0.665035	0.756103	0.825987	0.849975	0.891905	1.01915	0.976573
21.508	1.39507	1.1661	0.881019	3.17914	0.893541	1.6304	0.878784	1.07933	1.01427	1.00543	0.954956	0.845401	0.99862	0.664482	0.766418	0.833771	0.856323	0.88726	1.02325	0.991001
21.5413	1.39308	1.15146	0.884501	3.08634	0.875202	1.61107	0.884037	1.09195	1.01181	1.01403	1.14682	0.849472	0.975077	0.670718	0.764548	0.827354	0.853831	0.895543	1.02231	0.989354
21.5747	1.38426	1.17576	0.867062	2.88402	0.877992	1.58485	0.876777	1.10163	1.00362	0.989187	1.11841	0.841747	0.971532	0.668369	0.754283	0.814801	0.84789	0.880352	1.01453	0.983303
21.608	1.39674	1.17437	0.895417	3.15655	0.877923	1.61423	0.889752	1.12026	1.00673	1.00619	1.12761	0.856314	0.989708	0.678052	0.761991	0.831741	0.8608	0.893579	1.02838	0.985535
21.6413	1.37801	1.14725	0.953713	3.22964	0.880718	1.64438	0.885569	1.12316	0.993963	0.99237	1.11043	0.848324	0.984471	0.668041	0.762042	0.81611	0.849589	0.887744	1.02177	0.966234
21.6747	1.37135	1.14125	0.866387	3.11031	0.874424	1.58613	0.886509	1.11553	1.00417	0.991815	1.13713	0.834938	0.965392	0.666428	0.760479	0.813853	0.843152	0.873632	1.01692	0.972303
21.708	1.37022	1.13615	0.861483	3.00299	0.871622	1.62952	0.869991	1.10632	0.993886	0.991478	1.11491	0.830669	0.970114	0.664708	0.754825	0.808037	0.840012	0.878035	1.01013	0.967267
21.7413	1.38096	1.17601	0.881007	2.9865	0.877982	1.63908	0.876423	1.09658	0.988757	0.999166	1.18931	0.845984	0.990611	0.676321	0.761658	0.818286	0.850837	0.885713	1.01106	0.986863
21.7747	1.39639	1.13968	0.878524	2.9858	0.87829	1.70126	0.878172	1.11346	1.00992	0.994988	1.15353	0.839466	0.988693	0.661589	0.770693	0.817438	0.848208	0.890386	1.01854	0.991605
21.808	1.3914	1.14354	0.879744	2.73171	0.885881	1.73819	0.875028	1.10369	0.992925	0.994103	1.15268	0.838207	0.993979	0.666336	0.77223	0.812442	0.848006	0.878156	1.02254	0.980162
21.8413	1.37299	1.14484	0.871186	2.94223	0.875466	1.6738	0.885891	1.07448	0.994074	0.988254	1.1249	0.832631	0.973159	0.654728	0.762061	0.803442	0.835628	0.877022	1.00628	0.97215
21.8747	1.38434	1.14858	0.876903	3.16613	0.876438	1.6318	0.868468	1.08033	1.01089	0.996348	1.16181	0.848464	0.9676	0.659928	0.764743	0.808361	0.850071	0.893639	1.02086	0.988763
21.908	1.37522	1.13207	0.866488	2.93529	0.87553	1.56827	0.875324	1.05316	0.992401	0.995516	1.14468	0.852144	0.976576	0.655847	0.762035	0.80724	0.850122	0.882543	1.00652	0.97206
21.9413	1.37519	1.1123	0.863028	3.05883	0.869384	1.56745	0.873295	1.04698	0.99296	0.995702	1.14369	0.844108	0.984133	0.653986	0.764522	0.800263	0.849929	0.890133	1.01168	0.969741
21.9747	1.36755	1.08428	0.865667	2.7103	0.87176	1.57474	0.872638	1.05762	0.994029	1.00519	1.14224	0.838922	0.975705	0.650486	0.755846	0.801269	0.844423	0.881079	1.01641	0.970033
22.008	1.3668	1.0793	0.883027	2.11615	0.882313	1.63774	0.876885	1.06878	1.00167	1.00451	1.11701	0.847475	0.987968	0.650927	0.757205	0.807787	0.853327	0.884029	1.01422	0.989244
22.0413	1.38539	1.04121	0.875231	1.78974	0.882101	1.65481	0.871858	1.06237	0.98392	0.99291	1.05938	0.841097	0.996783	0.650389	0.772513	0.805867	0.848291	0.882372	1.02238	0.983817
22.0747	1.36928	1.02516	0.871362	1.53969	0.866358	1.59322	0.879293	1.054	0.992079	0.98852	1.00348	0.848417	0.983279	0.644647	0.751822	0.800617	0.847809	0.8711	1.01561	0.974093
22.108	1.3723	1.09112	0.892078	1.39562	0.877411	1.59144	0.872278	1.05843	1.00623	0.999405	1.10515	0.85512	0.981071	0.655057	0.760404	0.806365	0.857773	0.880358	1.02119	0.988249
22.1413	1.39357	1.17563	0.886143	1.27456	0.875032	1.5734	0.875929	1.05827	0.990175	0.998616	1.02719	0.852913	0.980266	0.664406	0.76473	0.806849	0.859356	0.878993	1.03087	0.988116
22.1747	1.37904	1.15915	0.887607	1.19747	0.880053	1.49349	0.869561	1.05255	0.993022	0.995342	0.972685	0.840534	0.985148	0.647141	0.767237	0.79888	0.847806	0.875613	1.02282	0.993153
22.208	1.37714	1.14734	0.882637	1.18111	0.879619	1.43498	0.883441	1.0578	0.994185	0.992015	0.964139	0.846786	0.986018	0.644094	0.770882	0.802902	0.844485	0.886253	1.02044	0.995566
22.2413	1.36998	1.09285	0.887765	1.15904	0.873469	1.31484	0.866267	1.06278	0.992136	1.00393	0.943799	0.832371	0.976318	0.635727	0.760813	0.785513	0.834993	0.882862	1.01039	0.985684
22.2747	1.37947	1.06245	0.867317	1.18111	0.867656	1.27348	0.866828	1.07577	0.986868	0.997748	0.952831	0.838525	0.982119	0.64563	0.765952	0.796757	0.835263	0.870781	1.01492	0.988287
22.308	1.36516	1.15917	0.866872	1.14879	0.878492	1.21018	0.871421	1.08488	0.998738	1.00207	0.957745	0.833207	0.979138	0.649067	0.757274	0.786618	0.833014	0.863829	1.00989	0.994513
22.3413	1.37406	1.13643	0.881953	1.10811	0.863802	1.21066	0.865735	1.07505	0.992299	0.999031	0.993095	0.840825	0.979637	0.649045	0.774496	0.8005	0.840466	0.874535	1.02199	0.997741
22.3747	1.36294	1.1289	0.86136	1.11535	0.870741	1.18077	0.863543	1.08619	0.99677	1.00258	0.910795	0.833247	0.968261	0.646685	0.75978	0.785657	0.83266	0.867594	1.01237	0.977253
22.408	1.33736	1.14296	0.872773	1.13082	0.868163	1.13981	0.85994	1.07711	0.991584	0.992905	0.887482	0.831669	0.972837	0.640642	0.751834	0.780787	0.831306	0.866642	1.00795	0.981714
22.4413	1.30567	1.14552	0.868729	1.10406	0.864149	1.11147	0.869453	1.04017	0.992094	0.998421	0.869757	0.822652	0.967971	0.634662	0.756954	0.785193	0.826326	0.863796	1.00986	0.986469
22.4747	1.31768	1.16163	0.879583	1.11689	0.881688	1.13778	0.868984	1.05386	1.00206	1.01462	1.02728	0.851069	0.988081	0.651405	0.778192	0.809666	0.848585	0.893496	1.02972	1.00198
22.508	1.293	1.14381	0.875865	1.12597	0.867687	1.10013	0.875709	1.02323	1.00302	0.991241	1.09226	0.844962	0.974013	0.643195	0.760348	0.787291	0.839906	0.880947	1.01179	0.997113
22.5413	1.29786	1.1017	0.8768	1.16116	0.874663	1.08877	0.869854	1.03451	1.00939	1.00662	1.10384	0.83094	0.981764	0.654782	0.758824	0.792619	0.838671	0.877078	1.02331	0.99161
22.5747	1.31824	0.990247	0.865208	1.14774	0.873678	1.05627	0.872323	1.03163	0.991712	0.995812	1.07579	0.832691	0.97925	0.639829	0.762394	0.790288	0.838249	0.875801	1.01517	0.988706
22.608	1.28205	0.929759	0.86537	1.12523	0.865826	1.05141	0.861469	1.03086	0.978363	1.00288	1.1008	0.825834	0.964264	0.650077	0.764252	0.78139	0.828442	0.864402	1.00279	0.978258
22.6413	1.31659	0.906938	0.872661	1.16285	0.876273	1.03163	0.864292	1.03403	0.995421	0.999349	1.10262	0.832227	0.973659	0.646603	0.768703	0.787505	0.835637	0.871007	1.02088	0.996351
22.6747	1.24317	0.873525	0.871711	1.13632	0.872646	1.01514	0.86325	1.02354	0.979331	1.00494	1.07547	0.824847	0.973079	0.648265	0.765959	0.786886	0.831418	0.874496	1.00759	0.985036
22.708	1.1122	0.869802	0.873162	1.16246	0.871521	1.02206	0.868229	1.0378	0.9862	1.00116	1.06393	0.829309	0.993898	0.638808	0.77097	0.788826	0.835956	0.871662	1.02203	0.984941
22.7413	1.0177	0.868197	0.87125	1.14063	0.868232	1.00651	0.878901	1.02889	0.981051	0.994655	1.08072	0.825033	0.982231	0.63763	0.764975	0.783231	0.831944	0.868034	1.00504	0.990676
22.7747	0.994127	0.844047	0.878746	1.16709	0.867138	1.01466	0.873623	1.0345	0.986712	1.01376	1.06291	0.838817	0.989564	0.647598	0.780523	0.791988	0.838582	0.878509	1.02069	0.998559
22.808	0.931899	0.84001	0.89725	1.17097	0.86608	1.02894	0.862403	1.03016	0.976949	0.994373	1.05236	0.827856	0.979895	0.636049	0.774194	0.778943	0.825866	0.861133	1.00057	0.986288
22.8413	0.912404	0.842736	0.913458	1.12929	0.860195	1.00215	0.871227	1.04022	0.999594	1.00915	1.05843	0.8284	0.980669	0.649486	0.772721	0.78147	0.834083	0.86793	1.01096	0.99606
22.8747	0.893008	0.838118	1.0438	1.11027	0.854483	0.982952	0.858902	1.02082	0.998832	0.990337	1.05517	0.825907	0.982377	0.651405	0.760782	0.768396	0.823724	0.866158	0.997958	0.979519
22.908	0.892682	0.840506	0.98361	1.11357	0.874515	0.976105	0.860727	1.03438	0.9884	1.00395	1.04089	0.835595	0.981168	0.64762	0.765348	0.777311	0.840409	0.871117	1.01562	0.992561
22.9413	0.892876	0.827839	1.05919	1.14167	0.867001	0.968134	0.862992	1.01423	0.998483	0.993811	1.04999	0.826842	0.968583	0.641932	0.777318	0.779746	0.830796	0.863697	1.00237	0.988487
22.9747	0.89203	0.835261	1.09494	1.14168	0.866513	0.978176	0.867662	1.01166	0.985257	1.00665	1.08152	0.828228	0.979395	0.653223	0.7775	0.782731	0.834903	0.870121	1.01791	0.99111
23.008	0.889651	0.836507	1.14663	1.12433	0.869699	0.982631	0.870275	1.00395	0.995126	1.00947	1.09231	0.823726	0.984729	0.657954	0.778338	0.774523	0.82883	0.869146	1.01417	0.990215
23.0413	0.887433	0.842433	1.10799	1.13628	0.86735	0.980891	0.86988	0.996782	0.998468	0.999168	1.07874	0.819437	0.97946	0.652873	0.766355	0.773152	0.831941	0.873984	1.0101	0.992319
23.0747	0.890442	0.839013	1.12544	1.13833	0.859126	0.975158	0.862336	0.994034	0.979422	0.98492	1.06424	0.825954	0.978074	0.647851	0.767558	0.770953	0.825888	0.860984	1.00852	0.979201
23.108	0.881929	0.823487	1.12056	1.11455	0.863731	0.97795	0.85686	0.996294	0.985239	0.986099	1.08418	0.819529	0.964345	0.641508	0.773665	0.769992	0.826626	0.860169	1.01018	0.984103
23.1413	0.886099	0.838889	1.13757	1.13153	0.868736	0.961222	0.866993	1.0154	0.989712	1.00741	1.08251	0.826995	0.983279	0.65569	0.772753	0.781873	0.835948	0.872603	1.0129	0.995356
23.1747	0.885697	0.835974	1.15513	1.1533	0.874077	0.967358	0.874852	1.02742	0.986584	0.994414	1.0823	0.830708	0.995912	0.652707	0.768521	0.785995	0.833911	0.872559	1.01573	0.996199
23.208	0.892739	0.834267	1.14475	1.12332	0.865863	0.947912	0.855149	1.01964	0.993935	0.985699	1.07886	0.820411	0.984246	0.641168	0.773553	0.775468	0.831141	0.87197	1.00968	0.989891
23.2413	0.900816	0.841649	1.15031	1.11832	0.866986	0.97111	0.864913	1.01484	0.975774	0.997886	1.05772	0.822692	0.987678	0.650437	0.773407	0.775765	0.83072	0.864484	1.00874	0.990586
23.2747	0.896452	0.827018	1.14824	1.09288	0.851932	0.944602	0.852585	1.00257	0.981774	0.969684	1.03788	0.812568	0.966134	0.648191	0.757885	0.762372	0.813344	0.850768	0.987572	0.97603
23.308	0.908458	0.838951	1.17797	1.13636	0.870901	0.960386	0.872941	1.05001	0.990108	1.00703	1.07526	0.82838	0.993431	0.663767	0.774151	0.784995	0.833526	0.86842	1.01501	0.998969
23.3413	0.91575	0.844152	1.19069	1.11037	0.862807	0.959656	0.876812	1.02853	1.00348	1.01197	1.04176	0.832472	0.988097	0.655889	0.784704	0.786117	0.835527	0.878591	1.01699	0.995142
23.3747	0.889689	0.849322	1.1355	1.13016	0.861079	0.963617	0.862438	1.03331	0.987586	0.989795	1.02737	0.821466	0.972402	0.644275	0.779867	0.772932	0.829197	0.869449	1.00806	0.995717
23.408	0.898801	0.848969	1.15753	1.12329	0.860655	0.946537	0.86951	1.01569	0.980452	0.966685	1.03598	0.812434	0.9671	0.629178	0.761544	0.759895	0.818861	0.849657	1.00346	0.970808
23.4413	0.915399	0.844415	1.25193	1.13353	0.879154	0.958416	0.879529	1.02071	1.00809	1.00886	1.06718	0.835422	0.995977	0.649104	0.770693	0.785647	0.838109	0.880573	1.02439	1.00436
23.4747	0.909113	0.840983	1.24522	1.14933	0.866887	0.951594	0.869258	1.01389	0.994839	0.995263	1.06129	0.835541	0.990353	0.641002	0.771808	0.780338	0.842238	0.878195	1.01938	1.00792
23.508	0.907292	0.840106	1.23887	1.12718	0.859262	0.967014	0.870313	1.01565	1.00478	0.999024	1.0437	0.833154	0.984439	0.653599	0.773092	0.775865	0.834384	0.868579	1.01437	0.999993
23.5413	0.922157	0.84379	1.24295	1.14417	0.856314	0.947515	0.869555	1.01147	0.982875	0.996092	1.06775	0.830158	0.99422	0.642404	0.769188	0.764353	0.833946	0.876802	1.00956	1.00176
23.5747	0.906983	0.846299	1.25387	1.13744	0.871186	0.953001	0.873964	1.01541	1.00157	0.996316	1.05695	0.831232	1.0031	0.646201	0.774269	0.771606	0.833522	0.873219	1.01797	0.995984
23.608	0.901282	0.853811	1.2368	1.11833	0.868355	0.951476	0.877031	0.996774	0.999606	0.995005	1.02301	0.828679	0.985422	0.643168	0.783066	0.765674	0.827777	0.870759	1.02563	0.995613
23.6413	0.913521	0.847736	1.2441	1.14912	0.861554	0.959301	0.874706	1.02082	1.01698	1.00043	1.02834	0.840256	1.0044	0.64161	0.787191	0.791475	0.841795	0.883908	1.03371	1.01748
23.6747	0.892485	0.848148	1.24456	1.11701	0.86688	0.959659	0.864633	0.99046	0.998235	0.991239	0.992648	0.826192	0.979653	0.64661	0.770989	0.77484	0.828142	0.862321	1.01265	0.996703
23.708	0.878638	0.836002	1.22751	1.12053	0.857455	0.960721	0.873741	0.997474	0.988326	0.988153	1.0047	0.816738	0.974465	0.641044	0.761954	0.774043	0.826696	0.868392	1.01716	0.980861
23.7413	0.880412	0.836293	1.24716	1.08886	0.852102	0.942284	0.853461	0.989872	0.991841	0.979756	0.987403	0.817308	0.967535	0.624673	0.752729	0.762916	0.82286	0.858133	1.0004	0.969399
23.7747	0.890354	0.844422	1.2326	1.12943	0.867193	0.951076	0.867876	0.991007	1.01651	1.01111	0.990661	0.824634	0.993221	0.638674	0.764962	0.774797	0.833966	0.863774	1.02606	0.996123
23.808	0.892775	0.838904	1.24352	1.1223	0.869313	0.964751	0.867854	0.993818	1.01144	0.994219	0.992852	0.822964	0.993608	0.631399	0.760027	0.77801	0.830648	0.862239	1.01225	1.00181
23.8413	0.879386	0.84058	1.31518	1.12312	0.870736	0.962579	0.878306	0.994095	1.00282	0.991929	0.989298	0.824733	0.986808	0.626716	0.756015	0.770544	0.830925	0.862156	1.02284	0.999602
23.8747	0.892394	0.840819	1.22185	1.13172	0.863366	0.955228	0.875783	1.00249	0.99446	0.989725	0.978519	0.817122	0.983634	0.634034	0.756948	0.76724	0.829836	0.859701	1.01709	0.990097
23.908	0.880522	0.836389	1.17457	1.1241	0.860665	0.950059	0.869832	1.01159	1.00783	0.991931	0.97657	0.826829	0.978815	0.624291	0.74504	0.765491	0.826146	0.853724	1.00479	0.978509
23.9413	0.891288	0.843409	1.18739	1.14125	0.873479	0.959579	0.871183	1.0007	0.992232	1.00605	0.957816	0.82185	0.982006	0.630753	0.763956	0.776817	0.828454	0.870946	1.02994	0.990501
23.9747	0.896203	0.839186	1.15463	1.14849	0.873442	0.947125	0.857153	0.995452	0.999401	0.991663	0.969342	0.824574	0.992255	0.628345	0.764516	0.776427	0.828152	0.864264	1.02154	0.990334
24.008	0.894218	0.841634	1.15672	1.12547	0.86312	0.968636	0.86873	0.975063	0.990217	0.996439	0.960946	0.822957	0.975963	0.625291	0.765241	0.768572	0.823207	0.862745	1.01116	0.978287
24.0413	0.906334	0.832743	1.19797	1.12384	0.862143	0.947508	0.859287	0.984658	0.996136	1.00049	0.965037	0.825383	0.978783	0.631098	0.765492	0.774705	0.833133	0.864374	1.01862	0.987483
24.0747	0.897194	0.839908	1.18678	1.14278	0.862199	0.956098	0.869147	0.971747	0.996183	0.995133	0.980796	0.823527	0.992529	0.623882	0.767481	0.766175	0.829688	0.86356	1.01872	0.983917
24.108	0.893643	0.841048	1.15863	1.12651	0.862758	0.946843	0.873916	0.968271	0.988613	0.983638	1.00242	0.81561	0.975641	0.634443	0.764409	0.769494	0.826434	0.855711	1.01509	0.985702
24.1413	0.910093	0.830144	1.14184	1.08899	0.854359	0.943735	0.85665	0.942859	0.992411	0.981109	0.997614	0.817348	0.966956	0.628108	0.759504	0.757982	0.816132	0.852618	0.998165	0.971783
24.1747	0.887312	0.844363	1.14774	1.10835	0.872309	0.944814	0.866324	0.946274	0.985972	0.972386	0.964055	0.820365	0.974497	0.63227	0.764535	0.757695	0.819581	0.854335	1.0072	0.979533
24.208	0.888791	0.83523	1.1113	1.10485	0.856979	0.917978	0.849383	0.954003	0.998015	0.979298	0.975752	0.80847	0.973917	0.618618	0.755719	0.749527	0.813518	0.844417	1.00439	0.963864
24.2413	0.900433	0.844319	1.11078	1.12064	0.872902	0.964233	0.863024	0.958731	1.01099	0.993645	0.956744	0.825881	0.994075	0.633248	0.759617	0.760817	0.827282	0.860202	1.02499	0.979809
24.2747	0.892745	0.837191	1.10904	1.09945	0.859478	0.953798	0.862068	0.959697	0.989227	0.984284	0.961814	0.825569	0.986856	0.634286	0.760511	0.760621	0.82938	0.856779	1.01967	0.986012
24.308	0.902591	0.842492	1.17143	1.12623	0.878563	0.952482	0.879545	0.964137	0.993784	1.00236	0.968742	0.836483	0.986437	0.64026	0.768892	0.773629	0.835197	0.858259	1.01934	1.0002
24.3413	0.909858	0.850236	1.12337	1.16142	0.873365	0.967999	0.86692	0.974833	1.01381	1.00706	0.974304	0.836761	1.00089	0.649647	0.771889	0.778392	0.841435	0.870891	1.03888	0.997384
24.3747	0.905066	0.843957	1.07079	1.15046	0.861342	0.963825	0.863416	1.00368	0.994071	0.985586	0.954649	0.82124	0.977881	0.637426	0.758245	0.759304	0.827266	0.863708	1.01649	0.987026
24.408	0.905159	0.834084	1.08855	1.49116	0.867089	0.952029	0.867494	1.00512	1.00539	0.99047	0.951088	0.827466	0.965006	0.6285	0.76065	0.765079	0.833459	0.86433	1.02416	0.986845
24.4413	0.922151	0.851695	1.06325	3.14461	0.880346	0.946944	0.870048	1.01849	1.00187	0.991463	0.960485	0.836131	0.980523	0.630393	0.763464	0.760771	0.836087	0.881938	1.01981	0.993357
24.4747	0.902043	0.837433	1.06373	2.88113	0.871703	0.952388	0.882922	1.02945	1.00348	0.998288	0.956278	0.833784	0.993882	0.631957	0.764295	0.756414	0.836385	0.86886	1.01625	0.985802
24.508	0.91759	0.851175	1.05489	2.60406	0.877273	0.974943	0.868567	1.03217	0.998616	0.99831	0.958213	0.832227	0.984778	0.639609	0.763748	0.758717	0.83246	0.87437	1.01883	0.98366
24.5413	0.928446	0.838319	1.11194	2.63978	0.86409	0.950049	0.868478	1.02263	0.985749	0.976649	0.943607	0.824442	0.974883	0.62579	0.756841	0.749264	0.821871	0.869862	1.01051	0.980266
24.5747	0.929774	0.839728	1.14113	3.09674	0.867557	0.976523	0.869399	1.03251	0.986061	0.993083	0.971209	0.827625	0.978993	0.63919	0.768622	0.756368	0.831429	0.865794	1.00875	0.982585
24.608	0.932729	0.839261	1.16073	3.30882	0.885457	0.977755	0.871928	1.02276	1.01265	1.00507	0.970605	0.835687	0.996009	0.639345	0.763571	0.764825	0.836375	0.878107	1.02131	0.99506
24.6413	1.16485	0.846686	1.12666	3.0824	0.874372	0.980693	0.872428	1.03191	1.01535	0.996796	0.968834	0.839061	0.986453	0.639684	0.764263	0.765372	0.838285	0.869185	1.02212	0.997127
24.6747	1.23311	0.846029	1.13946	3.24673	0.877285	0.975973	0.876777	1.0577	1.00978	1.00061	0.964686	0.835469	0.986405	0.637119	0.768502	0.763139	0.839131	0.867853	1.02401	1.00153
24.708	1.10651	0.844236	1.18215	3.37307	0.880723	0.966307	0.875757	1.11376	1.01288	1.00106	0.971331	0.832797	0.986872	0.637867	0.774364	0.760737	0.832517	0.87137	1.02672	0.997198
24.7413	1.48298	0.846733	1.20015	3.03668	0.874143	0.967226	0.873393	1.22526	1.00121	1.00766	0.976322	0.835514	0.981942	0.639582	0.770247	0.757112	0.834905	0.881921	1.01808	0.989287
24.7747	1.51071	0.854471	1.15147	2.93091	0.873011	0.974831	0.875776	1.30164	1.01979	1.00568	0.98173	0.836245	0.986018	0.637485	0.766701	0.761197	0.838328	0.874711	1.03131	0.996023
24.808	1.30215	0.852776	1.17186	2.71031	0.879947	0.954327	0.878303	1.33794	1.00313	0.998168	0.956792	0.833983	0.995655	0.637136	0.776001	0.760301	0.836216	0.880534	1.023	0.9918
24.8413	1.26252	0.851903	1.10133	2.81349	0.871735	0.957839	0.87634	1.32505	1.00544	0.991851	0.96832	0.831862	0.993737	0.640049	0.763131	0.755235	0.832127	0.870864	1.02295	0.999026
24.8747	1.50222	0.851943	1.02249	2.74617	0.866149	0.964591	0.869042	1.31222	0.987945	0.974662	0.959261	0.834905	0.96702	0.633597	0.749706	0.736767	0.830347	0.866642	1.02176	0.98128
24.908	1.65135	0.846906	0.98851	3.09723	0.872829	0.943794	0.87585	1.26891	0.999594	0.990492	0.947988	0.833645	0.988452	0.630555	0.764334	0.750662	0.828824	0.881899	1.01238	0.994699
24.9413	1.62443	0.841479	0.936679	3.06762	0.860281	0.953752	0.951165	1.23961	0.998908	0.987288	0.964246	0.819038	0.980942	0.626145	0.748044	0.743635	0.821698	0.861199	1.01211	0.982808
24.9747	1.62512	0.840078	0.939588	2.90518	0.873966	0.957651	1.44846	1.21495	1.015	0.998028	0.977108	0.832777	0.988516	0.631517	0.762149	0.743434	0.834204	0.867181	1.01615	0.99697
25.008	1.60295	0.845546	0.924988	3.04726	0.87256	0.952412	1.48981	1.15071	1.00752	0.99398	0.977871	0.828474	0.968825	0.627495	0.767884	0.744859	0.828356	0.87372	1.01677	0.995066
25.0413	1.54984	0.860555	0.913175	2.90835	0.869625	0.956819	1.46724	1.06943	1.01714	0.993537	0.979672	0.81691	0.971226	0.629877	0.776057	0.743602	0.822354	0.86793	1.01241	0.994299
25.0747	1.53354	0.850041	0.907195	3.17633	0.868901	0.966996	1.46964	1.02179	1.00432	0.993423	0.958598	0.821744	0.993495	0.633135	0.776265	0.738833	0.826857	0.877402	1.00906	1.00276
25.108	1.5366	0.846983	0.894593	3.39086	0.878728	0.959882	1.42452	0.973199	1.00016	0.990986	0.952846	0.822692	0.97245	0.628103	0.76988	0.7451	0.823525	0.872278	1.01283	1.00153
25.1413	1.58742	0.851993	0.879903	2.4462	0.86866	0.956492	1.38224	0.967183	1.00201	0.99318	0.963327	0.818343	0.975206	0.633662	0.777575	0.74413	0.825138	0.868695	1.01512	1.0043
25.1747	1.62973	0.858808	0.895749	2.0577	0.874761	0.960463	1.26567	0.949537	1.01836	1.00423	0.994809	0.837922	1.00334	0.628609	0.781303	0.753536	0.83559	0.876169	1.02155	1.01006
25.208	1.58304	0.861119	0.886505	1.70633	0.861244	0.955364	1.24077	0.940948	1.02821	1.00597	0.958305	0.817175	0.977526	0.629667	0.765858	0.745667	0.825283	0.868513	1.00496	0.996431
25.2413	1.56593	0.853291	0.876645	1.52358	0.8656	0.93488	1.24292	0.929428	1.00634	0.99114	0.941248	0.820357	0.995155	0.625721	0.76002	0.738882	0.824929	0.866554	1.00868	0.990025
25.2747	1.58075	0.851063	0.891455	1.58392	0.873649	0.944428	1.12991	0.939303	0.995577	1.00057	0.960143	0.819032	0.99364	0.623721	0.765014	0.750034	0.833901	0.873285	1.01556	1.00428
25.308	1.58218	0.863981	0.905193	1.61843	0.865792	0.95158	0.981213	0.947291	1.01207	1.00815	0.942481	0.835707	0.991126	0.6362	0.778765	0.754705	0.837296	0.871816	1.0275	1.01295
25.3413	1.58557	0.862807	0.895274	1.50627	0.869906	0.945493	0.949251	0.926812	1.00841	0.992968	0.950392	0.821459	0.981023	0.619693	0.780201	0.740642	0.825292	0.86815	1.0211	1.00416
25.3747	1.59882	0.85658	0.92242	1.45889	0.879683	0.964466	0.99126	0.939213	1.00704	1.00937	1.00955	0.837371	1.00867	0.637329	0.782632	0.757195	0.841452	0.873582	1.03129	1.01629
25.408	1.55618	0.854245	0.881709	1.37788	0.852079	0.960696	1.0092	0.920617	1.00894	0.993727	0.958951	0.822466	0.997379	0.623855	0.759195	0.737862	0.824374	0.865029	1.00912	0.991033
25.4413	1.57541	0.861128	0.898382	1.85132	0.863842	0.951511	1.01086	0.939409	1.02519	0.998204	0.969386	0.830084	0.996331	0.62549	0.772267	0.739132	0.830885	0.874226	1.01699	1.01035
25.4747	1.59284	0.864322	0.896004	1.77684	0.867254	0.990084	1.03878	0.927509	1.015	1.00268	0.976293	0.835521	1.00226	0.629974	0.780176	0.753203	0.836171	0.881079	1.02585	1.0114
25.508	1.56578	0.852913	0.890764	2.0886	0.865888	0.954605	0.944383	0.937028	0.998497	1.00393	0.957104	0.823349	0.986824	0.622152	0.764857	0.737936	0.825537	0.870731	1.00826	1.00117
25.5413	1.62081	0.863166	0.896744	2.37443	0.873466	0.964104	0.954943	0.935233	1.00213	1.00237	0.974537	0.834745	1.00281	0.631991	0.781662	0.750574	0.835175	0.881156	1.02282	1.0117
25.5747	1.64758	0.867088	0.872038	2.93811	0.867939	0.981834	0.980878	0.924455	1.00598	0.992671	0.949646	0.814112	0.991046	0.618785	0.769477	0.739361	0.823705	0.873038	1.00748	0.999926
25.608	1.60008	0.85869	0.896351	2.90806	0.868003	0.97874	0.902017	0.931632	1.02851	1.00235	0.963917	0.825861	0.995961	0.620877	0.767273	0.745929	0.835036	0.886005	1.01783	1.0158
25.6413	1.61808	0.863705	1.05868	2.90895	0.872129	1.00728	0.893138	0.92923	1.00871	0.995104	0.950741	0.832425	0.999522	0.631764	0.765322	0.740077	0.831167	0.870346	1.02203	1.00188
25.6747	1.62269	0.859771	0.92043	3.00202	0.876748	0.974581	0.881367	0.930141	1.00127	0.99277	0.936524	0.820424	0.978316	0.620597	0.766405	0.73872	0.82434	0.87503	1.007	0.996531
25.708	1.66453	0.866103	0.894265	3.00348	0.876635	0.982269	0.884531	0.922604	1.02111	0.998423	0.93785	0.8273	0.983472	0.6262	0.76174	0.740199	0.828962	0.875344	1.01411	1.00171
25.7413	1.62356	0.843282	0.884525	2.81583	0.860466	0.978444	0.882581	0.920326	0.989274	0.973527	0.93542	0.814934	0.988419	0.611586	0.760171	0.724492	0.819673	0.862679	0.99699	0.987435
25.7747	1.66367	0.854217	0.892715	2.76516	0.88515	0.977142	0.890405	0.920712	1.00055	0.987717	0.940423	0.814252	0.988774	0.619564	0.773557	0.728758	0.817275	0.871997	1.01146	0.990062
25.808	1.65076	0.872531	0.903187	2.69829	0.932523	0.962245	0.89375	0.930721	1.01476	0.989202	0.954909	0.83031	1.00893	0.626216	0.773905	0.748715	0.827443	0.887199	1.01903	1.01396
25.8413	1.62507	0.858455	0.902027	2.68364	0.944258	0.993129	0.884594	0.934517	1.01116	1.00304	0.985635	0.828712	0.998474	0.62985	0.77806	0.745829	0.835605	0.884101	1.02451	1.0192
25.8747	1.62262	0.859536	0.898162	2.36566	0.923944	1.14009	0.888847	0.933554	1.01584	0.993006	0.968346	0.824257	0.991272	0.630098	0.766971	0.734799	0.828522	0.885339	1.02211	1.00801
25.908	1.56775	0.849635	0.916202	2.14525	0.959299	1.04249	0.872419	0.92243	0.993366	0.983512	0.950433	0.814072	0.973643	0.612015	0.757602	0.729713	0.815276	0.869361	1.00341	0.983532
25.9413	1.61353	0.875613	0.906107	2.38474	1.00952	1.04783	0.886776	0.946641	1.00447	1.00352	0.971915	0.844672	1.01125	0.643561	0.776681	0.753185	0.842577	0.881596	1.03052	1.02128
25.9747	1.51215	0.868324	0.90616	2.39457	0.995814	1.01929	0.896123	0.9392	1.03318	0.995583	0.975541	0.833512	1.00486	0.6292	0.775907	0.750522	0.835846	0.891817	1.0294	1.01589
26.008	1.39739	0.849979	0.8819	2.31062	0.953814	0.989951	0.880153	0.923974	1.00072	0.976796	0.944797	0.812846	0.969808	0.617479	0.760455	0.719128	0.811048	0.859861	0.998578	0.984927
26.0413	1.27838	0.878435	0.914509	2.51235	0.988519	0.996676	0.896598	0.926931	1.01357	0.998657	0.981246	0.828208	1.00925	0.630828	0.776021	0.743632	0.834595	0.889203	1.03725	1.00564
26.0747	1.15041	0.866341	0.895765	2.43047	1.01275	0.98818	0.904349	0.933026	1.00068	0.992141	0.9688	0.818263	0.992963	0.631108	0.75912	0.731995	0.827212	0.8765	1.0126	1.00089
26.108	1.08745	0.868321	0.898855	2.69377	1.04713	0.986718	0.895983	0.935159	1.00524	0.994761	0.974038	0.820961	0.997749	0.63077	0.764988	0.732049	0.828229	0.879202	1.01074	1.00933
26.1413	1.04031	0.870533	0.894251	2.7473	1.03978	0.977268	0.892711	0.927931	0.986433	0.986087	0.951344	0.817918	0.997459	0.630619	0.758408	0.729859	0.82327	0.88846	1.01446	1.003
26.1747	0.995422	0.860744	0.901398	2.64854	1.03856	0.978879	0.893607	0.927797	1.01001	0.977505	0.958164	0.816658	0.993189	0.625549	0.758648	0.726698	0.819668	0.872228	1.00066	0.991539
26.208	0.984475	0.865406	0.892185	2.74374	1.04412	0.964128	0.893552	0.931864	1.01256	0.995591	0.978815	0.825177	0.989193	0.629157	0.762582	0.729764	0.828449	0.877562	1.02342	1.00556
26.2413	0.956643	0.862011	0.905037	2.95029	1.08717	0.9693	0.886072	0.931735	1.02419	0.991731	0.980444	0.818468	0.991916	0.621919	0.762621	0.728272	0.821838	0.881123	1.01038	0.99895
26.2747	0.943982	0.858126	0.882331	2.79	1.08941	0.948117	0.89663	0.920873	1.00364	0.975436	0.964883	0.803397	0.972499	0.607231	0.75007	0.711332	0.805018	0.861848	0.989319	0.976939
26.308	0.961549	0.869207	0.904115	2.79332	1.12993	0.972903	0.907827	0.927556	1.00716	1.00888	0.989188	0.822049	0.997105	0.626909	0.7809	0.727586	0.827434	0.883567	1.01235	1.00515
26.3413	0.95319	0.859762	0.893027	2.82926	1.12343	0.97669	0.899204	0.919666	1.01784	0.981504	0.983482	0.814285	0.991916	0.622306	0.764139	0.722753	0.823401	0.882835	1.00714	0.993381
26.3747	0.953009	0.856271	0.886516	3.04608	1.12813	0.965012	0.909519	0.925307	0.994344	0.977652	0.974068	0.808515	0.981861	0.607866	0.751337	0.715271	0.8071	0.884002	0.979341	0.976692
26.408	0.969881	0.868953	0.908605	2.81971	1.17183	0.975291	0.911997	0.925344	1.01419	1.00193	0.988663	0.817785	0.977897	0.631684	0.76189	0.737649	0.827122	0.88934	1.01646	1.01333
26.4413	0.97176	0.881149	0.920898	2.71951	1.17999	0.971831	0.917684	0.932274	1.02117	1.01045	0.973342	0.816545	0.994913	0.632286	0.776726	0.738247	0.825326	0.901625	1.02439	1.01326
26.4747	0.959564	0.868067	0.941948	3.04978	1.17909	0.973912	0.914728	0.928721	1.01013	0.982326	0.98061	0.821332	0.992255	0.624996	0.767368	0.734283	0.818788	0.893496	1.01526	1.00073
26.508	0.955457	0.873745	0.946488	2.85924	1.162	0.978663	0.920064	0.932498	1.01186	0.9798	0.9706	0.819556	1.00131	0.618269	0.766461	0.726506	0.825557	0.879609	1.01595	1.00237
26.5413	0.973597	0.877819	0.912322	2.82755	1.1751	0.992363	0.926327	0.931344	1.03316	0.995198	0.986111	0.826405	1.0044	0.613757	0.785465	0.734574	0.824726	0.881343	1.02622	1.0189
26.5747	0.969605	0.871871	0.911261	2.72476	1.16551	0.975357	0.925737	0.93371	1.01612	0.982314	0.978923	0.823222	0.99812	0.61836	0.776863	0.725142	0.827564	0.888983	1.02025	1.0065
26.608	0.97122	0.866989	0.916018	2.59011	1.15525	0.985294	0.924562	0.925561	1.00878	0.984161	0.980208	0.816274	0.992319	0.611608	0.767589	0.725585	0.824188	0.880749	1.00618	1.00266
26.6413	0.964572	0.861007	0.905853	2.58979	1.14581	0.979485	0.91869	0.926931	1.02265	0.984166	0.965261	0.818057	0.982602	0.616618	0.766827	0.736856	0.824284	0.888878	1.01692	1.00154
26.6747	0.987219	0.876264	0.925038	2.81586	1.13735	1.00672	0.92574	0.933219	1.02861	1.00982	0.991567	0.825954	1.01749	0.627629	0.772601	0.741008	0.833838	0.903051	1.02689	1.0168
26.708	0.977373	0.873696	0.927428	2.16946	1.10645	0.988242	0.924428	0.936553	1.0269	1.00386	0.977979	0.8286	1.00581	0.621323	0.770957	0.737261	0.831822	0.89207	1.03148	1.01443
26.7413	0.959274	0.873169	0.917871	1.82671	1.07667	0.978556	0.922679	0.926585	1.02102	1.01312	0.971138	0.81998	1.0117	0.613839	0.769799	0.737316	0.826675	0.879026	1.02129	1.01877
26.7747	0.978673	0.875121	0.921075	1.60113	1.03666	1.00139	0.924103	0.940369	1.01605	1.00945	0.992605	0.827811	1.00527	0.623383	0.771544	0.730482	0.835893	0.881838	1.02387	1.01404
26.808	0.9755	0.878466	0.920569	1.45595	0.995346	0.997219	0.942462	0.928201	1.02054	1.00107	0.982638	0.828645	0.997717	0.619785	0.778092	0.728925	0.827146	0.88191	1.02754	1.00042
26.8413	0.978153	0.880148	0.915083	1.31983	0.955764	0.987598	0.922775	0.927089	1.01255	0.994233	0.964484	0.818561	1.00047	0.615963	0.765498	0.727577	0.821351	0.879098	1.01909	0.993018
26.8747	0.968499	0.875068	0.924481	1.25555	0.933257	0.977491	0.927222	0.938894	1.01719	0.998775	0.976207	0.822632	1.00349	0.621641	0.773375	0.730762	0.832778	0.882526	1.02742	1.0087
26.908	0.957623	0.870651	0.919486	1.19711	0.912406	0.977591	0.930551	0.936658	1.01489	0.980827	0.967931	0.818077	1.00213	0.617333	0.76677	0.725121	0.821698	0.870346	1.02465	1.00221
26.9413	0.977208	0.877261	0.910423	1.20315	0.900374	0.976739	0.927805	0.92719	1.01863	0.994301	0.955769	0.815014	0.999909	0.615591	0.770894	0.731641	0.823707	0.87268	1.0187	1.0043
26.9747	0.966596	0.876806	0.918629	1.16137	0.878765	0.975994	0.917021	0.922446	1.02341	0.997628	0.960436	0.822937	1.003	0.613263	0.769068	0.723222	0.824145	0.872922	1.01798	1.00154
27.008	0.966519	0.864814	0.903351	1.12817	0.879265	0.969819	0.91949	0.912967	1.00571	1.00115	0.945607	0.806322	0.976366	0.609134	0.763489	0.724428	0.817136	0.868381	1.01538	1.00404
27.0413	0.962217	0.872395	0.90235	1.14374	0.868727	0.994177	0.918573	0.926318	1.01705	0.987143	0.928148	0.811095	0.989612	0.60273	0.759075	0.732169	0.817834	0.867335	1.01362	1.0018
27.0747	0.979087	0.883711	0.906945	1.10143	0.867685	0.994574	0.923526	0.927712	1.03049	0.99676	0.937184	0.819906	1.00544	0.614145	0.766594	0.733944	0.82569	0.878239	1.02038	1.00264
27.108	0.998193	0.870251	0.903424	1.13989	0.873161	0.975761	0.925024	0.935198	1.01346	0.988999	0.929558	0.818521	0.999925	0.614893	0.767601	0.732071	0.826417	0.881723	1.03462	1.01142
27.1413	1.01192	0.879222	0.921299	1.11895	0.878132	1.00956	0.926524	0.942054	1.03854	1.00175	0.942601	0.836463	1.03014	0.6272	0.762042	0.740245	0.842079	0.885383	1.04121	1.02711
27.1747	1.00742	0.884934	0.923191	1.12987	0.870625	0.983345	0.922806	0.951448	1.03798	0.998645	0.940423	0.84493	1.01367	0.624371	0.773937	0.743971	0.850147	0.895477	1.03931	1.0302
27.208	1.00256	0.881177	0.916251	1.11879	0.863617	0.989123	0.927024	0.933955	1.03443	0.999098	0.927234	0.825284	1.01211	0.622544	0.780894	0.743349	0.835906	0.892797	1.0275	1.01672
27.2413	0.972644	0.872571	0.907734	1.09453	0.867143	0.979711	0.912517	0.935433	1.00093	0.991215	0.893011	0.824853	0.992013	0.60158	0.77238	0.729051	0.825779	0.873869	1.02927	1.00214
27.2747	1.00179	0.867097	0.90437	1.07776	0.856558	0.982959	0.918662	0.927395	1.00922	0.983356	0.886757	0.821935	1.01096	0.605317	0.772891	0.720083	0.82161	0.872861	1.02549	0.990429
27.308	0.993922	0.868882	0.89756	1.0767	0.855704	0.988475	0.920736	0.930811	1.0206	0.990521	0.892164	0.812826	0.999022	0.599327	0.763867	0.719665	0.818049	0.866455	1.00702	0.997555
27.3413	0.995373	0.877593	0.896139	1.07329	0.855751	0.980411	0.921538	0.923924	1.01526	0.98222	0.925427	0.81455	0.983392	0.599972	0.769434	0.726015	0.818596	0.872322	1.00468	0.988791
27.3747	1.00005	0.875031	0.912239	1.09525	0.861542	0.993843	0.927652	0.934602	1.01613	0.981883	0.943967	0.820211	0.985196	0.608698	0.768659	0.727082	0.821617	0.882328	1.01635	1.00873
27.408	1.00761	0.880285	0.92392	1.10888	0.866097	0.990599	0.933861	0.934393	1.01932	0.997498	0.961178	0.83405	1.01277	0.62036	0.788117	0.740065	0.83244	0.890056	1.03292	1.02064
27.4413	0.981762	0.865298	0.911076	1.09435	0.863819	0.981225	0.92554	0.917869	1.01457	0.985945	0.962115	0.825663	1.00013	0.611472	0.775555	0.719726	0.824962	0.870242	1.0103	0.997098
27.4747	1.00717	0.86921	0.9182	1.08614	0.860914	0.984041	0.942816	0.922486	1.02469	0.987066	0.950603	0.820451	0.98431	0.606489	0.770088	0.718491	0.824605	0.877661	1.02423	1.00615
27.508	0.996435	0.880641	0.921027	1.09459	0.865368	1.94698	0.925317	0.940021	1.02088	0.995014	0.943653	0.821186	1.00345	0.613881	0.771557	0.729908	0.826742	0.880848	1.01724	0.999669
27.5413	1.00028	0.881449	0.898999	1.06008	0.857312	1.98172	0.933606	0.928153	1.00997	1.00543	0.915713	0.825582	0.990547	0.605645	0.761249	0.716806	0.823225	0.873021	1.00227	0.990976
27.5747	0.996471	0.870793	0.92099	1.10956	0.867148	1.79449	0.947686	0.930798	1.01963	0.985656	0.92304	0.821962	1.00012	0.602419	0.76988	0.721194	0.823394	0.87465	1.01511	0.998765
27.608	0.999578	0.866072	0.916716	1.09813	0.854323	1.62862	0.939098	0.931503	1.02704	0.980983	0.879438	0.813052	0.990997	0.598176	0.772016	0.720425	0.819483	0.877149	1.02144	0.993675
27.6413	1.00512	0.872785	0.91876	1.11882	0.865806	1.57508	0.939984	0.934396	1.01666	0.994028	0.87611	0.821285	1.00885	0.609693	0.777166	0.732069	0.826897	0.880875	1.02181	1.00617
27.6747	1.01787	0.87898	0.93996	1.12964	0.862645	1.50232	0.938461	0.93235	1.03398	0.993968	0.908673	0.825629	1.00268	0.61336	0.783992	0.738409	0.832149	0.881228	1.03146	1.00948
27.708	0.989565	0.870009	0.913045	1.0968	0.864477	1.49831	0.938802	0.92144	1.02579	1.00073	0.927288	0.817859	0.997846	0.622522	0.767884	0.727665	0.818053	0.878068	1.01336	0.998969
27.7413	1.01715	0.880331	0.925856	1.09549	0.872348	1.44619	0.930391	0.939834	1.0265	0.99805	0.924907	0.824621	1.01365	0.62044	0.77864	0.732526	0.830034	0.884469	1.01844	1.01251
27.7747	1.0074	0.877617	0.932266	1.11162	0.875623	1.46308	0.935906	0.934884	1.02218	1.0098	0.90877	0.824329	1.01607	0.616898	0.778564	0.735071	0.827835	0.886687	1.0308	1.01717
27.808	1.00303	0.856026	0.91633	1.09818	0.868062	1.3997	0.924813	0.926329	1.0078	0.995176	0.914491	0.809696	1.00642	0.605699	0.766562	0.724928	0.816392	0.880072	1.01418	0.997145
27.8413	1.00697	0.887883	0.91483	1.08086	0.86216	1.32225	0.927059	0.937886	1.0194	0.986866	0.889049	0.807441	1.00453	0.609854	0.770706	0.729166	0.81525	0.868178	1.01534	0.995732
27.8747	0.998869	0.870183	0.912033	1.08802	0.856174	1.32775	0.924973	0.927615	1.0219	0.984354	0.892592	0.812938	1.00181	0.608112	0.785233	0.720568	0.820477	0.867027	1.01628	1.14219
27.908	0.996772	0.886347	0.914323	1.09503	0.860985	1.30413	0.93841	0.936434	1.03337	0.988469	0.910922	0.815166	1.00608	0.603494	0.776449	0.727827	0.822361	0.884222	1.02257	1.07711
27.9413	0.979429	0.872196	0.912593	1.09653	0.861293	1.31413	0.934179	0.911766	1.01703	0.996514	0.907147	0.81394	1.00972	0.599757	0.767652	0.723668	0.817092	0.874507	1.01261	1.04489
27.9747	0.992262	0.879275	0.940481	1.14845	0.881385	1.31569	0.944807	0.948919	1.0529	0.996215	0.946558	0.819814	1.00634	0.606188	0.775888	0.732376	0.827917	0.880666	1.02458	1.04324
28.008	0.986789	0.883956	0.93297	1.12842	0.871738	1.30661	0.933494	0.925212	1.0266	0.998083	0.924662	0.819177	1.01272	0.600188	0.781852	0.725191	0.819224	0.878833	1.01991	1.03122
28.0413	0.976598	0.879213	0.931463	1.12501	0.876702	1.26854	0.944921	0.931936	1.04523	1.00501	0.919541	0.837054	1.03314	0.613209	0.781385	0.731226	0.834545	0.882185	1.03216	1.02944
28.0747	0.992977	0.882552	0.951574	1.13755	0.874752	1.30449	0.951857	0.936584	1.03736	1.00722	0.934132	0.831822	1.03781	0.613725	0.792675	0.743843	0.836277	0.893881	1.03529	1.04229
28.108	0.985507	0.885932	0.926241	1.09791	0.870522	1.27201	0.930092	0.932796	1.02802	0.989646	0.916652	0.817765	0.995461	0.599558	0.771651	0.720266	0.821424	0.878255	1.01484	1.01433
28.1413	0.985943	0.877432	0.941724	1.14698	0.869788	1.35392	0.93775	0.934932	1.02865	1.00508	0.933084	0.837895	1.02321	0.622544	0.775258	0.739348	0.837689	0.885179	1.02652	1.01785
28.1747	0.981765	0.878132	0.920824	1.1022	0.857903	1.30137	0.924157	0.931656	1.0199	0.982902	0.911171	0.823607	1.01538	0.615683	0.771058	0.716916	0.823397	0.875035	1.0121	1.01608
28.208	0.979352	0.879773	0.935184	1.12417	0.859289	1.28896	0.931299	0.938635	1.02586	1.0314	0.905544	0.821955	1.02432	0.620382	0.788445	0.732016	0.824413	0.874705	1.02731	1.07249
28.2413	0.9745	0.874359	0.923999	1.09002	0.870854	1.27292	0.924906	0.940755	1.01891	0.990595	0.915048	0.817918	1.0225	0.617274	0.774749	0.720956	0.823252	0.887425	1.01945	1.01546
28.2747	0.964528	0.86969	0.922538	1.1269	0.860771	1.24354	0.922704	0.925904	1.0264	0.974113	0.89374	0.82163	1.0187	0.608214	0.764031	0.72279	0.821127	0.878305	1.014	0.999207
28.308	0.97533	0.868494	0.928687	1.09979	0.863987	1.24101	0.930242	0.923882	1.02161	0.993252	0.884868	0.818216	1.00806	0.608365	0.784251	0.719668	0.821395	0.879978	1.01828	1.00716
28.3413	0.960413	0.876385	0.925439	1.13438	0.869199	1.2687	0.92964	0.937505	1.00655	1.00632	0.888446	0.82895	1.01449	0.612774	0.780731	0.72674	0.827165	0.887623	1.01986	1.01459
28.3747	0.971891	0.8671	0.918254	1.12266	0.865883	1.21803	0.922724	0.938577	1.01976	1.00507	0.905348	0.823786	1.00423	0.617011	0.773332	0.729834	0.828876	0.889164	1.0222	1.00202
28.408	0.955504	0.862661	0.912578	1.09688	0.85887	1.22486	0.921997	0.925511	1.0162	0.984277	0.90816	0.82295	1.00571	0.610854	0.77682	0.723073	0.820223	0.87274	1.02314	1.02146
28.4413	0.965544	0.875765	0.923867	1.1347	0.863999	1.23779	0.919238	0.940024	1.0216	1.05709	0.906175	0.826073	1.02585	0.618914	0.777059	0.726006	0.827299	0.877556	1.01995	1.02023
28.4747	0.966571	0.866741	0.926287	1.10577	0.857733	1.23153	0.928932	0.931434	1.0217	0.995591	0.897351	0.828699	1.00623	0.617479	0.777569	0.728791	0.826673	0.892021	1.02501	1.04018
28.508	0.97645	0.873733	0.921079	1.09689	0.861539	1.20957	0.926387	0.925635	1.03263	0.994653	0.905288	0.827976	1.01796	0.607989	0.782978	0.724269	0.827123	0.88316	1.02465	1.02471
28.5413	0.980628	0.880167	0.928812	1.12253	0.858033	1.17246	0.937524	0.931337	1.03726	0.989219	0.8974	0.821505	1.01311	0.606188	0.777834	0.722774	0.828212	0.882796	1.02926	1.02404
28.5747	0.981283	0.879055	0.933225	1.10978	0.865536	1.19326	0.939436	0.93192	1.0268	0.988322	0.931293	0.827141	1.01459	0.617725	0.786869	0.732724	0.828694	0.886919	1.03079	1.02885
28.608	0.995269	0.87798	0.92988	1.1134	0.859574	1.19022	0.934122	0.926984	1.0223	0.996572	0.901723	0.824953	1.0108	0.608822	0.777916	0.72863	0.826869	0.884613	1.03117	1.02451
28.6413	0.977447	0.894039	0.948516	1.12635	0.868278	1.19147	0.92797	0.92971	1.01783	0.991528	0.908795	0.833313	1.02938	0.617564	0.780799	0.734561	0.833284	0.893413	1.03391	1.03419
28.6747	0.98338	0.873597	0.919867	1.10967	0.854303	1.17192	0.925603	0.927369	1.01392	0.98521	0.892086	0.817447	1.01059	0.605005	0.776355	0.718329	0.820138	0.877446	1.02295	1.06152
28.708	0.986085	0.885715	0.944496	1.12963	0.871622	1.1945	0.947266	0.926567	1.053	0.999303	0.912103	0.835342	1.03454	0.619027	0.798266	0.735385	0.835906	0.899182	1.04705	1.0618
28.7413	0.965782	0.871927	0.911523	1.11244	0.853453	1.16097	0.930232	0.927377	1.01289	0.974689	0.878445	0.80953	0.987549	0.598225	0.769333	0.712955	0.811165	0.890309	1.01057	1.06717
28.7747	0.983826	0.876657	0.916224	1.10841	0.858038	1.1662	0.94214	0.930534	1.03813	0.987818	0.867509	0.807243	1.00771	0.596391	0.786498	0.714118	0.815553	0.882031	1.01908	1.01794
28.808	0.997927	0.896759	0.932991	1.13742	0.86135	1.21675	0.955485	0.92389	1.03622	0.998129	0.858359	0.820941	1.01393	0.603935	0.778426	0.724363	0.8293	0.895879	1.02329	1.02643
28.8413	0.996284	0.894144	0.938666	1.14947	0.867124	1.21559	0.951955	0.939319	1.03986	1.00976	0.899099	0.829627	1.0172	0.610861	0.792518	0.72956	0.83339	0.905495	1.03155	1.0439
28.8747	0.990639	0.883491	0.935261	1.09854	0.871987	1.18732	0.952092	0.924252	1.0344	0.991169	0.912737	0.823295	1.01048	0.601091	0.784736	0.725731	0.823076	0.892241	1.02653	1.02473
28.908	0.978153	0.88306	0.920451	1.09975	0.86379	1.19497	0.947314	0.926321	1.01212	0.984583	0.87807	0.818653	1.00669	0.596682	0.776014	0.709678	0.821702	0.894597	1.02297	1.01241
28.9413	0.984158	0.887905	0.936141	1.14797	0.864876	1.16541	0.956068	0.936927	1.03157	0.983766	0.859872	0.826232	1.01272	0.597612	0.784836	0.724059	0.828851	0.892714	1.02519	1.02591
28.9747	0.978857	0.890724	1.12736	1.13351	0.87	1.18012	0.954169	0.94284	1.01885	0.991336	0.832169	0.829521	1.01375	0.604752	0.78459	0.72401	0.836011	0.896259	1.02698	1.03476
29.008	0.985006	0.887038	0.929455	1.12616	0.865395	1.19201	0.951391	0.924579	1.00831	0.981179	0.816816	0.829044	0.995912	0.598989	0.777178	0.71672	0.82538	0.885064	1.01865	1.01136
29.0413	0.975579	0.888974	0.938596	1.14171	0.858526	1.17218	0.958489	0.941953	1.05079	1.00616	0.83	0.838292	1.01971	0.596833	0.785415	0.729551	0.833704	0.906133	1.03253	1.02435
29.0747	0.990252	0.881493	0.922328	1.13473	0.86783	1.18815	0.951847	0.924281	1.03086	0.992435	0.813149	0.829674	1.02422	0.594697	0.785107	0.715265	0.828298	0.897921	1.02357	1.01402
29.108	0.990956	0.892648	0.913548	1.15286	0.859112	1.17824	0.94201	0.919175	1.01746	0.993264	0.797801	0.809371	1.01053	0.584046	0.778501	0.708461	0.816127	0.886308	1.01698	1.02384
29.1413	0.986159	0.88736	0.918072	1.14031	0.863155	1.16622	0.949337	0.918032	1.02427	1.00813	0.801701	0.81809	1.00424	0.591235	0.775761	0.713513	0.819449	0.89005	1.01511	1.01805
29.1747	0.986879	0.891415	0.93384	1.16662	0.867601	1.17016	0.977555	0.936893	1.04365	1.00435	0.804169	0.828566	1.02066	0.58882	0.788809	0.71579	0.829307	0.896435	1.01922	1.03618
29.208	0.987085	0.897796	0.916458	1.12119	0.852606	1.19751	0.965348	0.922449	1.03624	0.997681	0.803382	0.815086	1.011	0.589617	0.772639	0.707326	0.811067	0.881624	1.01223	1.01722
29.2413	0.976058	0.8736	0.922164	1.12497	0.866909	1.17436	0.95502	0.923077	1.03166	0.982968	0.824088	0.81333	1.01248	0.587617	0.776329	0.711854	0.815512	0.878233	1.01162	1.01328
29.2747	0.989494	0.878287	0.916316	1.1517	0.864821	1.19325	0.95062	0.919608	1.02996	1.00208	0.843119	0.823587	1.006	0.59566	0.774597	0.713154	0.823926	0.89097	1.02181	1.01855
29.308	0.982011	0.884798	0.903884	1.1153	0.865757	1.15146	0.94135	0.919624	1.01705	1.01518	0.814093	0.820451	1.00626	0.590455	0.785831	0.710578	0.8184	0.883908	1.01431	1.00983
29.3413	0.991958	0.888584	0.926512	1.13037	0.875301	1.19488	0.960745	0.932094	1.05336	1.05174	0.833299	0.822738	1.02617	0.612559	0.80076	0.724507	0.828466	0.895455	1.03102	1.03723
29.3747	1.00514	0.892363	0.95711	1.18247	0.898423	1.17696	0.963112	0.936439	1.05672	1.09446	0.837405	0.837922	1.02574	0.602585	0.800477	0.732499	0.842705	0.910481	1.04199	1.04469
29.408	0.985496	0.884693	0.9221	1.1493	0.883596	1.19065	0.954931	0.940222	1.03882	1.04356	0.83509	0.830151	1.02622	0.598084	0.786007	0.721023	0.825654	0.898059	1.02475	1.03119
29.4413	0.983851	0.877475	0.925246	1.14404	0.868786	1.1687	0.942398	0.935769	1.0403	1.05306	0.801131	0.819489	0.999135	0.596111	0.786788	0.716678	0.823973	0.901978	1.02767	1.02227
29.4747	0.974643	0.881239	0.909691	1.14007	0.865895	1.18958	0.944542	0.922261	1.03555	1.03966	0.800656	0.81687	1.00179	0.591666	0.776531	0.707308	0.81986	0.883688	1.0101	1.02519
29.508	0.996662	0.891815	0.928434	1.14259	0.878635	1.2133	0.963644	1.0097	1.04525	1.05428	0.804137	0.834905	1.03112	0.604983	0.798538	0.71788	0.836093	0.89873	1.01504	1.04905
29.5413	0.987134	0.895473	0.915926	1.14017	0.886637	1.23281	0.958645	1.06646	1.03163	1.05556	0.792597	0.822897	1.02034	0.597074	0.786063	0.714807	0.823889	0.896743	1.01352	1.03597
29.5747	0.994488	0.891951	0.92706	1.12754	0.875338	1.18807	0.969276	1.03798	1.03435	1.0842	0.787755	0.825636	1.02397	0.588982	0.789678	0.710856	0.829184	0.892335	1.02823	1.03194
29.608	0.990707	0.905553	0.919905	1.12597	0.850558	1.21984	0.970945	1.05482	1.0309	1.07041	0.795068	0.816075	0.990885	0.587277	0.781644	0.699521	0.821084	0.884123	1.00739	1.04206
29.6413	0.992933	0.887016	0.933952	1.13127	0.863898	1.2077	0.966804	1.01968	1.0574	1.07336	0.786016	0.831974	1.01889	0.597778	0.783167	0.713551	0.83611	0.893876	1.01967	1.04617
29.6747	0.986671	0.897654	0.933238	1.13761	0.86509	1.21388	0.983888	0.967434	1.04541	1.05821	0.785066	0.830144	1.02344	0.590181	0.789723	0.712391	0.823546	0.890265	1.013	1.05462
29.708	0.982038	0.899141	0.935715	1.13908	0.863908	1.20174	0.986663	0.947431	1.05072	1.04872	0.774162	0.826286	1.02838	0.582095	0.798425	0.70717	0.826319	0.892268	1.02052	1.02225
29.7413	0.993503	0.907183	0.933118	1.1293	0.86201	1.23482	0.984398	0.944313	1.05133	1.06278	0.771196	0.827705	1.00805	0.589562	0.785799	0.710625	0.827503	0.88901	1.02198	1.02593
29.7747	0.98856	0.883835	0.940092	1.12281	0.857693	1.20143	0.977696	0.935111	1.03119	1.05373	0.758989	0.823282	1.01346	0.587267	0.779294	0.707646	0.822327	0.888702	1.01795	1.01699
29.808	0.971264	0.896594	0.926496	1.13592	0.852744	1.20862	0.973041	0.921807	1.04652	1.07016	0.775597	0.823401	1.00853	0.592607	0.788923	0.712644	0.825249	0.890909	1.01899	1.01248
29.8413	0.973455	0.894064	0.918728	1.13405	0.850605	1.21293	0.97608	0.917172	1.05543	1.05846	0.759847	0.823116	1.00067	0.582192	0.78056	0.706777	0.823861	0.89452	1.01757	0.999983
29.8747	0.982005	0.901127	0.940732	1.1205	0.847579	1.20953	0.976033	0.921464	1.05749	1.06434	0.764004	0.8346	1.0147	0.594386	0.782109	0.705275	0.832094	0.896859	1.02257	1.01837
29.908	0.985557	0.897019	0.932168	1.11859	0.860417	1.20566	0.981107	0.928024	1.05737	1.0575	0.758022	0.831815	1.02376	0.59053	0.780315	0.707091	0.834612	0.890171	1.02373	1.03191
29.9413	0.984776	0.896257	0.952279	1.14196	0.872898	1.19414	0.976937	0.935776	1.05771	1.05293	0.769284	0.825589	1.024	0.592026	0.786946	0.715277	0.833675	0.890028	1.0255	1.03101
29.9747	0.997204	0.904608	0.937438	1.13672	0.871681	1.21312	0.981795	0.925468	1.06237	1.04477	0.768816	0.838366	1.03778	0.58809	0.785119	0.715225	0.840856	0.899523	1.0305	1.02619
30.008	0.987523	0.892982	0.940021	1.13135	0.867057	1.2217	0.997545	0.945295	1.07845	1.07494	0.776226	0.846706	1.03926	0.58417	0.791026	0.721331	0.84113	0.906805	1.03545	1.02247
30.0413	0.977542	0.896436	0.953461	1.10082	0.860072	1.21998	0.973866	0.928446	1.05826	1.04067	0.787911	0.82834	1.00855	0.584294	0.789521	0.706728	0.829661	0.880132	1.02298	1.00957
30.0747	0.985707	0.88719	0.992756	1.11093	0.85337	1.20218	0.975545	0.916903	1.04525	1.03828	0.787668	0.819204	0.990514	0.575906	0.776846	0.699844	0.815861	0.881134	1.01515	1.00106
30.108	0.977989	0.894327	0.961767	1.12323	0.863184	1.20781	0.982809	0.916866	1.0519	1.06898	0.775761	0.829494	1.00708	0.576283	0.786329	0.701693	0.824658	0.885977	1.01297	0.991696
30.1413	0.973452	0.890272	0.943188	1.13589	0.860542	1.19276	0.972525	0.92593	1.06089	1.03148	0.773453	0.813667	0.987888	0.573534	0.78498	0.70278	0.819839	0.877144	1.01638	1.00403
30.1747	0.966705	0.891821	0.944423	1.13277	0.863051	1.21642	0.990722	0.928721	1.06633	1.00962	0.785699	0.819708	1.02379	0.57304	0.788344	0.710026	0.823068	0.884948	1.01964	1.00814
30.208	0.977704	0.902232	0.971491	1.14706	0.85744	1.21135	0.985449	0.920231	1.06568	1.00573	0.782866	0.830369	1.01438	0.569427	0.784792	0.702649	0.828343	0.880666	1.02265	1.00206
30.2413	0.99166	0.900092	1.16958	1.14294	0.854813	1.2194	0.980706	0.917288	1.05347	1.0002	0.769919	0.828188	0.9953	0.573889	0.7859	0.703411	0.824685	0.889511	1.02143	1.01033
30.2747	0.986496	0.902043	1.12929	1.1284	0.851604	1.20281	0.981617	0.924502	1.04583	1.00457	0.764301	0.82836	1.0016	0.574303	0.793236	0.703711	0.82568	0.888069	1.02336	1.00149
30.308	0.981157	0.889435	1.09897	1.13077	0.865757	1.23457	0.994465	0.923951	1.04444	1.00727	0.777151	0.823713	1.01398	0.577202	0.789628	0.709587	0.826183	0.882758	1.0324	1.02067
30.3413	0.994644	0.893884	1.14035	1.14972	0.86429	1.18597	0.984076	0.931474	1.05473	1.00776	0.76884	0.83759	1.00587	0.580013	0.782727	0.715228	0.83611	0.901091	1.02352	1.01122
30.3747	0.995195	0.904072	1.32086	1.18489	0.865087	1.24614	0.991171	0.93155	1.06341	1.00409	0.767369	0.834527	1.01857	0.589133	0.79532	0.710734	0.837987	0.900029	1.03546	1.02399
30.408	0.9755	0.904577	1.404	1.14831	0.862	1.22584	0.998523	0.92734	1.07273	1.00395	0.774503	0.82734	1.02406	0.583971	0.798305	0.70934	0.826973	0.891525	1.03916	1.02186
30.4413	0.975604	0.899389	1.39723	1.12342	0.859828	1.24445	0.988422	0.912579	1.05737	1.00619	0.751987	0.828308	1.0163	0.57938	0.786644	0.695191	0.822404	0.883512	1.02268	1.00479
30.4747	0.986315	0.908719	1.4383	1.13841	0.858075	1.22527	1.00002	0.913305	1.06055	0.9977	0.751931	0.832266	1.00524	0.5696	0.785838	0.699597	0.827368	0.884728	1.02236	1.00082
30.508	0.975785	0.890417	1.40182	1.11211	0.847896	1.20878	0.987679	0.913305	1.05389	0.99709	0.756401	0.822565	1.00104	0.572675	0.782834	0.694581	0.822464	0.878288	1.01845	1.00013
30.5413	0.968296	0.89297	1.41555	1.12448	0.859471	1.22284	0.993551	0.911412	1.06635	1.00841	0.770502	0.828434	1.00961	0.564314	0.78379	0.698701	0.832279	0.887205	1.02483	1.01247
30.5747	0.957231	0.891691	1.41829	1.11981	0.846498	1.23507	0.969951	0.903728	1.04354	0.98845	0.766091	0.816068	0.990208	0.57003	0.773791	0.692256	0.815455	0.872041	1.00955	0.996717
30.608	0.972765	0.896799	1.46788	1.1559	0.859902	1.22544	0.99328	0.920326	1.06461	1.0103	0.795091	0.825941	1.00753	0.575831	0.785523	0.700165	0.830901	0.88655	1.02692	1.00556
30.6413	0.983681	0.891706	1.43955	1.15949	0.845358	1.21959	0.990677	0.912484	1.06583	1.01449	0.907399	0.81616	0.991481	0.574696	0.769951	0.696738	0.821051	0.87514	1.01502	1.01192
30.6747	1.00042	0.900244	1.44738	1.15779	0.861613	1.21261	0.992799	0.918225	1.05411	1.00488	0.989485	0.827387	1.01607	0.574594	0.782538	0.698612	0.828677	0.883924	1.033	1.00176
30.708	0.972217	0.912108	1.43311	1.1474	0.859863	1.22295	0.99163	0.912315	1.04926	1.00243	0.972081	0.829786	1.00013	0.579062	0.769679	0.693766	0.82762	0.873863	1.02836	1.00827
30.7413	0.978712	0.900854	1.46815	1.15209	0.844412	1.22018	0.998243	0.916982	1.06109	1.01605	0.966405	0.830064	0.994591	0.580961	0.781681	0.698706	0.828685	0.880892	1.03601	1.01175
30.7747	0.976036	0.891232	1.41984	1.1467	0.852043	1.19997	0.992528	0.914047	1.04666	0.991673	0.930425	0.820218	0.985245	0.579477	0.765599	0.690291	0.818783	0.867644	1.02012	0.995142
30.808	0.965528	0.897629	1.41516	1.121	0.849108	1.20403	0.983366	0.917446	1.05661	1.00037	0.936995	0.813449	0.982796	0.57233	0.766474	0.690257	0.812381	0.882042	1.02315	0.995595
30.8413	0.987922	0.892998	1.43172	1.13194	0.85745	1.19956	0.98882	0.921897	1.03773	1.00747	0.954756	0.834368	0.994575	0.583326	0.784307	0.70173	0.831544	0.883005	1.02266	1.01443
30.8747	0.96633	0.897394	1.44212	1.15186	0.862409	1.21474	0.993567	0.92522	1.07109	1.00927	0.950551	0.828075	0.991852	0.590391	0.791076	0.698111	0.829823	0.882119	1.0291	1.00831
30.908	0.984407	0.894767	1.43812	1.11376	0.850789	1.21599	0.980467	0.918869	1.0643	1.00657	0.951107	0.818402	0.994559	0.586309	0.778684	0.693928	0.819797	0.878057	1.01946	0.996917
30.9413	0.964413	0.904128	1.44074	1.13352	0.856169	1.20176	0.99385	0.912296	1.04333	0.98832	0.934008	0.821206	1.00598	0.580234	0.782575	0.692989	0.822179	0.868194	1.01677	1.00821
30.9747	0.958592	0.900117	1.40762	1.1077	0.844732	1.18689	0.979489	0.913717	1.05126	0.994086	0.95153	0.808271	0.971258	0.575137	0.768339	0.67902	0.809671	0.861122	1.01665	0.987355
31.008	0.969868	0.908524	1.42834	1.13534	0.853089	1.21523	0.993586	0.919336	1.06309	1.01075	0.973422	0.825861	0.995816	0.585111	0.779402	0.691725	0.826945	0.884822	1.01809	1.00546
31.0413	0.984768	0.912124	1.41269	1.13081	0.851164	1.20237	0.997071	0.902886	1.05783	0.980798	0.958694	0.820511	0.990949	0.580095	0.771512	0.692369	0.825723	0.868012	1.01304	0.988697
31.0747	0.984692	0.923142	1.46864	1.1408	0.860771	1.23217	1.01328	0.927147	1.07247	1.0142	0.982148	0.840581	1.01211	0.588557	0.793179	0.708428	0.842064	0.897976	1.0454	1.01196
31.108	0.973014	0.906687	1.41915	1.14406	0.861	1.20394	1.00554	0.911077	1.05636	1.00329	0.981461	0.828977	0.987598	0.574465	0.781644	0.693272	0.8294	0.891366	1.02091	1.00575
31.1413	0.982189	0.921309	1.43219	1.14428	0.857979	1.22744	1.00958	0.923737	1.07552	0.996075	0.978154	0.823024	1.01852	0.576546	0.775926	0.701974	0.830795	0.893232	1.02722	1.00812
31.1747	0.976584	0.916588	1.4543	1.1679	0.860424	1.24881	1.02154	0.922583	1.0713	1.00069	0.99658	0.832393	1.01138	0.583557	0.791252	0.703909	0.839171	0.888669	1.02922	1.01669
31.208	0.970864	0.916104	1.41152	1.15709	0.860055	1.25653	1.00533	0.925965	1.06905	0.985723	0.999696	0.822699	0.995203	0.58009	0.779736	0.692994	0.831018	0.887464	1.0254	1.00356
31.2413	0.963606	0.906207	1.43374	1.15467	0.856706	1.24292	1.01309	0.921232	1.06674	0.999262	0.999101	0.833512	1.00737	0.573067	0.774522	0.694713	0.838959	0.886489	1.02949	1.00799
31.2747	0.968088	0.932101	1.43749	1.14151	0.8602	1.25742	1.00985	0.910443	1.07738	1.01075	0.987722	0.829163	1.0032	0.56589	0.774162	0.690584	0.831746	0.885598	1.02406	1.00556
31.308	0.964821	0.911151	1.44026	1.13174	0.848105	1.2583	1.02288	0.903889	1.07622	0.981111	0.993917	0.8322	0.988468	0.560367	0.773338	0.685796	0.832754	0.874381	1.01879	0.989234
31.3413	0.963258	0.90283	1.47242	1.12912	0.852914	1.24487	1.01718	0.91501	1.05933	0.989621	0.991328	0.837915	0.992947	0.558835	0.782204	0.691337	0.837547	0.883049	1.03164	1.00745
31.3747	0.952859	0.922885	1.47573	1.13752	0.850154	1.25296	1.01692	0.910314	1.07108	1.00173	0.960262	0.829329	1.00792	0.571223	0.792443	0.690413	0.831503	0.885653	1.02924	1.0043
31.408	0.970467	0.928083	1.46285	1.14881	0.851523	1.2725	1.02693	0.921567	1.08376	0.986135	0.992335	0.834998	1.00123	0.564308	0.778904	0.692424	0.832483	0.891911	1.01936	1.01613
31.4413	0.964728	0.91923	1.45702	1.13235	0.846254	1.24914	1.02463	0.902208	1.06007	0.978558	0.966725	0.833844	0.993108	0.555582	0.784489	0.686581	0.832994	0.876351	1.01302	0.997508
31.4747	0.965676	0.93365	1.43028	1.1433	0.866444	1.27829	1.03053	0.91969	1.09795	0.994925	0.975186	0.85292	1.02286	0.572799	0.797971	0.704431	0.85389	0.893254	1.04742	1.02043
31.508	0.980905	0.92581	1.38287	1.14519	0.869539	1.26689	1.03654	0.924576	1.10258	1.01895	0.976726	0.861771	1.01008	0.569632	0.799244	0.702139	0.859956	0.898967	1.04345	1.01475
