# Supplementary material for: Somatostatin triggers local cAMP and Ca2+ signaling in primary cilia to modulate pancreatic β-cell function
Source: EMBO J. 2025 Feb 12;44(6):1663–91. doi: 10.1038/s44318-025-00383-7 (PMC11914567; doi:10.1038/s44318-025-00383-7)
Supplement: Supplementary file 10 — Source data Fig. 8 [file 44318_2025_383_MOESM10_ESM.zip]

Archive with 172 entries (151 files):
- Figure 8/
- __MACOSX/._Figure 8
- Figure 8/8F-G/
- __MACOSX/Figure 8/._8F-G
- Figure 8/8A and B/
- __MACOSX/Figure 8/._8A and B
- Figure 8/8I/
- __MACOSX/Figure 8/._8I
- Figure 8/8H/
- __MACOSX/Figure 8/._8H
- Figure 8/8N-O/
- __MACOSX/Figure 8/._8N-O
- Figure 8/8J/
- __MACOSX/Figure 8/._8J
- Figure 8/8M/
- __MACOSX/Figure 8/._8M
- Figure 8/8D/
- __MACOSX/Figure 8/._8D
- Figure 8/8K-L/
- __MACOSX/Figure 8/._8K-L
- Figure 8/8C/
- __MACOSX/Figure 8/._8C
- Figure 8/8E/
- __MACOSX/Figure 8/._8E
- Figure 8/8F-G/8G quant.prism
- __MACOSX/Figure 8/8F-G/._8G quant.prism
- Figure 8/8F-G/trace.pzfx
- __MACOSX/Figure 8/8F-G/._trace.pzfx
- Figure 8/8A and B/mouse islets GLI2-halo SST SAG.xlsx
- __MACOSX/Figure 8/8A and B/._mouse islets GLI2-halo SST SAG.xlsx
- Figure 8/8A and B/SST/
- __MACOSX/Figure 8/8A and B/._SST
- Figure 8/8A and B/SAG/
- __MACOSX/Figure 8/8A and B/._SAG
- Figure 8/8A and B/control/
- __MACOSX/Figure 8/8A and B/._control
- Figure 8/8I/sponge images.pptx
- __MACOSX/Figure 8/8I/._sponge images.pptx
- Figure 8/8I/Fig8I.pzfx
- __MACOSX/Figure 8/8I/._Fig8I.pzfx
- Figure 8/8H/FigH.prism
- __MACOSX/Figure 8/8H/._FigH.prism
- Figure 8/8N-O/Fig 8N-O.prism
- __MACOSX/Figure 8/8N-O/._Fig 8N-O.prism
- Figure 8/8J/Fig8J.prism
- __MACOSX/Figure 8/8J/._Fig8J.prism
- Figure 8/8M/Figure 8M.prism
- __MACOSX/Figure 8/8M/._Figure 8M.prism
- Figure 8/8M/basal.jpg
- __MACOSX/Figure 8/8M/._basal.jpg
- Figure 8/8M/07.03.2023 min6PI 187 18h treatments.xlsx
- __MACOSX/Figure 8/8M/._07.03.2023 min6PI 187 18h treatments.xlsx
- Figure 8/8M/GLP-1.jpg
- __MACOSX/Figure 8/8M/._GLP-1.jpg
- Figure 8/8M/24.01.2023 calculations.xlsx
- __MACOSX/Figure 8/8M/._24.01.2023 calculations.xlsx
- Figure 8/8M/17.02.2023 min6 PI 18h treatments 187.xlsx
- __MACOSX/Figure 8/8M/._17.02.2023 min6 PI 18h treatments 187.xlsx
- Figure 8/8D/SAG SST cilia length MIN6 cells.pxp
- __MACOSX/Figure 8/8D/._SAG SST cilia length MIN6 cells.pxp
- Figure 8/8D/SAG SST patched.xlsx
- __MACOSX/Figure 8/8D/._SAG SST patched.xlsx
- Figure 8/8K-L/Fig 8K-L.prism
- __MACOSX/Figure 8/8K-L/._Fig 8K-L.prism
- Figure 8/8C/cilia length SAG and SST.xlsx
- __MACOSX/Figure 8/8C/._cilia length SAG and SST.xlsx
- Figure 8/8E/8E.prism
- __MACOSX/Figure 8/8E/._8E.prism
- Figure 8/8A and B/SST/mouse islets Halo-Gli2- SST_Series005_ch03_SV-1.tif
- __MACOSX/Figure 8/8A and B/SST/._mouse islets Halo-Gli2- SST_Series005_ch03_SV-1.tif
- Figure 8/8A and B/SST/mouse islets Halo-Gli2- SST_Series005_ch02_SV-1.tif
- __MACOSX/Figure 8/8A and B/SST/._mouse islets Halo-Gli2- SST_Series005_ch02_SV-1.tif
- Figure 8/8A and B/SST/zoom in/
- __MACOSX/Figure 8/8A and B/SST/._zoom in
- Figure 8/8A and B/SST/mouse islets Halo-Gli2- SST_Series005_ch00_SV-1.tif
- __MACOSX/Figure 8/8A and B/SST/._mouse islets Halo-Gli2- SST_Series005_ch00_SV-1.tif
- Figure 8/8A and B/SST/mouse islets Halo-Gli2- SST_Series005_ch01_SV-1.tif
- __MACOSX/Figure 8/8A and B/SST/._mouse islets Halo-Gli2- SST_Series005_ch01_SV-1.tif
- Figure 8/8A and B/SST/inset/
- __MACOSX/Figure 8/8A and B/SST/._inset
- Figure 8/8A and B/SST/Composite (RGB).tif
- __MACOSX/Figure 8/8A and B/SST/._Composite (RGB).tif
- Figure 8/8A and B/SAG/SAG_Series001_ch03_SV.tif
- __MACOSX/Figure 8/8A and B/SAG/._SAG_Series001_ch03_SV.tif
- Figure 8/8A and B/SAG/SAG_Series001_ch01_SV.tif
- __MACOSX/Figure 8/8A and B/SAG/._SAG_Series001_ch01_SV.tif
- Figure 8/8A and B/SAG/zoom in/
- __MACOSX/Figure 8/8A and B/SAG/._zoom in
- Figure 8/8A and B/SAG/SAG_Series001_ch02_SV.tif
- __MACOSX/Figure 8/8A and B/SAG/._SAG_Series001_ch02_SV.tif
- Figure 8/8A and B/SAG/SAG_Series001_ch00_SV.tif
- __MACOSX/Figure 8/8A and B/SAG/._SAG_Series001_ch00_SV.tif
- Figure 8/8A and B/SAG/inset/
- __MACOSX/Figure 8/8A and B/SAG/._inset
- Figure 8/8A and B/SAG/Composite (RGB).tif
- __MACOSX/Figure 8/8A and B/SAG/._Composite (RGB).tif
- Figure 8/8A and B/control/mouse islet Halo-Gli650 AcT488 Ins567 ctrl_Region 1_Merged_ch02_SV-1.tif
- __MACOSX/Figure 8/8A and B/control/._mouse islet Halo-Gli650 AcT488 Ins567 ctrl_Region 1_Merged_ch02_SV-1.tif
- Figure 8/8A and B/control/mouse islet Halo-Gli650 AcT488 Ins567 ctrl_Region 1_Merged_ch03_SV-1.tif
- __MACOSX/Figure 8/8A and B/control/._mouse islet Halo-Gli650 AcT488 Ins567 ctrl_Region 1_Merged_ch03_SV-1.tif
- Figure 8/8A and B/control/zoom in/
- __MACOSX/Figure 8/8A and B/control/._zoom in
- Figure 8/8A and B/control/mouse islet Halo-Gli650 AcT488 Ins567 ctrl_Region 1_Merged_ch01_SV-1.tif
- __MACOSX/Figure 8/8A and B/control/._mouse islet Halo-Gli650 AcT488 Ins567 ctrl_Region 1_Merged_ch01_SV-1.tif
- Figure 8/8A and B/control/mouse islet Halo-Gli650 AcT488 Ins567 ctrl_Region 1_Merged_ch00_SV-1.tif
- __MACOSX/Figure 8/8A and B/control/._mouse islet Halo-Gli650 AcT488 Ins567 ctrl_Region 1_Merged_ch00_SV-1.tif
- Figure 8/8A and B/control/inset/
- __MACOSX/Figure 8/8A and B/control/._inset
- Figure 8/8A and B/control/Composite (RGB).tif
- __MACOSX/Figure 8/8A and B/control/._Composite (RGB).tif
- Figure 8/8A and B/SST/zoom in/gli2.tif
- __MACOSX/Figure 8/8A and B/SST/zoom in/._gli2.tif
- Figure 8/8A and B/SST/zoom in/dapi.tif
- __MACOSX/Figure 8/8A and B/SST/zoom in/._dapi.tif
- Figure 8/8A and B/SST/zoom in/ins.tif
- __MACOSX/Figure 8/8A and B/SST/zoom in/._ins.tif
- Figure 8/8A and B/SST/zoom in/Composite (RGB).tif
- __MACOSX/Figure 8/8A and B/SST/zoom in/._Composite (RGB).tif
- Figure 8/8A and B/SST/zoom in/cilia.tif
- __MACOSX/Figure 8/8A and B/SST/zoom in/._cilia.tif
- Figure 8/8A and B/SST/inset/GLI2.tif
- __MACOSX/Figure 8/8A and B/SST/inset/._GLI2.tif
- Figure 8/8A and B/SST/inset/insulin.tif
- __MACOSX/Figure 8/8A and B/SST/inset/._insulin.tif
- Figure 8/8A and B/SST/inset/merge.tif
- __MACOSX/Figure 8/8A and B/SST/inset/._merge.tif
- Figure 8/8A and B/SST/inset/cilia.tif
- __MACOSX/Figure 8/8A and B/SST/inset/._cilia.tif
- Figure 8/8A and B/SAG/zoom in/gli2.tif
- __MACOSX/Figure 8/8A and B/SAG/zoom in/._gli2.tif
- Figure 8/8A and B/SAG/zoom in/dapi.tif
- __MACOSX/Figure 8/8A and B/SAG/zoom in/._dapi.tif
- Figure 8/8A and B/SAG/zoom in/ins.tif
- __MACOSX/Figure 8/8A and B/SAG/zoom in/._ins.tif
- Figure 8/8A and B/SAG/zoom in/Composite (RGB).tif
- __MACOSX/Figure 8/8A and B/SAG/zoom in/._Composite (RGB).tif
- Figure 8/8A and B/SAG/zoom in/cilia.tif
- __MACOSX/Figure 8/8A and B/SAG/zoom in/._cilia.tif
- Figure 8/8A and B/SAG/inset/GLI2.tif
- __MACOSX/Figure 8/8A and B/SAG/inset/._GLI2.tif
- Figure 8/8A and B/SAG/inset/insulin.tif
- __MACOSX/Figure 8/8A and B/SAG/inset/._insulin.tif
- Figure 8/8A and B/SAG/inset/merge.tif
- __MACOSX/Figure 8/8A and B/SAG/inset/._merge.tif
- Figure 8/8A and B/SAG/inset/cilia.tif
- __MACOSX/Figure 8/8A and B/SAG/inset/._cilia.tif
- Figure 8/8A and B/control/zoom in/actub.tif
- __MACOSX/Figure 8/8A and B/control/zoom in/._actub.tif
- Figure 8/8A and B/control/zoom in/gli2.tif
- __MACOSX/Figure 8/8A and B/control/zoom in/._gli2.tif
- Figure 8/8A and B/control/zoom in/dapi.tif
- __MACOSX/Figure 8/8A and B/control/zoom in/._dapi.tif
- Figure 8/8A and B/control/zoom in/ins.tif
- __MACOSX/Figure 8/8A and B/control/zoom in/._ins.tif
- Figure 8/8A and B/control/zoom in/Composite (RGB).tif
- __MACOSX/Figure 8/8A and B/control/zoom in/._Composite (RGB).tif
- Figure 8/8A and B/control/inset/mouse islet Halo-Gli650 AcT488 Ins567 ctrl_Region 1_Merged_ch03_SV-2.tif
- __MACOSX/Figure 8/8A and B/control/inset/._mouse islet Halo-Gli650 AcT488 Ins567 ctrl_Region 1_Merged_ch03_SV-2.tif
- Figure 8/8A and B/control/inset/mouse islet Halo-Gli650 AcT488 Ins567 ctrl_Region 1_Merged_ch02_SV-2.tif
- __MACOSX/Figure 8/8A and B/control/inset/._mouse islet Halo-Gli650 AcT488 Ins567 ctrl_Region 1_Merged_ch02_SV-2.tif
- Figure 8/8A and B/control/inset/GLI2.tif
- __MACOSX/Figure 8/8A and B/control/inset/._GLI2.tif
- Figure 8/8A and B/control/inset/mouse islet Halo-Gli650 AcT488 Ins567 ctrl_Region 1_Merged_ch00_SV-2.tif
- __MACOSX/Figure 8/8A and B/control/inset/._mouse islet Halo-Gli650 AcT488 Ins567 ctrl_Region 1_Merged_ch00_SV-2.tif
- Figure 8/8A and B/control/inset/mouse islet Halo-Gli650 AcT488 Ins567 ctrl_Region 1_Merged_ch01_SV-2.tif
- __MACOSX/Figure 8/8A and B/control/inset/._mouse islet Halo-Gli650 AcT488 Ins567 ctrl_Region 1_Merged_ch01_SV-2.tif
- Figure 8/8A and B/control/inset/insulin.tif
- __MACOSX/Figure 8/8A and B/control/inset/._insulin.tif
- Figure 8/8A and B/control/inset/merge.tif
- __MACOSX/Figure 8/8A and B/control/inset/._merge.tif
- Figure 8/8A and B/control/inset/cilia.tif
- __MACOSX/Figure 8/8A and B/control/inset/._cilia.tif
