# Supplementary material for: Somatostatin triggers local cAMP and Ca2+ signaling in primary cilia to modulate pancreatic β-cell function
Source: EMBO J. 2025 Feb 12;44(6):1663–91. doi: 10.1038/s44318-025-00383-7 (PMC11914567; doi:10.1038/s44318-025-00383-7)
Supplement: Supplementary file 10 — Source data Fig. 8 [file 44318_2025_383_MOESM10_ESM.zip › Figure 8/8A and B/mouse islets GLI2-halo SST SAG.xlsx]

## Sheet: Control
200924
	#ins+ cells	#nucl GLI2 ins+	#nucl GLI2 ins-	%GLI2+		control
TCI_	24	4	4	0.166667		0.166666666666667				Control vs SST	7.90504e-10
TCI_9a	20	5	2	0.25		0.25				Control vs SAG	1.89474e-08
TCI_9b	29	9	7	0.310345		0.310344827586207				SAG vs SST	0.469271
TCI_8a	45	14	5	0.311111		0.311111111111111
TCI_8b	21	7	13	0.333333		0.333333333333333
TCI_7a	31	9	6	0.290323		0.290322580645161
TCI-7B	24	6	4	0.25		0.25
TCI_5a	30	14	12	0.466667		0.466666666666667
TCI_5b	30	10	9	0.333333		0.333333333333333
TCI_4a	27	4	6	0.148148		0.148148148148148
TCI_4b	25	6	7	0.24		0.24
TCI_4c	19	1	5	0.0526316		0.0526315789473684
TCI_4d	33	6	4	0.181818		0.181818181818182
TCI_3a	41	18	10	0.439024		0.439024390243902
TCI_3b	22	5	3	0.227273		0.227272727272727
TCI_2b	18	7	0	0.388889		0.388888888888889
TCI_1a	19	2	9	0.105263		0.105263157894737
TCI_1b	34	16	3	0.470588		0.470588235294118
TCI_1c	23	8	4	0.347826		0.347826086956522
151024	33	5	2	0.151515		0.151515151515152
islet1	38	12	2	0.315789		0.315789473684211
islet2	34	7	10	0.205882		0.205882352941176
islet3	59	14	5	0.237288		0.23728813559322
islet4	45	13	5	0.288889		0.288888888888889
islet5	60		20	0		0
islet6	47	8	8	0.170213		0.170212765957447
islet7	40	13	2	0.325		0.325
islet8	40	12	2	0.3		0.3
islet9	41	14	9	0.341463		0.341463414634146
islet10	32	9	2	0.28125		0.28125
islet11	52	10	5	0.192308		0.192307692307692
islet12	49	20	3	0.408163		0.408163265306122
islet13	60	21	4	0.35		0.35
islet14	66	19	7	0.287879		0.287878787878788
			5.85294	0.269673
				0.109568
				0.0190734

## Sheet: SST
200924
	#ins+ cells	#nucl GLI2 ins+	#nucl GLI2 ins-	%GLI2+		SST
TCI_9a	34	16	8	0.470588		0.470588235294118
TCI_9b	40	24	9	0.6		0.6
TCI_8a	37	25	4	0.675676		0.675675675675676
TCI_8b	29	17	5	0.586207		0.586206896551724
TCI_8c	34	12	5	0.352941		0.352941176470588
TCI_7a	31	25	5	0.806452		0.806451612903226
TCI_7b	29	16	8	0.551724		0.551724137931034
TCI_7c	45	13	5	0.288889		0.288888888888889
TCI_7d	27	15	8	0.555556		0.555555555555556
TCI_6a	36	19	4	0.527778		0.527777777777778
TCI_6b	33	27	1	0.818182		0.818181818181818
TCI_6c	36	27	3	0.75		0.75
TCI_5a	24	16	7	0.666667		0.666666666666667
TCI_5b	37	19	5	0.513514		0.513513513513513
TCI_5c	45	23	9	0.511111		0.511111111111111
TCI_4a	23	4	1	0.173913		0.173913043478261
TCI_4b	36	11	2	0.305556		0.305555555555556
TCI_4c	33	9	1	0.272727		0.272727272727273
TCI_3a	20	6	7	0.3		0.3
TCI_3b	20	10	6	0.5		0.5
TCI_3c	42	19	3	0.452381		0.452380952380952
TCI_2a	43	36	4	0.837209		0.837209302325581
TCI_2b	22	10	12	0.454545		0.454545454545455
TCI_1a	42	32	6	0.761905		0.761904761904762
TCI_1c	33	17	3	0.515152		0.515151515151515
151024
islet1	28	15	9	0.535714		0.535714285714286
islet2	36	10	10	0.277778		0.277777777777778
islet3	59	31	5	0.525424		0.525423728813559
islet4	11	4	21	0.363636		0.363636363636364
islet5	42	22	5	0.52381		0.523809523809524
islet6	36	7	0	0.194444		0.194444444444444
islet7	27	14	12	0.518519		0.518518518518518
islet8	25	18	12	0.72		0.72
islet9	37	19	8	0.513514		0.513513513513513
islet10	41	19	9	0.463415		0.463414634146341
islet11	30	10	0	0.333333		0.333333333333333
islet12	44	21	8	0.477273		0.477272727272727
islet13	40	24	4	0.6		0.6
islet14	24	15	2	0.625		0.625
			6.05128	0.510783
				0.169656
				0.0271667
				5.83231e-06

## Sheet: SAG
200924
	#ins+ cells	#nucl GLI2 ins+	#nucl GLI2 ins-	%GLI2+		SAG
TCI_	18	9	6	0.5		0.5
TCI_9a	29	19	9	0.655172		0.655172413793103
TCI_8a	39	26	6	0.666667		0.666666666666667
TCI_8b	47	22	5	0.468085		0.468085106382979
TCI_7a	44	26	7	0.590909		0.590909090909091
TCI_7b	29	10	5	0.344828		0.344827586206897
TCI_6a	17	8	21	0.470588		0.470588235294118
TCI_6b	35	11	11	0.314286		0.314285714285714
TCI_5a	23	10	11	0.434783		0.434782608695652
TCI_5b	32	20	9	0.625		0.625
TCI_5c	45	19	6	0.422222		0.422222222222222
TCI_4a	30	17	13	0.566667		0.566666666666667
TCI_4b	37	17	6	0.459459		0.459459459459459
TCI_4c	28	13	11	0.464286		0.464285714285714
TCI_3a	28	19	11	0.678571		0.678571428571429
TCI_3b	32	16	4	0.5		0.5
TCI_2a	19	15	9	0.789474		0.789473684210526
TCI_2b	36	22	9	0.611111		0.611111111111111
TCI_2c	44	20	8	0.454545		0.454545454545455
TCI_0	50	24	10	0.48		0.48
151024
islet1	62	18	0	0.290323		0.290322580645161
islet2	33	16	0	0.484848		0.484848484848485
islet3	27	10	0	0.37037		0.37037037037037
islet4	45	21	4	0.466667		0.466666666666667
islet5	33	13	0	0.393939		0.393939393939394
islet6	21	11	0	0.52381		0.523809523809524
islet7	27	19	2	0.703704		0.703703703703704
islet8	31	22	6	0.709677		0.709677419354839
islet9	38	25	3	0.657895		0.657894736842105
islet10	26	15	5	0.576923		0.576923076923077
islet11	24	6	0	0.25		0.25
islet12	19	10	2	0.526316		0.526315789473684
islet13	29	10	2	0.344828		0.344827586206897
islet14	12	9	4	0.75		0.75
islet15	24	6	1	0.25		0.25
islet16	19	3	2	0.157895		0.157894736842105
islet17	22	13	5	0.590909		0.590909090909091
islet18	47	11	16	0.234043		0.234042553191489
islet19	17	1	4	0.0588235		0.0588235294117647
			8.85	0.483016
				0.167511
				0.0268233
