# Supplementary material for: Somatostatin triggers local cAMP and Ca2+ signaling in primary cilia to modulate pancreatic β-cell function
Source: EMBO J. 2025 Feb 12;44(6):1663–91. doi: 10.1038/s44318-025-00383-7 (PMC11914567; doi:10.1038/s44318-025-00383-7)
Supplement: Supplementary file 10 — Source data Fig. 8 [file 44318_2025_383_MOESM10_ESM.zip › Figure 8/8M/07.03.2023 min6PI 187 18h treatments.xlsx]

## Sheet: SST-2
File: DDELog(Excel:SST-2 1 1)::
Date: Tue Mar 7 2023 14:49:11.666
Region 1: [Location: (174, 292), Size: (59, 69), Area: 3145]
Region 2: [Location: (174, 250), Size: (21, 21), Area: 277]
Region 3: [Location: (305, 279), Size: (52, 56), Area: 1800]
Region 4: [Location: (184, 178), Size: (30, 40), Area: 933]
Region 5: [Location: (197, 148), Size: (44, 25), Area: 542]
Region 6: [Location: (228, 176), Size: (25, 25), Area: 366]
Region 7: [Location: (363, 214), Size: (37, 39), Area: 856]
Region 8: [Location: (104, 64), Size: (61, 63), Area: 1852]
Region 9: [Location: (338, 100), Size: (41, 39), Area: 944]
Region 10: [Location: (86, 170), Size: (37, 31), Area: 766]
Region 11: [Location: (282, 77), Size: (51, 42), Area: 1192]
Region 12: [Location: (216, 211), Size: (15, 16), Area: 199]
Time (sec)	R1 R1	R2 R1	R3 R1	R4 R1	R5 R1	R6 R1	R7 R1	R8 R1	R9 R1	R10 R1	R11 R1	R12 R1
4.44	0.6816	0.5593	0.8383	0.6823	0.6702	0.5879	0.8585	0.8173	0.8528	0.8072	0.869	0.7233
8.44	0.6828	0.5638	0.8421	0.6835	0.6749	0.5925	0.8625	0.8203	0.8631	0.8091	0.8689	0.7324
12.44	0.6807	0.557	0.8371	0.6792	0.6766	0.6015	0.8623	0.8243	0.8692	0.8137	0.8744	0.7379
16.44	0.6792	0.5545	0.8455	0.6799	0.6788	0.5972	0.8573	0.8269	0.8672	0.8043	0.8784	0.7345
20.44	0.6821	0.5518	0.8415	0.6908	0.6698	0.5943	0.8617	0.8252	0.8601	0.8071	0.8741	0.734
24.44	0.6812	0.5526	0.8448	0.6813	0.6745	0.5931	0.8565	0.8271	0.8597	0.8094	0.8641	0.7192
28.44	0.6828	0.5531	0.8413	0.686	0.6774	0.602	0.8557	0.8311	0.8554	0.8127	0.8697	0.7346
32.44	0.6825	0.5547	0.8436	0.6825	0.6771	0.5957	0.8622	0.8232	0.8585	0.8139	0.8566	0.7299
36.44	0.687	0.5528	0.8512	0.6815	0.6799	0.5931	0.8623	0.8335	0.8679	0.8124	0.8686	0.7419
40.44	0.6837	0.5555	0.8353	0.6953	0.6733	0.591	0.869	0.829	0.8667	0.8144	0.8618	0.743
44.44	0.6878	0.5539	0.8418	0.688	0.6816	0.5864	0.8656	0.8389	0.8641	0.8164	0.8723	0.7399
48.44	0.6874	0.5551	0.8434	0.6775	0.6784	0.5854	0.8633	0.8353	0.8675	0.8045	0.8762	0.7389
52.44	0.6875	0.5557	0.8419	0.6817	0.6797	0.5883	0.8624	0.8329	0.8566	0.8105	0.8782	0.7309
56.44	0.6855	0.5528	0.8355	0.6806	0.6782	0.5748	0.8625	0.8377	0.8693	0.8056	0.8763	0.7329
60.44	0.6913	0.5509	0.8413	0.6792	0.6706	0.5761	0.8637	0.8316	0.8673	0.8112	0.8725	0.7273
64.44	0.6929	0.5561	0.8344	0.6822	0.6736	0.5789	0.8603	0.845	0.8607	0.8178	0.8749	0.7184
68.44	0.697	0.5613	0.8391	0.6805	0.6825	0.5809	0.8675	0.8419	0.8746	0.8015	0.875	0.7219
72.44	0.6964	0.5578	0.8406	0.674	0.6779	0.5785	0.858	0.8396	0.8734	0.7983	0.8731	0.7304
76.44	0.6934	0.5637	0.8403	0.6782	0.679	0.5856	0.8555	0.8383	0.8637	0.8063	0.8742	0.7157
80.44	0.6971	0.5524	0.8392	0.6832	0.6738	0.581	0.8552	0.8414	0.8648	0.8064	0.867	0.7198
84.44	0.6975	0.5582	0.8449	0.6727	0.6809	0.5745	0.8497	0.8374	0.8729	0.8019	0.8683	0.7147
88.44	0.6978	0.553	0.8376	0.6791	0.6838	0.5671	0.8474	0.838	0.8643	0.7982	0.8675	0.7251
92.44	0.6966	0.553	0.8444	0.671	0.6806	0.573	0.842	0.8416	0.8658	0.8063	0.8657	0.7193
96.44	0.7	0.5568	0.8442	0.6827	0.6817	0.5811	0.8511	0.8473	0.861	0.8061	0.8766	0.7332
100.44	0.7017	0.5534	0.8401	0.6794	0.6769	0.5819	0.8411	0.844	0.8676	0.8033	0.869	0.7133
104.44	0.6997	0.5569	0.8424	0.677	0.6752	0.5807	0.8359	0.8423	0.8628	0.8018	0.8766	0.7247
108.44	0.6989	0.5577	0.8497	0.6748	0.6781	0.5827	0.8393	0.8471	0.8705	0.8071	0.8735	0.7253
112.44	0.7025	0.5545	0.8449	0.6757	0.6818	0.5801	0.8411	0.8441	0.8568	0.8055	0.8582	0.7295
116.44	0.7002	0.5526	0.8482	0.6729	0.6818	0.5778	0.8444	0.8467	0.8674	0.8099	0.8668	0.7252
120.44	0.6939	0.5495	0.8487	0.676	0.6768	0.5741	0.837	0.8477	0.857	0.8041	0.8727	0.7265
124.44	0.699	0.5558	0.8445	0.6841	0.6875	0.5752	0.8416	0.8478	0.863	0.8146	0.8669	0.7169
128.44	0.6999	0.5554	0.8452	0.6803	0.6789	0.5708	0.8435	0.8499	0.8718	0.8047	0.8753	0.7225
132.44	0.6958	0.5547	0.8396	0.673	0.6771	0.5658	0.8449	0.8455	0.8639	0.8085	0.8728	0.7189
136.44	0.7029	0.5567	0.8498	0.6782	0.683	0.5705	0.8434	0.8552	0.87	0.8082	0.8758	0.7214
140.44	0.7035	0.5514	0.8483	0.6721	0.6914	0.5669	0.8437	0.8482	0.8796	0.8114	0.8763	0.7189
144.44	0.7002	0.5437	0.8422	0.6717	0.6947	0.5733	0.8374	0.8509	0.8724	0.8095	0.8764	0.7293
148.44	0.7034	0.5491	0.8487	0.6735	0.6934	0.5783	0.8481	0.8606	0.8636	0.8048	0.876	0.7299
152.44	0.7002	0.5598	0.8379	0.6792	0.7	0.5817	0.84	0.8568	0.8835	0.8079	0.8707	0.7289
156.44	0.697	0.5548	0.8462	0.6735	0.6957	0.5798	0.8442	0.8604	0.8808	0.8067	0.8776	0.7243
160.44	0.6942	0.5544	0.8336	0.6763	0.6981	0.5794	0.8394	0.8518	0.8802	0.8045	0.8845	0.7325
164.44	0.6943	0.5483	0.839	0.6829	0.7075	0.5835	0.8447	0.8554	0.8854	0.8165	0.874	0.7246
168.44	0.6988	0.5548	0.8392	0.6812	0.7132	0.5909	0.8434	0.8624	0.8801	0.8258	0.8736	0.7335
172.44	0.6958	0.5463	0.8428	0.6845	0.7203	0.5774	0.8417	0.8542	0.8789	0.8113	0.8717	0.7334
176.44	0.6963	0.5546	0.8359	0.6817	0.7264	0.5699	0.8447	0.859	0.883	0.8184	0.8874	0.7276
180.44	0.697	0.5459	0.8376	0.6926	0.7193	0.5737	0.8443	0.8574	0.8834	0.8076	0.8748	0.7264
184.44	0.7013	0.5471	0.8398	0.687	0.7245	0.5824	0.8452	0.8655	0.8871	0.8123	0.8809	0.7467
188.44	0.7007	0.55	0.8438	0.6886	0.7063	0.5755	0.835	0.86	0.8807	0.8063	0.882	0.7266
192.44	0.6976	0.5485	0.8407	0.697	0.7057	0.5775	0.8433	0.857	0.8709	0.8179	0.8783	0.7325
196.44	0.7022	0.5519	0.8387	0.6918	0.7091	0.5737	0.8406	0.8602	0.8839	0.8148	0.8842	0.7397
200.44	0.7099	0.5536	0.8413	0.6836	0.7076	0.5737	0.8484	0.8601	0.8786	0.8089	0.8764	0.7306
204.44	0.7064	0.5461	0.8393	0.6899	0.7163	0.5736	0.8354	0.8587	0.8777	0.8071	0.8723	0.7222
208.44	0.7152	0.5557	0.8314	0.6906	0.7133	0.5813	0.8459	0.8616	0.8816	0.8057	0.8799	0.7477
212.44	0.7142	0.5488	0.8305	0.6877	0.7108	0.5772	0.845	0.8578	0.8718	0.8102	0.8676	0.7359
216.44	0.7212	0.5507	0.8315	0.6945	0.7263	0.5791	0.8393	0.8632	0.8776	0.8143	0.869	0.7291
220.44	0.7195	0.5555	0.8325	0.6956	0.7207	0.5804	0.8454	0.8638	0.8721	0.8175	0.8777	0.7344
224.44	0.7189	0.5445	0.8372	0.696	0.7062	0.5726	0.8474	0.8648	0.8796	0.8113	0.8794	0.7331
228.44	0.7189	0.5484	0.8337	0.6914	0.7134	0.5744	0.8451	0.8592	0.8775	0.8133	0.8737	0.7354
232.44	0.7169	0.5479	0.8279	0.6912	0.7154	0.5718	0.8394	0.8612	0.8807	0.8106	0.8698	0.7256
236.44	0.7168	0.5544	0.8321	0.6938	0.7147	0.57	0.8403	0.8633	0.8767	0.8169	0.8688	0.7346
240.44	0.7177	0.5527	0.8355	0.6932	0.703	0.5635	0.8441	0.8619	0.8802	0.8122	0.8806	0.7411
244.44	0.7268	0.5623	0.8341	0.695	0.7061	0.5705	0.8492	0.8607	0.8731	0.8165	0.8785	0.7338
248.44	0.7213	0.5567	0.8449	0.6787	0.6996	0.5583	0.84	0.8655	0.8799	0.81	0.8797	0.7277
252.44	0.7186	0.5577	0.8371	0.6869	0.7033	0.5732	0.8427	0.8657	0.866	0.8128	0.8695	0.7282
256.44	0.7179	0.5546	0.8386	0.687	0.7147	0.5719	0.8388	0.864	0.8793	0.8133	0.8736	0.7383
260.44	0.7193	0.5536	0.8429	0.6952	0.716	0.5781	0.8513	0.8662	0.8885	0.819	0.8703	0.7319
264.44	0.7095	0.5619	0.8364	0.6915	0.7194	0.5723	0.837	0.854	0.8875	0.8018	0.8695	0.7286
268.44	0.7049	0.5547	0.8391	0.6885	0.7283	0.5721	0.8512	0.863	0.8915	0.8094	0.8756	0.7369
272.44	0.7088	0.5545	0.8424	0.6913	0.716	0.5779	0.8461	0.8606	0.8774	0.8076	0.8703	0.7353
276.44	0.7094	0.5566	0.8401	0.6892	0.7181	0.5744	0.8425	0.8632	0.8769	0.807	0.8633	0.7291
280.44	0.7089	0.5603	0.8442	0.6946	0.7181	0.5744	0.8498	0.8618	0.8766	0.8134	0.873	0.7345
284.44	0.7083	0.5595	0.8489	0.6896	0.7108	0.5643	0.835	0.8663	0.8757	0.8085	0.8746	0.738
288.44	0.7093	0.5574	0.8542	0.701	0.7173	0.58	0.8489	0.8649	0.8726	0.8131	0.8759	0.7478
292.44	0.7094	0.5579	0.8458	0.6984	0.7244	0.567	0.848	0.86	0.8917	0.8104	0.8761	0.7466
296.44	0.7152	0.5534	0.8553	0.7027	0.7269	0.583	0.8522	0.8671	0.8733	0.8112	0.8743	0.735
300.44	0.7173	0.5543	0.8543	0.7017	0.7221	0.5725	0.8521	0.8702	0.8915	0.8155	0.8776	0.7401
304.44	0.7184	0.5587	0.8531	0.6969	0.72	0.5776	0.8518	0.8726	0.8836	0.8147	0.8744	0.7322
308.44	0.7167	0.5612	0.8527	0.6992	0.7116	0.565	0.8544	0.8701	0.8806	0.8132	0.8749	0.7388
312.44	0.7184	0.5606	0.8533	0.7022	0.7099	0.5709	0.8559	0.8738	0.8899	0.8073	0.8806	0.7336
316.44	0.7182	0.5535	0.8484	0.6994	0.7042	0.5682	0.8564	0.8599	0.881	0.8091	0.8739	0.7508
320.44	0.7211	0.5571	0.8563	0.7071	0.7108	0.5728	0.8588	0.8724	0.8881	0.8125	0.8762	0.7439
324.44	0.7158	0.5564	0.8482	0.6963	0.7147	0.564	0.8586	0.8753	0.8835	0.8104	0.8697	0.7262
328.44	0.717	0.5553	0.8534	0.7002	0.7238	0.5726	0.8533	0.8718	0.8848	0.8195	0.8747	0.7386
332.44	0.713	0.5584	0.8433	0.6973	0.7261	0.5772	0.8547	0.8785	0.8835	0.8101	0.875	0.7228
336.44	0.7121	0.5571	0.8463	0.6975	0.733	0.5741	0.8396	0.8722	0.8863	0.8215	0.8679	0.7264
340.44	0.7126	0.5594	0.8405	0.7057	0.7297	0.5785	0.8496	0.8733	0.8853	0.815	0.8732	0.7317
344.44	0.718	0.5495	0.8417	0.6997	0.7284	0.5751	0.8538	0.8719	0.8814	0.819	0.8738	0.7379
348.44	0.7141	0.5555	0.8373	0.7073	0.7365	0.5612	0.8526	0.8672	0.8807	0.8078	0.8654	0.7313
352.44	0.71	0.5548	0.8353	0.7056	0.7245	0.5654	0.8403	0.8634	0.8792	0.8111	0.8656	0.7323
356.44	0.7193	0.5618	0.8406	0.7113	0.7215	0.5689	0.8398	0.8718	0.8862	0.8183	0.8697	0.7284
360.44	0.7271	0.5515	0.8463	0.7154	0.7259	0.568	0.8563	0.8711	0.885	0.8134	0.8665	0.7373
364.44	0.725	0.551	0.8425	0.7075	0.7229	0.5705	0.8471	0.8698	0.8875	0.8101	0.8702	0.7252
368.44	0.7375	0.5649	0.8575	0.7185	0.7277	0.5857	0.8434	0.8815	0.8937	0.8161	0.8739	0.7352
372.44	0.7287	0.5536	0.8495	0.7067	0.7139	0.5688	0.8499	0.868	0.8766	0.815	0.876	0.7384
376.44	0.7304	0.5506	0.8542	0.7134	0.7157	0.5657	0.8425	0.8611	0.8771	0.8088	0.8772	0.741
380.44	0.7303	0.5538	0.8572	0.7122	0.7065	0.5674	0.8493	0.8626	0.8818	0.8142	0.8772	0.7563
384.44	0.7292	0.5546	0.8567	0.7212	0.7211	0.5535	0.8428	0.8637	0.8838	0.8206	0.8706	0.7391
388.44	0.728	0.554	0.859	0.7066	0.7231	0.5672	0.8465	0.8577	0.891	0.8069	0.8678	0.7454
392.44	0.7325	0.5564	0.8659	0.7137	0.7143	0.5595	0.8374	0.8674	0.8876	0.8112	0.8653	0.7396
396.44	0.7294	0.5525	0.8647	0.7133	0.722	0.5543	0.8361	0.8658	0.8814	0.8013	0.8706	0.7434
400.44	0.7311	0.5587	0.8641	0.7125	0.7219	0.5621	0.8383	0.8653	0.8857	0.8053	0.8708	0.7327
404.44	0.7259	0.5577	0.8677	0.7122	0.7087	0.5669	0.8373	0.8673	0.8888	0.8108	0.8687	0.7345
408.44	0.7269	0.551	0.8726	0.7194	0.7103	0.5601	0.8335	0.8635	0.8903	0.7996	0.8692	0.7505
412.44	0.732	0.5551	0.8665	0.701	0.7003	0.5607	0.8278	0.8554	0.88	0.7978	0.8722	0.7307
416.44	0.7323	0.5574	0.8729	0.7066	0.7123	0.5638	0.8267	0.8652	0.8853	0.7965	0.8722	0.7341
420.44	0.7322	0.5505	0.8683	0.7061	0.7079	0.5566	0.8258	0.8571	0.8854	0.8	0.8718	0.738
424.44	0.7407	0.5437	0.8713	0.7085	0.7199	0.5703	0.8344	0.8665	0.8869	0.8012	0.8753	0.7395
428.44	0.7432	0.5561	0.8751	0.71	0.7187	0.5555	0.8221	0.8637	0.8895	0.8072	0.8722	0.74
432.44	0.7442	0.5622	0.8753	0.7102	0.7137	0.5685	0.8262	0.8659	0.8915	0.7991	0.8724	0.7266
436.44	0.7449	0.5545	0.871	0.71	0.7154	0.5598	0.8189	0.8657	0.8899	0.8002	0.8782	0.7231
440.44	0.7425	0.5588	0.8637	0.7118	0.7146	0.5568	0.8246	0.8704	0.8985	0.7962	0.8687	0.7346
444.44	0.7437	0.5623	0.872	0.7177	0.7166	0.5612	0.8303	0.8655	0.8855	0.7964	0.8761	0.73
448.44	0.7498	0.5662	0.8684	0.7139	0.717	0.57	0.8311	0.866	0.8912	0.798	0.8742	0.7345
452.44	0.7541	0.5503	0.8679	0.7179	0.7139	0.5622	0.8279	0.86	0.9021	0.7968	0.8727	0.7386
456.44	0.758	0.5505	0.868	0.7178	0.7115	0.5658	0.8251	0.8625	0.895	0.7968	0.864	0.7435
460.44	0.7547	0.5471	0.8726	0.7104	0.7169	0.5652	0.8217	0.8539	0.8894	0.7877	0.8564	0.7372
464.44	0.7617	0.5514	0.8679	0.7149	0.7304	0.5666	0.8299	0.8604	0.8868	0.7929	0.8736	0.745
468.44	0.7579	0.5526	0.862	0.7098	0.7206	0.5675	0.825	0.8618	0.8858	0.7962	0.871	0.73
472.44	0.7715	0.5663	0.8701	0.721	0.7359	0.5746	0.8384	0.8689	0.8866	0.7991	0.8661	0.7514
476.44	0.7641	0.5663	0.8694	0.7177	0.7235	0.5748	0.8291	0.8659	0.8912	0.8087	0.8755	0.7488
480.44	0.7677	0.56	0.8666	0.7183	0.7234	0.565	0.8305	0.8658	0.8861	0.7959	0.8721	0.7353
484.44	0.7681	0.5614	0.8654	0.7175	0.7159	0.5671	0.8363	0.8671	0.8874	0.8024	0.8708	0.7534
488.44	0.7658	0.5572	0.8698	0.7189	0.7232	0.5717	0.8316	0.8636	0.8856	0.7975	0.8653	0.7411
492.44	0.7647	0.552	0.8654	0.7232	0.73	0.5637	0.8294	0.8617	0.8832	0.7922	0.8613	0.7467
496.44	0.7635	0.5598	0.8653	0.7234	0.7273	0.5587	0.8338	0.8628	0.8872	0.8057	0.8673	0.7416
500.44	0.7575	0.5576	0.8644	0.7154	0.7119	0.5618	0.8325	0.8653	0.8796	0.7992	0.8662	0.7445
504.44	0.7686	0.5686	0.8642	0.7198	0.7169	0.5679	0.8381	0.8644	0.8812	0.804	0.8653	0.7411
508.44	0.7642	0.5679	0.8606	0.7198	0.7206	0.5634	0.8393	0.8681	0.8726	0.7979	0.8651	0.7523
512.44	0.7575	0.5607	0.8557	0.7206	0.7257	0.5655	0.83	0.867	0.8814	0.804	0.8728	0.7269
516.44	0.7633	0.5639	0.861	0.7222	0.7318	0.5699	0.8304	0.8614	0.8823	0.8068	0.8686	0.7346
520.44	0.7662	0.5603	0.8614	0.7218	0.7331	0.568	0.8333	0.8629	0.8716	0.7976	0.868	0.749
524.44	0.7666	0.5737	0.8551	0.7274	0.73	0.5709	0.8208	0.8648	0.8802	0.8055	0.8702	0.7501
528.44	0.7688	0.5676	0.8516	0.7288	0.7337	0.5751	0.8209	0.8636	0.8834	0.8079	0.8701	0.741
532.44	0.7767	0.5657	0.8521	0.726	0.7249	0.5731	0.8322	0.8667	0.8643	0.8001	0.8692	0.7469
536.44	0.7749	0.568	0.8537	0.7279	0.7367	0.5668	0.8276	0.8641	0.8788	0.8051	0.8728	0.7454
540.44	0.7737	0.5697	0.8441	0.7213	0.7243	0.5643	0.8223	0.8642	0.8761	0.8045	0.8674	0.7463
544.44	0.7732	0.5665	0.8414	0.7256	0.7322	0.567	0.8354	0.8684	0.8764	0.8068	0.873	0.7574
548.44	0.7739	0.5842	0.8474	0.7353	0.7436	0.5678	0.8325	0.8649	0.8844	0.8145	0.871	0.7471
552.44	0.7687	0.5685	0.8372	0.7312	0.7381	0.5594	0.8197	0.8522	0.8664	0.8017	0.8747	0.7369
556.44	0.774	0.5722	0.8357	0.7337	0.7452	0.5668	0.8268	0.8577	0.8681	0.8069	0.8679	0.7496
560.44	0.7757	0.5732	0.8382	0.7395	0.7296	0.5646	0.8247	0.854	0.8774	0.8039	0.8688	0.7491
564.44	0.7736	0.5751	0.8385	0.7408	0.7364	0.5705	0.8298	0.8608	0.8705	0.8051	0.8664	0.7515
568.44	0.7794	0.5789	0.8427	0.7399	0.7371	0.573	0.8253	0.8646	0.8817	0.8089	0.8799	0.7605
572.44	0.7778	0.571	0.8387	0.7468	0.7444	0.5722	0.8206	0.8589	0.8721	0.8078	0.8776	0.7469
576.44	0.7829	0.57	0.8439	0.7444	0.7406	0.5725	0.8229	0.8582	0.8725	0.8083	0.8672	0.7503
580.44	0.7828	0.5682	0.8448	0.7476	0.7474	0.5637	0.8203	0.8581	0.863	0.8143	0.8778	0.7556
584.44	0.7896	0.573	0.8439	0.7424	0.7442	0.5655	0.8317	0.8638	0.8782	0.8097	0.8722	0.7582
588.44	0.792	0.5799	0.8413	0.7463	0.7398	0.5654	0.8241	0.8636	0.8711	0.8051	0.8743	0.7538
592.44	0.7949	0.5771	0.8457	0.7484	0.7463	0.5699	0.8241	0.8603	0.884	0.8144	0.8653	0.7654
596.44	0.7937	0.5796	0.8445	0.7475	0.7387	0.5692	0.8226	0.8585	0.871	0.8125	0.8782	0.758
600.44	0.7935	0.5699	0.85	0.7461	0.7424	0.5749	0.8255	0.8604	0.8722	0.8106	0.8774	0.7758
604.44	0.7919	0.5783	0.8454	0.753	0.7363	0.5648	0.8246	0.8516	0.865	0.8112	0.8747	0.7549
608.44	0.7807	0.5654	0.8468	0.7505	0.734	0.5713	0.8224	0.8553	0.8709	0.8042	0.8772	0.7569
612.44	0.7925	0.5754	0.8536	0.7591	0.7497	0.5637	0.8341	0.8615	0.8864	0.8031	0.8717	0.7705
616.44	0.7873	0.5542	0.8497	0.7501	0.7328	0.5673	0.8283	0.8571	0.8745	0.8009	0.8732	0.7476
620.44	0.7782	0.5517	0.843	0.7459	0.7381	0.5595	0.8268	0.8563	0.8607	0.8039	0.8721	0.7656
624.44	0.7832	0.5658	0.8433	0.749	0.739	0.5621	0.8364	0.8643	0.8801	0.8004	0.8799	0.7687
628.74	GLP1 10nM
628.74	0.7842	0.5678	0.8464	0.744	0.7402	0.566	0.8297	0.8611	0.8693	0.8126	0.8759	0.7607
632.44	0.7867	0.5671	0.8506	0.7505	0.7446	0.568	0.8328	0.8641	0.8741	0.8112	0.8833	0.7475
636.44	0.7878	0.5612	0.8487	0.7502	0.741	0.572	0.8269	0.862	0.8646	0.8177	0.8706	0.7584
640.44	0.7936	0.5805	0.8506	0.746	0.7479	0.5736	0.8212	0.8584	0.8597	0.8112	0.8814	0.7631
644.44	0.7903	0.5716	0.8532	0.7473	0.7366	0.5792	0.8273	0.8557	0.8701	0.8072	0.8733	0.7565
648.44	0.7949	0.574	0.8484	0.7404	0.7449	0.573	0.8279	0.8507	0.8644	0.8057	0.8662	0.7563
652.44	0.797	0.5702	0.8417	0.7481	0.7404	0.5698	0.822	0.8558	0.8678	0.8089	0.8759	0.7633
656.44	0.8156	0.5719	0.8537	0.7486	0.7465	0.5655	0.823	0.8659	0.8734	0.8077	0.8822	0.768
660.44	0.8229	0.569	0.8502	0.7483	0.7496	0.5736	0.8453	0.8703	0.8733	0.8178	0.8836	0.7667
664.44	0.8325	0.5709	0.8568	0.7607	0.7458	0.5687	0.8421	0.8819	0.8778	0.8346	0.877	0.764
668.44	0.8347	0.5639	0.8509	0.7514	0.743	0.5697	0.8439	0.8757	0.8643	0.8292	0.8697	0.7654
672.44	0.8431	0.563	0.8601	0.7498	0.7505	0.5657	0.8563	0.8942	0.8718	0.8305	0.8851	0.765
676.44	0.847	0.5625	0.8633	0.7548	0.7516	0.5718	0.8474	0.8883	0.8697	0.8344	0.8738	0.7716
680.44	0.8531	0.5729	0.8668	0.766	0.7614	0.5716	0.8585	0.8983	0.8792	0.8416	0.8911	0.7723
684.44	0.8603	0.58	0.8659	0.7667	0.7674	0.5797	0.8647	0.8996	0.8901	0.8516	0.8893	0.7727
688.44	0.8581	0.5783	0.8674	0.7578	0.7607	0.5732	0.8647	0.8941	0.8753	0.837	0.891	0.77
692.44	0.8586	0.5775	0.8625	0.7695	0.7709	0.5748	0.8671	0.9013	0.8805	0.8495	0.8853	0.7697
696.44	0.8569	0.5735	0.8651	0.7686	0.7615	0.5721	0.8651	0.9	0.8808	0.8469	0.8909	0.7742
700.44	0.859	0.5831	0.8731	0.7656	0.7688	0.5744	0.8576	0.8928	0.88	0.8476	0.8841	0.7633
704.44	0.876	0.6005	0.8771	0.7851	0.7871	0.5892	0.8654	0.9064	0.8899	0.8538	0.8911	0.7936
708.44	0.8655	0.5966	0.8635	0.769	0.7752	0.5837	0.8518	0.8952	0.8827	0.8498	0.8762	0.7723
712.44	0.8685	0.5971	0.8664	0.7723	0.7738	0.5823	0.8637	0.8954	0.8917	0.8481	0.8909	0.7728
716.44	0.8706	0.6143	0.8674	0.7715	0.7752	0.5815	0.8639	0.9012	0.8851	0.8541	0.8941	0.7803
720.44	0.8677	0.6055	0.8759	0.7773	0.7868	0.5802	0.8632	0.8956	0.899	0.8498	0.8968	0.7806
724.44	0.8804	0.6087	0.8738	0.7752	0.7985	0.5849	0.8588	0.9004	0.9051	0.8467	0.8881	0.7856
728.44	0.8743	0.6132	0.8653	0.7803	0.7942	0.5854	0.854	0.902	0.9067	0.8459	0.8926	0.7735
732.44	0.8832	0.6193	0.8799	0.7809	0.8162	0.5947	0.8626	0.9012	0.9053	0.8547	0.901	0.8008
736.44	0.878	0.6188	0.8702	0.7753	0.8062	0.582	0.8564	0.8981	0.9019	0.842	0.8925	0.7869
740.44	0.8784	0.6187	0.8779	0.7839	0.7996	0.5843	0.8647	0.8949	0.8994	0.8538	0.8889	0.788
744.44	0.8817	0.6307	0.8707	0.7869	0.7951	0.5833	0.8659	0.898	0.9058	0.8408	0.901	0.7852
748.44	0.8832	0.6449	0.8751	0.7845	0.8116	0.5832	0.8462	0.902	0.8969	0.8421	0.9046	0.792
752.44	0.8821	0.6491	0.881	0.7941	0.8026	0.5931	0.8558	0.8978	0.9045	0.858	0.8964	0.7978
756.44	0.8867	0.655	0.8773	0.8064	0.8104	0.5983	0.8578	0.8969	0.9105	0.8435	0.8974	0.7965
760.44	0.881	0.6557	0.8725	0.8095	0.8147	0.5926	0.8556	0.8958	0.8933	0.8411	0.8939	0.8006
764.44	0.8863	0.651	0.8774	0.8034	0.8279	0.5916	0.8546	0.8994	0.9147	0.8454	0.8973	0.7991
768.44	0.8853	0.6573	0.8766	0.7976	0.8231	0.6121	0.8456	0.894	0.9004	0.8493	0.8885	0.7956
772.44	0.8872	0.6384	0.8719	0.8033	0.8287	0.6096	0.8543	0.8959	0.8998	0.8576	0.8959	0.8033
776.44	0.8892	0.6458	0.8771	0.8087	0.8294	0.6103	0.8606	0.8927	0.8966	0.8455	0.9002	0.8108
780.44	0.8931	0.6562	0.8737	0.8072	0.8429	0.6192	0.8513	0.8931	0.9102	0.8531	0.8947	0.8037
784.44	0.8914	0.6589	0.8742	0.8054	0.8402	0.61	0.8475	0.8957	0.9034	0.8413	0.8894	0.8079
788.44	0.8862	0.6492	0.8715	0.8031	0.8265	0.6093	0.8519	0.8899	0.9117	0.8476	0.8903	0.8205
792.44	0.8937	0.6744	0.8716	0.8052	0.838	0.6148	0.8619	0.8903	0.9103	0.8602	0.8949	0.8072
796.44	0.8919	0.6673	0.8792	0.805	0.8495	0.6187	0.851	0.8949	0.9075	0.8572	0.8953	0.8088
800.44	0.8979	0.6776	0.8768	0.8073	0.8461	0.6215	0.8563	0.8905	0.9082	0.8474	0.8911	0.7987
804.44	0.8926	0.6775	0.8778	0.796	0.8435	0.6246	0.8581	0.8926	0.9014	0.8479	0.9002	0.8017
808.44	0.8999	0.6786	0.8795	0.8102	0.845	0.6195	0.8548	0.8971	0.9112	0.8597	0.9043	0.8069
812.44	0.9026	0.6816	0.8764	0.8074	0.8507	0.6151	0.8542	0.8947	0.9135	0.8578	0.8957	0.8067
816.44	0.8991	0.6809	0.8744	0.8148	0.8444	0.621	0.8598	0.8917	0.9063	0.8596	0.9014	0.8313
820.44	0.9047	0.6827	0.88	0.81	0.8526	0.6174	0.856	0.895	0.9171	0.8492	0.9021	0.813
824.44	0.903	0.669	0.8732	0.8076	0.8561	0.6134	0.8645	0.8807	0.9097	0.8367	0.9039	0.8075
828.44	0.9109	0.6736	0.8816	0.8125	0.8618	0.6126	0.8547	0.8799	0.9167	0.828	0.8986	0.812
832.44	0.9042	0.6768	0.8782	0.8135	0.8663	0.6064	0.8546	0.8672	0.9118	0.8308	0.8942	0.805
836.44	0.9056	0.6791	0.8882	0.8108	0.8623	0.6124	0.8554	0.8784	0.9111	0.8387	0.8899	0.8201
840.44	0.9024	0.6789	0.8822	0.8123	0.8514	0.6099	0.8557	0.8741	0.9056	0.8427	0.8942	0.8101
844.44	0.9004	0.6675	0.8773	0.816	0.8493	0.617	0.8643	0.878	0.9094	0.8436	0.895	0.8198
848.44	0.9048	0.6682	0.8845	0.8178	0.8522	0.6181	0.8613	0.8772	0.9019	0.8406	0.8913	0.8174
852.44	0.9095	0.6645	0.8835	0.8206	0.8488	0.6212	0.8627	0.8887	0.9078	0.8377	0.9079	0.8121
856.44	0.9069	0.6673	0.8801	0.8151	0.846	0.6085	0.8524	0.8841	0.9006	0.8456	0.8955	0.8279
860.44	0.9077	0.6917	0.8866	0.8148	0.8472	0.5988	0.863	0.8839	0.8975	0.8507	0.8985	0.8122
864.44	0.9175	0.6832	0.8925	0.8189	0.8621	0.5967	0.8634	0.8944	0.894	0.8668	0.9019	0.8242
868.44	0.912	0.6727	0.8901	0.8115	0.8638	0.6068	0.8549	0.8882	0.9021	0.8488	0.8918	0.8082
872.44	0.9125	0.6776	0.8864	0.8169	0.8554	0.6119	0.8638	0.8944	0.9028	0.8583	0.9013	0.8221
876.44	0.9093	0.6786	0.8794	0.8207	0.8543	0.6141	0.8556	0.8877	0.9092	0.8591	0.8911	0.8131
880.44	0.9083	0.6818	0.881	0.8191	0.8605	0.6145	0.8528	0.8913	0.9054	0.8515	0.89	0.8052
884.44	0.9074	0.6727	0.8818	0.8234	0.8597	0.6207	0.8606	0.8844	0.8954	0.866	0.8951	0.8043
888.44	0.918	0.6919	0.8881	0.8281	0.877	0.6251	0.864	0.8932	0.8992	0.8651	0.8977	0.8272
892.44	0.91	0.6799	0.8901	0.8201	0.8651	0.6226	0.8615	0.8894	0.9039	0.8666	0.9001	0.8074
896.44	0.9121	0.6789	0.886	0.8197	0.864	0.6241	0.8563	0.8831	0.9087	0.8562	0.8954	0.8156
900.44	0.9074	0.675	0.882	0.825	0.8634	0.6223	0.8497	0.8826	0.9038	0.8636	0.897	0.8233
904.44	0.9117	0.6793	0.8809	0.8216	0.8694	0.6208	0.8505	0.8917	0.9096	0.8561	0.8997	0.8177
908.44	0.9008	0.6778	0.8764	0.8154	0.8532	0.6093	0.8536	0.863	0.9061	0.8292	0.8895	0.813
912.44	0.9017	0.67	0.8804	0.806	0.8526	0.617	0.847	0.8653	0.8959	0.8247	0.8869	0.808
916.44	0.9125	0.6822	0.8824	0.82	0.8532	0.6203	0.8608	0.8739	0.9064	0.8291	0.8956	0.8178
920.44	0.9108	0.695	0.8832	0.8331	0.8561	0.6294	0.8476	0.8691	0.908	0.8364	0.897	0.809
924.44	0.9052	0.6749	0.8828	0.823	0.8727	0.6222	0.8488	0.8718	0.9109	0.8264	0.8944	0.8297
928.44	0.9149	0.6847	0.884	0.8358	0.8684	0.6293	0.8604	0.8756	0.9153	0.8415	0.9002	0.832
932.44	0.9109	0.6922	0.885	0.8304	0.8579	0.6271	0.8542	0.875	0.9116	0.8485	0.9042	0.8155
936.44	0.9081	0.6807	0.8792	0.8208	0.8584	0.6231	0.8536	0.8835	0.907	0.8463	0.904	0.8208
940.44	0.9142	0.6786	0.883	0.8361	0.8566	0.624	0.8638	0.8714	0.9034	0.8511	0.8937	0.8324
944.44	0.9076	0.6781	0.8843	0.8329	0.8534	0.6257	0.8562	0.8767	0.8996	0.849	0.8992	0.8347
948.44	0.9089	0.6848	0.8818	0.8314	0.8641	0.64	0.8578	0.8797	0.8969	0.8485	0.8962	0.8356
952.44	0.9103	0.672	0.8884	0.8393	0.871	0.6433	0.8703	0.8799	0.8964	0.8536	0.8919	0.8251
956.44	0.9136	0.6774	0.8912	0.8392	0.8728	0.646	0.8546	0.8744	0.9004	0.859	0.8898	0.8341
960.44	0.9156	0.6789	0.8854	0.844	0.877	0.6463	0.8538	0.8904	0.908	0.8586	0.9002	0.8308
964.44	0.9148	0.6777	0.8869	0.8435	0.8832	0.645	0.8486	0.8869	0.9037	0.8532	0.9022	0.8412
968.44	0.9122	0.6831	0.8832	0.84	0.8734	0.6296	0.8625	0.8848	0.9098	0.8551	0.8982	0.8384
972.44	0.9133	0.679	0.8835	0.8378	0.8816	0.6341	0.8544	0.8847	0.9121	0.8533	0.8993	0.8349
976.44	0.914	0.6844	0.8897	0.8367	0.8792	0.6334	0.8572	0.8817	0.9079	0.854	0.8954	0.8259
980.44	0.9127	0.6892	0.8833	0.843	0.8728	0.6232	0.8561	0.8805	0.9059	0.8554	0.9018	0.8333
984.44	0.9161	0.68	0.8851	0.8402	0.8779	0.6232	0.8566	0.8776	0.903	0.8605	0.8937	0.8326
988.44	0.9144	0.6899	0.8909	0.8426	0.8816	0.6305	0.8498	0.8835	0.9063	0.8535	0.8995	0.8357
992.44	0.9158	0.6923	0.8822	0.8471	0.8844	0.6434	0.8497	0.8827	0.9118	0.8673	0.9003	0.8268
996.44	0.9157	0.6959	0.8839	0.8476	0.8863	0.6424	0.849	0.8782	0.913	0.8566	0.894	0.8348
1000.44	0.9176	0.6786	0.8872	0.847	0.8845	0.6498	0.8551	0.8802	0.9115	0.8667	0.902	0.8399
1004.44	0.912	0.688	0.8871	0.8501	0.8839	0.6558	0.8616	0.8845	0.9158	0.8527	0.9002	0.828
1008.44	0.9193	0.6865	0.889	0.8466	0.8913	0.67	0.8625	0.877	0.9115	0.8434	0.9028	0.8313
1012.44	0.9232	0.6845	0.8927	0.8542	0.8903	0.6731	0.8646	0.867	0.8977	0.8389	0.9025	0.8345
1016.44	0.9187	0.689	0.8897	0.8442	0.8906	0.6712	0.8498	0.872	0.9063	0.8377	0.8943	0.8325
1020.44	0.9056	0.6872	0.8738	0.8426	0.8861	0.6652	0.857	0.8615	0.9046	0.8354	0.8927	0.8246
1024.44	0.9076	0.6847	0.8889	0.8463	0.8823	0.668	0.8532	0.8671	0.9064	0.8435	0.898	0.8329
1029.04	-
1029.04	0.9195	0.6966	0.8914	0.8506	0.8787	0.6865	0.8578	0.8783	0.9069	0.8491	0.9044	0.8342
1032.44	0.9185	0.691	0.8887	0.8585	0.9014	0.6849	0.8527	0.8751	0.9197	0.8472	0.8992	0.8365
1036.44	0.9179	0.694	0.8879	0.8499	0.8938	0.6778	0.8634	0.8768	0.9088	0.8574	0.9014	0.8402
1040.44	0.9137	0.693	0.8899	0.8496	0.8925	0.6758	0.8552	0.8739	0.8988	0.8523	0.8984	0.8274
1044.44	0.9175	0.6822	0.8861	0.8615	0.8938	0.6632	0.8519	0.8757	0.9085	0.8592	0.8977	0.8386
1048.44	0.9199	0.6858	0.8902	0.861	0.8964	0.6659	0.8489	0.8804	0.9003	0.8514	0.8952	0.8431
1052.44	0.9177	0.6856	0.8866	0.8514	0.8985	0.6587	0.8544	0.8729	0.9099	0.8647	0.8901	0.8323
1056.44	0.9147	0.6783	0.8905	0.8469	0.8955	0.6538	0.8453	0.8734	0.9127	0.8543	0.8966	0.8426
1060.44	0.9203	0.6789	0.8951	0.8593	0.9008	0.6549	0.8536	0.8781	0.9198	0.8631	0.9047	0.8465
1064.44	0.9128	0.6816	0.8911	0.8616	0.9007	0.6611	0.8522	0.8818	0.9007	0.8699	0.9005	0.852
1068.44	0.915	0.678	0.8849	0.8557	0.8974	0.6643	0.8565	0.8734	0.9057	0.8602	0.8995	0.8414
1072.44	0.9214	0.6852	0.8929	0.8526	0.909	0.6698	0.8594	0.8783	0.9131	0.8599	0.8951	0.8351
1076.44	0.9164	0.6943	0.8852	0.8637	0.8894	0.6674	0.8605	0.874	0.902	0.8667	0.8949	0.8365
1080.44	0.9041	0.6875	0.8801	0.8546	0.8824	0.6521	0.8514	0.8671	0.9017	0.8635	0.8998	0.8429
1084.44	0.9112	0.6949	0.8832	0.861	0.876	0.6516	0.8555	0.8741	0.9125	0.8536	0.8936	0.8455
1088.44	0.9128	0.6884	0.8857	0.8571	0.8901	0.6584	0.8528	0.8753	0.9024	0.8568	0.894	0.8404
1092.44	0.9181	0.6927	0.8866	0.8595	0.8866	0.6597	0.8571	0.8793	0.9152	0.8559	0.9028	0.8489
1096.44	0.9151	0.6885	0.8865	0.8656	0.8923	0.6542	0.8573	0.8717	0.9052	0.8611	0.8903	0.8537
1100.44	0.9104	0.6971	0.8868	0.8631	0.8813	0.6505	0.8489	0.8755	0.904	0.8605	0.904	0.8332
1104.44	0.916	0.7007	0.8897	0.8567	0.8908	0.6574	0.8584	0.8733	0.9116	0.8632	0.9012	0.8611
1108.44	0.9172	0.7006	0.8826	0.8637	0.8988	0.6735	0.8547	0.8722	0.9106	0.8542	0.8966	0.8384
1112.44	0.9186	0.6949	0.8819	0.8567	0.8748	0.6728	0.8498	0.8727	0.9133	0.8644	0.896	0.8367
1116.44	0.9139	0.688	0.8787	0.8617	0.8822	0.6826	0.85	0.8711	0.9107	0.8593	0.8913	0.8391
1120.44	0.9144	0.6881	0.8855	0.8614	0.8845	0.678	0.8471	0.8702	0.9167	0.8515	0.9008	0.8424
1124.44	0.919	0.6776	0.8842	0.8609	0.8855	0.7059	0.8512	0.8651	0.9123	0.8535	0.8985	0.8265
1128.44	0.9116	0.6898	0.8792	0.846	0.8762	0.696	0.8526	0.8627	0.8977	0.8459	0.8941	0.8387
1132.44	0.9085	0.6964	0.8867	0.8593	0.8816	0.706	0.854	0.8606	0.8998	0.8509	0.8973	0.8449
1136.44	0.9126	0.698	0.8837	0.8641	0.8794	0.6875	0.854	0.8554	0.9	0.8525	0.8887	0.842
1140.44	0.9057	0.6928	0.8825	0.8602	0.8767	0.6759	0.8495	0.8597	0.9015	0.8436	0.894	0.8308
1144.44	0.9101	0.6856	0.8819	0.8562	0.8796	0.6881	0.8531	0.855	0.9067	0.8496	0.8908	0.8394
1148.44	0.9093	0.6805	0.8703	0.8538	0.868	0.69	0.8481	0.8481	0.9034	0.8427	0.8957	0.8332
1152.44	0.9127	0.6752	0.8821	0.8646	0.8769	0.6881	0.8494	0.8428	0.8923	0.8461	0.8889	0.8349
1156.44	0.9131	0.6943	0.8738	0.8649	0.8794	0.6775	0.8547	0.846	0.8875	0.8389	0.8983	0.8422
1160.44	0.9116	0.687	0.882	0.8642	0.8793	0.6862	0.8477	0.8486	0.8837	0.835	0.8938	0.8422
1164.44	0.9096	0.6865	0.8774	0.858	0.8699	0.6799	0.8572	0.8527	0.9107	0.8379	0.8938	0.8542
1168.44	0.9063	0.6897	0.874	0.8668	0.8767	0.6778	0.8472	0.8403	0.9005	0.8364	0.8878	0.8437
1172.44	0.9075	0.6716	0.8684	0.8579	0.8822	0.6753	0.8526	0.8493	0.9076	0.8351	0.8889	0.8425
1176.44	0.9076	0.679	0.8764	0.858	0.8818	0.6779	0.8559	0.8472	0.9057	0.8302	0.8925	0.8371
1180.44	0.9127	0.677	0.8782	0.8573	0.8751	0.6703	0.855	0.8489	0.9071	0.8374	0.8867	0.8392
1184.44	0.9091	0.6696	0.8824	0.8579	0.874	0.6678	0.8477	0.8469	0.8968	0.83	0.8958	0.8283
1188.44	0.9041	0.6615	0.8767	0.8504	0.8702	0.6626	0.8525	0.8451	0.8961	0.8314	0.893	0.8421
1192.44	0.9066	0.6727	0.8727	0.8596	0.8625	0.6713	0.8355	0.8409	0.9045	0.8331	0.8807	0.8351
1196.44	0.9095	0.6735	0.8758	0.8604	0.8728	0.661	0.8514	0.8423	0.8988	0.8278	0.8977	0.8435
1200.44	0.9011	0.6618	0.8739	0.8558	0.8625	0.6676	0.8389	0.8369	0.9043	0.825	0.8848	0.8366
1204.44	0.9067	0.6638	0.877	0.8542	0.8733	0.666	0.8496	0.8475	0.894	0.8344	0.8963	0.8405
1208.44	0.9104	0.6798	0.8751	0.8633	0.8755	0.6607	0.8469	0.852	0.9012	0.8341	0.8963	0.8381
1212.44	0.9066	0.6615	0.8758	0.856	0.8684	0.6599	0.833	0.8379	0.9073	0.8237	0.8897	0.8267
1216.44	0.9072	0.6618	0.8754	0.8511	0.8654	0.6527	0.8408	0.8462	0.9004	0.8301	0.9093	0.8286
1220.44	0.9	0.665	0.8733	0.8509	0.8616	0.6532	0.8391	0.8418	0.8946	0.8295	0.8968	0.8358
1224.44	0.9069	0.6706	0.8767	0.8545	0.8709	0.6454	0.8398	0.8399	0.905	0.8324	0.8918	0.8454
1228.44	0.9024	0.6693	0.869	0.8487	0.8583	0.6326	0.8332	0.8387	0.8949	0.8301	0.8922	0.8325
1232.44	0.9001	0.6681	0.866	0.857	0.8622	0.6317	0.8341	0.8358	0.8946	0.8293	0.8931	0.8367
1236.44	0.9029	0.673	0.8728	0.8589	0.8552	0.6319	0.8276	0.8385	0.9072	0.8274	0.8909	0.8235
1240.44	0.8963	0.6736	0.8711	0.8428	0.865	0.6297	0.8366	0.8379	0.8953	0.8158	0.895	0.8154
1244.44	0.8984	0.6773	0.8769	0.8525	0.8577	0.6369	0.835	0.8396	0.8955	0.8213	0.8956	0.838
1248.44	0.8987	0.6663	0.8673	0.8545	0.8742	0.6478	0.8348	0.8325	0.9012	0.8343	0.8978	0.8268
1252.44	0.8958	0.6638	0.8698	0.8497	0.8654	0.637	0.8377	0.8408	0.8994	0.8178	0.8955	0.8187
1256.44	0.8999	0.6617	0.8642	0.8512	0.8649	0.65	0.8326	0.8353	0.891	0.8224	0.8956	0.8278
1260.44	0.9017	0.6521	0.8684	0.857	0.8728	0.6469	0.8392	0.8334	0.8929	0.8249	0.8889	0.8268
1264.44	0.9012	0.6608	0.8685	0.856	0.88	0.634	0.8287	0.8374	0.8946	0.8247	0.893	0.8125
1268.44	0.8951	0.6597	0.8735	0.8525	0.8625	0.6345	0.8306	0.8316	0.895	0.8139	0.8959	0.8121
1272.44	0.894	0.6611	0.867	0.8476	0.8512	0.6383	0.8364	0.8329	0.9008	0.8326	0.886	0.8134
1276.44	0.8987	0.6608	0.8695	0.8504	0.869	0.6358	0.8276	0.8349	0.8934	0.8248	0.8914	0.8129
1280.44	0.8981	0.6557	0.8714	0.8428	0.8621	0.6264	0.8299	0.8333	0.8917	0.8125	0.8998	0.8086
1284.44	0.8946	0.6529	0.8768	0.8393	0.859	0.6353	0.8403	0.8312	0.902	0.8139	0.8967	0.8216
1288.44	0.9	0.6559	0.8757	0.8415	0.8625	0.6288	0.8366	0.8368	0.9025	0.816	0.8947	0.8239
1292.44	0.8924	0.6629	0.8691	0.8381	0.8558	0.6183	0.8333	0.8286	0.8977	0.824	0.8856	0.8174
1296.44	0.8974	0.6684	0.8776	0.8445	0.8635	0.6305	0.8338	0.8326	0.9029	0.8224	0.8961	0.8252
1300.44	0.8885	0.657	0.8687	0.8356	0.8605	0.6105	0.8266	0.8336	0.8942	0.8211	0.8873	0.8273
1304.44	0.8898	0.6539	0.8717	0.843	0.8578	0.6194	0.8354	0.8332	0.8908	0.8136	0.8867	0.8178
1308.44	0.8911	0.655	0.8729	0.8421	0.8614	0.6168	0.8368	0.8306	0.8885	0.8279	0.8933	0.8144
1312.44	0.8885	0.6557	0.877	0.8431	0.8556	0.6153	0.8316	0.8266	0.9033	0.8154	0.8912	0.8112
1316.44	0.8884	0.6521	0.8695	0.8453	0.8502	0.6157	0.8306	0.8304	0.9047	0.8165	0.8905	0.8214
1320.44	0.8892	0.6547	0.8707	0.856	0.8587	0.623	0.8311	0.8249	0.8911	0.8214	0.8901	0.8152
1324.44	0.8877	0.6516	0.8667	0.8483	0.8616	0.628	0.8321	0.8258	0.9076	0.8199	0.9	0.8212
1328.44	0.889	0.66	0.8702	0.8521	0.8636	0.6269	0.836	0.8323	0.9013	0.8246	0.9035	0.8157
1332.44	0.8903	0.6523	0.8694	0.8517	0.8431	0.6101	0.833	0.8249	0.9003	0.822	0.8986	0.8237
1336.44	0.8881	0.6463	0.8726	0.8508	0.8526	0.6214	0.8339	0.8241	0.9016	0.8261	0.8936	0.8199
1340.44	0.8795	0.6503	0.8646	0.8494	0.8485	0.6222	0.8282	0.8231	0.8969	0.8129	0.8904	0.8205
1344.44	0.8826	0.6435	0.8735	0.8482	0.8546	0.6292	0.8331	0.8208	0.8917	0.8164	0.8884	0.8178
1348.44	0.8853	0.6373	0.8727	0.8408	0.8643	0.6212	0.8314	0.8266	0.8874	0.8174	0.8975	0.81
1352.44	0.8849	0.649	0.8779	0.8447	0.8539	0.6191	0.8246	0.823	0.8893	0.8229	0.8934	0.8171
1356.44	0.8829	0.6446	0.8702	0.8417	0.8553	0.6199	0.8277	0.8231	0.8996	0.8273	0.8854	0.8237
1360.44	0.8836	0.6541	0.8771	0.8431	0.8495	0.6055	0.8297	0.8219	0.8976	0.8236	0.8833	0.8072
1364.44	0.8815	0.6458	0.8684	0.839	0.8634	0.6139	0.8245	0.8284	0.8952	0.8168	0.8914	0.8027
1368.44	0.878	0.653	0.8768	0.8446	0.8655	0.618	0.8311	0.8261	0.8944	0.8214	0.8881	0.8075
1372.44	0.877	0.6443	0.866	0.8486	0.8541	0.6137	0.8193	0.8206	0.8887	0.8177	0.8914	0.821
1376.44	0.8777	0.6419	0.8708	0.8463	0.8587	0.6082	0.8247	0.8213	0.8846	0.8167	0.8889	0.8094
1380.44	0.88	0.6422	0.8709	0.8465	0.8599	0.6172	0.824	0.8267	0.8936	0.8284	0.89	0.8244
1384.44	0.8767	0.6422	0.8703	0.8479	0.8608	0.6149	0.8246	0.824	0.8904	0.8197	0.8937	0.8231
1388.44	0.8732	0.6426	0.8738	0.8396	0.8553	0.6165	0.8255	0.8222	0.8865	0.8092	0.8909	0.8162
1392.44	0.8802	0.653	0.8647	0.8467	0.8608	0.6204	0.8337	0.8174	0.8938	0.8167	0.8888	0.8197
1396.44	0.8747	0.6389	0.8739	0.8508	0.8536	0.6156	0.8246	0.8263	0.8906	0.8133	0.898	0.8278
1400.44	0.8733	0.6335	0.8725	0.8527	0.8702	0.623	0.829	0.8227	0.8952	0.8261	0.8809	0.8276
1404.44	0.8613	0.6218	0.8646	0.8399	0.8633	0.6137	0.8223	0.8203	0.8871	0.8083	0.8839	0.8065
1408.44	0.8713	0.6422	0.8714	0.8518	0.8629	0.6243	0.8309	0.821	0.8966	0.8127	0.8874	0.822
1412.44	0.8708	0.6454	0.8726	0.8405	0.8738	0.6266	0.8212	0.8207	0.8885	0.8057	0.8845	0.8275
1416.44	0.8706	0.6557	0.873	0.8485	0.8638	0.6197	0.8232	0.8268	0.8937	0.8213	0.8987	0.8231
1420.44	0.8654	0.6514	0.8674	0.8506	0.8742	0.6113	0.8188	0.8207	0.8945	0.8128	0.8873	0.8179
1424.44	0.8645	0.646	0.8735	0.8492	0.8651	0.6201	0.8283	0.8256	0.8995	0.8174	0.8929	0.8176
1428.44	0.8629	0.6431	0.8754	0.841	0.8716	0.6266	0.8263	0.8263	0.8991	0.8245	0.8912	0.8131
1432.44	0.8694	0.6515	0.8707	0.8498	0.8689	0.6272	0.8217	0.8218	0.8948	0.8146	0.8794	0.8188
1436.44	0.8572	0.6464	0.866	0.8386	0.8629	0.6247	0.8287	0.8256	0.8882	0.8163	0.9022	0.8299
1440.44	0.8599	0.6457	0.8718	0.8426	0.86	0.6335	0.8287	0.8166	0.8929	0.8179	0.8813	0.8172
1444.44	0.8581	0.647	0.8679	0.8429	0.8646	0.6368	0.8173	0.8246	0.8971	0.8258	0.8853	0.8156
1448.44	0.8597	0.659	0.8681	0.8439	0.8667	0.6301	0.8285	0.8251	0.8917	0.8218	0.8944	0.8279
1452.44	0.8596	0.6582	0.8727	0.8475	0.8647	0.621	0.8206	0.8223	0.8994	0.8293	0.89	0.8168
1456.44	0.8579	0.6483	0.8604	0.8484	0.8706	0.6256	0.8288	0.8223	0.8915	0.8258	0.88	0.8192

## Sheet: SAG+SST-1
File: DDELog(Excel:SAG+SST-1 1 1)::
Date: Tue Mar 7 2023 12:39:17.650
Region 1: [Location: (244, 68), Size: (55, 31), Area: 1118]
Region 2: [Location: (358, 52), Size: (37, 23), Area: 608]
Region 3: [Location: (306, 33), Size: (47, 105), Area: 2505]
Region 4: [Location: (300, 334), Size: (57, 93), Area: 3758]
Region 5: [Location: (221, 388), Size: (56, 57), Area: 1510]
Region 6: [Location: (96, 273), Size: (39, 63), Area: 1523]
Region 7: [Location: (396, 330), Size: (57, 55), Area: 1745]
Region 8: [Location: (119, 253), Size: (21, 18), Area: 260]
Region 9: [Location: (261, 170), Size: (50, 49), Area: 1569]
Region 10: [Location: (87, 243), Size: (18, 20), Area: 226]
Region 11: [Location: (538, 188), Size: (21, 24), Area: 332]
Region 12: [Location: (300, 39), Size: (19, 18), Area: 186]
Time (sec)	R1 R1	R2 R1	R3 R1	R4 R1	R5 R1	R6 R1	R7 R1	R8 R1	R9 R1	R10 R1	R11 R1	R12 R1
4.34	0.535	0.7027	0.6735	0.8465	0.9067	0.7889	0.8642	0.805	0.898	0.8218	0.9389	0.7581
8.34	0.5292	0.6857	0.675	0.8516	0.9122	0.7914	0.8631	0.7964	0.9069	0.8143	0.9402	0.7733
12.34	0.5328	0.6882	0.6777	0.8462	0.9188	0.7815	0.8572	0.8084	0.9094	0.8067	0.9396	0.7731
16.34	0.529	0.669	0.6807	0.8496	0.9081	0.7779	0.8568	0.8059	0.9093	0.812	0.933	0.7791
20.34	0.5288	0.6665	0.6804	0.8531	0.911	0.785	0.8587	0.7894	0.9031	0.8048	0.9341	0.789
24.34	0.5244	0.6594	0.676	0.8438	0.9137	0.7867	0.8478	0.8108	0.9004	0.8029	0.9192	0.7774
28.34	0.5314	0.6599	0.6782	0.8502	0.9135	0.7898	0.8512	0.8012	0.897	0.8039	0.9174	0.7744
32.34	0.5283	0.6693	0.6724	0.8454	0.9168	0.7774	0.8397	0.8113	0.9102	0.8079	0.9193	0.7615
36.34	0.533	0.6644	0.6751	0.8472	0.9125	0.7849	0.837	0.8021	0.9102	0.7936	0.9301	0.765
40.34	0.5346	0.6661	0.6704	0.8495	0.9185	0.7816	0.8332	0.7962	0.9028	0.7981	0.9144	0.7734
44.34	0.5347	0.6661	0.6695	0.8518	0.9171	0.7845	0.8268	0.8143	0.8993	0.7924	0.9143	0.7708
48.34	0.54	0.6715	0.675	0.8476	0.9074	0.7817	0.8233	0.8111	0.9017	0.7945	0.9185	0.7738
52.34	0.5376	0.6532	0.6678	0.8466	0.9136	0.7801	0.8265	0.8093	0.908	0.8009	0.9238	0.7709
56.34	0.5303	0.647	0.6665	0.8519	0.9158	0.7823	0.8258	0.7925	0.8997	0.7833	0.9217	0.7621
60.34	0.5292	0.6532	0.6646	0.8553	0.9168	0.7868	0.8378	0.8116	0.9027	0.7964	0.9162	0.7627
64.34	0.529	0.6418	0.6716	0.8466	0.9133	0.7911	0.8287	0.8056	0.9002	0.7943	0.9255	0.7567
68.34	0.5315	0.6457	0.6717	0.8519	0.9142	0.7891	0.8276	0.7987	0.902	0.8061	0.9215	0.7604
72.34	0.5332	0.6405	0.6696	0.8438	0.9159	0.791	0.8195	0.8103	0.9014	0.795	0.9134	0.762
76.34	0.5371	0.641	0.6694	0.8443	0.9136	0.7851	0.8207	0.8042	0.9063	0.7947	0.9255	0.7607
80.34	0.5415	0.6386	0.6748	0.844	0.9118	0.7865	0.8083	0.8076	0.8979	0.7952	0.9059	0.7622
84.34	0.5357	0.6376	0.6733	0.8444	0.9188	0.7844	0.8037	0.8062	0.9092	0.7986	0.9228	0.755
88.34	0.5367	0.6311	0.6685	0.8408	0.9131	0.7816	0.793	0.8109	0.8999	0.7926	0.9132	0.7586
92.34	0.5367	0.6292	0.6763	0.8463	0.9062	0.7897	0.8042	0.8019	0.9006	0.8058	0.9333	0.7588
96.34	0.532	0.6262	0.674	0.8476	0.9254	0.779	0.8039	0.8043	0.8976	0.8098	0.9103	0.756
100.34	0.5332	0.6281	0.6805	0.8473	0.9055	0.7837	0.799	0.8181	0.9051	0.8064	0.9244	0.7619
104.34	0.5298	0.6309	0.6766	0.8437	0.9062	0.7847	0.7976	0.8019	0.9008	0.817	0.9187	0.7625
108.34	0.5255	0.6417	0.6763	0.8494	0.9175	0.7885	0.7968	0.8052	0.9024	0.8267	0.908	0.752
112.34	0.5303	0.6518	0.6797	0.8509	0.9141	0.7864	0.7979	0.8201	0.9069	0.816	0.9106	0.7442
116.34	0.5273	0.655	0.6734	0.8516	0.9093	0.7875	0.7998	0.8169	0.9022	0.7977	0.9062	0.7496
120.34	0.5272	0.6595	0.6682	0.8485	0.9108	0.7798	0.7937	0.8178	0.9002	0.803	0.8988	0.75
124.34	0.5314	0.6688	0.6654	0.8494	0.9081	0.7881	0.7946	0.8078	0.9027	0.7869	0.9129	0.7487
128.34	0.5327	0.6666	0.6639	0.8504	0.9052	0.7871	0.7942	0.8044	0.9032	0.8058	0.9128	0.754
132.34	0.5325	0.6548	0.6622	0.8452	0.9136	0.7839	0.7956	0.807	0.9095	0.8038	0.914	0.739
136.34	0.5314	0.6471	0.6662	0.8425	0.9082	0.7814	0.7999	0.8043	0.899	0.8071	0.9072	0.7457
140.34	0.5267	0.634	0.6597	0.8539	0.9145	0.7889	0.8014	0.8196	0.9012	0.8055	0.9102	0.7572
144.34	0.5273	0.6241	0.6632	0.8438	0.9168	0.7802	0.8022	0.8197	0.9077	0.8004	0.9085	0.7542
148.34	0.5307	0.6235	0.6637	0.8465	0.9112	0.7897	0.8147	0.82	0.9001	0.8007	0.898	0.7706
152.34	0.5328	0.6207	0.6608	0.8499	0.9159	0.792	0.8087	0.8148	0.89	0.7987	0.8879	0.7458
156.34	0.5346	0.6118	0.6585	0.8495	0.9147	0.7814	0.8129	0.8108	0.8982	0.7926	0.8973	0.7591
160.34	0.5386	0.6089	0.6624	0.8491	0.9162	0.7905	0.8147	0.8096	0.9042	0.7964	0.8934	0.7512
164.34	0.5417	0.607	0.6645	0.8506	0.9136	0.7829	0.8115	0.8241	0.8989	0.7847	0.9123	0.75
168.34	0.5396	0.6096	0.6662	0.8457	0.9134	0.7799	0.818	0.8179	0.8889	0.7905	0.8834	0.7488
172.34	0.5313	0.6025	0.6638	0.8466	0.913	0.7842	0.8133	0.8032	0.8937	0.8015	0.8965	0.7663
176.34	0.5321	0.6132	0.6622	0.8442	0.907	0.7891	0.8064	0.8105	0.8982	0.7913	0.9072	0.7468
180.34	0.5304	0.6162	0.6651	0.8488	0.9205	0.7869	0.8093	0.8282	0.9036	0.7872	0.8986	0.7342
184.34	0.5343	0.6124	0.6685	0.8468	0.915	0.7813	0.8036	0.8295	0.8854	0.7869	0.8869	0.7443
188.34	0.5291	0.6178	0.6646	0.8527	0.9074	0.7793	0.8045	0.8252	0.8975	0.7855	0.9052	0.7567
192.34	0.5276	0.6283	0.6644	0.8456	0.9084	0.7801	0.8023	0.8211	0.8992	0.787	0.9158	0.7508
196.34	0.5236	0.6394	0.6575	0.8477	0.9072	0.7771	0.7975	0.8042	0.8931	0.7808	0.8964	0.7346
200.34	0.5278	0.6517	0.6631	0.8528	0.9123	0.7713	0.7975	0.8211	0.8957	0.776	0.9023	0.737
204.34	0.5293	0.6484	0.6573	0.8477	0.9093	0.783	0.7932	0.812	0.8991	0.7866	0.9214	0.7404
208.34	0.5304	0.6523	0.6587	0.8488	0.9153	0.78	0.7962	0.8315	0.897	0.7852	0.902	0.7374
212.34	0.5334	0.6537	0.6567	0.8479	0.9151	0.7802	0.7961	0.813	0.886	0.7765	0.9073	0.7463
216.34	0.5337	0.6603	0.6603	0.8476	0.9083	0.7867	0.7947	0.8282	0.8889	0.8005	0.8999	0.7443
220.34	0.5331	0.6523	0.6576	0.8462	0.911	0.777	0.7895	0.8218	0.9041	0.8041	0.9027	0.7365
224.34	0.5325	0.6552	0.661	0.851	0.9103	0.7787	0.7999	0.8323	0.9009	0.7957	0.896	0.7514
228.34	0.5316	0.6616	0.6574	0.8445	0.905	0.7745	0.796	0.8354	0.8977	0.792	0.8878	0.7448
232.34	0.5342	0.6614	0.6602	0.8489	0.9156	0.7773	0.7982	0.825	0.9121	0.7989	0.9158	0.7336
236.34	0.5326	0.6525	0.66	0.8491	0.9115	0.7799	0.8006	0.8181	0.9002	0.8001	0.9007	0.7377
240.34	0.5334	0.6604	0.6634	0.8471	0.912	0.7764	0.8027	0.8379	0.8986	0.8052	0.8979	0.7339
244.34	0.5304	0.6489	0.6547	0.8411	0.919	0.7739	0.7933	0.8359	0.8931	0.793	0.9004	0.7333
248.34	0.5317	0.6527	0.6537	0.8469	0.9046	0.7787	0.796	0.8198	0.8974	0.792	0.9064	0.7283
252.34	0.5246	0.6552	0.6556	0.8461	0.9033	0.7795	0.7986	0.8268	0.8977	0.8267	0.8974	0.7324
256.34	0.5228	0.6344	0.6533	0.8511	0.9109	0.7933	0.8003	0.829	0.8986	0.8259	0.9055	0.7244
260.34	0.521	0.6237	0.6546	0.8477	0.9035	0.7927	0.7986	0.83	0.8986	0.8462	0.9134	0.7282
264.34	0.5213	0.6487	0.6562	0.8427	0.9083	0.7945	0.7968	0.8299	0.8998	0.8223	0.9149	0.7379
268.34	0.5183	0.6441	0.6588	0.8436	0.8975	0.7953	0.7987	0.832	0.8947	0.8191	0.8981	0.7183
272.34	0.5214	0.6533	0.6631	0.8371	0.9096	0.7998	0.7939	0.8529	0.8981	0.8311	0.8794	0.7395
276.34	0.5237	0.6452	0.6634	0.8439	0.9124	0.7931	0.7949	0.8354	0.8916	0.8492	0.893	0.7351
280.34	0.5207	0.6549	0.6627	0.8426	0.9114	0.7901	0.7887	0.8283	0.8998	0.8406	0.8999	0.7528
284.34	0.5187	0.6483	0.6614	0.8507	0.9097	0.7918	0.7986	0.8257	0.8921	0.8449	0.9047	0.7351
288.34	0.5275	0.6351	0.6607	0.8456	0.9117	0.7865	0.7955	0.8309	0.8838	0.8334	0.8827	0.7399
292.34	0.5317	0.6326	0.6634	0.847	0.9188	0.7875	0.7972	0.8368	0.8896	0.8373	0.8869	0.7387
296.34	0.5353	0.6351	0.6603	0.8503	0.9058	0.786	0.7957	0.8272	0.894	0.8473	0.8967	0.7458
300.34	0.5304	0.6326	0.6565	0.8487	0.9204	0.7843	0.7923	0.8226	0.8939	0.8176	0.8845	0.7457
304.34	0.5326	0.622	0.6597	0.8449	0.8978	0.7895	0.7973	0.828	0.8924	0.8372	0.8992	0.7682
308.34	0.5246	0.6179	0.6601	0.8385	0.9031	0.7795	0.7995	0.829	0.899	0.8226	0.892	0.7469
312.34	0.5249	0.6147	0.6489	0.8403	0.9071	0.7836	0.7964	0.8232	0.8954	0.8247	0.9068	0.7466
316.34	0.5303	0.6196	0.6512	0.8473	0.9218	0.7837	0.8009	0.8453	0.9019	0.8366	0.9042	0.7406
320.34	0.5231	0.6163	0.6533	0.843	0.9087	0.79	0.8066	0.8105	0.9026	0.8188	0.9044	0.7605
324.34	0.5218	0.6069	0.6483	0.8437	0.908	0.7782	0.8089	0.8195	0.9036	0.8167	0.9018	0.7337
328.34	0.5233	0.6095	0.6472	0.841	0.9048	0.7877	0.7999	0.8204	0.8918	0.8034	0.8967	0.7544
332.34	0.5218	0.6172	0.6505	0.8399	0.9197	0.7802	0.8033	0.8116	0.8885	0.8266	0.9095	0.7353
336.34	0.524	0.6295	0.6508	0.8435	0.9065	0.7774	0.7978	0.8355	0.9041	0.8142	0.905	0.7319
340.34	0.519	0.6451	0.658	0.8363	0.9119	0.7802	0.791	0.8283	0.8978	0.8085	0.9041	0.7468
344.34	0.5162	0.6454	0.6532	0.8391	0.9093	0.7823	0.7931	0.8046	0.8874	0.8067	0.8873	0.7225
348.34	0.523	0.6509	0.6562	0.8431	0.9095	0.7837	0.801	0.8228	0.8929	0.8064	0.8897	0.7445
352.34	0.5183	0.6627	0.6571	0.8413	0.9078	0.7862	0.8054	0.8311	0.9032	0.7938	0.883	0.7262
356.34	0.5129	0.6537	0.6568	0.8405	0.9143	0.7845	0.8072	0.8097	0.8912	0.785	0.8892	0.7286
360.34	0.519	0.6598	0.6635	0.8468	0.9141	0.786	0.8126	0.8046	0.8921	0.7999	0.8985	0.7208
364.34	0.5177	0.6575	0.6632	0.8427	0.914	0.7811	0.8082	0.8136	0.8951	0.7985	0.8758	0.7375
368.34	0.5167	0.6534	0.6643	0.8421	0.9061	0.7811	0.8092	0.8095	0.9007	0.7852	0.896	0.7316
372.34	0.5178	0.6616	0.6641	0.8397	0.9045	0.7776	0.8089	0.8183	0.8948	0.7895	0.8826	0.7385
376.34	0.5146	0.6629	0.664	0.8418	0.9077	0.7838	0.8084	0.8242	0.8994	0.796	0.9003	0.7313
380.34	0.5207	0.6487	0.6634	0.8435	0.9036	0.7804	0.8093	0.8259	0.8927	0.7991	0.8805	0.7376
384.34	0.518	0.6464	0.6636	0.8469	0.9071	0.7835	0.8053	0.8141	0.894	0.7758	0.8853	0.7373
388.34	0.5188	0.6321	0.6578	0.8377	0.9055	0.7738	0.7934	0.8148	0.8963	0.7687	0.8817	0.7354
392.34	0.5228	0.6225	0.659	0.8376	0.8986	0.7759	0.7996	0.8174	0.8854	0.7855	0.8811	0.7404
396.34	0.5223	0.621	0.665	0.8405	0.9132	0.7746	0.7926	0.818	0.8828	0.7882	0.8923	0.7389
400.34	0.5172	0.6146	0.6573	0.8381	0.9012	0.7788	0.7894	0.8107	0.8978	0.7717	0.907	0.7228
404.34	0.5225	0.625	0.6682	0.8416	0.9084	0.7815	0.7911	0.8219	0.8948	0.7876	0.8958	0.7298
408.34	0.521	0.6312	0.669	0.8441	0.9068	0.7795	0.7942	0.8045	0.8956	0.795	0.8966	0.7239
412.34	0.5262	0.6274	0.6738	0.8417	0.9141	0.7731	0.7932	0.819	0.8921	0.7794	0.9017	0.7226
416.34	0.5282	0.6293	0.6697	0.8381	0.9048	0.7736	0.7906	0.8229	0.8974	0.776	0.8861	0.7353
420.34	0.5348	0.6242	0.6727	0.8428	0.9141	0.774	0.7947	0.8178	0.8991	0.7807	0.8869	0.7281
424.34	0.5412	0.6237	0.6717	0.8363	0.9093	0.7739	0.8001	0.8202	0.8983	0.7769	0.8891	0.7257
428.34	0.5397	0.6204	0.6689	0.834	0.9047	0.7723	0.7965	0.8011	0.9014	0.7784	0.9011	0.7385
432.34	0.5406	0.6286	0.6725	0.8347	0.8921	0.7781	0.8001	0.8023	0.899	0.7855	0.9005	0.73
436.34	0.5368	0.6364	0.668	0.8412	0.9113	0.7714	0.8056	0.8142	0.8925	0.7902	0.8907	0.7297
440.34	0.5337	0.6452	0.6655	0.8402	0.911	0.7726	0.8139	0.8183	0.9005	0.7763	0.9152	0.7389
444.34	0.5308	0.6409	0.6702	0.8423	0.9051	0.776	0.8113	0.8	0.8934	0.7575	0.8995	0.7137
448.34	0.5302	0.65	0.6708	0.8386	0.9085	0.7809	0.817	0.8104	0.8997	0.7668	0.8986	0.7249
452.34	0.5327	0.6522	0.6713	0.8372	0.9054	0.7672	0.8154	0.7963	0.8864	0.7688	0.8892	0.7251
456.34	0.522	0.6424	0.6647	0.8378	0.9016	0.7672	0.8156	0.8063	0.8946	0.768	0.8794	0.7254
460.78	0.5195	0.6598	0.6663	0.837	0.9061	0.7693	0.8151	0.8023	0.8893	0.7761	0.8718	0.7244
464.78	0.5238	0.6526	0.6669	0.8392	0.9073	0.7719	0.8131	0.813	0.899	0.7685	0.8785	0.7137
468.78	0.5193	0.6412	0.6595	0.829	0.8976	0.7707	0.8032	0.8222	0.8829	0.7676	0.8656	0.7345
472.78	0.5198	0.6394	0.6606	0.8305	0.8999	0.7715	0.804	0.8095	0.8849	0.766	0.888	0.7199
476.59	GLP1 10nM
476.78	0.5202	0.6472	0.6594	0.8275	0.899	0.7672	0.7981	0.8142	0.8906	0.7693	0.8867	0.7246
480.78	0.5218	0.6406	0.6608	0.8341	0.904	0.7702	0.8026	0.8128	0.8845	0.7777	0.8744	0.7179
484.78	0.5215	0.6331	0.6583	0.832	0.8998	0.7759	0.7996	0.8034	0.8971	0.7806	0.8966	0.7119
488.78	0.5271	0.6303	0.6635	0.8343	0.9145	0.7664	0.8016	0.8045	0.9042	0.7742	0.8942	0.7167
492.78	0.5345	0.6332	0.666	0.8344	0.9054	0.7683	0.8036	0.791	0.8975	0.7893	0.8918	0.741
496.78	0.5552	0.6518	0.6721	0.8302	0.914	0.7711	0.803	0.796	0.8986	0.791	0.9035	0.7404
500.78	0.5845	0.7069	0.6924	0.8362	0.9139	0.7752	0.8117	0.8122	0.8924	0.8154	0.9162	0.7575
504.78	0.6418	0.7854	0.7185	0.8441	0.9318	0.788	0.8307	0.8212	0.9042	0.8108	0.9241	0.7725
508.78	0.7267	0.8483	0.7477	0.847	0.9246	0.8086	0.8581	0.8375	0.9095	0.8649	0.9417	0.8196
512.78	0.8076	0.8796	0.7745	0.8496	0.9366	0.822	0.8837	0.8468	0.908	0.8687	0.953	0.8204
516.78	0.8889	0.8978	0.8026	0.8666	0.9582	0.8379	0.9174	0.8598	0.9195	0.8717	0.9433	0.8296
520.78	0.9364	0.8883	0.8153	0.8649	0.9519	0.8493	0.9314	0.8669	0.9225	0.8524	0.9465	0.848
524.78	0.9776	0.8811	0.8266	0.8733	0.9591	0.8786	0.9466	0.8855	0.9298	0.8525	0.9469	0.8337
528.78	1.0035	0.8856	0.8255	0.8749	0.9598	0.8936	0.9659	0.8815	0.924	0.8398	0.9348	0.8296
532.78	1.0219	0.8901	0.8281	0.8733	0.9645	0.9027	0.9696	0.8946	0.9273	0.8608	0.8748	0.8423
536.78	1.0392	0.8861	0.8348	0.8795	0.9601	0.9207	0.9852	0.8906	0.9304	0.8363	0.8885	0.8154
540.78	1.0422	0.8987	0.8351	0.8868	0.965	0.9307	1.0002	0.8887	0.9304	0.8592	0.8914	0.8325
544.78	1.0541	0.8921	0.8344	0.8868	0.959	0.9321	1.0154	0.896	0.936	0.8479	0.905	0.8294
548.78	1.0805	0.8959	0.8353	0.8943	0.9645	0.929	1.0211	0.8804	0.939	0.8243	0.9005	0.8432
552.78	1.071	0.9008	0.8333	0.9013	0.9698	0.9356	1.0289	0.8737	0.9352	0.8508	0.9137	0.8421
556.78	1.0763	0.9014	0.8304	0.8973	0.961	0.9401	1.0373	0.8918	0.9343	0.8292	0.9168	0.8303
560.78	1.078	0.9011	0.8274	0.9004	0.9659	0.9394	1.0461	0.8842	0.923	0.8458	0.9164	0.8149
564.78	1.0978	0.8929	0.8241	0.9022	0.9622	0.9343	1.059	0.8823	0.937	0.8581	0.9105	0.8358
568.78	1.0911	0.9028	0.8239	0.8946	0.9598	0.9396	1.0601	0.9063	0.9357	0.8321	0.9184	0.8121
572.78	1.0927	0.89	0.8221	0.8962	0.968	0.9397	1.0687	0.8899	0.9388	0.8335	0.9205	0.8459
576.78	1.094	0.8868	0.8209	0.893	0.9718	0.9307	1.0696	0.8784	0.9406	0.8363	0.9282	0.8357
580.78	1.1031	0.8879	0.8289	0.9003	0.9655	0.9396	1.076	0.8843	0.9242	0.8552	0.9062	0.8374
584.78	1.1023	0.887	0.8271	0.8978	0.9663	0.9459	1.0814	0.898	0.9324	0.8387	0.9149	0.8411
588.78	1.1015	0.8927	0.8203	0.8955	0.9598	0.9278	1.0826	0.8742	0.9306	0.8487	0.9168	0.8342
592.78	1.1176	0.8825	0.8214	0.8954	0.9594	0.9363	1.0907	0.8715	0.9379	0.832	0.9098	0.8299
596.78	1.1332	0.8957	0.8199	0.8905	0.9595	0.9277	1.0859	0.8855	0.931	0.8485	0.9164	0.8271
600.78	1.1513	0.8825	0.8192	0.8976	0.9699	0.9395	1.0972	0.8752	0.9412	0.8296	0.9173	0.834
604.78	1.1679	0.8953	0.8164	0.8971	0.9709	0.9437	1.0975	0.8663	0.933	0.8345	0.9085	0.8377
608.78	1.1747	0.8853	0.8197	0.8924	0.966	0.9343	1.0979	0.8922	0.926	0.7826	0.9084	0.8517
612.78	1.1686	0.8904	0.8175	0.8951	0.963	0.9368	1.1038	0.87	0.9303	0.7963	0.9057	0.8419
616.78	1.1049	0.8858	0.8217	0.8964	0.9579	0.9302	1.098	0.8704	0.9301	0.7963	0.9165	0.8277
620.78	0.8421	0.8788	0.809	0.8948	0.9646	0.93	1.1102	0.8784	0.928	0.8188	0.8822	0.8007
624.78	0.7524	0.8784	0.8036	0.8934	0.964	0.939	1.1078	0.8875	0.9257	0.8009	0.8849	0.8112
628.78	0.7437	0.8834	0.8025	0.8913	0.9542	0.9326	1.0918	0.8654	0.9222	0.816	0.8776	0.8097
632.78	0.7617	0.8791	0.806	0.8909	0.9692	0.9355	1.0436	0.8818	0.92	0.8186	0.8975	0.8106
636.78	0.7792	0.8872	0.8074	0.8895	0.956	0.9324	1.0004	0.8947	0.9288	0.8191	0.896	0.8035
640.78	0.8025	0.8859	0.8062	0.8919	0.9664	0.9355	0.9771	0.879	0.9322	0.826	0.9078	0.8053
644.78	0.8114	0.8821	0.8041	0.8916	0.958	0.9315	0.9728	0.8779	0.9276	0.8236	0.9001	0.8074
648.78	0.8296	0.8753	0.8031	0.8957	0.9553	0.938	0.9839	0.8819	0.9333	0.8282	0.9051	0.811
652.78	0.9009	0.8781	0.8058	0.8915	0.9525	0.9299	0.9831	0.8899	0.9159	0.8263	0.8871	0.8201
656.78	0.8784	0.8769	0.7947	0.8904	0.9631	0.9305	0.9831	0.8733	0.9371	0.8139	0.9236	0.8129
660.78	0.8607	0.885	0.7991	0.8997	0.9615	0.9255	1.0007	0.8777	0.9313	0.8139	0.9195	0.8186
664.78	0.8549	0.8833	0.7891	0.8936	0.9574	0.9303	1.0065	0.8742	0.9299	0.8112	0.9162	0.817
668.78	0.8736	0.8891	0.7995	0.8944	0.9633	0.9334	1.0065	0.8789	0.9327	0.8259	0.9097	0.8224
672.78	0.8693	0.8887	0.7945	0.8857	0.9523	0.9357	1.0066	0.8547	0.9267	0.816	0.914	0.8201
676.78	0.8696	0.8837	0.8014	0.8955	0.9505	0.9329	1.0223	0.8852	0.9317	0.8055	0.9302	0.8116
680.78	0.8769	0.8852	0.7963	0.8909	0.9621	0.9354	1.0223	0.8702	0.9184	0.7921	0.9201	0.8213
684.78	0.8745	0.8777	0.7992	0.8937	0.9602	0.9323	1.0308	0.8637	0.9304	0.808	0.9146	0.8132
688.78	0.9183	0.8896	0.8005	0.8862	0.9471	0.9337	1.0258	0.8675	0.9258	0.8001	0.9126	0.8189
692.78	0.9514	0.88	0.8011	0.8887	0.9541	0.9251	1.0292	0.8596	0.9366	0.8088	0.9132	0.8403
696.78	0.9069	0.8796	0.7998	0.8905	0.95	0.9239	1.0294	0.874	0.9317	0.8223	0.9298	0.8237
700.78	0.8939	0.8818	0.7971	0.8853	0.9489	0.9274	1.0212	0.8634	0.9282	0.8239	0.923	0.8215
704.78	0.8799	0.8779	0.7957	0.8879	0.9629	0.9333	1.0305	0.8598	0.933	0.8133	0.9181	0.8345
708.78	0.8542	0.8846	0.802	0.8889	0.9535	0.9297	1.0388	0.8908	0.9233	0.8202	0.9178	0.7941
712.78	0.8434	0.8807	0.7951	0.8887	0.9589	0.9341	1.0381	0.8753	0.9294	0.8175	0.9154	0.8148
716.78	0.8392	0.8937	0.7992	0.8889	0.9651	0.929	1.0499	0.8926	0.9254	0.8061	0.9192	0.8184
720.78	0.8318	0.8829	0.7953	0.8872	0.9487	0.9253	1.0338	0.866	0.9327	0.8283	0.9031	0.81
724.78	0.8357	0.8883	0.7945	0.891	0.9486	0.9214	1.037	0.8714	0.9329	0.8281	0.9155	0.8121
728.78	0.8356	0.89	0.8	0.8943	0.9515	0.9272	1.0466	0.8652	0.9233	0.8151	0.9187	0.8022
732.78	0.8338	0.9043	0.8	0.8928	0.9524	0.9252	1.0418	0.8771	0.9308	0.8252	0.9196	0.8188
736.78	0.8282	0.8888	0.7975	0.8925	0.9586	0.9174	1.0363	0.8618	0.9219	0.8282	0.9212	0.8107
740.78	0.8349	0.8901	0.7994	0.8897	0.9564	0.9281	1.042	0.864	0.9222	0.8197	0.9024	0.8011
744.78	0.8342	0.8881	0.8043	0.89	0.9609	0.9244	1.0434	0.868	0.933	0.8224	0.918	0.8083
748.78	0.8195	0.8901	0.7976	0.8849	0.9537	0.9195	1.0395	0.8515	0.9318	0.8084	0.9252	0.8089
752.78	0.8238	0.8849	0.7979	0.8882	0.9526	0.9234	1.0501	0.8672	0.9257	0.8313	0.9093	0.8123
756.78	0.8199	0.8847	0.801	0.8932	0.9624	0.9267	1.0554	0.8665	0.9366	0.842	0.9128	0.8005
760.78	0.8174	0.8855	0.8071	0.8852	0.9479	0.9405	1.0433	0.8586	0.9299	0.8249	0.9104	0.8232
764.78	0.8227	0.8883	0.8077	0.8903	0.9556	0.9253	1.0574	0.8694	0.9216	0.8335	0.907	0.8025
768.78	0.8236	0.8843	0.8055	0.8844	0.952	0.9229	1.0505	0.8651	0.9314	0.8168	0.9298	0.8201
772.78	0.8288	0.8903	0.8037	0.8913	0.9579	0.9275	1.0594	0.8656	0.9233	0.831	0.923	0.8147
776.78	0.8323	0.8801	0.8009	0.8828	0.9561	0.9284	1.0517	0.8528	0.9277	0.8334	0.9168	0.8207
780.78	0.8223	0.8796	0.7985	0.8892	0.9566	0.921	1.0497	0.8727	0.9277	0.8228	0.916	0.8011
784.78	0.8208	0.895	0.8032	0.8926	0.9544	0.9279	1.0574	0.86	0.9359	0.8189	0.9158	0.8176
788.88	0.8171	0.8956	0.8037	0.8906	0.9544	0.9274	1.0572	0.8691	0.9296	0.8405	0.9295	0.8116
789.9	-
792.88	0.8136	0.9009	0.8053	0.8923	0.9589	0.9221	1.0556	0.8857	0.9304	0.8328	0.9292	0.821
796.88	0.8073	0.8803	0.7915	0.8898	0.953	0.9301	1.0553	0.8505	0.9275	0.836	0.9302	0.8066
800.88	0.8018	0.8818	0.7981	0.8846	0.9483	0.9225	1.0497	0.8675	0.922	0.8296	0.9051	0.8246
804.88	0.7996	0.8894	0.8013	0.8866	0.9497	0.929	1.0517	0.8615	0.9249	0.8309	0.9135	0.814
808.88	0.7904	0.8805	0.7988	0.8841	0.9382	0.9269	1.054	0.8562	0.9227	0.8454	0.9078	0.8133
812.88	0.8035	0.9002	0.8011	0.8849	0.9612	0.9234	1.0541	0.8542	0.9257	0.8484	0.9121	0.8234
816.88	0.8096	0.9006	0.7985	0.8845	0.9646	0.9223	1.0571	0.8391	0.9329	0.8522	0.9191	0.8067
820.88	0.8149	0.9049	0.7969	0.8879	0.9574	0.9309	1.0635	0.8694	0.9266	0.854	0.9193	0.7999
824.88	0.7995	0.9026	0.7974	0.8877	0.9539	0.9214	1.0528	0.8733	0.9211	0.8528	0.9073	0.8134
828.88	0.7919	0.8932	0.8005	0.8843	0.9589	0.9215	1.0568	0.8596	0.926	0.8543	0.9094	0.8009
832.88	0.7806	0.8983	0.7975	0.8872	0.9507	0.923	1.0576	0.851	0.9222	0.8406	0.9153	0.7869
836.88	0.7667	0.9016	0.7995	0.8887	0.9506	0.9143	1.0563	0.852	0.9373	0.8472	0.9188	0.8136
840.88	0.7543	0.8982	0.7984	0.8881	0.9335	0.9185	1.0614	0.8511	0.9254	0.8402	0.9227	0.8123
844.88	0.7343	0.9101	0.8023	0.8918	0.9594	0.9209	1.0656	0.8518	0.9201	0.8397	0.9077	0.798
848.88	0.7212	0.9006	0.7929	0.8822	0.9479	0.9251	1.0561	0.8641	0.9294	0.8576	0.9165	0.8003
852.88	0.7185	0.8949	0.7998	0.8932	0.9505	0.9169	1.0614	0.8548	0.9312	0.8565	0.9189	0.8154
856.88	0.7047	0.9115	0.7971	0.8847	0.9606	0.9148	1.0551	0.858	0.9313	0.8283	0.9208	0.7995
860.88	0.6947	0.8915	0.7951	0.885	0.9509	0.9155	1.0532	0.8495	0.9202	0.8581	0.9077	0.7988
864.88	0.6802	0.8985	0.7965	0.8875	0.9529	0.9163	1.0544	0.8575	0.9265	0.8618	0.9078	0.7908
868.88	0.6683	0.8869	0.7899	0.8847	0.9545	0.9137	1.0493	0.8387	0.9243	0.8357	0.9169	0.7871
872.88	0.6582	0.8897	0.7985	0.8815	0.9498	0.9157	1.0495	0.8456	0.9353	0.8322	0.9346	0.7992
876.88	0.6481	0.8802	0.7917	0.8949	0.9464	0.9213	1.0488	0.8441	0.9244	0.8374	0.918	0.8083
880.88	0.6458	0.9046	0.7988	0.8884	0.9556	0.9203	1.0522	0.8598	0.9189	0.85	0.9178	0.7817
884.88	0.6379	0.8884	0.7913	0.8837	0.9395	0.9131	1.0494	0.8474	0.9155	0.8612	0.912	0.7965
888.88	0.6293	0.8879	0.7916	0.8807	0.9504	0.9139	1.0395	0.8567	0.9243	0.8461	0.9109	0.7974
892.88	0.6199	0.8918	0.796	0.8853	0.948	0.9141	1.0393	0.8556	0.919	0.8487	0.9025	0.7724
896.88	0.6086	0.8828	0.7925	0.8904	0.9505	0.9138	1.0411	0.862	0.9155	0.8414	0.907	0.7885
900.88	0.6074	0.8932	0.7942	0.8876	0.9482	0.9116	1.0316	0.8656	0.9319	0.8452	0.915	0.7915
904.88	0.6023	0.8876	0.7935	0.8872	0.9595	0.9083	1.0272	0.8512	0.9185	0.8448	0.922	0.7909
908.88	0.598	0.8839	0.7983	0.8862	0.9528	0.9125	1.0306	0.84	0.9178	0.8443	0.9163	0.7913
912.88	0.5872	0.89	0.7888	0.8905	0.9501	0.9125	1.0243	0.8485	0.9242	0.8402	0.9013	0.7848
916.88	0.5917	0.888	0.7893	0.8842	0.9437	0.9091	1.0308	0.8658	0.9134	0.8441	0.9061	0.7711
920.88	0.5901	0.8895	0.7924	0.8841	0.9421	0.9083	1.0236	0.8431	0.9144	0.8347	0.8985	0.7788
924.88	0.5862	0.8898	0.7851	0.8834	0.9445	0.9078	1.0159	0.8533	0.9222	0.8415	0.9177	0.7741
928.88	0.589	0.8802	0.7915	0.883	0.9457	0.9007	1.0165	0.8372	0.9198	0.8505	0.9189	0.781
932.88	0.5929	0.8903	0.7964	0.8864	0.953	0.9027	1.0157	0.8445	0.9174	0.8441	0.9057	0.7729
936.88	0.5902	0.8847	0.7913	0.8848	0.9492	0.9016	1.015	0.8486	0.9183	0.8504	0.8987	0.7751
940.88	0.5811	0.8855	0.7868	0.879	0.9494	0.8942	0.9976	0.8559	0.918	0.8468	0.9067	0.7695
944.88	0.5826	0.8853	0.7923	0.8782	0.9513	0.9016	0.9884	0.8505	0.9204	0.8306	0.9054	0.7794
948.88	0.5835	0.8882	0.7909	0.8791	0.9456	0.8991	0.9891	0.8524	0.9145	0.8554	0.903	0.7855
952.88	0.5763	0.8741	0.791	0.8853	0.9536	0.8996	0.979	0.843	0.9233	0.8567	0.9177	0.7796
956.88	0.5746	0.8698	0.7865	0.8836	0.9516	0.8997	0.9685	0.8567	0.9159	0.8516	0.8992	0.7859
960.88	0.5754	0.8804	0.7901	0.8825	0.9443	0.8956	0.9608	0.8393	0.9116	0.855	0.8914	0.7794
964.88	0.5704	0.8655	0.785	0.8752	0.9487	0.8885	0.9566	0.8463	0.9118	0.8277	0.9	0.7733
968.88	0.5717	0.8622	0.7831	0.8711	0.9372	0.8865	0.9675	0.8542	0.9084	0.8383	0.8995	0.7779
972.88	0.5643	0.8617	0.7835	0.8737	0.9429	0.885	0.9614	0.8403	0.923	0.839	0.91	0.7692
976.88	0.5634	0.8664	0.7838	0.8722	0.9453	0.8876	0.9572	0.8409	0.9064	0.8439	0.9082	0.7888
980.88	0.5526	0.8559	0.7801	0.865	0.9389	0.8829	0.9503	0.831	0.9078	0.836	0.8817	0.7687
984.88	0.5501	0.8641	0.7821	0.8685	0.9429	0.88	0.951	0.8295	0.9076	0.8467	0.8907	0.7884
988.88	0.5527	0.8615	0.7871	0.8727	0.9489	0.881	0.9589	0.8335	0.9093	0.8416	0.8816	0.7725
992.88	0.5504	0.8757	0.7801	0.8727	0.9462	0.889	0.9573	0.8531	0.9056	0.8355	0.8826	0.766
996.88	0.5504	0.8603	0.7761	0.8708	0.9428	0.8791	0.9595	0.8401	0.9104	0.8402	0.8828	0.769
1000.88	0.5491	0.8582	0.7786	0.8669	0.9362	0.8738	0.9566	0.8427	0.9024	0.8514	0.8882	0.7667
1004.88	0.5509	0.8535	0.7765	0.8696	0.9446	0.8739	0.9523	0.8252	0.9134	0.8546	0.8929	0.7876
1008.88	0.5477	0.8483	0.7816	0.8716	0.9453	0.8757	0.9621	0.8282	0.9162	0.8621	0.9078	0.7635
1012.88	0.5443	0.8589	0.781	0.8745	0.9469	0.8751	0.9598	0.8232	0.9132	0.8514	0.9018	0.7565
1016.88	0.5454	0.8503	0.7865	0.8716	0.9393	0.8698	0.9588	0.8166	0.9131	0.8492	0.8936	0.7608
1020.88	0.544	0.8456	0.7835	0.8723	0.9372	0.8741	0.9538	0.8141	0.9128	0.835	0.8893	0.7673
1024.88	0.547	0.8532	0.7859	0.8706	0.9405	0.8741	0.9517	0.8255	0.9224	0.8482	0.899	0.7757
1028.88	0.5474	0.8426	0.7793	0.8697	0.9411	0.8656	0.9416	0.8327	0.9112	0.8433	0.897	0.7717
1032.88	0.5447	0.8533	0.7805	0.8735	0.9477	0.8617	0.9368	0.8375	0.9167	0.8538	0.9008	0.7678
1036.88	0.5437	0.8424	0.7792	0.868	0.9367	0.8635	0.9338	0.8378	0.9132	0.8462	0.8862	0.7641
1040.88	0.5435	0.8472	0.7825	0.8687	0.941	0.8667	0.9257	0.8199	0.9124	0.8365	0.8971	0.7669
1044.88	0.5386	0.8401	0.7743	0.8635	0.9368	0.8579	0.9278	0.8145	0.9053	0.8319	0.8998	0.7503
1048.88	0.5443	0.849	0.7827	0.8667	0.9419	0.8677	0.9228	0.829	0.9221	0.8375	0.9059	0.7754
1052.88	0.5463	0.8467	0.7833	0.8695	0.9404	0.8565	0.9174	0.8134	0.8981	0.8268	0.8898	0.7685
1056.88	0.5447	0.8666	0.78	0.8663	0.9384	0.8553	0.9083	0.8276	0.9028	0.8423	0.8808	0.7574
1060.88	0.5455	0.8557	0.7811	0.8665	0.9414	0.8659	0.9161	0.8329	0.9171	0.8245	0.8964	0.7654
1064.88	0.5478	0.855	0.7838	0.8652	0.9421	0.8627	0.9183	0.8147	0.9158	0.8305	0.9034	0.7696
1068.88	0.5442	0.8544	0.7817	0.8633	0.9404	0.8551	0.9121	0.8384	0.9011	0.8365	0.8879	0.7648
1072.88	0.5454	0.8583	0.7797	0.8661	0.9444	0.854	0.9088	0.8192	0.9065	0.8254	0.893	0.7491
1076.88	0.55	0.8537	0.7775	0.8639	0.9342	0.8519	0.9065	0.8264	0.9031	0.8342	0.8944	0.7677
1080.88	0.5459	0.8452	0.7854	0.8664	0.9391	0.8549	0.9001	0.818	0.8991	0.8286	0.8962	0.7716
1084.88	0.5494	0.8514	0.779	0.8654	0.9415	0.8472	0.9022	0.8158	0.9123	0.833	0.8903	0.7688
1088.88	0.5464	0.8363	0.7759	0.8685	0.9369	0.8452	0.8922	0.8079	0.9044	0.811	0.9018	0.7719
1092.88	0.5426	0.8412	0.7747	0.8669	0.9426	0.8521	0.8819	0.8128	0.9089	0.822	0.8979	0.7703

## Sheet: ctrl-2
File: DDELog(Excel:ctrl-2 1 1)::
Date: Tue Mar 7 2023 16:27:49.99
Region 1: [Location: (207, 46), Size: (44, 42), Area: 1418]
Region 2: [Location: (283, 16), Size: (29, 32), Area: 716]
Region 3: [Location: (261, 113), Size: (25, 23), Area: 443]
Region 4: [Location: (143, 120), Size: (26, 22), Area: 440]
Region 5: [Location: (71, 201), Size: (21, 26), Area: 418]
Region 6: [Location: (1, 160), Size: (36, 48), Area: 1330]
Region 7: [Location: (338, 165), Size: (37, 49), Area: 1389]
Region 8: [Location: (274, 273), Size: (29, 30), Area: 678]
Region 9: [Location: (150, 305), Size: (37, 31), Area: 879]
Region 10: [Location: (227, 391), Size: (30, 32), Area: 748]
Region 11: [Location: (121, 421), Size: (33, 23), Area: 583]
Region 12: [Location: (51, 406), Size: (40, 46), Area: 1434]
Region 13: [Location: (410, 283), Size: (26, 75), Area: 1277]
Region 14: [Location: (305, 366), Size: (99, 47), Area: 2830]
Region 15: [Location: (150, 474), Size: (66, 37), Area: 1448]
Time (sec)	R1 R1	R2 R1	R3 R1	R4 R1	R5 R1	R6 R1	R7 R1	R8 R1	R9 R1	R10 R1	R11 R1	R12 R1	R13 R1	R14 R1	R15 R1
4.36	0.6922	0.8183	0.6901	0.8187	0.7777	0.8977	0.7449	0.8431	0.5556	0.7625	0.6583	0.5727	0.9067	0.7996	0.7624
8.36	0.6892	0.8028	0.6859	0.823	0.7777	0.9034	0.7382	0.8458	0.551	0.7673	0.6476	0.5689	0.8979	0.8014	0.7581
12.36	0.6937	0.8062	0.6846	0.8222	0.7909	0.9035	0.7373	0.8437	0.5533	0.7666	0.6524	0.5728	0.8981	0.7954	0.7636
16.36	0.6883	0.7958	0.6833	0.8209	0.7932	0.9006	0.7296	0.8445	0.5575	0.7688	0.659	0.5772	0.8898	0.7922	0.7527
20.36	0.6727	0.7895	0.6767	0.8152	0.7854	0.8877	0.7196	0.8313	0.5391	0.7714	0.6482	0.5761	0.8833	0.7771	0.7454
24.36	0.6906	0.7803	0.6839	0.8265	0.7983	0.9181	0.7271	0.841	0.5514	0.7676	0.6541	0.5981	0.8862	0.7805	0.7621
28.36	0.6894	0.7829	0.6791	0.8211	0.7992	0.9079	0.7223	0.8351	0.5446	0.7673	0.6537	0.6014	0.8815	0.7687	0.7587
32.36	0.691	0.7792	0.6794	0.8149	0.7964	0.912	0.7186	0.8338	0.537	0.7635	0.6596	0.6027	0.8847	0.7614	0.7612
36.36	0.6971	0.7915	0.6853	0.8055	0.7919	0.9199	0.7281	0.8398	0.5398	0.769	0.661	0.6017	0.8855	0.7535	0.7597
40.36	0.6976	0.7986	0.6911	0.8184	0.7951	0.9328	0.7379	0.8356	0.541	0.7641	0.6528	0.5979	0.883	0.7546	0.7616
44.36	0.7111	0.8105	0.7066	0.8163	0.7904	0.9317	0.7502	0.8387	0.5384	0.7626	0.6615	0.5956	0.8816	0.7608	0.7595
48.36	0.7126	0.8137	0.6959	0.8124	0.8015	0.9232	0.7545	0.843	0.5386	0.764	0.6585	0.5904	0.8914	0.7628	0.7588
52.36	0.7193	0.8102	0.6901	0.8196	0.7958	0.9223	0.762	0.8423	0.5359	0.7601	0.6576	0.5797	0.8834	0.7611	0.7516
56.36	0.7202	0.8165	0.6976	0.8196	0.7981	0.9313	0.7685	0.8372	0.5336	0.7596	0.6506	0.5752	0.8912	0.7692	0.7613
60.36	0.7146	0.811	0.6989	0.8156	0.8024	0.9313	0.7714	0.8294	0.5355	0.7426	0.6584	0.5736	0.8784	0.7619	0.7587
64.36	0.7129	0.8083	0.6952	0.8221	0.7992	0.9327	0.7763	0.832	0.5377	0.7527	0.6678	0.5722	0.8824	0.7661	0.7627
68.36	0.7053	0.7979	0.6883	0.8101	0.796	0.9347	0.7582	0.8294	0.54	0.7475	0.6599	0.5701	0.8847	0.7669	0.7631
72.36	0.7045	0.7954	0.6892	0.8143	0.7951	0.9387	0.757	0.8377	0.5447	0.7516	0.6647	0.5638	0.8751	0.7699	0.7666
76.36	0.6928	0.7848	0.6818	0.8146	0.7859	0.9403	0.7518	0.8365	0.5384	0.753	0.6586	0.5607	0.8783	0.7672	0.765
80.36	0.7042	0.7838	0.6804	0.8106	0.7946	0.9486	0.7432	0.8385	0.5408	0.7626	0.6759	0.5657	0.8864	0.7748	0.7686
84.36	0.6967	0.7827	0.6752	0.8123	0.7947	0.9446	0.7384	0.839	0.5429	0.7627	0.6751	0.5597	0.8721	0.7698	0.7655
88.36	0.6947	0.7825	0.6897	0.8185	0.8015	0.949	0.7323	0.8355	0.543	0.7598	0.6696	0.5618	0.8823	0.7681	0.7742
92.36	0.6953	0.7812	0.6945	0.8119	0.8082	0.9436	0.7253	0.8349	0.5457	0.7618	0.6741	0.5594	0.8782	0.7582	0.7702
96.36	0.6884	0.7609	0.6858	0.8098	0.7826	0.9354	0.7175	0.8341	0.5375	0.759	0.6611	0.5631	0.8673	0.7468	0.763
100.36	0.7008	0.7834	0.6985	0.8272	0.7989	0.9572	0.7232	0.8382	0.5429	0.7648	0.6658	0.5804	0.8775	0.7549	0.7716
104.36	0.6992	0.7755	0.6855	0.8171	0.7926	0.9508	0.7169	0.8262	0.5403	0.7819	0.6658	0.5825	0.8752	0.7551	0.7631
108.36	0.7093	0.7865	0.6939	0.8268	0.7912	0.9584	0.7241	0.8285	0.5372	0.7776	0.6682	0.5843	0.8805	0.7592	0.768
112.36	0.7118	0.8032	0.6971	0.8236	0.7913	0.9586	0.7407	0.8284	0.5411	0.7809	0.6664	0.5862	0.8753	0.7574	0.7652
116.36	0.7228	0.8186	0.7103	0.8238	0.7963	0.9673	0.7501	0.8308	0.539	0.7787	0.6629	0.5815	0.8733	0.7589	0.7664
120.36	0.7208	0.8287	0.7103	0.8162	0.794	0.9526	0.7502	0.8262	0.5366	0.7725	0.6589	0.5764	0.8789	0.761	0.7631
124.36	0.7231	0.8324	0.7096	0.8246	0.7972	0.9569	0.7565	0.8282	0.5367	0.7661	0.6601	0.571	0.8796	0.7652	0.7627
128.36	0.724	0.8382	0.7118	0.8171	0.8013	0.9644	0.7695	0.8255	0.5371	0.7714	0.6637	0.5739	0.8816	0.7705	0.7608
132.36	0.7256	0.8475	0.7108	0.8223	0.8027	0.9661	0.7545	0.8362	0.5342	0.7734	0.6614	0.5747	0.8838	0.7791	0.7603
136.36	0.7246	0.8376	0.7104	0.8327	0.8055	0.9611	0.7435	0.8431	0.535	0.7671	0.6545	0.5741	0.8808	0.7859	0.7516
140.36	0.7264	0.8352	0.7082	0.8259	0.801	0.9712	0.7414	0.8369	0.5401	0.7709	0.6641	0.5779	0.8837	0.7904	0.7556
144.36	0.7105	0.8114	0.6965	0.8257	0.8058	0.9786	0.7369	0.8335	0.5405	0.7721	0.6632	0.5789	0.8764	0.7883	0.7556
148.36	0.7055	0.8045	0.6966	0.8276	0.8062	0.9772	0.7357	0.8254	0.5383	0.7653	0.6634	0.5854	0.8777	0.7802	0.7528
152.36	0.7058	0.81	0.6866	0.8241	0.7932	0.9752	0.7364	0.8295	0.5427	0.7772	0.6629	0.5897	0.8771	0.7762	0.7552
156.36	0.7061	0.7941	0.6893	0.8226	0.7984	0.9752	0.7341	0.8316	0.5388	0.771	0.6683	0.5965	0.8757	0.7639	0.7564
160.36	0.7122	0.7931	0.6886	0.8251	0.7869	0.9692	0.7238	0.8286	0.5382	0.769	0.6712	0.5904	0.869	0.7655	0.7517
164.36	0.7308	0.809	0.7065	0.8369	0.8091	0.992	0.7324	0.8253	0.5528	0.7958	0.6794	0.6043	0.8826	0.7874	0.7627
168.36	0.7314	0.7698	0.6917	0.8362	0.7965	0.984	0.7219	0.8302	0.5469	0.7751	0.6678	0.592	0.8832	0.7844	0.7528
172.36	0.7407	0.7624	0.6853	0.8311	0.8009	0.9772	0.7168	0.829	0.547	0.7797	0.6739	0.5897	0.8851	0.7922	0.7523
176.36	0.7422	0.7667	0.6903	0.8374	0.8032	0.9798	0.7199	0.8365	0.5465	0.778	0.6619	0.5872	0.8855	0.7926	0.7491
180.36	0.7444	0.7695	0.693	0.8312	0.8024	0.9804	0.7156	0.832	0.5466	0.7859	0.6649	0.5909	0.8827	0.7938	0.751
184.36	0.7501	0.7866	0.6954	0.8149	0.8016	0.9864	0.7333	0.8362	0.5522	0.7941	0.6622	0.5904	0.8885	0.7933	0.755
188.36	0.7354	0.7903	0.7023	0.8304	0.8096	0.9874	0.7257	0.8327	0.5543	0.7856	0.6541	0.5885	0.8804	0.7851	0.7539
192.36	0.7399	0.7894	0.7091	0.8282	0.8158	0.9912	0.7244	0.8273	0.551	0.7739	0.6507	0.5873	0.8793	0.7775	0.7511
196.36	0.7418	0.79	0.7059	0.8316	0.8204	0.994	0.7233	0.8279	0.5444	0.7836	0.6483	0.5851	0.8736	0.771	0.7526
200.36	0.7451	0.7869	0.7055	0.8288	0.826	1.0094	0.7276	0.8306	0.5442	0.7916	0.648	0.59	0.8809	0.772	0.7489
204.36	0.7351	0.7904	0.7069	0.8212	0.8246	1.0046	0.7212	0.8295	0.5398	0.7935	0.6524	0.5918	0.8753	0.7709	0.7528
208.36	0.7342	0.7864	0.7162	0.8296	0.8392	1.0169	0.7229	0.8418	0.5416	0.809	0.655	0.6054	0.8791	0.7779	0.7604
212.36	0.7284	0.7943	0.707	0.8227	0.8405	1.0042	0.7196	0.8318	0.5385	0.805	0.6492	0.6002	0.8703	0.7729	0.7575
216.36	0.7281	0.7786	0.7075	0.8262	0.8344	1.0125	0.7143	0.8233	0.5376	0.8143	0.657	0.6076	0.8763	0.7693	0.7582
220.36	0.7228	0.7627	0.6961	0.8323	0.8332	1.0093	0.7051	0.8275	0.5329	0.8208	0.6543	0.6037	0.8651	0.7714	0.7549
224.36	0.7285	0.7572	0.6939	0.8242	0.8265	1.0088	0.7105	0.8269	0.5391	0.815	0.6488	0.6086	0.8686	0.7718	0.7616
228.36	0.7265	0.7418	0.6949	0.8357	0.8158	1.0013	0.7052	0.8124	0.5391	0.8045	0.6469	0.6001	0.8606	0.756	0.7547
232.36	0.7337	0.7444	0.689	0.8238	0.8356	1.0177	0.7065	0.8354	0.5443	0.8109	0.6533	0.6052	0.8746	0.7593	0.7586
236.36	0.7313	0.7393	0.6951	0.8302	0.8511	1.0173	0.7109	0.8297	0.5466	0.8021	0.6666	0.6036	0.8753	0.7631	0.7626
240.36	0.7304	0.754	0.6926	0.8367	0.8471	1.0168	0.7059	0.8319	0.5449	0.8082	0.6652	0.608	0.871	0.7674	0.7632
244.36	0.7227	0.7745	0.6789	0.8327	0.8496	1.0223	0.7089	0.8244	0.5449	0.801	0.6608	0.604	0.8692	0.7589	0.7535
248.36	0.7268	0.7628	0.6781	0.8299	0.8473	1.0127	0.7095	0.834	0.5473	0.795	0.6576	0.6022	0.8696	0.7581	0.7545
252.36	0.7391	0.7402	0.6747	0.8217	0.844	1.0221	0.7037	0.82	0.5519	0.8018	0.653	0.6003	0.8646	0.7583	0.7577
256.36	0.7374	0.7146	0.6849	0.8336	0.847	1.0273	0.7045	0.8313	0.5539	0.802	0.6602	0.6031	0.866	0.754	0.7572
260.36	0.7174	0.6969	0.6633	0.834	0.8276	1.0011	0.6881	0.8163	0.5383	0.7836	0.6426	0.5872	0.8572	0.737	0.7385
264.36	0.731	0.696	0.6783	0.8294	0.8456	1.0226	0.6975	0.839	0.5519	0.7938	0.6548	0.6012	0.8692	0.7497	0.7537
268.36	0.7292	0.7054	0.6622	0.8391	0.8486	1.0267	0.693	0.8257	0.5472	0.7938	0.6436	0.5939	0.8572	0.7446	0.746
272.36	0.72	0.7072	0.667	0.8325	0.8359	1.0207	0.6998	0.8173	0.5427	0.7915	0.6406	0.5856	0.8582	0.7362	0.7485
276.36	0.7197	0.7111	0.6723	0.831	0.8499	1.0397	0.6999	0.8327	0.5487	0.8004	0.6431	0.5914	0.8674	0.7381	0.7483
280.36	0.7183	0.7137	0.6692	0.822	0.8496	1.0419	0.6956	0.8243	0.5518	0.8035	0.6411	0.5861	0.8631	0.7315	0.7446
284.36	0.7318	0.7114	0.6753	0.828	0.8522	1.048	0.6996	0.8313	0.5527	0.8054	0.6465	0.5854	0.8722	0.7379	0.7572
288.36	0.729	0.7218	0.6818	0.8357	0.8559	1.0499	0.6991	0.8323	0.5575	0.8015	0.6449	0.582	0.8697	0.7424	0.7582
292.36	0.7265	0.7217	0.6754	0.8385	0.8505	1.0454	0.6988	0.8248	0.551	0.8013	0.6401	0.5809	0.8673	0.7476	0.7555
296.36	0.7288	0.7228	0.6656	0.823	0.8603	1.0505	0.6974	0.8285	0.5458	0.7944	0.6439	0.5816	0.8614	0.7444	0.7514
300.36	0.7347	0.7155	0.678	0.8263	0.857	1.0516	0.7092	0.8256	0.5466	0.7857	0.6404	0.5762	0.8677	0.7502	0.7483
304.31	GLP1 10nM
304.36	0.7301	0.7265	0.6847	0.8413	0.855	1.0569	0.7112	0.8153	0.546	0.7803	0.6364	0.5748	0.8696	0.7599	0.7508
308.36	0.7281	0.7277	0.6765	0.833	0.8524	1.0571	0.7138	0.8239	0.5418	0.7843	0.622	0.5808	0.8688	0.7625	0.7483
312.36	0.7396	0.7429	0.6833	0.8446	0.8711	1.0589	0.7163	0.8227	0.5491	0.7906	0.6194	0.5971	0.8744	0.7664	0.7496
316.36	0.7396	0.7502	0.6939	0.8386	0.8729	1.0734	0.7132	0.8259	0.5485	0.786	0.6332	0.607	0.8664	0.7709	0.7536
320.36	0.7277	0.7478	0.683	0.8471	0.8741	1.07	0.7151	0.8192	0.5471	0.7808	0.6366	0.6105	0.8665	0.7665	0.7521
324.36	0.7323	0.7482	0.6827	0.8471	0.8839	1.0761	0.7207	0.8236	0.548	0.7898	0.6393	0.6131	0.8677	0.7679	0.752
328.36	0.7358	0.7378	0.676	0.8388	0.8895	1.0759	0.7149	0.8189	0.5476	0.7907	0.6489	0.6146	0.8644	0.7612	0.7541
332.36	0.7414	0.7469	0.6788	0.8361	0.8791	1.0781	0.7175	0.8211	0.5525	0.7892	0.6525	0.6152	0.8683	0.7607	0.7524
336.36	0.7698	0.7919	0.6953	0.8609	0.8774	1.1003	0.727	0.8293	0.553	0.7942	0.6586	0.6226	0.8768	0.7734	0.7595
340.36	0.8267	0.8766	0.702	0.8815	0.8745	1.122	0.7378	0.8372	0.5476	0.7988	0.6609	0.6505	0.8843	0.8128	0.7683
344.36	0.8931	0.9413	0.736	0.9026	0.9028	1.1552	0.763	0.8454	0.5557	0.8146	0.6806	0.7153	0.8997	0.8492	0.7882
348.36	0.9472	1.0014	0.7559	0.9268	0.9472	1.1903	0.7984	0.8575	0.5549	0.8269	0.7119	0.8033	0.9035	0.8961	0.8035
352.36	0.977	1.0334	0.7927	0.9383	1.0017	1.2103	0.8168	0.8574	0.5538	0.8373	0.7564	0.8823	0.9146	0.9289	0.8349
356.36	0.9722	1.068	0.8082	0.9288	1.0521	1.2194	0.8398	0.8607	0.5493	0.8696	0.8113	0.9224	0.9094	0.9362	0.8716
360.36	0.9532	1.0651	0.8258	0.9185	1.0778	1.2137	0.8373	0.8695	0.5471	0.8961	0.8329	0.9405	0.9195	0.9268	0.8908
364.36	0.9666	1.1042	0.8475	0.9335	1.1099	1.2422	0.8509	0.8721	0.5561	0.9271	0.8576	0.9637	0.922	0.9153	0.9246
368.36	0.9581	1.0932	0.8493	0.9369	1.1132	1.2424	0.8433	0.8927	0.5574	0.9441	0.8563	0.9674	0.926	0.8572	0.9282
372.36	0.9554	1.102	0.8506	0.9304	1.1205	1.2469	0.8422	0.8817	0.5595	0.9586	0.8564	0.9723	0.9122	0.7767	0.9373
376.36	0.9513	1.114	0.8637	0.9291	1.1336	1.2547	0.8435	0.8899	0.5624	0.9545	0.8426	0.9738	0.9162	0.733	0.9335
380.36	0.9455	1.1174	0.8549	0.9457	1.1562	1.2553	0.8385	0.8965	0.5684	0.9811	0.8466	0.9768	0.9048	0.7292	0.9343
384.36	0.9573	1.1282	0.858	0.934	1.184	1.2626	0.84	0.889	0.5754	0.9896	0.8585	0.9859	0.9122	0.7344	0.9349
388.36	0.9448	1.1242	0.8677	0.9354	1.1934	1.2682	0.8502	0.8931	0.5724	1.0085	0.852	0.9847	0.9045	0.7408	0.9336
392.36	0.952	1.1181	0.8595	0.9434	1.2099	1.2715	0.8381	0.8886	0.5882	1.0141	0.8547	0.99	0.9215	0.7573	0.9323
396.36	0.9586	1.1306	0.8565	0.9337	1.2232	1.2721	0.8348	0.8973	0.5843	1.0182	0.8675	0.9862	0.9135	0.7739	0.9296
400.36	0.9498	1.1228	0.8604	0.9414	1.214	1.277	0.8369	0.903	0.581	1.0124	0.8559	0.9788	0.9081	0.7827	0.9321
404.36	0.9488	1.1174	0.8681	0.9453	1.2413	1.2813	0.8402	0.9024	0.5785	1.0269	0.8628	0.979	0.9009	0.8048	0.9328
408.36	0.9516	1.1323	0.8647	0.9503	1.2578	1.292	0.8402	0.9056	0.5882	1.0357	0.8615	0.9793	0.9113	0.8193	0.9399
412.36	0.9519	1.128	0.8601	0.946	1.2551	1.2867	0.8471	0.9174	0.5979	1.0277	0.869	0.9792	0.9122	0.8289	0.9336
416.36	0.9507	1.1219	0.8676	0.9344	1.2638	1.2897	0.8448	0.9031	0.5969	1.0396	0.8705	0.9742	0.906	0.8367	0.9348
420.36	0.9438	1.1175	0.8739	0.9428	1.2581	1.2982	0.8482	0.9034	0.6092	1.0398	0.8818	0.9713	0.9114	0.8449	0.925
424.36	0.9454	1.112	0.8652	0.9403	1.2604	1.2992	0.8491	0.9127	0.6218	1.0371	0.8859	0.9743	0.9048	0.849	0.9301
428.36	0.9441	1.1209	0.8687	0.935	1.2743	1.302	0.843	0.9142	0.6196	1.0486	0.8898	0.9668	0.9114	0.857	0.928
432.36	0.9426	1.1198	0.8647	0.9482	1.2741	1.3127	0.8556	0.9135	0.6306	1.0538	0.894	0.9685	0.9137	0.8577	0.9366
436.36	0.9409	1.1208	0.8448	0.9319	1.2728	1.3019	0.8379	0.9147	0.6272	1.0381	0.8925	0.9567	0.9104	0.8498	0.9293
440.36	0.9429	1.1007	0.8543	0.9355	1.2663	1.3033	0.8455	0.916	0.6366	1.0489	0.8962	0.9533	0.9013	0.852	0.9244
444.36	0.9487	1.1066	0.8506	0.9306	1.2872	1.3018	0.8388	0.9145	0.6473	1.0452	0.8884	0.9489	0.9117	0.8483	0.9308
448.36	0.9277	1.0982	0.8551	0.9424	1.2709	1.3002	0.8454	0.9171	0.6382	1.0414	0.8853	0.9414	0.901	0.8443	0.9261
452.36	0.9299	1.0919	0.8626	0.9455	1.267	1.3027	0.842	0.9198	0.6354	1.0388	0.8809	0.9404	0.8997	0.8315	0.9267
456.36	0.9322	1.082	0.861	0.9453	1.2591	1.2984	0.8515	0.9239	0.6458	1.0388	0.8808	0.932	0.8994	0.8108	0.925
460.36	0.9415	1.0821	0.8578	0.9392	1.2571	1.3134	0.851	0.9199	0.6571	1.0424	0.8834	0.9345	0.9056	0.8174	0.9245
464.36	0.9424	1.0861	0.8448	0.9397	1.2448	1.3018	0.8453	0.9251	0.6644	1.0487	0.8842	0.9343	0.8975	0.815	0.9232
468.36	0.9494	1.0914	0.848	0.9432	1.2408	1.3049	0.8465	0.9208	0.6794	1.0419	0.8804	0.9363	0.9063	0.8275	0.9228
472.36	0.9414	1.0766	0.8542	0.93	1.23	1.3017	0.8417	0.9166	0.682	1.0355	0.8716	0.9253	0.9027	0.8234	0.9139
476.36	0.9493	1.0771	0.8483	0.9455	1.2395	1.3097	0.841	0.9316	0.6826	1.0278	0.8746	0.9224	0.9024	0.8333	0.9178
480.36	0.9449	1.0645	0.8474	0.9481	1.2312	1.2989	0.8371	0.9348	0.6742	1.0294	0.8657	0.9141	0.9054	0.8368	0.9143
484.36	0.9428	1.0692	0.8499	0.9484	1.2273	1.3062	0.8348	0.9276	0.6739	1.0242	0.8688	0.9111	0.899	0.8346	0.9163
488.36	0.9528	1.0635	0.8437	0.9368	1.2307	1.3043	0.841	0.9198	0.682	1.025	0.8676	0.9072	0.9029	0.8355	0.9078
492.36	0.9452	1.0636	0.8322	0.9328	1.2274	1.2868	0.8366	0.9306	0.6855	1.0212	0.868	0.9014	0.9006	0.8296	0.9114
496.36	0.9481	1.0477	0.8389	0.9325	1.2276	1.2746	0.8373	0.9352	0.6896	1.0241	0.8633	0.8967	0.9001	0.8296	0.9115
500.36	0.9393	1.0463	0.8371	0.9386	1.2218	1.2744	0.8493	0.927	0.6892	1.0142	0.8642	0.8957	0.8983	0.8167	0.907
504.36	0.936	1.0554	0.834	0.9338	1.2112	1.2671	0.845	0.9246	0.6885	1.0119	0.8514	0.8832	0.8955	0.7107	0.8956
508.36	0.9433	1.0731	0.8434	0.9419	1.2391	1.2822	0.8547	0.9367	0.689	1.0214	0.8612	0.8991	0.8985	0.6872	0.9117
512.36	0.9407	1.0644	0.8434	0.9413	1.2347	1.286	0.8513	0.9228	0.6877	1.0144	0.8625	0.8943	0.897	0.6874	0.9119
516.36	0.9338	1.0579	0.8423	0.9541	1.2375	1.286	0.8431	0.9235	0.6907	1.0117	0.8645	0.892	0.9039	0.6926	0.9044
520.36	0.9331	1.0554	0.8466	0.9297	1.2294	1.2784	0.8501	0.9186	0.687	1.0137	0.863	0.8869	0.8974	0.7033	0.9055
524.36	0.9383	1.0516	0.8406	0.9479	1.2445	1.2825	0.8492	0.9361	0.6893	1.0098	0.8644	0.8871	0.8993	0.7228	0.9051
528.36	0.9449	1.0656	0.8426	0.9305	1.2423	1.2882	0.8538	0.9252	0.6963	1.0202	0.8592	0.8836	0.8962	0.7412	0.9069
532.36	0.9418	1.0613	0.8429	0.9443	1.233	1.281	0.8435	0.9307	0.7	1.0184	0.8552	0.8858	0.9001	0.754	0.9022
536.36	0.9463	1.055	0.8431	0.9351	1.2337	1.2839	0.8437	0.9294	0.7033	1.0131	0.8571	0.8806	0.9001	0.7681	0.8994
540.36	0.9404	1.0456	0.8459	0.9326	1.2206	1.2846	0.8393	0.9179	0.6999	1.0075	0.8567	0.8743	0.9004	0.7843	0.8976
544.36	0.9434	1.0526	0.8337	0.9291	1.2362	1.2861	0.8466	0.927	0.6976	1.0097	0.8511	0.8767	0.8982	0.802	0.8956
548.36	0.9393	1.0468	0.8441	0.9452	1.2368	1.2889	0.8428	0.9294	0.6927	1.0086	0.8552	0.8771	0.9015	0.8065	0.896
552.36	0.9573	1.0617	0.8404	0.9329	1.2441	1.2996	0.8512	0.9233	0.7081	1.0092	0.8554	0.8835	0.902	0.8235	0.9002
556.36	0.9488	1.0364	0.8253	0.9254	1.2294	1.284	0.8412	0.9299	0.7059	0.9992	0.8527	0.8658	0.9013	0.8168	0.8953
560.36	0.9452	1.0454	0.8312	0.9298	1.2332	1.2806	0.8403	0.9218	0.7095	1.0111	0.8479	0.8731	0.9001	0.8291	0.8952
564.36	0.9421	1.0461	0.8307	0.9307	1.2375	1.2866	0.8457	0.9256	0.717	1.0045	0.8465	0.8683	0.8987	0.8281	0.8999
568.36	0.9367	1.0228	0.8378	0.9422	1.2229	1.2798	0.836	0.9331	0.7128	1.0061	0.8503	0.8666	0.8895	0.8232	0.892
572.36	0.9418	1.0291	0.8261	0.9385	1.2303	1.2882	0.8344	0.9216	0.7126	1.011	0.8457	0.8665	0.8951	0.8274	0.8903
576.36	0.9383	1.0269	0.836	0.9466	1.2257	1.2796	0.8322	0.9358	0.7073	1.0087	0.8508	0.8643	0.9004	0.8248	0.8939
580.36	0.9401	1.0448	0.8269	0.9448	1.234	1.2939	0.8336	0.9342	0.7098	1.0071	0.8485	0.863	0.9033	0.8275	0.8907
584.36	0.9446	1.027	0.8347	0.9305	1.2281	1.2976	0.8315	0.9345	0.7147	1.0026	0.8503	0.859	0.8973	0.8252	0.8869
588.36	0.9437	1.0362	0.8356	0.939	1.2278	1.2895	0.8417	0.9285	0.7088	1.0077	0.8431	0.8574	0.8974	0.7312	0.8897
592.36	0.9379	1.0355	0.8416	0.9447	1.2332	1.2918	0.8438	0.9322	0.7074	1.0068	0.842	0.8535	0.8949	0.7072	0.8919
596.36	0.9332	1.036	0.8339	0.9337	1.2346	1.2902	0.8411	0.9296	0.7077	1.0097	0.8482	0.8543	0.8949	0.7091	0.8859
600.36	0.9394	1.0278	0.8335	0.9328	1.2478	1.3045	0.846	0.9338	0.711	1.0186	0.8459	0.8558	0.8985	0.7209	0.886
604.66	-
604.66	0.9367	1.0346	0.8368	0.9397	1.2367	1.3012	0.8416	0.919	0.7169	1.0132	0.8378	0.8559	0.8961	0.7338	0.8866
608.36	0.9368	1.0367	0.8385	0.9473	1.2381	1.3077	0.8451	0.9378	0.7252	1.0077	0.8484	0.8587	0.8982	0.7587	0.89
612.36	0.9324	1.0354	0.8385	0.9422	1.2382	1.3118	0.8437	0.9512	0.7253	1.0034	0.8401	0.8521	0.8964	0.7703	0.8848
616.36	0.9436	1.0287	0.8287	0.9387	1.2292	1.3077	0.8421	0.9272	0.7223	1.0022	0.8369	0.8492	0.8985	0.7818	0.889
620.36	0.9378	1.0457	0.8304	0.9496	1.2299	1.3079	0.8539	0.9255	0.7226	1.004	0.8414	0.8564	0.898	0.7964	0.8851
624.36	0.9296	1.0305	0.8263	0.9354	1.2309	1.3038	0.8575	0.9235	0.7211	0.9994	0.8345	0.8474	0.8934	0.804	0.8844
628.36	0.9209	1.0288	0.8307	0.944	1.2158	1.3008	0.8561	0.9225	0.7176	0.9974	0.8361	0.8481	0.8971	0.8068	0.886
632.36	0.9391	1.0318	0.8279	0.943	1.2385	1.3101	0.8595	0.9298	0.7223	1.0036	0.8324	0.8502	0.8982	0.7306	0.8843
636.36	0.926	1.0183	0.8281	0.9414	1.2175	1.3007	0.8633	0.9295	0.726	0.9953	0.8374	0.8468	0.8899	0.7193	0.8818
640.36	0.9287	1.0335	0.8265	0.9352	1.2266	1.306	0.8697	0.9313	0.7288	1.0001	0.8283	0.8449	0.8916	0.7328	0.8785
644.36	0.9332	1.0275	0.8357	0.9391	1.2312	1.3102	0.8711	0.9219	0.7207	0.9982	0.8298	0.8434	0.8815	0.7421	0.8791
648.36	0.938	1.0265	0.8346	0.9494	1.2386	1.3147	0.8883	0.9233	0.7261	0.988	0.8352	0.8471	0.8911	0.7629	0.8862
652.36	0.928	1.0195	0.8333	0.9415	1.2325	1.2979	0.8742	0.9287	0.7258	0.974	0.8246	0.8348	0.8898	0.7764	0.8769
656.36	0.9345	1.0219	0.819	0.9494	1.2298	1.3139	0.8697	0.9308	0.7332	0.9857	0.8342	0.8437	0.8948	0.7913	0.8813
660.36	0.9315	1.014	0.8218	0.9496	1.2281	1.3131	0.8657	0.9333	0.74	0.9778	0.8313	0.8365	0.888	0.8016	0.8782
664.36	0.933	1.0262	0.8341	0.9398	1.2211	1.31	0.8691	0.9342	0.7398	0.9838	0.8215	0.8399	0.8895	0.811	0.8799
668.36	0.9359	1.0177	0.8362	0.9526	1.2263	1.3143	0.8691	0.9274	0.7285	0.9744	0.8198	0.8346	0.8862	0.8211	0.8792
672.36	0.9277	1.0084	0.8306	0.9425	1.2218	1.3099	0.8739	0.9412	0.7281	0.9715	0.8164	0.8283	0.894	0.8277	0.8784
676.36	0.937	1.0189	0.825	0.9522	1.2222	1.3161	0.8729	0.9267	0.724	0.9718	0.8172	0.8312	0.8878	0.8304	0.885
680.36	0.9309	1.0088	0.829	0.9455	1.204	1.3092	0.8659	0.9304	0.7164	0.9737	0.816	0.8259	0.8877	0.826	0.8813
684.36	0.9324	1.0248	0.8222	0.9424	1.2018	1.3155	0.8723	0.9357	0.7135	0.9614	0.8117	0.8229	0.8949	0.8283	0.8837
688.36	0.9404	1.0089	0.8198	0.954	1.2149	1.3139	0.8729	0.9275	0.7136	0.9565	0.8063	0.8203	0.8887	0.8332	0.8841
692.36	0.9386	1.0084	0.8221	0.9409	1.2094	1.3111	0.8761	0.9198	0.7064	0.9608	0.8017	0.8178	0.8898	0.8376	0.8819
696.36	0.9319	0.9984	0.8222	0.942	1.2044	1.305	0.8653	0.9259	0.7015	0.9477	0.7944	0.8079	0.8833	0.8336	0.8744
700.36	0.9391	1.0011	0.8189	0.9384	1.2126	1.3088	0.8692	0.9245	0.7027	0.9468	0.7793	0.8043	0.8885	0.8346	0.886
704.36	0.9237	0.9874	0.813	0.9406	1.2015	1.3002	0.8548	0.9213	0.6971	0.9517	0.7623	0.7925	0.8882	0.832	0.8741
708.36	0.9267	1.0006	0.8203	0.9346	1.2141	1.3142	0.8713	0.9198	0.705	0.9425	0.759	0.7937	0.8897	0.8338	0.8819
712.36	0.9254	0.9919	0.8155	0.936	1.2033	1.3064	0.8632	0.92	0.7004	0.9313	0.7541	0.7751	0.8846	0.8315	0.8734
716.36	0.9337	0.988	0.826	0.938	1.2069	1.3087	0.8621	0.9176	0.6966	0.9394	0.7697	0.7756	0.8834	0.8348	0.8736
720.36	0.9326	0.9771	0.8126	0.9381	1.1987	1.3088	0.8694	0.9166	0.6952	0.9238	0.7617	0.7622	0.8826	0.8338	0.87
724.36	0.9316	0.9843	0.8186	0.9186	1.1897	1.3063	0.8595	0.9088	0.6836	0.929	0.7547	0.7624	0.8834	0.832	0.8714
728.36	0.9313	0.9821	0.8266	0.9326	1.1961	1.3075	0.86	0.909	0.6815	0.9227	0.7473	0.7579	0.8838	0.8275	0.875
732.36	0.9312	0.975	0.8059	0.9367	1.1923	1.3007	0.8584	0.9213	0.6668	0.9201	0.7496	0.7566	0.8828	0.8272	0.871
736.36	0.934	0.9689	0.8127	0.9493	1.1962	1.3	0.8578	0.911	0.6666	0.9164	0.7564	0.7521	0.8789	0.7998	0.8705
740.36	0.9389	0.966	0.798	0.9244	1.1883	1.3031	0.8615	0.9095	0.661	0.9145	0.7518	0.7525	0.8772	0.7742	0.8729
744.36	0.9351	0.95	0.8037	0.9181	1.1799	1.3018	0.8631	0.9011	0.6618	0.9153	0.7446	0.7515	0.8701	0.6573	0.8703
748.36	0.9325	0.9501	0.7907	0.9201	1.1655	1.2994	0.8553	0.9179	0.6582	0.8982	0.7531	0.7464	0.8718	0.6503	0.8681
752.36	0.9343	0.9399	0.7984	0.9319	1.1684	1.2924	0.8472	0.899	0.6629	0.895	0.7527	0.7443	0.872	0.6584	0.8701
756.36	0.9339	0.9405	0.7938	0.9182	1.1572	1.2914	0.8429	0.899	0.6577	0.9006	0.7456	0.7435	0.8648	0.6687	0.8671
760.36	0.9274	0.9303	0.7984	0.9213	1.1621	1.2889	0.8398	0.9006	0.6629	0.8997	0.7426	0.7359	0.8717	0.6857	0.8694
764.36	0.9346	0.9312	0.7958	0.9224	1.1439	1.2885	0.8458	0.9059	0.6631	0.8994	0.7347	0.7281	0.8715	0.6943	0.8631
768.36	0.9447	0.9209	0.7985	0.9201	1.1583	1.2928	0.8459	0.8987	0.6604	0.8954	0.7339	0.7242	0.8715	0.7059	0.866
772.36	0.9403	0.9173	0.7901	0.9193	1.1705	1.2917	0.8518	0.9005	0.6604	0.8915	0.7324	0.7202	0.8667	0.7217	0.8699
776.36	0.9397	0.9213	0.7872	0.918	1.1553	1.2963	0.8496	0.8952	0.6675	0.8816	0.7417	0.7145	0.8676	0.7366	0.8662
780.36	0.9229	0.9069	0.7881	0.9175	1.1307	1.2757	0.8398	0.9006	0.661	0.8684	0.7302	0.703	0.8637	0.7447	0.8584
784.36	0.9364	0.9274	0.7925	0.9176	1.1614	1.2911	0.8386	0.8949	0.6735	0.8903	0.7387	0.7147	0.868	0.7623	0.8673
788.36	0.9326	0.9197	0.7755	0.9243	1.1663	1.2856	0.8383	0.8988	0.6645	0.8744	0.7333	0.7022	0.8684	0.7686	0.8583
792.36	0.9342	0.9155	0.7774	0.9185	1.1805	1.2881	0.8227	0.8983	0.6575	0.8806	0.7291	0.6939	0.8677	0.7751	0.8612
796.36	0.9348	0.9186	0.78	0.9238	1.1603	1.2886	0.8323	0.9032	0.6494	0.8794	0.7234	0.6956	0.8686	0.7821	0.8594
800.36	0.9277	0.8978	0.7752	0.9214	1.1506	1.282	0.837	0.8923	0.6509	0.8803	0.7268	0.6926	0.8647	0.7842	0.8595
804.36	0.9401	0.9038	0.7846	0.9025	1.1538	1.2898	0.8388	0.9028	0.6543	0.8811	0.7363	0.7006	0.8686	0.7896	0.8629
808.36	0.9453	0.907	0.7848	0.921	1.1399	1.2924	0.8434	0.8846	0.6576	0.8804	0.7255	0.6988	0.8625	0.7891	0.8608
812.36	0.9333	0.9001	0.7887	0.9229	1.1265	1.2841	0.8398	0.8844	0.6661	0.8833	0.7233	0.6941	0.8602	0.7944	0.8563
816.36	0.9382	0.9028	0.7771	0.9228	1.1347	1.2901	0.8449	0.8871	0.6647	0.8731	0.7244	0.6975	0.8638	0.7967	0.8582
820.36	0.9348	0.8912	0.7664	0.9082	1.1225	1.2793	0.8294	0.8859	0.668	0.8747	0.712	0.69	0.859	0.789	0.8577
824.36	0.9393	0.8943	0.7772	0.9131	1.1239	1.2833	0.8391	0.896	0.6608	0.8703	0.7159	0.6952	0.8635	0.7944	0.8548
828.36	0.9304	0.8865	0.7818	0.9213	1.1186	1.2832	0.8432	0.8916	0.6633	0.8643	0.7104	0.6905	0.8666	0.7874	0.8552
832.36	0.9313	0.8827	0.7751	0.916	1.1279	1.2757	0.8261	0.8855	0.6521	0.8778	0.7132	0.6844	0.8645	0.7911	0.8535
836.36	0.9391	0.8722	0.7711	0.9217	1.1328	1.2813	0.8376	0.8942	0.6513	0.8859	0.7097	0.6818	0.8636	0.7948	0.856
840.36	0.9344	0.8734	0.7849	0.9061	1.1234	1.2836	0.8397	0.8907	0.6458	0.8745	0.7183	0.6892	0.8633	0.7923	0.8521
844.36	0.9173	0.8657	0.7648	0.9082	1.1098	1.258	0.8253	0.8766	0.6403	0.8699	0.7118	0.6815	0.8577	0.7827	0.8399
848.36	0.9387	0.88	0.7892	0.918	1.1142	1.293	0.8278	0.8891	0.6602	0.8694	0.7194	0.6935	0.863	0.7875	0.862
852.36	0.9462	0.8779	0.7727	0.9128	1.1122	1.286	0.8248	0.8865	0.6615	0.8703	0.7185	0.6911	0.8635	0.7826	0.8555
856.36	0.9399	0.8641	0.7678	0.9173	1.1099	1.2807	0.8273	0.8911	0.6536	0.8593	0.7169	0.6795	0.8614	0.7634	0.8516
860.36	0.9325	0.8752	0.7815	0.9262	1.1233	1.2737	0.8233	0.89	0.6453	0.8684	0.7068	0.6795	0.855	0.7568	0.8505
864.36	0.9382	0.8617	0.7819	0.9101	1.1164	1.2744	0.8256	0.8978	0.6401	0.856	0.7068	0.6823	0.8622	0.7597	0.8407
868.36	0.9439	0.8704	0.7749	0.9173	1.1293	1.2843	0.8268	0.8873	0.6421	0.8612	0.7069	0.6824	0.8568	0.7711	0.8522
872.36	0.9382	0.8629	0.7742	0.9016	1.12	1.2674	0.8151	0.8815	0.6321	0.8526	0.6975	0.6737	0.8619	0.7737	0.8479
876.36	0.9388	0.8664	0.7788	0.9152	1.1315	1.2788	0.8109	0.8791	0.6225	0.8532	0.6996	0.6645	0.853	0.7815	0.8479
880.36	0.9374	0.8777	0.7823	0.9127	1.1233	1.278	0.8155	0.8951	0.6263	0.8543	0.6967	0.665	0.859	0.7818	0.8499
884.36	0.9411	0.8722	0.775	0.9211	1.1389	1.2823	0.8235	0.8872	0.6365	0.8594	0.7057	0.673	0.8635	0.7843	0.8497
888.36	0.9357	0.8752	0.7819	0.917	1.1116	1.2725	0.8116	0.8957	0.6412	0.8592	0.7026	0.6705	0.8598	0.789	0.8464
892.36	0.9342	0.8721	0.7792	0.8974	1.1128	1.2721	0.8135	0.8907	0.6381	0.8542	0.6987	0.6675	0.8588	0.7929	0.8444
896.36	0.9393	0.8787	0.7802	0.9207	1.1097	1.2793	0.8021	0.8853	0.6326	0.8559	0.7083	0.6662	0.8611	0.7942	0.8437
900.36	0.9401	0.8776	0.7756	0.8973	1.1244	1.2754	0.8058	0.8778	0.6305	0.8581	0.6987	0.6695	0.859	0.7919	0.8431
904.36	0.9491	0.8758	0.7845	0.9202	1.1141	1.2785	0.8177	0.8811	0.627	0.8628	0.7085	0.6745	0.8723	0.7965	0.8492
908.36	0.9433	0.8744	0.7785	0.9032	1.0931	1.2705	0.8107	0.8707	0.6107	0.8548	0.7032	0.6646	0.852	0.7912	0.8438
912.36	0.9283	0.8647	0.771	0.8891	1.0868	1.2487	0.8028	0.8769	0.5969	0.8509	0.6992	0.6485	0.8556	0.7883	0.8324
916.36	0.9388	0.8721	0.7813	0.8985	1.0994	1.2691	0.8051	0.878	0.6046	0.8666	0.7123	0.6571	0.8611	0.7953	0.8421
920.36	0.9306	0.878	0.7765	0.909	1.0986	1.2648	0.8023	0.8714	0.6055	0.8482	0.7004	0.6557	0.855	0.7938	0.8401

## Sheet: SAG+SST-2
File: DDELog(Excel:SAG+SST-2 1 1)::
Date: Tue Mar 7 2023 16:2:53.561
Region 1: [Location: (158, 262), Size: (86, 54), Area: 2667]
Region 2: [Location: (284, 231), Size: (58, 53), Area: 1872]
Region 3: [Location: (387, 339), Size: (50, 28), Area: 911]
Region 4: [Location: (240, 349), Size: (64, 40), Area: 1681]
Region 5: [Location: (400, 86), Size: (26, 27), Area: 417]
Region 6: [Location: (218, 163), Size: (36, 28), Area: 615]
Region 7: [Location: (144, 190), Size: (33, 28), Area: 587]
Region 8: [Location: (557, 357), Size: (67, 57), Area: 2236]
Region 9: [Location: (533, 409), Size: (69, 54), Area: 2222]
Region 10: [Location: (52, 230), Size: (44, 50), Area: 1605]
Region 11: [Location: (262, 116), Size: (44, 38), Area: 868]
Time (sec)	R1 R1	R2 R1	R3 R1	R4 R1	R5 R1	R6 R1	R7 R1	R8 R1	R9 R1	R10 R1	R11 R1
6.85	0.7141	0.7498	0.7137	0.878	0.9382	0.876	0.8632	0.8976	0.8608	0.9392	0.9372
10.85	0.7118	0.7448	0.7184	0.8903	0.9425	0.8762	0.869	0.9118	0.8635	0.9403	0.942
14.85	0.7058	0.7382	0.7159	0.8816	0.9367	0.8808	0.8586	0.8973	0.8626	0.9385	0.9378
18.85	0.7097	0.7305	0.7227	0.8821	0.9312	0.8746	0.868	0.8971	0.8695	0.9499	0.9326
22.85	0.7115	0.7288	0.7158	0.8779	0.9227	0.8691	0.8633	0.8971	0.8613	0.9487	0.9356
26.85	0.7247	0.7399	0.717	0.8888	0.9263	0.8686	0.8679	0.907	0.8639	0.9512	0.9319
30.85	0.7265	0.7278	0.7251	0.8767	0.9467	0.8725	0.8625	0.9015	0.8648	0.9294	0.931
34.85	0.7373	0.7316	0.7198	0.886	0.9495	0.8757	0.8581	0.9062	0.8662	0.935	0.9427
38.85	0.7536	0.7292	0.7262	0.8863	0.9387	0.8709	0.8598	0.9018	0.8637	0.9379	0.9326
42.85	0.7628	0.7315	0.7209	0.877	0.9382	0.8641	0.8652	0.8993	0.8619	0.9466	0.9287
46.85	0.7659	0.7283	0.7111	0.8821	0.9426	0.8662	0.8632	0.9056	0.8606	0.9374	0.9488
50.85	0.7805	0.7275	0.7211	0.8818	0.9434	0.8892	0.8535	0.9023	0.8607	0.9395	0.9385
54.85	0.7832	0.7257	0.707	0.8781	0.9395	0.8748	0.8563	0.9078	0.861	0.939	0.929
58.85	0.7803	0.7264	0.7027	0.8841	0.9453	0.8782	0.8601	0.9063	0.867	0.9403	0.937
62.85	0.7813	0.7234	0.6955	0.8716	0.9444	0.8712	0.8699	0.8966	0.857	0.9437	0.9327
66.85	0.7871	0.7238	0.6964	0.8831	0.946	0.8824	0.8658	0.9015	0.8671	0.9315	0.934
70.85	0.7892	0.7371	0.7052	0.8835	0.9584	0.8834	0.8665	0.9019	0.8625	0.9409	0.932
74.85	0.779	0.7321	0.6907	0.88	0.9368	0.8754	0.8698	0.902	0.8614	0.9355	0.9325
78.85	0.7794	0.7348	0.6894	0.8822	0.9479	0.8853	0.8739	0.8949	0.8631	0.9399	0.9311
82.85	0.7656	0.7344	0.6908	0.875	0.9483	0.8755	0.8663	0.8945	0.8614	0.9322	0.9338
86.85	0.7647	0.729	0.6902	0.8711	0.9486	0.8879	0.8779	0.9001	0.866	0.9343	0.9262
90.85	0.7511	0.7318	0.698	0.8763	0.9519	0.8783	0.8699	0.9045	0.8713	0.9281	0.943
94.85	0.7498	0.7306	0.6967	0.8801	0.9485	0.889	0.8565	0.9062	0.8648	0.9261	0.9324
98.85	0.7423	0.7272	0.6892	0.8745	0.9554	0.8682	0.8637	0.8957	0.8618	0.9209	0.9281
102.85	0.747	0.732	0.6961	0.8836	0.9532	0.8821	0.8541	0.9081	0.8627	0.9365	0.9316
106.85	0.7368	0.7292	0.6897	0.8736	0.963	0.8713	0.8677	0.8928	0.8589	0.9246	0.9381
110.85	0.744	0.7288	0.6896	0.8728	0.9705	0.8825	0.854	0.8939	0.8586	0.9333	0.9295
114.85	0.7401	0.7258	0.693	0.8807	0.9509	0.8815	0.8447	0.8987	0.8535	0.9321	0.9295
118.85	0.7322	0.7314	0.6835	0.8749	0.9605	0.8801	0.8625	0.8953	0.8632	0.9326	0.9378
122.85	0.7396	0.7273	0.6955	0.8715	0.957	0.8774	0.858	0.896	0.8633	0.9272	0.9398
126.85	0.7466	0.7304	0.7029	0.8874	0.9489	0.8706	0.8642	0.9138	0.8638	0.938	0.9432
130.85	0.7392	0.7307	0.6937	0.8791	0.9635	0.8715	0.8605	0.9014	0.865	0.9348	0.9254
134.85	0.7411	0.7191	0.6828	0.8674	0.9666	0.8764	0.8637	0.8936	0.8552	0.9164	0.9254
138.85	0.7599	0.7259	0.6917	0.8758	0.9769	0.8703	0.8736	0.9042	0.8647	0.9246	0.9271
142.85	0.7534	0.7257	0.6849	0.8786	0.9597	0.8739	0.8562	0.9018	0.856	0.9262	0.9306
146.85	0.747	0.7172	0.6797	0.8707	0.9609	0.8711	0.8468	0.8896	0.8603	0.9273	0.9256
150.85	0.7566	0.7292	0.6867	0.8737	0.961	0.8703	0.8512	0.9029	0.8687	0.9373	0.9338
154.85	0.7542	0.7173	0.6853	0.8776	0.943	0.8726	0.8546	0.9015	0.8594	0.918	0.9399
158.85	0.7659	0.7223	0.6838	0.8727	0.9591	0.8698	0.857	0.8974	0.8656	0.9233	0.9354
162.85	0.7745	0.7211	0.6835	0.8741	0.9701	0.8748	0.8564	0.9006	0.8583	0.9247	0.9336
166.85	0.7794	0.7218	0.6803	0.8719	0.9705	0.8658	0.8496	0.9003	0.8531	0.9215	0.9277
170.85	0.7703	0.7256	0.6785	0.8807	0.9684	0.8677	0.8645	0.9007	0.8624	0.9277	0.9278
174.85	0.7646	0.7286	0.6779	0.8706	0.9788	0.8649	0.8468	0.9071	0.8622	0.9243	0.9294
178.85	0.7775	0.7362	0.6923	0.8782	0.9755	0.8718	0.8706	0.8967	0.8632	0.9328	0.9384
182.85	0.7647	0.7229	0.673	0.8661	0.9683	0.8731	0.8481	0.8985	0.8603	0.9206	0.9219
186.85	0.7664	0.7253	0.6778	0.8789	0.9609	0.8694	0.8505	0.8976	0.8576	0.9316	0.927
190.85	0.7647	0.721	0.6745	0.8762	0.9708	0.8693	0.8532	0.8998	0.8593	0.926	0.9332
194.85	0.7607	0.7136	0.6731	0.8728	0.9758	0.8629	0.8556	0.9046	0.8571	0.9157	0.9264
198.85	0.7678	0.7231	0.6752	0.8749	0.9646	0.8652	0.8503	0.8981	0.8567	0.9364	0.9255
202.85	0.765	0.7171	0.6766	0.8748	0.9788	0.8642	0.8634	0.8938	0.8576	0.9215	0.929
206.85	0.7667	0.7123	0.674	0.8767	0.9896	0.8685	0.8487	0.9025	0.8646	0.9164	0.9268
210.85	0.7605	0.7169	0.6767	0.8704	0.9646	0.8708	0.8563	0.8978	0.8582	0.9311	0.9427
214.85	0.7578	0.7197	0.6683	0.8749	0.9727	0.8637	0.8534	0.8991	0.8542	0.9201	0.9291
218.85	0.7614	0.7225	0.6722	0.866	0.9736	0.8725	0.869	0.8934	0.855	0.9235	0.923
222.85	0.7644	0.7224	0.674	0.8731	0.9767	0.8769	0.8578	0.9011	0.8658	0.9251	0.9217
226.85	0.7635	0.7184	0.6713	0.8704	0.9716	0.8695	0.8526	0.9003	0.8533	0.9193	0.9191
230.85	0.7898	0.7216	0.6675	0.8615	0.9756	0.8684	0.8514	0.8956	0.8563	0.9166	0.9216
234.85	0.8075	0.7199	0.6749	0.8686	0.974	0.8727	0.8569	0.9	0.8609	0.9133	0.9288
238.85	0.8171	0.7238	0.6713	0.8743	0.9708	0.8711	0.866	0.8982	0.8593	0.9259	0.9365
242.85	0.8236	0.7225	0.6735	0.8826	0.9716	0.8791	0.8604	0.9037	0.8581	0.9259	0.9398
246.85	0.8121	0.7212	0.6754	0.8724	0.979	0.864	0.8622	0.8989	0.8559	0.9257	0.9267
250.85	0.8013	0.7144	0.6675	0.8649	0.9801	0.8788	0.8628	0.8976	0.8453	0.9171	0.9276
254.85	0.8016	0.7124	0.6702	0.8613	0.9736	0.8732	0.8618	0.8838	0.8579	0.926	0.9388
258.85	0.7959	0.7102	0.6686	0.8722	0.9776	0.8765	0.8628	0.9038	0.8547	0.9209	0.9356
262.85	0.8016	0.7159	0.6722	0.8734	0.9664	0.8805	0.8594	0.9003	0.8573	0.9243	0.9383
266.85	0.804	0.7123	0.67	0.8709	0.9642	0.8728	0.8603	0.8995	0.8518	0.9208	0.9232
270.85	0.8107	0.7151	0.6748	0.8666	0.9869	0.8784	0.8553	0.8975	0.8588	0.9215	0.9364
274.85	0.8025	0.7054	0.6742	0.8696	0.9645	0.888	0.8536	0.9003	0.8558	0.9187	0.9305
278.85	0.8127	0.7186	0.674	0.8702	0.9923	0.8807	0.8701	0.9007	0.8651	0.9289	0.9335
282.85	0.8047	0.7099	0.6811	0.8717	0.9818	0.8757	0.8634	0.9019	0.8638	0.9211	0.9332
286.85	0.8019	0.7201	0.681	0.8746	1.001	0.8914	0.8606	0.9065	0.8585	0.9275	0.931
290.85	0.7952	0.7108	0.6765	0.868	0.9805	0.8743	0.853	0.8968	0.8496	0.9181	0.9392
294.85	0.7974	0.7198	0.6826	0.8826	0.9899	0.8757	0.8532	0.904	0.8576	0.9252	0.9292
298.85	0.7987	0.72	0.6772	0.8682	0.9766	0.8725	0.8545	0.8939	0.8621	0.9217	0.9338
302.85	0.804	0.7176	0.6801	0.8673	0.9708	0.8631	0.8438	0.8915	0.855	0.9174	0.9237
306.85	0.8022	0.721	0.6868	0.8583	0.9777	0.8801	0.8537	0.8952	0.8629	0.9162	0.9207
310.85	0.8045	0.7265	0.6879	0.867	0.9839	0.8824	0.86	0.8952	0.8558	0.9258	0.9225
314.85	0.8098	0.7281	0.6959	0.875	1.0015	0.8739	0.858	0.9014	0.8465	0.9257	0.9211
318.85	0.8106	0.7276	0.6849	0.8753	0.9787	0.8733	0.8508	0.8994	0.8585	0.9212	0.9258
322.85	0.8052	0.7291	0.6866	0.8715	0.9829	0.8689	0.8593	0.8941	0.858	0.9268	0.9343
326.85	0.8277	0.7285	0.6913	0.8717	1.001	0.8712	0.8506	0.9052	0.8663	0.9311	0.9315
330.85	0.825	0.7184	0.6835	0.8655	0.9788	0.8774	0.8621	0.8905	0.8657	0.9308	0.9291
334.85	0.8199	0.7138	0.6845	0.8679	0.9919	0.8787	0.8587	0.8959	0.8549	0.9204	0.9247
338.85	0.8247	0.7177	0.6826	0.8631	0.9909	0.8693	0.8514	0.8941	0.86	0.9272	0.9226
342.85	0.8139	0.7171	0.6743	0.8671	0.9735	0.8648	0.8656	0.8959	0.8533	0.919	0.9223
346.85	0.8198	0.7217	0.6771	0.8572	0.9796	0.8749	0.8525	0.8864	0.8649	0.9189	0.9242
350.85	0.8225	0.7276	0.6813	0.8607	0.9667	0.8794	0.8686	0.8879	0.8558	0.927	0.9331
354.85	0.8173	0.7244	0.6808	0.8717	0.9852	0.8657	0.8614	0.8954	0.8582	0.9254	0.9276
358.85	0.8235	0.7176	0.6814	0.866	0.9895	0.8703	0.8496	0.8905	0.8606	0.9212	0.9229
362.85	0.8248	0.7239	0.6801	0.8623	0.9955	0.8785	0.8594	0.8936	0.857	0.917	0.9268
366.85	0.8272	0.7213	0.6804	0.8779	0.9909	0.8715	0.8591	0.9063	0.8542	0.92	0.9246
370.85	0.8313	0.7217	0.6825	0.8681	0.9875	0.8752	0.8631	0.9004	0.8547	0.9173	0.9343
374.85	0.8373	0.7145	0.6797	0.8723	0.9825	0.8706	0.8473	0.9029	0.8544	0.9192	0.928
378.85	0.8399	0.7226	0.6835	0.8771	0.9811	0.8686	0.8624	0.9027	0.8575	0.922	0.9306
382.85	0.8432	0.7251	0.6773	0.8686	0.9856	0.869	0.8505	0.8971	0.8605	0.9297	0.9264
386.85	0.8441	0.7232	0.68	0.8691	0.9927	0.8898	0.8501	0.899	0.8596	0.9212	0.9354
390.85	0.8462	0.722	0.6773	0.8665	0.9937	0.8716	0.8558	0.8851	0.8541	0.9302	0.9184
394.85	0.8507	0.7194	0.6754	0.87	0.9876	0.8878	0.8482	0.9043	0.8481	0.9252	0.9243
398.85	0.8601	0.7265	0.6769	0.8629	0.9691	0.8792	0.8503	0.892	0.8627	0.9338	0.9311
402.85	0.8635	0.7286	0.678	0.8721	0.983	0.8767	0.858	0.8992	0.85	0.9213	0.9332
406.85	0.8691	0.7212	0.6732	0.8714	0.9831	0.8835	0.8514	0.9019	0.8565	0.925	0.9316
410.85	0.8666	0.7184	0.6723	0.8644	0.9864	0.8753	0.8436	0.8942	0.8588	0.9273	0.9376
414.85	0.8415	0.7049	0.6541	0.8533	0.9824	0.876	0.8377	0.8844	0.8477	0.9056	0.918
418.85	0.8627	0.7209	0.6701	0.87	0.9909	0.8791	0.8509	0.8996	0.855	0.9292	0.9307
422.85	0.8731	0.7225	0.6719	0.8676	1.0147	0.889	0.8695	0.8946	0.8572	0.9279	0.9283
426.85	0.8638	0.7224	0.665	0.8558	0.9879	0.8757	0.8476	0.8861	0.8553	0.9179	0.9214
430.85	0.8645	0.7292	0.6734	0.876	1.0053	0.8678	0.8596	0.9051	0.8642	0.9328	0.9252
434.85	0.8617	0.7224	0.6728	0.8693	1.002	0.8728	0.8565	0.8928	0.8511	0.912	0.9126
438.85	0.863	0.7277	0.6776	0.8635	0.9871	0.8682	0.8561	0.8985	0.8599	0.9122	0.9316
440.02	GLP1 10nM
442.85	0.8629	0.7278	0.6689	0.861	1.0016	0.8707	0.8494	0.8942	0.8597	0.9212	0.9195
446.85	0.8719	0.7221	0.6712	0.875	1.0039	0.8769	0.8575	0.8954	0.8621	0.9144	0.9307
450.85	0.8592	0.7155	0.6721	0.8687	0.9888	0.8859	0.875	0.8963	0.8484	0.9334	0.9318
454.85	0.8567	0.7288	0.6742	0.8704	1.0003	0.9077	0.9071	0.8979	0.8585	0.9534	0.9384
458.85	0.8681	0.736	0.6764	0.8729	1.007	0.9249	0.9194	0.8979	0.8513	0.9538	0.9492
462.85	0.8892	0.7485	0.6741	0.8716	1.0012	0.9136	0.904	0.8909	0.8561	0.96	0.9529
466.85	0.9339	0.7701	0.6778	0.8722	0.9869	0.9303	0.9184	0.899	0.8537	0.9682	0.9594
470.85	0.9772	0.789	0.682	0.8713	0.9884	0.9235	0.9167	0.8955	0.8564	0.9621	0.9602
474.85	1.02	0.807	0.6808	0.87	0.9931	0.9351	0.9207	0.8963	0.8617	0.9478	0.9591
478.85	1.0583	0.835	0.6868	0.8771	0.995	0.9269	0.9146	0.9016	0.8595	0.9594	0.9612
482.85	1.0825	0.8523	0.6957	0.8775	1.0181	0.9159	0.9145	0.8938	0.8586	0.9468	0.9369
486.85	1.0989	0.8549	0.7069	0.876	0.9976	0.917	0.9103	0.9014	0.8627	0.9474	0.9511
490.85	1.0972	0.8581	0.7041	0.8742	0.9978	0.9258	0.9232	0.8986	0.8554	0.9543	0.944
494.85	1.0819	0.8525	0.7143	0.8656	1.0078	0.9067	0.9063	0.9001	0.8629	0.9467	0.9443
498.85	1.0963	0.8596	0.736	0.882	0.9873	0.9332	0.9206	0.9062	0.8701	0.9642	0.9401
502.85	1.0981	0.8532	0.7461	0.8891	0.9912	0.9324	0.9187	0.9165	0.8634	0.9507	0.9346
506.85	1.0941	0.8506	0.753	0.8895	0.9953	0.9213	0.9257	0.9087	0.8649	0.9542	0.9392
510.85	1.0858	0.8545	0.7565	0.8844	0.9949	0.9264	0.9177	0.9026	0.8675	0.9559	0.9416
514.85	1.0891	0.8471	0.7681	0.8885	0.9972	0.907	0.904	0.9093	0.8629	0.9565	0.9476
518.85	1.0912	0.8465	0.7637	0.8885	0.9949	0.9274	0.9103	0.9069	0.8647	0.9509	0.9368
522.85	1.0905	0.8545	0.7535	0.8883	0.9975	0.9228	0.9029	0.9049	0.8597	0.9495	0.9314
526.85	1.0963	0.8526	0.7516	0.8879	0.9912	0.9177	0.9222	0.908	0.8635	0.9566	0.9435
530.85	1.0988	0.8504	0.7547	0.8957	0.9871	0.9171	0.9175	0.914	0.8634	0.9525	0.9384
534.85	1.0888	0.8424	0.7502	0.8905	1.0042	0.9167	0.9136	0.9035	0.8677	0.9508	0.9389
538.85	1.0922	0.8448	0.7577	0.882	1.0101	0.9233	0.9036	0.9085	0.8714	0.955	0.9429
542.85	1.102	0.839	0.7673	0.8934	1.0117	0.9116	0.9195	0.9097	0.8645	0.9481	0.9496
546.85	1.1064	0.8486	0.7705	0.8919	1.0065	0.9188	0.9055	0.9103	0.867	0.9618	0.9397
550.85	1.1146	0.8497	0.7759	0.8925	1.0061	0.9213	0.9038	0.9101	0.8725	0.9601	0.9471
554.85	1.1115	0.8437	0.7757	0.8906	1.0129	0.9211	0.9098	0.9099	0.8704	0.9483	0.9415
558.85	1.1165	0.8529	0.7735	0.887	0.9965	0.92	0.9068	0.911	0.8743	0.9529	0.9344
562.85	1.1206	0.8444	0.7675	0.8979	1.0172	0.9247	0.9137	0.9158	0.8741	0.9475	0.9347
566.85	1.1223	0.8479	0.7798	0.8971	1.0058	0.9264	0.904	0.9133	0.8644	0.9538	0.9412
570.85	1.1077	0.8424	0.7778	0.8914	0.9923	0.9147	0.9076	0.9194	0.8665	0.954	0.9519
574.85	1.1067	0.8437	0.777	0.8913	1.0036	0.9032	0.9081	0.907	0.8648	0.9451	0.9414
578.85	1.0979	0.8422	0.7914	0.8912	1.0124	0.9172	0.91	0.9153	0.8684	0.9466	0.9368
582.85	1.1077	0.8417	0.7935	0.9012	1.0081	0.9261	0.9127	0.9093	0.8653	0.9587	0.9519
586.85	1.1173	0.8473	0.7893	0.9076	1.011	0.9125	0.9138	0.9171	0.8715	0.9602	0.9428
590.85	1.1136	0.8431	0.7917	0.9006	1.0022	0.9132	0.8998	0.9185	0.871	0.9536	0.9375
594.85	1.125	0.8429	0.8032	0.8957	1.0051	0.9221	0.9192	0.9152	0.8661	0.9502	0.9474
598.85	1.1197	0.8439	0.7942	0.8991	1.0183	0.9184	0.9093	0.9143	0.8787	0.9568	0.9433
602.85	1.1208	0.8392	0.7966	0.9059	0.9997	0.9138	0.915	0.9189	0.8697	0.953	0.9483
606.85	1.1158	0.84	0.8027	0.9002	1.0085	0.9235	0.9025	0.911	0.8759	0.9522	0.942
610.85	1.1102	0.839	0.8011	0.907	0.9982	0.9126	0.9063	0.916	0.8745	0.946	0.9383
614.85	1.1175	0.8451	0.8084	0.9076	1.0099	0.9246	0.9041	0.9136	0.87	0.9514	0.9306
618.85	1.1211	0.8484	0.8075	0.9024	1.0129	0.9191	0.909	0.9126	0.8764	0.9569	0.9459
622.85	1.1194	0.8396	0.801	0.9048	1.0091	0.911	0.9018	0.9184	0.8725	0.9481	0.942
626.85	1.1257	0.8379	0.806	0.904	1.0005	0.9085	0.8982	0.9128	0.8741	0.9421	0.9433
630.85	1.1229	0.8459	0.7974	0.9104	1.0138	0.9217	0.9064	0.9191	0.8685	0.944	0.93
634.85	1.1167	0.8392	0.7917	0.9116	1.0102	0.9105	0.8962	0.92	0.8819	0.9411	0.9469
638.85	1.1156	0.8444	0.7874	0.8981	1.0034	0.9088	0.8988	0.912	0.8835	0.9466	0.934
642.85	1.1187	0.8449	0.7922	0.9137	1.0029	0.9122	0.8958	0.9156	0.8804	0.9467	0.9342
646.85	1.129	0.847	0.7976	0.9126	1.0128	0.9151	0.8958	0.9236	0.8732	0.9461	0.9365
650.85	1.1287	0.8438	0.7981	0.9003	1.0086	0.9016	0.9032	0.9091	0.8751	0.9432	0.9312
654.85	1.1337	0.8541	0.8057	0.9114	1.0071	0.9107	0.9013	0.9182	0.8806	0.9463	0.9328
658.85	1.1254	0.842	0.8112	0.9237	1.0067	0.9039	0.8972	0.913	0.879	0.9459	0.9511
662.85	1.1269	0.8472	0.8135	0.9062	1.0005	0.9005	0.9068	0.9131	0.8786	0.9498	0.9412
666.85	1.1253	0.8451	0.8141	0.9226	1.0001	0.9105	0.9009	0.9157	0.8786	0.9543	0.9347
670.85	1.1234	0.8458	0.8183	0.9128	0.9998	0.913	0.9025	0.9209	0.8766	0.9547	0.9387
674.85	1.1269	0.8423	0.8082	0.9069	1.0121	0.9092	0.898	0.91	0.8734	0.9502	0.9407
678.85	1.1237	0.8471	0.8095	0.918	0.994	0.9186	0.9093	0.9193	0.8792	0.9536	0.9397
682.85	1.1275	0.8462	0.8113	0.9299	1.0211	0.9102	0.9021	0.9199	0.863	0.9508	0.9469
686.85	1.1208	0.8428	0.801	0.9111	1.0026	0.9107	0.91	0.907	0.8675	0.9504	0.9332
690.85	1.111	0.8382	0.793	0.9126	0.9963	0.8996	0.9046	0.905	0.8769	0.9461	0.9372
694.85	1.1272	0.8461	0.8042	0.9197	1.0022	0.9127	0.9091	0.9209	0.8824	0.9451	0.9421
698.85	1.1286	0.8426	0.8085	0.9201	1.0233	0.9119	0.9195	0.9132	0.8754	0.9431	0.9419
702.85	1.1316	0.8448	0.8057	0.9215	0.9991	0.922	0.906	0.9259	0.8825	0.9504	0.9425
706.85	1.1247	0.8424	0.8063	0.912	1.009	0.9175	0.893	0.9099	0.8655	0.9504	0.9355
710.85	1.1252	0.8418	0.7977	0.9076	1.0105	0.9131	0.8996	0.9149	0.8797	0.9468	0.9282
714.85	1.119	0.8419	0.8012	0.9103	1.0074	0.9147	0.8988	0.9186	0.8772	0.9359	0.933
718.85	1.1289	0.8529	0.8105	0.9143	1.0064	0.9152	0.9075	0.9139	0.8764	0.9567	0.9457
722.85	1.1265	0.8464	0.8064	0.9102	1.0223	0.9175	0.9074	0.9138	0.8722	0.9502	0.9477
726.85	1.1307	0.8509	0.8098	0.9135	1.0229	0.9041	0.9029	0.9181	0.8875	0.9492	0.9404
730.85	1.1336	0.8476	0.8079	0.9148	1.0092	0.9244	0.9053	0.9167	0.8791	0.9511	0.9423
734.85	1.1346	0.8483	0.8045	0.912	1.0308	0.9127	0.8972	0.9182	0.8788	0.948	0.9377
738.85	1.1362	0.8439	0.8094	0.9115	1.0149	0.9009	0.9011	0.9205	0.8876	0.9494	0.9563
742.85	1.1324	0.8437	0.8173	0.9241	1.0044	0.9141	0.9043	0.9164	0.884	0.9505	0.9438
746.85	1.1382	0.8404	0.8119	0.9196	1.0087	0.9091	0.9035	0.9155	0.8801	0.945	0.9497
750.85	1.1349	0.8468	0.8156	0.9195	1.0189	0.9129	0.9044	0.917	0.8877	0.9501	0.9458
754.85	1.1348	0.8502	0.8161	0.9156	1.0161	0.927	0.9101	0.9193	0.8827	0.9513	0.9407
758.85	1.1335	0.8474	0.8096	0.9189	1.0276	0.9204	0.9041	0.9231	0.8964	0.9458	0.9503
762.85	1.1308	0.8421	0.8063	0.9116	1.0108	0.9202	0.8944	0.9194	0.8841	0.9616	0.9372
765.53	-
766.85	1.1439	0.8486	0.8097	0.9104	1.0186	0.9116	0.8943	0.9135	0.8915	0.9553	0.9454
770.85	1.1465	0.8483	0.8162	0.9103	1.0119	0.9093	0.9113	0.9145	0.8848	0.946	0.9404
774.85	1.1428	0.8483	0.8221	0.9111	1.0143	0.9253	0.9032	0.9182	0.8839	0.958	0.9553
778.85	1.1417	0.8489	0.8246	0.9153	1.0046	0.9166	0.9011	0.9166	0.8825	0.9606	0.9451
782.85	1.1432	0.8464	0.8213	0.9193	1.016	0.9065	0.9075	0.9189	0.8955	0.9583	0.947
786.85	1.1464	0.8444	0.8161	0.9052	1.01	0.8996	0.8996	0.9065	0.8755	0.9577	0.9505
790.85	1.1436	0.8371	0.8198	0.9089	1.0004	0.9025	0.9077	0.9136	0.8799	0.9479	0.9523
794.85	1.1542	0.8459	0.8224	0.926	1.0102	0.916	0.9028	0.9264	0.8843	0.9508	0.9373
798.85	1.1478	0.8449	0.822	0.9138	1.0084	0.9042	0.9005	0.9106	0.8851	0.9453	0.94
802.85	1.1485	0.8553	0.8196	0.9136	1.0151	0.9215	0.9131	0.915	0.8781	0.961	0.9402
806.85	1.1449	0.8486	0.8137	0.9149	1.0227	0.9084	0.9007	0.9168	0.8881	0.9459	0.9504
810.85	1.1445	0.8559	0.8158	0.9079	1.0117	0.9121	0.8897	0.9142	0.8794	0.9471	0.9424
814.85	1.1463	0.8533	0.8047	0.9108	0.9984	0.9021	0.8977	0.9117	0.8809	0.9499	0.9536
818.85	1.1421	0.8493	0.8034	0.913	0.9947	0.9163	0.8992	0.9163	0.8842	0.9418	0.9367
822.85	1.1448	0.8499	0.8069	0.9177	1.0098	0.9108	0.9066	0.9169	0.8827	0.9471	0.9429
826.85	1.1404	0.8454	0.806	0.9102	1.015	0.9037	0.9024	0.9178	0.8811	0.9467	0.9507
830.85	1.1432	0.8429	0.8013	0.9146	1.0292	0.9106	0.8993	0.914	0.8838	0.9438	0.9445
834.85	1.1406	0.8473	0.8028	0.9063	1.0193	0.9162	0.8903	0.9133	0.8888	0.9473	0.9315
838.85	1.1396	0.8546	0.8042	0.9124	1.0153	0.9208	0.8843	0.918	0.881	0.9563	0.9283
842.85	1.1442	0.851	0.8021	0.9076	1.016	0.9133	0.9024	0.9149	0.8988	0.9491	0.9432
846.85	1.1444	0.8493	0.7965	0.9054	1.0151	0.9061	0.8925	0.9214	0.8967	0.955	0.9361
850.85	1.135	0.837	0.7858	0.8963	1.0211	0.9084	0.8895	0.9143	0.8883	0.9515	0.9371
854.85	1.138	0.8463	0.7837	0.8993	1.0172	0.9089	0.8902	0.9187	0.8963	0.9504	0.943
858.85	1.1327	0.8481	0.767	0.8979	1.0268	0.9047	0.8922	0.9055	0.8932	0.9486	0.9531
862.85	1.1372	0.8501	0.7675	0.9023	1.0005	0.9113	0.8946	0.9147	0.8799	0.9487	0.9397
866.85	1.1448	0.8572	0.7672	0.9058	1.0248	0.906	0.9066	0.9109	0.8816	0.9512	0.9376
870.85	1.1453	0.8491	0.775	0.9061	1.0152	0.9051	0.8897	0.9171	0.8872	0.9581	0.9541
874.85	1.1382	0.8462	0.7722	0.8981	0.9996	0.9128	0.9066	0.9159	0.8864	0.9604	0.9362
878.85	1.1405	0.8508	0.7719	0.9021	1.0279	0.9074	0.8789	0.9113	0.9009	0.9504	0.9348
882.85	1.142	0.8386	0.76	0.9009	1.0186	0.904	0.899	0.9147	0.8818	0.9509	0.9424
886.85	1.1428	0.8353	0.7582	0.902	1.0121	0.9091	0.8974	0.9141	0.8862	0.9502	0.9257
890.85	1.1506	0.8453	0.7504	0.9103	1.0224	0.9068	0.8898	0.9146	0.891	0.9521	0.9551
894.85	1.1326	0.8376	0.7349	0.8969	1.0007	0.8997	0.9027	0.9187	0.8828	0.95	0.9373
898.85	1.1475	0.8328	0.7307	0.8936	1.0135	0.9075	0.896	0.9146	0.881	0.947	0.9457
902.85	1.1283	0.8279	0.7214	0.8879	1.0165	0.9026	0.8851	0.9072	0.8788	0.9407	0.937
906.85	1.1215	0.8256	0.7346	0.8865	1.0196	0.9137	0.8916	0.9071	0.8836	0.9486	0.9324
910.85	1.1287	0.8256	0.7297	0.9006	1.0165	0.9047	0.8889	0.9059	0.8858	0.9498	0.934
914.85	1.1428	0.8291	0.7368	0.8959	1.0167	0.9022	0.8993	0.9158	0.8917	0.9552	0.9431
918.85	1.1475	0.834	0.7343	0.8938	1.0209	0.9075	0.8942	0.9106	0.8981	0.9561	0.9364
922.85	1.1492	0.8316	0.7364	0.8968	1.019	0.9073	0.8929	0.9122	0.8888	0.9386	0.9356
926.85	1.1396	0.8292	0.7228	0.8844	1.019	0.9065	0.8951	0.9004	0.8861	0.9442	0.937
930.85	1.1436	0.8305	0.7293	0.8931	1.0173	0.8948	0.9106	0.9085	0.8757	0.9433	0.9391
934.85	1.1371	0.8247	0.7304	0.8879	1.0062	0.9069	0.8967	0.9028	0.889	0.9474	0.9326
938.85	1.151	0.8249	0.73	0.8986	1.0347	0.9027	0.8966	0.9132	0.8801	0.9436	0.922
942.85	1.1535	0.8267	0.7256	0.8801	1.0314	0.9061	0.8976	0.897	0.8775	0.9476	0.937
946.85	1.1536	0.8218	0.7229	0.8865	1.0213	0.8941	0.9044	0.9072	0.8799	0.9439	0.9436
950.85	1.1524	0.8254	0.7247	0.8798	1.0242	0.9099	0.8888	0.9014	0.881	0.952	0.9401
954.85	1.1554	0.8291	0.7196	0.8925	1.0232	0.9178	0.8999	0.9113	0.8838	0.9576	0.9368
958.85	1.1465	0.8242	0.7096	0.8878	1.007	0.9133	0.8933	0.9032	0.8793	0.9436	0.9443
962.85	1.1429	0.825	0.6954	0.8762	1.0253	0.9051	0.8967	0.8987	0.8719	0.9433	0.9131
966.85	1.1452	0.826	0.6866	0.8779	1.0091	0.9024	0.8998	0.8959	0.8704	0.9531	0.9316
970.85	1.1476	0.8239	0.6788	0.8856	1.0037	0.9102	0.8817	0.8999	0.879	0.9546	0.9404
974.85	1.1421	0.8262	0.6746	0.8857	1.0165	0.9048	0.9098	0.9035	0.8719	0.9464	0.9286
978.85	1.1422	0.8218	0.67	0.8882	1.0249	0.9039	0.8986	0.9024	0.8685	0.9441	0.9314
982.85	1.1418	0.8131	0.6685	0.8829	1.0208	0.908	0.8937	0.8989	0.8777	0.9398	0.9291
986.85	1.1441	0.8206	0.6704	0.8889	1.0094	0.9084	0.896	0.9026	0.8728	0.9504	0.9309
990.85	1.1343	0.8096	0.6814	0.8889	1.0169	0.905	0.8993	0.8995	0.8716	0.9441	0.931
994.85	1.1393	0.8195	0.6806	0.8844	1.0069	0.9096	0.8821	0.8989	0.8729	0.9447	0.9307
998.85	1.1439	0.8163	0.6813	0.8824	1.0086	0.8931	0.8946	0.9045	0.8739	0.9476	0.9387
1002.85	1.147	0.8198	0.6846	0.8836	1.0199	0.8948	0.8921	0.9039	0.8658	0.9444	0.9297
1006.85	1.1428	0.819	0.6849	0.8868	1.0126	0.8977	0.8944	0.902	0.8661	0.9451	0.9428
1010.85	1.146	0.8186	0.6901	0.8841	1.0151	0.9042	0.9001	0.9024	0.8812	0.9419	0.9425
1014.85	1.1441	0.8241	0.6834	0.8793	0.9999	0.9178	0.8876	0.9026	0.8759	0.949	0.9288
1018.85	1.1518	0.8158	0.6821	0.8833	1.0176	0.9105	0.9083	0.9048	0.8672	0.938	0.9326
1022.85	1.1497	0.8176	0.6824	0.8892	1.0174	0.8941	0.888	0.897	0.871	0.9403	0.9226
1026.85	1.1488	0.8139	0.6796	0.8938	1.024	0.9008	0.8924	0.9035	0.8696	0.9435	0.925
1030.85	1.1415	0.8052	0.6757	0.8817	1.0156	0.9014	0.8956	0.8955	0.8684	0.9507	0.928
1034.85	1.1471	0.8101	0.68	0.8878	1.0118	0.8977	0.9015	0.8933	0.8652	0.9437	0.9303
1038.85	1.1454	0.8055	0.6748	0.8849	1.0164	0.9093	0.8864	0.9012	0.8636	0.9501	0.9481
1042.85	1.1565	0.8043	0.6705	0.8808	1.0103	0.8919	0.8902	0.8921	0.8615	0.9432	0.9405
1046.85	1.1504	0.7996	0.6647	0.8891	1.0088	0.898	0.8886	0.9001	0.867	0.9465	0.9382
1050.85	1.1513	0.8043	0.6623	0.8826	1.0236	0.9005	0.8969	0.9006	0.8774	0.9445	0.9179
1054.85	1.1502	0.7968	0.6645	0.8839	1.0164	0.8906	0.8958	0.9	0.8633	0.9396	0.9299
1058.85	1.146	0.8055	0.6592	0.8786	1.0171	0.9121	0.9001	0.8937	0.8681	0.9454	0.9421
1062.85	1.1429	0.8058	0.6488	0.878	1.0233	0.8963	0.895	0.8918	0.8676	0.9407	0.925
1066.85	1.1442	0.8014	0.6555	0.8812	1.0128	0.8952	0.8947	0.8912	0.8708	0.9368	0.9109
1070.85	1.1404	0.8057	0.6609	0.8799	1.0323	0.903	0.8886	0.9	0.8672	0.9518	0.9288
1074.85	1.1444	0.799	0.6642	0.8793	1.0198	0.9035	0.8883	0.8987	0.8664	0.9471	0.9296
1078.85	1.1467	0.8033	0.673	0.8811	0.9995	0.8984	0.8793	0.8979	0.8675	0.9481	0.9377
1082.85	1.1439	0.8053	0.6623	0.8775	1.0242	0.9024	0.8896	0.8969	0.8673	0.9466	0.9295
1086.85	1.1408	0.8076	0.6563	0.8809	1.0084	0.9029	0.8897	0.899	0.8599	0.9401	0.9361
1090.85	1.1371	0.8026	0.6504	0.8812	1.0184	0.8946	0.8918	0.8972	0.8622	0.9512	0.9257
1094.85	1.135	0.8051	0.6429	0.8717	1.0077	0.8962	0.8835	0.894	0.8603	0.9378	0.9232
1098.85	1.1351	0.8121	0.6414	0.8754	1.0186	0.8988	0.8944	0.9031	0.8557	0.9399	0.927
1102.85	1.1379	0.8083	0.6412	0.8698	1.0129	0.8941	0.8877	0.8902	0.8581	0.9433	0.9161
1106.85	1.1433	0.8103	0.6418	0.8754	1.025	0.9041	0.892	0.8943	0.8609	0.9367	0.935
1110.85	1.1359	0.7993	0.6499	0.8795	1.0269	0.8993	0.8895	0.8969	0.862	0.9477	0.9348
1114.85	1.137	0.8027	0.6532	0.8841	1.0116	0.8955	0.8898	0.8975	0.8619	0.9409	0.9371
1118.85	1.14	0.8093	0.6573	0.8778	1.0038	0.8957	0.8904	0.8929	0.8651	0.9451	0.9224
1122.85	1.1403	0.8135	0.659	0.8738	1.0261	0.9076	0.8813	0.8971	0.8641	0.9467	0.9295
1126.85	1.1468	0.8092	0.6606	0.8856	1.0263	0.8951	0.8901	0.8999	0.868	0.9404	0.9251
1130.85	1.148	0.7996	0.658	0.8738	1.0193	0.8939	0.888	0.8972	0.8615	0.9458	0.9212
1134.85	1.1438	0.8001	0.6594	0.8814	1.0255	0.9032	0.8943	0.8994	0.8685	0.9424	0.9377
1138.85	1.1359	0.8065	0.6588	0.8791	1.0299	0.9052	0.879	0.8911	0.8598	0.9341	0.9277
1142.85	1.1303	0.8064	0.6627	0.8875	1.0205	0.8918	0.894	0.9046	0.8568	0.9411	0.9367
1146.85	1.1306	0.8082	0.6647	0.8794	1.0212	0.8902	0.8852	0.8935	0.8634	0.9451	0.9325
1150.85	1.1405	0.813	0.6726	0.8755	1.0236	0.8985	0.8951	0.8967	0.8653	0.9407	0.9247
1154.85	1.1458	0.8035	0.6735	0.8782	1.0058	0.8922	0.8931	0.8888	0.8591	0.9409	0.935
1158.85	1.1556	0.7967	0.6744	0.8774	1.0152	0.8958	0.8769	0.8874	0.8598	0.9479	0.9371
1162.85	1.1589	0.7941	0.6756	0.8709	1.0207	0.8971	0.8877	0.8932	0.8548	0.9436	0.9258
1166.85	1.1652	0.79	0.6743	0.8826	1.0224	0.8993	0.8975	0.9025	0.8581	0.9356	0.9245
1170.85	1.1585	0.7882	0.6761	0.8699	1.0285	0.9048	0.8846	0.8921	0.8593	0.9303	0.9233
1174.85	1.1583	0.7892	0.6781	0.8733	1.0181	0.8911	0.8937	0.8937	0.8571	0.9408	0.9286
1178.85	1.1617	0.7972	0.6715	0.8756	1.0106	0.8898	0.8965	0.8914	0.8604	0.9487	0.9261
1182.85	1.167	0.7917	0.6668	0.8749	1.0088	0.9101	0.893	0.8923	0.8628	0.9346	0.9263
1186.85	1.1665	0.7955	0.659	0.8768	1.0147	0.9025	0.8863	0.9013	0.8629	0.9426	0.93
1190.85	1.1605	0.7918	0.6479	0.8714	1.0173	0.8893	0.8859	0.8896	0.8602	0.9464	0.9275
1194.85	1.1563	0.7893	0.6469	0.8684	1.0215	0.9017	0.877	0.8956	0.8576	0.9469	0.9384
1198.85	1.1521	0.7889	0.6321	0.8795	1.0184	0.8971	0.8895	0.8884	0.8625	0.949	0.9219
1202.85	1.1532	0.7835	0.6277	0.8657	1.0193	0.8942	0.8856	0.8933	0.8603	0.9401	0.9361
1206.85	1.16	0.7878	0.6252	0.8707	1.0132	0.9008	0.8878	0.8975	0.8554	0.9404	0.926
1210.85	1.1591	0.792	0.6239	0.8727	1.0198	0.8943	0.8856	0.8915	0.8554	0.9427	0.9235
1214.85	1.1542	0.7844	0.6302	0.873	1.0203	0.9047	0.8858	0.8962	0.8601	0.9372	0.9161
1218.85	1.1435	0.7896	0.636	0.8739	1.0188	0.8998	0.8929	0.8912	0.8586	0.9406	0.9253
1222.85	1.1363	0.7839	0.6385	0.8694	1.0338	0.8937	0.8873	0.8871	0.8652	0.9413	0.9347
1226.85	1.1413	0.7847	0.6426	0.8793	1.0013	0.8948	0.8997	0.8938	0.8595	0.9452	0.9279
1230.85	1.1558	0.7955	0.6437	0.8762	1.0199	0.9061	0.8883	0.8917	0.8626	0.9421	0.9389
1234.85	1.1609	0.796	0.6479	0.8793	1.0412	0.9028	0.9015	0.8925	0.8631	0.9404	0.9277
1238.85	1.1605	0.7913	0.6394	0.875	1.0299	0.8931	0.8932	0.886	0.8618	0.9446	0.9374
1242.85	1.1768	0.7868	0.6435	0.8735	1.0123	0.9007	0.9036	0.8919	0.8619	0.9389	0.931
1246.85	1.1668	0.7842	0.6415	0.8751	1.0206	0.8957	0.8909	0.8874	0.8557	0.9438	0.9368
1250.85	1.1667	0.7887	0.6412	0.8668	1.0187	0.9018	0.8855	0.89	0.8555	0.9447	0.9296
1254.85	1.1774	0.7937	0.6432	0.8876	1.0154	0.8989	0.8942	0.8908	0.8659	0.9429	0.9293

## Sheet: SAG-2
File: DDELog(Excel:SAG-2 1 1)::
Date: Tue Mar 7 2023 15:28:21.527
Region 1: [Location: (593, 88), Size: (60, 81), Area: 3135]
Region 2: [Location: (213, 245), Size: (47, 52), Area: 1727]
Region 3: [Location: (386, 220), Size: (31, 42), Area: 778]
Region 4: [Location: (55, 310), Size: (54, 52), Area: 2007]
Region 5: [Location: (188, 204), Size: (42, 50), Area: 1538]
Region 6: [Location: (63, 149), Size: (42, 37), Area: 939]
Region 7: [Location: (0, 214), Size: (52, 51), Area: 1517]
Region 8: [Location: (566, 158), Size: (45, 38), Area: 957]
Time (sec)	R1 R1	R2 R1	R3 R1	R4 R1	R5 R1	R6 R1	R7 R1	R8 R1
0.5	0.7975	0.8101	1.0638	0.7536	0.865	0.7754	0.8084	0.8069
4.5	0.7939	0.815	1.0566	0.7603	0.8561	0.7627	0.7969	0.7954
8.5	0.7936	0.8084	1.0618	0.7607	0.8649	0.7818	0.7984	0.7982
12.5	0.7863	0.8122	1.0665	0.768	0.8635	0.7725	0.8051	0.7912
16.5	0.7852	0.807	1.066	0.762	0.8645	0.775	0.7986	0.7917
20.5	0.7913	0.8093	1.0535	0.7707	0.8505	0.7738	0.8005	0.7989
24.5	0.7827	0.8131	1.0546	0.7756	0.8702	0.7896	0.7913	0.801
28.5	0.7844	0.8088	1.0661	0.7739	0.8741	0.7785	0.804	0.8077
32.5	0.7895	0.8104	1.0607	0.7694	0.8672	0.7839	0.8012	0.8053
36.5	0.789	0.8081	1.0535	0.7742	0.8575	0.7805	0.802	0.802
40.5	0.7916	0.8083	1.0551	0.7846	0.8538	0.7726	0.7995	0.8015
44.5	0.7896	0.8027	1.0597	0.7827	0.8526	0.7842	0.8003	0.8053
48.5	0.7872	0.798	1.0531	0.7764	0.8577	0.7835	0.798	0.8008
52.5	0.7928	0.809	1.0549	0.7854	0.8628	0.7865	0.8009	0.8118
56.5	0.7864	0.8055	1.0593	0.7843	0.8552	0.7964	0.7965	0.8055
60.5	0.7914	0.8066	1.0531	0.784	0.8557	0.7932	0.7977	0.8002
64.5	0.7865	0.8162	1.0673	0.7866	0.8625	0.7889	0.8087	0.8082
68.5	0.7861	0.8023	1.0524	0.7785	0.8582	0.7706	0.8075	0.802
72.5	0.7807	0.8047	1.0546	0.7679	0.8566	0.7783	0.8136	0.7965
76.5	0.7784	0.8054	1.0495	0.7673	0.8632	0.7821	0.8177	0.7898
80.5	0.7779	0.8049	1.0524	0.7618	0.849	0.7862	0.8145	0.7942
84.5	0.7805	0.8082	1.0584	0.7788	0.8563	0.781	0.8282	0.7949
88.5	0.7804	0.8015	1.0492	0.7678	0.861	0.7937	0.8295	0.7932
92.5	0.7826	0.8014	1.0444	0.761	0.8515	0.792	0.8125	0.7951
96.5	0.7864	0.8044	1.051	0.7598	0.8539	0.7908	0.8078	0.7951
100.5	0.7881	0.8006	1.0503	0.7643	0.8501	0.7856	0.8198	0.7961
104.5	0.7799	0.8034	1.0524	0.7615	0.8534	0.7853	0.8222	0.7955
108.5	0.7759	0.8086	1.0547	0.7676	0.8576	0.7771	0.8169	0.7983
112.5	0.7747	0.8059	1.0481	0.7503	0.8584	0.7673	0.8211	0.7934
116.5	0.767	0.8018	1.0452	0.7505	0.8525	0.769	0.8189	0.791
120.5	0.7695	0.8001	1.058	0.7497	0.8496	0.7748	0.8231	0.7804
124.5	0.7701	0.8035	1.0472	0.7538	0.8464	0.7826	0.8068	0.7881
128.5	0.7712	0.8059	1.044	0.7515	0.8467	0.8006	0.8142	0.7802
132.5	0.7696	0.8041	1.0479	0.7477	0.8514	0.7941	0.8065	0.7799
136.5	0.7656	0.8054	1.0329	0.7449	0.8449	0.7798	0.8135	0.7836
140.5	0.7665	0.8036	1.0327	0.7474	0.8415	0.7792	0.8066	0.7885
144.5	0.7694	0.7958	1.0455	0.7469	0.8472	0.7854	0.812	0.7854
148.5	0.7713	0.7979	1.0341	0.7497	0.8445	0.7884	0.8021	0.7903
152.5	0.77	0.7999	1.0377	0.7458	0.8458	0.7743	0.8084	0.7984
156.5	0.7734	0.8054	1.0368	0.7376	0.8437	0.7689	0.8126	0.7869
160.5	0.7809	0.8038	1.0369	0.7326	0.842	0.7546	0.8153	0.781
164.5	0.7839	0.7978	1.0443	0.7375	0.8434	0.7691	0.8207	0.7806
168.5	0.7742	0.795	1.0323	0.7406	0.8455	0.7505	0.82	0.773
172.5	0.774	0.7997	1.0345	0.74	0.8511	0.7646	0.8191	0.7825
176.5	0.7679	0.7942	1.0357	0.7495	0.8391	0.7589	0.8149	0.7784
180.5	0.769	0.8014	1.0367	0.7479	0.845	0.7589	0.8218	0.7819
184.5	0.7631	0.7997	1.0287	0.7444	0.852	0.7683	0.8199	0.7777
188.5	0.7669	0.8007	1.0334	0.739	0.8415	0.7654	0.822	0.7815
192.5	0.767	0.8004	1.0286	0.7342	0.8373	0.7595	0.8256	0.7759
196.5	0.7596	0.7924	1.0293	0.7389	0.8395	0.7652	0.8197	0.7705
200.5	0.7582	0.794	1.0257	0.7291	0.8413	0.7607	0.8107	0.7711
204.5	0.7627	0.8018	1.0365	0.7318	0.846	0.7753	0.8217	0.7739
208.5	0.7655	0.8037	1.0416	0.7337	0.8417	0.781	0.8184	0.7818
212.5	0.7639	0.7971	1.0446	0.7337	0.8437	0.7671	0.8143	0.7818
216.5	0.7614	0.7913	1.0413	0.7333	0.8424	0.7655	0.8129	0.7798
220.5	0.7659	0.8041	1.0412	0.736	0.842	0.7684	0.8077	0.7802
224.5	0.7665	0.7994	1.0453	0.7314	0.8449	0.7601	0.8173	0.7875
228.5	0.77	0.795	1.0403	0.7307	0.84	0.7542	0.8162	0.7808
232.5	0.76	0.7941	1.0479	0.7314	0.84	0.7484	0.817	0.7848
236.5	0.7618	0.7977	1.0431	0.7318	0.8318	0.7528	0.8162	0.7888
240.5	0.7658	0.7963	1.0448	0.7239	0.8293	0.7374	0.8133	0.7759
244.5	0.7663	0.795	1.0496	0.7199	0.8259	0.7401	0.8111	0.7832
248.5	0.7716	0.7972	1.0454	0.724	0.828	0.7354	0.804	0.7825
252.5	0.7782	0.8454	1.0909	0.7809	0.8565	0.7551	0.9068	0.7881
256.5	0.758	0.9109	1.2245	0.8652	0.9319	0.8229	1.0053	0.7848
260.5	0.7467	0.8673	1.2076	0.8848	0.8968	0.8221	0.9423	0.7606
264.5	0.7405	0.8675	1.178	0.9087	0.913	0.8459	0.9287	0.766
268.5	0.7425	0.876	1.174	0.9086	0.9194	0.844	0.9235	0.7826
272.5	0.7583	0.877	1.1985	0.8985	0.9047	0.8641	0.9362	0.8051
276.5	0.7612	0.872	1.1917	0.8628	0.8913	0.8554	0.9301	0.7997
280.5	0.7653	0.8763	1.2148	0.8555	0.9118	0.8704	0.9397	0.8178
284.5	0.7609	0.8689	1.1946	0.8466	0.8864	0.8596	0.9292	0.8075
288.5	0.7686	0.886	1.182	0.8439	0.9178	0.8831	0.945	0.8355
292.5	0.7744	0.8813	1.0532	0.8435	0.9092	0.8753	0.9439	0.8266
296.5	0.7765	0.8876	1.0577	0.8501	0.9105	0.8735	0.9433	0.8292
300.5	0.7862	0.8653	1.0378	0.8521	0.8943	0.8815	0.9446	0.8213
304.5	0.7865	0.879	1.0667	0.8785	0.9032	0.8802	0.9517	0.8316
308.5	0.7947	0.8671	1.0492	0.8755	0.8944	0.8991	0.9459	0.8229
312.5	0.7981	0.8816	1.0559	0.8691	0.9042	0.9199	0.9526	0.8347
316.5	0.7951	0.8762	1.0668	0.882	0.8923	0.9116	0.9462	0.8192
320.5	0.7972	0.8728	1.0708	0.866	0.8921	0.92	0.946	0.8265
324.5	0.7945	0.8715	1.0639	0.8656	0.8934	0.9302	0.9549	0.8233
328.5	0.799	0.872	1.0676	0.8676	0.8875	0.9185	0.9403	0.8205
332.5	0.7967	0.8788	1.0706	0.8837	0.891	0.9307	0.9529	0.8171
336.5	0.8052	0.8716	1.0688	0.8934	0.8926	0.9339	0.9458	0.8172
340.5	0.8055	0.869	1.0645	0.9165	0.883	0.9367	0.946	0.8263
344.5	0.8014	0.8834	1.0784	0.9418	0.9036	0.9371	0.9652	0.8238
348.5	0.8034	0.874	1.0579	0.953	0.9011	0.929	0.9512	0.8199
352.74	0.7996	0.8688	1.0624	0.9473	0.8978	0.9183	0.9598	0.8201
356.74	0.8019	0.8804	1.0721	0.9575	0.9017	0.9368	0.9661	0.8396
360.74	0.8129	0.8717	1.0626	0.9488	0.8878	0.9319	0.9604	0.8294
362.74	GLP1 10nM
364.74	0.8089	0.8723	1.0617	0.9297	0.8872	0.915	0.9603	0.8216
368.74	0.821	0.8803	1.0766	0.9396	0.906	0.9576	0.9804	0.8307
372.74	0.8129	0.8793	1.0804	0.9191	0.8913	0.9381	0.9753	0.8235
376.74	0.8095	0.8688	1.0702	0.911	0.8972	0.9616	0.9739	0.8208
380.74	0.8131	0.8761	1.0722	0.9019	0.8974	0.9508	0.9749	0.8193
384.74	0.8036	0.8724	1.0549	0.8811	0.9061	0.9344	0.966	0.8244
388.74	0.8101	0.8859	1.0444	0.8747	0.9015	0.9444	0.985	0.8142
392.74	0.8213	0.8866	1.0647	0.879	0.899	0.9681	0.9775	0.8244
396.74	0.8393	0.8894	1.0687	0.8738	0.9044	0.9848	0.9859	0.8407
400.74	0.8664	0.8913	1.0887	0.8696	0.9105	0.9953	0.9928	0.8507
404.74	0.8986	0.8895	1.0992	0.8647	0.9028	1.0057	0.9813	0.8554
408.74	0.9197	0.8897	1.1282	0.8578	0.9139	1.0101	0.9983	0.8753
412.74	0.9361	0.8991	1.1405	0.8529	0.9265	1.017	0.9996	0.8885
416.74	0.9304	0.8941	1.1456	0.8342	0.9156	1.0212	0.9971	0.8932
420.74	0.9282	0.8976	1.1353	0.8389	0.9135	1.0215	0.9923	0.8936
424.74	0.9227	0.8986	1.1431	0.8393	0.9169	1.0254	0.985	0.8846
428.74	0.9248	0.8955	1.1405	0.8343	0.9279	1.0184	1	0.8986
432.74	0.9198	0.9044	1.1387	0.8444	0.917	1.0212	0.9962	0.8966
436.74	0.9159	0.9013	1.1383	0.8343	0.9191	1.022	0.9996	0.8908
440.74	0.9121	0.8973	1.1289	0.8335	0.9211	1.0286	0.9968	0.8988
444.74	0.9156	0.9018	1.1274	0.8355	0.9315	1.0348	1.0049	0.8986
448.74	0.9206	0.9042	1.123	0.8349	0.9263	1.0224	1.0038	0.9056
452.74	0.9177	0.9065	1.1205	0.8375	0.9253	1.0268	1.0046	0.8996
456.74	0.9181	0.899	1.1145	0.8318	0.9268	1.013	1.0066	0.891
460.74	0.922	0.9046	1.1148	0.8391	0.9345	1.01	1.0094	0.8893
464.74	0.9164	0.9073	1.1129	0.8351	0.9292	1.0116	1.0119	0.8921
468.74	0.9142	0.91	1.1096	0.8412	0.9209	1.027	1.0189	0.8997
472.74	0.9187	0.9034	1.1023	0.8373	0.9311	1.0116	1.011	0.8853
476.74	0.924	0.9089	1.1149	0.8442	0.9269	1.0065	1.0176	0.9001
480.74	0.9144	0.9016	1.1084	0.8356	0.9414	1.0159	1.0137	0.8948
484.74	0.9172	0.9065	1.1005	0.8372	0.9369	1.0002	1.0199	0.8981
488.74	0.9195	0.9054	1.0971	0.8358	0.9264	1.0085	1.0146	0.8918
492.74	0.9205	0.9038	1.1108	0.8415	0.9331	1.0008	1.0148	0.8857
496.74	0.92	0.9051	1.1054	0.8497	0.9374	0.9981	1.0176	0.8908
500.74	0.916	0.9104	1.1017	0.8493	0.9307	0.998	1.0155	0.8942
504.74	0.9208	0.9166	1.1152	0.839	0.9333	1.0212	1.0211	0.9023
508.74	0.9237	0.9073	1.0986	0.8427	0.9354	0.9925	1.0205	0.8885
512.74	0.9111	0.9138	1.0983	0.8398	0.9328	1.0013	1.0173	0.8945
516.74	0.9165	0.9078	1.1021	0.8431	0.936	0.9952	1.0233	0.8852
520.74	0.9229	0.9114	1.1016	0.8452	0.9384	1.0068	1.019	0.8986
524.74	0.919	0.91	1.0987	0.8422	0.9382	1.003	1.0178	0.8866
528.74	0.9185	0.9148	1.1045	0.8462	0.9301	0.9854	1.0258	0.8923
532.74	0.9211	0.9087	1.1124	0.8451	0.9418	0.9907	1.0258	0.8855
536.74	0.9239	0.9129	1.1144	0.8417	0.9417	0.9847	1.0359	0.8963
540.74	0.92	0.918	1.112	0.8452	0.939	0.9838	1.0323	0.8957
544.74	0.9177	0.9053	1.1136	0.8505	0.9423	0.9852	1.022	0.8962
548.74	0.9155	0.9082	1.1156	0.858	0.9404	0.9849	1.0321	0.8962
552.74	0.9198	0.9144	1.1226	0.848	0.9512	0.9819	1.0345	0.8974
556.74	0.9164	0.9119	1.1165	0.8472	0.9415	0.9826	1.03	0.8971
560.74	0.912	0.9091	1.1018	0.8533	0.9412	0.9738	1.0324	0.8916
564.74	0.9127	0.9039	1.1014	0.8546	0.9495	0.9699	1.0234	0.8911
568.74	0.9154	0.9165	1.1056	0.8614	0.9399	0.9791	1.0378	0.8869
572.74	0.9121	0.9241	1.1147	0.8617	0.9459	0.9704	1.0343	0.8956
576.74	0.9097	0.9123	1.116	0.8576	0.9427	0.9735	1.0218	0.8917
580.74	0.9124	0.9157	1.1145	0.8484	0.9576	0.9671	1.0398	0.893
584.74	0.9151	0.9135	1.1097	0.8491	0.9464	0.9723	1.0388	0.8958
588.74	0.9103	0.916	1.117	0.8613	0.9518	0.9671	1.0409	0.896
592.74	0.9102	0.9154	1.1107	0.8604	0.9438	0.962	1.021	0.8976
596.74	0.9036	0.9204	1.1073	0.8635	0.9532	0.9541	1.0401	0.8959
600.74	0.9127	0.9174	1.1023	0.8676	0.9437	0.9506	1.0279	0.8886
604.74	0.9061	0.9182	1.1137	0.8617	0.9557	0.9571	1.04	0.8968
608.74	0.9129	0.9211	1.1054	0.8673	0.9502	0.9693	1.0374	0.9017
612.74	0.911	0.9183	1.1034	0.8637	0.9433	0.9617	1.0271	0.8898
616.74	0.9085	0.921	1.105	0.8649	0.9456	0.9464	1.0284	0.902
620.74	0.9129	0.9259	1.1131	0.8656	0.9497	0.9483	1.0417	0.8954
624.74	0.9087	0.9167	1.0896	0.8535	0.9461	0.95	1.0238	0.9035
628.74	0.9079	0.9204	1.1025	0.8671	0.9501	0.9592	1.0389	0.8954
632.74	0.9068	0.9243	1.0953	0.8673	0.9476	0.9521	1.0353	0.8872
636.74	0.906	0.9284	1.102	0.8694	0.9498	0.9515	1.0381	0.891
640.74	0.9094	0.9233	1.1035	0.8657	0.958	0.965	1.0403	0.8939
644.74	0.9098	0.9201	1.1102	0.869	0.9562	0.9638	1.0363	0.8972
649.01	0.9026	0.9291	1.1131	0.8766	0.9621	0.9593	1.0492	0.894
653.01	0.9044	0.9191	1.1124	0.8666	0.9493	0.9693	1.0282	0.8921
656.08	-
657.01	0.9046	0.9202	1.113	0.8688	0.9591	0.9596	1.0428	0.8884
661.01	0.9098	0.9257	1.1159	0.8684	0.9626	0.9577	1.0379	0.8854
665.01	0.9051	0.9301	1.1151	0.8725	0.9589	0.9692	1.0454	0.8932
669.01	0.9074	0.9344	1.104	0.8768	0.9678	0.9815	1.0512	0.8964
673.01	0.9053	0.9288	1.1045	0.8734	0.9625	0.966	1.0367	0.8844
677.01	0.9016	0.9378	1.0943	0.8732	0.9614	0.9597	1.0451	0.8854
681.01	0.9038	0.9383	1.1044	0.8817	0.9595	0.9706	1.0451	0.8987
685.01	0.9101	0.9281	1.1075	0.8803	0.9595	0.9821	1.0461	0.8977
689.01	0.9032	0.9301	1.1018	0.873	0.956	0.9716	1.037	0.9018
693.01	0.9063	0.9263	1.1094	0.8752	0.9678	0.9735	1.0475	0.8937
697.01	0.9028	0.9326	1.1076	0.8757	0.9601	0.9746	1.0536	0.8892
701.01	0.9028	0.9418	1.1033	0.8782	0.9616	0.9745	1.0422	0.8851
705.01	0.9042	0.9383	1.1052	0.8836	0.9685	0.9749	1.046	0.897
709.01	0.9031	0.9313	1.1085	0.886	0.9628	0.9837	1.0431	0.8864
713.01	0.9031	0.9342	1.0966	0.8755	0.9616	0.9857	1.0505	0.8947
717.01	0.9057	0.9411	1.0991	0.8863	0.9584	0.9852	1.0416	0.9011
721.01	0.9084	0.9333	1.1043	0.8839	0.969	0.9833	1.041	0.892
725.01	0.9039	0.9382	1.1009	0.884	0.9562	0.9815	1.0411	0.892
729.01	0.9053	0.9401	1.1035	0.8819	0.9698	0.9814	1.0396	0.8912
733.01	0.903	0.9338	1.1022	0.8818	0.9763	0.9849	1.0456	0.8912
737.01	0.9068	0.951	1.1006	0.8844	0.9627	0.9929	1.0478	0.9033
741.01	0.9029	0.9482	1.1017	0.8885	0.957	0.9804	1.0492	0.893
745.01	0.9038	0.9403	1.1043	0.8867	0.9695	0.9906	1.0492	0.8946
749.01	0.8983	0.9414	1.0923	0.8876	0.9613	0.9895	1.0463	0.8878
753.01	0.9051	0.9513	1.0945	0.8867	0.9608	0.9949	1.051	0.89
757.01	0.9049	0.9425	1.0988	0.8869	0.9616	0.9885	1.0445	0.8934
761.01	0.9043	0.95	1.108	0.8898	0.97	0.9934	1.055	0.8979
765.01	0.9088	0.9555	1.105	0.8919	0.9621	0.985	1.0535	0.8935
769.01	0.8975	0.9517	1.1051	0.8925	0.9749	0.9935	1.0456	0.8859
773.01	0.9017	0.9498	1.1079	0.8994	0.9692	0.9974	1.0466	0.8897
777.01	0.8983	0.9484	1.0889	0.8924	0.969	0.9968	1.0391	0.8865
781.01	0.9048	0.9508	1.1011	0.8977	0.964	0.9966	1.0474	0.8926
785.01	0.9037	0.943	1.0998	0.9033	0.9642	0.999	1.0425	0.8914
789.01	0.9003	0.9585	1.1041	0.9064	0.9813	0.9956	1.0483	0.8993
793.01	0.8987	0.9553	1.1007	0.8968	0.9644	0.9827	1.0517	0.8918
797.01	0.8938	0.9593	1.1011	0.8949	0.9667	0.9816	1.044	0.893
801.01	0.8911	0.9525	1.0947	0.9009	0.9643	0.9876	1.0519	0.8961
805.01	0.8932	0.9542	1.0993	0.897	0.973	0.9894	1.0507	0.8999
809.01	0.8929	0.9565	1.0955	0.9015	0.9662	0.9899	1.0465	0.9024
813.01	0.8814	0.9451	1.0733	0.8909	0.9628	0.9829	1.0302	0.8936
817.01	0.889	0.953	1.0974	0.9022	0.971	0.993	1.0512	0.8929
821.01	0.8869	0.9663	1.0918	0.9009	0.9674	0.9882	1.0466	0.8971
825.01	0.8817	0.9582	1.0896	0.9036	0.9698	1.0043	1.0391	0.8915
829.01	0.8944	0.9783	1.105	0.91	0.9683	0.9884	1.0546	0.8984
833.01	0.8879	0.9683	1.103	0.9091	0.9707	1.0007	1.0562	0.894
837.01	0.8877	0.9666	1.1066	0.9161	0.9717	0.9949	1.0468	0.8978
841.01	0.8785	0.9665	1.1015	0.9198	0.9706	0.9901	1.0533	0.8914
845.01	0.8764	0.9753	1.1059	0.9117	0.9746	0.9857	1.062	0.8875
849.01	0.8817	0.9716	1.1107	0.9162	0.9656	0.9841	1.0595	0.8893
853.01	0.8767	0.977	1.1066	0.9201	0.9653	1.0016	1.0467	0.8889
857.01	0.8822	0.9773	1.1184	0.9155	0.9738	1.0037	1.0519	0.8915
861.01	0.873	0.9776	1.1083	0.9207	0.9805	0.986	1.0612	0.8844
865.01	0.8688	0.9807	1.0893	0.9057	0.9687	0.9938	1.0488	0.8817
869.01	0.8679	0.9637	1.0901	0.91	0.9738	0.991	1.0385	0.8856
873.01	0.8672	0.9725	1.088	0.9151	0.9713	0.9981	1.0441	0.8864
877.01	0.8701	0.9767	1.0967	0.9165	0.9779	0.9961	1.0607	0.8847
881.01	0.8671	0.9803	1.0783	0.9113	0.9681	0.9897	1.0359	0.8883
885.01	0.8663	0.9847	1.0936	0.9142	0.9746	1.0002	1.0575	0.8864
889.01	0.8575	0.9828	1.0805	0.9115	0.973	0.9917	1.0529	0.8783
893.01	0.8652	0.9799	1.0745	0.9194	0.9613	0.9863	1.0506	0.8841
897.01	0.8607	0.9761	1.0737	0.9206	0.9665	0.9902	1.0403	0.8821
901.01	0.8622	0.9854	1.0784	0.9217	0.9671	0.9944	1.0449	0.887
905.01	0.8614	0.986	1.0803	0.9241	0.9785	0.9959	1.048	0.8821
909.01	0.8554	0.9739	1.0686	0.9218	0.9624	0.9849	1.049	0.8763
913.01	0.8526	0.9779	1.0897	0.9125	0.9685	0.9947	1.0483	0.8768
917.01	0.8546	0.988	1.0805	0.9228	0.9706	0.9888	1.0552	0.8815
921.01	0.8536	0.9796	1.0891	0.9169	0.967	0.9799	1.0507	0.877
925.01	0.8485	0.9897	1.091	0.9177	0.9806	0.9855	1.0591	0.8774
929.01	0.8561	0.9815	1.0944	0.9206	0.9762	0.99	1.0599	0.8818
933.01	0.8506	0.9907	1.0875	0.925	0.9614	0.9849	1.0449	0.8757
937.01	0.8542	0.9831	1.0723	0.9264	0.9699	0.9829	1.0457	0.8738
941.01	0.8547	0.9929	1.0894	0.9188	0.9743	0.9954	1.0592	0.8804
945.01	0.8515	0.9891	1.0905	0.9208	0.9818	0.9887	1.0575	0.8815
949.01	0.8404	0.9826	1.0788	0.9282	0.9703	0.9937	1.0567	0.8817
953.01	0.8396	0.9851	1.0826	0.9298	0.9814	0.9921	1.0585	0.8712
957.01	0.8393	0.984	1.0855	0.9239	0.9778	0.9996	1.05	0.8712
961.01	0.8443	0.9909	1.0806	0.9309	0.9682	0.9854	1.0474	0.8775
965.01	0.8368	0.988	1.0728	0.9338	0.9776	0.9953	1.0446	0.8742
969.01	0.8367	0.9822	1.0722	0.9343	0.9727	0.9924	1.0481	0.8651
973.01	0.8435	0.995	1.0757	0.9245	0.978	0.9885	1.0539	0.8743
977.01	0.8458	0.9881	1.0795	0.9294	0.9663	0.9912	1.0521	0.8688
981.01	0.8352	0.9912	1.0683	0.9353	0.9826	0.9822	1.0532	0.8689
985.01	0.8393	0.9906	1.0663	0.929	0.9792	0.9838	1.0468	0.8678
989.01	0.8396	0.9896	1.0699	0.9338	0.9826	0.9844	1.0577	0.8637
993.01	0.8367	0.9985	1.0696	0.9266	0.9783	0.9847	1.047	0.8696
997.01	0.8302	0.9895	1.0752	0.9362	0.9811	0.9803	1.063	0.865
1001.01	0.8226	0.9917	1.067	0.9391	0.969	0.9823	1.0448	0.8556

## Sheet: SAG-1
File: DDELog(Excel:SAG-1 1 1)::
Date: Tue Mar 7 2023 12:11:14.126
Region 1: [Location: (102, 65), Size: (82, 81), Area: 4068]
Region 2: [Location: (183, 58), Size: (27, 21), Area: 387]
Region 3: [Location: (240, 62), Size: (18, 31), Area: 357]
Region 4: [Location: (191, 104), Size: (32, 35), Area: 435]
Region 5: [Location: (356, 321), Size: (30, 33), Area: 564]
Region 6: [Location: (382, 315), Size: (17, 17), Area: 184]
Region 7: [Location: (373, 285), Size: (16, 23), Area: 214]
Region 8: [Location: (368, 365), Size: (53, 34), Area: 1043]
Region 9: [Location: (554, 262), Size: (29, 36), Area: 586]
Region 10: [Location: (547, 370), Size: (39, 39), Area: 815]
Region 11: [Location: (546, 345), Size: (21, 19), Area: 301]
Region 12: [Location: (552, 302), Size: (34, 22), Area: 444]
Region 13: [Location: (526, 269), Size: (23, 31), Area: 441]
Region 14: [Location: (502, 252), Size: (29, 25), Area: 359]
Region 15: [Location: (490, 440), Size: (41, 53), Area: 1047]
Region 16: [Location: (504, 408), Size: (19, 12), Area: 137]
Region 17: [Location: (474, 409), Size: (20, 23), Area: 254]
Region 18: [Location: (168, 1), Size: (20, 16), Area: 195]
Time (sec)	R1 R1	R2 R1	R3 R1	R4 R1	R5 R1	R6 R1	R7 R1	R8 R1	R9 R1	R10 R1	R11 R1	R12 R1	R13 R1	R14 R1	R15 R1	R16 R1	R17 R1	R18 R1
5.87	0.7819	0.5701	0.6771	0.6884	0.7006	0.7279	0.721	0.7784	0.727	0.7833	0.8002	0.7311	0.7289	0.6612	0.6985	0.7357	0.7354	0.7868
9.87	0.783	0.5715	0.6846	0.6908	0.7029	0.7317	0.733	0.7771	0.7358	0.7794	0.8006	0.7361	0.73	0.6634	0.6996	0.7393	0.7414	0.8087
13.87	0.7768	0.58	0.6936	0.6918	0.7028	0.7193	0.729	0.785	0.7334	0.7882	0.8017	0.7238	0.7258	0.6695	0.6947	0.7419	0.7423	0.8019
17.87	0.7834	0.5881	0.6733	0.6858	0.7029	0.7196	0.7229	0.7809	0.7282	0.7868	0.801	0.7347	0.7308	0.666	0.6869	0.7361	0.7355	0.8167
21.87	0.7825	0.5843	0.6819	0.6813	0.6908	0.7198	0.7149	0.7821	0.7294	0.7884	0.7956	0.7281	0.7299	0.6593	0.68	0.7425	0.7426	0.801
25.87	0.7777	0.5816	0.6832	0.6908	0.6851	0.7195	0.73	0.7872	0.7343	0.7908	0.793	0.7331	0.7343	0.6649	0.6815	0.7383	0.7458	0.8098
29.87	0.7759	0.5893	0.6817	0.6887	0.6893	0.7146	0.7189	0.7861	0.7359	0.788	0.7915	0.7343	0.7312	0.6655	0.684	0.7389	0.7299	0.7923
33.87	0.7792	0.5877	0.675	0.6849	0.6862	0.7175	0.7195	0.775	0.726	0.7818	0.7978	0.7333	0.724	0.657	0.6753	0.7345	0.7451	0.815
37.87	0.779	0.5886	0.669	0.687	0.6926	0.725	0.7222	0.7783	0.7296	0.7888	0.7992	0.7366	0.7219	0.6655	0.6796	0.7326	0.7357	0.7991
41.87	0.7854	0.5944	0.6768	0.6891	0.6845	0.7274	0.7262	0.7824	0.7292	0.7841	0.7856	0.7359	0.7328	0.6721	0.6853	0.7337	0.7286	0.8174
45.87	0.7798	0.597	0.6795	0.6895	0.6941	0.7407	0.7369	0.78	0.7337	0.7859	0.7981	0.7341	0.7275	0.6634	0.6871	0.732	0.7285	0.804
49.87	0.7797	0.5913	0.6751	0.6878	0.6917	0.7385	0.7396	0.7724	0.7219	0.7777	0.7924	0.7332	0.7231	0.6537	0.6776	0.723	0.7281	0.789
53.87	0.7761	0.583	0.6695	0.6815	0.6887	0.7352	0.7266	0.7732	0.7202	0.7763	0.7913	0.7282	0.7235	0.6554	0.6757	0.7346	0.7261	0.796
57.87	0.7809	0.5794	0.6834	0.6797	0.686	0.7418	0.7412	0.7752	0.7209	0.7768	0.7972	0.7256	0.7199	0.6508	0.6835	0.7174	0.7192	0.764
61.87	0.7799	0.5744	0.691	0.6903	0.6855	0.7392	0.7329	0.7746	0.7287	0.7759	0.7942	0.7256	0.7214	0.6607	0.6794	0.7242	0.7224	0.793
65.87	0.7814	0.5815	0.6826	0.6926	0.6861	0.7436	0.7345	0.7772	0.7271	0.7781	0.7987	0.7338	0.7235	0.6693	0.6874	0.7193	0.7274	0.7957
69.87	0.7775	0.5758	0.6675	0.6852	0.6747	0.7201	0.7346	0.7682	0.7239	0.7679	0.7884	0.7272	0.7146	0.6629	0.6827	0.7109	0.7137	0.7767
73.87	0.7827	0.5832	0.6837	0.6942	0.679	0.7151	0.7312	0.7715	0.7243	0.7731	0.7909	0.7313	0.722	0.6662	0.6772	0.7037	0.7168	0.7929
77.87	0.7833	0.5828	0.669	0.6838	0.6743	0.7285	0.7207	0.7643	0.7294	0.7709	0.7909	0.7352	0.7242	0.6546	0.6807	0.7072	0.7193	0.8082
81.87	0.7823	0.5833	0.6702	0.6816	0.6742	0.7279	0.7261	0.7684	0.7254	0.7737	0.7879	0.7334	0.7235	0.6576	0.6853	0.7023	0.707	0.7846
85.87	0.787	0.5798	0.6679	0.6881	0.6701	0.7372	0.7273	0.7711	0.7169	0.7795	0.7853	0.7303	0.7058	0.6617	0.685	0.7167	0.7192	0.7843
89.87	0.7829	0.5843	0.6813	0.6863	0.6791	0.7293	0.7376	0.7727	0.7289	0.7752	0.7894	0.7363	0.7253	0.6549	0.6905	0.7056	0.7156	0.7923
93.87	0.7839	0.5771	0.673	0.7045	0.6698	0.7155	0.7196	0.7725	0.7278	0.7769	0.7915	0.7299	0.718	0.658	0.6899	0.7143	0.7198	0.775
97.87	0.7807	0.5784	0.6755	0.6775	0.6699	0.7233	0.7288	0.776	0.7259	0.7697	0.7897	0.7246	0.7194	0.66	0.6921	0.7037	0.7156	0.7859
101.87	0.7863	0.572	0.6798	0.6813	0.6675	0.712	0.7158	0.7732	0.7226	0.7751	0.775	0.7228	0.7142	0.6568	0.691	0.6968	0.7132	0.8077
105.87	0.7825	0.5689	0.67	0.6848	0.6569	0.7152	0.7126	0.7675	0.7114	0.763	0.7831	0.7081	0.7152	0.6581	0.692	0.7024	0.7183	0.7937
109.87	0.7788	0.5698	0.6772	0.6807	0.6537	0.7104	0.7079	0.7629	0.7118	0.7666	0.7745	0.7199	0.7092	0.6456	0.6914	0.7048	0.6995	0.8062
113.87	0.7804	0.5678	0.6735	0.6886	0.667	0.7195	0.7222	0.7736	0.7229	0.7649	0.7799	0.7199	0.7166	0.6449	0.6928	0.7041	0.7085	0.7949
117.87	0.7855	0.583	0.6749	0.6817	0.6608	0.7145	0.7387	0.7736	0.7261	0.7668	0.7826	0.7224	0.7136	0.6476	0.6911	0.7085	0.6998	0.8016
121.87	0.7839	0.5839	0.6731	0.6846	0.6628	0.729	0.7198	0.7669	0.7222	0.772	0.7773	0.7268	0.7134	0.6585	0.6987	0.7107	0.7035	0.8013
125.87	0.7841	0.581	0.669	0.6843	0.6664	0.7062	0.7177	0.7638	0.7229	0.7635	0.7806	0.726	0.7142	0.6531	0.6973	0.7097	0.7087	0.8027
129.87	0.7824	0.5833	0.6725	0.6861	0.6733	0.7142	0.7096	0.7662	0.7194	0.7615	0.7881	0.7303	0.7184	0.6446	0.6894	0.7047	0.7047	0.8045
133.87	0.786	0.5839	0.6808	0.689	0.6668	0.7076	0.7161	0.7718	0.7181	0.7546	0.7856	0.725	0.7057	0.6467	0.6847	0.7089	0.7112	0.8007
137.87	0.7869	0.5867	0.6827	0.693	0.6649	0.7113	0.7112	0.7709	0.719	0.7636	0.7772	0.7263	0.7179	0.6512	0.6894	0.697	0.7088	0.7908
141.87	0.7859	0.583	0.6858	0.6904	0.6621	0.6963	0.7046	0.7718	0.7228	0.7643	0.7773	0.7182	0.7196	0.6545	0.6848	0.6983	0.7081	0.8037
145.87	0.7888	0.5761	0.6791	0.6775	0.6483	0.693	0.7096	0.7678	0.7187	0.7567	0.7744	0.7149	0.7119	0.651	0.6798	0.7036	0.7124	0.796
149.87	0.7828	0.5712	0.6754	0.6827	0.6494	0.6981	0.7085	0.767	0.7179	0.7656	0.7896	0.7246	0.7142	0.6435	0.6771	0.7056	0.7099	0.7998
153.87	0.7865	0.5822	0.6752	0.6756	0.6518	0.6998	0.7076	0.7618	0.7177	0.763	0.788	0.7149	0.7068	0.6405	0.6719	0.7042	0.6881	0.8106
157.87	0.7829	0.5794	0.6725	0.6813	0.6527	0.692	0.7085	0.7602	0.7114	0.7514	0.7901	0.7196	0.7094	0.6484	0.6749	0.6958	0.7105	0.7899
161.87	0.7816	0.5907	0.6596	0.6755	0.643	0.6912	0.6986	0.7575	0.7093	0.7561	0.7816	0.7104	0.7023	0.641	0.6746	0.702	0.7083	0.7952
165.87	0.7798	0.5879	0.6717	0.683	0.6496	0.6948	0.6994	0.7547	0.7076	0.7497	0.7839	0.7194	0.6993	0.6356	0.6705	0.6985	0.707	0.7801
169.87	0.7818	0.5874	0.6635	0.6882	0.6441	0.6926	0.7151	0.7552	0.723	0.7638	0.7868	0.7262	0.7123	0.6491	0.6799	0.6994	0.705	0.7952
173.87	0.7856	0.5854	0.6704	0.6779	0.6513	0.6887	0.7119	0.7652	0.7155	0.7678	0.7811	0.7141	0.7046	0.6537	0.6719	0.6989	0.6984	0.7795
177.87	0.7822	0.5889	0.67	0.6793	0.6456	0.6955	0.7102	0.7646	0.7253	0.771	0.7881	0.7216	0.7148	0.6514	0.6776	0.7004	0.7069	0.7702
181.87	0.7852	0.5861	0.6697	0.6841	0.6392	0.7088	0.7022	0.7599	0.7137	0.7557	0.7832	0.7128	0.7061	0.6507	0.6762	0.7054	0.7037	0.8145
185.87	0.7857	0.5817	0.6758	0.6823	0.6377	0.6958	0.7214	0.7571	0.7176	0.7579	0.7714	0.7256	0.7136	0.6515	0.6787	0.7118	0.6966	0.791
189.87	0.7812	0.5838	0.6752	0.6855	0.6337	0.6853	0.7125	0.7549	0.7148	0.7616	0.78	0.7261	0.7059	0.6494	0.675	0.6816	0.6971	0.8177
193.87	0.7846	0.5876	0.6715	0.6852	0.6351	0.698	0.7023	0.7559	0.7168	0.7594	0.775	0.7163	0.7028	0.6544	0.6746	0.6943	0.6947	0.8106
197.87	0.786	0.6013	0.6843	0.7006	0.6337	0.7039	0.7163	0.7598	0.722	0.7638	0.7786	0.725	0.7129	0.6501	0.6782	0.6939	0.6987	0.8249
201.87	0.7905	0.6106	0.6861	0.689	0.6365	0.6984	0.7114	0.758	0.7161	0.7578	0.7793	0.7263	0.7113	0.6575	0.6771	0.698	0.6853	0.8363
205.87	0.791	0.6164	0.687	0.6981	0.638	0.6938	0.7073	0.7579	0.7175	0.7556	0.7885	0.7231	0.7059	0.6434	0.6788	0.6935	0.7086	0.8529
209.87	0.7888	0.6169	0.6995	0.6933	0.6422	0.7093	0.7173	0.7626	0.7127	0.7621	0.778	0.7196	0.7193	0.6517	0.6801	0.6933	0.6822	0.8377
213.87	0.7933	0.6205	0.7044	0.704	0.6408	0.7094	0.7207	0.76	0.7121	0.7625	0.7804	0.7277	0.7151	0.6498	0.6819	0.693	0.6964	0.8389
217.87	0.7864	0.6308	0.6835	0.7037	0.6454	0.6988	0.7142	0.7574	0.7061	0.7526	0.7759	0.7085	0.7098	0.6536	0.6786	0.6938	0.6851	0.8176
221.87	0.7906	0.6346	0.6987	0.7036	0.6477	0.6956	0.7122	0.7689	0.7045	0.7616	0.7914	0.709	0.7013	0.6526	0.6795	0.6985	0.6951	0.8234
225.87	0.7846	0.6154	0.6995	0.704	0.6384	0.6938	0.7092	0.7583	0.7047	0.7566	0.7876	0.7095	0.7084	0.6462	0.6776	0.6995	0.6937	0.8216
229.87	0.7921	0.6058	0.7002	0.7067	0.647	0.7004	0.7183	0.7611	0.7085	0.7648	0.777	0.7164	0.7108	0.6475	0.6736	0.7052	0.6917	0.8366
233.87	0.7901	0.5974	0.6921	0.705	0.6481	0.6898	0.7092	0.7614	0.7002	0.7617	0.7784	0.7095	0.7058	0.6451	0.6705	0.7033	0.6817	0.8176
237.87	0.7874	0.6065	0.6944	0.6975	0.6374	0.6946	0.7084	0.7649	0.7024	0.7695	0.7772	0.7131	0.7018	0.6439	0.6747	0.7098	0.7042	0.7931
241.87	0.7855	0.6081	0.6892	0.6986	0.6333	0.6948	0.6993	0.7489	0.6951	0.7715	0.7782	0.7121	0.7036	0.6484	0.6664	0.6991	0.6846	0.8056
245.87	0.7905	0.6025	0.6878	0.7062	0.6424	0.6993	0.7074	0.7553	0.7045	0.766	0.7802	0.7146	0.7058	0.6505	0.6724	0.7052	0.6912	0.8495
249.87	0.7848	0.6053	0.6837	0.6949	0.6441	0.6956	0.714	0.7542	0.7036	0.7675	0.7748	0.7145	0.6974	0.6503	0.6694	0.7019	0.6866	0.826
253.87	0.7903	0.5924	0.6815	0.6958	0.6449	0.7018	0.706	0.7467	0.7006	0.7523	0.7646	0.721	0.7026	0.6491	0.661	0.6981	0.6977	0.8366
257.87	0.7865	0.5923	0.6801	0.6895	0.6469	0.7074	0.7054	0.7571	0.704	0.7584	0.764	0.7193	0.6895	0.652	0.6589	0.7	0.6823	0.8191
261.87	0.7853	0.5898	0.6809	0.697	0.6485	0.6999	0.6998	0.7519	0.7059	0.7561	0.7801	0.7117	0.698	0.6427	0.6611	0.6982	0.6932	0.8221
265.87	0.7894	0.5929	0.681	0.6988	0.6499	0.6942	0.7167	0.7472	0.7027	0.7526	0.7795	0.7089	0.7	0.6476	0.6565	0.6975	0.6858	0.7976
269.87	0.7826	0.5997	0.6681	0.6945	0.6506	0.7015	0.7021	0.757	0.6932	0.7476	0.78	0.7082	0.7016	0.6394	0.6577	0.6859	0.6815	0.7958
273.87	0.7901	0.5908	0.6838	0.6968	0.6412	0.6984	0.7023	0.7556	0.6916	0.7519	0.7837	0.7025	0.6971	0.6472	0.6564	0.6948	0.6943	0.8214
277.87	0.7846	0.5898	0.6781	0.6927	0.6459	0.6919	0.712	0.7514	0.6928	0.7499	0.7834	0.6993	0.697	0.6379	0.6587	0.698	0.6868	0.8104
281.87	0.7874	0.5994	0.6826	0.6977	0.6448	0.7067	0.7162	0.7563	0.6983	0.7577	0.7971	0.7081	0.7008	0.6439	0.66	0.6958	0.6883	0.7898
285.87	0.7827	0.5862	0.6684	0.6885	0.6346	0.7029	0.7071	0.7513	0.6956	0.7519	0.7784	0.702	0.7011	0.6351	0.6605	0.6939	0.6903	0.7799
289.87	0.7818	0.5855	0.6697	0.6871	0.6381	0.7105	0.7044	0.7498	0.6883	0.75	0.7748	0.7068	0.7016	0.6468	0.6549	0.6895	0.6862	0.7861
293.87	0.7837	0.5904	0.6793	0.6826	0.635	0.6936	0.7105	0.7499	0.6892	0.7446	0.7711	0.7046	0.7044	0.6388	0.6547	0.6933	0.6772	0.7932
297.87	0.7877	0.5863	0.682	0.7047	0.6388	0.6989	0.7043	0.7561	0.6965	0.7553	0.7641	0.7166	0.6999	0.648	0.654	0.7014	0.6853	0.8019
301.87	0.7801	0.5937	0.6793	0.6884	0.6351	0.7	0.7027	0.7519	0.6923	0.7522	0.7633	0.6965	0.698	0.6427	0.6508	0.6899	0.6763	0.7848
305.87	0.7873	0.5917	0.6753	0.6929	0.6504	0.7071	0.7034	0.7518	0.6959	0.7546	0.7771	0.7142	0.7062	0.656	0.6538	0.6979	0.6875	0.7865
309.87	0.7841	0.5865	0.674	0.6888	0.6335	0.6835	0.7111	0.7459	0.6936	0.7511	0.762	0.7012	0.7015	0.641	0.6501	0.6921	0.6818	0.7671
313.87	0.7861	0.5811	0.6783	0.6919	0.6413	0.7036	0.7117	0.7521	0.6917	0.754	0.7589	0.7044	0.6973	0.6448	0.656	0.6849	0.6819	0.7761
317.87	0.7817	0.5853	0.6717	0.6822	0.6288	0.6883	0.6985	0.7517	0.6871	0.7533	0.7632	0.6973	0.6929	0.6405	0.6513	0.6841	0.6805	0.7913
321.87	0.7843	0.5806	0.6712	0.6853	0.6336	0.7021	0.6996	0.7472	0.6833	0.7541	0.7641	0.7089	0.6998	0.6414	0.6614	0.6927	0.6815	0.7801
325.87	0.7839	0.5905	0.6728	0.6925	0.6333	0.7043	0.7139	0.7453	0.6905	0.7517	0.7716	0.7034	0.6974	0.6427	0.655	0.6872	0.6933	0.8022
329.87	0.785	0.592	0.6762	0.6916	0.6391	0.6958	0.7148	0.7438	0.694	0.7445	0.7769	0.7099	0.7028	0.6524	0.6584	0.6815	0.6887	0.7702
333.87	0.7809	0.5912	0.6723	0.6898	0.6318	0.6936	0.6992	0.7512	0.6947	0.7487	0.767	0.7045	0.6982	0.6498	0.6593	0.68	0.6752	0.7824
337.87	0.7821	0.5934	0.6774	0.691	0.6375	0.7071	0.6977	0.7513	0.6876	0.7465	0.769	0.7	0.6915	0.6514	0.6565	0.6975	0.6813	0.7771
341.87	0.7832	0.6032	0.6712	0.6862	0.6327	0.6993	0.7066	0.7471	0.6983	0.7452	0.7734	0.7036	0.7025	0.6475	0.659	0.6951	0.6834	0.7667
345.87	0.7816	0.5938	0.6822	0.6932	0.6286	0.7004	0.6973	0.7497	0.6917	0.7485	0.7628	0.7007	0.6883	0.6521	0.6579	0.6835	0.6868	0.7781
349.87	0.7877	0.6062	0.6779	0.6917	0.637	0.6995	0.7014	0.745	0.6944	0.7498	0.7729	0.7071	0.7106	0.6406	0.6583	0.6927	0.6922	0.7936
353.87	0.7827	0.5953	0.668	0.6907	0.6351	0.6895	0.6919	0.747	0.686	0.7463	0.7636	0.6931	0.6942	0.6462	0.6512	0.6838	0.6833	0.7763
357.87	0.7859	0.5962	0.6788	0.6906	0.6337	0.6923	0.6996	0.7478	0.6959	0.7558	0.7755	0.7059	0.6965	0.6493	0.6593	0.7019	0.684	0.7756
361.87	0.7851	0.589	0.6715	0.6967	0.6395	0.6942	0.7047	0.7462	0.6942	0.7487	0.7679	0.6993	0.7	0.6485	0.6658	0.6986	0.6849	0.7842
365.87	0.7855	0.5925	0.6687	0.696	0.6435	0.7015	0.6928	0.7542	0.6816	0.752	0.7761	0.699	0.6965	0.645	0.6671	0.6842	0.6819	0.7859
369.87	0.7846	0.5984	0.6686	0.6869	0.6419	0.6786	0.6913	0.7517	0.6834	0.7523	0.7683	0.6952	0.6943	0.6413	0.6705	0.684	0.6874	0.7876
373.87	0.7824	0.5975	0.6753	0.6793	0.6395	0.6833	0.6963	0.7531	0.6861	0.7521	0.7697	0.7001	0.6963	0.6488	0.6665	0.6679	0.6822	0.7731
377.87	0.7936	0.5991	0.6621	0.6829	0.6439	0.6848	0.6948	0.7547	0.6859	0.7518	0.7668	0.6966	0.7003	0.6498	0.675	0.6947	0.689	0.7846
381.87	0.7913	0.5938	0.6697	0.6854	0.644	0.687	0.7033	0.7426	0.689	0.7411	0.7697	0.6967	0.6957	0.6486	0.6727	0.6944	0.6802	0.7776
385.87	0.785	0.593	0.6607	0.6792	0.6381	0.6871	0.6832	0.7388	0.686	0.7457	0.7575	0.7016	0.6932	0.6449	0.675	0.6815	0.6803	0.7779
389.87	0.7901	0.5987	0.6726	0.6942	0.6403	0.6912	0.7037	0.7495	0.6892	0.7422	0.7686	0.7027	0.6964	0.6468	0.6762	0.6922	0.6847	0.7847
393.87	0.7937	0.6074	0.6679	0.6885	0.6394	0.6954	0.703	0.7521	0.6849	0.7542	0.7708	0.7014	0.6915	0.6469	0.6768	0.6999	0.6829	0.7859
397.87	0.7888	0.5994	0.6656	0.6892	0.6385	0.701	0.7078	0.7518	0.6895	0.7505	0.7637	0.6977	0.6911	0.6492	0.679	0.6966	0.677	0.7768
401.87	0.7854	0.5924	0.6632	0.6777	0.6361	0.6809	0.7013	0.7514	0.6898	0.7498	0.7588	0.709	0.7001	0.6414	0.6746	0.6905	0.6756	0.7821
405.87	0.7903	0.5946	0.6582	0.6899	0.6393	0.6934	0.7028	0.7487	0.6984	0.7558	0.7544	0.7123	0.6952	0.6488	0.679	0.6872	0.6922	0.795
409.87	0.7912	0.588	0.6627	0.689	0.6438	0.6777	0.6955	0.7522	0.6881	0.7496	0.7602	0.7147	0.6969	0.648	0.682	0.7003	0.6823	0.8024
413.87	0.7919	0.5898	0.6656	0.685	0.6474	0.6824	0.6928	0.7512	0.6996	0.7525	0.7567	0.714	0.7028	0.651	0.6856	0.6941	0.6917	0.787
417.87	0.7851	0.5926	0.6622	0.6862	0.6471	0.6919	0.6916	0.76	0.703	0.7567	0.7631	0.7069	0.7026	0.6529	0.6835	0.6933	0.6926	0.7807
421.87	0.7919	0.5921	0.6607	0.6906	0.6412	0.6878	0.7054	0.7566	0.7024	0.7576	0.7612	0.7182	0.7006	0.6571	0.6847	0.7026	0.6964	0.7787
425.87	0.7889	0.5961	0.6561	0.6791	0.6343	0.6846	0.6916	0.754	0.6968	0.7597	0.7601	0.7058	0.7035	0.6418	0.6774	0.7061	0.6903	0.7942
429.87	0.7935	0.5952	0.6703	0.6851	0.6327	0.6917	0.6911	0.7541	0.6983	0.7514	0.747	0.7108	0.6992	0.6617	0.6845	0.7136	0.6925	0.7761
431.46	GLP1 10nM
433.87	0.7898	0.5906	0.6602	0.6955	0.634	0.6777	0.6966	0.7566	0.6965	0.7495	0.7665	0.7032	0.7042	0.6568	0.6839	0.7058	0.7015	0.803
437.87	0.7919	0.5949	0.6661	0.6916	0.6351	0.6883	0.7047	0.7554	0.6932	0.7499	0.7643	0.7114	0.6912	0.651	0.6726	0.7057	0.691	0.7961
441.87	0.7865	0.5867	0.662	0.6929	0.6313	0.6755	0.6987	0.7503	0.6898	0.7557	0.7615	0.7051	0.6938	0.6525	0.6735	0.7105	0.6854	0.7962
445.87	0.792	0.5966	0.6723	0.6835	0.6425	0.6902	0.6939	0.7464	0.694	0.7513	0.7571	0.7033	0.6985	0.6433	0.6669	0.7115	0.6887	0.8006
449.87	0.7974	0.5949	0.6725	0.6978	0.6417	0.7005	0.7088	0.7533	0.6965	0.7608	0.7528	0.7045	0.6994	0.6577	0.6644	0.7154	0.6933	0.818
453.87	0.7975	0.5997	0.6813	0.7023	0.6522	0.6944	0.7127	0.7536	0.7059	0.7592	0.7791	0.7102	0.7046	0.6645	0.6604	0.7109	0.6955	0.8719
457.87	0.7986	0.6341	0.7012	0.7048	0.6861	0.722	0.7361	0.7615	0.7235	0.7955	0.8034	0.731	0.7134	0.6671	0.6641	0.7028	0.6927	0.8795
461.87	0.8031	0.6726	0.7128	0.7181	0.7294	0.7482	0.7579	0.7827	0.7392	0.8202	0.8404	0.7508	0.7234	0.681	0.6844	0.7079	0.6955	0.9131
465.87	0.8142	0.7125	0.7329	0.7474	0.7666	0.7752	0.7796	0.7987	0.7568	0.8535	0.8511	0.7738	0.7423	0.6933	0.7127	0.7117	0.7035	0.9298
469.87	0.8207	0.75	0.7612	0.7703	0.7953	0.8118	0.8074	0.8201	0.7774	0.8773	0.8699	0.7904	0.7568	0.7075	0.7493	0.7264	0.7043	0.926
473.87	0.8293	0.7825	0.7939	0.7826	0.8152	0.8185	0.8181	0.8458	0.7892	0.8757	0.8757	0.8019	0.7724	0.7299	0.7808	0.7339	0.7166	0.9117
477.87	0.826	0.7877	0.7968	0.8132	0.8122	0.8169	0.8139	0.8535	0.7945	0.876	0.8697	0.8087	0.7992	0.7511	0.8145	0.7296	0.7149	0.9337
481.87	0.8283	0.8071	0.807	0.8158	0.8054	0.8043	0.8233	0.8713	0.7992	0.8668	0.8713	0.8056	0.8196	0.7795	0.8406	0.7461	0.7292	0.9057
485.87	0.8299	0.7983	0.8088	0.8143	0.8049	0.8028	0.8058	0.8835	0.7891	0.8605	0.8775	0.7986	0.8281	0.7905	0.8482	0.7372	0.7479	0.9001
489.87	0.832	0.8107	0.8084	0.8243	0.8028	0.8	0.8076	0.8901	0.7931	0.8549	0.8781	0.8013	0.8208	0.7897	0.8595	0.7615	0.7568	0.9033
493.87	0.8311	0.8204	0.8162	0.8262	0.7971	0.7847	0.7821	0.8917	0.7852	0.8682	0.8697	0.7956	0.8134	0.7758	0.8534	0.7756	0.7597	0.8885
497.87	0.8322	0.8135	0.8053	0.8285	0.7964	0.7839	0.7858	0.8873	0.7789	0.8524	0.8782	0.7982	0.8147	0.7682	0.8504	0.7743	0.764	0.8973
501.87	0.8441	0.8238	0.8176	0.8396	0.8006	0.7951	0.8012	0.8943	0.7798	0.8614	0.8914	0.7904	0.8105	0.7719	0.8613	0.7895	0.793	0.8974
505.87	0.8373	0.8233	0.8132	0.8339	0.8021	0.793	0.804	0.8975	0.776	0.857	0.8946	0.799	0.8093	0.7667	0.8526	0.8152	0.8068	0.8987
509.87	0.8475	0.8259	0.8184	0.8372	0.8014	0.7818	0.7897	0.906	0.7736	0.8645	0.8921	0.786	0.8129	0.7699	0.8551	0.8311	0.8231	0.9121
513.87	0.8518	0.8304	0.8208	0.8445	0.8076	0.7909	0.7872	0.9068	0.7789	0.8706	0.9038	0.8007	0.815	0.7762	0.8537	0.8241	0.8216	0.9277
517.87	0.8495	0.8352	0.8212	0.8504	0.7983	0.7822	0.7903	0.906	0.7681	0.8629	0.8938	0.7927	0.8033	0.7664	0.8476	0.8278	0.8128	0.9281
521.87	0.8535	0.8266	0.8267	0.8276	0.797	0.7805	0.7851	0.8988	0.7643	0.8608	0.9058	0.7776	0.8	0.7715	0.8548	0.8305	0.8224	0.9112
525.87	0.8563	0.8314	0.828	0.8495	0.8037	0.7731	0.7885	0.9107	0.7807	0.8655	0.8985	0.7874	0.802	0.7756	0.8508	0.8198	0.8166	0.8982
529.87	0.8523	0.8308	0.8226	0.8452	0.7993	0.7793	0.7924	0.9089	0.7631	0.8622	0.9032	0.7909	0.8229	0.7666	0.8445	0.8164	0.82	0.8903
533.87	0.8517	0.8325	0.8306	0.8381	0.8031	0.7838	0.7886	0.9082	0.7791	0.8648	0.9061	0.7888	0.8156	0.7731	0.8534	0.8315	0.8173	0.9105
537.87	0.8562	0.836	0.8316	0.8417	0.8043	0.7859	0.7864	0.9087	0.7782	0.8594	0.9091	0.7932	0.8216	0.7767	0.8497	0.8472	0.8277	0.8978
541.87	0.8556	0.8339	0.8337	0.8393	0.7994	0.7919	0.7819	0.9074	0.777	0.8565	0.8994	0.7897	0.8084	0.778	0.8525	0.8298	0.8147	0.9144
545.87	0.8596	0.8395	0.8332	0.838	0.7972	0.7889	0.7794	0.9125	0.7684	0.8663	0.9038	0.7953	0.8114	0.7806	0.8532	0.8349	0.8242	0.8933
549.87	0.8592	0.8339	0.8276	0.8405	0.8041	0.7779	0.7961	0.9076	0.7778	0.8543	0.8993	0.7819	0.8058	0.7729	0.8475	0.8303	0.8251	0.9085
553.87	0.8604	0.8359	0.8366	0.8423	0.7874	0.785	0.7735	0.9104	0.7765	0.8599	0.9068	0.7828	0.8114	0.7719	0.8429	0.8296	0.8154	0.9168
557.87	0.8647	0.8399	0.8278	0.8417	0.7895	0.7781	0.7761	0.9143	0.7759	0.8541	0.9042	0.7804	0.8145	0.7744	0.8394	0.8315	0.827	0.9041
561.87	0.8582	0.8307	0.8299	0.8351	0.788	0.7791	0.7841	0.91	0.7663	0.8646	0.9017	0.782	0.81	0.7603	0.8365	0.8285	0.8171	0.9285
565.87	0.8616	0.8302	0.8317	0.85	0.7884	0.7769	0.7697	0.9143	0.7694	0.8527	0.8952	0.7865	0.8064	0.7755	0.8365	0.8257	0.8199	0.9191
569.87	0.8633	0.8295	0.8249	0.8408	0.7898	0.7808	0.7881	0.9119	0.7787	0.8565	0.8946	0.795	0.8081	0.7745	0.8399	0.8295	0.8231	0.9302
573.87	0.8666	0.8268	0.8381	0.8557	0.7942	0.7856	0.7868	0.9224	0.7731	0.8546	0.8962	0.7912	0.8071	0.7738	0.843	0.8362	0.826	0.9426
577.87	0.8641	0.8163	0.8469	0.8446	0.7959	0.7772	0.7896	0.9166	0.7697	0.8601	0.8974	0.7922	0.811	0.7749	0.8409	0.8426	0.8205	0.9172
581.87	0.8607	0.8274	0.8492	0.855	0.7877	0.7632	0.7833	0.9154	0.7718	0.8562	0.8956	0.7916	0.8065	0.771	0.8366	0.8334	0.8317	0.9149
585.87	0.86	0.8124	0.8371	0.8373	0.7846	0.7687	0.7655	0.9156	0.7638	0.8531	0.8833	0.7856	0.8012	0.7697	0.8319	0.8472	0.8223	0.9165
589.87	0.857	0.8166	0.8579	0.8597	0.7976	0.7858	0.7933	0.9168	0.7817	0.8562	0.8999	0.7882	0.8084	0.7721	0.8382	0.853	0.8365	0.9029
593.87	0.8568	0.8183	0.8289	0.8407	0.7844	0.7659	0.7713	0.915	0.7626	0.8547	0.9006	0.7856	0.8021	0.773	0.8297	0.8578	0.8268	0.8992
597.87	0.8653	0.8103	0.8266	0.8398	0.7934	0.7809	0.7871	0.9111	0.7756	0.8579	0.8931	0.7929	0.806	0.7646	0.8339	0.8476	0.8358	0.9173
601.87	0.8577	0.8096	0.8353	0.8363	0.7852	0.7771	0.7851	0.9106	0.7668	0.8518	0.8973	0.7891	0.8038	0.7713	0.8335	0.8289	0.8198	0.9223
605.87	0.858	0.8129	0.8277	0.8467	0.7868	0.7968	0.772	0.9197	0.7703	0.8543	0.896	0.7885	0.8016	0.7639	0.8353	0.838	0.8285	0.9025
609.87	0.8619	0.8163	0.8253	0.8329	0.7881	0.7787	0.7909	0.9111	0.7794	0.8575	0.8856	0.7892	0.803	0.7632	0.8372	0.8501	0.8375	0.9138
613.87	0.8652	0.8091	0.8275	0.8424	0.793	0.7799	0.7862	0.9127	0.7773	0.8506	0.8968	0.7833	0.8017	0.7709	0.8292	0.844	0.8323	0.9064
617.87	0.8597	0.812	0.833	0.8358	0.7841	0.7798	0.7831	0.9166	0.7732	0.853	0.8934	0.7851	0.8038	0.7749	0.8309	0.8538	0.8267	0.8932
621.87	0.8606	0.8127	0.8323	0.8538	0.7838	0.7848	0.7889	0.904	0.7711	0.8483	0.8865	0.7811	0.809	0.7657	0.8287	0.8335	0.825	0.9052
625.87	0.8719	0.8051	0.8434	0.8489	0.7831	0.7764	0.7811	0.9138	0.7716	0.8458	0.8889	0.7833	0.8035	0.7685	0.8301	0.8551	0.8281	0.9234
629.87	0.8694	0.7887	0.8298	0.8579	0.783	0.7844	0.7728	0.9172	0.7668	0.8576	0.8943	0.7806	0.806	0.7708	0.8214	0.843	0.8146	0.9061
633.87	0.8711	0.8016	0.8465	0.8371	0.7841	0.7789	0.7787	0.9177	0.7594	0.8467	0.8834	0.7852	0.8008	0.7679	0.8274	0.8565	0.8173	0.9443
637.87	0.8741	0.7979	0.8402	0.8417	0.7903	0.7661	0.7813	0.9126	0.7714	0.8545	0.8948	0.7906	0.8141	0.779	0.8281	0.843	0.8288	0.9163
641.87	0.875	0.784	0.8357	0.8565	0.7849	0.7673	0.7696	0.9049	0.7709	0.8444	0.8903	0.7852	0.8116	0.7685	0.8227	0.8469	0.8262	0.9212
645.87	0.8708	0.8071	0.8463	0.8641	0.7829	0.7649	0.7782	0.9091	0.7647	0.8511	0.8924	0.7855	0.8059	0.7657	0.824	0.8584	0.8214	0.9144
649.87	0.8706	0.8028	0.8403	0.8518	0.7793	0.7738	0.7797	0.9076	0.7708	0.8524	0.8893	0.7927	0.7975	0.7605	0.8167	0.827	0.8253	0.9072
653.87	0.87	0.8002	0.8353	0.8639	0.7839	0.7734	0.7825	0.9124	0.7705	0.8489	0.8831	0.7925	0.7948	0.7622	0.8217	0.8279	0.8218	0.8871
657.87	0.8748	0.7899	0.847	0.8488	0.7802	0.7757	0.7739	0.9035	0.7679	0.8485	0.8838	0.7791	0.7973	0.7525	0.819	0.8424	0.8248	0.9225
661.87	0.8773	0.7947	0.8376	0.8573	0.7835	0.7651	0.7747	0.9109	0.7672	0.8474	0.8978	0.7797	0.8084	0.7592	0.8172	0.8237	0.8161	0.912
665.87	0.8726	0.7932	0.8337	0.8472	0.7745	0.7749	0.7791	0.9063	0.7638	0.84	0.8903	0.7826	0.7919	0.7613	0.8182	0.8251	0.822	0.9336
669.87	0.8718	0.7843	0.852	0.8447	0.7785	0.7786	0.7769	0.9081	0.7658	0.8435	0.8872	0.7844	0.7887	0.7501	0.8181	0.8429	0.8187	0.9159
673.87	0.8738	0.7815	0.8415	0.8515	0.7838	0.7838	0.7753	0.9129	0.7716	0.8473	0.8871	0.7894	0.7989	0.7506	0.8176	0.8342	0.8253	0.9269
677.87	0.8707	0.7756	0.8544	0.8449	0.7753	0.7738	0.7751	0.9028	0.7763	0.8344	0.8828	0.7808	0.7976	0.7609	0.8099	0.841	0.8187	0.9218
681.87	0.8726	0.767	0.8377	0.8513	0.7806	0.7708	0.7682	0.9079	0.7658	0.8467	0.8878	0.7852	0.7928	0.7584	0.8126	0.8252	0.819	0.9093
685.87	0.8689	0.7705	0.8312	0.8393	0.7823	0.7721	0.7655	0.9058	0.7667	0.8413	0.8853	0.7818	0.7949	0.7651	0.8045	0.8209	0.8162	0.9259
689.87	0.8722	0.7645	0.8276	0.8452	0.7737	0.7757	0.7877	0.9039	0.7669	0.8443	0.8812	0.7848	0.7996	0.7688	0.7958	0.8277	0.8141	0.9281
693.87	0.8773	0.7684	0.8387	0.8404	0.7767	0.7777	0.7728	0.9022	0.7685	0.8547	0.8826	0.7871	0.8056	0.7613	0.7967	0.8253	0.8106	0.9284
697.87	0.8709	0.7776	0.8351	0.8352	0.776	0.7672	0.7842	0.9054	0.7646	0.8464	0.8754	0.7833	0.7994	0.7519	0.7901	0.819	0.8117	0.9045
701.87	0.8663	0.7657	0.8358	0.8345	0.7759	0.7863	0.7708	0.9053	0.7626	0.8386	0.8734	0.7851	0.8029	0.764	0.7897	0.8158	0.8078	0.9226
705.87	0.8712	0.7737	0.8314	0.8429	0.7767	0.7796	0.7725	0.9093	0.7774	0.8459	0.8747	0.7818	0.7981	0.7583	0.7969	0.8207	0.8133	0.9101
709.87	0.8705	0.7702	0.8487	0.8411	0.7729	0.7737	0.7729	0.9073	0.7634	0.846	0.8817	0.7847	0.792	0.7598	0.7994	0.822	0.8169	0.9195
713.87	0.8719	0.7694	0.8366	0.8443	0.7732	0.7744	0.7808	0.9031	0.7666	0.8453	0.8699	0.7909	0.802	0.7525	0.8026	0.8306	0.8159	0.9004
717.87	0.8671	0.7622	0.8336	0.8467	0.7716	0.7795	0.7696	0.906	0.7691	0.8402	0.8824	0.7831	0.7974	0.7565	0.7961	0.8247	0.8141	0.9377
721.87	0.8694	0.7636	0.8424	0.8564	0.7672	0.7717	0.7722	0.9077	0.7598	0.8409	0.8755	0.7784	0.7983	0.7601	0.8015	0.8136	0.7977	0.9276
725.87	0.8704	0.7569	0.8394	0.8261	0.7709	0.7665	0.7763	0.896	0.7602	0.8389	0.8711	0.7716	0.794	0.7602	0.7974	0.8231	0.7914	0.9067
729.87	0.8682	0.749	0.8431	0.848	0.7733	0.7753	0.7644	0.8971	0.7613	0.8386	0.8745	0.7744	0.7941	0.7473	0.8016	0.8146	0.8093	0.8965
733.87	0.8729	0.7638	0.8453	0.8466	0.7733	0.7697	0.7925	0.896	0.7697	0.8341	0.8633	0.7873	0.7927	0.7586	0.8003	0.817	0.8086	0.918
737.87	0.8744	0.7603	0.8283	0.8467	0.7762	0.7669	0.7772	0.8998	0.7676	0.8445	0.8746	0.7842	0.7927	0.7589	0.7993	0.8212	0.8008	0.9101
741.87	0.8721	0.7653	0.8412	0.8384	0.7688	0.7768	0.781	0.9092	0.7716	0.845	0.8793	0.7855	0.8054	0.7494	0.7997	0.8391	0.7982	0.9082
745.87	0.875	0.7664	0.8328	0.8431	0.771	0.7623	0.7751	0.8998	0.7657	0.8356	0.8774	0.785	0.7898	0.7555	0.7938	0.8256	0.8114	0.9342
749.87	0.8779	0.7635	0.8432	0.8484	0.7746	0.7684	0.7722	0.8974	0.7707	0.8364	0.8667	0.7855	0.7896	0.7526	0.7911	0.8235	0.797	0.9347
753.87	0.874	0.7568	0.8481	0.8507	0.7668	0.7644	0.7831	0.8994	0.768	0.8377	0.8772	0.7821	0.785	0.7635	0.7925	0.8171	0.8044	0.9291
755.49	-
757.87	0.8734	0.7589	0.8392	0.8471	0.7709	0.7795	0.777	0.9032	0.7709	0.8436	0.8838	0.7766	0.7924	0.7543	0.7998	0.8252	0.8182	0.926
761.87	0.8742	0.7561	0.8385	0.8398	0.7749	0.7756	0.7854	0.9036	0.7726	0.8402	0.8872	0.7847	0.8012	0.7582	0.8004	0.826	0.8038	0.91
765.87	0.8684	0.7672	0.8315	0.8377	0.7704	0.7712	0.7888	0.899	0.7622	0.8389	0.8763	0.7863	0.7926	0.7511	0.7942	0.8261	0.7828	0.8789
769.87	0.8662	0.7509	0.8302	0.8343	0.7712	0.7644	0.765	0.8992	0.7683	0.8374	0.8796	0.7719	0.7991	0.7448	0.8006	0.7981	0.7835	0.9002
773.87	0.8691	0.7522	0.8301	0.8473	0.7744	0.7628	0.7742	0.9038	0.7646	0.8363	0.8749	0.7781	0.787	0.754	0.8005	0.8078	0.7902	0.889
777.87	0.8633	0.7536	0.8401	0.8399	0.7704	0.7663	0.7779	0.8969	0.7622	0.8388	0.8769	0.7844	0.7848	0.7568	0.7945	0.8106	0.7858	0.9213
781.87	0.87	0.7651	0.842	0.842	0.7659	0.7622	0.7724	0.9007	0.771	0.836	0.8738	0.7745	0.7976	0.7549	0.7987	0.8004	0.7871	0.9257
785.87	0.868	0.7558	0.8267	0.8425	0.7679	0.7742	0.7726	0.8959	0.7616	0.8345	0.8825	0.7859	0.786	0.7592	0.7992	0.8079	0.7861	0.9131
789.87	0.8678	0.7475	0.8338	0.8573	0.7658	0.7661	0.78	0.8991	0.7652	0.8321	0.8618	0.7845	0.7876	0.7548	0.8004	0.8049	0.7864	0.9352
793.87	0.869	0.7566	0.8428	0.8587	0.762	0.764	0.7768	0.8961	0.7593	0.8311	0.8861	0.7835	0.7903	0.7557	0.7939	0.8079	0.7793	0.9104
797.87	0.8689	0.7518	0.844	0.8438	0.7594	0.7673	0.7759	0.8913	0.7633	0.8315	0.8752	0.78	0.7978	0.7517	0.7948	0.806	0.7922	0.9342
801.87	0.8739	0.7536	0.8321	0.8619	0.7642	0.768	0.7723	0.9006	0.7599	0.8317	0.8785	0.7832	0.7889	0.7483	0.7961	0.8079	0.7822	0.9227
805.87	0.8731	0.7482	0.8336	0.8509	0.7586	0.7666	0.7715	0.8954	0.7624	0.836	0.8703	0.7781	0.792	0.7485	0.7941	0.7902	0.7789	0.9244
809.87	0.867	0.7517	0.8363	0.8356	0.7659	0.7629	0.7701	0.892	0.7581	0.8298	0.8681	0.7812	0.7883	0.7423	0.7928	0.8175	0.7866	0.9082
813.87	0.866	0.7389	0.8362	0.8482	0.7586	0.7713	0.7716	0.8889	0.7563	0.8278	0.8728	0.7812	0.7777	0.7486	0.793	0.7936	0.7901	0.9365
817.87	0.8759	0.7394	0.8032	0.8046	0.759	0.774	0.7852	0.8898	0.7617	0.8321	0.876	0.7855	0.7862	0.7442	0.7955	0.8081	0.7785	0.9105
821.87	0.8733	0.7536	0.8057	0.8093	0.7602	0.7805	0.7758	0.8987	0.7662	0.8281	0.8693	0.7802	0.7881	0.7532	0.7934	0.8123	0.7945	0.9327
825.87	0.8726	0.7352	0.8165	0.8226	0.7608	0.7679	0.7627	0.884	0.7674	0.8263	0.8746	0.7739	0.781	0.7421	0.7916	0.7989	0.7929	0.9326
829.87	0.867	0.7269	0.8127	0.8119	0.7629	0.7664	0.7716	0.8909	0.7692	0.826	0.8716	0.7851	0.7839	0.7458	0.7943	0.8037	0.7911	0.9113
833.87	0.872	0.7442	0.8096	0.8158	0.7553	0.762	0.784	0.8863	0.7624	0.8317	0.8734	0.7717	0.7784	0.735	0.7946	0.8114	0.7846	0.9282
837.87	0.8731	0.7383	0.8073	0.8227	0.7553	0.7639	0.7694	0.8836	0.7603	0.8191	0.8779	0.7835	0.7859	0.7401	0.7879	0.7916	0.7695	0.9105
841.87	0.8685	0.7264	0.8114	0.8129	0.7448	0.7577	0.7585	0.8781	0.7559	0.8292	0.8677	0.7748	0.7695	0.7411	0.7846	0.793	0.775	0.9138
845.87	0.8717	0.7196	0.8253	0.8209	0.7536	0.7662	0.7848	0.8814	0.7569	0.8203	0.8679	0.7897	0.7825	0.7361	0.7888	0.7905	0.7788	0.9093
849.87	0.8705	0.7254	0.8209	0.8248	0.753	0.7626	0.7774	0.8816	0.7631	0.8301	0.8511	0.7701	0.7799	0.7478	0.7842	0.7976	0.7769	0.9118
853.87	0.8568	0.7028	0.8249	0.817	0.7484	0.7551	0.7589	0.8809	0.7604	0.8236	0.8651	0.7741	0.7774	0.7233	0.7817	0.791	0.7733	0.9076
857.87	0.861	0.7116	0.8066	0.8217	0.7524	0.767	0.767	0.8768	0.7481	0.8222	0.8681	0.7749	0.7672	0.7396	0.7852	0.7854	0.772	0.8866
861.87	0.8633	0.7087	0.8105	0.8191	0.7467	0.7621	0.7654	0.873	0.7546	0.816	0.8626	0.7787	0.7825	0.7418	0.7831	0.7839	0.7697	0.898
865.87	0.856	0.7103	0.8138	0.8223	0.7463	0.7575	0.7693	0.8635	0.759	0.8133	0.8601	0.7762	0.7717	0.734	0.7793	0.7788	0.7634	0.8911
869.87	0.8564	0.712	0.8098	0.8233	0.74	0.7496	0.748	0.8622	0.7517	0.817	0.8604	0.772	0.7762	0.7308	0.7841	0.7852	0.7615	0.9091
873.87	0.8612	0.7017	0.8133	0.8263	0.7416	0.7552	0.7515	0.866	0.7654	0.8209	0.8682	0.7738	0.7725	0.735	0.788	0.7784	0.7736	0.8866
877.87	0.8579	0.7	0.81	0.823	0.7337	0.7464	0.7526	0.8535	0.7553	0.8134	0.8551	0.7682	0.7701	0.7299	0.7816	0.7792	0.7575	0.8807
881.87	0.855	0.7021	0.8142	0.8278	0.7364	0.7611	0.7563	0.8676	0.7584	0.8202	0.8584	0.7638	0.7632	0.737	0.78	0.7791	0.7687	0.9168
885.87	0.8533	0.6902	0.8028	0.8164	0.7302	0.7427	0.7542	0.8568	0.7503	0.8018	0.8656	0.7703	0.7626	0.7207	0.7651	0.7755	0.7528	0.9038
889.87	0.8523	0.6908	0.8104	0.8119	0.7201	0.7351	0.7552	0.8528	0.7488	0.805	0.8434	0.7621	0.7613	0.7147	0.7718	0.7607	0.7562	0.8932
893.87	0.8595	0.7015	0.8138	0.8159	0.7244	0.7569	0.7556	0.8549	0.755	0.8031	0.8524	0.7679	0.7674	0.7176	0.7714	0.7726	0.7458	0.9029
897.87	0.8537	0.6875	0.8296	0.82	0.7244	0.7648	0.7566	0.8459	0.7567	0.81	0.8502	0.7644	0.7593	0.7171	0.7674	0.7681	0.7505	0.8893
901.87	0.8557	0.6888	0.8091	0.8133	0.7204	0.7465	0.7571	0.8457	0.7384	0.8034	0.8397	0.7609	0.7621	0.7248	0.7646	0.7638	0.7388	0.8856
905.87	0.8544	0.6797	0.8177	0.8154	0.7216	0.7457	0.7568	0.8469	0.7496	0.8033	0.8507	0.7684	0.7665	0.7152	0.7644	0.7699	0.7389	0.9021
909.87	0.8565	0.6875	0.8139	0.821	0.7287	0.7512	0.7496	0.8362	0.7516	0.7975	0.8542	0.7721	0.7648	0.7152	0.7655	0.7674	0.7455	0.9101
913.87	0.8514	0.6887	0.8072	0.815	0.7257	0.7475	0.7544	0.8412	0.7538	0.8049	0.8602	0.757	0.7582	0.7147	0.7658	0.7727	0.7449	0.8993
917.87	0.8561	0.6833	0.8165	0.8163	0.7242	0.7487	0.7611	0.8368	0.749	0.8084	0.8571	0.7677	0.7611	0.7193	0.7618	0.7681	0.7355	0.9013
921.87	0.8579	0.6793	0.8109	0.8123	0.7124	0.7531	0.7479	0.8375	0.7476	0.8028	0.8511	0.7579	0.7548	0.7153	0.7646	0.7518	0.7408	0.8823
925.87	0.8557	0.6766	0.8118	0.8106	0.7136	0.7344	0.7466	0.8394	0.7425	0.8019	0.8424	0.7663	0.7577	0.7164	0.7566	0.7578	0.7346	0.868
929.87	0.8559	0.6718	0.8136	0.7986	0.7125	0.7439	0.7343	0.8361	0.7457	0.8004	0.8357	0.7677	0.7621	0.7152	0.7564	0.7625	0.7363	0.8573
933.87	0.8516	0.6759	0.8107	0.8134	0.7118	0.7479	0.7507	0.8346	0.7489	0.8021	0.8433	0.7674	0.7642	0.7128	0.7533	0.7538	0.7321	0.8856
937.87	0.8582	0.6688	0.8197	0.8054	0.704	0.7461	0.7489	0.8297	0.752	0.8045	0.8396	0.7662	0.7548	0.7074	0.7502	0.7627	0.7399	0.8963
941.87	0.8519	0.6663	0.8112	0.8235	0.7107	0.7474	0.7406	0.8298	0.7372	0.7984	0.8413	0.7681	0.7523	0.7072	0.7498	0.7522	0.7291	0.9017
945.87	0.8557	0.6649	0.8059	0.8169	0.7028	0.7304	0.7543	0.8224	0.7425	0.7934	0.8296	0.7562	0.7551	0.7094	0.748	0.7439	0.7338	0.8887
949.87	0.8525	0.6753	0.8098	0.7908	0.703	0.7422	0.7445	0.8243	0.7427	0.7974	0.8373	0.7585	0.7554	0.7103	0.7462	0.7495	0.738	0.8719
953.87	0.8505	0.6712	0.8015	0.8062	0.706	0.7321	0.7368	0.8224	0.7473	0.7998	0.8345	0.765	0.7548	0.7131	0.7481	0.7512	0.7385	0.8775
957.87	0.8504	0.6759	0.8037	0.8111	0.703	0.7465	0.7515	0.8128	0.7426	0.7949	0.8354	0.7581	0.7498	0.7143	0.7492	0.735	0.7253	0.8706
961.87	0.8533	0.6959	0.8096	0.8071	0.7006	0.7381	0.7495	0.8113	0.7471	0.794	0.8281	0.7576	0.7462	0.7044	0.7524	0.7523	0.723	0.8934
965.87	0.8536	0.6823	0.7965	0.797	0.7018	0.7427	0.747	0.8155	0.7504	0.7872	0.8378	0.755	0.757	0.6985	0.7457	0.7467	0.7322	0.8903
969.87	0.8529	0.6659	0.81	0.8026	0.6994	0.7458	0.753	0.8084	0.7436	0.7896	0.8319	0.7558	0.7495	0.6984	0.746	0.7442	0.7314	0.8815
973.87	0.857	0.6733	0.8047	0.8034	0.7004	0.743	0.739	0.8133	0.7428	0.7882	0.8335	0.7556	0.7562	0.7002	0.7468	0.7468	0.7212	0.8732
977.87	0.8531	0.6615	0.8046	0.8039	0.7	0.7416	0.7443	0.8119	0.7411	0.7859	0.842	0.7591	0.7509	0.6955	0.7461	0.7431	0.729	0.8827
981.87	0.8529	0.6784	0.7919	0.8033	0.7028	0.7349	0.7596	0.8142	0.7428	0.79	0.8329	0.7685	0.7529	0.7035	0.7409	0.7459	0.728	0.8701
985.87	0.8522	0.6676	0.7997	0.8032	0.6996	0.7471	0.7521	0.8094	0.7412	0.7838	0.8325	0.7662	0.7488	0.6992	0.7418	0.7468	0.7214	0.8866
989.87	0.8498	0.6607	0.7914	0.8033	0.7068	0.7305	0.7502	0.8112	0.7357	0.7777	0.8216	0.7648	0.7478	0.6989	0.7413	0.7448	0.7226	0.8791
993.87	0.8442	0.6708	0.8002	0.8045	0.6981	0.7331	0.742	0.8121	0.7384	0.7844	0.8273	0.7526	0.7509	0.6983	0.7399	0.7453	0.7246	0.8905
997.87	0.8544	0.6752	0.8043	0.814	0.6997	0.7384	0.7482	0.8047	0.7394	0.7832	0.8194	0.7632	0.7485	0.7013	0.7427	0.743	0.7239	0.895
1001.87	0.8542	0.6603	0.7994	0.7986	0.692	0.7378	0.7461	0.806	0.7433	0.7894	0.832	0.764	0.7533	0.7052	0.743	0.7283	0.721	0.8662
1005.87	0.8483	0.6644	0.7834	0.8022	0.6921	0.7389	0.7503	0.7996	0.7378	0.7801	0.8373	0.76	0.7386	0.6957	0.7402	0.7386	0.7163	0.8708
1009.87	0.8466	0.6474	0.8055	0.7846	0.692	0.7302	0.7493	0.8075	0.7388	0.7842	0.8222	0.7533	0.7407	0.6958	0.7359	0.7374	0.7106	0.8814
1013.87	0.8454	0.6484	0.7848	0.7862	0.6905	0.7377	0.7391	0.8072	0.7336	0.7849	0.818	0.7639	0.7489	0.705	0.737	0.7416	0.7205	0.8599
1017.87	0.8534	0.6541	0.7871	0.7928	0.687	0.7323	0.7355	0.8012	0.732	0.7841	0.813	0.7497	0.746	0.7014	0.7358	0.7328	0.7161	0.8814
1021.87	0.8441	0.647	0.7885	0.7916	0.6789	0.7387	0.7392	0.7942	0.7256	0.7814	0.8164	0.7533	0.7392	0.6988	0.7343	0.7431	0.7236	0.876
1025.87	0.8539	0.6482	0.8028	0.7985	0.6831	0.7266	0.7533	0.7976	0.74	0.7919	0.8267	0.7489	0.7389	0.6934	0.7354	0.7328	0.7283	0.8847
1029.87	0.8529	0.6568	0.7892	0.7939	0.6829	0.7307	0.7527	0.7979	0.7422	0.7771	0.8127	0.7555	0.7488	0.6895	0.7391	0.7475	0.7268	0.8605
1033.87	0.8499	0.6616	0.7926	0.7946	0.6747	0.7243	0.7425	0.7889	0.7312	0.7848	0.8227	0.7405	0.7357	0.6948	0.7313	0.7595	0.7265	0.8648
1037.87	0.8425	0.6525	0.7867	0.7973	0.6712	0.7241	0.7491	0.7815	0.7294	0.7755	0.8121	0.7505	0.7394	0.6874	0.7324	0.7473	0.7109	0.8576
1041.87	0.8436	0.649	0.7919	0.7876	0.6805	0.7408	0.7309	0.7844	0.7347	0.7862	0.8246	0.7442	0.7349	0.6873	0.7357	0.7395	0.7131	0.8619
1045.87	0.8451	0.6517	0.7846	0.786	0.679	0.7191	0.7388	0.783	0.7302	0.7714	0.8187	0.7455	0.7425	0.6905	0.7295	0.7373	0.7115	0.8637
1049.87	0.8561	0.6477	0.7892	0.7997	0.6763	0.7218	0.7375	0.778	0.7313	0.7672	0.8187	0.7572	0.7399	0.6963	0.7285	0.7422	0.7159	0.8767
1053.87	0.8535	0.6577	0.7905	0.7772	0.6735	0.7283	0.7367	0.7921	0.7367	0.7744	0.8106	0.7535	0.739	0.6972	0.7279	0.7324	0.7083	0.8672
1057.87	0.8522	0.6679	0.7895	0.7831	0.6814	0.7317	0.7311	0.7834	0.725	0.7738	0.8103	0.7553	0.7345	0.685	0.7256	0.7382	0.71	0.8516
1061.87	0.8513	0.653	0.7785	0.7859	0.6784	0.7287	0.734	0.7817	0.7221	0.7692	0.8138	0.7507	0.7375	0.681	0.7222	0.7343	0.71	0.8637
1065.87	0.8531	0.6541	0.7822	0.7837	0.6805	0.7134	0.7356	0.7795	0.73	0.7685	0.8071	0.7425	0.7407	0.6839	0.7194	0.725	0.7056	0.8589
1069.87	0.8463	0.66	0.7739	0.7926	0.6906	0.731	0.7449	0.7871	0.7275	0.7759	0.818	0.7556	0.7346	0.6927	0.717	0.7362	0.7069	0.8445
1073.87	0.8518	0.6642	0.782	0.7687	0.6848	0.7223	0.7348	0.7878	0.7333	0.7652	0.8114	0.7569	0.7353	0.6905	0.7228	0.7334	0.709	0.8922
1077.87	0.8481	0.66	0.7901	0.7882	0.6777	0.7297	0.7359	0.7789	0.7289	0.768	0.8002	0.752	0.7368	0.682	0.7196	0.7247	0.7081	0.872
1081.87	0.8491	0.6581	0.7854	0.7831	0.6705	0.7268	0.7342	0.793	0.7311	0.7784	0.8132	0.7437	0.7345	0.6884	0.7182	0.7206	0.7058	0.8962
1085.87	0.8426	0.65	0.7856	0.7833	0.6714	0.7344	0.7378	0.7865	0.7303	0.7714	0.8057	0.7487	0.7272	0.6859	0.7187	0.7141	0.7009	0.8471
1089.87	0.8477	0.6546	0.79	0.7848	0.6756	0.7225	0.7312	0.786	0.7267	0.7665	0.796	0.75	0.7298	0.6769	0.7124	0.7179	0.7001	0.8912
1093.87	0.852	0.6509	0.7873	0.7853	0.6782	0.7146	0.7332	0.7836	0.7342	0.7667	0.7967	0.754	0.7336	0.6874	0.7218	0.722	0.7001	0.8908
1097.87	0.8517	0.6543	0.7853	0.7845	0.67	0.7222	0.7327	0.7864	0.7264	0.7742	0.811	0.7532	0.7379	0.6873	0.7179	0.7241	0.6916	0.8562
1101.87	0.8475	0.6446	0.7743	0.7808	0.6691	0.728	0.7403	0.776	0.7328	0.7708	0.7973	0.7508	0.734	0.6865	0.7195	0.7352	0.6918	0.862
1105.87	0.8527	0.6439	0.786	0.7868	0.6696	0.7273	0.7392	0.7802	0.7344	0.7748	0.8018	0.7485	0.732	0.6846	0.7178	0.7142	0.697	0.8579
1109.87	0.8491	0.6511	0.7945	0.7748	0.6751	0.7295	0.7376	0.7829	0.7279	0.7753	0.8078	0.7536	0.7327	0.6882	0.7186	0.7183	0.7118	0.8482
1113.87	0.8478	0.6604	0.7815	0.796	0.6767	0.7194	0.7349	0.7784	0.7329	0.7676	0.799	0.7463	0.7397	0.6873	0.7155	0.7394	0.7093	0.8614
1117.87	0.8432	0.6546	0.7716	0.772	0.6699	0.7296	0.7415	0.7744	0.7265	0.7713	0.7965	0.7457	0.7351	0.6941	0.7141	0.718	0.7064	0.854
1121.87	0.8503	0.6538	0.7928	0.7804	0.6715	0.7278	0.7239	0.7823	0.7255	0.7763	0.8001	0.7421	0.7293	0.6911	0.7165	0.7249	0.6987	0.8638
1125.87	0.8473	0.6494	0.7868	0.7812	0.6697	0.722	0.7297	0.7736	0.7271	0.7712	0.8182	0.7365	0.7287	0.694	0.7148	0.7238	0.7024	0.8601
1129.87	0.8455	0.651	0.7842	0.7885	0.666	0.7139	0.7388	0.7749	0.7226	0.7697	0.799	0.7461	0.7313	0.6837	0.7124	0.7272	0.7037	0.8497
1133.87	0.8457	0.6494	0.7778	0.787	0.6601	0.7302	0.74	0.7777	0.7224	0.7695	0.8014	0.7504	0.7299	0.6971	0.7092	0.7155	0.7042	0.8524
1137.87	0.8446	0.6609	0.7872	0.7799	0.6632	0.7133	0.7305	0.7732	0.7151	0.7688	0.8115	0.7385	0.7242	0.6829	0.716	0.7114	0.708	0.8651
1141.87	0.8495	0.6608	0.7749	0.7718	0.6658	0.7195	0.7368	0.7806	0.719	0.7681	0.8024	0.7364	0.7172	0.6855	0.7195	0.7161	0.699	0.8709
1145.87	0.8427	0.6639	0.776	0.7701	0.6717	0.7199	0.7245	0.7815	0.7268	0.7705	0.8127	0.7444	0.7246	0.6849	0.7246	0.7124	0.6999	0.8496
1149.87	0.843	0.6501	0.7856	0.7653	0.6634	0.7282	0.7202	0.7825	0.7237	0.7695	0.8073	0.7439	0.7329	0.6904	0.7218	0.7169	0.7067	0.855
1153.87	0.8397	0.6441	0.7831	0.7658	0.6642	0.725	0.7333	0.791	0.7195	0.7728	0.8129	0.743	0.7187	0.6912	0.7229	0.7273	0.7017	0.8683
1157.87	0.8439	0.6635	0.7817	0.7809	0.6616	0.7167	0.7293	0.7881	0.7184	0.7679	0.8038	0.7358	0.7327	0.6878	0.7195	0.7175	0.7125	0.8636
1161.87	0.8425	0.6465	0.7762	0.7617	0.6639	0.7259	0.7373	0.7834	0.7221	0.7706	0.7947	0.7394	0.7251	0.6819	0.7157	0.7143	0.7018	0.8422
1165.87	0.8373	0.6516	0.7884	0.7796	0.6591	0.7073	0.7444	0.7877	0.7246	0.7697	0.8108	0.7468	0.7314	0.682	0.7192	0.7182	0.6925	0.859
1169.87	0.8409	0.6609	0.79	0.7723	0.655	0.7212	0.7366	0.7803	0.7281	0.7657	0.7995	0.7425	0.7253	0.6913	0.7148	0.7248	0.6952	0.8542
1173.87	0.8396	0.6469	0.7639	0.7794	0.6474	0.7198	0.7269	0.7843	0.7254	0.7727	0.816	0.7463	0.7262	0.6857	0.7157	0.7162	0.6953	0.8268
1177.87	0.8431	0.6542	0.7858	0.7787	0.6509	0.7141	0.7303	0.7766	0.723	0.763	0.7959	0.744	0.7329	0.6872	0.7144	0.7181	0.6914	0.8467
1181.87	0.8438	0.6551	0.7776	0.7905	0.6536	0.7226	0.7276	0.781	0.7245	0.7677	0.7886	0.7441	0.731	0.6823	0.7135	0.7233	0.7006	0.8379
1185.87	0.8352	0.6578	0.7721	0.7824	0.6477	0.7032	0.7308	0.7733	0.7252	0.7633	0.8081	0.7448	0.7327	0.687	0.7099	0.7063	0.6996	0.8436
1189.87	0.8369	0.6509	0.7678	0.772	0.6534	0.7079	0.7309	0.7874	0.7281	0.7756	0.8025	0.7546	0.7362	0.6897	0.7107	0.717	0.704	0.8379
1193.87	0.841	0.6522	0.7664	0.7683	0.652	0.7201	0.7239	0.7768	0.7291	0.7688	0.7984	0.7407	0.7323	0.683	0.7071	0.7115	0.7005	0.8639
1197.87	0.8413	0.6458	0.7801	0.7632	0.6522	0.7158	0.732	0.7726	0.7252	0.761	0.7943	0.7457	0.7248	0.6794	0.7008	0.7126	0.7034	0.8377
1201.87	0.8386	0.6515	0.769	0.7664	0.6486	0.7082	0.7176	0.7685	0.7229	0.7625	0.7956	0.7369	0.7197	0.6882	0.7016	0.7185	0.6986	0.8569

## Sheet: SST-1
File: DDELog(Excel:SST-1 1 1)::
Date: Tue Mar 7 2023 11:39:16.416
Region 1: [Location: (278, 293), Size: (44, 62), Area: 1648]
Region 2: [Location: (252, 292), Size: (16, 22), Area: 223]
Region 3: [Location: (242, 320), Size: (43, 58), Area: 1626]
Region 4: [Location: (404, 121), Size: (39, 49), Area: 1266]
Region 5: [Location: (205, 123), Size: (31, 31), Area: 624]
Region 6: [Location: (230, 100), Size: (21, 21), Area: 305]
Region 7: [Location: (145, 208), Size: (45, 41), Area: 1427]
Region 8: [Location: (157, 297), Size: (57, 34), Area: 1482]
Time (sec)	R1 R1	R2 R1	R3 R1	R4 R1	R5 R1	R6 R1	R7 R1	R8 R1
4.41	0.6791	0.7678	0.7761	0.8063	0.7563	0.7421	0.8759	0.8955
8.41	0.6787	0.7719	0.7779	0.8027	0.7541	0.7397	0.876	0.9024
12.41	0.6795	0.7628	0.7794	0.8108	0.7676	0.7494	0.8736	0.9127
16.41	0.6841	0.7771	0.7777	0.8046	0.7544	0.7576	0.8813	0.9003
20.41	0.6815	0.7725	0.7784	0.7915	0.7636	0.7409	0.8838	0.9053
24.41	0.682	0.7657	0.7778	0.7962	0.7521	0.7323	0.8746	0.8989
28.41	0.6834	0.7655	0.7771	0.8018	0.7537	0.7397	0.87	0.9031
32.41	0.6768	0.7592	0.7745	0.8026	0.7429	0.729	0.8713	0.9051
36.41	0.6841	0.7622	0.7793	0.8015	0.7425	0.7374	0.8749	0.9002
40.41	0.6839	0.7707	0.7808	0.8038	0.7451	0.7241	0.8773	0.9044
44.41	0.6754	0.7622	0.7809	0.8026	0.7399	0.7277	0.8687	0.9016
48.41	0.6739	0.7688	0.781	0.804	0.742	0.7333	0.8744	0.8966
52.41	0.669	0.7455	0.7723	0.8002	0.7351	0.7159	0.8624	0.8887
56.41	0.6632	0.7581	0.7766	0.803	0.7392	0.721	0.8639	0.8954
60.41	0.6594	0.7475	0.7712	0.7993	0.7261	0.7116	0.8664	0.8896
64.41	0.6617	0.7591	0.7747	0.793	0.7304	0.707	0.8681	0.8933
68.41	0.6601	0.7599	0.7766	0.7896	0.724	0.7083	0.8633	0.9055
72.41	0.6624	0.768	0.7783	0.7937	0.723	0.7073	0.8659	0.8973
76.41	0.6582	0.7509	0.7803	0.7855	0.7152	0.6922	0.868	0.8957
80.41	0.6548	0.7526	0.7749	0.7751	0.714	0.6757	0.8657	0.8931
84.41	0.6546	0.7454	0.7766	0.7762	0.7118	0.6859	0.8656	0.8903
88.41	0.6547	0.7564	0.7737	0.7784	0.7091	0.6802	0.8607	0.8984
92.41	0.6493	0.7388	0.7751	0.775	0.699	0.6608	0.8613	0.8881
96.41	0.65	0.7541	0.7718	0.7693	0.7067	0.6829	0.8592	0.8912
100.41	0.6503	0.7402	0.7757	0.7749	0.7165	0.6692	0.8553	0.8967
104.41	0.654	0.7508	0.773	0.771	0.7088	0.6754	0.8627	0.8947
108.41	0.6471	0.7462	0.7668	0.768	0.7013	0.6774	0.8463	0.8894
112.41	0.657	0.7636	0.7729	0.7725	0.7059	0.669	0.854	0.8897
116.41	0.6634	0.7568	0.7702	0.7706	0.6981	0.666	0.8542	0.8932
120.41	0.6617	0.7641	0.7645	0.758	0.6935	0.6613	0.852	0.8871
124.41	0.6602	0.7469	0.7675	0.7672	0.6981	0.6744	0.8435	0.888
128.41	0.66	0.7497	0.7719	0.756	0.6885	0.6648	0.8488	0.8974
132.41	0.6519	0.7518	0.7716	0.7538	0.6898	0.6619	0.8487	0.8936
136.41	0.6501	0.7476	0.7714	0.7561	0.6937	0.6641	0.8407	0.8857
140.41	0.6524	0.755	0.7759	0.7572	0.6969	0.6657	0.8404	0.8801
144.41	0.6533	0.7525	0.7744	0.7592	0.6872	0.6607	0.8402	0.8848
148.41	0.6518	0.7519	0.7704	0.76	0.693	0.638	0.8426	0.8883
152.41	0.6546	0.7564	0.7748	0.7634	0.6868	0.6373	0.8404	0.8986
156.41	0.6494	0.7547	0.776	0.7508	0.6846	0.6269	0.8424	0.8907
160.41	0.646	0.7414	0.7732	0.7509	0.6834	0.6177	0.8381	0.8875
164.41	0.648	0.768	0.7844	0.7567	0.6916	0.6364	0.8326	0.8893
168.41	0.6416	0.7489	0.7725	0.7582	0.6923	0.6382	0.8351	0.8788
172.41	0.6435	0.7607	0.7718	0.7583	0.6929	0.6467	0.8329	0.8905
176.41	0.6379	0.7642	0.7775	0.7463	0.6895	0.6437	0.8327	0.889
180.41	0.6413	0.7641	0.7719	0.7433	0.6871	0.6486	0.8296	0.8819
184.41	0.6353	0.7652	0.7656	0.7428	0.6737	0.6578	0.8325	0.8736
188.41	0.6356	0.7586	0.7644	0.7485	0.6808	0.6494	0.8254	0.8772
192.41	0.6432	0.7697	0.7696	0.7583	0.6847	0.6586	0.8307	0.8818
196.41	0.6467	0.756	0.7724	0.7441	0.6925	0.6524	0.8255	0.8854
200.41	0.6495	0.7579	0.7693	0.7495	0.689	0.6493	0.8301	0.8776
204.41	0.65	0.7693	0.7784	0.744	0.6886	0.6396	0.8283	0.8821
208.41	0.6585	0.7703	0.7777	0.746	0.6895	0.6421	0.8348	0.8741
212.41	0.6692	0.7756	0.7815	0.7511	0.6939	0.6374	0.8356	0.8761
216.41	0.6654	0.7608	0.7775	0.7477	0.6937	0.6401	0.8294	0.8846
220.41	0.6685	0.7776	0.7741	0.745	0.688	0.635	0.8288	0.884
224.41	0.6707	0.7761	0.7768	0.7365	0.6985	0.6477	0.8335	0.8836
228.41	0.6677	0.7635	0.7699	0.7346	0.6913	0.6447	0.8316	0.8804
232.41	0.6652	0.7561	0.7748	0.7347	0.684	0.6332	0.8311	0.878
236.41	0.6676	0.7738	0.7822	0.736	0.6876	0.6358	0.835	0.8773
240.41	0.6663	0.775	0.7777	0.734	0.6884	0.6348	0.8308	0.8822
244.41	0.6729	0.7726	0.7823	0.7323	0.6846	0.6475	0.8332	0.8808
248.41	0.671	0.7836	0.7762	0.7306	0.6849	0.6395	0.8212	0.882
252.41	0.6757	0.7684	0.7744	0.7208	0.6831	0.6385	0.8228	0.8828
256.41	0.6764	0.7743	0.7733	0.7228	0.6782	0.6381	0.8263	0.8775
260.41	0.6787	0.7803	0.7813	0.732	0.6902	0.6453	0.8359	0.888
264.41	0.6833	0.7866	0.7831	0.7209	0.6884	0.653	0.8273	0.8845
268.41	0.6841	0.7678	0.7804	0.7223	0.6908	0.6544	0.8195	0.8887
272.41	0.6881	0.7712	0.7796	0.7263	0.6987	0.6575	0.8244	0.8888
276.41	0.6767	0.767	0.7724	0.7255	0.6963	0.6563	0.8245	0.8861
280.41	0.6761	0.7752	0.7772	0.7288	0.6926	0.658	0.822	0.8845
284.41	0.6771	0.7877	0.7727	0.7309	0.6914	0.6572	0.8286	0.8929
288.41	0.6685	0.7669	0.7662	0.7247	0.6831	0.6451	0.816	0.8769
292.41	0.6732	0.7769	0.7768	0.7339	0.6894	0.6478	0.8208	0.8813
296.41	0.6647	0.7793	0.7731	0.7355	0.6917	0.666	0.8097	0.8787
300.41	0.6673	0.7776	0.772	0.7268	0.6912	0.6701	0.814	0.8767
304.41	0.6656	0.7666	0.7767	0.7285	0.699	0.6795	0.821	0.8793
308.41	0.6542	0.7688	0.7645	0.7261	0.691	0.6678	0.8223	0.8792
312.41	0.6532	0.7669	0.7675	0.7337	0.6902	0.6676	0.8153	0.8753
316.41	0.6566	0.7674	0.7704	0.7404	0.6902	0.6745	0.8224	0.8811
320.41	0.6526	0.7674	0.7736	0.7303	0.683	0.6651	0.8242	0.8721
324.41	0.6548	0.7744	0.7691	0.7309	0.6957	0.6631	0.8201	0.8826
328.41	0.6533	0.7775	0.7687	0.7261	0.691	0.6613	0.825	0.8722
332.41	0.6573	0.778	0.777	0.7318	0.6889	0.6619	0.8263	0.8808
336.41	0.6622	0.7864	0.7733	0.7331	0.6935	0.6678	0.8157	0.8861
340.41	0.6639	0.7803	0.7778	0.736	0.698	0.6557	0.8303	0.8789
344.41	0.6624	0.766	0.7732	0.7293	0.6939	0.6454	0.8184	0.8871
348.8	GLP1 10nM
348.8	0.6736	0.7908	0.7802	0.7358	0.6937	0.653	0.8224	0.8804
352.5	0.6717	0.7794	0.7756	0.7299	0.6874	0.6558	0.819	0.8767
356.5	0.6751	0.767	0.7822	0.7313	0.6825	0.6451	0.8146	0.8671
360.5	0.6825	0.7759	0.7811	0.7272	0.6891	0.647	0.8188	0.8879
364.5	0.6795	0.7851	0.7845	0.7293	0.6901	0.6334	0.8247	0.8794
368.5	0.6834	0.7816	0.7735	0.7179	0.6859	0.6381	0.8203	0.8804
372.5	0.679	0.7698	0.779	0.7174	0.6821	0.6445	0.8177	0.8735
376.5	0.6784	0.7743	0.7731	0.7305	0.6935	0.6475	0.8189	0.8798
380.5	0.7007	0.7837	0.7875	0.7613	0.723	0.6825	0.8294	0.8937
384.5	0.7272	0.7918	0.804	0.7878	0.7347	0.7053	0.8546	0.9113
388.5	0.7429	0.8028	0.8024	0.7929	0.742	0.7153	0.8543	0.906
392.5	0.7638	0.8075	0.8182	0.8051	0.7477	0.7328	0.8701	0.9234
396.5	0.7764	0.8118	0.8276	0.8167	0.7554	0.7525	0.8724	0.9136
400.5	0.7735	0.8031	0.8384	0.8165	0.7468	0.7614	0.8736	0.9127
404.5	0.7722	0.8039	0.8293	0.8049	0.7512	0.7619	0.8708	0.9128
408.5	0.7672	0.7968	0.8321	0.8067	0.7459	0.7648	0.8638	0.9151
412.5	0.7621	0.8158	0.8296	0.808	0.7338	0.7632	0.87	0.9196
416.5	0.7696	0.818	0.8377	0.8053	0.7449	0.766	0.87	0.913
420.5	0.7631	0.8474	0.8411	0.8061	0.7371	0.7545	0.8703	0.9189
424.5	0.757	0.841	0.8376	0.8053	0.7311	0.7461	0.8722	0.9166
428.5	0.7622	0.8424	0.8499	0.8006	0.7322	0.7544	0.8667	0.9179
432.5	0.7579	0.8509	0.8475	0.8016	0.7384	0.7514	0.8735	0.9178
436.5	0.7627	0.8578	0.8513	0.8046	0.7345	0.7477	0.8754	0.9204
440.5	0.7567	0.8547	0.8458	0.8051	0.7318	0.7426	0.8762	0.9076
444.5	0.7564	0.8663	0.8479	0.8036	0.7362	0.7399	0.8739	0.9208
448.5	0.7514	0.8686	0.8467	0.8016	0.7269	0.736	0.871	0.9091
452.5	0.7546	0.8655	0.8485	0.8002	0.7339	0.7423	0.8679	0.9145
456.5	0.7559	0.8606	0.8573	0.8044	0.7357	0.742	0.8764	0.9158
460.5	0.7591	0.87	0.8505	0.8092	0.7357	0.7383	0.8769	0.9177
464.5	0.7616	0.8762	0.8542	0.809	0.7331	0.7493	0.878	0.9182
468.5	0.7538	0.8867	0.8565	0.808	0.7373	0.7396	0.8735	0.9139
472.5	0.7557	0.8923	0.8485	0.8013	0.7339	0.7388	0.8645	0.9137
476.5	0.7614	0.8666	0.8503	0.7891	0.7279	0.7474	0.8722	0.9129
480.5	0.755	0.8792	0.8527	0.7882	0.7343	0.7402	0.8661	0.9142
484.5	0.7563	0.8728	0.849	0.7889	0.7331	0.745	0.8701	0.9091
488.5	0.7579	0.8911	0.8517	0.7901	0.7351	0.742	0.8749	0.9174
492.5	0.7608	0.8685	0.8471	0.7931	0.733	0.7383	0.8752	0.9042
496.5	0.7611	0.8852	0.8542	0.7955	0.735	0.7342	0.8777	0.9139
500.5	0.7583	0.8871	0.8539	0.7951	0.7334	0.7367	0.8737	0.9162
504.5	0.7592	0.8874	0.8543	0.7931	0.7369	0.7381	0.8717	0.9158
508.5	0.7589	0.8881	0.8559	0.7957	0.7327	0.7456	0.8691	0.9116
512.5	0.759	0.8818	0.8538	0.7946	0.7393	0.7452	0.8604	0.9203
516.5	0.7606	0.8947	0.8495	0.7992	0.7305	0.7385	0.8669	0.916
520.5	0.7589	0.8804	0.8499	0.7944	0.7336	0.7394	0.8738	0.9136
524.5	0.7598	0.8851	0.8551	0.793	0.7285	0.7376	0.8605	0.9156
528.5	0.7662	0.8906	0.855	0.7949	0.7394	0.7427	0.8705	0.9119
532.5	0.7627	0.873	0.8529	0.8012	0.7308	0.7365	0.8671	0.9116
536.5	0.7597	0.8889	0.854	0.792	0.7409	0.7344	0.8733	0.9118
540.5	0.7535	0.882	0.8527	0.785	0.7346	0.7336	0.8711	0.9078
544.5	0.7569	0.8836	0.8526	0.8003	0.7419	0.7322	0.8681	0.9177
548.5	0.7591	0.8974	0.852	0.7951	0.736	0.7375	0.8621	0.9133
552.5	0.7522	0.8835	0.8514	0.7948	0.7317	0.7433	0.87	0.9079
556.5	0.7655	0.8872	0.8533	0.8008	0.7386	0.7492	0.8701	0.9149
560.5	0.7543	0.8813	0.8509	0.7906	0.7407	0.7468	0.8723	0.9115
564.5	0.7587	0.8801	0.8471	0.8012	0.7435	0.7477	0.8762	0.9136
568.5	0.7656	0.8904	0.8548	0.8008	0.7398	0.7513	0.8676	0.9159
572.5	0.7588	0.9032	0.8549	0.7984	0.734	0.7439	0.8716	0.9188
576.5	0.7592	0.8823	0.8463	0.7981	0.7478	0.7401	0.8758	0.915
580.5	0.7612	0.8921	0.8482	0.8037	0.7498	0.7435	0.8745	0.9168
584.5	0.7616	0.8922	0.8602	0.8014	0.7481	0.7461	0.8826	0.917
588.5	0.7569	0.8886	0.8457	0.7973	0.7379	0.7473	0.8722	0.911
592.5	0.7608	0.8883	0.8555	0.8033	0.7464	0.7558	0.8673	0.9114
596.5	0.758	0.886	0.8512	0.7945	0.7496	0.7524	0.8721	0.9052
600.5	0.7623	0.8936	0.8548	0.8047	0.7501	0.7493	0.8674	0.9151
604.5	0.7625	0.8893	0.8542	0.8024	0.7499	0.7578	0.8661	0.9157
608.5	0.7631	0.8895	0.8519	0.7988	0.7484	0.7558	0.8722	0.9123
612.5	0.7638	0.882	0.8561	0.8009	0.7499	0.7599	0.8638	0.9151
616.5	0.7578	0.8768	0.8544	0.8012	0.7563	0.7564	0.8682	0.9181
620.5	0.7648	0.8781	0.8547	0.8045	0.7512	0.7629	0.8643	0.9168
624.5	0.7664	0.8934	0.8538	0.8021	0.7514	0.7646	0.869	0.9179
628.5	0.7631	0.9027	0.8478	0.7942	0.7559	0.7656	0.8696	0.9201
632.5	0.7626	0.8925	0.8539	0.7985	0.7645	0.7702	0.8601	0.9156
636.5	0.765	0.8971	0.8523	0.8054	0.751	0.7597	0.8646	0.9139
640.5	0.7667	0.8912	0.8544	0.7963	0.7598	0.7626	0.871	0.9165
644.5	0.7678	0.9006	0.8623	0.8088	0.764	0.7674	0.8674	0.9227
648.5	0.7685	0.8944	0.8616	0.8096	0.7647	0.7678	0.8745	0.9168
652.5	0.7721	0.9036	0.8596	0.8114	0.767	0.77	0.874	0.9192
656.5	0.7677	0.896	0.8556	0.8037	0.7552	0.7609	0.8691	0.9178
660.5	0.7657	0.8991	0.8554	0.8038	0.7531	0.7557	0.864	0.9187
664.5	0.771	0.9051	0.8534	0.7959	0.7622	0.7631	0.865	0.9218
668.5	0.7688	0.9006	0.8616	0.8051	0.771	0.7641	0.8681	0.923
672.5	0.7695	0.8961	0.8507	0.8062	0.7715	0.7609	0.8641	0.9188
676.5	0.7741	0.8904	0.8569	0.8024	0.7688	0.7571	0.8686	0.9182
680.5	0.7724	0.894	0.8578	0.8086	0.768	0.754	0.8664	0.9227
684.5	0.7703	0.8994	0.8514	0.8045	0.7665	0.7542	0.8593	0.9133
688.5	0.7774	0.8873	0.8567	0.8072	0.7754	0.7559	0.8639	0.9163
692.5	0.7721	0.8966	0.8554	0.8029	0.7735	0.7564	0.8626	0.9154
696.5	0.7686	0.882	0.855	0.8068	0.7738	0.7539	0.862	0.9162
700.5	0.7736	0.8983	0.8562	0.8057	0.7755	0.7619	0.86	0.9109
704.5	0.7746	0.8841	0.8556	0.8113	0.7825	0.7623	0.8599	0.919
708.5	0.7767	0.882	0.8608	0.8064	0.7772	0.7617	0.8664	0.9183
712.5	0.7779	0.9115	0.8594	0.8054	0.781	0.7629	0.861	0.9193
716.5	0.7795	0.8948	0.8593	0.8045	0.7796	0.7646	0.8604	0.9182
720.5	0.7802	0.8902	0.8636	0.8099	0.7822	0.7692	0.8649	0.9196
724.5	0.7748	0.8959	0.8652	0.8096	0.7815	0.7731	0.8614	0.9165
728.5	0.7761	0.8927	0.8642	0.8089	0.7874	0.7648	0.8648	0.914
732.5	0.781	0.9042	0.8643	0.8064	0.7904	0.7698	0.8606	0.9125
736.5	0.7782	0.8936	0.8605	0.8122	0.7996	0.7727	0.8674	0.9203
740.5	0.7789	0.8969	0.8639	0.8042	0.7821	0.7645	0.8592	0.9197
744.25	-
744.5	0.7733	0.8976	0.8597	0.8067	0.7919	0.7679	0.859	0.9208
748.5	0.7744	0.8825	0.8659	0.8093	0.781	0.7724	0.8487	0.9105
752.5	0.7734	0.9016	0.8554	0.8088	0.7878	0.7749	0.8517	0.9224
756.5	0.7771	0.902	0.8659	0.8167	0.7882	0.7729	0.8577	0.9194
760.5	0.7774	0.8935	0.8618	0.8089	0.7913	0.7712	0.8581	0.9204
764.5	0.7751	0.8955	0.8604	0.8094	0.7904	0.777	0.8547	0.9189
768.5	0.7818	0.8974	0.8581	0.8087	0.7916	0.7779	0.8515	0.9236
772.5	0.7768	0.8925	0.8573	0.8067	0.7825	0.7723	0.854	0.9136
776.5	0.7714	0.8987	0.8558	0.8064	0.7915	0.7789	0.8458	0.9095
780.5	0.7766	0.8871	0.8607	0.8098	0.802	0.7891	0.8489	0.9138
784.5	0.7739	0.9038	0.8553	0.8055	0.7962	0.7864	0.8514	0.9098
788.5	0.7778	0.9004	0.859	0.8051	0.8064	0.7907	0.8458	0.9159
792.5	0.7751	0.8931	0.8575	0.8104	0.8004	0.7893	0.8509	0.9096
796.5	0.7748	0.8974	0.8561	0.8059	0.8077	0.7899	0.8454	0.9135
800.5	0.7755	0.897	0.86	0.8073	0.8015	0.7868	0.8449	0.9209
804.5	0.7787	0.9013	0.8542	0.8059	0.8035	0.7995	0.8464	0.9138
808.5	0.7842	0.9118	0.8573	0.8148	0.8066	0.7902	0.8462	0.9178
812.5	0.7807	0.8939	0.8543	0.8156	0.8035	0.7845	0.8403	0.9097
816.5	0.7816	0.8973	0.8509	0.8138	0.8011	0.7846	0.8443	0.9148
820.5	0.776	0.8836	0.8525	0.8132	0.8052	0.7827	0.8439	0.9126
824.5	0.7801	0.9	0.8533	0.8142	0.8071	0.792	0.8436	0.9042
828.5	0.7751	0.8832	0.8483	0.808	0.804	0.7817	0.84	0.9148
832.5	0.7747	0.8937	0.8506	0.8122	0.8108	0.7894	0.845	0.9094
836.5	0.7772	0.9048	0.854	0.819	0.8152	0.7916	0.8491	0.915
840.5	0.7811	0.8976	0.8564	0.8171	0.8219	0.7917	0.8499	0.9096
844.5	0.7788	0.9179	0.8513	0.8137	0.8201	0.7841	0.8447	0.909
848.5	0.7797	0.8932	0.8506	0.8216	0.8169	0.7901	0.8514	0.9108
852.5	0.7837	0.8925	0.8566	0.8195	0.8239	0.7869	0.8485	0.9115
856.5	0.7883	0.9121	0.8586	0.8149	0.8257	0.7884	0.8467	0.9164
860.5	0.783	0.9008	0.8545	0.8101	0.8237	0.7918	0.8541	0.9169
864.5	0.7805	0.8907	0.848	0.8066	0.8241	0.7943	0.8479	0.9072
868.5	0.7826	0.9048	0.8488	0.8115	0.8326	0.8041	0.853	0.9082
872.5	0.7871	0.8923	0.8503	0.8122	0.8277	0.8021	0.8523	0.9082
876.5	0.7808	0.8987	0.8503	0.8059	0.832	0.8041	0.851	0.9096
880.5	0.7851	0.9031	0.8517	0.7924	0.8342	0.8105	0.843	0.9078
884.5	0.7814	0.8852	0.8453	0.7854	0.8311	0.8023	0.8388	0.9088
888.5	0.7819	0.891	0.8452	0.7843	0.8334	0.8023	0.848	0.9142
892.5	0.7832	0.8921	0.8439	0.7913	0.8317	0.803	0.849	0.9151
896.5	0.7846	0.9027	0.847	0.8043	0.8347	0.8066	0.8481	0.9131
900.5	0.8051	0.9142	0.8605	0.824	0.861	0.8263	0.869	0.9309
904.5	0.7815	0.8937	0.8505	0.7919	0.8378	0.7993	0.8421	0.904
908.5	0.7835	0.8889	0.85	0.7941	0.8383	0.8091	0.8494	0.9102
912.5	0.7865	0.8879	0.851	0.8036	0.8474	0.8053	0.8444	0.9105
916.5	0.7832	0.8831	0.8459	0.8011	0.8463	0.814	0.8454	0.9056
920.5	0.7828	0.8824	0.8432	0.8002	0.8405	0.8194	0.8449	0.9114
924.5	0.7824	0.8975	0.8434	0.8073	0.8415	0.8227	0.8473	0.9058
928.5	0.7841	0.8814	0.8431	0.7981	0.8453	0.8164	0.8414	0.9059
932.5	0.7864	0.886	0.8467	0.8046	0.849	0.8099	0.8423	0.9095
936.5	0.7891	0.8896	0.8411	0.8035	0.8491	0.8264	0.8458	0.9175
940.5	0.786	0.8831	0.8412	0.8009	0.8633	0.8189	0.8521	0.9199
944.5	0.784	0.88	0.8395	0.804	0.8515	0.8215	0.8493	0.9056
948.5	0.7918	0.8822	0.838	0.8076	0.8579	0.8169	0.8527	0.9101
952.5	0.7928	0.8851	0.8426	0.8082	0.8665	0.8225	0.848	0.9117
956.5	0.7948	0.8799	0.8381	0.8141	0.8617	0.8213	0.841	0.9091
960.5	0.7951	0.884	0.8446	0.8047	0.8637	0.8258	0.84	0.9143
964.5	0.7946	0.889	0.8346	0.8129	0.8632	0.8257	0.8431	0.9091
968.5	0.7979	0.8814	0.8414	0.8105	0.866	0.8234	0.8458	0.9137
972.5	0.798	0.8892	0.8422	0.8093	0.8643	0.8164	0.8472	0.911
976.5	0.7968	0.8784	0.8422	0.8076	0.8576	0.8196	0.8392	0.906
980.5	0.7947	0.8842	0.8427	0.8055	0.8648	0.8189	0.8366	0.9065
984.5	0.7981	0.8881	0.8424	0.8112	0.8736	0.8228	0.8448	0.9083
988.5	0.7935	0.8921	0.8394	0.8095	0.8719	0.8233	0.8427	0.9158
992.5	0.7957	0.8734	0.8384	0.8041	0.8744	0.8294	0.8347	0.9096
996.5	0.7922	0.89	0.8404	0.8078	0.8725	0.8169	0.84	0.9124
1000.5	0.7954	0.8819	0.8391	0.8014	0.8654	0.8186	0.8352	0.9069
1004.5	0.7906	0.8805	0.8394	0.809	0.8691	0.8181	0.8284	0.9036
1008.5	0.7991	0.8802	0.8369	0.8064	0.8718	0.824	0.8374	0.9128
1012.5	0.801	0.8887	0.834	0.8076	0.8842	0.8352	0.8308	0.9084
1016.5	0.7956	0.8802	0.8367	0.8037	0.8814	0.8298	0.8254	0.9035
1020.5	0.7985	0.8889	0.8373	0.799	0.874	0.8284	0.8301	0.9073
1024.5	0.8075	0.8894	0.8377	0.816	0.8917	0.8333	0.8296	0.9145
1028.5	0.8082	0.9015	0.8416	0.809	0.8903	0.8324	0.8311	0.9105
1032.5	0.805	0.8885	0.8358	0.8046	0.8828	0.8322	0.8352	0.9031
1036.5	0.8076	0.8918	0.8414	0.7997	0.8818	0.8357	0.8348	0.9047
1040.5	0.8137	0.8902	0.8445	0.8098	0.8917	0.8313	0.8333	0.905
1044.5	0.8125	0.8879	0.8423	0.808	0.8879	0.8339	0.8338	0.9115
1048.5	0.8244	0.8868	0.8428	0.809	0.9029	0.8374	0.8342	0.906
1052.5	0.8189	0.8936	0.843	0.8079	0.8964	0.8403	0.8316	0.9096
1056.5	0.8193	0.8974	0.8477	0.8088	0.8948	0.833	0.8319	0.9076
1060.5	0.82	0.8788	0.8436	0.8022	0.8964	0.8379	0.8242	0.9116
1064.5	0.8184	0.8876	0.8355	0.8047	0.9007	0.8304	0.8336	0.9083
1068.5	0.8202	0.882	0.8371	0.8087	0.9057	0.8369	0.8249	0.9043
1072.5	0.8209	0.8946	0.8378	0.8124	0.9135	0.8406	0.8285	0.9067
1076.5	0.822	0.9022	0.8364	0.8046	0.905	0.8368	0.8322	0.9103
1080.5	0.8267	0.8995	0.8459	0.8015	0.909	0.841	0.8375	0.9048
1084.5	0.8182	0.884	0.8398	0.8023	0.8984	0.8323	0.8232	0.9049
1088.5	0.8202	0.8841	0.8369	0.8048	0.9065	0.8312	0.828	0.896
1092.5	0.8186	0.8883	0.8412	0.8062	0.9162	0.8443	0.8287	0.9077
1096.5	0.8171	0.8956	0.8432	0.8031	0.9143	0.8464	0.8293	0.9095
1100.5	0.8166	0.9009	0.8395	0.7934	0.9162	0.846	0.8344	0.9069
1104.5	0.8148	0.8826	0.8389	0.8027	0.9077	0.8434	0.828	0.9086
1108.5	0.8187	0.8836	0.8379	0.8038	0.9199	0.8448	0.8288	0.9073
1112.5	0.8141	0.8866	0.8401	0.7981	0.9217	0.85	0.8312	0.9019
1116.5	0.8162	0.895	0.8365	0.7986	0.9174	0.8575	0.8384	0.9027
1120.5	0.8116	0.8936	0.836	0.8015	0.907	0.8509	0.8331	0.9078
1124.5	0.8164	0.8881	0.8382	0.799	0.9122	0.8549	0.8293	0.9003
1128.5	0.8098	0.8883	0.8342	0.7993	0.9211	0.8604	0.8354	0.9093
1132.5	0.8098	0.8793	0.8359	0.8015	0.923	0.8611	0.8271	0.912
1136.5	0.8095	0.8693	0.8371	0.805	0.9281	0.8664	0.8329	0.9045
1140.5	0.8094	0.885	0.8316	0.798	0.9174	0.8529	0.8287	0.9018
1144.5	0.8158	0.884	0.8374	0.7987	0.9341	0.8597	0.838	0.909
1148.5	0.8094	0.8804	0.8385	0.8052	0.927	0.8687	0.8324	0.9128
1152.5	0.8089	0.8783	0.8368	0.8003	0.9304	0.8543	0.8318	0.9058
1156.5	0.8104	0.8854	0.8429	0.7997	0.9307	0.8525	0.834	0.9076
1160.5	0.8077	0.8808	0.8373	0.7966	0.9263	0.8556	0.8398	0.9017
1164.5	0.8114	0.8768	0.8334	0.7964	0.9281	0.8641	0.8361	0.9058
1168.5	0.8122	0.8919	0.8432	0.801	0.9398	0.8643	0.8366	0.9122
1172.5	0.8126	0.8854	0.8406	0.7901	0.933	0.8517	0.8333	0.9023
1176.5	0.8185	0.8862	0.8382	0.7936	0.9365	0.8587	0.8316	0.9068
1180.5	0.8194	0.8864	0.8418	0.7998	0.9374	0.861	0.8269	0.9104
1184.5	0.8198	0.8823	0.8407	0.7907	0.935	0.8646	0.8372	0.9067

## Sheet: ctrl-1
		#NAME?
Time (sec)		R1 R1	R2 R1	R3 R1	R4 R1	R5 R1	R6 R1	R8 R1	R9 R1	R10 R1	R11 R1	R12 R1	R13 R1	R14 R1	R15 R1	R16 R1	R17 R1	R18 R1	R19 R1	R20 R1	R21 R1	R22 R1	R23 R1	R24 R1	R25 R1	R26 R1	R27 R1
4.5	0.075	0.7638	0.8068	0.7612	0.8746	0.8148	0.7822	0.7917	0.8799	0.9809	0.9953	1.0289	0.8593	0.9467	0.8896	0.8944	0.9215	0.9263	0.9344	0.9217	0.9298	0.9534	0.8818	0.9625	0.9147	0.9207	0.919
8.5	0.141667	0.7814	0.8179	0.7594	0.8792	0.8267	0.7839	0.7943	0.8787	0.98	1.0074	1.0257	0.8652	0.952	0.8976	0.8963	0.9335	0.9482	0.9331	0.9399	0.9196	0.9519	0.8664	0.976	0.9221	0.9284	0.9156
12.5	0.208333	0.7661	0.8101	0.7632	0.8665	0.819	0.7784	0.7866	0.8741	0.9697	0.9878	1.0191	0.8575	0.9526	0.8932	0.899	0.9142	0.9307	0.932	0.9372	0.9189	0.9506	0.855	0.9631	0.9106	0.9224	0.913
16.5	0.275	0.7776	0.823	0.7574	0.8816	0.8324	0.7836	0.7934	0.8879	0.9734	0.9925	1.0279	0.8671	0.9477	0.8854	0.9063	0.9175	0.9316	0.9269	0.9322	0.9245	0.9489	0.8666	0.9634	0.9078	0.9193	0.9041
20.5	0.341667	0.7685	0.8131	0.7598	0.8875	0.8325	0.7835	0.7952	0.8931	0.9781	0.9979	1.0149	0.8659	0.9589	0.8879	0.9092	0.9262	0.9378	0.9363	0.9457	0.9248	0.9607	0.8695	0.9567	0.9104	0.9218	0.9151
24.5	0.408333	0.7688	0.8159	0.7571	0.8868	0.834	0.783	0.7917	0.9014	0.9768	0.9941	1.0009	0.8591	0.9464	0.8865	0.9077	0.9208	0.9382	0.9313	0.9428	0.9211	0.9558	0.8671	0.9542	0.9092	0.9259	0.9145
28.5	0.475	0.7643	0.8143	0.7598	0.8897	0.8299	0.7814	0.7902	0.9061	0.9816	0.9981	1.021	0.8644	0.941	0.8905	0.9003	0.9248	0.9326	0.9371	0.9275	0.9211	0.9557	0.855	0.9695	0.9131	0.9448	0.9143
32.5	0.541667	0.7629	0.816	0.7693	0.9023	0.8303	0.78	0.7893	0.9108	0.9813	1.0017	1.0249	0.8639	0.9408	0.8919	0.9016	0.9307	0.9306	0.931	0.925	0.9181	0.9404	0.8569	0.9521	0.9076	0.9467	0.8998
36.5	0.608333	0.7632	0.8183	0.7572	0.9049	0.8278	0.7832	0.7926	0.9201	0.9811	1.0061	1.0335	0.8588	0.9404	0.8897	0.9084	0.9231	0.9318	0.9554	0.9198	0.921	0.9413	0.8542	0.968	0.9049	0.9086	0.9146
40.5	0.675	0.7615	0.8185	0.767	0.8959	0.8286	0.7855	0.7916	0.9121	0.9803	0.9908	1.0287	0.8677	0.9505	0.8969	0.9042	0.9256	0.9348	0.9593	0.9279	0.9323	0.9451	0.859	0.9783	0.9127	0.9258	0.9164
44.5	0.741667	0.7525	0.8142	0.7499	0.8825	0.8236	0.779	0.7846	0.914	0.9714	0.9905	1.0276	0.8613	0.9354	0.8904	0.8995	0.9149	0.9359	0.9569	0.917	0.9361	0.9566	0.866	0.9869	0.9052	0.9263	0.9125
48.5	0.808333	0.7533	0.8137	0.7604	0.8893	0.822	0.781	0.7836	0.9002	0.9624	0.9878	1.0257	0.8567	0.9416	0.8902	0.8971	0.9189	0.9375	0.9578	0.9275	0.9336	0.9484	0.8642	0.9906	0.9062	0.937	0.9082
52.5	0.875	0.7578	0.8163	0.7563	0.8847	0.824	0.788	0.7862	0.8976	0.9758	0.9917	1.0361	0.86	0.9427	0.896	0.9035	0.9277	0.9322	0.9547	0.9286	0.9402	0.9563	0.8694	0.9863	0.907	0.9373	0.9205
56.5	0.941667	0.7565	0.8121	0.7553	0.8867	0.8336	0.7878	0.7869	0.8892	0.98	0.9867	1.0242	0.8642	0.9435	0.8876	0.8969	0.9189	0.9367	0.9601	0.9206	0.9308	0.9561	0.8699	0.9954	0.9123	0.9374	0.9087
60.5	1.00833	0.7546	0.8116	0.7551	0.8808	0.8185	0.7852	0.7821	0.8876	0.9763	0.9826	1.0172	0.8589	0.9399	0.8887	0.8988	0.9116	0.948	0.9619	0.9098	0.9172	0.9517	0.8737	0.9785	0.9041	0.9411	0.9061
64.5	1.075	0.7587	0.8165	0.7595	0.883	0.8304	0.7905	0.7859	0.8774	0.9702	0.9858	1.008	0.8646	0.9471	0.8913	0.9002	0.9171	0.9398	0.9672	0.9188	0.9247	0.9545	0.8723	0.9776	0.9046	0.9387	0.9204
68.5	1.14167	0.7685	0.8229	0.7661	0.8929	0.8404	0.7956	0.794	0.8807	0.9854	0.9976	1.0159	0.8706	0.9464	0.8965	0.9042	0.9308	0.9517	0.9736	0.919	0.9424	0.9629	0.8971	0.9839	0.9191	0.9539	0.9216
72.5	1.20833	0.7676	0.8187	0.7603	0.8782	0.84	0.7933	0.7904	0.8749	0.9769	0.9833	1.0226	0.8665	0.9467	0.8927	0.9025	0.9227	0.9515	0.9637	0.9262	0.9413	0.9504	0.9038	0.9851	0.9113	0.9523	0.9185
76.5	1.275	0.7608	0.8134	0.7473	0.8759	0.8389	0.7866	0.7854	0.8679	0.9734	0.9864	1.0057	0.8654	0.9373	0.8866	0.8965	0.9114	0.953	0.9589	0.9231	0.9326	0.9483	0.8935	0.9579	0.9145	0.9417	0.907
80.5	1.34167	0.7579	0.8136	0.7522	0.8713	0.8373	0.7838	0.781	0.8623	0.9738	0.9846	1.0029	0.8607	0.9492	0.8883	0.8981	0.9253	0.9474	0.958	0.9069	0.9293	0.9547	0.888	0.9788	0.9102	0.9322	0.9085
84.5	1.40833	0.76	0.8126	0.7463	0.8787	0.8375	0.7856	0.7808	0.8656	0.9668	0.9847	1.0072	0.8636	0.9436	0.8897	0.8976	0.9301	0.9522	0.9624	0.905	0.9195	0.9442	0.8784	0.9669	0.8976	0.9221	0.9193
88.5	1.475	0.7579	0.8114	0.7385	0.8873	0.842	0.7837	0.7796	0.8702	0.9685	0.9848	1.0125	0.8633	0.9495	0.8881	0.9013	0.9219	0.9613	0.9652	0.9258	0.9248	0.95	0.8759	0.9689	0.9076	0.9434	0.9033
92.5	1.54167	0.7595	0.8141	0.7573	0.8911	0.8395	0.7809	0.7878	0.8693	0.9708	0.9802	1.0049	0.859	0.9422	0.8832	0.9002	0.9209	0.9643	0.9544	0.9213	0.9194	0.9529	0.8717	0.9641	0.9021	0.9154	0.8999
96.5	1.60833	0.7565	0.8123	0.7415	0.8785	0.8375	0.7782	0.7809	0.8728	0.9635	0.9824	1.003	0.8586	0.9365	0.8824	0.9055	0.9144	0.9593	0.9543	0.9206	0.9111	0.9527	0.8571	0.9702	0.8997	0.9117	0.9075
100.5	1.675	0.7533	0.8089	0.7391	0.8741	0.8442	0.7747	0.7811	0.8718	0.9601	0.9737	1.0049	0.8558	0.9502	0.8839	0.8972	0.9155	0.9588	0.9435	0.9051	0.9075	0.9489	0.8528	0.9634	0.8967	0.9037	0.9
104.5	1.74167	0.7659	0.8225	0.7538	0.8705	0.8445	0.7788	0.788	0.8816	0.9787	0.9988	1.0193	0.8649	0.9435	0.9013	0.9048	0.9193	0.9633	0.9545	0.9154	0.9132	0.9512	0.8555	0.9584	0.905	0.9136	0.9048
108.5	1.80833	0.7599	0.8127	0.7519	0.8658	0.8466	0.7781	0.7879	0.8894	0.9648	0.9953	1.0126	0.8642	0.947	0.8908	0.9007	0.9215	0.9557	0.9502	0.9234	0.9174	0.9479	0.8651	0.9577	0.8964	0.9012	0.9109
112.5	1.875	0.7549	0.8105	0.7459	0.8623	0.8401	0.7764	0.7887	0.8826	0.9636	0.9873	1.0065	0.8585	0.9502	0.8878	0.8957	0.9198	0.9508	0.9467	0.9256	0.91	0.958	0.8529	0.9745	0.8898	0.9034	0.9059
116.5	1.94167	0.7539	0.8085	0.7547	0.8605	0.8429	0.7738	0.785	0.8831	0.9612	0.9814	1.0093	0.8586	0.9391	0.8754	0.8977	0.918	0.947	0.9446	0.9156	0.9064	0.9617	0.8526	0.9751	0.8946	0.884	0.905
120.5	2.00833	0.7529	0.8088	0.7482	0.8628	0.8431	0.7728	0.7871	0.8759	0.9729	0.9808	0.9977	0.8598	0.9469	0.888	0.8957	0.9299	0.9539	0.9445	0.9231	0.9002	0.9345	0.8497	0.9666	0.8994	0.9035	0.9019
124.5	2.075	0.7522	0.8028	0.7389	0.8635	0.8259	0.7696	0.7857	0.8789	0.9709	0.9949	1.0049	0.8583	0.934	0.8825	0.908	0.925	0.947	0.9357	0.9243	0.9079	0.9473	0.8669	0.9618	0.9031	0.8921	0.8939
128.5	2.14167	0.752	0.7995	0.7303	0.8582	0.8185	0.768	0.7794	0.8649	0.9706	0.9836	0.9949	0.8578	0.9408	0.8845	0.8866	0.9182	0.9514	0.9366	0.9122	0.9008	0.9434	0.8607	0.9531	0.8996	0.903	0.8977
132.5	2.20833	0.7558	0.8071	0.7301	0.8573	0.8133	0.7693	0.7877	0.8675	0.9681	0.9861	0.9927	0.8577	0.9447	0.8873	0.9023	0.9236	0.9439	0.9331	0.9044	0.9013	0.9461	0.8799	0.9601	0.8995	0.903	0.898
136.5	2.275	0.7602	0.8158	0.7456	0.8611	0.8254	0.7732	0.7872	0.8633	0.9752	0.9865	0.9908	0.8563	0.9463	0.885	0.8944	0.9164	0.9577	0.9404	0.8971	0.892	0.9377	0.8809	0.9721	0.8983	0.9206	0.8988
140.5	2.34167	0.7563	0.8031	0.7335	0.8493	0.8176	0.7662	0.7837	0.857	0.9691	0.987	0.9912	0.8499	0.9421	0.8839	0.8902	0.9253	0.9368	0.9451	0.8986	0.8963	0.9428	0.8848	0.9591	0.8958	0.9037	0.9015
144.5	2.40833	0.7522	0.8039	0.7417	0.8468	0.8052	0.7615	0.783	0.8509	0.965	0.9858	0.9863	0.8563	0.9389	0.8889	0.8979	0.9311	0.9459	0.9244	0.9	0.9014	0.9419	0.8666	0.9551	0.9012	0.9176	0.9012
148.5	2.475	0.753	0.8102	0.7305	0.8566	0.8122	0.7623	0.7818	0.8636	0.9687	0.9854	0.9952	0.8539	0.9301	0.8854	0.8955	0.9198	0.9415	0.9348	0.9044	0.903	0.946	0.8661	0.956	0.8975	0.9195	0.8929
152.5	2.54167	0.7567	0.8113	0.7299	0.84	0.8127	0.7656	0.7852	0.8602	0.9751	0.9946	0.9872	0.8543	0.9492	0.8839	0.8958	0.9321	0.9428	0.9345	0.9045	0.8989	0.9437	0.8885	0.9568	0.8903	0.9063	0.9001
156.5	2.60833	0.7522	0.8103	0.7273	0.8445	0.8049	0.7658	0.7809	0.855	0.9696	0.9796	0.9876	0.8557	0.9433	0.8897	0.884	0.9177	0.941	0.9312	0.9136	0.9035	0.9521	0.8944	0.9631	0.8952	0.9073	0.9066
160.5	2.675	0.7495	0.8056	0.7331	0.8419	0.8046	0.7648	0.7798	0.8604	0.9682	0.9889	0.9881	0.8505	0.9405	0.8756	0.889	0.9016	0.9422	0.9366	0.9022	0.8904	0.9364	0.8938	0.957	0.8949	0.8826	0.8989
164.5	2.74167	0.7532	0.8011	0.7358	0.8512	0.8078	0.7638	0.779	0.8581	0.9695	0.983	0.9949	0.8562	0.9386	0.8745	0.8881	0.9133	0.9481	0.9394	0.901	0.899	0.9506	0.896	0.9687	0.8991	0.8924	0.9051
168.5	2.80833	0.75	0.8045	0.7292	0.8473	0.8043	0.7646	0.777	0.8506	0.9648	0.9803	1.0009	0.8624	0.9389	0.8809	0.8764	0.9094	0.9338	0.9353	0.9073	0.9038	0.9626	0.8817	0.9731	0.8968	0.8991	0.9011
172.5	2.875	0.748	0.8035	0.7303	0.8432	0.8057	0.7624	0.7775	0.8654	0.9687	0.9668	1.0077	0.8543	0.9289	0.8757	0.884	0.9113	0.9379	0.9343	0.8993	0.8956	0.9467	0.89	0.9581	0.9	0.8831	0.8922
176.5	2.94167	0.7496	0.8076	0.737	0.8511	0.8096	0.7628	0.7741	0.8658	0.9557	0.973	1.0022	0.8562	0.9377	0.8821	0.8847	0.9138	0.9393	0.9375	0.9164	0.9009	0.9453	0.8983	0.9541	0.8952	0.8787	0.9042
180.5	3.00833	0.7468	0.8042	0.7194	0.845	0.8054	0.7574	0.7781	0.8679	0.9653	0.9779	1.0029	0.8495	0.9322	0.8848	0.8913	0.9206	0.9443	0.9233	0.9033	0.8839	0.9406	0.8902	0.9558	0.8928	0.8902	0.8894
184.5	3.075	0.7452	0.8006	0.7335	0.8427	0.7997	0.7584	0.7703	0.8548	0.9642	0.9666	1.0127	0.8543	0.9407	0.8732	0.8828	0.9079	0.9489	0.9308	0.9054	0.8942	0.9436	0.8897	0.9694	0.8893	0.8944	0.9039
188.5	3.14167	0.7537	0.8071	0.7383	0.8555	0.8088	0.7569	0.7732	0.8624	0.9543	0.9788	1.0025	0.8543	0.9354	0.8744	0.887	0.9158	0.9526	0.9276	0.9091	0.8919	0.9382	0.8736	0.981	0.8965	0.879	0.9006
192.5	3.20833	0.7516	0.8061	0.7406	0.8448	0.8074	0.7584	0.7753	0.868	0.9562	0.9797	0.9997	0.8547	0.9401	0.8768	0.8864	0.9044	0.9438	0.9295	0.9036	0.8954	0.9342	0.8762	0.9878	0.8949	0.8884	0.8981
196.5	3.275	0.7473	0.8046	0.7346	0.8434	0.8052	0.7549	0.7757	0.8722	0.9583	0.9786	0.9998	0.8544	0.9323	0.8769	0.8853	0.9065	0.945	0.9277	0.905	0.8868	0.9373	0.8652	0.9958	0.8851	0.8956	0.8997
200.5	3.34167	0.7519	0.8039	0.7339	0.8401	0.8039	0.7569	0.7681	0.8762	0.9615	0.9725	1.0058	0.8567	0.9395	0.8824	0.8843	0.9162	0.9414	0.9251	0.9113	0.895	0.9445	0.862	0.9875	0.8873	0.8846	0.897
204.5	3.40833	0.7486	0.8064	0.7362	0.8405	0.7988	0.7556	0.7685	0.8748	0.9565	0.9773	1.0111	0.8497	0.9397	0.8697	0.8929	0.9028	0.9365	0.9281	0.9021	0.8885	0.9342	0.8582	0.9855	0.8969	0.8922	0.9009
208.5	3.475	0.7506	0.8017	0.7376	0.8343	0.8064	0.756	0.7713	0.8896	0.9676	0.9755	1.0104	0.8613	0.9366	0.8859	0.8902	0.9149	0.9285	0.9326	0.9024	0.8945	0.9526	0.8402	0.9823	0.9008	0.8996	0.9
212.5	3.54167	0.749	0.8034	0.738	0.8427	0.8021	0.7568	0.7746	0.8907	0.9622	0.9828	1.0002	0.8532	0.9341	0.879	0.8869	0.9068	0.9347	0.9318	0.9048	0.8922	0.9422	0.8344	0.9874	0.8876	0.9069	0.8954
216.5	3.60833	0.7509	0.8068	0.7395	0.8467	0.8085	0.7566	0.772	0.893	0.9599	0.9795	1.0109	0.8532	0.9399	0.883	0.8885	0.9111	0.9338	0.9279	0.904	0.8811	0.9324	0.8538	0.9875	0.89	0.9049	0.892
220.5	3.675	0.7485	0.805	0.731	0.8581	0.817	0.7556	0.771	0.8917	0.9601	0.9778	1.0191	0.847	0.9392	0.8784	0.8965	0.913	0.9227	0.9242	0.9027	0.8876	0.9355	0.8559	1.0215	0.8873	0.904	0.8932
224.5	3.74167	0.7547	0.8135	0.7449	0.858	0.82	0.7594	0.7788	0.8906	0.9597	0.9774	1.025	0.8503	0.9391	0.8799	0.8905	0.9055	0.919	0.9362	0.8965	0.8914	0.9279	0.857	1.0256	0.897	0.8953	0.8987
228.5	3.80833	0.7408	0.8002	0.7416	0.8483	0.8137	0.7503	0.772	0.8851	0.9516	0.9639	1.0173	0.8533	0.9376	0.8839	0.8918	0.9121	0.9092	0.932	0.9064	0.8898	0.9353	0.8368	1.012	0.8867	0.878	0.902
232.5	3.875	0.7493	0.8125	0.7413	0.8431	0.8152	0.7568	0.7777	0.8826	0.9747	0.9729	1.0268	0.8526	0.9189	0.8896	0.8942	0.9168	0.9171	0.9291	0.9148	0.89	0.9376	0.851	1.0196	0.8921	0.9012	0.8912
236.5	3.94167	0.7412	0.8024	0.7343	0.8478	0.8148	0.7576	0.7726	0.8845	0.961	0.9793	1.0169	0.8482	0.9443	0.8803	0.889	0.9115	0.9072	0.9324	0.8984	0.8829	0.9257	0.8382	1.0032	0.8826	0.9071	0.8938
240.5	4.00833	0.7432	0.8036	0.7414	0.8441	0.8104	0.7551	0.7675	0.8871	0.9704	0.991	1.0114	0.8499	0.926	0.8833	0.8885	0.9159	0.9146	0.9263	0.9129	0.8866	0.9355	0.8395	0.9846	0.8874	0.9009	0.8855
244.5	4.075	0.7364	0.8066	0.7385	0.8409	0.803	0.7507	0.7647	0.8771	0.9665	0.9871	1.019	0.8497	0.9383	0.8821	0.8869	0.9227	0.9111	0.9317	0.899	0.8841	0.9298	0.8409	0.979	0.8796	0.8893	0.8854
248.5	4.14167	0.7467	0.8034	0.7323	0.8496	0.8142	0.7585	0.7753	0.8934	0.9716	0.993	1.0179	0.8505	0.9332	0.8837	0.8955	0.9113	0.914	0.92	0.9074	0.8993	0.9412	0.8486	0.9962	0.8904	0.8964	0.8801
252.5	4.20833	0.7425	0.8051	0.729	0.8524	0.8078	0.7583	0.7654	0.8838	0.9752	0.9809	1.013	0.8511	0.9405	0.8821	0.8998	0.9143	0.9046	0.9358	0.904	0.891	0.9436	0.8499	0.9887	0.8864	0.8847	0.8991
256.5	4.275	0.7405	0.8029	0.7334	0.8449	0.8082	0.7563	0.7656	0.8758	0.9766	0.9788	1.0148	0.8505	0.9258	0.8794	0.8772	0.9138	0.9005	0.9229	0.8906	0.8739	0.9216	0.8582	0.9762	0.8869	0.8988	0.8804
260.5	4.34167	0.7417	0.7991	0.7263	0.8504	0.808	0.7522	0.7654	0.8785	0.9753	0.9901	1.0243	0.8439	0.9299	0.8819	0.8854	0.9147	0.9104	0.9347	0.9028	0.8849	0.9455	0.8645	0.9629	0.8886	0.8857	0.8816
264.5	4.40833	0.7446	0.798	0.727	0.8465	0.8121	0.7544	0.7683	0.8796	0.9727	0.9817	1.0172	0.8468	0.9339	0.8712	0.8878	0.9056	0.9057	0.9261	0.8975	0.8824	0.9272	0.8575	0.9623	0.8842	0.8863	0.8931
268.5	4.475	0.7422	0.7991	0.7351	0.8517	0.8052	0.7579	0.7693	0.8772	0.9773	0.9886	1.0067	0.8479	0.9394	0.8779	0.8936	0.8994	0.9085	0.9283	0.8962	0.8755	0.927	0.8519	0.9662	0.887	0.9019	0.8898
272.5	4.54167	0.7461	0.7994	0.7394	0.8454	0.8	0.7557	0.768	0.8729	0.9732	0.9848	1.0076	0.8453	0.9326	0.8803	0.8854	0.8964	0.9058	0.9189	0.8952	0.8787	0.9315	0.8642	0.9679	0.886	0.9038	0.8888
276.5	4.60833	0.743	0.7939	0.7223	0.853	0.7996	0.7516	0.7683	0.8662	0.9711	0.9869	1.0072	0.8517	0.9431	0.8785	0.8958	0.915	0.9023	0.9262	0.904	0.8884	0.9395	0.8615	0.9641	0.8795	0.9108	0.8946
280.5	4.675	0.75	0.8087	0.7379	0.8604	0.809	0.7572	0.7712	0.8708	0.9765	0.9942	1.0031	0.8531	0.9323	0.877	0.8889	0.9072	0.9142	0.9285	0.8983	0.8816	0.9424	0.8549	0.9733	0.8918	0.8973	0.8928
284.5	4.74167	0.7395	0.7966	0.7226	0.8513	0.8	0.746	0.7646	0.855	0.9701	0.9824	0.9891	0.8444	0.9327	0.8739	0.8772	0.91	0.8959	0.9229	0.8973	0.8766	0.9343	0.8531	0.9561	0.8813	0.8944	0.8829
288.5	4.80833	0.7505	0.7992	0.7367	0.8651	0.8055	0.7546	0.7716	0.8595	0.9698	0.9879	0.9873	0.848	0.9391	0.8768	0.8879	0.9218	0.9134	0.9295	0.8908	0.8889	0.9434	0.8644	0.9777	0.8806	0.9108	0.9011
292.5	4.875	0.7433	0.7984	0.7216	0.859	0.7994	0.7482	0.7691	0.8596	0.9681	0.9895	0.9868	0.8443	0.9338	0.8767	0.8849	0.9071	0.8961	0.9225	0.8982	0.8885	0.9422	0.8679	0.9736	0.882	0.9052	0.8915
296.5	4.94167	0.7376	0.7902	0.7333	0.8536	0.7955	0.7442	0.7665	0.8504	0.9678	0.9725	0.9839	0.8474	0.9226	0.8767	0.8662	0.9063	0.8913	0.9241	0.8892	0.8829	0.9349	0.867	0.9739	0.8808	0.8925	0.8889
300.5	5.00833	0.7415	0.7987	0.7312	0.8463	0.7914	0.7458	0.7666	0.8529	0.9708	0.976	0.9744	0.8485	0.9316	0.8755	0.8836	0.9077	0.9007	0.9297	0.895	0.8786	0.9311	0.8625	0.9646	0.8814	0.8973	0.8935
304.5	5.075	0.7497	0.8012	0.7305	0.855	0.8037	0.7457	0.7713	0.8477	0.9664	0.9779	0.985	0.8442	0.9356	0.8665	0.8735	0.902	0.8966	0.9249	0.899	0.8765	0.9291	0.8696	0.9787	0.8739	0.8903	0.8919
308.5	5.14167	0.7477	0.8011	0.7281	0.8568	0.7968	0.7489	0.7645	0.8459	0.9728	0.9839	0.972	0.8447	0.929	0.8676	0.8828	0.9059	0.9007	0.9257	0.9033	0.8766	0.9388	0.8462	0.9679	0.8776	0.9059	0.8911
312.5	5.20833	0.7552	0.8089	0.7335	0.8571	0.8077	0.753	0.7664	0.8494	0.9684	0.985	0.971	0.8548	0.9306	0.8816	0.8884	0.9155	0.9103	0.9294	0.9038	0.8848	0.9313	0.852	0.9761	0.8851	0.9144	0.8964
316.5	5.275	0.7484	0.803	0.7243	0.8493	0.8046	0.7464	0.7648	0.8402	0.9638	0.9724	0.9615	0.8468	0.9246	0.8708	0.8831	0.9203	0.9003	0.9221	0.892	0.8698	0.9291	0.8468	0.9598	0.8742	0.9089	0.8918
320.5	5.34167	0.747	0.7986	0.7275	0.853	0.804	0.7498	0.763	0.8363	0.9601	0.9733	0.9689	0.8473	0.9312	0.8748	0.8666	0.9101	0.9034	0.9205	0.8935	0.8755	0.9308	0.8443	0.9499	0.8833	0.8905	0.8833
324.5	5.40833	0.7481	0.804	0.7263	0.8472	0.8015	0.7498	0.7696	0.8439	0.9614	0.9678	0.9654	0.8492	0.9231	0.87	0.884	0.9035	0.9187	0.9188	0.8989	0.8757	0.9306	0.8555	0.9319	0.8873	0.8834	0.8855
328.5	5.475	0.7451	0.7955	0.7218	0.8428	0.7985	0.7489	0.7647	0.8459	0.9666	0.9757	0.9735	0.8513	0.9311	0.8778	0.8758	0.9078	0.9166	0.9262	0.8968	0.8716	0.9278	0.8501	0.9362	0.8796	0.8914	0.8942
332.5	5.54167	0.7422	0.8018	0.7257	0.8505	0.794	0.7438	0.7637	0.8463	0.9563	0.9686	0.9747	0.8445	0.9297	0.8739	0.8811	0.9037	0.9152	0.927	0.8987	0.8745	0.936	0.8591	0.932	0.8788	0.8982	0.8855
336.5	5.60833	0.7452	0.802	0.7213	0.8419	0.8006	0.7467	0.771	0.8419	0.9608	0.9684	0.9793	0.8436	0.9305	0.8729	0.8632	0.8971	0.9177	0.916	0.8879	0.8736	0.9262	0.8511	0.9576	0.8703	0.8935	0.8908
340.5	5.675	0.7405	0.8011	0.7286	0.8329	0.7961	0.7451	0.7595	0.8439	0.9585	0.9631	0.986	0.8436	0.9338	0.8637	0.8684	0.9049	0.9294	0.9146	0.8981	0.8715	0.9394	0.8467	0.9539	0.874	0.8848	0.8968
344.5	5.74167	0.7397	0.8033	0.7224	0.8281	0.7954	0.7419	0.7662	0.848	0.9598	0.9687	0.9787	0.8453	0.9329	0.8716	0.8789	0.9033	0.9263	0.9206	0.8972	0.863	0.9274	0.8331	0.9581	0.8775	0.8873	0.891
348.5	5.80833	0.7427	0.7971	0.7342	0.8352	0.8021	0.7421	0.7684	0.8454	0.9636	0.975	0.9862	0.848	0.9309	0.8717	0.8725	0.9108	0.9196	0.9209	0.8964	0.884	0.9331	0.8416	0.959	0.8798	0.8977	0.8967
352.5	5.875	0.7402	0.7969	0.7303	0.8321	0.7906	0.7395	0.7659	0.849	0.964	0.9756	0.9744	0.8404	0.9237	0.8694	0.8763	0.9157	0.9198	0.9105	0.8961	0.8689	0.9257	0.8372	0.9667	0.8746	0.9095	0.886
356.5	5.94167	0.7376	0.797	0.7429	0.8256	0.7946	0.7417	0.7625	0.8433	0.9557	0.968	0.9626	0.8422	0.9294	0.8652	0.8764	0.8989	0.921	0.9203	0.8867	0.8717	0.9146	0.8323	0.9477	0.8724	0.8901	0.8834
360.5	6.00833	0.7401	0.8015	0.7415	0.8277	0.789	0.7419	0.7649	0.8441	0.9552	0.972	0.9614	0.8432	0.937	0.869	0.8737	0.9111	0.9226	0.9198	0.9002	0.8754	0.9241	0.8472	0.9598	0.8802	0.8973	0.8907
364.5	6.075	0.7364	0.7971	0.7424	0.8267	0.7942	0.7358	0.7638	0.8437	0.9542	0.9749	0.9574	0.8348	0.9207	0.8715	0.8829	0.915	0.8995	0.9176	0.882	0.8683	0.926	0.8495	0.9422	0.8737	0.8974	0.891
368.5	6.14167	0.7339	0.7926	0.7358	0.8155	0.7924	0.7372	0.7604	0.842	0.9528	0.972	0.9601	0.8394	0.9275	0.8668	0.884	0.9041	0.8958	0.9175	0.8869	0.8698	0.9382	0.8401	0.9584	0.8721	0.8793	0.8836
372.5	6.20833	0.7372	0.7959	0.7283	0.8251	0.7999	0.7359	0.7613	0.8356	0.9518	0.9643	0.962	0.8414	0.9316	0.8645	0.869	0.9034	0.9041	0.9226	0.8944	0.8631	0.9336	0.8359	0.9556	0.8789	0.8892	0.8888
376.5	6.275	0.7373	0.7929	0.7161	0.8228	0.7932	0.7415	0.7668	0.8397	0.9481	0.9603	0.9586	0.844	0.9203	0.867	0.8775	0.9019	0.9063	0.9171	0.8916	0.8731	0.9243	0.8296	0.9669	0.8706	0.8783	0.8863
380.5	6.34167	0.7444	0.8029	0.7177	0.8264	0.8056	0.7422	0.7616	0.8356	0.9558	0.9721	0.9534	0.8434	0.9281	0.8577	0.8703	0.9075	0.9179	0.915	0.8982	0.866	0.9262	0.8472	0.9697	0.8708	0.8936	0.8824
384.21	6.4035	GLP1 10nM
384.5	6.40833	0.7419	0.794	0.7164	0.8253	0.7908	0.7373	0.762	0.8399	0.9483	0.9613	0.9501	0.8355	0.9245	0.8689	0.8699	0.907	0.9105	0.922	0.8799	0.8666	0.9276	0.8207	0.9553	0.8696	0.8733	0.8873
389.14	6.48567	0.7422	0.7905	0.7014	0.824	0.7965	0.7329	0.7619	0.8386	0.9472	0.962	0.951	0.839	0.9349	0.8691	0.8765	0.9121	0.9048	0.9225	0.8938	0.8665	0.9331	0.8355	0.9509	0.8668	0.8902	0.8809
393.14	6.55233	0.7456	0.7956	0.7117	0.824	0.7951	0.7326	0.7622	0.8265	0.9456	0.9701	0.9544	0.8395	0.9206	0.865	0.8699	0.9024	0.9173	0.9134	0.8936	0.864	0.927	0.8425	0.9362	0.8713	0.8878	0.8767
397.14	6.619	0.7562	0.8039	0.7149	0.8377	0.8023	0.7413	0.7662	0.8345	0.9623	0.9677	0.9611	0.8488	0.9253	0.871	0.8797	0.9105	0.914	0.9211	0.8882	0.8827	0.9301	0.8443	0.9608	0.881	0.8825	0.8746
401.14	6.68567	0.748	0.7943	0.7165	0.8221	0.7934	0.7337	0.7652	0.8279	0.9564	0.9613	0.9461	0.8376	0.9357	0.8663	0.8782	0.9111	0.9143	0.919	0.8969	0.8659	0.9229	0.8295	0.933	0.8791	0.8807	0.8819
405.14	6.75233	0.7461	0.794	0.717	0.8191	0.7848	0.7339	0.7624	0.8298	0.9591	0.9687	0.9468	0.8409	0.9379	0.8626	0.883	0.9054	0.9179	0.9161	0.9014	0.871	0.9194	0.8283	0.9329	0.871	0.8753	0.8836
409.14	6.819	0.7532	0.8015	0.7133	0.8244	0.8026	0.7392	0.767	0.8334	0.9563	0.9773	0.9621	0.8497	0.9261	0.875	0.8818	0.9178	0.9304	0.9149	0.9044	0.8764	0.9277	0.8242	0.9402	0.8772	0.8831	0.8784
413.14	6.88567	0.7423	0.7949	0.7116	0.823	0.786	0.7384	0.7618	0.8325	0.9537	0.9662	0.9519	0.8381	0.9285	0.8696	0.8717	0.9087	0.918	0.9204	0.8914	0.879	0.9292	0.8323	0.925	0.866	0.8869	0.872
417.14	6.95233	0.7605	0.8012	0.751	0.837	0.7943	0.767	0.761	0.8361	0.9578	0.9665	0.961	0.8519	0.9315	0.8758	0.8754	0.9105	0.9206	0.9138	0.8937	0.8778	0.9311	0.8235	0.9237	0.8811	0.9008	0.8856
421.14	7.019	0.8122	0.8345	0.8062	0.8824	0.7914	0.8301	0.7621	0.8528	0.9572	0.9682	0.9819	0.8411	0.9306	0.8719	0.886	0.9341	0.942	0.9135	0.901	0.8824	0.9521	0.8406	0.9307	0.866	0.9429	0.9039
425.14	7.08567	0.9051	0.918	0.8793	0.9856	0.8006	0.9464	0.7649	0.8852	0.9679	0.9643	0.9992	0.8453	0.9369	0.8709	0.9284	0.9606	0.9695	0.9309	0.9461	0.877	0.961	0.8346	0.9364	0.8792	0.9918	0.9156
429.14	7.15233	1.0075	1.0185	0.9148	1.1026	0.8187	1.0437	0.7667	0.9184	0.98	0.9821	1.0194	0.8562	0.9392	0.8858	0.9761	1.0089	1.0351	0.9316	0.9675	0.8767	0.99	0.8394	0.9619	0.8852	1.0654	0.9246
433.14	7.219	1.0922	1.0846	0.9424	1.1487	0.8379	1.0921	0.7715	0.9581	0.9778	0.9894	1.0328	0.8529	0.9352	0.8787	1.0324	1.0361	1.0545	0.9443	0.9923	0.8746	1.0232	0.8513	0.9676	0.8964	1.0945	0.9235
437.14	7.28567	1.1564	1.1309	0.9872	1.1799	0.8627	1.1126	0.78	0.9682	0.9911	0.9948	1.0391	0.8445	0.9332	0.8694	1.0509	1.0417	1.0777	0.9537	1.0323	0.8855	1.0443	0.8624	0.9846	0.879	1.1102	0.9404
441.14	7.35233	1.1811	1.1747	1.0614	1.2196	0.9049	1.1224	0.7885	0.9814	1.014	1.0107	1.0497	0.8498	0.9427	0.8769	1.0919	1.0505	1.0813	0.9572	1.0606	0.8893	1.053	0.876	0.9954	0.8855	1.1229	0.9405
445.14	7.419	1.2017	1.1872	1.0863	1.2308	0.9374	1.1222	0.8052	0.9869	1.0305	1.0339	1.0495	0.8521	0.9387	0.8818	1.107	1.0615	1.0913	0.9644	1.0723	0.9179	1.0644	0.8637	1.0021	0.9012	1.1194	0.9469
449.14	7.48567	1.2106	1.2069	1.0918	1.2284	0.9705	1.1225	0.8226	0.9802	1.0338	1.0429	1.0469	0.8574	0.9388	0.882	1.1213	1.0519	1.0947	0.9727	1.0784	0.9406	1.0683	0.8663	1.0164	0.9028	1.1326	0.9418
453.14	7.55233	1.1932	1.1865	1.0898	1.2427	0.985	1.1103	0.8333	0.9761	1.0528	1.0496	1.013	0.8542	0.9357	0.88	1.129	1.0562	1.0902	0.9733	1.0739	0.9657	1.0617	0.8673	1.0223	0.8997	1.1217	0.9343
457.14	7.619	1.1958	1.2087	1.0878	1.2519	1.016	1.1006	0.8522	0.9669	1.0615	1.062	1.0177	0.8595	0.9369	0.8871	1.1388	1.0539	1.1067	0.9823	1.0704	0.9935	1.0717	0.9002	1.0526	0.9055	1.1435	0.9331
461.14	7.68567	1.1824	1.1971	1.0626	1.2377	1.0174	1.091	0.8691	0.9732	1.0648	1.065	1.0258	0.8584	0.944	0.8822	1.1319	1.056	1.086	0.987	1.0631	1.0056	1.045	0.927	1.0562	0.9055	1.126	0.9518
465.14	7.75233	1.1717	1.1958	1.0728	1.2599	1.0253	1.084	0.8912	0.9702	1.0757	1.0805	1.038	0.8594	0.9431	0.8921	1.1527	1.0577	1.0952	0.9911	1.0554	1.0043	1.0665	0.9465	1.0489	0.8967	1.1466	0.9455
469.14	7.819	1.1736	1.2025	1.0674	1.2601	1.0313	1.0827	0.9128	0.9685	1.0784	1.0874	1.0586	0.8645	0.9403	0.8815	1.1496	1.0398	1.0937	0.9915	1.0445	0.9962	1.0534	0.9869	1.0928	0.9018	1.1235	0.9456
473.14	7.88567	1.1675	1.2052	1.0646	1.2563	1.0476	1.0815	0.9239	0.9741	1.0974	1.1121	1.059	0.8625	0.9492	0.8939	1.167	1.0472	1.1083	0.9954	1.0493	1.0023	1.0615	0.98	1.0987	0.9041	1.1287	0.9645
477.14	7.95233	1.1645	1.2052	1.0602	1.2673	1.0606	1.0799	0.9352	0.9735	1.1071	1.1073	1.0561	0.8658	0.9386	0.9056	1.1574	1.05	1.0897	0.9935	1.06	0.989	1.0536	1.0061	1.118	0.9074	1.1417	0.949
481.14	8.019	1.1413	1.1974	1.0502	1.2659	1.0503	1.0623	0.9282	0.965	1.0751	1.0866	1.0461	0.8592	0.951	0.8913	1.1572	1.0196	1.0887	0.9864	1.0386	0.9955	1.0663	1.0326	1.1106	0.9005	1.1241	0.9584
485.14	8.08567	1.1382	1.1942	1.0543	1.2516	1.0654	1.06	0.9283	0.9688	1.0826	1.0858	1.0446	0.8577	0.9453	0.8924	1.1641	1.0323	1.0862	0.9796	1.0347	0.9792	1.0478	1.0511	1.1258	0.9004	1.1389	0.9498
489.14	8.15233	1.1361	1.1983	1.0472	1.2548	1.0625	1.0364	0.9317	0.9663	1.0742	1.0879	1.0388	0.8602	0.9418	0.9017	1.1583	1.0265	1.0905	0.9846	1.0392	0.9879	1.052	1.0514	1.127	0.9092	1.1174	0.954
493.14	8.219	1.1269	1.1941	1.0393	1.2531	1.0647	1.0083	0.931	0.967	1.0694	1.088	1.0452	0.8568	0.9418	0.8966	1.1585	1.0135	1.0947	0.9943	1.0383	0.9862	1.0572	1.0298	1.1474	0.9129	1.1183	0.976
497.14	8.28567	1.1224	1.1933	1.049	1.2546	1.0705	0.9853	0.9328	0.9643	1.0709	1.0856	1.0401	0.8594	0.9424	0.9002	1.1631	1.0306	1.0921	0.9847	1.0321	0.9993	1.0487	1.0332	1.1477	0.904	1.1169	0.9603
501.14	8.35233	1.1175	1.1855	1.0542	1.2585	1.0677	0.9458	0.9324	0.9653	1.0579	1.0764	1.0376	0.8542	0.9562	0.8885	1.1598	1.0253	1.0854	0.9857	1.0403	0.9921	1.0515	1.0111	1.1436	0.9048	1.1182	0.9699
505.14	8.419	1.1159	1.1822	1.0507	1.2661	1.0678	0.9105	0.9315	0.9584	1.0658	1.0839	1.0424	0.8563	0.9401	0.8997	1.1508	1.0271	1.0814	0.9786	1.0432	0.9899	1.0411	0.99	1.1545	0.902	1.0819	0.9816
509.14	8.48567	1.1209	1.1927	1.0603	1.2626	1.0722	0.8962	0.9337	0.9704	1.0732	1.0945	1.0509	0.8616	0.947	0.9053	1.1679	1.0284	1.0928	0.9886	1.0376	0.9909	1.0545	1.0042	1.1485	0.9102	1.1047	0.9785
513.14	8.55233	1.1221	1.1947	1.0631	1.2601	1.0734	0.8998	0.9385	0.9653	1.0759	1.0874	1.052	0.8576	0.9467	0.9149	1.1619	1.0381	1.0882	0.9872	1.0341	1.0017	1.0515	1.0133	1.1581	0.9041	1.1012	0.9827
517.14	8.619	1.1061	1.1814	1.0599	1.2561	1.0739	0.8992	0.9356	0.9658	1.069	1.0868	1.0444	0.8603	0.9451	0.9116	1.151	1.0245	1.0858	0.9896	1.0255	0.993	1.0417	1.0185	1.1491	0.9064	1.0991	0.985
521.14	8.68567	1.1129	1.1925	1.0566	1.274	1.0798	0.9117	0.9426	0.9708	1.0807	1.0952	1.0564	0.8712	0.9601	0.9117	1.1832	1.0318	1.0869	0.9889	1.0356	1.0075	1.0595	1.042	1.1461	0.9087	1.1043	0.9876
525.14	8.75233	1.1106	1.1813	1.0665	1.263	1.0759	0.9109	0.9395	0.9587	1.0831	1.0922	1.0465	0.8655	0.9535	0.9214	1.1572	1.0409	1.0935	0.9859	1.0336	0.9921	1.057	1.0288	1.1497	0.9098	1.1167	0.9779
529.14	8.819	1.1105	1.189	1.0525	1.2703	1.0638	0.9185	0.9342	0.9623	1.0761	1.0876	1.0578	0.8582	0.9453	0.9221	1.1687	1.0236	1.0902	0.9902	1.0392	0.9959	1.0472	1.044	1.1528	0.8966	1.0992	0.9891
533.14	8.88567	1.1143	1.1878	1.0608	1.2689	1.0752	0.9301	0.9416	0.9634	1.071	1.0925	1.0543	0.8629	0.9484	0.9281	1.1677	1.0317	1.0907	0.9919	1.039	0.997	1.0579	1.035	1.1478	0.9117	1.1109	0.9946
537.14	8.95233	1.1145	1.184	1.0503	1.2719	1.0702	0.9413	0.9437	0.9593	1.0745	1.0873	1.0453	0.864	0.9483	0.929	1.1713	1.0328	1.0798	0.9836	1.0353	0.9899	1.0541	1.0354	1.1554	0.9191	1.1194	0.9788
541.14	9.019	1.1016	1.1804	1.0364	1.2548	1.0673	0.9429	0.9385	0.9654	1.0642	1.0879	1.0413	0.8552	0.9405	0.9181	1.1632	1.0234	1.0733	0.9856	1.0282	0.9962	1.0358	0.9996	1.1605	0.9136	1.0976	0.991
545.14	9.08567	1.1072	1.1799	1.0342	1.2583	1.0649	0.959	0.9444	0.9722	1.0729	1.0841	1.0536	0.8631	0.9585	0.9387	1.1615	1.0252	1.0875	1	1.033	0.9983	1.0543	1.0078	1.1605	0.9166	1.1197	0.998
549.14	9.15233	1.0971	1.1709	1.0317	1.2711	1.0575	0.9556	0.9368	0.9625	1.0738	1.0929	1.0436	0.86	0.9518	0.9492	1.1609	1.0373	1.0808	0.9793	1.0397	0.9931	1.0423	1.0296	1.1647	0.9217	1.1058	0.9952
553.14	9.219	1.0886	1.1709	1.0521	1.2752	1.0617	0.9567	0.9339	0.9625	1.074	1.0774	1.0483	0.8589	0.9511	0.9533	1.1628	1.0211	1.0753	0.9908	1.024	0.9839	1.0419	1.0318	1.1674	0.9122	1.116	1.0061
557.14	9.28567	1.0866	1.1647	1.0377	1.2658	1.0598	0.9623	0.9344	0.9502	1.0767	1.0941	1.0413	0.8664	0.9571	0.9599	1.1608	1.031	1.0817	0.988	1.028	0.9905	1.0471	1.0409	1.1559	0.919	1.1077	0.9982
561.14	9.35233	1.0801	1.1671	1.0356	1.2599	1.0599	0.9607	0.9332	0.9624	1.0725	1.0807	1.0284	0.8615	0.9543	0.9491	1.1635	1.0319	1.0837	0.9924	1.0252	0.983	1.0272	1.036	1.1617	0.9026	1.1114	0.9944
565.14	9.419	1.0973	1.1835	1.0445	1.2742	1.0707	0.9668	0.9432	0.9548	1.0874	1.0982	1.0307	0.8695	0.9593	0.9579	1.1573	1.0366	1.0865	0.9985	1.0305	1.0079	1.0529	1.0671	1.1889	0.9135	1.129	1.0153
569.14	9.48567	1.0919	1.1721	1.0406	1.2729	1.0722	0.9663	0.9405	0.9697	1.0799	1.0902	1.0346	0.8684	0.9607	0.9483	1.18	1.0395	1.0809	0.988	1.0296	1.0023	1.0481	1.0475	1.1851	0.9179	1.114	0.9929
573.14	9.55233	1.0841	1.1689	1.0463	1.2765	1.0661	0.9671	0.9403	0.9672	1.0769	1.0976	1.0379	0.8709	0.9636	0.9542	1.1739	1.0391	1.0823	0.9911	1.0286	0.9982	1.0451	1.0516	1.1576	0.9205	1.1201	0.9996
577.14	9.619	1.0712	1.1603	1.0252	1.261	1.0522	0.9559	0.936	0.9557	1.0725	1.0862	1.0398	0.8677	0.9556	0.9494	1.1656	1.033	1.0749	0.9884	1.0241	0.9897	1.0361	1.055	1.1595	0.9145	1.1163	1.0035
581.14	9.68567	1.0768	1.164	1.0427	1.2641	1.0645	0.9676	0.9396	0.9626	1.0769	1.0801	1.0296	0.881	0.9648	0.9549	1.1638	1.041	1.0869	0.9899	1.0233	0.9861	1.0422	1.0529	1.1657	0.9184	1.1147	1.0109
585.14	9.75233	1.0795	1.1648	1.0376	1.2806	1.0671	0.9653	0.9385	0.9703	1.0795	1.0984	1.0432	0.882	0.9597	0.9532	1.1717	1.0456	1.0853	0.9826	1.0411	0.9892	1.0415	1.0696	1.1652	0.911	1.1201	1.008
589.14	9.819	1.07	1.1634	1.0345	1.2508	1.0551	0.9613	0.9381	0.9593	1.0686	1.0844	1.0399	0.8818	0.9599	0.9449	1.1552	1.0272	1.0788	0.984	1.034	0.9811	1.0419	1.0822	1.1657	0.9209	1.1039	0.9956
593.14	9.88567	1.0767	1.1693	1.041	1.2764	1.0625	0.966	0.948	0.9613	1.0656	1.0756	1.0451	0.8816	0.967	0.9446	1.1673	1.0214	1.0713	0.9921	1.0319	0.9852	1.0392	1.0989	1.1667	0.9219	1.0973	1.0135
597.14	9.95233	1.0809	1.1724	1.046	1.271	1.0681	0.9674	0.9491	0.9644	1.0795	1.0888	1.0444	0.8855	0.9764	0.951	1.1713	1.0329	1.0827	0.9896	1.0328	0.9882	1.054	1.0654	1.1725	0.9228	1.122	1.0064
601.14	10.019	1.0699	1.1696	1.0473	1.2678	1.0663	0.9617	0.9433	0.9562	1.0691	1.0888	1.0498	0.882	0.9704	0.9423	1.1649	1.0268	1.0926	0.9984	1.0297	0.9879	1.0451	1.0691	1.1701	0.9084	1.1109	1.0203
605.14	10.0857	1.058	1.1538	1.0389	1.2497	1.0595	0.9502	0.9391	0.9596	1.0621	1.0933	1.041	0.886	0.9539	0.9473	1.176	1.0309	1.0756	0.9816	1.0301	0.9775	1.0578	1.072	1.1617	0.9174	1.113	1.0076
609.14	10.1523	1.074	1.1709	1.0458	1.2783	1.0763	0.9724	0.9506	0.9711	1.0794	1.0896	1.0559	0.8934	0.9819	0.9537	1.1678	1.0248	1.0794	0.9889	1.037	0.9857	1.0424	1.0768	1.1726	0.9228	1.1123	1.0238
613.14	10.219	1.0625	1.1548	1.0651	1.2748	1.0666	0.961	0.9449	0.9647	1.076	1.0878	1.0417	0.8856	0.9676	0.9456	1.1659	1.0305	1.0743	0.9792	1.0298	0.9867	1.0362	1.0792	1.1558	0.9213	1.1102	1.0044
617.14	10.2857	1.0593	1.1645	1.0314	1.2545	1.0628	0.9552	0.9383	0.9582	1.0643	1.0715	1.0389	0.8896	0.9638	0.9416	1.1533	1.026	1.0769	0.9865	1.0225	0.9791	1.04	1.0788	1.1551	0.9331	1.0975	1.0144
621.14	10.3523	1.0582	1.1605	1.0383	1.2674	1.0581	0.9551	0.9414	0.9568	1.063	1.0825	1.0358	0.884	0.9591	0.9376	1.1622	1.0109	1.0796	0.9871	1.0317	0.984	1.0394	1.068	1.1731	0.9351	1.1102	1.0015
625.14	10.419	1.0549	1.155	1.0494	1.2594	1.0497	0.9547	0.9361	0.9601	1.055	1.081	1.0396	0.8777	0.9679	0.9431	1.1605	1.0248	1.0727	0.9793	1.0242	0.9778	1.0376	1.0666	1.1569	0.9337	1.1114	1.0116
629.14	10.4857	1.0618	1.1608	1.0492	1.2728	1.0598	0.965	0.9486	0.9608	1.0724	1.0924	1.044	0.8939	0.9666	0.9432	1.1627	1.0347	1.0854	0.9922	1.024	0.992	1.05	1.0846	1.1576	0.9408	1.1248	1.0049
633.14	10.5523	1.0549	1.1573	1.0484	1.2628	1.0527	0.9604	0.9445	0.9652	1.0752	1.081	1.0498	0.8927	0.9621	0.9512	1.1574	1.0306	1.0732	0.9906	1.0222	0.9869	1.0402	1.0763	1.1647	0.9387	1.1156	1.0203
637.14	10.619	1.0519	1.1577	1.0364	1.2511	1.0489	0.9602	0.9448	0.9587	1.0739	1.0793	1.045	0.8967	0.9674	0.9436	1.1602	1.0311	1.0796	0.9891	1.0114	0.9866	1.0395	1.1059	1.1712	0.9379	1.1169	1.0073
641.14	10.6857	1.062	1.1659	1.049	1.2655	1.0507	0.9655	0.9529	0.9607	1.0716	1.0941	1.0559	0.8948	0.9612	0.9452	1.165	1.0333	1.0865	0.9967	1.0258	0.9869	1.0395	1.1077	1.1784	0.9431	1.1091	1.0179
645.14	10.7523	1.0544	1.1576	1.0387	1.2545	1.0338	0.958	0.9455	0.9569	1.0594	1.0855	1.0412	0.887	0.9698	0.9435	1.1546	1.0271	1.0801	0.9823	1.0194	0.9887	1.0376	1.1005	1.168	0.946	1.1223	1.0189
649.14	10.819	1.0517	1.1555	1.0317	1.2642	1.029	0.958	0.9418	0.9467	1.0564	1.0704	1.0335	0.882	0.9615	0.9411	1.1572	1.0361	1.071	0.9974	1.0202	0.9807	1.0227	1.1288	1.1731	0.9365	1.1052	1.0357
653.14	10.8857	1.0478	1.1608	1.0419	1.2524	1.0288	0.9609	0.945	0.9538	1.0632	1.0814	1.0471	0.8921	0.9574	0.9443	1.1528	1.0208	1.073	0.9899	1.0309	0.9906	1.0405	1.1355	1.1741	0.9473	1.11	1.0156
657.14	10.9523	1.049	1.1619	1.0419	1.2533	1.0303	0.9658	0.9472	0.9629	1.0587	1.08	1.0525	0.8953	0.966	0.9496	1.1652	1.0342	1.0816	0.9843	1.0196	0.9869	1.0331	1.133	1.1786	0.9509	1.1173	1.016
661.14	11.019	1.0485	1.1516	1.0361	1.2502	1.0261	0.9606	0.9479	0.9669	1.0634	1.0885	1.052	0.8859	0.9542	0.9536	1.1668	1.022	1.081	0.9912	1.014	0.9847	1.0379	1.1254	1.1714	0.9444	1.1136	1.0276
665.14	11.0857	1.0511	1.1565	1.0428	1.2531	1.0264	0.9637	0.9524	0.961	1.0679	1.0851	1.0437	0.8852	0.961	0.9547	1.1675	1.0224	1.076	0.996	1.0219	0.9878	1.0386	1.1281	1.1663	0.9415	1.1116	1.0196
669.14	11.1523	1.0475	1.1584	1.0259	1.2512	1.0294	0.9652	0.9516	0.9637	1.0668	1.0778	1.0526	0.8879	0.9679	0.9577	1.159	1.0278	1.0775	0.9867	1.0091	0.989	1.0307	1.121	1.1637	0.9465	1.1062	1.0218
673.14	11.219	1.0462	1.1561	1.0319	1.2536	1.0273	0.9659	0.9558	0.9657	1.0651	1.0723	1.0477	0.8874	0.9728	0.9514	1.1578	1.0122	1.0864	0.9942	1.0293	0.984	1.0356	1.1241	1.1573	0.9542	1.1054	1.0084
677.14	11.2857	1.0342	1.1511	1.0272	1.2425	1.0205	0.9626	0.945	0.9576	1.0762	1.0835	1.056	0.8865	0.9713	0.9482	1.1531	1.0308	1.0744	0.9883	1.0197	0.9917	1.0421	1.1272	1.1464	0.9467	1.1165	1.0273
681.14	11.3523	1.032	1.1549	1.0269	1.2433	1.0201	0.9656	0.9463	0.9505	1.064	1.0836	1.0398	0.8916	0.9578	0.9437	1.1342	1.0233	1.0783	0.9907	1.0175	0.9959	1.0513	1.1294	1.1473	0.9496	1.1097	1.0223
685.14	11.419	1.0412	1.1578	1.0327	1.243	1.0229	0.9667	0.947	0.9618	1.0709	1.0869	1.0455	0.9009	0.9745	0.9446	1.1595	1.0272	1.0778	0.9891	1.0286	0.9934	1.0343	1.123	1.1642	0.9496	1.1123	1.0287
689.14	11.4857	1.0391	1.1518	1.0323	1.2454	1.0264	0.965	0.9451	0.9521	1.072	1.0868	1.0353	0.9057	0.9699	0.9509	1.1534	1.0247	1.0789	0.978	1.0102	0.9803	1.0267	1.1099	1.1521	0.9481	1.1157	1.0133
693.14	11.5523	1.0313	1.1435	1.0101	1.238	1.0165	0.9596	0.9396	0.9475	1.0659	1.0725	1.014	0.899	0.9708	0.9421	1.1444	1.0166	1.0676	0.9854	1.0126	0.979	1.0357	1.1062	1.1574	0.9402	1.1038	1.0153
697.14	11.619	1.0378	1.155	1.033	1.2505	1.0093	0.9667	0.942	0.9545	1.0603	1.0717	1.0136	0.9055	0.9766	0.9518	1.1519	1.0275	1.0847	0.9969	1.0171	0.9816	1.0368	1.1149	1.1368	0.9493	1.1312	1.0215
701.14	11.6857	1.0369	1.152	1.0236	1.2434	1.021	0.9658	0.9403	0.9504	1.0647	1.0802	1.0206	0.9111	0.9638	0.9533	1.1464	1.0301	1.0668	0.9831	1.0064	0.9907	1.0429	1.1134	1.1393	0.9525	1.1266	1.0117
705.14	11.7523	1.0404	1.1524	1.02	1.2446	1.0206	0.9694	0.9435	0.9654	1.0635	1.0803	1.0222	0.9064	0.9636	0.9506	1.157	1.0163	1.0794	0.986	1.0307	0.9793	1.0407	1.1217	1.1512	0.9575	1.1146	1.0139
709.14	11.819	1.0394	1.1527	1.0218	1.2356	1.0143	0.9641	0.9419	0.9566	1.0708	1.0749	1.0397	0.9098	0.9715	0.9503	1.1335	1.0293	1.0709	0.9814	1.0106	0.9784	1.0337	1.1226	1.146	0.9478	1.1134	1.0145
713.14	11.8857	1.0482	1.1581	1.0282	1.2377	1.025	0.9711	0.9518	0.9655	1.0688	1.0847	1.0454	0.9136	0.9713	0.9496	1.148	1.0298	1.0842	0.9886	1.0185	0.9881	1.0442	1.1416	1.1413	0.9463	1.1204	1.0214
717.14	11.9523	1.0407	1.1569	1.0179	1.2338	1.0163	0.9699	0.9448	0.9669	1.067	1.0802	1.0453	0.9076	0.9797	0.955	1.1526	1.0292	1.0865	0.9893	1.0176	0.9841	1.0406	1.1357	1.1506	0.9536	1.1349	1.0174
721.14	12.019	1.0285	1.1517	1.0241	1.2211	1.007	0.961	0.9395	0.9512	1.0585	1.0775	1.0292	0.9061	0.9802	0.9391	1.1369	1.0144	1.0696	0.9933	1.0078	0.9811	1.0349	1.1258	1.1536	0.9521	1.1057	1.0216
724.95	12.0825	-
725.14	12.0857	1.0414	1.1586	1.0384	1.2268	1.0275	0.9705	0.9482	0.9572	1.0757	1.0958	1.0266	0.9075	0.9756	0.9532	1.1479	1.0309	1.0833	0.992	1.0212	0.9886	1.043	1.1549	1.1496	0.9552	1.1358	1.0399
729.14	12.1523	1.0417	1.1532	1.0232	1.2222	1.0107	0.9691	0.9412	0.9587	1.0698	1.09	1.0255	0.9085	0.9767	0.9552	1.1365	1.0329	1.077	0.9914	1.0052	0.9799	1.0393	1.1326	1.1484	0.9578	1.1214	1.0234
733.14	12.219	1.0318	1.1466	1.0069	1.2169	1.0122	0.9642	0.9362	0.954	1.0631	1.0832	1.0262	0.9028	0.9739	0.95	1.1384	1.0226	1.0715	0.9744	1.0012	0.9822	1.0406	1.1395	1.1504	0.956	1.1062	1.0161
737.14	12.2857	1.0332	1.1525	1.0251	1.2285	1.0124	0.9652	0.9385	0.9574	1.0663	1.0762	1.0438	0.8887	0.9643	0.9452	1.1325	1.0077	1.0824	0.9791	1.0069	0.9879	1.0362	1.1377	1.164	0.9413	1.1203	1.0198
741.14	12.3523	1.0229	1.1407	1.021	1.2108	1.0094	0.9584	0.9359	0.9532	1.0637	1.0786	1.0344	0.8906	0.9651	0.9477	1.1329	1.0153	1.0734	0.9704	1.0065	0.9876	1.043	1.124	1.15	0.9522	1.1169	1.0183
745.14	12.419	1.0271	1.1531	1.0258	1.2109	1.0074	0.9622	0.9381	0.9558	1.058	1.0741	1.0402	0.8894	0.9707	0.9416	1.1372	1.0147	1.0814	0.9781	1.0125	0.9844	1.0365	1.1208	1.1461	0.9502	1.1156	1.0297
749.14	12.4857	1.0278	1.1488	1.0378	1.2033	1.0098	0.9633	0.9343	0.9611	1.0647	1.0773	1.0325	0.8923	0.9728	0.9495	1.1335	1.013	1.0642	0.981	1.011	0.976	1.0294	1.1247	1.1636	0.9589	1.1075	1.0242
753.14	12.5523	1.037	1.1617	1.0342	1.208	1.0046	0.9714	0.9396	0.9662	1.0746	1.0914	1.0415	0.9021	0.9697	0.9501	1.1468	1.0248	1.0684	0.9818	1.0229	0.9883	1.0417	1.1162	1.1579	0.9611	1.1194	1.0355
757.14	12.619	1.0169	1.1313	1.0283	1.1958	0.9963	0.9633	0.9298	0.9587	1.0701	1.0878	1.0305	0.9015	0.9648	0.9466	1.1291	1.0223	1.0677	0.972	1.0091	0.9836	1.033	1.0951	1.1326	0.9526	1.1039	1.0137
761.14	12.6857	1.0172	1.1415	1.0321	1.1867	0.9983	0.9639	0.9324	0.9466	1.0639	1.0773	1.0367	0.8877	0.9709	0.9489	1.119	1.0166	1.0809	0.9741	1.0092	0.9818	1.0434	1.1057	1.1193	0.952	1.1015	1.0365
765.14	12.7523	1.0201	1.1376	1.0268	1.1905	1.0036	0.9642	0.9333	0.9539	1.0632	1.0824	1.0348	0.8933	0.9642	0.9532	1.1371	1.0354	1.068	0.9748	1.0138	0.9839	1.0393	1.0918	1.112	0.9611	1.1217	1.022
769.14	12.819	1.0234	1.1464	1.0294	1.1847	0.9986	0.9587	0.9267	0.9499	1.0565	1.0738	1.0285	0.8976	0.967	0.9515	1.1196	1.019	1.0724	0.9777	1.0012	0.9857	1.0343	1.0922	1.1106	0.9494	1.1116	1.0377
773.14	12.8857	1.0266	1.1444	1.0438	1.1906	1.0062	0.9674	0.9298	0.9586	1.0668	1.0797	1.0282	0.9092	0.9691	0.9582	1.122	1.0247	1.0665	0.9854	1.0127	0.982	1.0273	1.1001	1.1141	0.9608	1.1183	1.0363
777.14	12.9523	1.0205	1.1442	1.0546	1.1856	0.9999	0.9599	0.9278	0.9619	1.0639	1.091	1.0305	0.9105	0.9654	0.9603	1.1276	1.0177	1.0688	0.9857	0.999	0.9885	1.035	1.098	1.0937	0.9587	1.1273	1.0231
781.14	13.019	1.0177	1.1455	1.0325	1.1821	0.9972	0.9661	0.9292	0.9569	1.0603	1.0885	1.0313	0.9077	0.9837	0.9567	1.126	1.0181	1.0577	0.9862	1.0016	0.9857	1.0275	1.0941	1.1079	0.9657	1.1104	1.0361
785.14	13.0857	1.0237	1.1468	1.0415	1.194	0.9978	0.9664	0.9289	0.9559	1.0686	1.0888	1.0302	0.907	0.9642	0.9586	1.1239	1.0223	1.0745	0.9791	1.004	0.9851	1.0402	1.0996	1.0958	0.964	1.1321	1.0227
789.14	13.1523	1.0198	1.138	1.0228	1.1818	0.9949	0.9587	0.9307	0.9489	1.0642	1.0734	1.0323	0.9082	0.9712	0.9479	1.1101	1.0088	1.0746	0.9809	1.0016	0.9882	1.0344	1.0932	1.0957	0.9658	1.0966	1.0173
793.14	13.219	1.0225	1.1473	1.0214	1.1782	0.9925	0.9537	0.923	0.9586	1.0594	1.0756	1.032	0.9017	0.9703	0.9585	1.112	1.0163	1.0705	0.9872	1.0101	0.9847	1.0352	1.1072	1.1149	0.9603	1.1221	1.0302
797.14	13.2857	1.0149	1.1368	1.0216	1.1701	0.9916	0.9516	0.917	0.9491	1.0513	1.0748	1.045	0.902	0.9667	0.9516	1.1135	1.0054	1.0702	0.9819	1.008	0.9867	1.0337	1.0948	1.1028	0.9504	1.1157	1.0294
801.14	13.3523	1.0101	1.1287	1.0167	1.159	0.9839	0.9466	0.9177	0.9456	1.0495	1.0671	1.0336	0.9057	0.9701	0.951	1.1218	1.014	1.0678	0.9851	0.9985	0.9787	1.0257	1.0954	1.0977	0.9524	1.1203	1.0141
805.14	13.419	1.006	1.1269	1.0201	1.1458	0.9765	0.9486	0.9133	0.9418	1.0553	1.0683	1.0387	0.9076	0.9717	0.9551	1.1048	1.0202	1.0659	0.9686	0.999	0.9731	1.0276	1.0951	1.0831	0.9477	1.1173	1.003
809.14	13.4857	1.0171	1.1349	1.011	1.1529	0.9823	0.9556	0.9254	0.946	1.0639	1.0791	1.0437	0.9066	0.9671	0.9597	1.1062	1.0187	1.0762	0.9752	1.0002	0.9879	1.0388	1.1001	1.1013	0.9673	1.1264	1.0146
813.14	13.5523	1.0187	1.133	1.0182	1.1352	0.9763	0.9495	0.9173	0.9441	1.0522	1.0712	1.0333	0.9043	0.965	0.9472	1.1153	1.0092	1.07	0.974	1.0015	0.9824	1.0194	1.0905	1.0869	0.9482	1.1165	1.0138
817.14	13.619	1.0081	1.1261	1.0231	1.1267	0.9792	0.9461	0.9089	0.9385	1.0486	1.0655	1.0252	0.8902	0.9693	0.9427	1.106	1.0033	1.0686	0.9697	0.9874	0.9689	1.0308	1.0811	1.091	0.9493	1.1098	1.0111
821.14	13.6857	1.0011	1.11	1.0233	1.1115	0.9731	0.9364	0.9044	0.9425	1.0457	1.0673	1.0194	0.8924	0.9699	0.9496	1.1129	0.9955	1.0545	0.9657	1.0153	0.9769	1.0274	1.0795	1.0741	0.9391	1.1273	1.0011
825.14	13.7523	1.0037	1.1134	1.009	1.1098	0.97	0.9375	0.9114	0.929	1.0467	1.059	1.0282	0.8905	0.9499	0.944	1.0867	1.0031	1.0599	0.9674	0.9948	0.977	1.0284	1.0769	1.0623	0.9362	1.1161	1.0034
829.14	13.819	1.0086	1.1117	1.024	1.1046	0.9741	0.9355	0.9065	0.941	1.0565	1.0619	1.0276	0.8877	0.9677	0.9474	1.0997	0.9978	1.0571	0.9739	0.9928	0.9811	1.0367	1.0753	1.0602	0.9399	1.1163	1.0083
833.14	13.8857	0.9996	1.1065	1.0157	1.103	0.9687	0.9272	0.8957	0.9295	1.0481	1.0639	1.0233	0.888	0.9576	0.938	1.0811	0.9995	1.0567	0.9579	0.9889	0.9761	1.0296	1.0669	1.0374	0.9331	1.1113	1.0044
837.14	13.9523	0.9957	1.1006	1.0136	1.0791	0.9614	0.922	0.8924	0.9311	1.0439	1.0772	1.0156	0.8902	0.9648	0.9443	1.0792	1.0042	1.0669	0.9695	0.9866	0.9687	1.0327	1.0501	1.0384	0.934	1.1007	0.9849
841.14	14.019	0.9983	1.1003	1.0296	1.0723	0.9722	0.9273	0.8919	0.9335	1.0431	1.0637	1.0187	0.8933	0.9723	0.9404	1.0771	1.0037	1.0769	0.9659	0.9801	0.9716	1.0286	1.072	1.0494	0.9392	1.1031	0.992
845.14	14.0857	0.9985	1.1064	1.0149	1.0694	0.9586	0.9284	0.891	0.9365	1.0482	1.0543	1.0142	0.8971	0.9699	0.9409	1.0746	1.0013	1.065	0.9756	0.9936	0.9742	1.0186	1.0662	1.0394	0.9331	1.1125	0.9966
849.14	14.1523	0.9952	1.099	1.0205	1.0631	0.9646	0.9274	0.887	0.9285	1.0531	1.0626	1.0073	0.8957	0.9636	0.9326	1.073	1.002	1.0602	0.9658	0.9825	0.9689	1.0214	1.049	1.0401	0.9286	1.0976	0.9954
853.14	14.219	0.991	1.0876	1.0075	1.0487	0.9511	0.9176	0.8841	0.9307	1.0453	1.0571	1.0154	0.9025	0.9625	0.9375	1.0714	1.0016	1.0589	0.9751	0.9714	0.9624	1.0308	1.06	1.0399	0.9241	1.1117	0.9896
857.14	14.2857	0.9763	1.0815	0.9951	1.0276	0.9413	0.9073	0.8723	0.9249	1.0352	1.0454	1.0071	0.8974	0.9583	0.9236	1.0554	0.9966	1.0515	0.9632	0.9798	0.9604	1.0098	1.0435	1.0164	0.9205	1.0957	0.9773
861.14	14.3523	0.9824	1.0858	1.0011	1.0215	0.9476	0.9112	0.8814	0.9135	1.0394	1.0459	1.0134	0.8979	0.9553	0.9342	1.0496	0.9963	1.0592	0.9687	0.9826	0.9702	1.0166	1.0422	1.0328	0.9198	1.1173	0.9701
865.14	14.419	0.9893	1.0828	1.0052	1.0188	0.9455	0.9106	0.8808	0.9261	1.0426	1.0607	1.0164	0.8997	0.961	0.9304	1.0465	0.9869	1.0636	0.9675	0.9736	0.9676	1.0238	1.0379	1.0224	0.9277	1.1075	0.9576
869.14	14.4857	0.9782	1.0725	0.9958	1.0205	0.9383	0.9057	0.8714	0.9244	1.027	1.0488	1.0081	0.889	0.9642	0.9147	1.0427	0.982	1.0474	0.9669	0.9802	0.9683	1.0171	1.0366	1.0249	0.9125	1.098	0.9683
873.14	14.5523	0.9897	1.0771	1.0048	1.0144	0.9486	0.9129	0.8747	0.9231	1.0384	1.0587	1.0045	0.9045	0.9616	0.9234	1.0465	1.0022	1.0509	0.9616	0.9791	0.9584	1.0192	1.0147	1.0129	0.9265	1.0966	0.964
877.14	14.619	0.9841	1.0736	1.003	1.0058	0.943	0.9019	0.8727	0.9273	1.038	1.0622	1.0107	0.8949	0.9684	0.9217	1.042	0.997	1.0584	0.9735	0.99	0.9646	1.0251	1.0064	0.9905	0.9134	1.0945	0.9822
881.14	14.6857	0.9928	1.0765	1.0027	0.9983	0.9482	0.8954	0.8733	0.9227	1.0375	1.0563	1.0107	0.8846	0.9648	0.9218	1.0372	0.9796	1.0562	0.9675	0.9819	0.966	1.0145	1.0078	0.9985	0.9104	1.0876	0.9568
885.14	14.7523	0.9773	1.0593	0.9947	0.9924	0.9363	0.8833	0.8646	0.9245	1.0399	1.0499	1.0057	0.8864	0.956	0.9174	1.025	0.989	1.0496	0.9619	0.9581	0.9637	1.0216	0.9977	0.9823	0.9124	1.0901	0.9613
889.14	14.819	0.9796	1.0566	0.9831	0.992	0.9338	0.8778	0.8629	0.9169	1.0398	1.0572	0.9994	0.8802	0.9518	0.9164	1.0229	0.9847	1.0473	0.9667	0.9698	0.9641	1.0129	0.9927	1.0013	0.9129	1.0899	0.9512
893.14	14.8857	0.9716	1.0528	0.9829	0.9837	0.9356	0.8618	0.8576	0.9185	1.0345	1.0499	1.0082	0.8863	0.9459	0.9127	1.0161	0.9831	1.0498	0.9663	0.9687	0.9656	1.0167	1.015	0.9961	0.9125	1.0734	0.9409
897.14	14.9523	0.9766	1.0485	0.9897	0.9836	0.9297	0.8668	0.8584	0.9149	1.0352	1.0486	1.0082	0.8817	0.9442	0.9217	1.0082	0.9807	1.0534	0.9672	0.9676	0.9556	1.0154	1.056	0.9711	0.9179	1.085	0.9488
901.14	15.019	0.9738	1.0436	0.9927	0.9814	0.9247	0.8552	0.8537	0.9156	1.0192	1.0478	1.0063	0.8761	0.9556	0.914	1.01	0.9717	1.0469	0.9672	0.9612	0.9591	1.007	1.0517	0.9723	0.9225	1.0699	0.9506
905.14	15.0857	0.9699	1.038	0.9701	0.9687	0.9267	0.8319	0.8529	0.9154	1.0293	1.0414	1.0027	0.8774	0.9562	0.9134	1.005	0.9718	1.039	0.965	0.9616	0.9483	1.0142	1.0661	0.9787	0.9057	1.059	0.9506
909.14	15.1523	0.9699	1.0384	0.9761	0.9633	0.9221	0.8225	0.8505	0.9106	1.0275	1.0467	1.0001	0.8833	0.9493	0.9149	1.0065	0.9759	1.0422	0.9609	0.9626	0.9516	1.0189	1.0368	0.9719	0.9087	1.0756	0.9449
913.14	15.219	0.9639	1.0275	0.9822	0.9647	0.9108	0.8196	0.8478	0.9069	1.0263	1.0331	0.9888	0.8802	0.9477	0.909	1	0.9776	1.0461	0.9597	0.9682	0.9482	1.0005	1.0255	0.9624	0.9002	1.0785	0.9344
917.14	15.2857	0.9617	1.0257	0.9696	0.9636	0.9046	0.8208	0.8468	0.9088	1.0255	1.0349	0.9918	0.8784	0.943	0.9063	0.9968	0.9784	1.0399	0.9647	0.9566	0.9485	1.0012	1.0251	0.9824	0.9059	1.0562	0.9404
921.14	15.3523	0.9513	1.0113	0.9538	0.9466	0.8943	0.8162	0.8433	0.8972	1.0152	1.0248	0.9961	0.8708	0.9382	0.9028	0.9854	0.9628	1.043	0.9566	0.9673	0.9439	1.0023	1.0262	0.9713	0.8916	1.0589	0.9336
925.14	15.419	0.9579	1.0101	0.9642	0.9586	0.903	0.8301	0.8474	0.9046	1.0125	1.0287	0.9899	0.8786	0.9493	0.9042	0.9824	0.9668	1.0488	0.9638	0.9667	0.9439	1.0036	1.0148	0.9701	0.9034	1.074	0.9478
929.14	15.4857	0.9566	1.02	0.9704	0.9609	0.8998	0.8398	0.8439	0.9041	1.024	1.0423	0.9867	0.8823	0.9535	0.9101	0.975	0.9747	1.0473	0.9621	0.9608	0.9445	0.9986	1.0052	0.9574	0.9	1.0463	0.9485
933.14	15.5523	0.9477	1.0111	0.9731	0.9578	0.897	0.8417	0.8398	0.9031	1.0262	1.0345	0.9839	0.8741	0.9449	0.9111	0.9672	0.9802	1.0527	0.9582	0.9575	0.9447	1.0096	0.9672	0.9517	0.8953	1.0429	0.9341
937.14	15.619	0.9529	1.0153	0.9552	0.9646	0.8996	0.8505	0.8467	0.917	1.0207	1.0433	0.9871	0.8755	0.9458	0.8996	0.9835	0.9777	1.0417	0.9574	0.9553	0.9431	1.0006	0.9707	0.9437	0.8919	1.0512	0.9347
941.14	15.6857	0.9503	1.0066	0.9581	0.9609	0.8907	0.8562	0.8378	0.9056	1.0217	1.0243	0.986	0.8757	0.9417	0.8966	0.9659	0.9559	1.0431	0.9626	0.9567	0.9424	0.9901	0.9887	0.9407	0.8932	1.0453	0.9266
945.14	15.7523	0.948	1.006	0.976	0.9521	0.9055	0.8668	0.8412	0.8996	1.0271	1.0355	0.9867	0.8722	0.9383	0.9051	0.9678	0.9748	1.0472	0.9521	0.9613	0.9371	1.0017	0.9968	0.9352	0.8905	1.0502	0.9283
949.14	15.819	0.9385	0.9986	0.9553	0.9358	0.889	0.8627	0.8302	0.9006	1.0128	1.0295	0.9829	0.8722	0.9375	0.9003	0.9676	0.968	1.0455	0.954	0.9556	0.9362	0.9998	0.9621	0.9347	0.8903	1.0196	0.9206
953.14	15.8857	0.9324	0.9823	0.9251	0.9303	0.8835	0.8633	0.8301	0.8882	1.0168	1.0306	0.9797	0.8748	0.9287	0.9023	0.9603	0.9646	1.0214	0.9504	0.9454	0.9438	0.9908	0.9386	0.9343	0.8919	1.0066	0.9248
957.14	15.9523	0.949	0.9962	0.9597	0.9402	0.8915	0.8744	0.8343	0.9014	1.0135	1.0317	0.9869	0.874	0.9393	0.9007	0.9703	0.9572	1.0341	0.963	0.9642	0.9439	0.993	0.9227	0.948	0.8922	1.0117	0.9392
961.14	16.019	0.9493	0.989	0.9659	0.944	0.9022	0.8745	0.8388	0.8975	1.0196	1.0314	0.9844	0.8831	0.9401	0.9047	0.9655	0.9641	1.0497	0.9611	0.9529	0.9527	1.0114	0.9355	0.9379	0.8917	1.0304	0.9282
965.14	16.0857	0.9468	0.9872	0.9606	0.9383	0.899	0.8725	0.8335	0.8949	1.0251	1.0346	0.9833	0.8854	0.945	0.9061	0.9693	0.9677	1.036	0.9581	0.9546	0.9458	1.0029	0.9441	0.9326	0.8876	1.0236	0.9237
969.14	16.1523	0.9456	0.994	0.9521	0.9372	0.8947	0.8726	0.835	0.9025	1.0183	1.0315	0.9756	0.8783	0.9494	0.8953	0.9717	0.957	1.0333	0.9605	0.9499	0.9398	0.9983	0.9299	0.9296	0.8915	1.0098	0.9194
973.14	16.219	0.9292	0.9739	0.9429	0.9285	0.8908	0.8657	0.8253	0.8912	1.014	1.0271	0.9779	0.8765	0.9375	0.898	0.961	0.9549	1.0299	0.9583	0.9603	0.9335	0.9941	0.9042	0.9202	0.8838	1.0074	0.9076
977.14	16.2857	0.9431	0.9847	0.9557	0.937	0.8989	0.869	0.8355	0.9033	1.0185	1.029	0.982	0.8756	0.9402	0.8972	0.97	0.9591	1.0344	0.9568	0.9545	0.9436	1.0044	0.9397	0.92	0.8859	1.0115	0.9131
981.14	16.3523	0.9326	0.9797	0.9361	0.9331	0.8874	0.8657	0.8266	0.8937	1.0096	1.0107	0.9779	0.861	0.9459	0.89	0.9535	0.9587	1.0344	0.959	0.9362	0.9316	0.9971	0.9244	0.9189	0.8822	0.9966	0.9116
985.14	16.419	0.9271	0.976	0.932	0.9163	0.8739	0.8633	0.822	0.8893	1.0121	1.0114	0.9712	0.8657	0.9306	0.887	0.953	0.9616	1.0204	0.9637	0.9439	0.9316	0.9931	0.9239	0.9165	0.8891	0.9942	0.9078
989.14	16.4857	0.9245	0.9629	0.9376	0.926	0.8742	0.8602	0.8251	0.884	1.0128	1.0188	0.9698	0.8641	0.9455	0.8932	0.9519	0.9517	1.0324	0.9656	0.9325	0.9316	0.9901	0.933	0.9203	0.8864	1.0054	0.9225
993.14	16.5523	0.9308	0.9655	0.9309	0.9213	0.8713	0.8619	0.8261	0.8916	1.0085	1.0151	0.9776	0.8613	0.9429	0.8875	0.9505	0.9601	1.0229	0.9544	0.9415	0.9292	1.0019	0.9169	0.9262	0.8772	0.9869	0.9221
997.14	16.619	0.929	0.9712	0.9273	0.925	0.8735	0.8584	0.8225	0.8899	1.0125	1.0286	0.9713	0.8601	0.936	0.8786	0.9464	0.9502	1.0279	0.9543	0.9302	0.9272	0.986	0.9324	0.9326	0.8804	0.99	0.9034
1001.14	16.6857	0.9257	0.9749	0.9257	0.9215	0.8607	0.8561	0.8261	0.8845	1.0048	1.0197	0.9704	0.8601	0.9241	0.8876	0.9482	0.9538	1.0293	0.9531	0.9373	0.921	0.9795	0.9221	0.9204	0.875	0.9726	0.9064
1005.14	16.7523	0.9234	0.971	0.9447	0.9289	0.8645	0.8557	0.8198	0.8891	1.0077	1.0078	0.9734	0.8582	0.9285	0.8845	0.9425	0.9609	1.0358	0.9515	0.9399	0.9212	0.9903	0.9122	0.9344	0.8765	0.9662	0.909
1009.14	16.819	0.9242	0.969	0.9311	0.9135	0.8657	0.8547	0.8181	0.8836	1.0019	1.0177	0.9765	0.8547	0.9355	0.8823	0.9394	0.954	1.0309	0.9498	0.927	0.9267	0.9864	0.915	0.9287	0.8801	0.9896	0.9202
1013.14	16.8857	0.9228	0.9656	0.9318	0.8973	0.856	0.8542	0.8238	0.8783	0.9976	1.0121	0.9735	0.8569	0.9357	0.8666	0.9287	0.9428	1.0384	0.9494	0.9284	0.926	0.9901	0.9324	0.9175	0.8757	0.9743	0.9108
1017.14	16.9523	0.9201	0.9582	0.9297	0.8987	0.8574	0.8505	0.8182	0.8817	0.9999	1.0137	0.9745	0.8531	0.9316	0.88	0.9184	0.9483	1.0295	0.9574	0.9401	0.9316	0.9924	0.9132	0.9208	0.8693	0.9699	0.9137
1021.14	17.019	0.9187	0.9674	0.9342	0.8829	0.8495	0.8549	0.8181	0.8799	0.9975	1.011	0.9763	0.8505	0.9372	0.8764	0.9311	0.9479	1.0245	0.9474	0.9337	0.9308	0.9856	0.9097	0.9243	0.8692	0.972	0.9195
1025.14	17.0857	0.9147	0.9641	0.9229	0.8858	0.8544	0.8495	0.817	0.8775	0.9983	1.0111	0.9703	0.8542	0.929	0.8817	0.9256	0.9461	1.0157	0.9527	0.9303	0.9241	0.9781	0.8977	0.9206	0.8714	0.9514	0.9245
737.14	12.2857	1.0332	1.1525	1.0251	1.2285	1.0124	0.9652	0.9385	0.9574	1.0663	1.0762	1.0438	0.8887	0.9643	0.9452	1.1325	1.0077	1.0824	0.9791	1.0069	0.9879	1.0362	1.1377	1.164	0.9413	1.1203	1.0198
741.14	12.3523	1.0229	1.1407	1.021	1.2108	1.0094	0.9584	0.9359	0.9532	1.0637	1.0786	1.0344	0.8906	0.9651	0.9477	1.1329	1.0153	1.0734	0.9704	1.0065	0.9876	1.043	1.124	1.15	0.9522	1.1169	1.0183
745.14	12.419	1.0271	1.1531	1.0258	1.2109	1.0074	0.9622	0.9381	0.9558	1.058	1.0741	1.0402	0.8894	0.9707	0.9416	1.1372	1.0147	1.0814	0.9781	1.0125	0.9844	1.0365	1.1208	1.1461	0.9502	1.1156	1.0297
749.14	12.4857	1.0278	1.1488	1.0378	1.2033	1.0098	0.9633	0.9343	0.9611	1.0647	1.0773	1.0325	0.8923	0.9728	0.9495	1.1335	1.013	1.0642	0.981	1.011	0.976	1.0294	1.1247	1.1636	0.9589	1.1075	1.0242
753.14	12.5523	1.037	1.1617	1.0342	1.208	1.0046	0.9714	0.9396	0.9662	1.0746	1.0914	1.0415	0.9021	0.9697	0.9501	1.1468	1.0248	1.0684	0.9818	1.0229	0.9883	1.0417	1.1162	1.1579	0.9611	1.1194	1.0355
757.14	12.619	1.0169	1.1313	1.0283	1.1958	0.9963	0.9633	0.9298	0.9587	1.0701	1.0878	1.0305	0.9015	0.9648	0.9466	1.1291	1.0223	1.0677	0.972	1.0091	0.9836	1.033	1.0951	1.1326	0.9526	1.1039	1.0137
761.14	12.6857	1.0172	1.1415	1.0321	1.1867	0.9983	0.9639	0.9324	0.9466	1.0639	1.0773	1.0367	0.8877	0.9709	0.9489	1.119	1.0166	1.0809	0.9741	1.0092	0.9818	1.0434	1.1057	1.1193	0.952	1.1015	1.0365
765.14	12.7523	1.0201	1.1376	1.0268	1.1905	1.0036	0.9642	0.9333	0.9539	1.0632	1.0824	1.0348	0.8933	0.9642	0.9532	1.1371	1.0354	1.068	0.9748	1.0138	0.9839	1.0393	1.0918	1.112	0.9611	1.1217	1.022
769.14	12.819	1.0234	1.1464	1.0294	1.1847	0.9986	0.9587	0.9267	0.9499	1.0565	1.0738	1.0285	0.8976	0.967	0.9515	1.1196	1.019	1.0724	0.9777	1.0012	0.9857	1.0343	1.0922	1.1106	0.9494	1.1116	1.0377
773.14	12.8857	1.0266	1.1444	1.0438	1.1906	1.0062	0.9674	0.9298	0.9586	1.0668	1.0797	1.0282	0.9092	0.9691	0.9582	1.122	1.0247	1.0665	0.9854	1.0127	0.982	1.0273	1.1001	1.1141	0.9608	1.1183	1.0363
777.14	12.9523	1.0205	1.1442	1.0546	1.1856	0.9999	0.9599	0.9278	0.9619	1.0639	1.091	1.0305	0.9105	0.9654	0.9603	1.1276	1.0177	1.0688	0.9857	0.999	0.9885	1.035	1.098	1.0937	0.9587	1.1273	1.0231
781.14	13.019	1.0177	1.1455	1.0325	1.1821	0.9972	0.9661	0.9292	0.9569	1.0603	1.0885	1.0313	0.9077	0.9837	0.9567	1.126	1.0181	1.0577	0.9862	1.0016	0.9857	1.0275	1.0941	1.1079	0.9657	1.1104	1.0361
785.14	13.0857	1.0237	1.1468	1.0415	1.194	0.9978	0.9664	0.9289	0.9559	1.0686	1.0888	1.0302	0.907	0.9642	0.9586	1.1239	1.0223	1.0745	0.9791	1.004	0.9851	1.0402	1.0996	1.0958	0.964	1.1321	1.0227
789.14	13.1523	1.0198	1.138	1.0228	1.1818	0.9949	0.9587	0.9307	0.9489	1.0642	1.0734	1.0323	0.9082	0.9712	0.9479	1.1101	1.0088	1.0746	0.9809	1.0016	0.9882	1.0344	1.0932	1.0957	0.9658	1.0966	1.0173
793.14	13.219	1.0225	1.1473	1.0214	1.1782	0.9925	0.9537	0.923	0.9586	1.0594	1.0756	1.032	0.9017	0.9703	0.9585	1.112	1.0163	1.0705	0.9872	1.0101	0.9847	1.0352	1.1072	1.1149	0.9603	1.1221	1.0302
797.14	13.2857	1.0149	1.1368	1.0216	1.1701	0.9916	0.9516	0.917	0.9491	1.0513	1.0748	1.045	0.902	0.9667	0.9516	1.1135	1.0054	1.0702	0.9819	1.008	0.9867	1.0337	1.0948	1.1028	0.9504	1.1157	1.0294
801.14	13.3523	1.0101	1.1287	1.0167	1.159	0.9839	0.9466	0.9177	0.9456	1.0495	1.0671	1.0336	0.9057	0.9701	0.951	1.1218	1.014	1.0678	0.9851	0.9985	0.9787	1.0257	1.0954	1.0977	0.9524	1.1203	1.0141
805.14	13.419	1.006	1.1269	1.0201	1.1458	0.9765	0.9486	0.9133	0.9418	1.0553	1.0683	1.0387	0.9076	0.9717	0.9551	1.1048	1.0202	1.0659	0.9686	0.999	0.9731	1.0276	1.0951	1.0831	0.9477	1.1173	1.003
809.14	13.4857	1.0171	1.1349	1.011	1.1529	0.9823	0.9556	0.9254	0.946	1.0639	1.0791	1.0437	0.9066	0.9671	0.9597	1.1062	1.0187	1.0762	0.9752	1.0002	0.9879	1.0388	1.1001	1.1013	0.9673	1.1264	1.0146
813.14	13.5523	1.0187	1.133	1.0182	1.1352	0.9763	0.9495	0.9173	0.9441	1.0522	1.0712	1.0333	0.9043	0.965	0.9472	1.1153	1.0092	1.07	0.974	1.0015	0.9824	1.0194	1.0905	1.0869	0.9482	1.1165	1.0138
817.14	13.619	1.0081	1.1261	1.0231	1.1267	0.9792	0.9461	0.9089	0.9385	1.0486	1.0655	1.0252	0.8902	0.9693	0.9427	1.106	1.0033	1.0686	0.9697	0.9874	0.9689	1.0308	1.0811	1.091	0.9493	1.1098	1.0111
821.14	13.6857	1.0011	1.11	1.0233	1.1115	0.9731	0.9364	0.9044	0.9425	1.0457	1.0673	1.0194	0.8924	0.9699	0.9496	1.1129	0.9955	1.0545	0.9657	1.0153	0.9769	1.0274	1.0795	1.0741	0.9391	1.1273	1.0011
825.14	13.7523	1.0037	1.1134	1.009	1.1098	0.97	0.9375	0.9114	0.929	1.0467	1.059	1.0282	0.8905	0.9499	0.944	1.0867	1.0031	1.0599	0.9674	0.9948	0.977	1.0284	1.0769	1.0623	0.9362	1.1161	1.0034
829.14	13.819	1.0086	1.1117	1.024	1.1046	0.9741	0.9355	0.9065	0.941	1.0565	1.0619	1.0276	0.8877	0.9677	0.9474	1.0997	0.9978	1.0571	0.9739	0.9928	0.9811	1.0367	1.0753	1.0602	0.9399	1.1163	1.0083
833.14	13.8857	0.9996	1.1065	1.0157	1.103	0.9687	0.9272	0.8957	0.9295	1.0481	1.0639	1.0233	0.888	0.9576	0.938	1.0811	0.9995	1.0567	0.9579	0.9889	0.9761	1.0296	1.0669	1.0374	0.9331	1.1113	1.0044
837.14	13.9523	0.9957	1.1006	1.0136	1.0791	0.9614	0.922	0.8924	0.9311	1.0439	1.0772	1.0156	0.8902	0.9648	0.9443	1.0792	1.0042	1.0669	0.9695	0.9866	0.9687	1.0327	1.0501	1.0384	0.934	1.1007	0.9849
841.14	14.019	0.9983	1.1003	1.0296	1.0723	0.9722	0.9273	0.8919	0.9335	1.0431	1.0637	1.0187	0.8933	0.9723	0.9404	1.0771	1.0037	1.0769	0.9659	0.9801	0.9716	1.0286	1.072	1.0494	0.9392	1.1031	0.992
845.14	14.0857	0.9985	1.1064	1.0149	1.0694	0.9586	0.9284	0.891	0.9365	1.0482	1.0543	1.0142	0.8971	0.9699	0.9409	1.0746	1.0013	1.065	0.9756	0.9936	0.9742	1.0186	1.0662	1.0394	0.9331	1.1125	0.9966
849.14	14.1523	0.9952	1.099	1.0205	1.0631	0.9646	0.9274	0.887	0.9285	1.0531	1.0626	1.0073	0.8957	0.9636	0.9326	1.073	1.002	1.0602	0.9658	0.9825	0.9689	1.0214	1.049	1.0401	0.9286	1.0976	0.9954
853.14	14.219	0.991	1.0876	1.0075	1.0487	0.9511	0.9176	0.8841	0.9307	1.0453	1.0571	1.0154	0.9025	0.9625	0.9375	1.0714	1.0016	1.0589	0.9751	0.9714	0.9624	1.0308	1.06	1.0399	0.9241	1.1117	0.9896
857.14	14.2857	0.9763	1.0815	0.9951	1.0276	0.9413	0.9073	0.8723	0.9249	1.0352	1.0454	1.0071	0.8974	0.9583	0.9236	1.0554	0.9966	1.0515	0.9632	0.9798	0.9604	1.0098	1.0435	1.0164	0.9205	1.0957	0.9773
861.14	14.3523	0.9824	1.0858	1.0011	1.0215	0.9476	0.9112	0.8814	0.9135	1.0394	1.0459	1.0134	0.8979	0.9553	0.9342	1.0496	0.9963	1.0592	0.9687	0.9826	0.9702	1.0166	1.0422	1.0328	0.9198	1.1173	0.9701
865.14	14.419	0.9893	1.0828	1.0052	1.0188	0.9455	0.9106	0.8808	0.9261	1.0426	1.0607	1.0164	0.8997	0.961	0.9304	1.0465	0.9869	1.0636	0.9675	0.9736	0.9676	1.0238	1.0379	1.0224	0.9277	1.1075	0.9576
869.14	14.4857	0.9782	1.0725	0.9958	1.0205	0.9383	0.9057	0.8714	0.9244	1.027	1.0488	1.0081	0.889	0.9642	0.9147	1.0427	0.982	1.0474	0.9669	0.9802	0.9683	1.0171	1.0366	1.0249	0.9125	1.098	0.9683
873.14	14.5523	0.9897	1.0771	1.0048	1.0144	0.9486	0.9129	0.8747	0.9231	1.0384	1.0587	1.0045	0.9045	0.9616	0.9234	1.0465	1.0022	1.0509	0.9616	0.9791	0.9584	1.0192	1.0147	1.0129	0.9265	1.0966	0.964
877.14	14.619	0.9841	1.0736	1.003	1.0058	0.943	0.9019	0.8727	0.9273	1.038	1.0622	1.0107	0.8949	0.9684	0.9217	1.042	0.997	1.0584	0.9735	0.99	0.9646	1.0251	1.0064	0.9905	0.9134	1.0945	0.9822
881.14	14.6857	0.9928	1.0765	1.0027	0.9983	0.9482	0.8954	0.8733	0.9227	1.0375	1.0563	1.0107	0.8846	0.9648	0.9218	1.0372	0.9796	1.0562	0.9675	0.9819	0.966	1.0145	1.0078	0.9985	0.9104	1.0876	0.9568
885.14	14.7523	0.9773	1.0593	0.9947	0.9924	0.9363	0.8833	0.8646	0.9245	1.0399	1.0499	1.0057	0.8864	0.956	0.9174	1.025	0.989	1.0496	0.9619	0.9581	0.9637	1.0216	0.9977	0.9823	0.9124	1.0901	0.9613
889.14	14.819	0.9796	1.0566	0.9831	0.992	0.9338	0.8778	0.8629	0.9169	1.0398	1.0572	0.9994	0.8802	0.9518	0.9164	1.0229	0.9847	1.0473	0.9667	0.9698	0.9641	1.0129	0.9927	1.0013	0.9129	1.0899	0.9512
893.14	14.8857	0.9716	1.0528	0.9829	0.9837	0.9356	0.8618	0.8576	0.9185	1.0345	1.0499	1.0082	0.8863	0.9459	0.9127	1.0161	0.9831	1.0498	0.9663	0.9687	0.9656	1.0167	1.015	0.9961	0.9125	1.0734	0.9409
897.14	14.9523	0.9766	1.0485	0.9897	0.9836	0.9297	0.8668	0.8584	0.9149	1.0352	1.0486	1.0082	0.8817	0.9442	0.9217	1.0082	0.9807	1.0534	0.9672	0.9676	0.9556	1.0154	1.056	0.9711	0.9179	1.085	0.9488
901.14	15.019	0.9738	1.0436	0.9927	0.9814	0.9247	0.8552	0.8537	0.9156	1.0192	1.0478	1.0063	0.8761	0.9556	0.914	1.01	0.9717	1.0469	0.9672	0.9612	0.9591	1.007	1.0517	0.9723	0.9225	1.0699	0.9506
905.14	15.0857	0.9699	1.038	0.9701	0.9687	0.9267	0.8319	0.8529	0.9154	1.0293	1.0414	1.0027	0.8774	0.9562	0.9134	1.005	0.9718	1.039	0.965	0.9616	0.9483	1.0142	1.0661	0.9787	0.9057	1.059	0.9506
909.14	15.1523	0.9699	1.0384	0.9761	0.9633	0.9221	0.8225	0.8505	0.9106	1.0275	1.0467	1.0001	0.8833	0.9493	0.9149	1.0065	0.9759	1.0422	0.9609	0.9626	0.9516	1.0189	1.0368	0.9719	0.9087	1.0756	0.9449
913.14	15.219	0.9639	1.0275	0.9822	0.9647	0.9108	0.8196	0.8478	0.9069	1.0263	1.0331	0.9888	0.8802	0.9477	0.909	1	0.9776	1.0461	0.9597	0.9682	0.9482	1.0005	1.0255	0.9624	0.9002	1.0785	0.9344
917.14	15.2857	0.9617	1.0257	0.9696	0.9636	0.9046	0.8208	0.8468	0.9088	1.0255	1.0349	0.9918	0.8784	0.943	0.9063	0.9968	0.9784	1.0399	0.9647	0.9566	0.9485	1.0012	1.0251	0.9824	0.9059	1.0562	0.9404
921.14	15.3523	0.9513	1.0113	0.9538	0.9466	0.8943	0.8162	0.8433	0.8972	1.0152	1.0248	0.9961	0.8708	0.9382	0.9028	0.9854	0.9628	1.043	0.9566	0.9673	0.9439	1.0023	1.0262	0.9713	0.8916	1.0589	0.9336
925.14	15.419	0.9579	1.0101	0.9642	0.9586	0.903	0.8301	0.8474	0.9046	1.0125	1.0287	0.9899	0.8786	0.9493	0.9042	0.9824	0.9668	1.0488	0.9638	0.9667	0.9439	1.0036	1.0148	0.9701	0.9034	1.074	0.9478
929.14	15.4857	0.9566	1.02	0.9704	0.9609	0.8998	0.8398	0.8439	0.9041	1.024	1.0423	0.9867	0.8823	0.9535	0.9101	0.975	0.9747	1.0473	0.9621	0.9608	0.9445	0.9986	1.0052	0.9574	0.9	1.0463	0.9485
933.14	15.5523	0.9477	1.0111	0.9731	0.9578	0.897	0.8417	0.8398	0.9031	1.0262	1.0345	0.9839	0.8741	0.9449	0.9111	0.9672	0.9802	1.0527	0.9582	0.9575	0.9447	1.0096	0.9672	0.9517	0.8953	1.0429	0.9341
937.14	15.619	0.9529	1.0153	0.9552	0.9646	0.8996	0.8505	0.8467	0.917	1.0207	1.0433	0.9871	0.8755	0.9458	0.8996	0.9835	0.9777	1.0417	0.9574	0.9553	0.9431	1.0006	0.9707	0.9437	0.8919	1.0512	0.9347
941.14	15.6857	0.9503	1.0066	0.9581	0.9609	0.8907	0.8562	0.8378	0.9056	1.0217	1.0243	0.986	0.8757	0.9417	0.8966	0.9659	0.9559	1.0431	0.9626	0.9567	0.9424	0.9901	0.9887	0.9407	0.8932	1.0453	0.9266
945.14	15.7523	0.948	1.006	0.976	0.9521	0.9055	0.8668	0.8412	0.8996	1.0271	1.0355	0.9867	0.8722	0.9383	0.9051	0.9678	0.9748	1.0472	0.9521	0.9613	0.9371	1.0017	0.9968	0.9352	0.8905	1.0502	0.9283
949.14	15.819	0.9385	0.9986	0.9553	0.9358	0.889	0.8627	0.8302	0.9006	1.0128	1.0295	0.9829	0.8722	0.9375	0.9003	0.9676	0.968	1.0455	0.954	0.9556	0.9362	0.9998	0.9621	0.9347	0.8903	1.0196	0.9206
953.14	15.8857	0.9324	0.9823	0.9251	0.9303	0.8835	0.8633	0.8301	0.8882	1.0168	1.0306	0.9797	0.8748	0.9287	0.9023	0.9603	0.9646	1.0214	0.9504	0.9454	0.9438	0.9908	0.9386	0.9343	0.8919	1.0066	0.9248
957.14	15.9523	0.949	0.9962	0.9597	0.9402	0.8915	0.8744	0.8343	0.9014	1.0135	1.0317	0.9869	0.874	0.9393	0.9007	0.9703	0.9572	1.0341	0.963	0.9642	0.9439	0.993	0.9227	0.948	0.8922	1.0117	0.9392
961.14	16.019	0.9493	0.989	0.9659	0.944	0.9022	0.8745	0.8388	0.8975	1.0196	1.0314	0.9844	0.8831	0.9401	0.9047	0.9655	0.9641	1.0497	0.9611	0.9529	0.9527	1.0114	0.9355	0.9379	0.8917	1.0304	0.9282
965.14	16.0857	0.9468	0.9872	0.9606	0.9383	0.899	0.8725	0.8335	0.8949	1.0251	1.0346	0.9833	0.8854	0.945	0.9061	0.9693	0.9677	1.036	0.9581	0.9546	0.9458	1.0029	0.9441	0.9326	0.8876	1.0236	0.9237
969.14	16.1523	0.9456	0.994	0.9521	0.9372	0.8947	0.8726	0.835	0.9025	1.0183	1.0315	0.9756	0.8783	0.9494	0.8953	0.9717	0.957	1.0333	0.9605	0.9499	0.9398	0.9983	0.9299	0.9296	0.8915	1.0098	0.9194
973.14	16.219	0.9292	0.9739	0.9429	0.9285	0.8908	0.8657	0.8253	0.8912	1.014	1.0271	0.9779	0.8765	0.9375	0.898	0.961	0.9549	1.0299	0.9583	0.9603	0.9335	0.9941	0.9042	0.9202	0.8838	1.0074	0.9076
977.14	16.2857	0.9431	0.9847	0.9557	0.937	0.8989	0.869	0.8355	0.9033	1.0185	1.029	0.982	0.8756	0.9402	0.8972	0.97	0.9591	1.0344	0.9568	0.9545	0.9436	1.0044	0.9397	0.92	0.8859	1.0115	0.9131
981.14	16.3523	0.9326	0.9797	0.9361	0.9331	0.8874	0.8657	0.8266	0.8937	1.0096	1.0107	0.9779	0.861	0.9459	0.89	0.9535	0.9587	1.0344	0.959	0.9362	0.9316	0.9971	0.9244	0.9189	0.8822	0.9966	0.9116
985.14	16.419	0.9271	0.976	0.932	0.9163	0.8739	0.8633	0.822	0.8893	1.0121	1.0114	0.9712	0.8657	0.9306	0.887	0.953	0.9616	1.0204	0.9637	0.9439	0.9316	0.9931	0.9239	0.9165	0.8891	0.9942	0.9078
989.14	16.4857	0.9245	0.9629	0.9376	0.926	0.8742	0.8602	0.8251	0.884	1.0128	1.0188	0.9698	0.8641	0.9455	0.8932	0.9519	0.9517	1.0324	0.9656	0.9325	0.9316	0.9901	0.933	0.9203	0.8864	1.0054	0.9225
993.14	16.5523	0.9308	0.9655	0.9309	0.9213	0.8713	0.8619	0.8261	0.8916	1.0085	1.0151	0.9776	0.8613	0.9429	0.8875	0.9505	0.9601	1.0229	0.9544	0.9415	0.9292	1.0019	0.9169	0.9262	0.8772	0.9869	0.9221
997.14	16.619	0.929	0.9712	0.9273	0.925	0.8735	0.8584	0.8225	0.8899	1.0125	1.0286	0.9713	0.8601	0.936	0.8786	0.9464	0.9502	1.0279	0.9543	0.9302	0.9272	0.986	0.9324	0.9326	0.8804	0.99	0.9034
1001.14	16.6857	0.9257	0.9749	0.9257	0.9215	0.8607	0.8561	0.8261	0.8845	1.0048	1.0197	0.9704	0.8601	0.9241	0.8876	0.9482	0.9538	1.0293	0.9531	0.9373	0.921	0.9795	0.9221	0.9204	0.875	0.9726	0.9064
1005.14	16.7523	0.9234	0.971	0.9447	0.9289	0.8645	0.8557	0.8198	0.8891	1.0077	1.0078	0.9734	0.8582	0.9285	0.8845	0.9425	0.9609	1.0358	0.9515	0.9399	0.9212	0.9903	0.9122	0.9344	0.8765	0.9662	0.909
1009.14	16.819	0.9242	0.969	0.9311	0.9135	0.8657	0.8547	0.8181	0.8836	1.0019	1.0177	0.9765	0.8547	0.9355	0.8823	0.9394	0.954	1.0309	0.9498	0.927	0.9267	0.9864	0.915	0.9287	0.8801	0.9896	0.9202
1013.14	16.8857	0.9228	0.9656	0.9318	0.8973	0.856	0.8542	0.8238	0.8783	0.9976	1.0121	0.9735	0.8569	0.9357	0.8666	0.9287	0.9428	1.0384	0.9494	0.9284	0.926	0.9901	0.9324	0.9175	0.8757	0.9743	0.9108
1017.14	16.9523	0.9201	0.9582	0.9297	0.8987	0.8574	0.8505	0.8182	0.8817	0.9999	1.0137	0.9745	0.8531	0.9316	0.88	0.9184	0.9483	1.0295	0.9574	0.9401	0.9316	0.9924	0.9132	0.9208	0.8693	0.9699	0.9137
1021.14	17.019	0.9187	0.9674	0.9342	0.8829	0.8495	0.8549	0.8181	0.8799	0.9975	1.011	0.9763	0.8505	0.9372	0.8764	0.9311	0.9479	1.0245	0.9474	0.9337	0.9308	0.9856	0.9097	0.9243	0.8692	0.972	0.9195
1025.14	17.0857	0.9147	0.9641	0.9229	0.8858	0.8544	0.8495	0.817	0.8775	0.9983	1.0111	0.9703	0.8542	0.929	0.8817	0.9256	0.9461	1.0157	0.9527	0.9303	0.9241	0.9781	0.8977	0.9206	0.8714	0.9514	0.9245
1029.14	17.1523	0.9123	0.961	0.9175	0.8876	0.8485	0.847	0.8207	0.8765	0.9979	1.0073	0.9686	0.8493	0.9285	0.8746	0.9163	0.9386	1.0071	0.9417	0.9328	0.9209	0.9798	0.8747	0.9145	0.8697	0.9577	0.9097
1033.14	17.219	0.917	0.9582	0.9065	0.8906	0.8518	0.8487	0.8182	0.8842	1.0042	1.0123	0.9777	0.857	0.9411	0.8829	0.9114	0.9537	1.0149	0.9496	0.9253	0.9274	0.9798	0.8776	0.9128	0.8697	0.9598	0.915
1037.14	17.2857	0.9329	0.9656	0.9194	0.9033	0.8557	0.8496	0.8302	0.8782	1.0093	1.0208	0.9838	0.86	0.9248	0.8795	0.9146	0.9414	1.0273	0.9495	0.9383	0.92	0.9883	0.9149	0.9275	0.8762	0.9516	0.9012
1041.14	17.3523	0.9188	0.9607	0.9115	0.8805	0.8531	0.8413	0.8188	0.8768	1.0019	1.0094	0.978	0.8595	0.9312	0.8791	0.9123	0.9587	1.0243	0.9628	0.9332	0.9102	0.9861	0.9228	0.9169	0.8697	0.9579	0.9173
1045.14	17.419	0.9105	0.9575	0.8937	0.8696	0.8484	0.8329	0.8144	0.8742	0.9912	0.9898	0.9665	0.8624	0.923	0.8723	0.9049	0.9421	1.0132	0.9475	0.9445	0.9175	0.9836	0.9289	0.916	0.8692	0.9625	0.9062
1049.14	17.4857	0.9146	0.9638	0.9006	0.8787	0.8508	0.8394	0.821	0.8733	0.9912	1.0077	0.9749	0.8647	0.9379	0.8713	0.9094	0.9373	1.0166	0.9553	0.9297	0.9064	0.9739	0.9344	0.906	0.8682	0.9582	0.9082
1053.14	17.5523	0.9166	0.9588	0.909	0.8777	0.8466	0.8385	0.8199	0.8727	0.9963	1.0027	0.9768	0.871	0.9414	0.8725	0.9104	0.9475	1.0261	0.944	0.9357	0.9131	0.984	0.9309	0.8987	0.8599	0.9615	0.9025
1057.14	17.619	0.8982	0.9505	0.8981	0.8667	0.8395	0.8325	0.8131	0.8711	0.993	1.0003	0.9628	0.8618	0.9308	0.8608	0.9057	0.942	1.0158	0.9456	0.9328	0.8954	0.9781	0.9286	0.8835	0.8604	0.9637	0.8928
1061.14	17.6857	0.9032	0.9489	0.9008	0.8716	0.8418	0.8347	0.8126	0.8737	0.9905	0.9976	0.9669	0.8638	0.9233	0.8683	0.9062	0.9363	1.0213	0.9453	0.9415	0.9003	0.9912	0.9442	0.9067	0.8546	0.9516	0.9045
1065.14	17.7523	0.896	0.9398	0.9021	0.8627	0.8374	0.8284	0.8086	0.872	0.9882	0.9877	0.9674	0.8549	0.9278	0.8674	0.9035	0.9422	1.0059	0.9377	0.9201	0.9059	0.9625	0.917	0.9025	0.8608	0.9561	0.8969
1069.14	17.819	0.8999	0.9332	0.8838	0.8762	0.8425	0.8314	0.8061	0.8658	0.985	0.9893	0.9669	0.8481	0.923	0.8651	0.8937	0.9301	1.0133	0.9491	0.9286	0.9093	0.974	0.9125	0.9009	0.8618	0.9499	0.9024
1073.14	17.8857	0.898	0.9344	0.8965	0.8789	0.8345	0.8364	0.8034	0.8715	0.9774	0.9846	0.968	0.8522	0.9298	0.8651	0.8997	0.9346	1.0087	0.9447	0.938	0.9167	0.9811	0.9136	0.8994	0.8565	0.9531	0.9087
1077.14	17.9523	0.8952	0.9273	0.884	0.873	0.8244	0.8361	0.7999	0.8621	0.9832	0.9897	0.9663	0.8543	0.9249	0.8667	0.9029	0.9349	1.0086	0.9486	0.9395	0.9171	0.9848	0.9371	0.8871	0.8654	0.9421	0.903
1081.14	18.019	0.8915	0.9271	0.8887	0.8705	0.824	0.8298	0.7965	0.8564	0.9776	0.9838	0.9577	0.8455	0.9246	0.8606	0.9056	0.9404	1.0047	0.9433	0.9363	0.9125	0.9724	0.9708	0.8874	0.8613	0.9461	0.888
1085.14	18.0857	0.8955	0.933	0.8887	0.8816	0.8314	0.8323	0.8006	0.8704	0.9902	0.9861	0.964	0.8518	0.9269	0.8651	0.9155	0.9518	1.008	0.948	0.9401	0.9083	0.9746	0.9494	0.8809	0.8647	0.954	0.8953
1089.14	18.1523	0.8897	0.9258	0.8882	0.8852	0.8291	0.8344	0.8015	0.866	0.9878	0.9872	0.9651	0.8554	0.9289	0.864	0.9074	0.9447	1.0059	0.9438	0.9284	0.9146	0.9806	0.9704	0.8861	0.8636	0.9513	0.8842
709.14	11.819	1.0394	1.1527	1.0218	1.2356	1.0143	0.9641	0.9419	0.9566	1.0708	1.0749	1.0397	0.9098	0.9715	0.9503	1.1335	1.0293	1.0709	0.9814	1.0106	0.9784	1.0337	1.1226	1.146	0.9478	1.1134	1.0145
713.14	11.8857	1.0482	1.1581	1.0282	1.2377	1.025	0.9711	0.9518	0.9655	1.0688	1.0847	1.0454	0.9136	0.9713	0.9496	1.148	1.0298	1.0842	0.9886	1.0185	0.9881	1.0442	1.1416	1.1413	0.9463	1.1204	1.0214
717.14	11.9523	1.0407	1.1569	1.0179	1.2338	1.0163	0.9699	0.9448	0.9669	1.067	1.0802	1.0453	0.9076	0.9797	0.955	1.1526	1.0292	1.0865	0.9893	1.0176	0.9841	1.0406	1.1357	1.1506	0.9536	1.1349	1.0174
721.14	12.019	1.0285	1.1517	1.0241	1.2211	1.007	0.961	0.9395	0.9512	1.0585	1.0775	1.0292	0.9061	0.9802	0.9391	1.1369	1.0144	1.0696	0.9933	1.0078	0.9811	1.0349	1.1258	1.1536	0.9521	1.1057	1.0216
724.95	12.0825	-
725.14	12.0857	1.0414	1.1586	1.0384	1.2268	1.0275	0.9705	0.9482	0.9572	1.0757	1.0958	1.0266	0.9075	0.9756	0.9532	1.1479	1.0309	1.0833	0.992	1.0212	0.9886	1.043	1.1549	1.1496	0.9552	1.1358	1.0399
729.14	12.1523	1.0417	1.1532	1.0232	1.2222	1.0107	0.9691	0.9412	0.9587	1.0698	1.09	1.0255	0.9085	0.9767	0.9552	1.1365	1.0329	1.077	0.9914	1.0052	0.9799	1.0393	1.1326	1.1484	0.9578	1.1214	1.0234
733.14	12.219	1.0318	1.1466	1.0069	1.2169	1.0122	0.9642	0.9362	0.954	1.0631	1.0832	1.0262	0.9028	0.9739	0.95	1.1384	1.0226	1.0715	0.9744	1.0012	0.9822	1.0406	1.1395	1.1504	0.956	1.1062	1.0161
737.14	12.2857	1.0332	1.1525	1.0251	1.2285	1.0124	0.9652	0.9385	0.9574	1.0663	1.0762	1.0438	0.8887	0.9643	0.9452	1.1325	1.0077	1.0824	0.9791	1.0069	0.9879	1.0362	1.1377	1.164	0.9413	1.1203	1.0198
741.14	12.3523	1.0229	1.1407	1.021	1.2108	1.0094	0.9584	0.9359	0.9532	1.0637	1.0786	1.0344	0.8906	0.9651	0.9477	1.1329	1.0153	1.0734	0.9704	1.0065	0.9876	1.043	1.124	1.15	0.9522	1.1169	1.0183
745.14	12.419	1.0271	1.1531	1.0258	1.2109	1.0074	0.9622	0.9381	0.9558	1.058	1.0741	1.0402	0.8894	0.9707	0.9416	1.1372	1.0147	1.0814	0.9781	1.0125	0.9844	1.0365	1.1208	1.1461	0.9502	1.1156	1.0297
749.14	12.4857	1.0278	1.1488	1.0378	1.2033	1.0098	0.9633	0.9343	0.9611	1.0647	1.0773	1.0325	0.8923	0.9728	0.9495	1.1335	1.013	1.0642	0.981	1.011	0.976	1.0294	1.1247	1.1636	0.9589	1.1075	1.0242
753.14	12.5523	1.037	1.1617	1.0342	1.208	1.0046	0.9714	0.9396	0.9662	1.0746	1.0914	1.0415	0.9021	0.9697	0.9501	1.1468	1.0248	1.0684	0.9818	1.0229	0.9883	1.0417	1.1162	1.1579	0.9611	1.1194	1.0355
757.14	12.619	1.0169	1.1313	1.0283	1.1958	0.9963	0.9633	0.9298	0.9587	1.0701	1.0878	1.0305	0.9015	0.9648	0.9466	1.1291	1.0223	1.0677	0.972	1.0091	0.9836	1.033	1.0951	1.1326	0.9526	1.1039	1.0137
761.14	12.6857	1.0172	1.1415	1.0321	1.1867	0.9983	0.9639	0.9324	0.9466	1.0639	1.0773	1.0367	0.8877	0.9709	0.9489	1.119	1.0166	1.0809	0.9741	1.0092	0.9818	1.0434	1.1057	1.1193	0.952	1.1015	1.0365
765.14	12.7523	1.0201	1.1376	1.0268	1.1905	1.0036	0.9642	0.9333	0.9539	1.0632	1.0824	1.0348	0.8933	0.9642	0.9532	1.1371	1.0354	1.068	0.9748	1.0138	0.9839	1.0393	1.0918	1.112	0.9611	1.1217	1.022
769.14	12.819	1.0234	1.1464	1.0294	1.1847	0.9986	0.9587	0.9267	0.9499	1.0565	1.0738	1.0285	0.8976	0.967	0.9515	1.1196	1.019	1.0724	0.9777	1.0012	0.9857	1.0343	1.0922	1.1106	0.9494	1.1116	1.0377
773.14	12.8857	1.0266	1.1444	1.0438	1.1906	1.0062	0.9674	0.9298	0.9586	1.0668	1.0797	1.0282	0.9092	0.9691	0.9582	1.122	1.0247	1.0665	0.9854	1.0127	0.982	1.0273	1.1001	1.1141	0.9608	1.1183	1.0363
777.14	12.9523	1.0205	1.1442	1.0546	1.1856	0.9999	0.9599	0.9278	0.9619	1.0639	1.091	1.0305	0.9105	0.9654	0.9603	1.1276	1.0177	1.0688	0.9857	0.999	0.9885	1.035	1.098	1.0937	0.9587	1.1273	1.0231
781.14	13.019	1.0177	1.1455	1.0325	1.1821	0.9972	0.9661	0.9292	0.9569	1.0603	1.0885	1.0313	0.9077	0.9837	0.9567	1.126	1.0181	1.0577	0.9862	1.0016	0.9857	1.0275	1.0941	1.1079	0.9657	1.1104	1.0361
785.14	13.0857	1.0237	1.1468	1.0415	1.194	0.9978	0.9664	0.9289	0.9559	1.0686	1.0888	1.0302	0.907	0.9642	0.9586	1.1239	1.0223	1.0745	0.9791	1.004	0.9851	1.0402	1.0996	1.0958	0.964	1.1321	1.0227
789.14	13.1523	1.0198	1.138	1.0228	1.1818	0.9949	0.9587	0.9307	0.9489	1.0642	1.0734	1.0323	0.9082	0.9712	0.9479	1.1101	1.0088	1.0746	0.9809	1.0016	0.9882	1.0344	1.0932	1.0957	0.9658	1.0966	1.0173
793.14	13.219	1.0225	1.1473	1.0214	1.1782	0.9925	0.9537	0.923	0.9586	1.0594	1.0756	1.032	0.9017	0.9703	0.9585	1.112	1.0163	1.0705	0.9872	1.0101	0.9847	1.0352	1.1072	1.1149	0.9603	1.1221	1.0302
797.14	13.2857	1.0149	1.1368	1.0216	1.1701	0.9916	0.9516	0.917	0.9491	1.0513	1.0748	1.045	0.902	0.9667	0.9516	1.1135	1.0054	1.0702	0.9819	1.008	0.9867	1.0337	1.0948	1.1028	0.9504	1.1157	1.0294
801.14	13.3523	1.0101	1.1287	1.0167	1.159	0.9839	0.9466	0.9177	0.9456	1.0495	1.0671	1.0336	0.9057	0.9701	0.951	1.1218	1.014	1.0678	0.9851	0.9985	0.9787	1.0257	1.0954	1.0977	0.9524	1.1203	1.0141
805.14	13.419	1.006	1.1269	1.0201	1.1458	0.9765	0.9486	0.9133	0.9418	1.0553	1.0683	1.0387	0.9076	0.9717	0.9551	1.1048	1.0202	1.0659	0.9686	0.999	0.9731	1.0276	1.0951	1.0831	0.9477	1.1173	1.003
809.14	13.4857	1.0171	1.1349	1.011	1.1529	0.9823	0.9556	0.9254	0.946	1.0639	1.0791	1.0437	0.9066	0.9671	0.9597	1.1062	1.0187	1.0762	0.9752	1.0002	0.9879	1.0388	1.1001	1.1013	0.9673	1.1264	1.0146
813.14	13.5523	1.0187	1.133	1.0182	1.1352	0.9763	0.9495	0.9173	0.9441	1.0522	1.0712	1.0333	0.9043	0.965	0.9472	1.1153	1.0092	1.07	0.974	1.0015	0.9824	1.0194	1.0905	1.0869	0.9482	1.1165	1.0138
817.14	13.619	1.0081	1.1261	1.0231	1.1267	0.9792	0.9461	0.9089	0.9385	1.0486	1.0655	1.0252	0.8902	0.9693	0.9427	1.106	1.0033	1.0686	0.9697	0.9874	0.9689	1.0308	1.0811	1.091	0.9493	1.1098	1.0111
821.14	13.6857	1.0011	1.11	1.0233	1.1115	0.9731	0.9364	0.9044	0.9425	1.0457	1.0673	1.0194	0.8924	0.9699	0.9496	1.1129	0.9955	1.0545	0.9657	1.0153	0.9769	1.0274	1.0795	1.0741	0.9391	1.1273	1.0011
825.14	13.7523	1.0037	1.1134	1.009	1.1098	0.97	0.9375	0.9114	0.929	1.0467	1.059	1.0282	0.8905	0.9499	0.944	1.0867	1.0031	1.0599	0.9674	0.9948	0.977	1.0284	1.0769	1.0623	0.9362	1.1161	1.0034
829.14	13.819	1.0086	1.1117	1.024	1.1046	0.9741	0.9355	0.9065	0.941	1.0565	1.0619	1.0276	0.8877	0.9677	0.9474	1.0997	0.9978	1.0571	0.9739	0.9928	0.9811	1.0367	1.0753	1.0602	0.9399	1.1163	1.0083
833.14	13.8857	0.9996	1.1065	1.0157	1.103	0.9687	0.9272	0.8957	0.9295	1.0481	1.0639	1.0233	0.888	0.9576	0.938	1.0811	0.9995	1.0567	0.9579	0.9889	0.9761	1.0296	1.0669	1.0374	0.9331	1.1113	1.0044
837.14	13.9523	0.9957	1.1006	1.0136	1.0791	0.9614	0.922	0.8924	0.9311	1.0439	1.0772	1.0156	0.8902	0.9648	0.9443	1.0792	1.0042	1.0669	0.9695	0.9866	0.9687	1.0327	1.0501	1.0384	0.934	1.1007	0.9849
841.14	14.019	0.9983	1.1003	1.0296	1.0723	0.9722	0.9273	0.8919	0.9335	1.0431	1.0637	1.0187	0.8933	0.9723	0.9404	1.0771	1.0037	1.0769	0.9659	0.9801	0.9716	1.0286	1.072	1.0494	0.9392	1.1031	0.992
845.14	14.0857	0.9985	1.1064	1.0149	1.0694	0.9586	0.9284	0.891	0.9365	1.0482	1.0543	1.0142	0.8971	0.9699	0.9409	1.0746	1.0013	1.065	0.9756	0.9936	0.9742	1.0186	1.0662	1.0394	0.9331	1.1125	0.9966
849.14	14.1523	0.9952	1.099	1.0205	1.0631	0.9646	0.9274	0.887	0.9285	1.0531	1.0626	1.0073	0.8957	0.9636	0.9326	1.073	1.002	1.0602	0.9658	0.9825	0.9689	1.0214	1.049	1.0401	0.9286	1.0976	0.9954
853.14	14.219	0.991	1.0876	1.0075	1.0487	0.9511	0.9176	0.8841	0.9307	1.0453	1.0571	1.0154	0.9025	0.9625	0.9375	1.0714	1.0016	1.0589	0.9751	0.9714	0.9624	1.0308	1.06	1.0399	0.9241	1.1117	0.9896
857.14	14.2857	0.9763	1.0815	0.9951	1.0276	0.9413	0.9073	0.8723	0.9249	1.0352	1.0454	1.0071	0.8974	0.9583	0.9236	1.0554	0.9966	1.0515	0.9632	0.9798	0.9604	1.0098	1.0435	1.0164	0.9205	1.0957	0.9773
861.14	14.3523	0.9824	1.0858	1.0011	1.0215	0.9476	0.9112	0.8814	0.9135	1.0394	1.0459	1.0134	0.8979	0.9553	0.9342	1.0496	0.9963	1.0592	0.9687	0.9826	0.9702	1.0166	1.0422	1.0328	0.9198	1.1173	0.9701
865.14	14.419	0.9893	1.0828	1.0052	1.0188	0.9455	0.9106	0.8808	0.9261	1.0426	1.0607	1.0164	0.8997	0.961	0.9304	1.0465	0.9869	1.0636	0.9675	0.9736	0.9676	1.0238	1.0379	1.0224	0.9277	1.1075	0.9576
869.14	14.4857	0.9782	1.0725	0.9958	1.0205	0.9383	0.9057	0.8714	0.9244	1.027	1.0488	1.0081	0.889	0.9642	0.9147	1.0427	0.982	1.0474	0.9669	0.9802	0.9683	1.0171	1.0366	1.0249	0.9125	1.098	0.9683
873.14	14.5523	0.9897	1.0771	1.0048	1.0144	0.9486	0.9129	0.8747	0.9231	1.0384	1.0587	1.0045	0.9045	0.9616	0.9234	1.0465	1.0022	1.0509	0.9616	0.9791	0.9584	1.0192	1.0147	1.0129	0.9265	1.0966	0.964
877.14	14.619	0.9841	1.0736	1.003	1.0058	0.943	0.9019	0.8727	0.9273	1.038	1.0622	1.0107	0.8949	0.9684	0.9217	1.042	0.997	1.0584	0.9735	0.99	0.9646	1.0251	1.0064	0.9905	0.9134	1.0945	0.9822
881.14	14.6857	0.9928	1.0765	1.0027	0.9983	0.9482	0.8954	0.8733	0.9227	1.0375	1.0563	1.0107	0.8846	0.9648	0.9218	1.0372	0.9796	1.0562	0.9675	0.9819	0.966	1.0145	1.0078	0.9985	0.9104	1.0876	0.9568
885.14	14.7523	0.9773	1.0593	0.9947	0.9924	0.9363	0.8833	0.8646	0.9245	1.0399	1.0499	1.0057	0.8864	0.956	0.9174	1.025	0.989	1.0496	0.9619	0.9581	0.9637	1.0216	0.9977	0.9823	0.9124	1.0901	0.9613
889.14	14.819	0.9796	1.0566	0.9831	0.992	0.9338	0.8778	0.8629	0.9169	1.0398	1.0572	0.9994	0.8802	0.9518	0.9164	1.0229	0.9847	1.0473	0.9667	0.9698	0.9641	1.0129	0.9927	1.0013	0.9129	1.0899	0.9512
893.14	14.8857	0.9716	1.0528	0.9829	0.9837	0.9356	0.8618	0.8576	0.9185	1.0345	1.0499	1.0082	0.8863	0.9459	0.9127	1.0161	0.9831	1.0498	0.9663	0.9687	0.9656	1.0167	1.015	0.9961	0.9125	1.0734	0.9409
897.14	14.9523	0.9766	1.0485	0.9897	0.9836	0.9297	0.8668	0.8584	0.9149	1.0352	1.0486	1.0082	0.8817	0.9442	0.9217	1.0082	0.9807	1.0534	0.9672	0.9676	0.9556	1.0154	1.056	0.9711	0.9179	1.085	0.9488
901.14	15.019	0.9738	1.0436	0.9927	0.9814	0.9247	0.8552	0.8537	0.9156	1.0192	1.0478	1.0063	0.8761	0.9556	0.914	1.01	0.9717	1.0469	0.9672	0.9612	0.9591	1.007	1.0517	0.9723	0.9225	1.0699	0.9506
905.14	15.0857	0.9699	1.038	0.9701	0.9687	0.9267	0.8319	0.8529	0.9154	1.0293	1.0414	1.0027	0.8774	0.9562	0.9134	1.005	0.9718	1.039	0.965	0.9616	0.9483	1.0142	1.0661	0.9787	0.9057	1.059	0.9506
909.14	15.1523	0.9699	1.0384	0.9761	0.9633	0.9221	0.8225	0.8505	0.9106	1.0275	1.0467	1.0001	0.8833	0.9493	0.9149	1.0065	0.9759	1.0422	0.9609	0.9626	0.9516	1.0189	1.0368	0.9719	0.9087	1.0756	0.9449
913.14	15.219	0.9639	1.0275	0.9822	0.9647	0.9108	0.8196	0.8478	0.9069	1.0263	1.0331	0.9888	0.8802	0.9477	0.909	1	0.9776	1.0461	0.9597	0.9682	0.9482	1.0005	1.0255	0.9624	0.9002	1.0785	0.9344
917.14	15.2857	0.9617	1.0257	0.9696	0.9636	0.9046	0.8208	0.8468	0.9088	1.0255	1.0349	0.9918	0.8784	0.943	0.9063	0.9968	0.9784	1.0399	0.9647	0.9566	0.9485	1.0012	1.0251	0.9824	0.9059	1.0562	0.9404
921.14	15.3523	0.9513	1.0113	0.9538	0.9466	0.8943	0.8162	0.8433	0.8972	1.0152	1.0248	0.9961	0.8708	0.9382	0.9028	0.9854	0.9628	1.043	0.9566	0.9673	0.9439	1.0023	1.0262	0.9713	0.8916	1.0589	0.9336
925.14	15.419	0.9579	1.0101	0.9642	0.9586	0.903	0.8301	0.8474	0.9046	1.0125	1.0287	0.9899	0.8786	0.9493	0.9042	0.9824	0.9668	1.0488	0.9638	0.9667	0.9439	1.0036	1.0148	0.9701	0.9034	1.074	0.9478
929.14	15.4857	0.9566	1.02	0.9704	0.9609	0.8998	0.8398	0.8439	0.9041	1.024	1.0423	0.9867	0.8823	0.9535	0.9101	0.975	0.9747	1.0473	0.9621	0.9608	0.9445	0.9986	1.0052	0.9574	0.9	1.0463	0.9485
933.14	15.5523	0.9477	1.0111	0.9731	0.9578	0.897	0.8417	0.8398	0.9031	1.0262	1.0345	0.9839	0.8741	0.9449	0.9111	0.9672	0.9802	1.0527	0.9582	0.9575	0.9447	1.0096	0.9672	0.9517	0.8953	1.0429	0.9341
937.14	15.619	0.9529	1.0153	0.9552	0.9646	0.8996	0.8505	0.8467	0.917	1.0207	1.0433	0.9871	0.8755	0.9458	0.8996	0.9835	0.9777	1.0417	0.9574	0.9553	0.9431	1.0006	0.9707	0.9437	0.8919	1.0512	0.9347
941.14	15.6857	0.9503	1.0066	0.9581	0.9609	0.8907	0.8562	0.8378	0.9056	1.0217	1.0243	0.986	0.8757	0.9417	0.8966	0.9659	0.9559	1.0431	0.9626	0.9567	0.9424	0.9901	0.9887	0.9407	0.8932	1.0453	0.9266
945.14	15.7523	0.948	1.006	0.976	0.9521	0.9055	0.8668	0.8412	0.8996	1.0271	1.0355	0.9867	0.8722	0.9383	0.9051	0.9678	0.9748	1.0472	0.9521	0.9613	0.9371	1.0017	0.9968	0.9352	0.8905	1.0502	0.9283
949.14	15.819	0.9385	0.9986	0.9553	0.9358	0.889	0.8627	0.8302	0.9006	1.0128	1.0295	0.9829	0.8722	0.9375	0.9003	0.9676	0.968	1.0455	0.954	0.9556	0.9362	0.9998	0.9621	0.9347	0.8903	1.0196	0.9206
953.14	15.8857	0.9324	0.9823	0.9251	0.9303	0.8835	0.8633	0.8301	0.8882	1.0168	1.0306	0.9797	0.8748	0.9287	0.9023	0.9603	0.9646	1.0214	0.9504	0.9454	0.9438	0.9908	0.9386	0.9343	0.8919	1.0066	0.9248
957.14	15.9523	0.949	0.9962	0.9597	0.9402	0.8915	0.8744	0.8343	0.9014	1.0135	1.0317	0.9869	0.874	0.9393	0.9007	0.9703	0.9572	1.0341	0.963	0.9642	0.9439	0.993	0.9227	0.948	0.8922	1.0117	0.9392
961.14	16.019	0.9493	0.989	0.9659	0.944	0.9022	0.8745	0.8388	0.8975	1.0196	1.0314	0.9844	0.8831	0.9401	0.9047	0.9655	0.9641	1.0497	0.9611	0.9529	0.9527	1.0114	0.9355	0.9379	0.8917	1.0304	0.9282
965.14	16.0857	0.9468	0.9872	0.9606	0.9383	0.899	0.8725	0.8335	0.8949	1.0251	1.0346	0.9833	0.8854	0.945	0.9061	0.9693	0.9677	1.036	0.9581	0.9546	0.9458	1.0029	0.9441	0.9326	0.8876	1.0236	0.9237
969.14	16.1523	0.9456	0.994	0.9521	0.9372	0.8947	0.8726	0.835	0.9025	1.0183	1.0315	0.9756	0.8783	0.9494	0.8953	0.9717	0.957	1.0333	0.9605	0.9499	0.9398	0.9983	0.9299	0.9296	0.8915	1.0098	0.9194
973.14	16.219	0.9292	0.9739	0.9429	0.9285	0.8908	0.8657	0.8253	0.8912	1.014	1.0271	0.9779	0.8765	0.9375	0.898	0.961	0.9549	1.0299	0.9583	0.9603	0.9335	0.9941	0.9042	0.9202	0.8838	1.0074	0.9076
977.14	16.2857	0.9431	0.9847	0.9557	0.937	0.8989	0.869	0.8355	0.9033	1.0185	1.029	0.982	0.8756	0.9402	0.8972	0.97	0.9591	1.0344	0.9568	0.9545	0.9436	1.0044	0.9397	0.92	0.8859	1.0115	0.9131
981.14	16.3523	0.9326	0.9797	0.9361	0.9331	0.8874	0.8657	0.8266	0.8937	1.0096	1.0107	0.9779	0.861	0.9459	0.89	0.9535	0.9587	1.0344	0.959	0.9362	0.9316	0.9971	0.9244	0.9189	0.8822	0.9966	0.9116
985.14	16.419	0.9271	0.976	0.932	0.9163	0.8739	0.8633	0.822	0.8893	1.0121	1.0114	0.9712	0.8657	0.9306	0.887	0.953	0.9616	1.0204	0.9637	0.9439	0.9316	0.9931	0.9239	0.9165	0.8891	0.9942	0.9078
989.14	16.4857	0.9245	0.9629	0.9376	0.926	0.8742	0.8602	0.8251	0.884	1.0128	1.0188	0.9698	0.8641	0.9455	0.8932	0.9519	0.9517	1.0324	0.9656	0.9325	0.9316	0.9901	0.933	0.9203	0.8864	1.0054	0.9225
993.14	16.5523	0.9308	0.9655	0.9309	0.9213	0.8713	0.8619	0.8261	0.8916	1.0085	1.0151	0.9776	0.8613	0.9429	0.8875	0.9505	0.9601	1.0229	0.9544	0.9415	0.9292	1.0019	0.9169	0.9262	0.8772	0.9869	0.9221
997.14	16.619	0.929	0.9712	0.9273	0.925	0.8735	0.8584	0.8225	0.8899	1.0125	1.0286	0.9713	0.8601	0.936	0.8786	0.9464	0.9502	1.0279	0.9543	0.9302	0.9272	0.986	0.9324	0.9326	0.8804	0.99	0.9034
1001.14	16.6857	0.9257	0.9749	0.9257	0.9215	0.8607	0.8561	0.8261	0.8845	1.0048	1.0197	0.9704	0.8601	0.9241	0.8876	0.9482	0.9538	1.0293	0.9531	0.9373	0.921	0.9795	0.9221	0.9204	0.875	0.9726	0.9064
1005.14	16.7523	0.9234	0.971	0.9447	0.9289	0.8645	0.8557	0.8198	0.8891	1.0077	1.0078	0.9734	0.8582	0.9285	0.8845	0.9425	0.9609	1.0358	0.9515	0.9399	0.9212	0.9903	0.9122	0.9344	0.8765	0.9662	0.909
1009.14	16.819	0.9242	0.969	0.9311	0.9135	0.8657	0.8547	0.8181	0.8836	1.0019	1.0177	0.9765	0.8547	0.9355	0.8823	0.9394	0.954	1.0309	0.9498	0.927	0.9267	0.9864	0.915	0.9287	0.8801	0.9896	0.9202
1013.14	16.8857	0.9228	0.9656	0.9318	0.8973	0.856	0.8542	0.8238	0.8783	0.9976	1.0121	0.9735	0.8569	0.9357	0.8666	0.9287	0.9428	1.0384	0.9494	0.9284	0.926	0.9901	0.9324	0.9175	0.8757	0.9743	0.9108
1017.14	16.9523	0.9201	0.9582	0.9297	0.8987	0.8574	0.8505	0.8182	0.8817	0.9999	1.0137	0.9745	0.8531	0.9316	0.88	0.9184	0.9483	1.0295	0.9574	0.9401	0.9316	0.9924	0.9132	0.9208	0.8693	0.9699	0.9137
1021.14	17.019	0.9187	0.9674	0.9342	0.8829	0.8495	0.8549	0.8181	0.8799	0.9975	1.011	0.9763	0.8505	0.9372	0.8764	0.9311	0.9479	1.0245	0.9474	0.9337	0.9308	0.9856	0.9097	0.9243	0.8692	0.972	0.9195
1025.14	17.0857	0.9147	0.9641	0.9229	0.8858	0.8544	0.8495	0.817	0.8775	0.9983	1.0111	0.9703	0.8542	0.929	0.8817	0.9256	0.9461	1.0157	0.9527	0.9303	0.9241	0.9781	0.8977	0.9206	0.8714	0.9514	0.9245
1029.14	17.1523	0.9123	0.961	0.9175	0.8876	0.8485	0.847	0.8207	0.8765	0.9979	1.0073	0.9686	0.8493	0.9285	0.8746	0.9163	0.9386	1.0071	0.9417	0.9328	0.9209	0.9798	0.8747	0.9145	0.8697	0.9577	0.9097
1033.14	17.219	0.917	0.9582	0.9065	0.8906	0.8518	0.8487	0.8182	0.8842	1.0042	1.0123	0.9777	0.857	0.9411	0.8829	0.9114	0.9537	1.0149	0.9496	0.9253	0.9274	0.9798	0.8776	0.9128	0.8697	0.9598	0.915
1037.14	17.2857	0.9329	0.9656	0.9194	0.9033	0.8557	0.8496	0.8302	0.8782	1.0093	1.0208	0.9838	0.86	0.9248	0.8795	0.9146	0.9414	1.0273	0.9495	0.9383	0.92	0.9883	0.9149	0.9275	0.8762	0.9516	0.9012
1041.14	17.3523	0.9188	0.9607	0.9115	0.8805	0.8531	0.8413	0.8188	0.8768	1.0019	1.0094	0.978	0.8595	0.9312	0.8791	0.9123	0.9587	1.0243	0.9628	0.9332	0.9102	0.9861	0.9228	0.9169	0.8697	0.9579	0.9173
1045.14	17.419	0.9105	0.9575	0.8937	0.8696	0.8484	0.8329	0.8144	0.8742	0.9912	0.9898	0.9665	0.8624	0.923	0.8723	0.9049	0.9421	1.0132	0.9475	0.9445	0.9175	0.9836	0.9289	0.916	0.8692	0.9625	0.9062
1049.14	17.4857	0.9146	0.9638	0.9006	0.8787	0.8508	0.8394	0.821	0.8733	0.9912	1.0077	0.9749	0.8647	0.9379	0.8713	0.9094	0.9373	1.0166	0.9553	0.9297	0.9064	0.9739	0.9344	0.906	0.8682	0.9582	0.9082
1053.14	17.5523	0.9166	0.9588	0.909	0.8777	0.8466	0.8385	0.8199	0.8727	0.9963	1.0027	0.9768	0.871	0.9414	0.8725	0.9104	0.9475	1.0261	0.944	0.9357	0.9131	0.984	0.9309	0.8987	0.8599	0.9615	0.9025
1057.14	17.619	0.8982	0.9505	0.8981	0.8667	0.8395	0.8325	0.8131	0.8711	0.993	1.0003	0.9628	0.8618	0.9308	0.8608	0.9057	0.942	1.0158	0.9456	0.9328	0.8954	0.9781	0.9286	0.8835	0.8604	0.9637	0.8928
1061.14	17.6857	0.9032	0.9489	0.9008	0.8716	0.8418	0.8347	0.8126	0.8737	0.9905	0.9976	0.9669	0.8638	0.9233	0.8683	0.9062	0.9363	1.0213	0.9453	0.9415	0.9003	0.9912	0.9442	0.9067	0.8546	0.9516	0.9045
1065.14	17.7523	0.896	0.9398	0.9021	0.8627	0.8374	0.8284	0.8086	0.872	0.9882	0.9877	0.9674	0.8549	0.9278	0.8674	0.9035	0.9422	1.0059	0.9377	0.9201	0.9059	0.9625	0.917	0.9025	0.8608	0.9561	0.8969
1069.14	17.819	0.8999	0.9332	0.8838	0.8762	0.8425	0.8314	0.8061	0.8658	0.985	0.9893	0.9669	0.8481	0.923	0.8651	0.8937	0.9301	1.0133	0.9491	0.9286	0.9093	0.974	0.9125	0.9009	0.8618	0.9499	0.9024
1073.14	17.8857	0.898	0.9344	0.8965	0.8789	0.8345	0.8364	0.8034	0.8715	0.9774	0.9846	0.968	0.8522	0.9298	0.8651	0.8997	0.9346	1.0087	0.9447	0.938	0.9167	0.9811	0.9136	0.8994	0.8565	0.9531	0.9087
1077.14	17.9523	0.8952	0.9273	0.884	0.873	0.8244	0.8361	0.7999	0.8621	0.9832	0.9897	0.9663	0.8543	0.9249	0.8667	0.9029	0.9349	1.0086	0.9486	0.9395	0.9171	0.9848	0.9371	0.8871	0.8654	0.9421	0.903
1081.14	18.019	0.8915	0.9271	0.8887	0.8705	0.824	0.8298	0.7965	0.8564	0.9776	0.9838	0.9577	0.8455	0.9246	0.8606	0.9056	0.9404	1.0047	0.9433	0.9363	0.9125	0.9724	0.9708	0.8874	0.8613	0.9461	0.888
1085.14	18.0857	0.8955	0.933	0.8887	0.8816	0.8314	0.8323	0.8006	0.8704	0.9902	0.9861	0.964	0.8518	0.9269	0.8651	0.9155	0.9518	1.008	0.948	0.9401	0.9083	0.9746	0.9494	0.8809	0.8647	0.954	0.8953
1089.14	18.1523	0.8897	0.9258	0.8882	0.8852	0.8291	0.8344	0.8015	0.866	0.9878	0.9872	0.9651	0.8554	0.9289	0.864	0.9074	0.9447	1.0059	0.9438	0.9284	0.9146	0.9806	0.9704	0.8861	0.8636	0.9513	0.8842
1093.14	18.219	0.8966	0.9335	0.8907	0.8891	0.8312	0.836	0.8015	0.866	0.9874	1.0004	0.9596	0.8487	0.9326	0.8624	0.9125	0.9443	1.0143	0.9509	0.9364	0.9137	0.9708	0.9744	0.8965	0.8619	0.9617	0.9005
1097.14	18.2857	0.8904	0.9251	0.8849	0.876	0.826	0.8348	0.8033	0.8743	0.9854	0.9885	0.9538	0.8502	0.9273	0.86	0.9103	0.9396	1.0093	0.9419	0.9284	0.9078	0.9744	0.9541	0.8856	0.8624	0.9595	0.8922
1101.14	18.3523	0.882	0.9201	0.8756	0.8768	0.8159	0.8294	0.792	0.8591	0.9851	0.9916	0.9551	0.8505	0.9245	0.8639	0.904	0.9398	1.0122	0.9553	0.9276	0.92	0.9721	0.9357	0.8806	0.8507	0.9383	0.8969
