# Supplementary material for: Somatostatin triggers local cAMP and Ca2+ signaling in primary cilia to modulate pancreatic β-cell function
Source: EMBO J. 2025 Feb 12;44(6):1663–91. doi: 10.1038/s44318-025-00383-7 (PMC11914567; doi:10.1038/s44318-025-00383-7)
Supplement: Supplementary file 10 — Source data Fig. 8 [file 44318_2025_383_MOESM10_ESM.zip › Figure 8/8M/24.01.2023 calculations.xlsx]

## Sheet: SAG
1.02266	1.02468	0.906519	0.923537	1.01183	0.948627	0.925471	0.831459	0.893825	0.942173	0.971864	0.912576	0.929858	0.936195	0.993786	0.91801	0.976269	0.951171	0.9785	1.12233	1.04745	0.918797	0.946329	0.939424	0.996483	0.962932	0.94022	1.03092	1.237	0.983593	1.10606	1.02701	0.896834	1.06479	1.04106	0.917346	0.891717	0.91862	0.916497	0.871732	1.01359	0.912215	0.922519	0.939088	0.985519	0.974303	0.938466	1.00808	0.944086	0.939917
1.0314	1.0138	0.9142	0.9065	1.0318	0.9183	0.907	0.8484	0.9031	0.9522	0.9635	0.9195	0.9022	0.9182	0.9951	0.9156	0.9532	0.9513	0.9777	1.0267	0.9662	0.9286	0.9524	0.9392	0.9903	0.9645	0.9414	1.0319	1.2187	0.9979	1.1197	1.0076	0.8925	1.051	1.0283	0.9164	0.9006	0.8739	0.9207	0.8722	1.0445	0.9087	0.9193	0.9495	0.9755	0.9835	0.9678	1.0089	0.9514	0.9596
1.0339	0.9979	0.9138	0.9003	1.0157	0.9187	0.9124	0.8452	0.9054	0.957	0.9729	0.9164	0.9093	0.9463	0.986	0.9158	0.9513	0.9431	0.9724	1.026	0.9517	0.9267	0.9505	0.9414	1.0065	0.962	0.9311	1.0395	1.209	0.9919	1.1339	1.0213	0.9114	1.047	1.0328	0.9301	0.916	0.8902	0.9312	0.8837	1.0478	0.9115	0.9183	0.9437	0.986	0.9947	0.9702	1.0235	0.9566	0.9488
1.0146	1.0011	0.918	0.9112	1.0054	0.9162	0.9051	0.8431	0.904	0.9597	0.9702	0.9157	0.9047	0.9586	0.9888	0.9149	0.9534	0.9472	0.9724	1.008	0.9549	0.921	0.9465	0.9447	0.9954	0.9639	0.9348	1.0406	1.2026	1.003	1.1391	1.0497	0.8999	1.0511	1.037	0.9278	0.9096	0.8837	0.9248	0.8787	1.048	0.9144	0.924	0.944	0.9912	0.9902	0.9751	1.0303	0.9637	0.9486
1.0047	1.0202	0.9014	0.9137	0.9954	0.9093	0.9073	0.8419	0.8935	0.9585	0.9728	0.9184	0.8993	0.9729	0.9912	0.9126	0.9488	0.9527	0.9752	1.0172	0.9527	0.9192	0.9438	0.9411	1.0041	0.9683	0.9404	1.0475	1.1936	0.9929	1.1444	1.0548	0.8959	1.0529	1.0426	0.9243	0.9065	0.8879	0.9232	0.8789	1.0474	0.9199	0.9237	0.9514	0.9911	0.9858	0.9696	1.0213	0.9466	0.9543
1.0095	1.0323	0.9121	0.9156	0.9853	0.9159	0.9101	0.8372	0.8998	0.9632	0.97	0.9139	0.8951	0.9579	0.9888	0.9194	0.9527	0.9489	0.9793	1.0235	0.9647	0.9137	0.9563	0.9375	1.0119	0.9617	0.9478	1.0338	1.1823	0.9816	1.1376	1.07	0.9023	1.0604	1.0344	0.9149	0.904	0.8859	0.9193	0.8744	1.0358	0.9176	0.9144	0.9386	0.9924	0.988	0.9632	1.0414	0.9362	0.9445
1.0005	1.0348	0.9154	0.9157	0.984	0.9212	0.9108	0.838	0.9014	0.9569	0.9745	0.9153	0.8915	0.9722	0.9955	0.9212	0.9508	0.9492	0.9783	1.0368	0.9629	0.9225	0.9448	0.9483	0.99	0.9606	0.9399	1.0225	1.17	0.9649	1.1289	1.075	0.903	1.0445	1.0274	0.9075	0.8894	0.8728	0.9142	0.8699	1.0282	0.9066	0.9211	0.9451	0.9859	0.9848	0.9632	1.0266	0.9473	0.9384
0.9981	1.0284	0.9091	0.9137	0.973	0.9193	0.9035	0.8415	0.8949	0.9559	0.9713	0.9093	0.8902	0.9423	1.0044	0.9239	0.9515	0.9497	0.9745	1.0277	0.964	0.9161	0.9512	0.9439	1.0038	0.9649	0.9344	1.0478	1.1926	0.9596	1.129	1.0879	0.8902	1.0518	1.0403	0.9216	0.9017	0.8876	0.9234	0.8753	1.0448	0.9162	0.9214	0.9481	0.9971	0.9887	0.9653	1.0264	0.9474	0.9441
1.0073	1.0212	0.913	0.913	0.9858	0.9237	0.9197	0.8365	0.8964	0.9539	0.9798	0.9159	0.8875	0.9407	0.9985	0.9276	0.9434	0.9459	0.9808	1.0349	0.9557	0.9217	0.9447	0.9374	0.9893	0.9601	0.938	1.0478	1.1992	0.9645	1.1171	1.0878	0.8851	1.0514	1.0305	0.9108	0.8965	0.8822	0.9239	0.8722	1.0377	0.917	0.9194	0.9483	0.9897	0.9828	0.9683	1.0166	0.9599	0.9389
1.0038	1.0313	0.9123	0.9211	1	0.9213	0.9135	0.8431	0.9028	0.9613	0.9753	0.9158	0.8841	0.9014	0.9929	0.9284	0.9486	0.955	0.9748	1.0407	0.969	0.9218	0.9563	0.9458	1.0001	0.9675	0.9471	1.0449	1.2015	0.9711	1.1182	1.0911	0.8667	1.0603	1.0317	0.9204	0.888	0.8915	0.9223	0.8794	1.0374	0.9188	0.9368	0.9417	1.0026	0.9798	0.9688	1.0254	0.9455	0.943
1.0139	1.0183	0.9122	0.921	1.0079	0.9145	0.9035	0.8313	0.8968	0.9557	0.9767	0.9174	0.8784	0.8826	0.9914	0.9215	0.9434	0.951	0.9765	1.0299	0.9727	0.9254	0.9454	0.9331	0.9816	0.9664	0.939	1.0387	1.1922	0.9692	1.118	1.0978	0.8679	1.0506	1.0295	0.9152	0.8904	0.8859	0.9208	0.8701	1.0297	0.9103	0.9189	0.9496	0.9839	0.9777	0.9622	1.0267	0.9449	0.9497
1.0245	1.0155	0.9055	0.9197	1.0021	0.9204	0.9092	0.8295	0.8961	0.9568	0.975	0.9207	0.8731	0.8883	0.9912	0.9213	0.9453	0.9532	0.9742	1.0406	0.9788	0.9216	0.949	0.9464	0.9876	0.963	0.943	1.0399	1.1825	0.9665	1.1462	1.0962	0.8883	1.0555	1.0336	0.913	0.8931	0.8906	0.9252	0.8763	1.0205	0.9128	0.9244	0.9424	0.9849	0.9812	0.9535	1.0312	0.9442	0.9509
1.0451	1.0164	0.901	0.9247	1.0133	0.9312	0.9109	0.8295	0.896	0.9542	0.9751	0.9158	0.8752	0.8845	0.9949	0.9193	0.9493	0.9391	0.9803	1.0678	1.033	0.9218	0.9444	0.937	0.9851	0.9578	0.9485	1.0412	1.168	0.9809	1.14	1.1008	0.9026	1.0628	1.0453	0.9146	0.8963	0.8895	0.9208	0.8757	1.0179	0.9123	0.9201	0.9386	0.9879	0.9852	0.9515	1.0183	0.9424	0.9469
1.0495	1.0287	0.9003	0.9172	1.0024	0.9241	0.9104	0.8383	0.9078	0.9527	0.9775	0.9165	0.8819	0.8827	0.9934	0.9213	0.9467	0.9526	0.9763	1.1174	1.0729	0.9226	0.9486	0.9485	0.9818	0.9624	0.9302	1.0325	1.1771	0.9759	1.131	1.0958	0.9195	1.0559	1.0397	0.9114	0.8992	0.8848	0.9195	0.8709	1.0067	0.9045	0.9341	0.9371	0.9906	0.9805	0.9466	1.0299	0.9455	0.9522
1.0531	1.032	0.9	0.9177	1.0071	0.9274	0.9142	0.8406	0.8997	0.9507	0.9835	0.918	0.8873	0.8992	0.9989	0.9254	0.9507	0.9493	0.9835	1.1612	1.1114	0.9263	0.9494	0.9433	0.9938	0.9615	0.949	1.0236	1.1867	0.9569	1.1026	1.0751	0.9014	1.0534	1.0287	0.9051	0.8995	0.8773	0.9131	0.8667	0.9976	0.9035	0.9196	0.9339	0.9802	0.9725	0.9383	1.0153	0.9433	0.9343
1.0514	1.0405	0.9155	0.9125	1.0162	0.9358	0.9079	0.8341	0.8947	0.9506	0.9795	0.9152	0.8815	0.8857	0.9852	0.9276	0.9443	0.9532	0.9828	1.1995	1.1601	0.9207	0.9485	0.9338	0.9938	0.9664	0.9434	1.0293	1.2089	0.9716	1.1063	1.0666	0.9261	1.0649	1.0405	0.9101	0.9118	0.8856	0.9173	0.873	1.0061	0.9143	0.9349	0.9325	0.9775	0.9784	0.9387	1.0228	0.9449	0.943
1.0595	1.0431	0.9109	0.9164	1.0189	0.9493	0.9271	0.8407	0.8976	0.9497	0.9796	0.9126	0.8929	0.8997	0.9994	0.9269	0.9497	0.9556	0.9807	1.2619	1.2096	0.9129	0.9464	0.9475	0.9992	0.9647	0.9436	1.0491	1.2437	0.9812	1.1204	1.0562	0.8983	1.0751	1.0521	0.9242	0.9149	0.8945	0.9282	0.8834	1.0058	0.9177	0.9343	0.9567	0.986	0.9809	0.9505	1.026	0.9457	0.9473
1.0676	1.0514	0.9145	0.9171	1.0133	0.9526	0.9177	0.8298	0.8969	0.9472	0.9761	0.909	0.8911	0.8973	0.9901	0.9276	0.9548	0.948	0.9741	1.2645	1.2206	0.9142	0.9459	0.9424	0.9895	0.9603	0.9386	1.0375	1.2335	0.9829	1.1205	1.0283	0.8998	1.0555	1.0356	0.9082	0.9102	0.8796	0.9174	0.8749	0.9942	0.912	0.9225	0.9419	0.9804	0.9708	0.944	1.0378	0.9468	0.9457
1.064	1.0403	0.9183	0.9177	1.058	0.9585	0.9214	0.8291	0.8994	0.9416	0.978	0.9099	0.9014	0.9051	0.9989	0.9252	0.9473	0.9486	0.9821	1.2645	1.2255	0.915	0.9421	0.9253	0.9888	0.9654	0.9367	1.0307	1.2269	0.9749	1.1198	1.0067	0.8949	1.0603	1.0297	0.9072	0.8933	0.8707	0.9153	0.8747	0.9989	0.9022	0.9119	0.9396	0.9753	0.9762	0.9305	1.0211	0.9433	0.9498
1.0816	1.0371	0.9059	0.9203	1.0778	0.9684	0.9249	0.8252	0.8939	0.9443	0.9798	0.9136	0.9035	0.8971	0.9953	0.9301	0.9509	0.9475	0.9797	1.2556	1.2074	0.9155	0.9517	0.9335	0.9935	0.9566	0.941	1.0275	1.2337	0.971	1.1013	1.0023	0.9055	1.0544	1.032	0.9041	0.8977	0.8768	0.9203	0.8741	1.0123	0.9135	0.9219	0.9406	0.9861	0.9781	0.9454	1.0272	0.9456	0.9636
1.0901	1.05	0.9126	0.9267	1.103	0.9888	0.943	0.8231	0.8995	0.9412	0.9843	0.9217	0.9018	0.897	1.0028	0.9239	0.9479	0.9521	0.9779	1.2537	1.2088	0.9179	0.9438	0.9446	0.9828	0.9657	0.9407	1.0334	1.2542	0.9855	1.1036	0.9972	0.9307	1.0639	1.0286	0.9079	0.8867	0.8726	0.9099	0.8724	1.0093	0.9066	0.9225	0.9315	0.9801	0.974	0.9289	1.0157	0.938	0.9521
1.0865	1.0441	0.9021	0.9282	1.1132	0.9953	0.9572	0.8334	0.9022	0.9422	0.9827	0.9126	0.9048	0.8934	0.9851	0.9235	0.9497	0.9564	0.9828	1.2517	1.1917	0.9125	0.9482	0.939	0.9803	0.9665	0.9451	1.0307	1.2695	1.0016	1.1147	1.0174	0.9353	1.0559	1.0336	0.9156	0.8888	0.8737	0.9185	0.8746	1.0186	0.9055	0.9258	0.9403	0.9879	0.989	0.9332	1.0113	0.9484	0.9414
1.0856	1.0529	0.9134	0.9223	1.1057	0.9872	0.9384	0.8304	0.8972	0.9469	0.9752	0.9169	0.9073	0.8986	1.0056	0.9171	0.947	0.9599	0.9834	1.2254	1.168	0.9129	0.9471	0.9464	0.9862	0.9705	0.9408	1.0302	1.2692	1.0103	1.1024	1.0222	0.9427	1.0627	1.0331	0.9134	0.8917	0.8735	0.9149	0.8714	1.0163	0.8973	0.9145	0.9326	0.9881	0.9795	0.9299	1.0033	0.9467	0.9408
1.0598	1.0552	0.9107	0.9275	1.1035	0.986	0.9516	0.8295	0.8932	0.9463	0.9746	0.919	0.9108	0.8816	0.9886	0.9141	0.9549	0.9514	0.9802	1.1998	1.1498	0.9145	0.9536	0.9441	0.9986	0.9631	0.9438	1.0261	1.2692	1.0036	1.0912	1.0157	0.9158	1.0638	1.0352	0.9144	0.8826	0.8732	0.9132	0.8722	1.0179	0.9027	0.9188	0.9375	0.9858	0.9775	0.926	1.0228	0.932	0.9344
1.026	1.0333	0.9114	0.9269	1.0661	0.9849	0.9379	0.8283	0.8926	0.9473	0.9656	0.9176	0.9225	0.9028	0.9805	0.9145	0.9538	0.9535	0.9796	1.1864	1.1366	0.9124	0.9456	0.9319	0.994	0.964	0.9417	1.0285	1.2564	1.015	1.0867	1.0416	0.9019	1.0719	1.0364	0.9235	0.8841	0.8733	0.9207	0.8754	1.0164	0.9094	0.9223	0.9399	0.986	0.9705	0.9322	1.0187	0.9463	0.939
1.0209	1.0311	0.8993	0.928	1.0307	0.9906	0.944	0.8259	0.8955	0.9446	0.9642	0.9187	0.9239	0.9068	0.9991	0.9101	0.9559	0.9522	0.9753	1.1844	1.1127	0.9124	0.9505	0.9455	0.9911	0.9623	0.9422	1.0233	1.2279	1.0098	1.0602	1.0474	0.8863	1.0547	1.0353	0.9107	0.8758	0.8644	0.914	0.8716	1.0093	0.9094	0.9202	0.9434	0.9945	0.9782	0.9238	1.0122	0.9453	0.9444
1.0228	1.0203	0.9036	0.9257	1.0228	0.9798	0.9515	0.8234	0.8977	0.9449	0.9626	0.9183	0.9267	0.8962	0.9995	0.9166	0.9521	0.9525	0.9808	1.1545	1.0974	0.9127	0.9488	0.9321	1.0078	0.963	0.9354	1.0207	1.2078	1.0001	1.0465	1.0378	0.8794	1.0558	1.0283	0.9072	0.8716	0.8611	0.9092	0.8626	0.9963	0.8888	0.9103	0.9403	0.9774	0.9712	0.9225	0.9938	0.9425	0.9284
1.0179	1.0357	0.9042	0.9259	1.0349	0.9765	0.9415	0.8258	0.8884	0.9428	0.9603	0.9229	0.9275	0.906	0.9938	0.9039	0.9599	0.949	0.9725	1.1247	1.0797	0.9149	0.944	0.9401	0.9867	0.9618	0.9371	1.0334	1.2366	1.0104	1.081	1.0571	0.9116	1.0634	1.0446	0.916	0.8799	0.875	0.919	0.8745	1.0109	0.9099	0.9168	0.9465	0.9832	0.9699	0.9266	1.0102	0.9417	0.9453
1.0252	1.0261	0.9098	0.9309	1.0302	0.9719	0.9307	0.8296	0.8909	0.9486	0.9676	0.919	0.9298	0.9104	1.0009	0.9056	0.9764	0.9516	0.9742	1.1313	1.0674	0.9131	0.9539	0.9471	1.0021	0.9649	0.932	1.022	1.2251	0.9878	1.0731	1.0569	0.8972	1.0599	1.0452	0.909	0.8811	0.8625	0.912	0.8628	0.9936	0.8978	0.9177	0.9476	0.9868	0.951	0.924	0.9976	0.9409	0.9365
1.0168	1.0125	0.9005	0.9231	1.021	0.9604	0.9299	0.8246	0.8882	0.9447	0.9611	0.9144	0.922	0.9315	0.996	0.9153	0.9795	0.9489	0.9809	1.136	1.0532	0.9153	0.9517	0.938	0.9963	0.9595	0.9481	1.0331	1.232	0.9893	1.0865	1.0666	0.9185	1.0791	1.0366	0.9146	0.8847	0.8665	0.9191	0.8735	1	0.9037	0.9105	0.9407	0.9872	0.9831	0.9287	1.0135	0.9402	0.9377
1.0237	1.0226	0.8967	0.9313	1.0271	0.9627	0.9293	0.8272	0.8897	0.9487	0.9642	0.9202	0.9284	0.9194	0.9885	0.9141	0.9772	0.9498	0.982	1.1183	1.0521	0.9171	0.9531	0.9392	1.0026	0.9653	0.9412	1.0409	1.2492	0.9736	1.1021	1.0695	0.8994	1.0789	1.0351	0.9148	0.8816	0.8835	0.916	0.8767	1.0081	0.9082	0.925	0.9299	0.9973	0.9681	0.9295	0.9995	0.9504	0.9389
1.0095	1.0292	0.906	0.9238	1.0225	0.9596	0.9348	0.8209	0.8847	0.9408	0.9634	0.9153	0.9218	0.9064	0.9889	0.9094	0.9681	0.9503	0.9763	1.1141	1.0379	0.9163	0.9412	0.9341	0.9907	0.963	0.9402	1.0309	1.2548	0.9822	1.1195	1.0543	0.9031	1.0661	1.0549	0.9084	0.887	0.8895	0.9167	0.8736	1.0046	0.907	0.9332	0.9432	0.9935	0.9661	0.9256	1.0035	0.9529	0.9306
1.0089	1.0277	0.9051	0.9276	1.0168	0.9558	0.9255	0.8267	0.8845	0.9415	0.9637	0.9091	0.9323	0.9194	0.9881	0.9116	0.9702	0.959	0.9778	1.1196	1.0446	0.9155	0.9428	0.9322	0.9921	0.9687	0.9482	1.0271	1.2521	0.9844	1.135	1.0404	0.9069	1.0716	1.0415	0.9086	0.8769	0.8879	0.915	0.8708	1.0101	0.9028	0.9231	0.9402	0.9885	0.9603	0.9324	0.9847	0.9534	0.948
1.0114	1.0457	0.9159	0.9278	1.0101	0.9541	0.927	0.829	0.8905	0.9465	0.9729	0.9189	0.946	0.9393	0.9929	0.9095	0.9829	0.9518	0.9775	1.1209	1.0389	0.9261	0.9555	0.9418	1.0137	0.9637	0.9435	1.0255	1.2424	0.9796	1.1369	1.0399	0.9101	1.0667	1.0374	0.907	0.8682	0.8966	0.916	0.8724	1.0017	0.9042	0.9198	0.9354	0.9794	0.9721	0.9382	0.9921	0.9503	0.9148
0.9951	1.042	0.9048	0.9293	0.9997	0.9578	0.9291	0.8308	0.8914	0.9391	0.9657	0.909	0.9536	0.9607	0.9913	0.9129	0.9848	0.9486	0.9739	1.1239	1.0358	0.9167	0.9444	0.9415	1.0029	0.9625	0.9328	1.0336	1.2491	0.9899	1.1489	1.0504	0.9036	1.0703	1.0392	0.9107	0.8765	0.9214	0.9231	0.8748	1.0051	0.9176	0.9224	0.9421	0.9891	0.969	0.9298	0.9963	0.9462	0.933
0.9901	1.0322	0.9007	0.9296	0.9819	0.9598	0.9335	0.8269	0.8936	0.9399	0.9601	0.9141	0.9689	0.9874	0.9954	0.9173	0.9978	0.9498	0.9764	1.1379	1.0315	0.9216	0.9535	0.9364	1.0081	0.9616	0.9346	1.0307	1.2405	0.9691	1.1555	1.0392	0.8892	1.0754	1.0459	0.9033	0.8748	0.927	0.9155	0.8698	1.0061	0.9171	0.9261	0.9298	0.9847	0.9577	0.9316	0.9948	0.9471	0.9289
0.9786	1.0381	0.8978	0.9315	0.9793	0.9549	0.9324	0.8344	0.8998	0.9381	0.9635	0.9104	0.9883	0.9711	0.9895	0.9148	1.0092	0.9462	0.985	1.1211	1.0332	0.9174	0.9406	0.9408	1.0053	0.96	0.9414	1.0282	1.2361	0.9837	1.1433	1.0376	0.9161	1.0609	1.0535	0.9114	0.8738	0.9407	0.915	0.8691	1.0044	0.9154	0.9252	0.9327	0.9841	0.9615	0.936	1.0032	0.9424	0.9309
0.9959	1.032	0.9038	0.9352	0.9878	0.9517	0.9255	0.8348	0.9007	0.938	0.9623	0.9034	1.002	0.9683	1.0006	0.9209	1.0129	0.9483	0.9785	1.1349	1.0279	0.9146	0.9376	0.9359	1.0008	0.9631	0.9367	1.0211	1.2244	0.9741	1.1135	1.0293	0.9182	1.0603	1.042	0.9147	0.8782	0.9381	0.91	0.8646	0.9976	0.9188	0.9166	0.9339	0.9791	0.9595	0.9367	0.9957	0.941	0.9311
0.9916	1.0499	0.9091	0.9301	0.9845	0.9439	0.9261	0.8363	0.8947	0.9356	0.9695	0.9089	1.0103	0.9733	0.9969	0.9121	1.0283	0.953	0.979	1.1408	1.0394	0.9181	0.9428	0.9442	0.9988	0.9641	0.9399	1.0252	1.2221	0.9853	1.0963	1.0251	0.9243	1.0674	1.0396	0.9162	0.8832	0.9385	0.9108	0.8669	0.9972	0.9237	0.916	0.9292	0.9697	0.9651	0.9366	0.9991	0.9369	0.9343
0.9883	1.0381	0.903	0.9291	0.9766	0.937	0.9207	0.8335	0.8857	0.9327	0.9733	0.912	1.0077	0.9856	0.9903	0.9174	1.0212	0.9583	0.981	1.1416	1.0241	0.918	0.9407	0.9366	1.0023	0.9671	0.9363	1.0273	1.2418	0.9922	1.1064	1.0181	0.9424	1.0709	1.0494	0.917	0.8861	0.9579	0.9178	0.8714	1.008	0.9255	0.9246	0.9364	0.9788	0.9631	0.9326	1.002	0.9527	0.9277
0.9942	1.028	0.8979	0.9265	0.9769	0.9393	0.9236	0.8329	0.8929	0.9364	0.9788	0.9116	0.9974	0.9785	0.9869	0.9181	1.0159	0.9612	0.9781	1.1366	1.0155	0.9183	0.9424	0.944	0.9958	0.9703	0.938	1.0319	1.2504	0.9824	1.0974	0.9967	0.925	1.073	1.0521	0.9185	0.8918	0.9666	0.9117	0.8723	1.0073	0.918	0.9165	0.9438	0.9772	0.9797	0.9131	1.0057	0.9441	0.9324
1.0029	1.0171	0.8965	0.9211	0.9678	0.9345	0.9187	0.8303	0.8943	0.9359	0.9819	0.9134	0.9922	0.9633	0.9974	0.9193	1.0052	0.9527	0.9806	1.1206	1.0122	0.9195	0.9442	0.9434	0.9994	0.962	0.9379	1.0267	1.2526	0.9795	1.0981	0.9881	0.91	1.0612	1.0473	0.9184	0.8829	0.9788	0.9131	0.8712	1.0148	0.9314	0.9145	0.9345	0.9784	0.9642	0.9154	0.9996	0.9459	0.9359
0.9916	1.016	0.8966	0.9172	0.9655	0.9326	0.9204	0.8221	0.8829	0.9328	0.9741	0.9079	0.9828	0.9479	0.9882	0.915	1.0022	0.9525	0.9764	1.1089	0.9972	0.9154	0.9462	0.937	1.0044	0.958	0.9428	1.0321	1.2614	0.9724	1.1086	0.9895	0.8849	1.076	1.0518	0.9178	0.8882	0.9796	0.9126	0.8711	1.0179	0.9264	0.9272	0.9371	0.9868	0.9743	0.9141	0.9954	0.9361	0.9308
1.0011	1.0229	0.8936	0.923	0.9572	0.9361	0.9217	0.8278	0.8863	0.9306	0.9741	0.9072	0.9819	0.946	0.9934	0.9177	0.9951	0.9448	0.9807	1.1119	0.9985	0.9173	0.9448	0.9419	0.9913	0.9604	0.9432	1.0381	1.2746	0.9766	1.1024	1.0004	0.8919	1.0702	1.0489	0.923	0.8925	0.9833	0.9152	0.8724	1.0225	0.9298	0.9188	0.9359	0.9865	0.974	0.9232	0.992	0.9508	0.9353
1.0129	1.0152	0.8992	0.9188	0.9514	0.929	0.9169	0.8282	0.8957	0.9247	0.9755	0.9091	0.9655	0.9561	1.0007	0.9188	0.9951	0.9526	0.9795	1.0882	0.9957	0.9185	0.9329	0.9325	0.9815	0.9625	0.9342	1.0363	1.2767	0.968	1.0965	0.9849	0.88	1.0722	1.0383	0.914	0.8979	0.9687	0.9088	0.8691	1.0195	0.9203	0.9187	0.9297	0.9928	0.965	0.9184	0.999	0.9315	0.9345
1.0078	1.0115	0.8999	0.9262	0.9655	0.9419	0.9211	0.8264	0.8913	0.9278	0.9814	0.9071	0.9623	0.9576	0.9887	0.922	1.0057	0.9567	0.9824	1.1159	1.0097	0.9227	0.9407	0.9376	0.9932	0.9642	0.9413	1.0174	1.2668	0.9612	1.0888	0.9749	0.8746	1.0663	1.0297	0.9014	0.8933	0.9551	0.903	0.86	1.0059	0.9098	0.9131	0.9379	0.9806	0.9657	0.9118	0.988	0.933	0.9267
1.0028	1.0057	0.9029	0.925	0.9753	0.9546	0.9374	0.8199	0.8891	0.9343	0.9886	0.9065	0.9485	0.9535	0.9783	0.9228	1.004	0.9612	0.9866	1.1336	1.0345	0.921	0.9494	0.9391	1.0029	0.9701	0.9475	1.0289	1.302	0.9861	1.0956	0.9848	0.8829	1.0743	1.0506	0.9225	0.8955	0.9946	0.914	0.8719	1.0276	0.9264	0.9291	0.9348	0.9879	0.9771	0.9286	0.9956	0.9499	0.9362
0.9978	1.0139	0.8974	0.9281	0.9793	0.9624	0.9403	0.8235	0.8908	0.9296	0.9857	0.9089	0.9476	0.9431	0.9959	0.9183	1.0038	0.953	0.9774	1.1397	1.0406	0.9225	0.9446	0.9334	0.9993	0.9619	0.9392	1.025	1.2709	0.9703	1.0707	0.9672	0.8756	1.0596	1.045	0.9179	0.8913	0.987	0.9104	0.862	1.0183	0.9262	0.9209	0.9354	0.9796	0.9685	0.9393	0.985	0.9399	0.9294
1.0159	1.0097	0.9027	0.9263	1.0031	0.9721	0.9439	0.829	0.8945	0.9304	0.9826	0.9085	0.9388	0.9286	0.9957	0.9246	1.0004	0.9518	0.9749	1.1356	1.0539	0.9266	0.9441	0.9479	0.9979	0.9614	0.9328	1.0284	1.2829	0.9782	1.0675	0.9855	0.8788	1.0647	1.0469	0.9289	0.8939	1.0042	0.9104	0.8705	1.0286	0.9173	0.9215	0.9462	0.9892	0.9759	0.9405	0.9961	0.9413	0.9435
1.032	0.9957	0.9065	0.929	1.0235	0.9678	0.9457	0.8282	0.8883	0.9338	0.9723	0.9089	0.932	0.9279	0.9989	0.93	1.0068	0.9531	0.9815	1.129	1.0579	0.9275	0.9407	0.9322	0.9963	0.9627	0.9363	1.0266	1.2717	0.9734	1.0488	0.9792	0.877	1.0728	1.0525	0.9232	0.8847	0.9965	0.9107	0.8689	1.0205	0.9154	0.9218	0.9358	0.9896	0.9766	0.9244	1.0028	0.9386	0.9288
1.019	1.0089	0.9113	0.9268	1.0259	0.9673	0.9453	0.8269	0.8909	0.9338	0.9768	0.9056	0.9321	0.934	0.9907	0.9294	1.0073	0.9555	0.9759	1.1287	1.0429	0.9235	0.9417	0.9373	0.9948	0.9652	0.9408	1.0263	1.2577	0.9723	1.0612	0.9841	0.8763	1.0685	1.0528	0.9218	0.8852	0.9901	0.9183	0.8714	1.0216	0.9143	0.9435	0.9377	0.9942	0.979	0.9436	1.0014	0.9506	0.9291
1.0307	1.0038	0.9036	0.9281	1.0201	0.9622	0.9367	0.8283	0.8866	0.9317	0.9742	0.9086	0.9468	0.9471	0.9912	0.9246	1.0091	0.9465	0.9792	1.1384	1.0365	0.9261	0.9416	0.9334	1.0056	0.9539	0.9407	1.0286	1.2773	0.9747	1.0714	0.9979	0.8751	1.0778	1.0451	0.9296	0.8975	1.0015	0.9181	0.8693	1.0227	0.921	0.9256	0.9384	0.9876	0.9833	0.9413	1.0034	0.9443	0.9359
1.0284	1.0171	0.907	0.9303	1.0202	0.9583	0.9328	0.8288	0.8915	0.9317	0.9745	0.9093	0.9451	0.9623	0.9965	0.9177	1.0064	0.9459	0.9735	1.1239	1.0358	0.9201	0.9399	0.9326	1.0007	0.9615	0.9515	1.0242	1.2543	0.9854	1.0737	0.9835	0.8712	1.0759	1.0456	0.9199	0.8913	0.9869	0.91	0.8678	1.0059	0.9049	0.9334	0.939	0.9767	0.9758	0.927	0.9981	0.9365	0.9345
1.0219	1.0128	0.9091	0.9307	1.017	0.9488	0.9275	0.8346	0.8897	0.9294	0.9724	0.9098	0.9383	0.9889	0.9998	0.9207	1.0012	0.9555	0.9825	1.0963	1.021	0.9202	0.9412	0.9427	0.993	0.9629	0.9388	1.0441	1.2841	1.0101	1.1137	1.0094	0.9017	1.0887	1.0563	0.9552	0.9131	0.9976	0.9285	0.8841	1.0268	0.9205	0.9441	0.9413	0.9971	0.9829	0.9551	0.9994	0.9469	0.9493
1.0239	1.0154	0.901	0.9289	1.0135	0.9391	0.9169	0.831	0.8869	0.9244	0.9703	0.9063	0.933	0.9863	1.0019	0.9152	0.9973	0.9466	0.9771	1.0777	1.0091	0.9187	0.9384	0.9343	0.9966	0.9602	0.9444	1.0285	1.2597	1.0021	1.1097	0.9916	0.885	1.0786	1.0516	0.9314	0.8996	0.9676	0.9158	0.8692	1.0064	0.9106	0.927	0.9357	0.9889	0.9772	0.9384	0.9988	0.9373	0.947
1.0228	1.0192	0.9082	0.9324	1.0064	0.9366	0.918	0.8296	0.8848	0.9263	0.9621	0.9041	0.9353	0.9882	0.9902	0.9047	0.9951	0.951	0.9776	1.0923	1.0158	0.9159	0.9492	0.9375	0.9996	0.9559	0.941	1.0198	1.2409	0.9972	1.0968	0.9656	0.8779	1.0745	1.0497	0.9272	0.8975	0.9665	0.9082	0.8638	1.0008	0.9093	0.93	0.9317	0.9842	0.962	0.9339	1.0025	0.9316	0.9436
1.0041	1.0212	0.9091	0.931	1.0035	0.9465	0.9199	0.8334	0.889	0.9284	0.9555	0.901	0.9455	0.9968	0.994	0.9076	0.9993	0.9481	0.9797	1.0636	0.999	0.9162	0.9542	0.9484	1.0085	0.9592	0.9402	1.0202	1.2514	0.988	1.0921	0.9668	0.8772	1.0785	1.0481	0.928	0.8949	0.9534	0.9142	0.8667	0.9905	0.9095	0.921	0.9349	0.9813	0.9664	0.9308	1.0031	0.9409	0.9389
1.0098	1.0057	0.9135	0.9286	0.9975	0.9456	0.9251	0.8348	0.8923	0.9335	0.9558	0.9078	0.9554	0.9781	0.9965	0.91	0.9955	0.949	0.9815	1.0794	0.9946	0.9198	0.9486	0.9439	1.0037	0.9608	0.9403	1.0253	1.2594	0.9932	1.0942	0.968	0.8695	1.0648	1.0473	0.9363	0.8974	0.9542	0.9166	0.8685	0.9891	0.9043	0.915	0.9345	0.9777	0.9643	0.9366	0.9923	0.9318	0.944
1.0232	1.0026	0.9072	0.9267	1.003	0.9464	0.9249	0.833	0.8853	0.9332	0.9539	0.9048	0.9562	0.9755	0.9969	0.909	0.9904	0.9505	0.98	1.0899	0.9842	0.9172	0.9511	0.9305	1.0013	0.963	0.9383	1.0199	1.2522	0.9878	1.0913	0.9719	0.8631	1.073	1.0501	0.9303	0.8956	0.9491	0.913	0.8668	0.98	0.8932	0.923	0.937	0.981	0.9671	0.9329	0.9812	0.9403	0.9402
1.0352	0.9908	0.9175	0.9284	1.0144	0.9431	0.9198	0.8299	0.8917	0.927	0.9616	0.9043	0.9583	0.9879	0.9974	0.9069	0.9983	0.9472	0.9758	1.0821	0.9804	0.9147	0.9402	0.9348	0.9974	0.9585	0.9342	1.0176	1.253	0.9872	1.1015	0.9688	0.8515	1.0737	1.0456	0.9268	0.8952	0.9494	0.9134	0.8696	0.9823	0.9069	0.9115	0.9285	0.9828	0.9587	0.9236	0.9906	0.9333	0.9373
KCl																											KCl
1.0413	1.0079	0.9068	0.9285	1.0166	0.941	0.9248	0.8335	0.8988	0.9272	0.9633	0.9104	0.965	1.0262	0.9969	0.9117	0.9988	0.9467	0.9787	1.0902	0.9911	0.9238	0.9488	0.9402	1.0144	0.96	0.9479	1.0223	1.2558	0.9811	1.0836	0.969	0.8941	1.0694	1.0514	0.917	0.8834	0.9317	0.9124	0.8683	0.9745	0.8929	0.9235	0.9334	0.9776	0.955	0.9341	0.9864	0.9378	0.9545
1.0264	0.9936	0.8983	0.9229	1.0199	0.9398	0.9258	0.8318	0.8917	0.9224	0.9634	0.908	0.9728	1.0456	0.9917	0.911	0.9924	0.9431	0.9795	1.0549	0.9702	0.9207	0.9479	0.9385	1.0023	0.9537	0.9415	1.0209	1.2537	0.9709	1.0825	0.9903	0.8991	1.0696	1.0487	0.9198	0.8802	0.9333	0.9083	0.8663	0.9766	0.9017	0.9036	0.9333	0.9767	0.9584	0.9354	0.9862	0.9372	0.9379
1.0258	0.9891	0.9101	0.93	1.0369	0.9409	0.9271	0.834	0.8962	0.9243	0.9689	0.9131	0.9811	1.0538	1.0048	0.9088	0.9917	0.9473	0.9794	1.0641	0.9813	0.9212	0.944	0.9316	1.0064	0.961	0.9358	1.015	1.2471	0.9691	1.075	1.0082	0.9111	1.0676	1.0579	0.9213	0.8721	0.9397	0.9103	0.8681	0.9742	0.9037	0.9136	0.9264	0.9731	0.9611	0.935	1.0001	0.9502	0.9356
1.0195	1.0022	0.904	0.9266	1.046	0.9444	0.9247	0.8301	0.89	0.9235	0.9723	0.9118	0.9903	1.0533	0.9923	0.9042	0.9867	0.9476	0.9789	1.06	0.997	0.9205	0.944	0.9307	1.0072	0.9591	0.9339	1.0163	1.2336	0.9687	1.0905	1.0356	0.8966	1.0734	1.0449	0.9212	0.8728	0.9369	0.9063	0.867	0.9736	0.899	0.9122	0.9439	0.9704	0.9545	0.931	0.9761	0.9283	0.931
1.0212	1.0103	0.9171	0.9333	1.0582	0.9395	0.928	0.8279	0.8902	0.9259	0.9634	0.9087	1.0812	1.0762	0.9904	0.9097	1.004	0.9547	0.9823	1.0774	0.994	0.9179	0.952	0.9202	1.012	0.9594	0.9358	1.0296	1.2067	0.9797	1.1186	1.0435	0.8812	1.0724	1.0477	0.923	0.8835	0.927	0.9091	0.8661	0.9791	0.8986	0.9124	0.9356	0.9718	0.9533	0.9312	0.9775	0.9408	0.9353
1.022	1.0093	0.9025	0.936	1.054	0.9358	0.9209	0.8308	0.8952	0.9229	0.9594	0.9074	1.1527	1.1172	1.0094	0.8996	1.0138	0.9517	0.9809	1.0903	1.0103	0.9164	0.942	0.9376	0.9945	0.9676	0.9414	1.0265	1.1966	0.9735	1.1102	1.0367	0.8733	1.0777	1.0396	0.9227	0.8797	0.9272	0.9111	0.8656	0.9826	0.9083	0.9168	0.9349	0.9679	0.9492	0.929	0.991	0.9458	0.9562
1.034	0.9903	0.906	0.9304	1.0464	0.9396	0.9213	0.8312	0.8883	0.9242	0.9622	0.9074	1.2068	1.1422	1.0057	0.9058	1.0274	0.952	0.9808	1.0841	1.006	0.918	0.9491	0.9402	0.9978	0.9653	0.9346	1.0271	1.216	0.9715	1.0593	1.0303	0.8705	1.0781	1.0541	0.9344	0.9151	0.9327	0.9102	0.8686	0.9947	0.9044	0.9254	0.934	0.9698	0.9692	0.9456	1.0066	0.9448	0.9506
1.0274	1.0062	0.9101	0.9366	1.0461	0.9342	0.915	0.8355	0.8891	0.9251	0.9673	0.9121	1.2349	1.1617	0.9984	0.8992	1.0387	0.9484	0.9816	1.0614	1.0058	0.9237	0.9457	0.9449	0.9922	0.9565	0.9398	1.0423	1.1825	1.0447	1.0447	0.982	0.9704	1.0818	1.0693	0.9574	0.9445	0.9549	0.9148	0.8727	1.0288	0.9196	0.9368	0.9754	0.987	0.9637	0.9585	0.9973	0.9534	0.9707
0.9974	0.9964	0.9113	0.9389	1.0207	0.9329	0.9233	0.8339	0.8864	0.9263	0.9682	0.9066	1.2396	1.1571	1.0011	0.8962	1.0331	0.9496	0.9792	1.0587	0.9922	0.92	0.9432	0.9348	0.9947	0.9574	0.9475	1.0753	1.1982	1.1119	1.0687	1.0146	1.231	1.1079	1.0939	0.9577	0.9377	0.992	0.924	0.8863	1.047	0.9356	0.9328	0.9931	1.0123	0.9776	0.9556	1.0022	0.9591	0.9799
0.9857	1.0234	0.9112	0.9316	0.9773	0.9322	0.926	0.8315	0.8912	0.9267	0.9796	0.9055	1.2344	1.1383	0.9943	0.8989	1.0443	0.9577	0.9825	1.0665	0.995	0.9038	0.9447	0.9347	0.994	0.9615	0.9394	1.1018	1.1987	1.141	1.0888	0.9582	1.2474	1.1227	1.102	0.9803	0.9332	1.0267	0.95	0.9087	1.0369	0.967	0.9411	0.997	1.0086	0.9783	0.9654	0.9922	0.9722	0.9951
0.9843	1.0283	0.9167	0.9369	0.9914	0.9354	0.9167	0.834	0.891	0.9408	1.0036	0.9078	1.2499	1.1545	1.0058	0.8988	1.0493	0.9582	0.9813	1.0611	0.9888	0.9093	0.9561	0.9394	1.0092	0.9617	0.9387	1.1169	1.1936	1.1277	1.1107	1.0104	1.2665	1.1344	1.1022	1.0139	0.9374	1.034	0.9798	0.925	1.0131	0.9803	0.9591	0.9961	0.9996	0.9798	0.9616	0.9864	0.9643	0.9984
0.9826	1.035	0.9101	0.9402	1.0167	0.9446	0.9169	0.8366	0.8895	0.9358	1.0047	0.9134	1.2558	1.1532	0.9942	0.9117	1.0488	0.9498	0.9828	1.031	0.9573	0.9226	0.9528	0.9339	1.0114	0.9589	0.9407	1.1239	1.2127	1.1444	1.1197	1.0692	1.2886	1.1355	1.1101	1.0313	0.9439	1.0255	1.0015	0.9315	1.0117	0.9795	0.9742	0.9972	1.0044	0.9823	0.9612	0.9936	0.9584	0.9908
0.972	1.018	0.9247	0.9468	1.0315	0.9431	0.9236	0.84	0.8906	0.9396	1.0208	0.9264	1.2621	1.1383	0.9987	0.9345	1.0598	0.9609	0.993	1.0164	0.9348	0.9305	0.958	0.952	1.0288	0.9624	0.9557	1.1459	1.2404	1.1794	1.1466	1.1168	1.21	1.1546	1.109	1.0398	0.9647	1.0039	1.0042	0.9395	1.0381	0.9643	0.9926	0.996	1.0169	0.9927	0.9793	0.9912	0.9619	0.9936
0.9756	1.017	0.9336	0.9532	1.0437	0.9451	0.9227	0.8445	0.8953	0.9362	1.0276	0.9332	1.2764	1.1626	0.9938	0.9543	1.0638	0.9588	0.9916	1.0218	0.9322	0.9387	0.9622	0.9677	1.0275	0.9614	0.9557	1.1271	1.2246	1.1581	1.1337	1.1192	1.1665	1.1283	1.0994	1.0213	0.9527	0.9653	0.9928	0.925	1.0307	0.9221	0.9944	0.9804	1.0081	0.9838	0.962	0.9966	0.9599	0.9786
0.9814	1.0352	0.9524	0.954	1.0482	0.9499	0.9341	0.8426	0.8999	0.9343	1.0534	0.9185	1.3108	1.1902	0.9886	1.0114	1.0692	0.9676	0.9969	1.0413	0.9595	0.9413	0.9637	0.9777	1.024	0.966	0.9497	1.1367	1.259	1.1576	1.1666	1.1546	1.1569	1.1489	1.1022	1.0419	0.968	0.978	0.9902	0.9319	1.0456	0.9295	0.9999	0.9877	1.004	0.9774	0.9756	0.9884	0.9599	0.9885
0.9976	1.0493	0.9848	0.9635	1.0469	0.9606	0.9381	0.8463	0.9048	0.9402	1.0344	0.9397	1.392	1.2554	1.0012	1.0616	1.1039	0.9661	0.9977	1.0768	0.984	0.9487	0.9818	1.0085	1.0421	0.9706	0.9662	1.1391	1.2833	1.1522	1.1825	1.1726	1.1583	1.1442	1.1042	1.049	0.9692	0.9794	0.989	0.9379	1.0506	0.9482	1.0059	0.9861	1.0086	0.9756	0.9618	0.9931	0.9615	0.9899
1.0111	1.0509	0.9995	0.9764	1.0475	0.9722	0.9416	0.8533	0.9123	0.942	1.0614	0.9734	1.4785	1.3015	1.0054	1.0975	1.1329	0.9641	1.0019	1.084	0.9978	0.9615	0.9868	1.0016	1.0339	0.9671	0.979	1.1444	1.2862	1.1644	1.1844	1.1878	1.1696	1.1374	1.1003	1.0538	0.9685	0.9788	0.9857	0.9386	1.0523	0.9573	1.0088	0.9808	1.0093	0.9917	0.971	0.998	0.9611	0.9817
1.0086	1.0654	1.0086	0.9829	1.0529	0.9963	0.9703	0.8684	0.92	0.9309	1.0515	0.9952	1.4972	1.3094	1.0054	1.1016	1.1435	0.9714	1.0108	1.0985	1.0122	0.9663	0.9712	0.9978	1.0351	0.9689	0.9748	1.1535	1.2819	1.1547	1.1798	1.179	1.1879	1.1447	1.1048	1.0566	0.9747	0.9678	0.9841	0.9414	1.0593	0.9582	1.0034	0.9827	1.015	0.9825	0.9733	0.9982	0.9629	0.9828
1.0203	1.0704	1.0161	0.9912	1.059	1.0201	0.9953	0.8953	0.9473	0.9339	1.0576	1.0134	1.4615	1.303	1	1.0964	1.138	0.9682	1.0162	1.1178	1.0211	0.959	0.9771	0.9984	1.0413	0.9648	0.9832	1.1374	1.2626	1.16	1.1783	1.1726	1.2029	1.1422	1.1014	1.0373	0.9698	0.9546	0.9763	0.9351	1.0535	0.9566	0.9981	0.9791	1.006	0.9738	0.9789	0.9983	0.9647	0.9808
1.0216	1.0731	1.0224	0.9963	1.0601	1.0332	1.0141	0.9255	0.9604	0.9422	1.0797	1.0227	1.4143	1.2791	1.0185	1.088	1.13	0.9766	1.0215	1.1296	1.0406	0.9686	0.9888	1.0151	1.0389	0.9667	0.9745	1.1137	1.225	1.129	1.1388	1.052	1.1761	1.1219	1.081	1.0182	0.9341	0.9322	0.9645	0.9195	1.0043	0.9426	0.9802	0.9742	0.9999	0.9715	0.9727	0.9867	0.9559	0.9721
1.0307	1.0664	1.0386	1.0028	1.059	1.04	1.0203	0.9419	0.9745	0.952	1.109	1.0322	1.3911	1.268	1.0242	1.087	1.1282	0.9941	1.0253	1.16	1.0615	0.9728	0.9945	1.0189	1.0443	0.982	0.9787	1.1481	1.2441	1.166	1.1622	1.0843	1.178	1.1357	1.0936	1.0395	0.9524	0.9447	0.9784	0.9349	1.0215	0.9639	0.9962	0.9803	1.0035	0.9707	0.9675	0.9914	0.9657	0.9964
1.0262	1.0716	1.0282	1.0071	1.0671	1.0562	1.0442	0.9488	0.9763	0.9462	1.1141	1.0403	1.3722	1.2865	1.0128	1.0553	1.1243	0.9888	1.0309	1.1615	1.0705	0.9757	1.0034	0.9934	1.0411	0.9706	0.9863	1.1523	1.2494	1.1735	1.1783	1.1193	1.2041	1.1349	1.1037	1.0398	0.961	0.9437	0.9777	0.9404	1.0265	0.9633	1.0112	0.9775	1.0016	0.9807	0.9664	0.9914	0.9588	0.9955
1.0311	1.0631	1.0372	1.026	1.0682	1.0632	1.0268	0.9319	0.9785	0.9387	1.1428	0.9887	1.3634	1.2852	1.0167	1.006	1.1198	0.9871	1.0307	1.1528	1.0875	0.9783	1.0004	0.9952	1.0503	0.9729	0.9734	1.1437	1.2562	1.1719	1.1875	1.1247	1.1806	1.1275	1.0897	1.029	0.9622	0.9579	0.9788	0.9392	1.0255	0.9589	0.9961	0.9847	1.0025	0.9833	0.968	1.0047	0.9696	0.9814
1.0399	1.0573	1.062	1.0581	1.0827	1.0699	1.0484	0.9365	0.9761	0.9496	1.149	0.967	1.3428	1.2731	1.0138	1.0101	1.1144	0.9915	1.0311	1.1603	1.0956	0.9784	0.9957	1.0047	1.0518	0.9737	0.9723	1.1473	1.2456	1.1583	1.1834	1.1431	1.1856	1.1361	1.1013	1.0298	0.9703	0.9584	0.9709	0.939	1.0324	0.958	0.9843	0.9664	1.0017	0.9848	0.9703	0.9811	0.9643	0.974
1.0624	1.039	1.0797	1.0706	1.0833	1.0787	1.0541	0.9507	0.9851	0.9598	1.1443	0.9826	1.331	1.2842	1.0212	1.0317	1.1113	0.9921	1.0396	1.1686	1.0894	0.9825	0.9906	1.0107	1.0472	0.9733	0.9787	1.1517	1.2397	1.1531	1.1711	1.1357	1.1599	1.1383	1.0936	1.0374	0.9668	0.9662	0.9795	0.9423	1.0382	0.9681	0.9798	0.9784	1.0065	0.9827	0.9806	0.9884	0.9759	0.9917
1.0478	1.0513	1.0923	1.0849	1.0849	1.0884	1.0638	0.9577	0.9801	0.9663	1.1565	1.0026	1.3436	1.2704	1.0206	1.0498	1.1213	0.9947	1.0377	1.1752	1.1035	0.9843	0.9944	1.0184	1.0462	0.9766	0.9862	1.1547	1.2502	1.1394	1.1631	1.1294	1.181	1.128	1.1062	1.0384	0.975	0.9741	0.9742	0.9391	1.0383	0.9724	0.9876	0.9754	1.0026	0.9848	0.9679	0.9732	0.9627	0.9877
1.049	1.052	1.087	1.0937	1.0851	1.0878	1.0554	0.9535	0.9845	0.973	1.1305	1.0193	1.3511	1.2745	1.0239	1.0591	1.1143	0.9907	1.0347	1.1748	1.1201	0.9861	0.9932	1.0282	1.0536	0.9681	0.9742	1.1437	1.2439	1.1344	1.1656	1.1098	1.1601	1.136	1.0936	1.0344	0.9733	0.9623	0.9722	0.9388	1.046	0.9655	0.9911	0.9746	1.0006	0.9793	0.9758	0.9837	0.9693	0.9937
1.0394	1.0346	1.0959	1.1113	1.08	1.0904	1.067	0.9585	0.9842	0.9771	1.1231	1.0356	1.356	1.2751	1.0086	1.0153	1.1214	0.9903	1.0389	1.1627	1.1194	0.9777	0.9942	1.0263	1.0596	0.9705	0.9855	1.1523	1.2381	1.1322	1.1674	1.0175	1.1403	1.1455	1.0963	1.0304	0.9668	0.9679	0.9796	0.9439	1.0574	0.9669	0.9941	0.9773	1.0023	0.9796	0.9617	0.9775	0.9658	0.984
1.0438	1.0388	1.089	1.1262	1.0781	1.0891	1.0624	0.9502	0.9757	0.9718	1.1306	0.9882	1.3238	1.2582	1.0185	1.0094	1.1114	0.9939	1.0337	1.1655	1.1108	0.9755	0.9812	1.0106	1.0526	0.971	0.9805	1.1498	1.2352	1.1264	1.1678	1.0409	1.1352	1.1332	1.0932	1.0291	0.9619	0.9628	0.9732	0.9394	1.0476	0.9633	0.9866	0.9773	1.0029	0.9749	0.9774	0.9689	0.9722	0.9789
1.0431	1.0394	1.0946	1.1168	1.0799	1.0905	1.0642	0.9517	0.9705	0.9708	1.1356	0.9725	1.3169	1.259	1.0226	1.0247	1.1035	0.9898	1.0301	1.1596	1.1215	0.9775	0.9826	1.0134	1.0544	0.9724	0.9834	1.1526	1.2517	1.1504	1.1831	1.0812	1.1485	1.1284	1.0932	1.0372	0.9642	0.9617	0.9761	0.943	1.0349	0.9658	0.983	0.9785	0.9998	0.9853	0.9591	0.9745	0.9641	0.9924
1.0258	1.0429	1.0828	1.114	1.076	1.0955	1.0674	0.9509	0.9794	0.9692	1.1474	0.9779	1.3256	1.2709	1.0206	1.0336	1.0987	0.9916	1.0371	1.148	1.1063	0.9731	0.9861	1.0114	1.056	0.973	0.983	1.161	1.2754	1.1772	1.1922	1.0874	1.1567	1.1416	1.102	1.0395	0.9571	0.9559	0.9737	0.9478	1.034	0.964	1.0042	0.9715	0.9992	0.976	0.9539	0.9969	0.961	0.9915
1.0167	1.0554	1.097	1.1206	1.0749	1.0828	1.0642	0.945	0.9699	0.9625	1.1354	0.9891	1.3273	1.2634	1.0143	1.0238	1.1053	0.9981	1.0313	1.1332	1.0856	0.9795	0.9856	0.9988	1.0449	0.976	0.9768	1.1537	1.2768	1.1201	1.1829	1.0799	1.1249	1.1357	1.106	1.0336	0.9641	0.9516	0.9768	0.9438	1.0344	0.9669	0.9878	0.9795	0.9981	0.9732	0.9568	0.9744	0.9615	0.9877
1.0177	1.0588	1.0992	1.1239	1.0704	1.0849	1.0546	0.9449	0.9782	0.9681	1.1123	1.0016	1.3157	1.2572	1.0217	1.0218	1.1036	0.9896	1.0278	1.1338	1.0867	0.9729	0.9852	1.0092	1.0569	0.975	0.9754	1.1556	1.2845	1.1093	1.1832	1.058	1.1489	1.1534	1.0993	1.0492	0.9851	0.9649	0.9823	0.955	1.0497	0.9765	0.9948	0.9758	1.0055	0.9859	0.9614	0.9893	0.9658	0.9808
1.0125	1.0482	1.1	1.1342	1.0696	1.0864	1.0636	0.9454	0.9738	0.9729	1.1045	1.015	1.3223	1.2471	1.0216	1.0157	1.1008	0.9922	1.0391	1.1366	1.078	0.9758	0.9883	0.9973	1.0569	0.9712	0.9902	1.1469	1.2773	1.1129	1.1773	1.0462	1.1293	1.1285	1.0939	1.0382	0.9766	0.9523	0.9749	0.9478	1.0395	0.9714	0.994	0.9687	0.9943	0.9736	0.957	0.9785	0.9672	0.9855
1.0029	1.0459	1.0973	1.1387	1.0658	1.0813	1.0565	0.9471	0.9687	0.9708	1.0832	1.029	1.2916	1.2357	1.0111	1.0115	1.0928	0.9888	1.0211	1.1332	1.0678	0.9822	0.9769	0.9961	1.0464	0.9701	0.9786	1.158	1.2823	1.1413	1.1845	1.0331	1.1274	1.1429	1.0961	1.0402	0.9734	0.957	0.9741	0.9519	1.0505	0.9709	0.9873	0.973	1.0082	0.9857	0.9742	0.9785	0.9758	0.9834
1.0056	1.0411	1.101	1.1466	1.063	1.0863	1.0569	0.9511	0.972	0.9741	1.0774	0.9658	1.2845	1.2477	1.02	1.0082	1.086	0.993	1.0283	1.1368	1.0674	0.9769	0.9943	1.0029	1.0592	0.9778	0.9784	1.1428	1.2983	1.1439	1.198	1.0232	1.1098	1.1363	1.0981	1.0376	0.9768	0.9533	0.9728	0.9507	1.0581	0.9645	0.9885	0.9796	1.0011	0.9764	0.9715	0.9796	0.9736	0.9917
1.0097	1.036	1.1039	1.1465	1.0629	1.091	1.0583	0.9241	0.9617	0.9544	1.0904	0.9727	1.2771	1.2353	1.0187	1.005	1.0855	0.9956	1.023	1.1416	1.0616	0.9775	0.9968	1.0017	1.0521	0.9761	0.9703	1.1484	1.3217	1.148	1.2133	1.0337	1.1191	1.1309	1.1014	1.0432	0.9824	0.9542	0.9799	0.9533	1.0582	0.9712	0.9901	0.9848	1.0122	0.9882	0.9617	0.977	0.9617	0.9803
1.0131	1.0516	1.0981	1.1464	1.0717	1.0913	1.0694	0.9275	0.9703	0.9588	1.1017	0.9915	1.2707	1.2315	1.0226	1.0055	1.091	0.9915	1.0217	1.1385	1.0698	0.9839	0.9989	0.9987	1.0579	0.9788	0.9829	1.1593	1.3346	1.1307	1.2187	0.9939	1.1134	1.1293	1.1059	1.0398	0.9759	0.9501	0.9843	0.9564	1.057	0.9729	0.987	0.9728	1.0106	0.984	0.9699	0.9859	0.9749	0.9775
1.0251	1.0458	1.0936	1.1473	1.0679	1.0915	1.0663	0.9363	0.9711	0.9619	1.0997	1.0134	1.2729	1.2171	1.0135	1.0032	1.0771	0.9983	1.0289	1.1399	1.0702	0.9816	1.0006	1.0037	1.049	0.9727	0.9737	1.145	1.3248	1.1174	1.2054	0.9857	1.0949	1.1268	1.0982	1.0321	0.9717	0.9196	0.9738	0.9509	1.0479	0.9592	0.9671	0.9738	1.0004	0.9745	0.9602	0.9737	0.9694	0.9792
1.0171	1.0629	1.0875	1.1501	1.0612	1.0989	1.0763	0.9574	0.9808	0.9503	1.0919	1.0085	1.2286	1.2083	1.0236	1.0076	1.0747	0.9835	1.0225	1.1477	1.0774	0.9792	0.9928	0.996	1.0489	0.9702	0.9793	1.1527	1.3267	1.1402	1.2055	1.0025	1.103	1.1458	1.1032	1.0371	0.9731	0.9324	0.973	0.9542	1.0594	0.9635	0.9725	0.9817	1.0014	0.9695	0.965	0.9703	0.9769	0.9929
1.0192	1.0526	1.0958	1.1522	1.0624	1.0967	1.0731	0.981	0.9878	0.9513	1.0629	1.0159	1.2119	1.2036	1.0232	1.0132	1.0733	0.9909	1.0272	1.1356	1.0867	0.982	0.9874	0.9897	1.056	0.9648	0.9711	1.1356	1.3241	1.123	1.1937	0.9759	1.1042	1.1342	1.1029	1.0369	0.9708	0.9292	0.9761	0.9513	1.0469	0.9604	0.978	0.9691	1.0015	0.9655	0.959	0.9864	0.9608	0.9828
1.0108	1.0541	1.0976	1.1548	1.0768	1.115	1.0889	1.0005	0.9992	0.9593	1.0823	1.0164	1.2092	1.1908	1.0133	1.0138	1.0683	0.9893	1.0293	1.1448	1.0815	0.981	0.9939	0.9893	1.0638	0.9723	0.9779	1.1407	1.33	1.1262	1.1967	0.9925	1.0958	1.1411	1.1049	1.0389	0.9595	0.9352	0.972	0.9516	1.0565	0.9585	0.9755	0.9801	1.0027	0.983	0.9601	0.9772	0.9659	0.9765
1.0041	1.0516	1.0839	1.1519	1.0812	1.1492	1.1244	1.0155	0.9947	0.9623	1.0933	1.0329	1.2238	1.2048	1.0213	1.0214	1.0666	0.9852	1.0288	1.1588	1.1018	0.9669	0.9995	0.9944	1.0605	0.9663	0.9814	1.1616	1.3452	1.1473	1.2001	1.0203	1.1106	1.1411	1.1068	1.0431	0.9489	0.9353	0.9783	0.9505	1.0605	0.9637	0.9728	0.9773	1.0048	0.9781	0.9601	0.9675	0.9721	0.9953
1.0064	1.0608	1.0848	1.1491	1.0783	1.1535	1.1246	1.0248	0.996	0.9745	1.1105	1.0425	1.212	1.1955	1.0171	1.036	1.0814	0.9949	1.03	1.1576	1.0919	0.9722	1.0041	0.9995	1.0657	0.9721	0.9799	1.1587	1.3507	1.1485	1.2189	1.0489	1.1298	1.1494	1.1029	1.0464	0.9537	0.9398	0.9667	0.9519	1.0599	0.946	0.9755	0.9821	1.0044	0.9766	0.9572	0.9727	0.9755	0.982
0.9987	1.0668	1.1046	1.1411	1.0779	1.1675	1.1425	1.0278	0.9964	0.9823	1.1108	1.0517	1.229	1.1848	1.0082	1.0413	1.0916	0.9924	1.0235	1.162	1.1	0.9723	1.0061	1.0027	1.0672	0.9663	0.9763	1.1585	1.3379	1.1462	1.2326	1.0672	1.1161	1.1489	1.105	1.0558	0.9609	0.9445	0.9766	0.9581	1.0664	0.9483	0.9775	0.9731	1.0019	0.9854	0.9564	0.9846	0.9739	0.9879
0.9708	1.0726	1.0843	1.1469	1.0642	1.148	1.1283	1.0099	0.9828	1.01	1.0803	1.0262	1.2482	1.1868	1.0107	1.0571	1.0765	0.9889	1.0235	1.132	1.078	0.9895	1.0028	1.005	1.0672	0.97	0.9756	1.1673	1.3438	1.0774	1.1859	0.9789	1.0144	1.1492	1.1134	1.0568	0.9603	0.9124	0.994	0.9518	1.062	0.9384	0.9797	0.9797	0.9976	0.9809	0.9548	0.976	0.9617	0.972
0.9826	1.0785	1.092	1.1482	1.056	1.1484	1.1229	0.9993	0.9776	1.0147	1.0731	1.0213	1.2591	1.176	1.0203	1.0552	1.0822	0.9877	1.0173	1.1269	1.0609	0.9869	0.995	0.9938	1.0628	0.9702	0.99	1.1655	1.3579	1.1061	1.2126	1.0448	1.0564	1.1607	1.1173	1.0598	0.9655	0.9331	0.9987	0.9564	1.0629	0.9579	0.9729	0.9753	0.9996	0.9742	0.9614	0.9726	0.9668	0.9855
0.9783	1.0914	1.1007	1.1382	1.0597	1.1428	1.112	0.9983	0.9853	1.0125	1.0908	0.9834	1.2392	1.1779	1.0056	1.0562	1.0704	0.9893	1.0225	1.1138	1.0676	0.9874	0.9918	0.9956	1.0627	0.9741	0.9714	1.1585	1.3811	1.1319	1.2169	1.07	1.0998	1.1561	1.1244	1.06	0.9737	0.939	1.0022	0.9588	1.0638	0.9662	0.9787	0.9748	1.0009	0.9838	0.9602	0.9743	0.9703	0.981
0.9662	1.0842	1.1011	1.1349	1.0604	1.1443	1.1209	0.9903	0.9789	1.0097	1.0877	0.9741	1.237	1.1753	1.0156	1.0542	1.0684	0.9899	1.0131	1.1031	1.0566	0.9845	0.9942	0.9944	1.0693	0.9706	0.9658	1.1592	1.3953	1.1376	1.2399	1.1034	1.1052	1.164	1.1241	1.0635	0.9691	0.9454	0.9956	0.9551	1.052	0.9671	0.9803	0.9799	0.9971	0.9752	0.9566	0.9642	0.9713	0.9825
0.9599	1.0885	1.0809	1.1324	1.055	1.1365	1.1062	0.9792	0.9728	1.0077	1.0832	0.9765	1.2395	1.1712	1.001	1.0546	1.0701	0.9862	1.0176	1.0764	1.0514	0.9822	0.9904	0.9952	1.0634	0.9684	0.9752	1.1761	1.426	1.1658	1.2654	1.1511	1.1608	1.1724	1.1268	1.0824	0.9863	0.9694	1.014	0.9688	1.0706	0.9845	0.9877	0.9791	1.0049	0.9842	0.965	0.9731	0.972	0.99
0.9529	1.0913	1.0843	1.1325	1.0489	1.1363	1.1042	0.9674	0.9751	1.014	1.0822	0.9745	1.2208	1.1778	1.01	1.0452	1.0645	0.9861	1.0122	1.0825	1.0392	0.978	0.9939	0.9796	1.0675	0.9713	0.9722	1.1634	1.4082	1.1516	1.2475	1.1408	1.1446	1.1545	1.1211	1.0678	0.9679	0.9662	1.005	0.962	1.0532	0.9812	0.9811	0.9804	1.0034	0.9761	0.9615	0.97	0.97	0.9807
- KCl																											- KCl
0.9501	1.0921	1.0936	1.1341	1.0457	1.1296	1.1092	0.9666	0.9833	1.0083	1.0669	0.9709	1.2163	1.1697	1.0082	1.0451	1.055	0.9884	1.0107	1.0868	1.0343	0.9713	0.986	0.9753	1.0519	0.9714	0.9687	1.1674	1.4063	1.1616	1.2398	1.1315	1.1451	1.1605	1.1046	1.067	0.968	0.9675	0.9947	0.9632	1.0476	0.9685	0.9846	0.9716	1.0006	0.9722	0.9446	0.9811	0.9683	0.9904
0.9567	1.0789	1.085	1.1345	1.039	1.1289	1.1083	0.9744	0.9815	1.0025	1.0643	0.9722	1.2274	1.1754	1.0035	1.0435	1.0641	0.9897	1.0147	1.0773	1.029	0.9753	0.9818	0.9863	1.0579	0.9736	0.9696	1.1456	1.3948	1.1505	1.2346	1.1101	1.139	1.1512	1.1076	1.0667	0.9645	0.9677	0.997	0.9592	1.0437	0.9757	0.9732	0.9706	1.0045	0.978	0.9563	0.9789	0.9784	0.9932
0.9477	1.0787	1.0857	1.1319	1.0397	1.1257	1.0944	0.9727	0.9836	1.0018	1.0645	0.9723	1.2323	1.1741	1.0062	1.0403	1.0628	0.9829	1.0111	1.0821	1.0362	0.9748	0.9958	0.9868	1.0544	0.9656	0.9727	1.1613	1.3975	1.1189	1.2257	0.9707	1.0652	1.1523	1.1056	1.0654	0.9675	0.958	1.0022	0.9632	1.0375	0.9765	0.9742	0.9792	1.0025	0.9639	0.9463	0.9661	0.9652	0.9817
0.9463	1.0631	1.0674	1.1277	1.035	1.1147	1.1017	0.976	0.9747	0.9936	1.0668	0.9657	1.2399	1.1678	1.011	1.0395	1.0563	0.985	1.0166	1.075	1.0334	0.9669	0.9876	0.9857	1.0593	0.9708	0.9835	1.1554	1.3977	1.0816	1.2144	0.9603	1.0032	1.1582	1.1067	1.0657	0.9608	0.9596	1.0001	0.9632	1.0307	0.9723	0.9818	0.9812	0.9986	0.9742	0.9459	0.9754	0.9635	0.9745
0.9371	1.019	1.0467	1.1247	1.031	1.1124	1.092	0.9747	0.9683	0.9857	1.0757	0.9669	1.2366	1.1661	1.0063	1.0276	1.0489	0.9795	1.0111	1.0478	1.0198	0.97	0.9947	0.9833	1.0663	0.9664	0.9706	1.1488	1.3936	1.0793	1.2212	0.9666	0.9965	1.1421	1.1124	1.065	0.9601	0.9602	0.9928	0.9631	1.0167	0.9684	0.991	0.977	0.9938	0.9708	0.938	0.9749	0.9632	0.9692
0.9334	1.009	1.0401	1.1195	1.0169	1.1022	1.0949	0.9736	0.9644	0.9722	1.0917	0.959	1.2465	1.1843	1.0153	1.0295	1.0455	0.983	1.0052	1.0409	1.0082	0.9769	0.9851	1.003	1.0529	0.9639	0.9719	1.1397	1.3839	1.0858	1.2183	0.9748	0.9951	1.1413	1.1082	1.0578	0.9562	0.9541	0.9784	0.9547	1.0085	0.963	0.986	0.9641	0.9934	0.9742	0.9371	0.9604	0.9588	0.9728
0.9353	1.0106	1.0361	1.1127	1.0164	1.1107	1.0873	0.9651	0.953	0.9636	1.1058	0.9547	1.2561	1.2019	0.9936	1.0216	1.0433	0.99	0.9983	1.0569	1.009	0.9753	0.9917	0.9787	1.0613	0.9712	0.9578	1.1342	1.3937	1.0908	1.2264	0.9995	1.0075	1.1477	1.0986	1.0532	0.9547	0.9503	0.9757	0.9566	1.0089	0.9617	0.9895	0.9614	0.9872	0.97	0.9358	0.959	0.9593	0.9805
0.9359	1.0046	1.0554	1.1156	1.0157	1.1087	1.0839	0.9706	0.9511	0.9617	1.1198	0.9564	1.2582	1.1902	0.9997	1.0283	1.038	0.9795	1.0041	1.0508	0.9913	0.9847	0.9948	0.9925	1.0527	0.965	0.9716	1.1391	1.3908	1.0823	1.2199	1.0022	1.0043	1.1391	1.102	1.0515	0.952	0.9547	0.9692	0.9586	1.0023	0.9591	0.9919	0.9639	0.9829	0.9705	0.9329	0.9612	0.9512	0.9661
0.9354	0.9867	1.0466	1.11	1.0189	1.0984	1.0799	0.972	0.9494	0.9603	1.129	0.9539	1.2778	1.1905	1.0014	1.0264	1.0467	0.9909	0.9974	1.0515	0.9968	0.9886	0.9916	0.9773	1.0585	0.9672	0.9553	1.1431	1.3862	1.0869	1.2253	1.015	1.0013	1.1491	1.1	1.0583	0.9538	0.9564	0.9633	0.9542	0.9981	0.9631	0.9922	0.9601	0.9892	0.972	0.9256	0.9609	0.9551	0.9721
0.9336	0.9709	1.051	1.1041	1.0267	1.1032	1.0711	0.9734	0.9469	0.9523	1.1372	0.9577	1.2748	1.1818	1.0068	1.014	1.0477	0.9845	0.9963	1.0313	0.992	0.9952	0.9871	0.9893	1.0457	0.9693	0.9692	1.1437	1.3976	1.0815	1.2245	1.0124	1.013	1.1375	1.0981	1.0542	0.9565	0.9521	0.9576	0.9512	0.9948	0.9557	0.9968	0.9434	0.979	0.9651	0.9317	0.9629	0.9611	0.9807
0.9272	0.9622	1.0477	1.1002	1.0253	1.1069	1.0828	0.966	0.9417	0.951	1.1417	0.9598	1.2637	1.1749	1.0068	1.0114	1.0342	0.9835	0.9978	1.0344	0.9852	1.0009	0.9933	0.9923	1.0513	0.9657	0.9576	1.1388	1.3952	1.0871	1.2311	1.0248	1.0045	1.1394	1.0952	1.0561	0.9604	0.956	0.9552	0.9515	0.9909	0.9608	0.9877	0.9567	0.9816	0.9687	0.926	0.9556	0.9507	0.9768
0.9361	0.9648	1.0368	1.1098	1.0289	1.1095	1.0946	0.9625	0.9426	0.9457	1.1395	0.956	1.2548	1.1679	1.0002	1.0186	1.0421	0.9842	1.0004	1.0411	0.9731	1.0017	0.9909	0.9843	1.0493	0.9662	0.958	1.1402	1.3908	1.0984	1.23	1.0241	1.0115	1.1292	1.1013	1.0576	0.9536	0.9526	0.9529	0.9523	0.9953	0.9572	0.9928	0.9497	0.9828	0.9645	0.932	0.964	0.962	0.9696
0.9238	0.9764	1.0393	1.1058	1.0244	1.1005	1.0822	0.9615	0.9367	0.9431	1.1294	0.9482	1.2445	1.168	1.0075	1.0196	1.0441	0.9776	1.001	1.035	0.9725	1.0028	0.9874	0.9828	1.0547	0.9645	0.9495	1.1393	1.3842	1.0944	1.2321	1.0172	1.0032	1.1325	1.085	1.0597	0.957	0.9515	0.9516	0.9516	0.9989	0.9549	0.9881	0.9512	0.9795	0.9645	0.9274	0.9617	0.9558	0.9727
0.9342	0.9738	1.043	1.108	1.035	1.0928	1.0748	0.9557	0.9338	0.9351	1.1279	0.9533	1.2321	1.1569	1.0055	1.0159	1.0384	0.9815	1	1.0172	0.9638	1.0061	0.9925	0.9899	1.0456	0.961	0.9656	1.144	1.3649	1.0846	1.2366	1.022	1.0044	1.1322	1.0948	1.0636	0.953	0.9549	0.9484	0.9467	0.9996	0.9566	0.9826	0.94	0.9801	0.9615	0.9325	0.9694	0.9538	0.9713
0.9242	0.9674	1.0271	1.1065	1.0481	1.0913	1.0668	0.9516	0.9317	0.9325	1.1242	0.9476	1.2286	1.1545	1.0117	1.0004	1.041	0.9835	0.9984	1.0139	0.9532	1.0055	0.9936	0.9826	1.0438	0.9647	0.9615	1.1313	1.3652	1.0912	1.2522	1.0333	1.0096	1.1339	1.0896	1.0686	0.9638	0.9522	0.9555	0.9489	0.9938	0.962	0.9879	0.9602	0.9781	0.9592	0.9322	0.9637	0.9562	0.9404
0.9336	0.9576	1.041	1.1073	1.0478	1.1099	1.0736	0.9531	0.9353	0.9289	1.1246	0.9499	1.2161	1.1388	1.012	0.9929	1.0333	0.9883	1.0007	1.0038	0.956	1.0108	0.9972	0.9828	1.0376	0.9633	0.9686	1.1325	1.3581	1.0801	1.2641	1.0231	0.9955	1.1237	1.0974	1.0704	0.9595	0.9502	0.9492	0.949	0.9966	0.95	0.985	0.9583	0.9792	0.9567	0.9328	0.9605	0.9573	0.9704
0.9328	0.949	1.0393	1.1021	1.053	1.1137	1.0841	0.9486	0.9319	0.9248	1.1194	0.9494	1.1893	1.138	1.0143	0.9844	1.0347	0.988	1.0014	1.0066	0.9463	1.014	0.9943	0.9707	1.0512	0.9635	0.97	1.1291	1.3418	1.0881	1.2539	1.0245	0.9885	1.1205	1.0938	1.0684	0.9562	0.9477	0.9519	0.9482	0.9998	0.9548	0.9773	0.9501	0.9753	0.9553	0.9335	0.9753	0.9583	0.9696
0.93	0.9546	1.0334	1.0985	1.0449	1.1137	1.0812	0.9475	0.9246	0.9223	1.1152	0.9479	1.1713	1.1228	1.0048	0.9852	1.0364	0.9841	1.0031	1.0115	0.9494	1.013	0.996	0.9768	1.0437	0.962	0.9767	1.1242	1.3485	1.0938	1.2493	1.0257	0.9892	1.1261	1.097	1.0652	0.9597	0.9482	0.9509	0.9496	1.0069	0.9565	0.9768	0.9604	0.9727	0.9652	0.9335	0.951	0.9595	0.9651
0.9304	0.948	1.0396	1.0923	1.0399	1.103	1.0756	0.9393	0.9251	0.9186	1.1054	0.9418	1.1592	1.116	1.0013	0.9898	1.03	0.9837	1.0011	1.0001	0.9371	1.0005	0.9867	0.9777	1.0426	0.9631	0.9657	1.1202	1.3708	1.0801	1.2415	1.0234	0.9693	1.1232	1.0963	1.0696	0.9542	0.9478	0.9453	0.9434	1.0002	0.9491	0.9751	0.9536	0.9722	0.9644	0.9305	0.9636	0.953	0.9797
0.9409	0.9593	1.0372	1.0958	1.034	1.0968	1.0738	0.938	0.9286	0.9187	1.1065	0.943	1.1486	1.1236	1.0078	0.9901	1.0309	0.9803	1.0019	0.9999	0.9383	1.0049	0.9884	0.9651	1.0368	0.9632	0.9667	1.1262	1.3907	1.0809	1.2403	1.0274	0.9725	1.1311	1.0888	1.0738	0.9528	0.9581	0.9451	0.9495	1.0005	0.9563	0.9714	0.955	0.9764	0.9604	0.9321	0.9779	0.9629	0.9606
0.9384	0.9582	1.0356	1.092	1.0215	1.082	1.0586	0.938	0.9268	0.9191	1.1045	0.9463	1.1608	1.1367	1.0049	0.995	1.0349	0.9747	1.0045	1.0069	0.9473	1.0045	0.992	0.9744	1.0435	0.9596	0.9677	1.1323	1.4021	1.0789	1.2346	1.0183	0.9728	1.129	1.0998	1.0776	0.9514	0.9529	0.9448	0.9476	1.0041	0.9487	0.965	0.9545	0.9759	0.9671	0.9356	0.9586	0.9612	0.978
0.9324	0.978	1.0318	1.0836	1.0214	1.0792	1.0417	0.9311	0.9273	0.9192	1.1007	0.9384	1.155	1.1283	1.0044	0.9875	1.0313	0.9803	0.9993	1.0087	0.9372	1.0031	0.9936	0.973	1.0459	0.9542	0.9547	1.1252	1.4013	1.0862	1.2188	1.0105	0.9644	1.125	1.0908	1.0586	0.9477	0.9493	0.9456	0.9425	0.9932	0.9492	0.9612	0.9532	0.9784	0.9572	0.9319	0.9735	0.9534	0.961
0.9371	0.9688	1.0196	1.0591	1.0023	1.0648	1.0357	0.919	0.9161	0.9106	1.0891	0.9335	1.1474	1.1147	0.9989	0.9803	1.029	0.9783	0.9943	1.0057	0.9354	1.0004	0.9867	0.9672	1.0445	0.963	0.9518	1.1159	1.383	1.0753	1.2167	0.997	0.9352	1.1228	1.0839	1.0494	0.9399	0.9439	0.9427	0.9387	0.9903	0.9475	0.969	0.9562	0.9757	0.9584	0.9311	0.964	0.9435	0.965
0.9324	0.9695	1.0113	1.0598	1.0105	1.0612	1.0409	0.9153	0.913	0.9072	1.0884	0.9352	1.1418	1.1125	0.9903	0.9776	1.0293	0.9766	0.9989	1.0031	0.9412	0.9973	0.9739	0.9703	1.0331	0.9566	0.9604	1.1221	1.3827	1.0778	1.2347	1.0042	0.93	1.1235	1.0881	1.0597	0.941	0.9492	0.9415	0.9388	1.0011	0.9471	0.9654	0.9562	0.9841	0.96	0.9267	0.9645	0.9443	0.9659
0.9279	0.944	1.0129	1.0594	1.0073	1.0558	1.0262	0.904	0.9113	0.9102	1.0802	0.9269	1.1308	1.1027	1.0013	0.973	1.0267	0.9696	0.9964	0.9874	0.9389	0.9954	0.9823	0.9577	1.0425	0.9518	0.9579	1.1124	1.3777	1.0811	1.2355	1.005	0.9273	1.1173	1.0893	1.0543	0.94	0.9432	0.9349	0.9356	0.9959	0.946	0.9684	0.9578	0.975	0.96	0.932	0.967	0.9522	0.9591
0.922	0.9413	1.0131	1.0615	0.9962	1.0513	1.0277	0.8963	0.9074	0.9072	1.0847	0.9299	1.1112	1.0878	0.9955	0.9687	1.0181	0.9743	0.9932	0.976	0.9276	0.9983	0.9802	0.9609	1.0454	0.9606	0.9469	1.1118	1.3766	1.0915	1.2392	1.0168	0.9261	1.1306	1.0857	1.0696	0.9481	0.9479	0.9425	0.9391	1.001	0.9535	0.9608	0.946	0.9772	0.956	0.9371	0.9826	0.9567	0.9516
0.9253	0.9517	1.0103	1.0641	0.9884	1.0351	1.0117	0.8956	0.9042	0.9068	1.0864	0.928	1.1019	1.0752	1.0084	0.9691	1.0236	0.9775	0.9924	0.9851	0.9197	0.9969	0.988	0.9562	1.042	0.9625	0.963	1.1053	1.3709	1.0828	1.2238	1.0073	0.8932	1.1249	1.0812	1.056	0.9407	0.9432	0.9409	0.936	0.9985	0.952	0.9473	0.9568	0.9777	0.9556	0.9314	0.9575	0.9507	0.9697
0.9146	0.9378	1.0006	1.0666	0.987	1.0322	1.0052	0.8939	0.9015	0.9049	1.0787	0.9269	1.0946	1.0932	1.0013	0.9697	1.0242	0.9819	0.9952	0.9669	0.9172	0.993	0.9798	0.9546	1.0429	0.9614	0.9492	1.11	1.3588	1.0883	1.2263	0.9987	0.9045	1.1159	1.0851	1.0412	0.9357	0.943	0.9374	0.9355	0.9966	0.9457	0.9508	0.9518	0.9761	0.9635	0.9303	0.9603	0.9556	0.9631
0.9183	0.9578	1.0166	1.0655	0.9858	1.0268	1.0085	0.8871	0.9018	0.8993	1.0715	0.9298	1.0708	1.0753	0.9937	0.9708	1.0177	0.9805	0.9965	0.9718	0.9086	0.9902	0.9742	0.9427	1.0337	0.9614	0.9587	1.1142	1.3556	1.0994	1.2439	1.0088	0.9173	1.1165	1.0918	1.0491	0.9404	0.9445	0.9411	0.9408	1.0044	0.9485	0.9638	0.9474	0.9783	0.9607	0.9303	0.9656	0.9498	0.9545
0.9155	0.9456	0.9911	1.0698	0.9731	1.0202	1.0033	0.8916	0.9092	0.9024	1.064	0.9219	1.0639	1.053	1.0005	0.9689	1.0126	0.9729	0.9955	0.9785	0.9203	0.9849	0.9671	0.9598	1.0382	0.9555	0.9472	1.1045	1.3421	1.0831	1.2253	1.0065	0.8925	1.1174	1.0876	1.0467	0.9302	0.9354	0.9289	0.9331	0.9944	0.9396	0.9571	0.9465	0.9781	0.9588	0.9282	0.9621	0.9425	0.9591
0.9235	0.9421	1.0015	1.0741	0.9756	1.0118	0.9972	0.8905	0.9126	0.9038	1.0536	0.925	1.0518	1.0553	1.0043	0.9671	1.0062	0.9711	0.9964	0.972	0.9269	0.987	0.9696	0.9598	1.0405	0.9544	0.9625	1.1039	1.3444	1.0849	1.2141	0.9985	0.8957	1.1238	1.0795	1.043	0.9282	0.9393	0.9297	0.9301	0.9933	0.94	0.9509	0.9392	0.9811	0.9543	0.9292	0.9631	0.9415	0.9561
0.9157	0.9456	0.9986	1.0703	0.9705	1.0084	0.9905	0.8865	0.9047	0.9014	1.0603	0.9225	1.0383	1.0493	1.0024	0.9638	1.0138	0.973	0.9959	0.9867	0.9294	0.9845	0.9695	0.953	1.0388	0.9578	0.9595	1.0813	1.3242	1.0739	1.1915	0.9755	0.8851	1.1105	1.0661	1.0294	0.9169	0.9249	0.9246	0.9244	0.9905	0.9308	0.9604	0.9357	0.9685	0.9529	0.9255	0.9475	0.9418	0.9475
0.9294	0.9395	0.9943	1.0626	0.9701	1.0067	0.987	0.8849	0.9072	0.903	1.0599	0.9167	1.0263	1.0357	1.0065	0.9703	1.0077	0.9788	0.9937	0.9778	0.9305	0.9802	0.97	0.9512	1.0413	0.9661	0.9492	1.0922	1.3541	1.0731	1.1992	0.9824	0.8893	1.1046	1.0823	1.0384	0.9239	0.9371	0.9297	0.9321	0.9934	0.9421	0.9512	0.9404	0.9752	0.9567	0.9213	0.963	0.9421	0.9472
0.9146	0.9377	0.991	1.0597	0.9756	1.0057	0.9871	0.8837	0.9061	0.901	1.0598	0.9208	1.0324	1.0435	0.9947	0.9692	1.0136	0.9792	0.9889	0.9835	0.9312	0.9813	0.9703	0.9454	1.028	0.9571	0.949	1.0907	1.3534	1.0735	1.2017	0.9767	0.8932	1.1101	1.0796	1.0338	0.9164	0.9312	0.9235	0.9303	0.994	0.9361	0.954	0.9381	0.9718	0.9562	0.9211	0.9704	0.9379	0.9454
0.9257	0.9411	0.9824	1.0569	0.9632	1.0115	0.9917	0.8787	0.9004	0.8985	1.0547	0.922	1.0234	1.0326	1.004	0.9654	1.0033	0.9725	0.9938	0.9733	0.9323	0.9796	0.9611	0.9525	1.0355	0.9599	0.9431	1.0931	1.3605	1.0577	1.212	0.9832	0.9021	1.1114	1.0805	1.0245	0.9221	0.9318	0.9264	0.9293	0.9918	0.9402	0.9611	0.94	0.9738	0.9433	0.9338	0.9656	0.951	0.9449
0.9157	0.937	0.9857	1.0529	0.9675	1.0036	0.9749	0.8792	0.903	0.8996	1.0518	0.9152	1.0236	1.0208	1.0018	0.962	1.0075	0.9796	0.9931	0.9639	0.9315	0.9776	0.962	0.9607	1.0427	0.9633	0.9476	1.085	1.3437	1.0577	1.2047	0.9698	0.882	1.11	1.0787	1.011	0.9119	0.926	0.9274	0.9238	0.9883	0.9331	0.95	0.9404	0.9748	0.9543	0.9258	0.97	0.9401	0.9479
0.9137	0.9454	0.9932	1.0407	0.9631	1.0064	0.9877	0.8754	0.9024	0.895	1.0462	0.9147	1.0127	1.0474	1.0009	0.9606	1.007	0.9685	0.991	0.9761	0.9275	0.9755	0.9667	0.9428	1.0384	0.9569	0.9505	1.0942	1.3413	1.0557	1.198	0.9743	0.8774	1.1158	1.0796	1.009	0.9106	0.9279	0.9247	0.9263	0.9924	0.9382	0.9481	0.9411	0.9714	0.9542	0.9346	0.9685	0.9478	0.9454
0.9191	0.9453	0.9812	1.0362	0.9629	1.0016	0.9793	0.8706	0.901	0.9017	1.0415	0.9114	0.9993	1.0325	1.0035	0.9616	1.0011	0.9722	0.9873	0.9784	0.9233	0.9732	0.9686	0.9312	1.0415	0.9578	0.9492	1.0954	1.3228	1.054	1.1733	0.9577	0.879	1.1018	1.0684	0.9987	0.9081	0.9181	0.9167	0.9203	0.9847	0.9263	0.9307	0.9439	0.9739	0.9579	0.9265	0.9676	0.9387	0.9389
0.9283	0.9432	0.9803	1.0375	0.9732	1.001	0.9812	0.8749	0.9024	0.8967	1.0545	0.9117	1.0065	1.0304	1.0111	0.9593	0.9987	0.9726	0.992	0.9655	0.9138	0.9756	0.9657	0.9515	1.0296	0.9597	0.9377	1.091	1.3399	1.063	1.1883	0.9443	0.8872	1.1061	1.0843	1.0029	0.9121	0.9298	0.9227	0.9192	0.9969	0.937	0.9477	0.9462	0.9723	0.9505	0.9274	0.9615	0.9359	0.956
0.914	0.954	0.9739	1.0364	0.9652	1.0082	0.9825	0.864	0.9006	0.8988	1.0507	0.9138	1.0123	1.052	1.0076	0.9602	1.003	0.9688	0.9988	0.9735	0.9189	0.9758	0.9646	0.9422	1.0382	0.9548	0.9449	1.0915	1.3618	1.0577	1.2083	0.9578	0.8899	1.1153	1.0908	1.0099	0.9111	0.9434	0.9337	0.9259	0.9972	0.9455	0.9433	0.9438	0.9763	0.9552	0.9377	0.9769	0.9423	0.9418
0.91	0.9396	0.966	1.039	0.9582	1.0012	0.9817	0.861	0.9017	0.8984	1.0461	0.914	1.0076	1.0409	1.0062	0.952	0.9971	0.9747	0.9941	0.9618	0.9205	0.9758	0.9599	0.9418	1.0415	0.9566	0.9463	1.0919	1.356	1.0599	1.2135	0.9551	0.8939	1.1104	1.0744	1.0047	0.9132	0.9403	0.9188	0.9179	0.9922	0.9306	0.9384	0.9446	0.967	0.9603	0.9356	0.9741	0.9439	0.9466
0.9201	0.9359	0.9639	1.0351	0.9545	0.9939	0.9717	0.8663	0.8971	0.8984	1.0326	0.9138	1.0126	1.0349	0.9939	0.948	0.9912	0.9747	0.9895	0.9816	0.9308	0.9725	0.9539	0.9365	1.0335	0.9578	0.9531	1.0876	1.3589	1.0607	1.2286	0.9626	0.8671	1.1125	1.086	1.0092	0.9051	0.9313	0.9242	0.9179	0.99	0.9334	0.9415	0.9399	0.9658	0.9582	0.9361	0.9601	0.9435	0.9503
0.9177	0.9465	0.9851	1.0317	0.9594	0.9809	0.9659	0.8614	0.896	0.8977	1.0287	0.92	1.0039	1.0405	1.0059	0.9447	0.9972	0.9626	0.9896	0.9853	0.9395	0.9715	0.9627	0.9346	1.0388	0.9543	0.9475	1.0904	1.353	1.0671	1.2338	0.9717	0.8876	1.119	1.0803	0.9987	0.9006	0.9407	0.9233	0.914	0.9944	0.9408	0.9417	0.942	0.961	0.951	0.9333	0.9634	0.9372	0.9393
0.9165	0.9299	0.9735	1.0236	0.9552	0.9867	0.9599	0.8615	0.8943	0.8995	1.026	0.9133	0.9987	1.0248	1.0036	0.9404	0.9933	0.9737	0.9896	0.9847	0.9391	0.9653	0.9617	0.9419	1.0353	0.9601	0.941	1.0976	1.3377	1.048	1.2328	0.9749	0.8884	1.1122	1.0829	1.0011	0.9066	0.9352	0.9222	0.9122	0.9917	0.9363	0.9409	0.9437	0.9655	0.9561	0.9282	0.9533	0.941	0.9554
0.9295	0.9373	0.984	1.0243	0.9577	0.9899	0.9609	0.8601	0.8942	0.8973	1.0302	0.9138	0.9933	1.0054	1.0064	0.9401	0.9898	0.9755	0.9932	0.9691	0.9315	0.9687	0.9576	0.9417	1.0414	0.9603	0.947	1.0907	1.3163	1.0446	1.2207	0.9755	0.8791	1.1037	1.0694	0.9965	0.906	0.94	0.9248	0.9126	0.9817	0.9353	0.937	0.9333	0.9711	0.9606	0.921	0.959	0.9301	0.9375
0.9303	0.9367	0.9763	1.0269	0.9566	0.9897	0.9672	0.8583	0.8992	0.8963	1.0283	0.9161	0.9929	1.0051	0.9918	0.9361	0.993	0.9638	0.9893	0.9655	0.9288	0.971	0.9527	0.9304	1.0231	0.9539	0.9413	1.0891	1.3098	1.0434	1.2104	0.9747	0.8879	1.1109	1.0783	0.9884	0.9041	0.9338	0.917	0.9074	0.9786	0.938	0.9451	0.939	0.9712	0.9527	0.9194	0.9517	0.9358	0.9497
0.9362	0.9349	0.9721	1.0273	0.9551	0.9894	0.9708	0.8531	0.8967	0.8962	1.0174	0.9134	0.9918	1.0025	1.0081	0.9359	0.9983	0.9724	0.9897	0.9655	0.922	0.9706	0.9581	0.9315	1.0302	0.9534	0.944	1.0863	1.3146	1.0307	1.2195	0.9775	0.8802	1.1178	1.0769	0.9886	0.8989	0.9268	0.9156	0.9052	0.9825	0.9299	0.9369	0.9364	0.9651	0.9425	0.922	0.9656	0.9364	0.9333
0.9276	0.9307	0.969	1.0239	0.9584	0.9813	0.9667	0.8558	0.9014	0.8965	1.0192	0.9127	0.9949	0.974	1.0065	0.9472	0.9898	0.9685	0.9933	0.9701	0.9223	0.9701	0.9521	0.9582	1.0274	0.9545	0.9398	1.0882	1.3121	1.0303	1.2116	0.9924	0.8925	1.0948	1.071	0.9888	0.8968	0.9151	0.9171	0.9015	0.9766	0.9219	0.9376	0.9397	0.9628	0.9431	0.9192	0.9568	0.9381	0.9395
0.9253	0.9394	0.975	1.0208	0.9526	0.9795	0.9603	0.8475	0.9003	0.8975	1.0255	0.9197	0.9868	0.98	0.9944	0.9472	0.9835	0.966	0.9919	0.9719	0.9246	0.9735	0.9562	0.9378	1.0308	0.9562	0.9405	1.0838	1.3052	1.0324	1.2182	1.0201	0.8902	1.1123	1.0716	0.9852	0.8961	0.9261	0.9202	0.9019	0.9692	0.9312	0.9392	0.9353	0.9657	0.9516	0.9184	0.9446	0.9393	0.9328
0.9259	0.9381	0.97	1.0276	0.951	0.9811	0.9594	0.8523	0.8961	0.8976	1.0212	0.9161	0.9797	0.987	1.001	0.9551	0.9823	0.9695	0.9916	0.9886	0.9304	0.9675	0.9499	0.9484	1.0389	0.9525	0.952	1.0854	1.3041	1.0358	1.2107	1.0218	0.9019	1.1106	1.0775	0.9868	0.9055	0.9332	0.9237	0.9038	0.9761	0.9367	0.9359	0.9341	0.9645	0.9562	0.9175	0.945	0.9331	0.9377
0.9285	0.9436	0.9701	1.0302	0.9509	0.98	0.9617	0.85	0.8962	0.8972	1.0257	0.9179	0.9746	0.9743	1.0111	0.9554	0.9851	0.9682	0.9918	0.9774	0.9295	0.9648	0.9553	0.9385	1.0268	0.9551	0.9524	1.0845	1.2993	1.0429	1.2118	1.0189	0.8865	1.1152	1.0776	0.9905	0.9023	0.9345	0.9164	0.9024	0.9814	0.937	0.9333	0.939	0.9633	0.9499	0.9191	0.9686	0.9396	0.947
0.9207	0.9388	0.9785	1.0346	0.95	0.9811	0.9576	0.8525	0.8922	0.8955	1.0248	0.9146	0.9693	0.9737	1.0178	0.9548	0.9828	0.9637	0.9899	0.9872	0.9373	0.9622	0.9614	0.9376	1.0384	0.9571	0.9411	1.0982	1.3188	1.0356	1.2153	1.0071	0.8865	1.1027	1.0772	0.984	0.8995	0.9272	0.9185	0.9014	0.972	0.9389	0.9266	0.9364	0.9534	0.9456	0.9193	0.9707	0.9297	0.9374
0.9283	0.9306	0.9713	1.0342	0.9535	0.9929	0.9627	0.8529	0.8949	0.896	1.0264	0.9147	0.9711	0.9697	0.9896	0.9557	0.9836	0.9639	0.9911	0.9897	0.9361	0.9628	0.9542	0.9314	1.0312	0.9556	0.9411	1.0875	1.333	1.0369	1.2139	1.0057	0.888	1.1101	1.0782	0.9882	0.9022	0.9277	0.9187	0.9	0.9716	0.9364	0.9343	0.9344	0.9588	0.9411	0.9186	0.9493	0.9255	0.9425
0.9231	0.9275	0.9626	1.0321	0.9506	0.9817	0.9682	0.8514	0.8932	0.8954	1.0145	0.9148	0.9749	0.9691	0.9956	0.9576	0.9774	0.9693	0.9898	0.9876	0.9372	0.9613	0.9563	0.9378	1.038	0.9587	0.9328	1.0859	1.3332	1.0207	1.2173	1.0099	0.8729	1.1043	1.078	0.9933	0.899	0.9221	0.9188	0.9043	0.9718	0.9284	0.9328	0.9354	0.9657	0.944	0.9206	0.9589	0.9373	0.9405
0.9269	0.9293	0.966	1.0317	0.9474	0.9791	0.9722	0.8528	0.8978	0.8963	1.0179	0.9211	0.9807	1.001	1.0026	0.9562	0.9845	0.9694	0.9938	0.986	0.9331	0.9613	0.9624	0.9468	1.0272	0.9556	0.9489	1.1063	1.3626	1.035	1.2295	1.0286	0.8785	1.1167	1.0908	1.0043	0.9104	0.9332	0.9318	0.9114	0.9857	0.9383	0.9359	0.9432	0.9622	0.96	0.9316	0.9706	0.9438	0.942
0.9233	0.9188	0.9713	1.0265	0.9517	0.9859	0.9613	0.8482	0.8993	0.8937	1.0123	0.9159	0.9794	1.0116	0.9969	0.9527	0.9871	0.9715	0.9898	0.9939	0.94	0.9618	0.9567	0.9519	1.0355	0.9598	0.9374	1.0843	1.3258	1.0232	1.2072	1.0185	0.8625	1.1061	1.0787	0.9854	0.8986	0.9245	0.9186	0.8983	0.9737	0.9306	0.94	0.9351	0.9641	0.944	0.9187	0.9553	0.9323	0.946
0.9261	0.9295	0.9836	1.0197	0.9556	0.9874	0.9602	0.8484	0.8954	0.895	1.0138	0.9194	0.9784	1.0186	1.0033	0.9471	0.9863	0.9686	0.9906	0.999	0.9415	0.9614	0.9579	0.9281	1.0369	0.9576	0.9434	1.0966	1.3351	1.0155	1.2184	1.0189	0.8594	1.1043	1.0724	0.9804	0.9007	0.9179	0.915	0.8979	0.9749	0.9268	0.927	0.9337	0.953	0.9471	0.9144	0.9595	0.9276	0.9427
0.9202	0.9282	0.9657	1.0239	0.9602	0.9737	0.9579	0.8401	0.8922	0.8943	1.0088	0.9112	0.9651	1.0046	1.0049	0.951	0.9777	0.9701	0.993	0.9969	0.9442	0.9554	0.9648	0.934	1.0371	0.96	0.9464	1.09	1.3559	1.0289	1.2321	1.0397	0.8499	1.112	1.07	0.9779	0.9007	0.9142	0.9138	0.8896	0.9726	0.9299	0.9314	0.932	0.9522	0.9407	0.9063	0.9709	0.9295	0.942
0.9266	0.9349	0.9638	1.0278	0.9579	0.9754	0.9457	0.8427	0.8967	0.8873	1.0142	0.9224	0.9622	1.001	1.0094	0.9544	0.9832	0.9658	0.9881	0.9781	0.9315	0.9582	0.9493	0.9377	1.0192	0.9538	0.9475	1.0791	1.3619	1.0253	1.2374	1.0428	0.8598	1.1014	1.0665	0.9777	0.8986	0.9074	0.915	0.8903	0.9668	0.9235	0.9187	0.9325	0.9553	0.9546	0.9069	0.9563	0.9299	0.9366
0.9179	0.9209	0.9729	1.026	0.9512	0.9725	0.9637	0.8505	0.8951	0.8913	1.0123	0.917	0.9577	1.0028	1.0031	0.9394	0.9766	0.969	0.9885	0.9934	0.9336	0.956	0.954	0.9466	1.0221	0.9547	0.9402	1.0954	1.3746	1.0356	1.2493	1.052	0.8557	1.1061	1.0831	0.9776	0.8981	0.9126	0.9188	0.8924	0.9711	0.9284	0.9232	0.9325	0.9571	0.9438	0.9078	0.9593	0.9245	0.9349
0.927	0.9308	0.9706	1.0214	0.948	0.9632	0.9579	0.8441	0.8951	0.8905	1.0232	0.914	0.9472	1.0065	1.0029	0.9358	0.9758	0.9666	0.9919	1.0173	0.9437	0.959	0.9562	0.9328	1.0257	0.9609	0.9436	1.0926	1.3587	1.0289	1.2365	1.0421	0.8594	1.1165	1.0803	0.9758	0.8935	0.9191	0.9141	0.8946	0.9664	0.9329	0.9351	0.9346	0.9612	0.9525	0.9144	0.9776	0.9316	0.9311
0.9248	0.9344	0.9662	1.0244	0.9471	0.959	0.9563	0.8402	0.8945	0.893	1.0209	0.9118	0.939	0.9854	0.9956	0.9321	0.974	0.9772	0.9881	1.011	0.9458	0.9542	0.9518	0.923	1.0287	0.9637	0.939	1.0864	1.3563	1.037	1.2247	1.0372	0.8591	1.1118	1.0864	0.9715	0.9006	0.9194	0.914	0.8913	0.9512	0.928	0.9346	0.9437	0.9554	0.9388	0.9199	0.9545	0.9356	0.9274
0.9286	0.9294	0.9688	1.0229	0.9492	0.9693	0.953	0.8401	0.8999	0.8928	1.0258	0.9146	0.9407	0.9867	1.0002	0.939	0.9754	0.9678	0.993	1.0199	0.9494	0.961	0.9526	0.9329	1.025	0.957	0.9467	1.0897	1.3456	1.0294	1.2138	1.0253	0.8593	1.1	1.0795	0.9707	0.8978	0.924	0.9112	0.8931	0.9573	0.9328	0.9245	0.9327	0.9561	0.9426	0.9136	0.9514	0.9344	0.9468
0.9391	0.9264	0.9596	1.0212	0.9501	0.962	0.9507	0.8313	0.8915	0.8954	1.0206	0.916	0.9429	0.9746	0.9925	0.9315	0.9782	0.9655	0.9886	1.0052	0.9562	0.9605	0.952	0.9262	1.0336	0.9577	0.9426	1.0933	1.3475	1.0307	1.2183	1.0218	0.845	1.1089	1.0829	0.9717	0.889	0.9205	0.9109	0.8943	0.9561	0.9214	0.9351	0.9349	0.9597	0.9485	0.9198	0.9636	0.9335	0.9383
0.9261	0.9206	0.97	1.0241	0.9562	0.9621	0.9498	0.8297	0.8965	0.8878	1.0212	0.9179	0.9369	0.9673	1.0103	0.9315	0.9715	0.9593	0.9888	1.0069	0.9476	0.9582	0.9477	0.9344	1.0267	0.9496	0.9413	1.0835	1.3338	1.0295	1.211	1.0342	0.8544	1.1082	1.081	0.97	0.8988	0.9189	0.9116	0.892	0.9508	0.9192	0.9251	0.9315	0.9564	0.9504	0.9155	0.9635	0.9199	0.9376
0.9235	0.9284	0.9593	1.0184	0.956	0.9601	0.9478	0.831	0.903	0.8895	1.0101	0.9191	0.9428	0.9606	0.9895	0.9244	0.9752	0.9624	0.9921	0.9891	0.9476	0.9538	0.9535	0.9275	1.0234	0.9563	0.9434	1.0756	1.327	1.0325	1.2097	1.0156	0.8524	1.098	1.0709	0.974	0.9012	0.9168	0.9117	0.8855	0.945	0.9308	0.9332	0.9398	0.9522	0.9361	0.9235	0.967	0.929	0.9269
0.9289	0.9392	0.9664	1.0156	0.95	0.9561	0.9432	0.8347	0.8993	0.8906	0.9983	0.9141	0.9381	0.9537	0.9937	0.9232	0.9727	0.9584	0.984	1.005	0.9427	0.9514	0.9507	0.9341	1.0277	0.9537	0.9406	1.0732	1.3266	1.0088	1.1863	0.9911	0.8251	1.0945	1.0748	0.9513	0.8909	0.9093	0.9067	0.8793	0.9323	0.9177	0.9264	0.9318	0.9547	0.9448	0.9047	0.9573	0.9198	0.9315
0.9246	0.9196	0.9632	1.0149	0.9506	0.9414	0.9374	0.8401	0.8889	0.8886	0.9934	0.9151	0.9283	0.9385	0.9947	0.9265	0.9689	0.9616	0.9893	1.0068	0.9481	0.9545	0.9481	0.9238	1.025	0.9553	0.9347	1.0904	1.337	1.0228	1.2067	1.0059	0.8461	1.1139	1.0747	0.9643	0.8896	0.9084	0.9148	0.8852	0.9414	0.9242	0.936	0.9288	0.9626	0.9486	0.9085	0.966	0.9262	0.9246
0.9269	0.9282	0.9569	1.0133	0.9528	0.9448	0.9367	0.8354	0.894	0.8867	1.0012	0.9101	0.926	0.9425	0.9933	0.9296	0.969	0.9584	0.9827	1.0122	0.9488	0.953	0.9429	0.9254	1.0204	0.9505	0.9315	1.0974	1.3433	1.0283	1.2218	1.0244	0.8424	1.1031	1.0773	0.9643	0.8962	0.9155	0.917	0.8877	0.9458	0.9234	0.9357	0.9327	0.9664	0.9475	0.9134	0.9679	0.9258	0.9356
0.9227	0.9327	0.9574	1.0194	0.9497	0.9469	0.9384	0.8314	0.8897	0.8865	1.0083	0.9053	0.9264	0.9529	0.9975	0.9313	0.9656	0.9643	0.9891	0.992	0.934	0.9457	0.9484	0.9359	1.0258	0.9543	0.942	1.0979	1.3368	1.0327	1.2357	1.0332	0.8274	1.1087	1.0755	0.9651	0.8901	0.9075	0.9209	0.8892	0.9544	0.926	0.93	0.9434	0.9648	0.9483	0.9149	0.9586	0.9306	0.9343
0.9157	0.9221	0.9521	1.011	0.9516	0.9509	0.937	0.8399	0.8918	0.8922	1.0126	0.9088	0.9333	0.9731	0.9883	0.9249	0.9661	0.9657	0.9896	0.9933	0.9515	0.9458	0.9525	0.9344	1.0209	0.9546	0.9405	1.0787	1.3058	1.0135	1.2338	1.0283	0.8301	1.0916	1.0741	0.9544	0.8868	0.899	0.914	0.882	0.9477	0.9145	0.9265	0.9361	0.9535	0.9366	0.9072	0.9452	0.9233	0.9302
0.9273	0.9228	0.9646	1.0027	0.9583	0.9513	0.9418	0.8455	0.8968	0.8913	1.017	0.9043	0.9368	0.9794	1.0072	0.9216	0.9651	0.9629	0.9891	1.0071	0.9546	0.9424	0.955	0.9295	1.0265	0.9518	0.94	1.0847	1.301	1.0059	1.2432	1.0237	0.8354	1.1074	1.0666	0.9563	0.8881	0.896	0.9123	0.8785	0.9542	0.9232	0.9281	0.9378	0.957	0.9411	0.9113	0.9635	0.9313	0.9386
0.9299	0.9209	0.9587	1.006	0.956	0.9552	0.9364	0.8372	0.8935	0.8917	1.0187	0.9143	0.9435	0.9746	0.9906	0.9262	0.9675	0.9633	0.9887	1.0121	0.9504	0.9491	0.9468	0.9203	1.0153	0.9545	0.9328	1.0847	1.2908	1.0204	1.2572	0.9958	0.854	1.107	1.0793	0.9617	0.8879	0.9019	0.9114	0.8838	0.9572	0.9286	0.9237	0.9353	0.9579	0.9399	0.9085	0.9638	0.9225	0.9264
0.9226	0.9405	0.9643	0.9963	0.942	0.9564	0.9455	0.8394	0.8939	0.8959	1.0208	0.915	0.9489	0.9622	0.9895	0.9235	0.9691	0.9602	0.9856	1.0146	0.9534	0.9519	0.9498	0.9208	1.0279	0.9548	0.9346	1.0858	1.2838	1.0133	1.2333	0.9754	0.8608	1.109	1.0747	0.9632	0.8885	0.9098	0.9155	0.8785	0.9598	0.9227	0.9336	0.9312	0.9527	0.9458	0.9062	0.9646	0.9303	0.9321
0.9323	0.9456	0.9635	0.9927	0.9393	0.9513	0.9371	0.837	0.8892	0.8919	1.0215	0.915	0.9534	0.981	0.9931	0.9312	0.9692	0.9645	0.989	1.0063	0.9591	0.9491	0.9499	0.9272	1.0205	0.9559	0.942	1.0873	1.2862	1.0098	1.2241	0.9632	0.8568	1.1061	1.0799	0.9631	0.8881	0.9017	0.9104	0.8727	0.963	0.9141	0.9431	0.9348	0.9501	0.9487	0.9127	0.953	0.9373	0.9397
0.9246	0.9548	0.9539	0.9963	0.9323	0.9442	0.9314	0.845	0.8895	0.8916	1.0066	0.9128	0.9539	0.9678	0.9993	0.927	0.9689	0.9605	0.9853	1.0068	0.9551	0.9468	0.9454	0.9231	1.0175	0.9544	0.9417	1.0806	1.292	1.0233	1.2168	0.9808	0.8565	1.113	1.0858	0.9661	0.8897	0.9045	0.9146	0.8709	0.9535	0.9167	0.9351	0.9322	0.9445	0.9501	0.904	0.9467	0.9219	0.929
0.9284	0.9416	0.9696	0.997	0.9296	0.9422	0.9425	0.8453	0.8917	0.8902	1.0092	0.9156	0.9507	0.957	0.9961	0.93	0.9656	0.9615	0.9896	0.9919	0.9494	0.9487	0.943	0.9265	1.0156	0.9605	0.9404	1.0727	1.3046	1.0194	1.2162	0.9928	0.8643	1.1069	1.0758	0.9624	0.8877	0.9019	0.9104	0.8684	0.9498	0.9135	0.9276	0.9277	0.9487	0.9446	0.9082	0.9594	0.9272	0.9308
0.9206	0.9422	0.9602	0.9937	0.9191	0.9496	0.9372	0.8585	0.8981	0.8913	1.0038	0.9109	0.9389	0.9616	1.0119	0.9335	0.9633	0.958	0.9886	0.9979	0.9517	0.9466	0.9477	0.9326	1.0206	0.9558	0.9362	1.0809	1.3088	1.0104	1.2192	0.998	0.8514	1.1046	1.0741	0.9656	0.8888	0.8984	0.9138	0.8691	0.9572	0.9099	0.9272	0.9317	0.9492	0.9499	0.9112	0.9506	0.9282	0.9322
0.9337	0.9342	0.9535	0.9899	0.9064	0.942	0.9385	0.8534	0.8948	0.8915	1.0045	0.9118	0.9387	0.9611	0.9894	0.9339	0.9649	0.9547	0.9855	1.0005	0.9509	0.9456	0.9432	0.9364	1.0142	0.9524	0.9391	1.0847	1.3284	1.0161	1.2282	1.001	0.8558	1.0948	1.0723	0.9625	0.889	0.9044	0.9091	0.8694	0.964	0.9149	0.9313	0.9326	0.9539	0.9372	0.9147	0.9735	0.9313	0.942
0.9251	0.9459	0.9713	0.9934	0.9152	0.9426	0.9345	0.8488	0.8923	0.888	1.0032	0.9132	0.9278	0.9594	0.9991	0.93	0.96	0.9612	0.9902	1.0034	0.955	0.9476	0.9443	0.9342	1.0118	0.9576	0.9324	1.0844	1.3106	1.007	1.2157	0.9945	0.8756	1.1073	1.0634	0.9566	0.8859	0.8948	0.9124	0.8696	0.9594	0.9142	0.9195	0.9292	0.9489	0.9496	0.9069	0.9715	0.9258	0.9298
0.9261	0.9337	0.9522	1.0004	0.9115	0.941	0.9446	0.8438	0.8845	0.8873	0.9977	0.9109	0.9283	0.9555	0.9874	0.9226	0.9634	0.958	0.9874	1.0021	0.961	0.9477	0.9563	0.9222	1.0164	0.9539	0.9441	1.0819	1.3046	1.0042	1.2141	1.0074	0.8594	1.1088	1.0714	0.9589	0.8859	0.8971	0.9148	0.8746	0.9615	0.9115	0.9264	0.9341	0.9476	0.944	0.9089	0.9673	0.9269	0.9236
0.9259	0.9549	0.9492	0.9959	0.9167	0.9513	0.9486	0.8411	0.8939	0.8852	0.9928	0.9134	0.9255	0.9662	0.99	0.9233	0.9658	0.9607	0.9857	0.9978	0.9506	0.9476	0.9466	0.9277	1.0213	0.9545	0.933	1.0893	1.2931	1.0051	1.1922	1.0004	0.853	1.1098	1.0793	0.9622	0.8825	0.8981	0.9136	0.8745	0.9583	0.9167	0.9306	0.9245	0.949	0.9512	0.9124	0.9669	0.9304	0.9288
0.9208	0.9402	0.954	0.9992	0.9187	0.9545	0.9491	0.8434	0.8938	0.8864	0.9942	0.9116	0.9271	0.9557	0.9912	0.9222	0.9614	0.9568	0.9911	0.9919	0.9547	0.9352	0.9486	0.9276	1.0217	0.9537	0.9428	1.0924	1.3105	1.0063	1.1894	1.0031	0.8553	1.1087	1.0732	0.9635	0.8796	0.8961	0.9128	0.8756	0.9604	0.9187	0.9416	0.9406	0.9514	0.9371	0.9147	0.9566	0.9339	0.9267
0.93	0.9479	0.9474	1.0013	0.9255	0.9521	0.9464	0.8431	0.8901	0.8874	0.9886	0.9128	0.9232	0.9479	0.9895	0.9213	0.9611	0.9554	0.986	0.9946	0.9546	0.9363	0.9546	0.927	1.0253	0.9521	0.9354	1.0838	1.2957	1.0135	1.1787	1.0005	0.8423	1.1025	1.0624	0.9588	0.8741	0.8976	0.9064	0.8724	0.9567	0.9111	0.9168	0.9297	0.9465	0.9431	0.9057	0.9626	0.925	0.9345
0.9239	0.9452	0.9607	1.0023	0.9239	0.9545	0.9476	0.8434	0.8921	0.8912	0.9931	0.9133	0.9323	0.9383	0.9829	0.9217	0.9644	0.9665	0.987	0.9952	0.9565	0.9361	0.9491	0.932	1.0245	0.9594	0.9249	1.0933	1.2944	1.0147	1.1721	0.993	0.8264	1.1029	1.0726	0.9659	0.8869	0.889	0.9122	0.8711	0.9565	0.911	0.9358	0.9299	0.9521	0.9393	0.9125	0.9622	0.9352	0.9243
0.9297	0.9368	0.9649	0.9963	0.9246	0.9613	0.9546	0.8336	0.8909	0.8869	0.9932	0.9134	0.9269	0.9525	0.9998	0.9173	0.9647	0.9506	0.9878	1.0007	0.9547	0.9375	0.9424	0.9253	1.0098	0.9511	0.936	1.0914	1.2697	1.0114	1.1518	0.9989	0.8209	1.1071	1.0712	0.9604	0.8846	0.888	0.9086	0.8704	0.9577	0.9077	0.9242	0.9302	0.9519	0.9498	0.9132	0.9473	0.9316	0.934
0.9255	0.9339	0.9669	0.9914	0.9205	0.956	0.9509	0.8358	0.889	0.8846	0.992	0.9148	0.9213	0.9371	0.981	0.912	0.9627	0.9554	0.9924	1.002	0.9532	0.9344	0.9482	0.9166	1.0086	0.9487	0.9297	1.0828	1.2741	1.0075	1.1546	1.0093	0.8434	1.1084	1.0694	0.9624	0.8896	0.8893	0.9084	0.875	0.9621	0.9108	0.9177	0.9304	0.9522	0.9415	0.9098	0.9562	0.9318	0.941
0.9299	0.9356	0.9566	0.986	0.9189	0.9534	0.9463	0.8284	0.8913	0.887	0.9729	0.9093	0.9211	0.9157	0.9937	0.9082	0.9616	0.955	0.9897	1.0064	0.9552	0.9354	0.9478	0.9274	1.009	0.9526	0.9366	1.0905	1.2927	1.0107	1.1652	1.0152	0.8464	1.1101	1.071	0.9621	0.891	0.8959	0.9098	0.8754	0.9613	0.9149	0.935	0.9246	0.9482	0.9424	0.9023	0.9616	0.9278	0.9376
0.9274	0.9298	0.9477	0.9883	0.9229	0.9596	0.9516	0.8296	0.893	0.8875	0.9813	0.9085	0.9112	0.9129	0.9899	0.9074	0.9443	0.9626	0.9893	1.0187	0.9616	0.9328	0.9454	0.9231	1.0174	0.9542	0.9332	1.0876	1.2985	1.0255	1.1608	1.0261	0.8492	1.1172	1.0683	0.9588	0.8882	0.8944	0.9054	0.874	0.9556	0.9168	0.9351	0.9241	0.9425	0.9436	0.9018	0.962	0.9307	0.9225
0.9239	0.946	0.9561	0.9885	0.9169	0.945	0.9362	0.8289	0.8938	0.8832	0.9773	0.9052	0.9184	0.9363	0.9885	0.9093	0.9534	0.9545	0.9876	1.0033	0.9539	0.9323	0.9472	0.9324	1.0034	0.9572	0.9306	1.0906	1.3069	1.0297	1.1762	1.0435	0.834	1.1119	1.066	0.9552	0.89	0.8989	0.9099	0.8763	0.9491	0.9171	0.9354	0.9297	0.9397	0.9333	0.9009	0.9724	0.9287	0.9252
0.9258	0.9389	0.9484	0.9881	0.9158	0.9485	0.9287	0.8265	0.8838	0.8856	0.985	0.9082	0.9103	0.936	0.9879	0.9104	0.9482	0.9556	0.9881	1.0032	0.9579	0.9368	0.9419	0.9249	1.0104	0.9531	0.9265	1.0892	1.3046	1.0412	1.1843	1.0437	0.8439	1.1044	1.0783	0.9487	0.8739	0.8954	0.9061	0.8755	0.9488	0.9173	0.9299	0.9289	0.944	0.941	0.9019	0.9578	0.9295	0.9295
0.9248	0.9515	0.9492	0.995	0.9131	0.9492	0.9366	0.8328	0.8897	0.8906	0.9822	0.9106	0.9169	0.9594	0.9891	0.9102	0.9562	0.9525	0.9884	1.0077	0.9708	0.9371	0.9486	0.9159	1.018	0.9536	0.9361	1.083	1.3029	1.0349	1.2036	1.0394	0.8493	1.105	1.0672	0.9562	0.8857	0.8926	0.9107	0.8729	0.9461	0.9204	0.9307	0.9247	0.9454	0.9382	0.8986	0.9526	0.9264	0.9299
0.9221	0.9336	0.9544	0.9989	0.9213	0.9519	0.9464	0.836	0.8956	0.8863	0.991	0.9142	0.9166	0.9385	0.9905	0.9073	0.9589	0.954	0.9893	1.0175	0.9755	0.9371	0.9334	0.9247	1.0069	0.9531	0.9385	1.0811	1.2917	1.0284	1.2365	1.0407	0.834	1.1038	1.0735	0.9615	0.8797	0.8912	0.9082	0.8721	0.9461	0.9217	0.9341	0.9277	0.9486	0.9432	0.9018	0.9573	0.923	0.9289
0.9232	0.9291	0.9511	1.0034	0.9272	0.9517	0.9438	0.8316	0.8919	0.8895	0.9822	0.9089	0.9195	0.92	0.9978	0.9073	0.9585	0.9508	0.9927	1.0103	0.97	0.9344	0.9445	0.9193	1.0104	0.9514	0.9377	1.0843	1.3002	1.0282	1.2481	1.0416	0.8266	1.1063	1.0774	0.9566	0.8791	0.8887	0.9117	0.8712	0.9476	0.919	0.9214	0.923	0.9477	0.9448	0.9025	0.9597	0.9244	0.9368
0.9315	0.9162	0.9505	1.0056	0.9295	0.9502	0.9405	0.8299	0.8875	0.8923	0.9888	0.9091	0.9143	0.94	0.9857	0.906	0.9501	0.9605	0.9896	1.0073	0.9658	0.9345	0.9456	0.9288	1.0183	0.9541	0.9293	1.0845	1.2909	1.0204	1.2423	1.035	0.8419	1.105	1.0779	0.9535	0.8739	0.8917	0.9101	0.8709	0.9465	0.9208	0.9215	0.9394	0.9506	0.9461	0.9091	0.9579	0.9415	0.9178
0.9323	0.9317	0.9466	1.0035	0.9262	0.9461	0.9333	0.8317	0.8932	0.8917	0.9874	0.9074	0.9193	0.9352	0.9833	0.9095	0.9524	0.9581	0.9885	1.0322	0.9683	0.9293	0.9391	0.9296	1.003	0.9589	0.9263	1.0758	1.287	1.0149	1.2063	1.0165	0.8362	1.0919	1.0721	0.9424	0.8725	0.8866	0.9014	0.8632	0.943	0.908	0.9214	0.9251	0.9367	0.9285	0.9016	0.9477	0.9289	0.9227
0.9255	0.9266	0.9377	1.0001	0.9273	0.9354	0.9257	0.8313	0.8803	0.8872	0.983	0.9082	0.9214	0.948	0.9834	0.9043	0.952	0.9501	0.9896	1.0231	0.9654	0.9256	0.9365	0.925	0.9904	0.9485	0.9401	1.0924	1.3088	1.0199	1.2107	1.0009	0.8439	1.1027	1.0891	0.9587	0.8772	0.895	0.9098	0.8722	0.9531	0.9184	0.922	0.9267	0.9458	0.9422	0.9112	0.9537	0.932	0.9266
0.931	0.9301	0.9414	1.0033	0.9228	0.9384	0.9288	0.836	0.8849	0.8873	0.9892	0.9096	0.925	0.9314	0.9823	0.9038	0.9549	0.9551	0.9886	1.0377	0.9898	0.9321	0.9379	0.914	1.0028	0.9529	0.9304	1.0864	1.2958	1.0008	1.191	0.989	0.8657	1.1041	1.0704	0.9453	0.8797	0.8911	0.9074	0.8641	0.9604	0.9052	0.9224	0.921	0.9463	0.9461	0.8956	0.9739	0.9235	0.9291
0.9248	0.9241	0.9375	1.003	0.9244	0.941	0.9304	0.8351	0.8856	0.888	0.9811	0.911	0.9202	0.9274	0.986	0.9025	0.9553	0.9582	0.9883	1.0349	0.9763	0.9297	0.9392	0.9179	1.0042	0.9545	0.9333	1.0996	1.2871	0.9936	1.2021	1.0066	0.8723	1.1091	1.0738	0.9559	0.8798	0.8918	0.9125	0.8673	0.9643	0.909	0.9175	0.9258	0.9529	0.9475	0.9016	0.9642	0.9322	0.9224
0.9389	0.9215	0.9437	1.0079	0.9272	0.9527	0.936	0.8363	0.8906	0.8895	0.9892	0.9173	0.9187	0.9675	0.9851	0.9	0.9485	0.9666	0.9847	1.0625	0.9739	0.9325	0.9393	0.9288	1.0056	0.9624	0.9332	1.0961	1.2634	0.9939	1.2225	1.0119	0.8465	1.1099	1.0638	0.938	0.8772	0.8784	0.9112	0.8658	0.9983	0.9055	0.917	0.9202	0.938	0.9323	0.9051	0.9744	0.9341	0.9308
0.9443	0.9295	0.9519	1.0077	0.9236	0.9482	0.9377	0.8379	0.8908	0.8866	0.9867	0.9123	0.9194	0.96	0.9796	0.8981	0.9488	0.9559	0.9908	1.0631	0.978	0.9323	0.9422	0.9214	0.9991	0.9542	0.9367	1.1009	1.2719	0.9966	1.2353	1.009	0.8728	1.1123	1.0736	0.9437	0.8726	0.8715	0.9077	0.8653	1.0022	0.8987	0.9274	0.9204	0.9494	0.9365	0.9095	0.9774	0.9355	0.9332
0.9335	0.934	0.9351	1.0031	0.9269	0.9432	0.944	0.834	0.8956	0.8862	0.9908	0.9133	0.9206	0.9643	0.9737	0.9004	0.9532	0.9562	0.989	1.0866	0.9709	0.9297	0.9404	0.9116	0.9941	0.9533	0.9354	1.1067	1.2872	1.0033	1.2456	1.0024	0.8633	1.1038	1.0761	0.9501	0.8831	0.868	0.9081	0.87	1.005	0.896	0.9262	0.9342	0.9492	0.943	0.8986	0.9801	0.9193	0.9317
0.9369	0.9362	0.9449	1.0019	0.9266	0.942	0.9418	0.8359	0.8896	0.8874	0.9933	0.9135	0.9125	0.9565	0.9774	0.8987	0.9494	0.9569	0.9869	1.0805	0.9816	0.9357	0.9426	0.92	1.0014	0.9518	0.9283	1.1087	1.2804	0.9955	1.2504	1.0027	0.8713	1.118	1.0745	0.9505	0.8762	0.8657	0.9122	0.8663	0.9971	0.9024	0.9304	0.929	0.9469	0.932	0.9031	0.9559	0.9249	0.9218
0.937	0.9344	0.9379	1.0042	0.9213	0.9431	0.9394	0.8412	0.8913	0.8897	0.9888	0.9085	0.9057	0.938	0.9778	0.9015	0.9476	0.9535	0.9901	1.0788	0.9917	0.9291	0.9461	0.9188	1.0153	0.9527	0.9361	1.1093	1.2776	1.0027	1.2563	0.9909	0.8682	1.1208	1.0873	0.9444	0.8761	0.8771	0.9149	0.8631	0.9992	0.9	0.9409	0.9296	0.9571	0.9402	0.9016	0.9606	0.9258	0.9397
0.9339	0.9238	0.9368	1.0002	0.9146	0.9334	0.9248	0.8387	0.8899	0.8892	0.9846	0.9141	0.9097	0.9373	0.985	0.901	0.9467	0.9669	0.9889	1.0643	0.9906	0.9313	0.9452	0.9251	1.0077	0.9601	0.9276	1.1119	1.2671	1.0019	1.2538	0.9875	0.8711	1.1054	1.0746	0.9433	0.8752	0.8728	0.9073	0.8654	0.9884	0.9028	0.9261	0.9271	0.9495	0.9453	0.9031	0.9606	0.9249	0.9329
0.9453	0.9191	0.9475	0.9986	0.9174	0.9329	0.9315	0.8357	0.8926	0.8886	0.9779	0.9118	0.9137	0.9216	0.9736	0.8987	0.9539	0.9533	0.9857	1.0807	0.9932	0.927	0.9342	0.9179	1.004	0.9537	0.9263	1.1077	1.2663	0.9968	1.2462	0.9975	0.8678	1.1159	1.0737	0.9488	0.8719	0.8843	0.917	0.8674	0.9852	0.9147	0.9209	0.9266	0.9515	0.9421	0.8983	0.959	0.9244	0.9276
0.9391	0.9168	0.9447	0.9979	0.9133	0.9358	0.9291	0.8365	0.8904	0.8874	0.9838	0.9152	0.9167	0.9288	0.9881	0.903	0.9479	0.948	0.9769	1.0836	0.9907	0.9333	0.9387	0.928	0.9967	0.9507	0.9265	1.112	1.2621	1.0004	1.2325	1.0018	0.8639	1.1003	1.072	0.9452	0.8702	0.887	0.9105	0.8652	0.9822	0.906	0.9187	0.9299	0.9544	0.942	0.902	0.966	0.9341	0.9227
0.9384	0.9119	0.9474	0.9972	0.9117	0.9467	0.9325	0.8296	0.8911	0.8938	0.9859	0.9106	0.9229	0.9394	0.9797	0.901	0.9563	0.9625	0.9869	1.0944	0.9971	0.926	0.9426	0.9168	1.0081	0.9545	0.932	1.1032	1.2474	1.0022	1.2276	0.9957	0.8722	1.1031	1.0714	0.9423	0.8715	0.8812	0.9125	0.8644	0.9813	0.9066	0.9287	0.9179	0.9528	0.9463	0.8991	0.9638	0.9311	0.927
0.9394	0.9216	0.9408	0.9999	0.9131	0.9342	0.9281	0.8296	0.8855	0.889	0.9814	0.9095	0.9275	0.9288	0.9774	0.9024	0.956	0.9555	0.983	1.1152	0.997	0.925	0.9399	0.9148	1.0102	0.952	0.9217	1.1027	1.248	0.9938	1.2279	0.9951	0.8609	1.0893	1.0763	0.9466	0.8697	0.8833	0.9078	0.8638	0.9847	0.9057	0.9212	0.9211	0.944	0.9367	0.903	0.9537	0.9321	0.9389
0.949	0.9226	0.9499	0.9946	0.9218	0.9374	0.9289	0.8274	0.8919	0.8929	0.9791	0.9121	0.9276	0.9132	0.9843	0.9052	0.9485	0.946	0.9887	1.102	0.9952	0.9257	0.9469	0.9216	1.0036	0.9543	0.9251	1.1024	1.2424	0.9942	1.2334	1.0077	0.8693	1.1094	1.0781	0.947	0.8651	0.8872	0.9085	0.8628	0.9851	0.9035	0.9208	0.9257	0.9493	0.9337	0.9037	0.9623	0.9338	0.9333
0.9358	0.9122	0.9404	0.994	0.9063	0.9341	0.9332	0.8365	0.8887	0.893	0.9745	0.9075	0.9185	0.902	0.9831	0.9056	0.9515	0.9579	0.986	1.0809	0.9846	0.9264	0.9393	0.9185	0.9985	0.9569	0.9295	1.1079	1.2467	1.0013	1.2524	1.0321	0.8626	1.1189	1.0755	0.9448	0.8732	0.8857	0.9111	0.8666	0.9858	0.9034	0.9267	0.9222	0.9543	0.9381	0.8979	0.9601	0.9307	0.927
0.9518	0.9095	0.943	0.9915	0.9114	0.9355	0.9322	0.8345	0.8897	0.8905	0.9778	0.9071	0.9187	0.9184	0.9917	0.9065	0.9453	0.9465	0.9825	1.0877	0.9881	0.9288	0.9359	0.9197	1.0024	0.9438	0.9266	1.1065	1.2444	1.0003	1.2529	1.0261	0.8677	1.1131	1.0744	0.9408	0.8739	0.8795	0.9058	0.8632	0.9834	0.9023	0.9202	0.9291	0.9447	0.9351	0.8972	0.9589	0.9268	0.9171
0.9394	0.9204	0.9452	0.9917	0.9107	0.9398	0.9355	0.8367	0.8859	0.8867	0.9817	0.9068	0.9234	0.9231	0.9884	0.9082	0.9433	0.954	0.9848	1.0869	0.9823	0.9259	0.9327	0.931	0.9926	0.9555	0.9207	1.1045	1.2567	1.0044	1.2459	1.0302	0.8478	1.1188	1.0753	0.9451	0.8714	0.8832	0.9063	0.8656	0.9837	0.9006	0.9158	0.9239	0.9475	0.9321	0.9099	0.9599	0.9352	0.918
0.9376	0.9191	0.9324	0.9958	0.9078	0.9309	0.9276	0.8338	0.8905	0.8833	0.9752	0.9084	0.9271	0.9164	0.9889	0.9128	0.9561	0.959	0.9914	1.0988	0.983	0.9205	0.9299	0.9187	0.9906	0.9566	0.936	1.0964	1.2662	1.0075	1.2414	1.035	0.8367	1.1094	1.0709	0.9494	0.88	0.8804	0.9133	0.8621	0.9852	0.9024	0.9159	0.932	0.9429	0.9278	0.9138	0.9667	0.9389	0.9244
0.9378	0.9069	0.9366	0.9929	0.9021	0.9302	0.927	0.8299	0.8957	0.8883	0.9799	0.9104	0.9161	0.9026	0.9729	0.9159	0.9524	0.9499	0.9907	1.0887	0.9869	0.9264	0.9409	0.9252	0.9939	0.9504	0.9344	1.1037	1.2704	1.0103	1.2356	1.0565	0.823	1.1143	1.0719	0.9446	0.8788	0.8868	0.9148	0.8642	0.9847	0.9018	0.9247	0.9299	0.9389	0.9349	0.9013	0.9651	0.915	0.9298
0.9354	0.9166	0.931	0.9923	0.9044	0.9384	0.9311	0.8309	0.8874	0.8901	0.9743	0.9085	0.9222	0.9097	0.9863	0.9104	0.9437	0.9568	0.9872	1.0689	0.9885	0.9217	0.9482	0.9257	1.0054	0.9572	0.9321	1.1074	1.281	1.0007	1.2268	1.0672	0.7981	1.1342	1.0765	0.9449	0.8792	0.8823	0.9115	0.8622	0.9781	0.9023	0.9274	0.9172	0.9423	0.9354	0.9156	0.969	0.9307	0.9261
0.9374	0.913	0.9269	0.9937	0.9021	0.9458	0.9373	0.8371	0.8901	0.8818	0.9772	0.9138	0.9233	0.9023	0.9808	0.9127	0.9454	0.9489	0.9868	1.07	0.9881	0.9234	0.9347	0.9166	0.982	0.9475	0.9271	1.1193	1.2917	1.013	1.2375	1.0748	0.8065	1.1112	1.0757	0.951	0.8789	0.8897	0.9177	0.8674	0.9824	0.9045	0.9267	0.9207	0.9489	0.9324	0.9153	0.9722	0.9256	0.9394
0.949	0.9226	0.9499	0.9946	0.9218	0.9374	0.9289	0.8274	0.8919	0.8929	0.9791	0.9121	0.9276	0.9132	0.9843	0.9052	0.9485	0.946	0.9887	1.102	0.9952	0.9257	0.9469	0.9216	1.0036	0.9543	0.9251	1.1024	1.2424	0.9942	1.2334	1.0077	0.8693	1.1094	1.0781	0.947	0.8651	0.8872	0.9085	0.8628	0.9851	0.9035	0.9208	0.9257	0.9493	0.9337	0.9037	0.9623	0.9338	0.9333
0.9358	0.9122	0.9404	0.994	0.9063	0.9341	0.9332	0.8365	0.8887	0.893	0.9745	0.9075	0.9185	0.902	0.9831	0.9056	0.9515	0.9579	0.986	1.0809	0.9846	0.9264	0.9393	0.9185	0.9985	0.9569	0.9295	1.1079	1.2467	1.0013	1.2524	1.0321	0.8626	1.1189	1.0755	0.9448	0.8732	0.8857	0.9111	0.8666	0.9858	0.9034	0.9267	0.9222	0.9543	0.9381	0.8979	0.9601	0.9307	0.927
0.9518	0.9095	0.943	0.9915	0.9114	0.9355	0.9322	0.8345	0.8897	0.8905	0.9778	0.9071	0.9187	0.9184	0.9917	0.9065	0.9453	0.9465	0.9825	1.0877	0.9881	0.9288	0.9359	0.9197	1.0024	0.9438	0.9266	1.1065	1.2444	1.0003	1.2529	1.0261	0.8677	1.1131	1.0744	0.9408	0.8739	0.8795	0.9058	0.8632	0.9834	0.9023	0.9202	0.9291	0.9447	0.9351	0.8972	0.9589	0.9268	0.9171
0.9394	0.9204	0.9452	0.9917	0.9107	0.9398	0.9355	0.8367	0.8859	0.8867	0.9817	0.9068	0.9234	0.9231	0.9884	0.9082	0.9433	0.954	0.9848	1.0869	0.9823	0.9259	0.9327	0.931	0.9926	0.9555	0.9207	1.1045	1.2567	1.0044	1.2459	1.0302	0.8478	1.1188	1.0753	0.9451	0.8714	0.8832	0.9063	0.8656	0.9837	0.9006	0.9158	0.9239	0.9475	0.9321	0.9099	0.9599	0.9352	0.918
0.9376	0.9191	0.9324	0.9958	0.9078	0.9309	0.9276	0.8338	0.8905	0.8833	0.9752	0.9084	0.9271	0.9164	0.9889	0.9128	0.9561	0.959	0.9914	1.0988	0.983	0.9205	0.9299	0.9187	0.9906	0.9566	0.936	1.0964	1.2662	1.0075	1.2414	1.035	0.8367	1.1094	1.0709	0.9494	0.88	0.8804	0.9133	0.8621	0.9852	0.9024	0.9159	0.932	0.9429	0.9278	0.9138	0.9667	0.9389	0.9244
+ GLP1																											+ GLP1
0.9317	0.9232	0.9255	0.9848	0.9147	0.9444	0.936	0.837	0.8838	0.8791	0.9679	0.9046	0.9105	0.9016	0.9816	0.9107	0.9432	0.9538	0.9851	1.0453	0.9712	0.9208	0.9335	0.9115	0.984	0.9532	0.924	1.1151	1.2925	1.0203	1.2225	1.0732	0.8168	1.122	1.0878	0.946	0.8789	0.8925	0.919	0.8658	0.9795	0.908	0.9317	0.9263	0.9524	0.9335	0.9136	0.9629	0.9277	0.9271
0.936	0.923	0.9211	0.9833	0.9118	0.9474	0.927	0.8343	0.8939	0.8772	0.9748	0.9039	0.9176	0.9135	0.9784	0.9084	0.9458	0.9563	0.9836	1.0516	0.9753	0.9223	0.9368	0.9198	0.9781	0.9586	0.9256	1.1187	1.3092	1.0181	1.2319	1.0759	0.8336	1.1199	1.0815	0.9593	0.8824	0.9004	0.9238	0.8755	0.979	0.9113	0.9239	0.9273	0.9507	0.9311	0.911	0.9688	0.9259	0.9237
0.9367	0.9196	0.9208	0.9846	0.9126	0.942	0.9343	0.8403	0.8862	0.8822	0.9629	0.9064	0.9256	0.8956	0.9835	0.911	0.9465	0.9537	0.9893	1.0447	0.969	0.9253	0.9401	0.9255	0.9813	0.9531	0.9255	1.1055	1.2815	1.0133	1.2122	1.0452	0.816	1.1127	1.0708	0.9432	0.8794	0.8848	0.9098	0.8619	0.9657	0.9043	0.9201	0.9188	0.9402	0.9212	0.9074	0.9557	0.9224	0.925
0.9395	0.9259	0.9251	0.9818	0.9164	0.9403	0.9325	0.8351	0.8918	0.8843	0.9639	0.9053	0.9321	0.9119	0.975	0.9068	0.946	0.9489	0.9866	1.0503	0.98	0.9254	0.9461	0.9236	0.991	0.9552	0.9197	1.1162	1.2949	1.0007	1.2304	1.0494	0.8235	1.1261	1.0805	0.9509	0.8726	0.901	0.9172	0.8673	0.9726	0.9109	0.9172	0.9284	0.9541	0.9357	0.9189	0.9739	0.9275	0.9234
0.9526	1.0421	0.994	0.9857	0.9274	0.9431	0.9298	0.8339	0.8922	0.911	0.98	0.914	0.9881	0.9922	0.9807	0.9288	0.9618	0.9572	0.989	1.1411	1.0374	0.9382	0.9675	0.9431	1.0111	0.9574	0.9279	1.1235	1.3102	1.0103	1.2389	1.0575	0.8312	1.1254	1.0835	0.9584	0.8753	0.9006	0.9192	0.8725	0.9761	0.9117	0.9303	0.9269	0.951	0.9368	0.9214	0.9857	0.9348	0.9217
1.0183	1.1836	1.0751	1.0007	0.9565	0.9637	0.9347	0.8393	0.8914	0.994	1.0178	0.9344	1.1913	1.2069	0.9866	0.9692	1.0045	0.9672	0.997	1.3063	1.1937	0.9739	1.0067	0.9861	1.0456	0.954	0.9333	1.1537	1.3261	1.0172	1.2532	1.0882	0.8211	1.1233	1.0908	0.9712	0.896	0.9007	0.9204	0.8746	0.9983	0.9125	0.9373	0.936	0.9742	0.947	0.9426	1.023	0.9514	0.9515
1.0632	1.2156	1.1315	1.0205	0.9954	0.9911	0.9501	0.8485	0.9021	1.0779	1.0734	0.9717	1.4285	1.3147	0.9966	1.0228	1.0361	0.9647	1.0044	1.4549	1.4082	1.0085	1.023	1.0216	1.0604	0.9628	0.9423	1.1844	1.395	1.031	1.3198	1.1423	0.876	1.1343	1.086	0.9769	0.9287	0.8937	0.9176	0.8704	1.0343	0.9078	0.9328	0.9515	0.9879	0.975	0.9897	1.0484	0.9749	0.9631
1.0961	1.2252	1.1805	1.0413	1.0427	1.0299	0.965	0.8595	0.9112	1.1318	1.1143	1.0047	1.5374	1.3545	0.9935	1.0694	1.0674	0.9676	1.0139	1.5837	1.5776	1.0265	1.0272	1.0336	1.0646	0.9569	0.9428	1.2489	1.5378	1.0829	1.4497	1.2202	0.9948	1.1546	1.0945	1.0062	0.979	0.8913	0.9213	0.8731	1.0911	0.9194	0.9398	0.96	1.0145	0.9912	1.0255	1.0692	0.9975	0.9785
1.1188	1.2023	1.1883	1.0689	1.0934	1.0669	0.9904	0.8792	0.9224	1.1607	1.1479	1.0433	1.5614	1.3618	1.0114	1.0876	1.0808	0.9806	1.0263	1.6474	1.6209	1.0409	1.0251	1.0572	1.0622	0.9703	0.9416	1.3068	1.6676	1.176	1.6049	1.3011	1.1283	1.158	1.1077	1.037	1.0262	0.8997	0.9237	0.8791	1.1526	0.9202	0.9409	0.9731	1.0254	0.9917	1.0534	1.0812	1.0105	1.0049
1.1341	1.1953	1.2011	1.0982	1.1336	1.1103	1.0189	0.903	0.9416	1.1652	1.1577	1.0685	1.557	1.3693	0.9884	1.0928	1.0914	0.9792	1.0346	1.6176	1.6133	1.0419	1.0271	1.0544	1.0648	0.9654	0.9453	1.3449	1.7525	1.2711	1.7069	1.371	1.2544	1.1822	1.1213	1.0677	1.0423	0.9018	0.9305	0.8838	1.2059	0.9249	0.9496	0.9706	1.0401	1.0047	1.0697	1.0861	1.0095	1.0134
1.1268	1.1693	1.1946	1.1203	1.1721	1.139	1.0524	0.9232	0.9501	1.1621	1.16	1.0906	1.5523	1.3692	0.9969	1.0998	1.1054	0.9833	1.0444	1.5855	1.5732	1.0389	1.0312	1.0574	1.0707	0.9731	0.9393	1.3667	1.7946	1.3333	1.7692	1.3883	1.3366	1.1975	1.1291	1.0915	1.0519	0.9	0.9244	0.8878	1.2426	0.9197	0.9503	0.9798	1.0384	1.0124	1.0702	1.0711	1.008	1.0109
1.1333	1.1683	1.1968	1.1368	1.2022	1.177	1.0742	0.9412	0.964	1.1596	1.1609	1.1017	1.5287	1.3456	0.997	1.0915	1.1077	0.9685	1.0474	1.5593	1.5162	1.04	1.0307	1.0579	1.0601	0.9655	0.9443	1.3704	1.8125	1.3802	1.7851	1.4079	1.3883	1.201	1.1264	1.106	1.0553	0.9117	0.9289	0.8916	1.2725	0.9317	0.9606	0.9795	1.0443	1.0077	1.0792	1.0764	1.017	1.0425
1.124	1.1725	1.2036	1.161	1.2214	1.2142	1.1112	0.9676	0.9742	1.1538	1.1639	1.1057	1.5386	1.358	0.9995	1.0976	1.1185	0.9858	1.0585	1.5427	1.4953	1.0381	1.0336	1.0469	1.0611	0.9756	0.9391	1.3635	1.8183	1.3742	1.7829	1.4051	1.3958	1.207	1.1348	1.1132	1.0505	0.9054	0.931	0.9094	1.2806	0.9383	0.9531	0.9734	1.0418	1.007	1.0732	1.0807	1.002	1.0258
1.1155	1.1649	1.1867	1.1753	1.2333	1.2438	1.1471	0.9905	0.9865	1.1588	1.1643	1.0935	1.5322	1.3557	0.9963	1.0994	1.1246	0.9782	1.0667	1.5203	1.4721	1.031	1.0356	1.0654	1.0802	0.9735	0.935	1.3691	1.8287	1.3728	1.7702	1.4059	1.4145	1.2071	1.1412	1.1414	1.0512	0.9134	0.9296	0.91	1.2849	0.9395	0.9529	0.9868	1.0406	1.0066	1.0728	1.0629	1.0089	1.0283
1.1208	1.1631	1.1942	1.1846	1.2578	1.2602	1.1683	1.0142	0.9895	1.1614	1.174	1.1007	1.5383	1.3477	1.0055	1.0955	1.1342	0.9895	1.0659	1.5121	1.4536	1.0328	1.0375	1.0483	1.0732	0.9745	0.9454	1.3721	1.8356	1.3848	1.7739	1.4022	1.4101	1.217	1.1441	1.16	1.0635	0.9223	0.932	0.9203	1.291	0.943	0.9552	0.9774	1.0445	1.0031	1.0714	1.0791	1.0056	1.0331
1.1227	1.1503	1.1888	1.1962	1.2608	1.2732	1.1805	1.0497	0.9999	1.1577	1.1738	1.0985	1.5345	1.3567	0.9969	1.0917	1.1262	0.9792	1.0721	1.502	1.4381	1.0316	1.0304	1.0634	1.0697	0.9735	0.9433	1.3772	1.8416	1.3772	1.7664	1.3952	1.4084	1.218	1.1474	1.1796	1.0651	0.9294	0.9298	0.9278	1.2911	0.9439	0.9589	0.9815	1.0422	1.0065	1.0709	1.062	1.0103	1.0333
1.1294	1.1658	1.1864	1.2061	1.2787	1.2931	1.2015	1.0654	1.0085	1.1596	1.1791	1.0976	1.5279	1.3522	1.0017	1.0988	1.1268	0.9918	1.072	1.5019	1.4393	1.0338	1.0382	1.0582	1.0771	0.9797	0.942	1.3664	1.8364	1.3858	1.7694	1.3862	1.3904	1.2256	1.1441	1.1931	1.0635	0.9383	0.9321	0.9355	1.2863	0.952	0.9577	0.9884	1.0376	1.0117	1.059	1.057	1.005	1.0298
1.1218	1.1689	1.1887	1.2235	1.2926	1.3073	1.2128	1.0888	1.0122	1.1622	1.1808	1.1002	1.5341	1.3525	0.9979	1.0969	1.1355	0.984	1.0746	1.512	1.45	1.034	1.0317	1.0579	1.0673	0.9768	0.9408	1.3667	1.8391	1.3796	1.7693	1.38	1.3835	1.2184	1.1593	1.2063	1.0668	0.935	0.9329	0.9382	1.2814	0.9492	0.9751	0.993	1.0371	1.0004	1.069	1.0667	1.0056	1.0359
1.1168	1.1756	1.1808	1.2311	1.2867	1.3147	1.2142	1.1008	1.0212	1.1649	1.1738	1.0997	1.5243	1.3498	1.0004	1.1065	1.1463	0.9861	1.0792	1.4941	1.432	1.0344	1.0385	1.0539	1.075	0.977	0.9425	1.3717	1.8358	1.369	1.7617	1.3606	1.3958	1.2261	1.1618	1.2239	1.0747	0.9411	0.929	0.9411	1.2764	0.9545	0.9669	0.9907	1.0372	1.0007	1.0546	1.0643	0.9991	1.0318
1.1253	1.1691	1.1965	1.2352	1.2923	1.3101	1.218	1.1056	1.027	1.1635	1.1811	1.1008	1.5259	1.3491	1.0022	1.0976	1.1428	0.9919	1.0805	1.486	1.4311	1.0414	1.0322	1.06	1.0804	0.9809	0.9522	1.3621	1.8334	1.3762	1.7552	1.3633	1.3798	1.2193	1.1554	1.239	1.09	0.9484	0.9407	0.9487	1.2746	0.9631	0.9677	0.9864	1.0306	0.9979	1.0569	1.0689	1.0005	1.0309
1.1165	1.1691	1.1938	1.2512	1.2937	1.3081	1.2105	1.1269	1.0324	1.163	1.1797	1.0989	1.5195	1.3585	1.0025	1.0994	1.1456	0.9895	1.0815	1.495	1.4363	1.0412	1.03	1.076	1.0741	0.9793	0.9493	1.3687	1.8356	1.3727	1.7567	1.3417	1.3774	1.2264	1.1625	1.2564	1.081	0.96	0.933	0.9537	1.2689	0.9616	0.9718	0.9942	1.0371	1.0024	1.0628	1.0535	1.0012	1.0197
1.1225	1.1628	1.1978	1.2602	1.3022	1.3137	1.2219	1.1289	1.0346	1.1614	1.1853	1.0948	1.5236	1.3536	1.0129	1.104	1.1464	0.9873	1.0849	1.4941	1.4301	1.0407	1.0343	1.0598	1.0791	0.9779	0.9503	1.3633	1.8193	1.3667	1.7517	1.3377	1.3846	1.2276	1.1557	1.263	1.0874	0.9654	0.9388	0.9554	1.2706	0.9661	0.9628	0.9836	1.0311	1.0065	1.0609	1.059	0.992	1.0262
1.114	1.1695	1.1829	1.256	1.3076	1.3168	1.2371	1.1335	1.0438	1.1585	1.1877	1.1018	1.5119	1.3525	1.0013	1.1042	1.1496	0.9807	1.0915	1.5101	1.4329	1.039	1.0244	1.0647	1.0655	0.9758	0.948	1.3697	1.8249	1.3568	1.7407	1.3363	1.3715	1.2322	1.1673	1.2708	1.0831	0.9793	0.9423	0.9591	1.2649	0.9612	0.9765	0.9904	1.0396	1.0012	1.0691	1.0774	1.0064	1.0264
1.1182	1.1545	1.178	1.2639	1.3107	1.3266	1.234	1.1298	1.0393	1.1667	1.1876	1.0992	1.5116	1.3478	1.0022	1.107	1.1455	0.9821	1.0898	1.5085	1.433	1.0395	1.0422	1.0595	1.073	0.9794	0.943	1.3589	1.821	1.3717	1.7383	1.3329	1.3559	1.2315	1.169	1.2786	1.0884	0.985	0.9506	0.9669	1.2649	0.968	0.9763	0.9857	1.0315	1.0114	1.0627	1.0768	0.9993	1.0218
1.1136	1.156	1.19	1.2671	1.3189	1.3222	1.2262	1.1253	1.05	1.164	1.1901	1.1033	1.5037	1.345	1.0063	1.1052	1.1456	0.9931	1.0915	1.4967	1.4172	1.0403	1.04	1.0725	1.0735	0.9815	0.9417	1.3643	1.8061	1.3653	1.7423	1.3299	1.3659	1.2428	1.156	1.2801	1.0852	0.9879	0.9475	0.9701	1.2727	0.973	0.974	0.9856	1.0361	1.0029	1.055	1.0756	0.9977	1.0397
1.1095	1.1569	1.1859	1.2833	1.3257	1.3278	1.2346	1.1257	1.0409	1.17	1.1876	1.0984	1.5022	1.339	0.999	1.103	1.1433	0.9934	1.0912	1.5029	1.4314	1.04	1.0459	1.0512	1.0858	0.9818	0.9508	1.3717	1.8082	1.363	1.7273	1.3292	1.366	1.243	1.1697	1.2798	1.0852	0.993	0.9497	0.9744	1.2728	0.974	0.9812	0.9868	1.0372	1.0142	1.0565	1.0799	1.0002	1.0285
1.1133	1.152	1.1917	1.2746	1.324	1.3316	1.2322	1.125	1.0396	1.163	1.1887	1.0995	1.5012	1.3464	0.9957	1.1068	1.149	0.9866	1.0957	1.5051	1.4225	1.0412	1.0418	1.0509	1.0771	0.9786	0.9471	1.3624	1.8077	1.3608	1.7347	1.3315	1.3639	1.2377	1.1599	1.282	1.0995	1.0028	0.9545	0.9797	1.2698	0.985	0.9815	0.986	1.0326	1.0074	1.0599	1.066	0.9945	1.0182
1.1092	1.1651	1.1879	1.2809	1.3225	1.3466	1.2508	1.1319	1.0451	1.1655	1.1903	1.1092	1.5011	1.3504	1.0032	1.1091	1.1543	0.9912	1.0957	1.494	1.4329	1.04	1.0429	1.0633	1.0761	0.9828	0.9426	1.3598	1.7992	1.363	1.7427	1.3261	1.3656	1.2398	1.1611	1.2868	1.0957	1.009	0.9553	0.9794	1.2699	0.9911	0.9781	0.9961	1.0408	1.0107	1.0589	1.0743	0.9996	1.0215
1.1173	1.1468	1.1802	1.2753	1.3304	1.3484	1.257	1.1376	1.0512	1.1547	1.1955	1.1113	1.4917	1.3462	0.9979	1.1053	1.1502	0.9815	1.0961	1.4882	1.4103	1.0404	1.0329	1.0559	1.0692	0.9773	0.9422	1.3549	1.8018	1.3642	1.7405	1.3245	1.3595	1.2398	1.1632	1.2947	1.096	1.0146	0.9506	0.9762	1.2739	0.9788	0.9779	0.9927	1.0365	1.0062	1.062	1.068	0.9888	1.0213
1.1191	1.1658	1.2006	1.2841	1.3411	1.3512	1.2647	1.1395	1.0609	1.1648	1.2052	1.1239	1.4986	1.3562	1.0052	1.1102	1.1504	0.9882	1.0993	1.4988	1.4117	1.0489	1.0438	1.065	1.0715	0.9801	0.9484	1.3595	1.797	1.3525	1.7287	1.3262	1.3612	1.2414	1.1754	1.2926	1.0989	1.0249	0.9651	0.982	1.2681	0.9817	0.9881	0.9832	1.0322	1.0108	1.0614	1.0639	1.001	1.0196
1.122	1.1679	1.192	1.2827	1.3392	1.3578	1.2675	1.1397	1.0595	1.1611	1.1966	1.113	1.4997	1.3626	0.9993	1.1115	1.1544	0.9848	1.1054	1.5073	1.4082	1.0403	1.0437	1.0673	1.0733	0.9763	0.9496	1.3593	1.8	1.3539	1.7343	1.3151	1.3636	1.2338	1.1642	1.2948	1.0893	1.022	0.9661	0.9788	1.271	0.981	0.9884	0.9845	1.0369	1.0032	1.0618	1.0627	0.999	1.0231
1.1129	1.1621	1.1853	1.2848	1.3553	1.3549	1.265	1.1485	1.0631	1.1615	1.2094	1.1172	1.4967	1.3489	1.0144	1.1041	1.1519	0.9873	1.0955	1.5005	1.4087	1.0447	1.0453	1.0725	1.08	0.9783	0.9411	1.3546	1.7927	1.3636	1.7302	1.3139	1.3716	1.2414	1.1662	1.2949	1.0896	1.0224	0.9644	0.9814	1.2597	0.9826	0.9867	0.9823	1.037	1.0019	1.058	1.0636	0.9971	1.0225
1.1157	1.167	1.1865	1.2846	1.3512	1.3625	1.2778	1.1411	1.0619	1.1564	1.1973	1.1103	1.5003	1.3469	1.0172	1.1067	1.1464	0.9845	1.098	1.5109	1.4262	1.0412	1.0346	1.0666	1.0643	0.9774	0.945	1.3581	1.7888	1.3631	1.7237	1.3066	1.3578	1.2393	1.1716	1.3052	1.0919	1.0295	0.9655	0.9802	1.262	0.9749	0.9899	0.9843	1.0377	1.0075	1.0625	1.0684	1.0016	1.0206
1.1184	1.1707	1.1904	1.2839	1.3596	1.3615	1.2697	1.1458	1.0614	1.1593	1.1998	1.1142	1.492	1.3605	1.015	1.1068	1.1493	0.9843	1.0943	1.5048	1.4202	1.042	1.0425	1.0651	1.0741	0.9777	0.9265	1.3641	1.7909	1.3581	1.7345	1.2978	1.3609	1.2498	1.1787	1.297	1.1014	1.0394	0.9661	0.988	1.2676	0.9752	0.9881	0.9917	1.0337	1.0109	1.0599	1.0674	1.0013	1.0404
1.1118	1.148	1.1958	1.2895	1.356	1.3618	1.2767	1.1383	1.0589	1.1592	1.1958	1.1072	1.4861	1.3462	0.9942	1.1118	1.154	0.986	1.105	1.4909	1.4016	1.0442	1.0417	1.0591	1.0739	0.9719	0.9463	1.3629	1.7834	1.3633	1.7217	1.3063	1.3403	1.2335	1.1649	1.3082	1.1021	1.0436	0.9631	0.9932	1.265	0.9822	0.9972	0.9844	1.0353	1.0081	1.0566	1.0645	1.004	1.0277
1.1109	1.1643	1.1928	1.2878	1.3396	1.3745	1.2799	1.1408	1.0532	1.1605	1.1937	1.1095	1.4874	1.3505	0.9937	1.0998	1.1556	0.9875	1.1038	1.497	1.408	1.0457	1.0402	1.0474	1.0793	0.9788	0.948	1.368	1.7775	1.3611	1.7208	1.2971	1.341	1.2451	1.1662	1.3101	1.1035	1.0432	0.9586	0.9991	1.2655	0.9832	0.9892	0.9898	1.0348	0.9993	1.0629	1.0592	1.0003	1.0207
1.1124	1.1578	1.1975	1.2838	1.3352	1.388	1.2982	1.138	1.0553	1.1607	1.1986	1.1146	1.4813	1.3554	1.0075	1.1086	1.1446	0.989	1.1032	1.5069	1.4117	1.0511	1.047	1.0674	1.0918	0.982	0.9509	1.3638	1.7766	1.368	1.7222	1.2921	1.356	1.2378	1.1822	1.3046	1.1022	1.0446	0.9647	1.0026	1.2676	0.9902	0.9989	0.9884	1.0375	1.006	1.0589	1.0531	1.0072	1.0276
1.1129	1.1519	1.1941	1.2797	1.3332	1.3908	1.2984	1.1406	1.055	1.1628	1.1983	1.1077	1.4837	1.3547	0.9994	1.1075	1.1517	0.9884	1.1024	1.4849	1.4134	1.0452	1.0436	1.0562	1.0792	0.9776	0.9466	1.3616	1.7791	1.3502	1.7187	1.299	1.3302	1.2386	1.1779	1.3075	1.105	1.0478	0.9631	1.0066	1.274	0.9874	1.0182	0.9782	1.0439	1.0114	1.0602	1.0625	1.0077	1.0159
1.1061	1.1644	1.1875	1.2761	1.3297	1.3837	1.2973	1.1536	1.0602	1.1569	1.1923	1.1069	1.4851	1.3707	1.0016	1.1077	1.1473	0.99	1.1019	1.4893	1.407	1.0398	1.0353	1.0562	1.0729	0.9827	0.9539	1.3652	1.7809	1.3611	1.7151	1.29	1.3444	1.2365	1.1743	1.3147	1.0994	1.0625	0.9705	1.0126	1.2812	0.9965	1.0136	0.985	1.0406	1.0032	1.0544	1.0641	0.9977	1.032
1.1094	1.1618	1.1955	1.2736	1.3389	1.3796	1.2954	1.1568	1.0605	1.1593	1.1926	1.1199	1.4796	1.3655	0.9974	1.1043	1.1492	0.9892	1.1048	1.4787	1.4033	1.0456	1.04	1.0687	1.0785	0.9775	0.9454	1.3585	1.7798	1.3675	1.7113	1.2875	1.3368	1.2447	1.181	1.3093	1.1039	1.055	0.9641	1.0096	1.2723	0.9885	1.0209	0.9888	1.0318	1.0009	1.061	1.0723	0.9949	1.0108
1.1009	1.1588	1.1962	1.2763	1.3343	1.3842	1.2926	1.1616	1.0715	1.1606	1.2016	1.1194	1.4824	1.3389	1.0072	1.1051	1.1537	0.987	1.0974	1.4895	1.4029	1.0473	1.0505	1.065	1.0831	0.9771	0.9472	1.365	1.7735	1.3635	1.7131	1.2934	1.3413	1.2451	1.1832	1.3168	1.107	1.0567	0.967	1.0134	1.2751	0.9919	1.0153	0.9906	1.0359	1.0071	1.0582	1.0745	0.9932	1.028
1.1024	1.1423	1.1953	1.2814	1.3435	1.3777	1.2934	1.1655	1.0656	1.1576	1.2024	1.123	1.4846	1.3511	1.0013	1.1083	1.1522	0.9866	1.0978	1.4881	1.412	1.0435	1.0426	1.066	1.0691	0.9826	0.9532	1.3611	1.767	1.3583	1.7069	1.2883	1.3276	1.2433	1.1791	1.3143	1.0994	1.058	0.9675	1.0133	1.2743	0.9945	1.0137	0.9839	1.0432	1.004	1.0676	1.0657	1.0119	1.0279
1.1024	1.1511	1.1958	1.283	1.3339	1.372	1.2877	1.164	1.0722	1.1579	1.1969	1.1166	1.485	1.3471	1.0001	1.11	1.1604	0.9763	1.1052	1.499	1.4087	1.043	1.0418	1.0786	1.0813	0.9746	0.9544	1.3541	1.7706	1.3601	1.6997	1.286	1.3427	1.2447	1.1755	1.3027	1.0992	1.0595	0.9717	1.0113	1.2737	1.0033	1.0187	0.9904	1.0342	1.0108	1.0571	1.0672	0.9988	1.0311
1.1037	1.1582	1.1956	1.2741	1.3329	1.3628	1.2789	1.1558	1.0691	1.1533	1.1961	1.1203	1.4761	1.3443	0.9977	1.1043	1.1531	0.9875	1.0987	1.4727	1.3955	1.0391	1.038	1.0613	1.0674	0.9773	0.9463	1.3599	1.7711	1.3657	1.7011	1.2855	1.3283	1.2485	1.1923	1.3096	1.0961	1.0681	0.9789	1.0156	1.2766	1.0066	1.0174	0.9814	1.0414	1.0075	1.0658	1.0746	0.9943	1.025
1.1046	1.1379	1.2003	1.2895	1.339	1.3673	1.271	1.1637	1.0691	1.1569	1.204	1.1281	1.4786	1.3521	1.0049	1.1024	1.1552	0.9884	1.0995	1.4738	1.389	1.0481	1.0427	1.0586	1.0743	0.9814	0.9518	1.3573	1.7699	1.3588	1.7052	1.2782	1.3498	1.2528	1.1668	1.3142	1.0989	1.0654	0.9768	1.0179	1.2779	1.005	1.0152	0.9856	1.041	1.0029	1.0605	1.074	0.9968	1.027
1.0954	1.1508	1.1958	1.2916	1.3396	1.3791	1.2828	1.1667	1.0674	1.1572	1.202	1.1211	1.4784	1.3452	0.9987	1.1057	1.1519	0.9852	1.0952	1.4696	1.3974	1.0498	1.0471	1.0638	1.0781	0.978	0.946	1.3622	1.7744	1.3559	1.7016	1.2797	1.3122	1.2593	1.18	1.3065	1.1014	1.0712	0.9749	1.0176	1.2808	1.0036	0.9984	0.9925	1.0369	0.9981	1.0615	1.0717	0.999	1.0362
1.1011	1.1471	1.1973	1.2938	1.3446	1.3711	1.2922	1.1608	1.0691	1.1586	1.1988	1.12	1.4774	1.3627	1.003	1.1011	1.1603	0.9866	1.1001	1.4753	1.3929	1.0461	1.0487	1.069	1.0833	0.978	0.9484	1.3622	1.7601	1.3641	1.7035	1.2766	1.3239	1.2518	1.1746	1.3115	1.1053	1.0645	0.9746	1.018	1.2838	1.0136	1.0167	0.984	1.0382	1.0037	1.0621	1.0642	0.9974	1.0207
1.0778	1.1706	1.1987	1.3367	1.3728	1.4318	1.3419	1.2217	1.0773	1.18	1.2234	1.1492	1.5282	1.3855	1.01	1.1188	1.1784	0.9944	1.1164	1.5621	1.4658	1.0593	1.0437	1.0608	1.0696	0.9808	0.9489	1.3607	1.7676	1.3489	1.6948	1.2807	1.314	1.2527	1.1793	1.3179	1.1011	1.0623	0.9757	1.0192	1.2737	1.007	1.0134	0.9808	1.0462	1.0093	1.0694	1.0738	1.0022	1.0221
1.0946	1.1543	1.1965	1.2759	1.3516	1.3811	1.2995	1.1628	1.0685	1.1586	1.205	1.1219	1.4748	1.345	1.0077	1.103	1.1532	0.9914	1.1059	1.4879	1.3883	1.0457	1.0492	1.0615	1.0752	0.9826	0.9552	1.3581	1.7632	1.352	1.6909	1.2881	1.3019	1.2568	1.1708	1.3177	1.1052	1.0623	0.9768	1.0181	1.2787	1.0163	1.0233	0.996	1.034	1.0123	1.0641	1.0683	0.9982	1.0147
1.0878	1.1574	1.1902	1.2672	1.3621	1.3795	1.3079	1.1642	1.0685	1.1592	1.1974	1.1209	1.475	1.3492	1.016	1.1102	1.1561	0.9823	1.1075	1.4597	1.3931	1.0457	1.0472	1.0572	1.0789	0.9757	0.9612	1.353	1.7626	1.3563	1.6955	1.2876	1.2982	1.263	1.1812	1.3162	1.102	1.0645	0.9863	1.0214	1.283	1.0242	1.0218	0.9787	1.0396	1.0138	1.0559	1.0796	0.9915	1.0202
1.0933	1.1504	1.1833	1.2549	1.3618	1.3839	1.3018	1.16	1.0694	1.1585	1.1924	1.1199	1.4799	1.3548	0.9979	1.0973	1.1553	0.9811	1.1015	1.4522	1.3901	1.047	1.0415	1.0599	1.0782	0.9796	0.957	1.355	1.7731	1.3554	1.6976	1.2908	1.2757	1.2609	1.1864	1.3138	1.1045	1.0668	0.9894	1.0242	1.2806	1.0194	1.0174	0.9788	1.0469	1.0047	1.056	1.0889	0.9944	1.0319
1.0903	1.1534	1.1874	1.2599	1.3615	1.3862	1.2994	1.1647	1.0681	1.1583	1.1926	1.1165	1.4629	1.3338	0.998	1.0959	1.1481	0.9853	1.0966	1.4627	1.3842	1.0462	1.0478	1.0545	1.0787	0.9767	0.9498	1.3538	1.7673	1.3597	1.6915	1.2779	1.2975	1.2568	1.1828	1.314	1.1125	1.0646	0.9897	1.025	1.2788	1.0163	1.0233	0.9867	1.0433	1.0105	1.0627	1.061	0.9973	1.0163
1.1054	1.1525	1.1834	1.2532	1.3716	1.3902	1.3151	1.1741	1.0729	1.1547	1.203	1.1225	1.467	1.3437	1.0151	1.0995	1.1543	0.9857	1.1036	1.4566	1.3766	1.0502	1.0453	1.0678	1.0879	0.9835	0.9563	1.3642	1.7755	1.3541	1.6925	1.291	1.2939	1.2564	1.1865	1.3168	1.1062	1.0738	0.9881	1.0309	1.2853	1.0146	1.0283	0.9803	1.0367	1.0084	1.0585	1.0743	0.9929	1.0265
1.0983	1.1579	1.1876	1.2592	1.38	1.4059	1.3232	1.1698	1.0721	1.1523	1.1957	1.1174	1.4702	1.3398	0.994	1.0978	1.1632	0.9855	1.1037	1.471	1.3759	1.0447	1.043	1.0497	1.0694	0.9825	0.9588	1.3533	1.7607	1.352	1.7093	1.2848	1.287	1.2604	1.1886	1.3163	1.1038	1.0709	0.9878	1.0262	1.2894	1.0207	1.0298	0.9894	1.0426	1.0114	1.059	1.0688	0.9942	1.0307
1.1002	1.1547	1.1889	1.2647	1.3865	1.4059	1.3182	1.1699	1.0767	1.1552	1.1962	1.118	1.4647	1.3501	0.9929	1.098	1.1581	0.9837	1.106	1.4694	1.3832	1.0433	1.0407	1.0601	1.0773	0.9781	0.9588	1.3548	1.7671	1.3454	1.6994	1.2873	1.2961	1.2545	1.1851	1.3168	1.1089	1.0646	0.9817	1.0286	1.2796	1.0245	1.023	0.989	1.0366	1.0029	1.0586	1.0813	0.9928	1.0145
1.1002	1.1564	1.2114	1.2688	1.3935	1.4179	1.3365	1.1724	1.0778	1.1581	1.2054	1.119	1.4724	1.3513	1.0033	1.1011	1.1712	0.9895	1.1077	1.4558	1.3825	1.0512	1.0423	1.0512	1.0734	0.9808	0.95	1.3533	1.7513	1.3501	1.6944	1.2921	1.288	1.2591	1.1877	1.3136	1.1032	1.0586	0.9832	1.0247	1.2789	1.0204	1.0312	0.9806	1.0386	0.998	1.0565	1.0698	0.9894	1.0177
1.1008	1.1642	1.2029	1.2668	1.3961	1.418	1.3343	1.1644	1.0762	1.1571	1.2065	1.1195	1.4653	1.3372	0.9962	1.0989	1.1596	0.9848	1.1066	1.4575	1.3757	1.0476	1.0475	1.056	1.0784	0.9783	0.9523	1.357	1.7645	1.3559	1.6936	1.2908	1.2917	1.2482	1.1812	1.3207	1.11	1.0666	0.9881	1.0302	1.2813	1.0201	1.0284	0.9792	1.0369	1.0031	1.0624	1.0724	0.9958	1.0262
1.0926	1.1626	1.1865	1.2709	1.3899	1.4177	1.3324	1.1684	1.0817	1.1569	1.2057	1.1163	1.463	1.3482	0.9973	1.1027	1.1607	0.9889	1.1059	1.4722	1.3756	1.0485	1.0458	1.0584	1.0862	0.9855	0.9431	1.3532	1.7611	1.3528	1.6882	1.2841	1.2937	1.2613	1.1792	1.3259	1.1123	1.0689	0.9902	1.0333	1.2806	1.0243	1.0375	0.9792	1.0364	1.0023	1.0636	1.077	0.991	1.0197
1.0951	1.1709	1.1915	1.2783	1.3915	1.4062	1.3347	1.1708	1.0809	1.1578	1.208	1.1226	1.4664	1.3542	1.0068	1.1011	1.159	0.9894	1.1046	1.4646	1.3855	1.0474	1.0462	1.0657	1.0741	0.9865	0.956	1.3542	1.7498	1.3502	1.6792	1.2739	1.2849	1.2624	1.189	1.3148	1.1131	1.0582	0.9869	1.0272	1.2708	1.0165	1.032	0.9776	1.0386	0.9971	1.0586	1.0844	0.9903	1.0062
1.0946	1.1525	1.1836	1.2734	1.3811	1.402	1.3379	1.1675	1.0718	1.158	1.2021	1.1217	1.4624	1.3462	1.0067	1.0984	1.1491	0.9815	1.0988	1.4631	1.3747	1.0438	1.0431	1.0531	1.0743	0.9804	0.957	1.3678	1.7683	1.3537	1.6833	1.28	1.2943	1.2641	1.1992	1.3301	1.109	1.0738	1.0018	1.0351	1.2766	1.025	1.0352	0.9811	1.0461	1.0074	1.0656	1.0775	0.9982	1.031
[truncated: 60 more columns]

## Sheet: SST
0.936298	0.941033	0.959731	0.975574	0.87635	0.890788	0.935183	0.879971	1.02566	0.893903	0.973955	0.900869	0.923722	0.910645	0.95444	0.938526	0.86414	0.799476	0.856183	0.89005	0.848484	0.863229	0.953422	0.936074	0.874481	0.920064	0.895622	0.906355	0.898224	0.996917	0.900476	0.928636	0.819	0.876943	0.834374	0.890669	0.948103	0.926033	1.03491	0.896872	0.961947	0.946493	0.914572	0.975326	0.905052	0.9108
0.8984	0.9359	0.9576	0.9791	0.8599	0.8946	0.935	0.8516	0.9951	0.8675	0.9508	0.8867	0.9131	0.9068	0.9546	0.9411	0.8623	0.7979	0.8915	0.8723	0.8735	0.8864	0.975	0.9594	0.8768	0.9488	0.9162	0.9209	0.8918	0.9921	0.8936	0.9304	0.8175	0.9065	0.8153	0.9035	1.0019	0.9427	1.015	0.8991	0.9682	0.9627	0.9162	0.974	0.905	0.9152		0.959523	0.994546	0.99778
0.9008	0.9332	0.9593	0.9805	0.8609	0.8937	0.933	0.8559	0.998	0.8697	0.9548	0.8889	0.9114	0.9119	0.9517	0.9307	0.8659	0.8033	0.8795	0.8735	0.873	0.8825	0.9775	0.9688	0.878	0.9413	0.9061	0.9036	0.904	0.9912	0.8916	0.9343	0.8176	0.9064	0.8122	0.9018	0.9965	0.9454	1.0368	0.8904	0.9678	0.9616	0.914	0.9926	0.9072	0.9232		0.962087	0.991676	0.999551
0.8972	0.9353	0.965	0.9787	0.8608	0.8977	0.9334	0.8433	1.0015	0.8707	0.9487	0.8897	0.9188	0.9013	0.9567	0.9389	0.8734	0.8077	0.8753	0.8862	0.872	0.8884	0.968	0.9734	0.8854	0.9542	0.9114	0.9262	0.9151	1.0089	0.9034	0.932	0.8221	0.9131	0.8279	0.9089	0.9939	0.9459	1.0424	0.8971	0.9755	0.9678	0.9235	1.002	0.9225	0.9159		0.958242	0.993908	1.00549
0.8984	0.9409	0.9595	0.9749	0.8649	0.8902	0.9336	0.8535	1.0044	0.8683	0.9445	0.8878	0.9084	0.9081	0.9596	0.9346	0.8632	0.8023	0.8634	0.8844	0.8586	0.8732	0.9739	0.9583	0.8788	0.9399	0.9042	0.9217	0.9	0.9861	0.8988	0.9282	0.8162	0.8976	0.8141	0.9079	0.9798	0.9335	1.0347	0.8984	0.9667	0.9626	0.9164	1.0019	0.9102	0.9304		0.959523	0.999859	0.999759
0.9014	0.9374	0.9618	0.978	0.8736	0.8855	0.9265	0.8611	1.0076	0.8763	0.9426	0.8903	0.923	0.9046	0.9432	0.9308	0.8714	0.8041	0.8701	0.8878	0.865	0.8868	0.9857	0.9624	0.8936	0.9563	0.9202	0.9289	0.915	0.9888	0.9092	0.9476	0.82	0.9016	0.8282	0.9231	0.9832	0.9444	1.0469	0.9021	0.9713	0.9684	0.9171	1.004	0.9169	0.9241		0.962727	0.99614	1.00216
0.8965	0.9412	0.9658	0.9766	0.8746	0.893	0.9284	0.8616	1.0029	0.8759	0.9481	0.885	0.9131	0.9162	0.9562	0.9341	0.8696	0.7978	0.8615	0.8833	0.8466	0.8802	0.9618	0.94	0.88	0.9403	0.8944	0.9084	0.9049	0.9887	0.8993	0.9381	0.8225	0.8901	0.8172	0.9114	0.9758	0.943	1.024	0.8974	0.9645	0.9574	0.9112	0.9876	0.9085	0.9243		0.957494	1.00018	1.00632
0.8989	0.939	0.9639	0.9793	0.8758	0.8871	0.9337	0.8584	1.0066	0.8802	0.9423	0.8834	0.924	0.9037	0.9469	0.9376	0.8651	0.7889	0.8489	0.8966	0.8289	0.8713	0.9562	0.931	0.8733	0.9304	0.9033	0.9079	0.9027	0.9903	0.9146	0.9299	0.8191	0.8741	0.8128	0.9067	0.9665	0.9465	1.0136	0.898	0.9625	0.9616	0.9014	0.9774	0.8842	0.9082		0.960057	0.99784	1.00434
0.9023	0.9377	0.9663	0.978	0.8816	0.8924	0.9345	0.8616	1.0061	0.8804	0.9524	0.8907	0.9246	0.9079	0.9429	0.9345	0.8613	0.789	0.8458	0.9124	0.8251	0.8705	0.9547	0.9308	0.8751	0.9307	0.8947	0.9069	0.9077	0.9887	0.9237	0.944	0.8175	0.8754	0.8188	0.9092	0.9713	0.947	1.0352	0.8915	0.9669	0.9586	0.9185	0.965	0.9123	0.9181		0.963689	0.996458	1.00684
0.8986	0.9345	0.963	0.9768	0.8804	0.8869	0.9304	0.8573	1.0033	0.8816	0.9413	0.8909	0.9207	0.9191	0.9419	0.9316	0.8639	0.786	0.8393	0.9162	0.8351	0.8725	0.9636	0.9308	0.8768	0.9408	0.9	0.924	0.9008	0.9886	0.9246	0.9375	0.8291	0.8769	0.8189	0.9152	0.9726	0.9506	1.0212	0.8987	0.9625	0.96	0.9083	0.9904	0.9032	0.9106		0.959737	0.993058	1.00341
0.9114	0.932	0.9605	0.9768	0.8728	0.8947	0.9427	0.8536	0.9996	0.8846	0.9446	0.8886	0.9085	0.9116	0.9602	0.9307	0.8616	0.7938	0.8433	0.9126	0.8403	0.8676	0.9602	0.9329	0.8831	0.9305	0.8906	0.8964	0.9048	0.9884	0.9312	0.9327	0.8237	0.8839	0.8214	0.9108	0.9717	0.9531	1.026	0.8907	0.9684	0.9616	0.9129	0.9734	0.9056	0.9117		0.973408	0.990401	1.0008
0.9176	0.9328	0.9559	0.9735	0.8754	0.8933	0.9377	0.8575	1.0058	0.8822	0.9449	0.8875	0.9142	0.9061	0.9624	0.9369	0.8622	0.7939	0.8451	0.9116	0.8442	0.8682	0.9692	0.9406	0.8801	0.9304	0.8938	0.9146	0.8984	0.9932	0.9229	0.936	0.8332	0.8893	0.818	0.9068	0.9733	0.9491	1.0298	0.8962	0.9627	0.9527	0.9056	0.9709	0.9062	0.9095		0.98003	0.991251	0.996008
0.9193	0.9302	0.9583	0.9767	0.8739	0.8885	0.9373	0.8569	1.0038	0.8821	0.9555	0.884	0.9043	0.905	0.9554	0.944	0.8626	0.8076	0.8462	0.9217	0.8569	0.8655	0.9609	0.9405	0.8879	0.9232	0.8942	0.9071	0.897	0.9891	0.9325	0.9411	0.8309	0.8843	0.8158	0.9039	0.9752	0.9478	1.0252	0.8882	0.9593	0.95	0.9102	0.9662	0.8841	0.9227		0.981845	0.988488	0.998509
0.9257	0.9328	0.9603	0.9804	0.8751	0.8934	0.9443	0.8518	1.0015	0.8768	0.9434	0.8981	0.9227	0.9113	0.9555	0.932	0.858	0.7956	0.8402	0.9133	0.8498	0.8658	0.9663	0.939	0.8869	0.9107	0.8978	0.912	0.8955	0.9946	0.9334	0.9246	0.8276	0.884	0.8218	0.9025	0.9638	0.9475	1.0226	0.9019	0.9657	0.9407	0.9114	0.9825	0.9087	0.9172		0.988681	0.991251	1.00059
0.9271	0.941	0.962	0.9813	0.8755	0.8889	0.9432	0.8691	1.0106	0.8783	0.9559	0.8908	0.9272	0.9061	0.9521	0.9401	0.8661	0.8089	0.8448	0.9237	0.8597	0.8695	0.9617	0.9433	0.8835	0.9238	0.9001	0.9002	0.9038	1.0084	0.9323	0.9308	0.8231	0.8846	0.8227	0.9151	0.9745	0.9556	1.0137	0.8924	0.9667	0.9436	0.9156	0.9718	0.9063	0.9186		0.990176	0.999965	1.00236
0.9257	0.9419	0.9608	0.9759	0.8694	0.8955	0.9364	0.8512	1.0137	0.87	0.9562	0.8927	0.9154	0.9109	0.9558	0.9272	0.8653	0.8107	0.8452	0.9146	0.8569	0.8745	0.9677	0.9502	0.8814	0.9245	0.9035	0.9076	0.8978	0.9956	0.9304	0.9321	0.8264	0.8784	0.8254	0.9228	0.9669	0.9541	1.0437	0.8959	0.9697	0.9422	0.9171	0.9826	0.92	0.9222		0.988681	1.00092	1.00111
0.9257	0.9432	0.9648	0.9871	0.8703	0.8914	0.9337	0.8693	1.0084	0.8739	0.9574	0.8917	0.9203	0.9159	0.9546	0.9297	0.8593	0.8074	0.8473	0.8973	0.8522	0.8792	0.9703	0.9526	0.8808	0.9182	0.9055	0.9074	0.8955	1.0069	0.9265	0.9282	0.8185	0.8731	0.822	0.9227	0.9548	0.9516	1.0592	0.9003	0.9654	0.9419	0.9212	0.9893	0.908	0.9298		0.988681	1.0023	1.00528
0.9246	0.9413	0.9634	0.9843	0.8673	0.8971	0.944	0.8549	1.0068	0.8725	0.9549	0.8942	0.91	0.9131	0.9627	0.9292	0.876	0.834	0.8774	0.9107	0.8782	0.9097	0.9758	0.9746	0.904	0.9399	0.9172	0.9307	0.9107	1.0116	0.9391	0.9469	0.8304	0.8874	0.8356	0.9475	0.9706	0.9606	1.0759	0.9118	0.9721	0.9567	0.9314	1.0149	0.9188	0.9247		0.987506	1.00028	1.00382
0.9193	0.9352	0.9636	0.9858	0.8654	0.8904	0.9342	0.8697	1.007	0.8694	0.9527	0.8969	0.9268	0.9104	0.9495	0.937	0.8612	0.8123	0.8557	0.8883	0.8415	0.8844	0.9576	0.9688	0.887	0.9217	0.898	0.9077	0.8968	0.9921	0.912	0.9312	0.8207	0.8754	0.8212	0.9238	0.945	0.9495	1.0603	0.9074	0.9622	0.9459	0.9139	0.9573	0.8989	0.9069		0.981845	0.993802	1.00403
0.9235	0.9422	0.9611	0.9837	0.8621	0.8924	0.9375	0.8625	1.0064	0.8766	0.9614	0.8937	0.9132	0.9154	0.9519	0.9287	0.8584	0.8252	0.8524	0.8815	0.8365	0.878	0.9559	0.9673	0.877	0.9123	0.9029	0.9111	0.9028	0.9965	0.9059	0.9345	0.8166	0.8847	0.8201	0.913	0.945	0.939	1.0697	0.8964	0.968	0.9528	0.9107	0.9711	0.8994	0.9047		0.986331	1.00124	1.00143
0.9272	0.9366	0.9612	0.9825	0.8649	0.9028	0.9334	0.8572	1.0124	0.8782	0.9574	0.8806	0.92	0.9081	0.9622	0.9339	0.8558	0.8101	0.851	0.8669	0.8311	0.8741	0.9773	0.9559	0.8649	0.9118	0.8905	0.9008	0.8938	0.988	0.8994	0.9215	0.8115	0.8806	0.8158	0.9023	0.9223	0.9298	1.0495	0.8747	0.9622	0.946	0.9148	0.9703	0.9032	0.9129		0.990283	0.995289	1.00153
0.9253	0.9367	0.958	0.9798	0.8683	0.8952	0.9294	0.8577	1.0151	0.8765	0.9458	0.8889	0.9221	0.9113	0.9541	0.9309	0.8658	0.819	0.858	0.8751	0.8559	0.8729	0.961	0.959	0.8752	0.92	0.8892	0.9098	0.8977	0.9936	0.9164	0.9342	0.8133	0.8846	0.8239	0.9087	0.9341	0.9264	1.0675	0.8927	0.9738	0.9563	0.9151	0.9881	0.9034	0.9153		0.988253	0.995396	0.998196
0.9127	0.9332	0.9568	0.9795	0.8648	0.8816	0.9274	0.8516	1.018	0.8779	0.9605	0.8843	0.926	0.9031	0.9463	0.9284	0.8586	0.8067	0.8539	0.8686	0.8559	0.8671	0.9523	0.9558	0.8844	0.9172	0.8946	0.9063	0.8982	0.9966	0.9185	0.927	0.815	0.8841	0.8193	0.9009	0.9252	0.9321	1.056	0.9	0.9647	0.9445	0.9156	0.9769	0.8997	0.9074		0.974796	0.991676	0.996946
0.9298	0.9401	0.9588	0.9821	0.8728	0.8875	0.9312	0.8635	1.0214	0.8779	0.9623	0.8863	0.9199	0.907	0.9499	0.9337	0.8593	0.8233	0.8414	0.8625	0.8542	0.8694	0.9541	0.9481	0.8842	0.9104	0.8906	0.8845	0.8957	0.9914	0.9181	0.9318	0.8172	0.8686	0.8232	0.8894	0.9272	0.9286	1.0486	0.8987	0.9698	0.9426	0.9155	0.9514	0.9084	0.9013		0.99306	0.999009	0.99903
0.9177	0.9419	0.9568	0.9748	0.8698	0.8923	0.9317	0.8623	1.0178	0.8929	0.9606	0.8885	0.9189	0.9012	0.9582	0.9378	0.8597	0.8113	0.8434	0.8542	0.8507	0.8605	0.9645	0.945	0.8792	0.9031	0.8941	0.903	0.8851	1.0011	0.9115	0.9197	0.8154	0.8612	0.8229	0.8883	0.9291	0.9276	1.0523	0.8949	0.9733	0.9316	0.9111	0.9974	0.9103	0.9044		0.980136	1.00092	0.996946
0.9142	0.9426	0.9587	0.969	0.8691	0.895	0.9338	0.8702	1.0164	0.8863	0.9594	0.8919	0.9249	0.9077	0.9636	0.9446	0.868	0.816	0.8422	0.8612	0.8529	0.8696	0.9584	0.948	0.879	0.9037	0.8866	0.911	0.8967	0.9931	0.9141	0.9247	0.8215	0.8729	0.8239	0.8957	0.943	0.9353	1.0471	0.8923	0.9643	0.9336	0.9205	0.9754	0.8983	0.9097		0.976398	1.00167	0.998926
0.9106	0.9439	0.9608	0.9731	0.8732	0.888	0.9291	0.8738	1.0198	0.8979	0.9677	0.8958	0.9206	0.9034	0.956	0.9413	0.866	0.813	0.852	0.8678	0.8522	0.8685	0.9575	0.9439	0.8795	0.9035	0.8905	0.9058	0.8926	1.0014	0.9122	0.9333	0.8232	0.8697	0.8262	0.8996	0.9502	0.9263	1.0633	0.8937	0.9631	0.9486	0.9223	0.9547	0.9082	0.9076		0.972553	1.00305	1.00111
0.9189	0.9438	0.9639	0.982	0.8762	0.8908	0.9309	0.8838	1.0269	0.8942	0.9723	0.9028	0.9246	0.9142	0.954	0.9486	0.8641	0.8102	0.8586	0.8788	0.8473	0.8562	0.9392	0.9384	0.8798	0.9053	0.9016	0.9012	0.8924	1.0066	0.915	0.9335	0.822	0.8742	0.8271	0.8989	0.9531	0.9272	1.0612	0.891	0.9589	0.9474	0.9157	0.978	0.9003	0.9022		0.981418	1.00294	1.00434
0.9215	0.9385	0.9606	0.9785	0.8766	0.8887	0.9313	0.8788	1.0263	0.891	0.9904	0.8955	0.9277	0.9084	0.9531	0.944	0.8641	0.8066	0.8512	0.8638	0.8425	0.8476	0.9534	0.9251	0.8735	0.909	0.8884	0.9062	0.898	0.9899	0.9	0.9317	0.819	0.8569	0.8235	0.8926	0.9475	0.9134	1.0458	0.9039	0.9579	0.9457	0.9114	0.9496	0.8854	0.9138		0.984195	0.997309	1.00091
0.9214	0.9407	0.9585	0.9794	0.8781	0.8828	0.9374	0.8719	1.0257	0.8955	0.9844	0.9082	0.9217	0.9117	0.9515	0.9323	0.8628	0.7995	0.8564	0.8671	0.8388	0.8546	0.9462	0.9301	0.8787	0.912	0.8871	0.894	0.8885	1.0028	0.8983	0.9318	0.8163	0.8682	0.825	0.8949	0.9522	0.9184	1.0554	0.8907	0.9726	0.9319	0.9105	0.9937	0.9151	0.903		0.984088	0.999646	0.998717
0.9227	0.9435	0.9601	0.98	0.8723	0.8911	0.9361	0.882	1.0321	0.8869	0.9857	0.8972	0.9388	0.9172	0.9544	0.9327	0.8641	0.8046	0.8597	0.8819	0.8417	0.8461	0.9372	0.9311	0.875	0.9152	0.8908	0.8927	0.8945	0.9918	0.8936	0.9304	0.8192	0.8842	0.8246	0.892	0.9553	0.9136	1.0382	0.8989	0.9608	0.9467	0.9175	0.9877	0.9051	0.9		0.985477	1.00262	1.00038
0.9291	0.9453	0.9608	0.9828	0.8713	0.8881	0.9422	0.8871	1.0339	0.8926	0.9844	0.9041	0.9299	0.9141	0.9576	0.944	0.8612	0.8048	0.8571	0.8824	0.8416	0.8429	0.9458	0.9219	0.8725	0.913	0.8856	0.9042	0.8949	0.9946	0.8852	0.922	0.8143	0.8735	0.8253	0.8796	0.9521	0.9176	1.0405	0.8928	0.9624	0.9406	0.913	0.9595	0.9089	0.9024		0.992312	1.00453	1.00111
0.9243	0.9458	0.9596	0.978	0.8767	0.8881	0.9492	0.9015	1.0382	0.9012	0.9851	0.9057	0.9298	0.9118	0.9587	0.948	0.869	0.8082	0.8685	0.8878	0.8477	0.8467	0.9467	0.924	0.8726	0.917	0.8853	0.9043	0.9083	0.9919	0.8887	0.9172	0.8216	0.8817	0.8324	0.8859	0.9497	0.9174	1.0436	0.8916	0.9628	0.946	0.9171	0.9877	0.9212	0.9068		0.987185	1.00507	0.999863
0.9397	0.9479	0.9599	0.9785	0.8739	0.887	0.9537	0.8942	1.0459	0.9054	0.9816	0.9119	0.9248	0.9173	0.9519	0.9432	0.864	0.8026	0.8569	0.8955	0.841	0.8411	0.9486	0.9289	0.873	0.9149	0.8918	0.9057	0.8958	1.0012	0.8872	0.9209	0.8176	0.8767	0.8313	0.8935	0.9507	0.9174	1.0343	0.8881	0.9536	0.9408	0.9097	0.9555	0.9023	0.912		1.00363	1.0073	1.00018
0.9323	0.9402	0.9573	0.9792	0.876	0.8912	0.9521	0.9141	1.0395	0.91	0.9756	0.9107	0.9215	0.9087	0.9569	0.9408	0.8554	0.7914	0.86	0.9017	0.8304	0.8425	0.9559	0.9222	0.8709	0.9176	0.8866	0.8926	0.9029	0.9917	0.8851	0.9224	0.804	0.8685	0.8285	0.8958	0.9507	0.9101	1.0347	0.8949	0.9599	0.9467	0.9096	0.9873	0.9136	0.9057		0.99573	0.999115	0.997467
0.9475	0.9474	0.9615	0.9837	0.8768	0.891	0.9542	0.8989	1.0405	0.9095	0.9792	0.9122	0.924	0.9147	0.9635	0.9388	0.8607	0.7953	0.8673	0.906	0.8385	0.8478	0.9487	0.9323	0.8758	0.9207	0.8992	0.907	0.8971	0.9979	0.8875	0.9227	0.8192	0.8798	0.8365	0.8981	0.9591	0.9131	1.0277	0.8902	0.9568	0.9498	0.9079	0.9826	0.8958	0.9052		1.01196	1.00677	1.00184
0.9361	0.95	0.9554	0.9723	0.8776	0.8925	0.9526	0.9025	1.0399	0.9018	0.9806	0.903	0.9316	0.9208	0.9603	0.9422	0.8648	0.7882	0.8671	0.8985	0.8425	0.8478	0.9448	0.931	0.8721	0.918	0.8951	0.9119	0.9034	1.009	0.886	0.9251	0.82	0.8727	0.837	0.898	0.9554	0.9063	1.0192	0.8909	0.9588	0.9447	0.9128	0.9735	0.91	0.8982		0.999788	1.00953	0.995487
0.948	0.9455	0.9471	0.9717	0.8672	0.8903	0.951	0.8926	1.0244	0.901	0.9821	0.8979	0.9199	0.9095	0.9597	0.9397	0.8547	0.788	0.8524	0.8758	0.8354	0.8505	0.9438	0.9288	0.8722	0.9159	0.8887	0.8985	0.8865	1.0024	0.8761	0.9192	0.8159	0.8661	0.8377	0.8958	0.9521	0.9058	1.0084	0.9028	0.9647	0.9297	0.9127	0.9686	0.8994	0.9033		1.0125	1.00475	0.986839
0.9598	0.9467	0.9631	0.9764	0.8764	0.8942	0.9421	0.8964	1.038	0.9044	0.9907	0.8962	0.9378	0.9083	0.9526	0.9366	0.8752	0.7962	0.8659	0.8964	0.8539	0.8746	0.9577	0.9367	0.8858	0.9341	0.9051	0.9282	0.8963	1.0192	0.8797	0.9333	0.8357	0.8841	0.8485	0.9076	0.9499	0.9209	1.0085	0.9084	0.9615	0.9444	0.9222	0.9911	0.9074	0.9072		1.0251	1.00602	1.00351
0.9623	0.9415	0.9575	0.97	0.8755	0.8936	0.9403	0.9016	1.0341	0.9047	0.9875	0.9021	0.9295	0.9159	0.9595	0.9438	0.8717	0.8061	0.8697	0.8971	0.8575	0.8688	0.9637	0.9253	0.8834	0.9319	0.8987	0.9245	0.9001	1.0051	0.8781	0.9292	0.8242	0.8752	0.8497	0.8975	0.9472	0.9229	1.0074	0.9051	0.9663	0.9407	0.9199	0.9715	0.9104	0.9056		1.02777	1.0005	0.997675
0.9526	0.9446	0.9597	0.9712	0.8804	0.8971	0.9457	0.8944	1.0387	0.9126	0.987	0.9057	0.9344	0.9094	0.9626	0.94	0.8698	0.797	0.8633	0.8875	0.8561	0.856	0.9478	0.9127	0.869	0.9234	0.9017	0.9109	0.8926	0.9902	0.8829	0.9277	0.8258	0.8675	0.8387	0.8816	0.9331	0.9108	1.0041	0.8904	0.9559	0.9383	0.9192	0.9855	0.8952	0.8963		1.01741	1.00379	0.999968
0.961	0.946	0.9621	0.9715	0.8789	0.8952	0.936	0.8945	1.0392	0.9136	0.9964	0.9018	0.9352	0.9047	0.9535	0.9387	0.8661	0.797	0.8647	0.8787	0.853	0.857	0.9451	0.9101	0.8706	0.922	0.8923	0.9015	0.8898	0.9912	0.8814	0.9254	0.8241	0.8627	0.841	0.8777	0.9345	0.9103	1.0187	0.9116	0.9579	0.9458	0.9161	0.9626	0.8946	0.9081		1.02638	1.00528	1.00247
0.9705	0.9475	0.9664	0.9706	0.8756	0.8908	0.9362	0.8933	1.0406	0.9076	0.9994	0.9035	0.9385	0.9066	0.9539	0.9445	0.8605	0.8055	0.8615	0.8779	0.856	0.8702	0.9365	0.9137	0.8697	0.921	0.8895	0.8966	0.8967	0.9965	0.887	0.9251	0.8258	0.8651	0.8485	0.8801	0.9313	0.9096	1.0267	0.9006	0.9536	0.9363	0.9183	0.9919	0.9022	0.9061		1.03653	1.00687	1.00695
0.9569	0.9423	0.9611	0.9685	0.8764	0.8851	0.9359	0.9016	1.0429	0.9099	0.996	0.9042	0.9304	0.9191	0.9508	0.9365	0.856	0.7991	0.8548	0.8708	0.8443	0.8658	0.9407	0.902	0.8556	0.9133	0.8845	0.8952	0.8833	0.9823	0.8874	0.9279	0.8156	0.868	0.8415	0.8756	0.919	0.9027	1.0181	0.8919	0.9542	0.9344	0.9096	0.9787	0.8977	0.9043		1.022	1.00135	1.00143
0.9566	0.9396	0.9584	0.9718	0.8796	0.8932	0.9362	0.8975	1.0363	0.9068	1.0081	0.8982	0.9325	0.9159	0.9616	0.9385	0.8599	0.7993	0.8644	0.8773	0.8434	0.8642	0.9435	0.9134	0.8589	0.9116	0.8835	0.8858	0.8919	0.9832	0.8896	0.9319	0.8162	0.86	0.8435	0.8758	0.9265	0.8989	1.0171	0.9053	0.9554	0.9381	0.9092	0.9818	0.9014	0.904		1.02168	0.998477	0.998613
0.9593	0.9509	0.9649	0.9763	0.886	0.8933	0.9338	0.9134	1.0514	0.9166	0.9993	0.9042	0.9321	0.9157	0.9581	0.9439	0.8612	0.7966	0.8617	0.8862	0.8413	0.8632	0.9428	0.9157	0.8583	0.9125	0.8904	0.8962	0.8925	0.998	0.885	0.9181	0.8136	0.8645	0.8433	0.8697	0.9253	0.9016	1.0259	0.8987	0.955	0.9352	0.9041	0.943	0.891	0.907		1.02457	1.01049	1.00539
0.9628	0.9449	0.9558	0.9675	0.8799	0.8974	0.9322	0.897	1.0437	0.9176	0.9991	0.9031	0.9183	0.906	0.9608	0.9337	0.8678	0.7955	0.872	0.9093	0.8497	0.8702	0.9431	0.9221	0.8625	0.9262	0.8936	0.9116	0.9025	1.0145	0.8886	0.9159	0.8235	0.8718	0.8511	0.8708	0.9372	0.9053	1.0307	0.907	0.9587	0.9599	0.9162	0.974	0.9098	0.9069		1.0283	1.00411	0.995904
0.9619	0.9458	0.9624	0.9743	0.8825	0.8943	0.9326	0.896	1.0482	0.9149	1.0017	0.9081	0.9245	0.9152	0.9496	0.9368	0.8626	0.7815	0.8681	0.9133	0.8471	0.8561	0.9357	0.9214	0.85	0.9191	0.8913	0.9146	0.9016	1.0139	0.8852	0.9258	0.8204	0.8704	0.8513	0.8609	0.929	0.9036	1.0217	0.8926	0.955	0.9421	0.9187	0.9794	0.9063	0.8977		1.02734	1.00507	1.00278
0.9618	0.9432	0.9566	0.9679	0.8857	0.8931	0.9259	0.9007	1.0448	0.9129	0.9997	0.9102	0.9159	0.9098	0.9559	0.9436	0.8606	0.78	0.8542	0.9094	0.8445	0.8585	0.9383	0.9175	0.8528	0.9064	0.8932	0.8977	0.8809	0.989	0.8808	0.9131	0.8129	0.8691	0.8475	0.8523	0.924	0.9114	1.0161	0.8839	0.9491	0.9421	0.9056	0.9605	0.904	0.9018		1.02724	1.0023	0.996738
0.9722	0.9439	0.9597	0.9751	0.8889	0.8902	0.9249	0.902	1.0483	0.9166	1.0028	0.9154	0.9282	0.9117	0.9492	0.9535	0.8656	0.786	0.8563	0.9161	0.8578	0.8659	0.9532	0.9348	0.8619	0.9204	0.8921	0.8896	0.9086	0.9981	0.8888	0.917	0.8172	0.8653	0.8565	0.8664	0.9395	0.9206	1.0477	0.8976	0.9573	0.9437	0.9116	0.9683	0.8998	0.9103		1.03834	1.00305	0.999968
0.9691	0.9433	0.9564	0.9702	0.8948	0.8863	0.9218	0.904	1.049	0.9165	0.9964	0.9255	0.9255	0.9121	0.9577	0.9489	0.8686	0.7838	0.8464	0.9056	0.8527	0.8496	0.9423	0.9293	0.8598	0.9116	0.8948	0.909	0.9052	1.0037	0.8951	0.9203	0.8191	0.8783	0.8586	0.8641	0.9405	0.9133	1.0478	0.8893	0.9647	0.9353	0.9163	0.9843	0.9108	0.9193		1.03503	1.00241	0.996529
0.9736	0.9414	0.9591	0.9678	0.8931	0.8853	0.9269	0.9007	1.0453	0.9171	0.9987	0.9308	0.9299	0.9159	0.9525	0.9413	0.8665	0.781	0.8443	0.9024	0.8489	0.85	0.9406	0.9313	0.8645	0.9116	0.8898	0.9042	0.901	1.0027	0.889	0.9244	0.8155	0.8759	0.8591	0.8629	0.9407	0.9204	1.0403	0.8953	0.9593	0.9394	0.9177	0.9642	0.9084	0.9219		1.03984	1.00039	0.999342
0.9745	0.944	0.9554	0.9685	0.8922	0.8879	0.9277	0.8926	1.0494	0.9185	0.9964	0.9334	0.9251	0.9108	0.9589	0.9347	0.8659	0.7842	0.855	0.8995	0.8505	0.8473	0.9444	0.935	0.8712	0.9143	0.8941	0.9119	0.9022	1.0071	0.8915	0.9295	0.8157	0.8745	0.8623	0.8627	0.9347	0.9145	1.0452	0.8988	0.961	0.9439	0.9172	0.9754	0.9037	0.913		1.0408	1.00315	0.995487
0.9859	0.94	0.9608	0.9687	0.8962	0.894	0.923	0.9076	1.0418	0.9005	0.9939	0.9308	0.9278	0.9108	0.9509	0.9361	0.8645	0.7819	0.8407	0.893	0.8398	0.8419	0.9398	0.9287	0.8735	0.9066	0.895	0.9063	0.8979	1.003	0.885	0.922	0.8111	0.8667	0.8588	0.8542	0.9288	0.9132	1.0382	0.902	0.9519	0.9369	0.9105	0.9592	0.9042	0.9198		1.05298	0.998903	1.00111
0.9859	0.9455	0.9617	0.9714	0.8969	0.8873	0.926	0.8931	1.0418	0.9121	0.9924	0.9277	0.927	0.9156	0.9477	0.9481	0.8675	0.7838	0.846	0.9005	0.844	0.8463	0.9438	0.9261	0.8691	0.9058	0.892	0.887	0.902	0.984	0.888	0.9277	0.8145	0.8692	0.8627	0.8548	0.9218	0.916	1.0279	0.9027	0.9556	0.9311	0.9206	0.9374	0.904	0.9113		1.05298	1.00475	1.00205
0.982	0.9426	0.9617	0.9693	0.897	0.8874	0.9322	0.8959	1.044	0.908	0.9948	0.9189	0.9262	0.906	0.9512	0.9442	0.8669	0.7949	0.8478	0.8883	0.8457	0.8444	0.9352	0.9205	0.8701	0.9105	0.8892	0.9154	0.9088	1.003	0.8902	0.936	0.8115	0.8674	0.8598	0.8471	0.9162	0.9115	1.0315	0.9047	0.9492	0.9522	0.9198	0.979	0.9053	0.912		1.04881	1.00167	1.00205
0.9751	0.9443	0.9572	0.9705	0.8913	0.8877	0.9303	0.9035	1.0464	0.9083	1.0035	0.9259	0.9335	0.9129	0.9503	0.9447	0.861	0.7793	0.8447	0.8743	0.8444	0.8477	0.9324	0.9239	0.8677	0.9033	0.8932	0.8937	0.8928	1.0047	0.8834	0.9253	0.8021	0.8656	0.8684	0.843	0.9029	0.9128	1.0256	0.8933	0.9575	0.9526	0.9095	0.9563	0.9042	0.9072		1.04144	1.00347	0.997363
0.9613	0.926	0.9379	0.9539	0.8739	0.8781	0.9179	0.8956	1.0273	0.8963	0.9853	0.9128	0.9186	0.9105	0.9534	0.9464	0.8654	0.7872	0.8492	0.881	0.8434	0.8451	0.9386	0.9188	0.8674	0.9059	0.8967	0.9147	0.8886	0.9928	0.8897	0.9248	0.8106	0.8732	0.8638	0.8404	0.9085	0.9097	1.0226	0.8965	0.953	0.9462	0.9175	0.9573	0.9123	0.9043		1.0267	0.984025	0.977253
0.9688	0.9446	0.9578	0.9676	0.8818	0.8835	0.9268	0.9124	1.0535	0.9172	0.9928	0.9148	0.9386	0.9089	0.9411	0.9457	0.8719	0.7885	0.8579	0.8747	0.8438	0.8444	0.9359	0.9191	0.8661	0.906	0.895	0.8912	0.8945	0.9942	0.8833	0.9313	0.808	0.8772	0.8656	0.847	0.9081	0.9066	1.0137	0.9062	0.9543	0.936	0.916	0.9547	0.9057	0.9131		1.03471	1.00379	0.997988
0.9752	0.9376	0.9495	0.9576	0.8827	0.8831	0.9237	0.9066	1.0512	0.91	0.9925	0.9253	0.9242	0.9091	0.9415	0.9464	0.8698	0.7841	0.8602	0.8678	0.8335	0.8388	0.9235	0.91	0.8691	0.9088	0.8869	0.9052	0.8906	0.9853	0.8818	0.9277	0.7997	0.8693	0.8675	0.8502	0.9094	0.9154	1.0155	0.9004	0.9576	0.9453	0.9075	0.9561	0.9025	0.9003		1.04155	0.996352	0.98934
KCl																KCl																															#VALUE!	0	0
0.9723	0.9473	0.9554	0.9545	0.8881	0.8895	0.9257	0.9092	1.0556	0.9202	0.9999	0.9324	0.9292	0.899	0.9465	0.9466	0.8734	0.7963	0.868	0.8695	0.8419	0.8356	0.93	0.9166	0.8719	0.9109	0.89	0.9147	0.9004	0.995	0.8878	0.9279	0.8011	0.8684	0.8752	0.8585	0.9186	0.9137	1.021	0.9023	0.9595	0.9401	0.9143	0.9573	0.9103	0.9082		1.03845	1.00666	0.995487
0.9769	0.9511	0.9562	0.9492	0.8829	0.8865	0.9322	0.9112	1.0589	0.9245	0.9979	0.9326	0.9263	0.9135	0.949	0.9575	0.8697	0.7967	0.8639	0.8764	0.8434	0.8332	0.9307	0.9169	0.8732	0.9133	0.8902	0.9018	0.8927	0.9944	0.8933	0.9253	0.8027	0.8714	0.8769	0.8626	0.9203	0.9155	1.0287	0.9074	0.9569	0.9459	0.9195	0.9598	0.9083	0.908		1.04336	1.0107	0.996321
0.9726	0.949	0.9601	0.95	0.8828	0.8823	0.9286	0.91	1.0597	0.9157	1.0009	0.9206	0.9271	0.9135	0.9444	0.9526	0.8683	0.7963	0.8623	0.8676	0.843	0.834	0.9287	0.9092	0.8647	0.9175	0.8945	0.9239	0.8923	1.0059	0.9056	0.9324	0.8001	0.8723	0.8793	0.8611	0.9251	0.9096	1.0042	0.8943	0.95	0.9476	0.9108	0.9834	0.9028	0.9129		1.03877	1.00847	1.00038
0.9656	0.9495	0.9639	0.9302	0.8801	0.888	0.9273	0.9181	1.059	0.9154	0.9753	0.9164	0.9109	0.9048	0.9432	0.9439	0.876	0.8025	0.8685	0.8792	0.8431	0.8356	0.9405	0.921	0.8711	0.9236	0.9031	0.9046	0.8938	1.0166	0.869	0.9344	0.8067	0.8723	0.8824	0.8703	0.9357	0.9239	1.0205	0.8911	0.9568	0.9344	0.9222	0.9686	0.8999	0.923		1.0313	1.009	1.00434
0.915	0.951	0.9706	0.9321	0.8618	0.8891	0.9254	0.9044	1.0734	0.8951	0.9487	0.8942	0.9101	0.9149	0.9554	0.9451	0.879	0.8439	0.9164	0.9488	0.884	0.9001	0.9884	0.8744	0.8735	0.9444	0.9325	0.9523	0.906	1.018	0.8626	0.9308	0.8161	0.9107	0.9143	0.9952	1.0281	0.9446	1.0678	0.9347	0.9451	0.9632	0.9245	0.969	0.9409	0.9577		0.977253	1.01059	1.01133
0.927	0.9757	1.0633	0.9959	0.9771	0.9319	0.9181	0.9504	1.1736	0.9029	0.9597	0.9704	0.9133	0.9373	0.9566	0.9601	0.8977	0.9147	1.0068	0.9896	0.9507	1.0068	1.0567	0.8752	0.8849	0.9742	0.958	0.9576	0.9143	1.0571	0.9036	0.9514	0.8374	0.9307	0.9287	1.0118	1.0426	0.9561	1.0656	0.9471	0.9597	0.9756	0.9301	0.9566	0.9675	0.9724		0.990069	1.03684	1.10791
0.9386	0.9994	1.129	1.0183	1.0019	0.9553	0.9437	0.9592	1.2067	0.9188	0.9657	0.9969	0.9334	0.9414	0.9748	0.9736	0.9145	0.9629	1.0514	0.9995	0.9915	1.109	1.0654	0.8799	0.9004	1.0053	0.9884	0.9917	0.9244	1.0465	0.9306	0.9624	0.843	0.9363	0.935	1.0135	1.0503	0.9637	1.0641	0.9625	0.9608	0.9781	0.937	0.9896	0.9788	0.9861		1.00246	1.06202	1.17637
0.9463	1.0101	1.1655	1.0285	1.0161	0.9644	0.9606	0.9677	1.2291	0.9269	0.9628	1.0067	0.9318	0.9481	0.966	0.9735	0.9271	0.9843	1.081	1.0046	1.0142	1.16	1.0804	0.8889	0.9054	1.0224	0.9963	0.9997	0.9402	1.0447	0.9493	0.9677	0.847	0.9419	0.9331	1.0178	1.0472	0.9695	1.0541	0.9817	0.9572	0.9896	0.9502	0.9758	0.986	0.9977		1.01068	1.0734	1.2144
0.9477	1.0258	1.2314	1.0388	1.0225	0.969	1.0132	0.9729	1.255	0.933	0.9814	0.98	0.9442	0.955	0.9665	0.9845	0.9338	0.991	1.1085	1.0062	1.031	1.1921	1.0994	0.8987	0.9099	1.0288	1.0104	0.9886	0.9482	1.0498	0.9682	0.9737	0.8621	0.9571	0.9377	1.0226	1.0364	0.9773	1.0623	0.9637	0.9623	0.9946	0.9427	0.9863	0.9954	1.0004		1.01218	1.09008	1.28307
0.9513	1.032	1.237	1.0513	1.0235	0.975	1.0218	0.961	1.2647	0.9314	0.9733	0.9652	0.9345	0.9598	0.9657	0.9779	0.9459	0.9975	1.1058	1.0104	1.0291	1.199	1.0932	0.9247	0.9119	1.0368	1.0137	1.0018	0.9553	1.0536	1.0009	0.9794	0.8727	0.9515	0.9387	1.0171	1.0231	0.9816	1.0602	0.9719	0.9634	0.9923	0.9491	0.9819	0.9937	0.9708		1.01602	1.09667	1.2889
0.9556	1.0317	1.244	1.0643	1.0212	0.9728	1.0239	0.9746	1.2643	0.9271	0.9573	0.9537	0.9378	0.9513	0.9811	0.9705	0.9459	0.9996	1.0919	1.0061	1.0417	1.1991	1.0954	0.9342	0.915	1.0385	1.0096	1.0075	0.9521	1.0555	1.0013	0.9746	0.8739	0.9544	0.9392	1.0131	1.0122	0.9923	1.0597	0.9573	0.9595	1.0034	0.9465	0.9884	0.9919	0.9723		1.02061	1.09635	1.2962
0.9516	1.0312	1.242	1.0384	1.0256	0.9668	1.0207	0.967	1.2575	0.9296	0.9732	0.946	0.9372	0.9524	0.9638	0.969	0.9486	1.0101	1.1068	1.0068	1.0589	1.2068	1.1116	0.9559	0.9242	1.0433	1.0125	1.0008	0.9547	1.0589	1.0152	0.975	0.8585	0.9277	0.9436	1.0221	1.0185	1.0014	1.0472	0.9642	0.966	0.9972	0.9509	0.9764	0.9999	0.9864		1.01634	1.09582	1.29411
0.9515	1.0379	1.241	1.0346	1.0294	0.9758	1.0111	0.9587	1.2709	0.9274	0.9895	0.9365	0.9506	0.9493	0.9529	0.9559	0.9455	0.986	1.0161	0.9706	1.0344	1.198	1.1009	0.9699	0.9184	1.0438	1.0085	0.9975	0.9477	1.0449	1.0168	0.9693	0.8446	0.9261	0.9449	1.0111	1.0116	0.9909	1.0637	0.9764	0.9654	0.9686	0.9518	0.9928	0.9864	0.9881		1.01624	1.10294	1.29307
0.958	1.039	1.249	1.0408	1.0324	0.9695	1.0132	0.9625	1.2767	0.9369	0.9859	0.9433	0.9496	0.9406	0.9544	0.9703	0.9518	0.994	1.0556	0.9967	1.0623	1.2123	1.1097	0.9323	0.9219	1.0505	1.014	1.0165	0.9523	1.0542	1.0214	0.9804	0.8678	0.9534	0.9513	1.016	1.0168	0.9671	1.0473	0.9423	0.9642	0.9767	0.9534	1.0145	1.0064	1.0017		1.02318	1.10411	1.30141
0.9585	1.0409	1.2443	1.0359	1.0296	0.9746	1.0126	0.9634	1.2718	0.9258	0.9925	0.9373	0.9386	0.9387	0.954	0.9633	0.9487	1.0007	1.0893	1.016	1.0703	1.216	1.1011	0.9315	0.9275	1.0503	1.0146	1.0041	0.9496	1.0666	1.0258	0.9801	0.8809	0.9542	0.9447	1.0152	1.0254	0.9689	1.0444	0.9423	0.9639	0.9909	0.953	0.9702	0.9914	1.0013		1.02371	1.10613	1.29651
0.9541	1.037	1.2485	1.0455	1.0332	0.9786	1.0195	0.9676	1.2651	0.9297	0.992	0.9487	0.9494	0.9369	0.9612	0.9705	0.9522	1.0051	1.1098	1.0249	1.0736	1.2203	1.1086	0.9501	0.9307	1.0564	1.0102	0.9857	0.9489	1.0622	1.012	0.9864	0.8839	0.9534	0.9525	1.011	1.0266	0.9763	1.0463	0.9544	0.9654	0.9911	0.9471	1.01	0.9915	1.0013		1.01901	1.10198	1.30089
0.9407	1.0424	1.2425	1.0408	1.037	0.9704	1.0203	0.9666	1.2646	0.935	0.9917	0.9459	0.9468	0.9382	0.9562	0.9609	0.9577	1.0147	1.1328	1.0283	1.0656	1.2302	1.1091	0.9767	0.9326	1.0676	1.0207	0.9969	0.9414	1.0675	1.0092	0.9803	0.8532	0.9325	0.9519	1.012	1.0326	0.9884	1.0363	0.95	0.9642	0.9994	0.9512	0.9897	0.9924	0.9991		1.0047	1.10772	1.29463
0.963	1.0401	1.2424	1.0486	1.04	0.9812	1.016	0.9793	1.2622	0.9344	0.9859	0.9619	0.9363	0.9456	0.9615	0.9676	0.9603	1.0016	1.1506	1.0223	1.058	1.2403	1.1018	1.0031	0.9444	1.0693	1.0196	1.0198	0.9479	1.0859	1.015	0.9823	0.8554	0.9338	0.9568	1.0184	1.0381	0.9996	1.0478	0.9688	0.9744	1.0035	0.9506	0.9881	0.9971	0.9918		1.02852	1.10528	1.29453
0.9537	1.0497	1.2484	1.0384	1.0383	0.9718	1.0217	0.9685	1.2713	0.9279	0.9894	0.9498	0.9499	0.9363	0.9577	0.9681	0.9526	1.003	1.145	0.9752	1.0618	1.2255	1.1111	1.0017	0.9279	1.053	1.0165	0.9992	0.9273	1.0609	0.9717	0.9769	0.8665	0.9362	0.9551	1.0033	1.0252	0.9852	1.0378	0.9488	0.965	0.9805	0.9454	0.9684	1.0008	0.9972		1.01859	1.11548	1.30078
0.9478	1.0374	1.2353	1.0387	1.0351	0.9649	1.0165	0.9593	1.2544	0.9222	0.9791	0.9496	0.9498	0.9333	0.9539	0.9736	0.955	1.002	1.1459	0.9998	1.0721	1.2317	1.1184	1.0043	0.932	1.0546	1.016	1.0035	0.9398	1.0644	0.9851	0.9714	0.8791	0.9509	0.9574	1.0087	1.0232	0.9895	1.0259	0.9429	0.9651	0.988	0.9554	0.9754	1.0069	0.9905		1.01228	1.10241	1.28713
0.9549	1.037	1.2384	1.0392	1.037	0.9738	1.0116	0.9673	1.2542	0.9262	0.9862	0.9335	0.9481	0.9426	0.9551	0.9662	0.9587	1.0091	1.1437	1.01	1.0755	1.2308	1.1076	1.0198	0.9335	1.0572	1.0163	1.0044	0.9414	1.0648	1.0046	0.9723	0.8862	0.9613	0.9552	1.0124	1.0237	0.9951	1.0297	0.9586	0.9682	0.9931	0.9581	0.9725	1.005	1.0052		1.01987	1.10198	1.29036
0.9601	1.0353	1.2374	1.0412	1.0426	0.9734	1.0116	0.98	1.2369	0.9272	0.9812	0.937	0.9514	0.9366	0.9612	0.9554	0.9598	1.0019	1.153	1.0234	1.0782	1.2306	1.1093	1.0165	0.9307	1.0547	1.0183	1.0028	0.9456	1.0595	1.0259	0.9743	0.8883	0.9688	0.957	1.017	1.0195	0.9862	1.0247	0.9388	0.9729	1.0068	0.9535	0.9838	1.0002	0.99		1.02542	1.10017	1.28932
0.9421	1.0366	1.2348	1.0458	1.0125	0.9797	1.0221	0.9712	1.2294	0.9237	0.981	0.9306	0.9447	0.9436	0.964	0.9522	0.9623	1.0001	1.1562	1.0314	1.0774	1.232	1.1019	1.0293	0.9324	1.0524	1.0165	1.0214	0.9493	1.0722	1.0306	0.9764	0.8993	0.9551	0.9661	1.0237	1.0158	0.9924	1.0413	0.946	0.9777	1.0063	0.9589	0.9749	1.0135	0.9967		1.0062	1.10156	1.28661
0.9514	1.0468	1.2373	1.0563	1.0232	0.9781	1.0293	0.978	1.231	0.9288	0.9781	0.9261	0.9432	0.9337	0.9668	0.96	0.9603	0.9962	1.1398	1.032	1.0628	1.2285	1.1015	1.0355	0.9374	1.0542	1.0171	1.0064	0.9557	1.0698	1.0314	0.9802	0.8932	0.9646	0.9633	1.0277	1.0175	0.9948	1.0355	0.9501	0.9732	0.9893	0.9485	0.972	1.0175	0.9914		1.01613	1.11239	1.28922
0.9555	1.0465	1.2358	1.0379	1.0463	0.9805	1.0207	0.973	1.2369	0.9283	0.9827	0.9377	0.9519	0.9422	0.9629	0.9546	0.9599	1.0032	1.1438	1.0385	1.0531	1.2287	1.1031	1.0277	0.9376	1.0542	1.0156	1.0123	0.948	1.058	1.0401	0.9819	0.8984	0.96	0.9668	1.0245	1.0159	0.9898	1.0268	0.9324	0.9766	0.9944	0.9617	0.9582	0.9987	1.0003		1.02051	1.11208	1.28765
0.9562	1.0411	1.2335	1.0422	1.0633	0.9689	1.0148	0.9615	1.2231	0.9237	0.9835	0.9372	0.9464	0.9427	0.9508	0.9673	0.9578	1.009	1.1354	1.0479	1.0642	1.2258	1.1168	1.026	0.9395	1.055	1.0263	1.0049	0.9515	1.0678	1.0473	0.9815	0.879	0.9706	0.9693	1.0296	1.0135	0.9801	1.0253	0.9408	0.9756	0.9993	0.9554	0.966	1.0038	1.0012		1.02126	1.10634	1.28526
0.9531	1.0389	1.231	1.0465	1.0699	0.9824	1.0224	0.9725	1.2251	0.9235	0.9799	0.9357	0.9494	0.9426	0.9572	0.9583	0.9444	0.996	1.1218	1.0373	1.0505	1.213	1.1131	1.0222	0.9349	1.0434	1.0087	0.9915	0.9434	1.0702	1.017	0.9833	0.8771	0.9675	0.9617	1.0258	1.0163	0.9737	1.0131	0.932	0.9708	1	0.9474	0.979	0.9904	0.9759		1.01794	1.104	1.28265
0.9567	1.0434	1.2262	1.0474	1.0706	0.9737	1.0204	0.9681	1.227	0.9283	0.9722	0.9408	0.9477	0.933	0.9616	0.9656	0.9483	0.9994	1.1243	1.0429	1.0562	1.2215	1.1094	1.0168	0.9348	1.0481	1.0198	0.9933	0.9377	1.0559	1.0163	0.9807	0.8792	0.955	0.9658	1.0287	1.0042	0.9766	1.0251	0.939	0.9807	0.9963	0.9506	0.9737	1.0001	0.9838		1.02179	1.10878	1.27765
0.959	1.0444	1.2311	1.0414	1.0459	0.9943	1.0349	0.9647	1.2277	0.925	0.9812	0.9547	0.952	0.9518	0.9609	0.9694	0.9426	0.9991	1.0872	1.0342	1.0498	1.2203	1.0957	1.0203	0.9355	1.0547	1.0102	1.0098	0.9375	1.0601	1.0053	0.9793	0.8819	0.9506	0.9646	1.0286	1.0141	0.979	1.0268	0.9297	0.973	0.983	0.9482	0.9508	0.9892	0.9851		1.02425	1.10984	1.28276
0.9545	1.0487	1.2334	1.05	1.0759	0.9898	1.0276	0.9699	1.2289	0.9196	0.9808	0.9718	0.9478	0.9398	0.9594	0.9708	0.9462	0.9892	1.089	1.0411	1.0531	1.2259	1.1129	1.0225	0.9336	1.0447	1.0223	1.0182	0.9389	1.0631	1.0064	0.9848	0.852	0.955	0.9732	1.0238	1.0073	0.9758	1.0323	0.9328	0.9809	0.9936	0.9424	0.964	1.011	0.9948		1.01944	1.11441	1.28515
0.954	1.0416	1.2261	1.0491	1.0879	0.99	1.0325	0.961	1.223	0.921	0.9739	0.9734	0.9466	0.9421	0.9509	0.9803	0.9467	0.9897	1.0896	1.0343	1.026	1.2245	1.1122	1.0255	0.9336	1.0482	1.0197	1.0058	0.9281	1.0592	1.0051	0.9807	0.8581	0.96	0.9695	1.0261	0.9987	0.9804	1.0409	0.9528	0.9827	0.993	0.9464	0.9815	0.996	0.9719		1.01891	1.10687	1.27755
0.9511	1.0497	1.2341	1.0453	1.0985	0.989	1.0337	0.9642	1.2247	0.9165	0.966	0.9646	0.948	0.9385	0.955	0.9689	0.9447	0.9966	1.1048	1.0241	1.0327	1.2236	1.1073	1.0273	0.9301	1.053	1.0173	1.0028	0.936	1.0757	1.011	0.9815	0.8667	0.9487	0.9663	1.0291	0.9954	0.9806	1.04	0.9453	0.9792	0.9932	0.9555	0.9711	0.9727	0.9723		1.01581	1.11548	1.28588
0.9551	1.0424	1.2321	1.0476	1.0994	0.993	1.0331	0.9613	1.2215	0.919	0.976	0.9609	0.955	0.9383	0.9523	0.971	0.9458	0.9951	1.1103	1.009	1.047	1.2268	1.1078	1.028	0.9367	1.0497	1.0247	1.0213	0.9386	1.0583	1.0164	0.9805	0.8788	0.937	0.9685	1.033	0.9982	0.9639	1.0397	0.9457	0.9756	0.9921	0.9511	0.9852	0.9977	0.9796		1.02008	1.10772	1.2838
0.9632	1.0405	1.2313	1.052	1.1034	0.9921	1.0378	0.9723	1.2247	0.9166	0.9776	0.9601	0.9535	0.9445	0.9562	0.967	0.9492	0.9981	1.1035	1.0068	1.052	1.2251	1.1112	1.0013	0.9327	1.0481	1.0284	1.0139	0.9376	1.0624	1.0036	0.9856	0.8894	0.9443	0.9651	1.0293	0.9965	0.9518	1.0248	0.932	0.9758	0.9956	0.942	0.9687	0.9931	0.9888		1.02873	1.1057	1.28296
0.957	1.0483	1.2316	1.0528	1.1102	0.9895	1.0313	0.9762	1.2311	0.9211	0.9683	0.9621	0.9448	0.9398	0.9651	0.9777	0.9635	1.0294	1.1445	1.0407	1.0909	1.2688	1.141	1.0135	0.9581	1.0783	1.0522	1.0227	0.9627	1.0745	1.0265	0.9979	0.9212	0.9694	0.9881	1.0663	1.0209	0.9794	1.0419	0.9601	0.9917	1.0038	0.9658	0.9711	1.0181	1.0098		1.02211	1.11399	1.28328
0.9588	1.0509	1.2279	1.0416	1.1124	0.991	1.0272	0.9623	1.2296	0.9132	0.9808	0.9629	0.9483	0.9382	0.9522	0.9752	0.9604	1.0091	1.1349	1.0255	1.0781	1.2528	1.1242	1.0051	0.9443	1.0651	1.0391	1.0285	0.9472	1.0849	1.004	0.9842	0.9132	0.9617	0.9831	1.0504	1.0157	0.9791	1.0373	0.9547	0.9872	1.0059	0.9632	0.97	1.0063	0.9985		1.02403	1.11675	1.27942
0.9585	1.0435	1.227	1.0413	1.114	0.9889	1.0185	0.9628	1.2234	0.9138	0.9693	0.9414	0.9514	0.9453	0.9477	0.975	0.9455	1.0026	1.131	0.9992	1.0611	1.2329	1.1357	1.0075	0.9336	1.061	1.0394	1.0117	0.9307	1.0631	0.9854	0.9809	0.901	0.9529	0.9699	1.0436	1.0134	0.9704	1.0153	0.9382	0.977	0.987	0.9467	0.9906	0.992	1.0026		1.02371	1.10889	1.27848
0.9571	1.0481	1.23	1.0407	1.1168	0.9963	1.0285	0.9502	1.2183	0.9161	0.9801	0.9535	0.9619	0.9434	0.9627	0.9644	0.9487	0.996	1.1198	0.9911	1.0615	1.235	1.1076	1.0194	0.9362	1.0521	1.0344	1.0215	0.9265	1.0557	0.9744	0.9872	0.8914	0.9531	0.9755	1.0458	1.0071	0.9756	1.0288	0.9442	0.9799	0.9851	0.9456	0.9473	1.0085	0.997		1.02222	1.11378	1.28161
0.9471	1.0506	1.2278	1.0424	1.1179	0.9898	1.0219	0.9466	1.2237	0.9197	0.9727	0.961	0.9609	0.9359	0.9567	0.9782	0.9496	1	1.1281	1.0004	1.0654	1.2394	1.1229	1.0284	0.9406	1.0638	1.0355	1.0239	0.9446	1.0632	0.9819	0.9839	0.9025	0.942	0.9751	1.0524	1.0103	0.9833	1.0282	0.9341	0.9722	0.9863	0.939	0.9702	1.0097	1.0029		1.01154	1.11643	1.27932
0.9574	1.0474	1.2264	1.0408	1.1076	0.9895	1.0106	0.9575	1.2275	0.9304	0.9779	0.9556	0.9584	0.9418	0.9575	0.9643	0.9419	1.0059	1.13	0.9946	1.0591	1.2333	1.1241	1.0333	0.9373	1.0578	1.0381	1.0205	0.9401	1.0746	0.9784	0.9932	0.8947	0.9495	0.9763	1.0502	1.0001	0.9854	1.0352	0.9485	0.9742	1.0017	0.9477	0.9693	0.9958	0.9976		1.02254	1.11303	1.27786
0.9662	1.0495	1.2281	1.0366	1.1006	0.9926	1.0099	0.9516	1.2321	0.9224	0.9766	0.9494	0.9638	0.9424	0.9573	0.9609	0.9409	1.0109	1.1406	0.9968	1.0602	1.2467	1.1175	1.0374	0.9459	1.0699	1.0318	1.0289	0.9426	1.0913	0.9775	0.9842	0.8964	0.9522	0.9887	1.0623	1.0142	0.9857	1.0288	0.9484	0.9858	0.998	0.9516	0.9755	1.0011	1.0029		1.03194	1.11526	1.27963
0.964	1.0457	1.2327	1.04	1.0965	0.9936	1.0268	0.9548	1.2407	0.915	0.9828	0.9591	0.965	0.9377	0.9585	0.9642	0.9373	1.005	1.1231	0.9896	1.0619	1.2386	1.1105	1.0247	0.9364	1.0567	1.0411	1.0069	0.9418	1.0803	0.9828	0.9721	0.8887	0.9512	0.9822	1.0519	1.0109	0.9842	1.0234	0.9369	0.9816	0.9822	0.9485	0.9768	0.995	0.9964		1.02959	1.11123	1.28442
0.9606	1.048	1.2357	1.0413	1.048	0.9963	1.0334	0.9597	1.2394	0.9165	0.982	0.9493	0.9558	0.9412	0.9476	0.9614	0.9322	0.9964	1.112	0.9838	1.0543	1.2422	1.1085	1.0187	0.9298	1.0572	1.0319	1.0229	0.9377	1.0824	0.9845	0.9856	0.8902	0.9446	0.9804	1.0528	1.0058	0.9802	1.0145	0.9306	0.9793	0.9878	0.9382	0.9691	0.9939	1.0033		1.02596	1.11367	1.28755
0.9592	1.0508	1.2254	1.0385	1.0748	0.9966	1.0404	0.9623	1.2354	0.9296	0.9814	0.9575	0.9531	0.9393	0.9587	0.9648	0.9276	0.9838	1.1003	0.975	1.045	1.2273	1.1125	1.0159	0.9323	1.0542	1.0346	1.0246	0.9412	1.0705	0.978	0.9756	0.8831	0.9299	0.9745	1.0494	1.0008	0.9801	1.0208	0.9432	0.9765	0.9776	0.943	0.9581	0.9961	0.9905		1.02446	1.11665	1.27682
0.9569	1.0422	1.2216	1.0416	1.0245	1.0011	1.0474	0.9677	1.2376	0.9291	0.9708	0.9453	0.9507	0.9388	0.961	0.9691	0.9338	0.9943	1.0931	0.9757	1.0496	1.2374	1.1364	1.0221	0.9414	1.0619	1.0362	1.022	0.9293	1.08	0.976	0.9806	0.8871	0.9243	0.9803	1.0571	1.0034	0.9889	1.0209	0.9456	0.977	0.9859	0.9499	0.9835	0.9935	0.994		1.022	1.10751	1.27286
0.95	1.0524	1.2213	1.0562	1.0997	0.9945	1.044	0.9785	1.2572	0.9207	0.967	0.9606	0.9575	0.942	0.9553	0.9682	0.9374	0.9917	1.1013	0.9745	1.0686	1.242	1.1282	1.0082	0.9411	1.0701	1.0444	1.0106	0.9461	1.0811	0.9734	0.9835	0.8744	0.9347	0.9765	1.0486	0.9929	0.9695	1.0236	0.9381	0.9785	0.9732	0.9498	0.9712	0.9902	0.991		1.01463	1.11835	1.27254
0.9519	1.0481	1.2173	1.0516	1.1104	0.987	1.0519	0.9794	1.2626	0.9221	0.9723	0.9631	0.9544	0.9298	0.9542	0.9743	0.938	0.9959	1.1109	0.9648	1.0687	1.2427	1.113	1.0053	0.939	1.062	1.0434	1.0436	0.9454	1.0786	0.9786	0.9793	0.8847	0.9337	0.9822	1.0486	1.0036	0.9708	1.0266	0.9345	0.9807	0.984	0.9447	0.9548	0.9943	0.989		1.01666	1.11378	1.26838
0.9508	1.0598	1.2225	1.0554	1.0612	0.9918	1.0484	0.9774	1.27	0.9369	0.9807	0.9598	0.9472	0.9371	0.9503	0.9707	0.9364	0.9956	1.1194	0.9691	1.0785	1.2492	1.1386	1.0133	0.9454	1.0761	1.0539	1.0131	0.9432	1.0682	0.9827	0.9845	0.8977	0.9416	0.9835	1.052	1.0019	0.9801	1.0288	0.9304	0.9822	0.9852	0.9545	0.9757	1.0033	0.9952		1.01549	1.12621	1.27379
0.9598	1.0525	1.2164	1.0535	1.0304	0.9878	1.0456	0.9689	1.2598	0.9219	0.9823	0.9477	0.9382	0.9364	0.9558	0.9632	0.9378	1.0004	1.1222	0.9781	1.0697	1.2515	1.137	1.0125	0.9458	1.0712	1.0461	1.0281	0.9443	1.0797	0.9841	0.9911	0.8998	0.926	0.9837	1.0575	1.0029	0.9681	1.0249	0.9369	0.9826	0.9886	0.9454	0.9638	0.9906	0.9916		1.0251	1.11845	1.26744
0.951	1.0469	1.2127	1.052	1.0493	0.9971	1.0358	0.9865	1.2544	0.916	0.9778	0.9671	0.953	0.9477	0.9638	0.9632	0.9329	0.9983	1.1144	0.976	1.0702	1.2521	1.1164	1.0196	0.9454	1.08	1.0495	1.0368	0.9498	1.0873	0.9836	0.9868	0.9042	0.9361	0.9832	1.0519	1.0053	0.9685	1.025	0.9385	0.9813	0.9933	0.9515	0.956	1.0058	0.9822		1.0157	1.1125	1.26358
0.9551	1.0459	1.2076	1.0512	1.0633	0.9838	1.0498	0.9811	1.2381	0.9177	0.9724	0.9812	0.9544	0.9406	0.9591	0.9686	0.9347	0.9927	1.1067	0.9653	1.0616	1.2562	1.1112	1.025	0.9508	1.0725	1.0518	1.0089	0.945	1.0855	0.9708	0.9841	0.9035	0.9376	0.9828	1.0557	1.0038	0.9784	1.0149	0.9443	0.9758	0.9849	0.9486	0.9852	0.9939	0.9933		1.02008	1.11144	1.25827
- KCl																- KCl																															#VALUE!	0	0
0.9565	1.0459	1.1915	1.0509	1.0672	0.9869	1.0446	0.9786	1.2221	0.9148	0.9738	0.9866	0.964	0.9226	0.9632	0.9725	0.9447	1.002	1.1086	0.9671	1.0723	1.2749	1.1377	1.0354	0.9596	1.0883	1.0705	1.0361	0.9499	1.0886	0.9755	0.993	0.9205	0.9506	0.992	1.0739	1.0156	0.9854	1.0339	0.952	0.9855	0.9929	0.9677	0.9871	0.9874	1.0109		1.02158	1.11144	1.24149
0.9493	1.0458	1.1798	1.0551	1.0841	0.9817	1.0619	0.9636	1.2137	0.9112	0.9743	1.0001	0.9621	0.9362	0.9726	0.9727	0.9349	0.977	1.0734	0.96	1.0426	1.2628	1.1129	1.0149	0.9475	1.0729	1.0494	1.0375	0.9419	1.0754	0.9578	0.9817	0.8551	0.9207	0.9834	1.0518	0.9918	0.9745	1.0192	0.9489	0.9778	0.9872	0.9592	0.9513	0.9949	0.9807		1.01389	1.11133	1.2293
0.9534	1.0387	1.1712	1.0607	1.1022	0.9869	1.0633	0.9705	1.2033	0.9165	0.9694	1.0007	0.9724	0.9284	0.9735	0.9678	0.9363	0.966	1.0558	0.9448	1.0356	1.2685	1.1229	1.0128	0.9446	1.0672	1.0512	1.0331	0.9432	1.081	0.9233	0.9814	0.8643	0.9131	0.9883	1.0467	0.9921	0.974	1.0116	0.9438	0.9833	0.9806	0.953	0.9793	1.0031	0.9912		1.01827	1.10379	1.22034
0.964	1.0409	1.1688	1.0635	1.1132	0.9832	1.0527	0.9678	1.1928	0.9067	0.969	0.9978	0.9763	0.9283	0.97	0.9685	0.9257	0.9428	1.0171	0.9301	0.9965	1.2526	1.104	1.0054	0.9335	1.0435	1.0415	1.017	0.9245	1.0634	0.8991	0.9673	0.8598	0.9009	0.9717	1.0067	0.9648	0.9563	1.0031	0.9259	0.957	0.9781	0.9494	0.9517	0.977	0.9793		1.02959	1.10613	1.21784
0.9722	1.0424	1.1624	1.0791	1.1282	0.9806	1.0527	0.9698	1.1794	0.9015	0.9725	0.9979	0.9815	0.9241	0.961	0.9703	0.928	0.9421	1.0023	0.9369	0.9924	1.247	1.1152	0.9924	0.9336	1.0439	1.0403	1.0022	0.9297	1.0615	0.8928	0.9669	0.8672	0.8999	0.9735	0.993	0.9656	0.9543	1.0149	0.9303	0.9565	0.9605	0.9432	0.9648	0.9783	0.9864		1.03834	1.10772	1.21117
0.9712	1.0441	1.1611	1.0836	1.1413	0.9833	1.0515	0.97	1.1772	0.9082	0.9715	0.9936	0.9754	0.9286	0.9585	0.9715	0.9235	0.9256	0.9786	0.9243	0.9733	1.2212	1.0885	0.9736	0.9205	1.0334	1.0161	1.0226	0.9217	1.0409	0.8793	0.9546	0.8594	0.903	0.9691	0.9716	0.9462	0.9401	1.0066	0.913	0.9513	0.9702	0.943	0.9181	0.9877	0.9771		1.03728	1.10953	1.20982
0.9718	1.0411	1.1595	1.0878	1.1521	0.9823	1.0434	0.9713	1.1775	0.9106	0.9697	0.9925	0.9756	0.9237	0.9656	0.9726	0.9257	0.9373	0.9835	0.9312	0.9861	1.2359	1.0835	0.9721	0.9306	1.0435	1.0295	1.0188	0.9333	1.0582	0.8882	0.9646	0.867	0.911	0.9765	0.9815	0.9544	0.9423	1.0197	0.9221	0.9646	0.979	0.9469	0.9474	0.9995	0.9758		1.03792	1.10634	1.20815
0.9731	1.0429	1.156	1.0927	1.1686	0.9823	1.0303	0.9778	1.17	0.9091	0.9764	0.9897	0.9841	0.9364	0.9583	0.9669	0.9237	0.9407	0.9772	0.9308	0.9912	1.2336	1.086	0.9667	0.9296	1.0341	1.0355	1.0268	0.9198	1.0578	0.8917	0.964	0.8589	0.9126	0.9697	0.9816	0.9563	0.9396	1.0176	0.9203	0.9563	0.9727	0.949	0.9478	1.0005	0.9716		1.03931	1.10825	1.2045
0.9802	1.0421	1.1523	1.0975	1.1714	0.9831	1.0225	0.9738	1.1669	0.9132	0.9753	0.9812	0.9776	0.9235	0.9639	0.976	0.9207	0.9333	0.9688	0.9363	0.9912	1.2326	1.078	0.9577	0.9353	1.0398	1.0438	1.02	0.9228	1.0601	0.8894	0.9646	0.8632	0.9092	0.9728	0.9775	0.9541	0.9386	1.022	0.9185	0.9627	0.9639	0.9368	0.9309	0.9973	0.9804		1.04689	1.1074	1.20065
0.9861	1.0361	1.1486	1.0982	1.182	0.9828	1.0129	0.9765	1.1643	0.9065	0.9794	0.9938	0.9816	0.9245	0.9627	0.965	0.9227	0.931	0.9563	0.9355	0.9932	1.2402	1.0782	0.9543	0.9362	1.0336	1.0412	1.0176	0.9242	1.0501	0.8944	0.9614	0.8617	0.9053	0.9742	0.9783	0.9532	0.9394	1.0258	0.9155	0.9674	0.9664	0.9429	0.9129	0.9909	0.9757		1.05319	1.10102	1.19679
0.9848	1.0355	1.1498	1.1047	1.1906	0.9809	1.0064	0.9794	1.1694	0.9064	0.9859	0.979	0.9795	0.9242	0.9546	0.9735	0.9248	0.9389	0.9598	0.9365	0.995	1.2468	1.0933	0.953	0.933	1.0307	1.0438	1.0232	0.9222	1.0613	0.9003	0.9689	0.8607	0.9146	0.9729	0.983	0.9603	0.9434	1.0213	0.9134	0.9626	0.9701	0.942	0.9465	1.0021	0.9754		1.0518	1.10039	1.19804
0.9889	1.0346	1.145	1.1058	1.187	0.9677	0.9922	0.9628	1.1738	0.9079	0.9864	0.9823	0.9891	0.9257	0.9496	0.9521	0.9176	0.9312	0.9492	0.9367	0.9959	1.2433	1.0936	0.9404	0.9351	1.0327	1.0461	1.0406	0.9177	1.0517	0.9028	0.9674	0.8522	0.8985	0.9714	0.984	0.9519	0.9357	1.0226	0.9146	0.9564	0.9606	0.9383	0.9609	0.9922	0.9829		1.05618	1.09943	1.19304
0.9891	1.0396	1.1432	1.1149	1.1906	0.97	0.9846	0.9823	1.1682	0.9098	0.9829	0.974	0.9806	0.9256	0.9488	0.9712	0.9115	0.9253	0.9609	0.9349	0.9842	1.243	1.085	0.9403	0.9356	1.0255	1.0461	1.0232	0.9293	1.0396	0.8994	0.9672	0.8423	0.8942	0.971	0.9883	0.9548	0.9435	1.0389	0.9084	0.9655	0.9534	0.9462	0.9529	0.9983	0.9752		1.05639	1.10474	1.19117
0.9993	1.0367	1.1428	1.1158	1.1842	0.9668	0.9822	0.9797	1.1663	0.9077	0.9833	0.9692	0.9749	0.918	0.9633	0.957	0.915	0.9317	0.9633	0.9374	0.9787	1.2449	1.0728	0.9412	0.9389	1.026	1.0449	1.0272	0.9238	1.0583	0.8907	0.9726	0.8449	0.8966	0.9747	0.9857	0.9618	0.9366	1.0401	0.9111	0.962	0.9595	0.947	0.9426	0.9986	0.9737		1.06729	1.10166	1.19075
0.9911	1.0344	1.136	1.1177	1.183	0.9546	0.9699	0.9753	1.1632	0.9111	0.9916	0.9664	0.9707	0.9207	0.9458	0.9632	0.9135	0.923	0.9577	0.9343	0.9689	1.2399	1.0904	0.9418	0.9431	1.0174	1.0495	1.0186	0.9165	1.0404	0.8939	0.9585	0.8432	0.9003	0.97	0.9822	0.9613	0.9429	1.0256	0.9107	0.9608	0.9664	0.9403	0.9294	0.9996	0.9758		1.05853	1.09922	1.18366
0.9969	1.0345	1.1341	1.1179	1.188	0.961	0.9635	0.9876	1.1677	0.9036	0.9876	0.9542	0.9787	0.9273	0.9622	0.9715	0.9135	0.9237	0.9553	0.9275	0.9551	1.2387	1.0823	0.9356	0.9413	1.0183	1.0449	1.0369	0.9208	1.0492	0.8885	0.9571	0.8341	0.8872	0.9794	0.9813	0.9682	0.9363	1.0313	0.9176	0.9652	0.9526	0.9376	0.9615	1.0052	0.9717		1.06472	1.09932	1.18169
1.0051	1.037	1.133	1.1214	1.1824	0.9559	0.9539	0.9893	1.169	0.907	0.9937	0.9564	0.9787	0.9172	0.9616	0.9627	0.9117	0.9185	0.9475	0.9458	0.9569	1.2348	1.0803	0.9429	0.9471	1.0152	1.0543	1.0393	0.9166	1.0451	0.8864	0.9619	0.8388	0.9053	0.9767	0.9836	0.9664	0.9451	1.0328	0.9272	0.9726	0.9641	0.9438	0.9474	0.9968	0.969		1.07348	1.10198	1.18054
0.9962	1.0317	1.1255	1.1229	1.1727	0.9621	0.9507	0.9774	1.1622	0.9106	0.996	0.9513	0.9765	0.9145	0.9626	0.9629	0.91	0.925	0.9402	0.9411	0.955	1.2325	1.0797	0.9386	0.9411	1.0171	1.0519	1.0309	0.9096	1.0493	0.8867	0.9656	0.8413	0.8934	0.9743	0.9804	0.9675	0.9412	1.035	0.9212	0.9676	0.9636	0.9345	0.9355	0.9877	0.9646		1.06398	1.09635	1.17272
0.9986	1.039	1.1161	1.12	1.1692	0.9601	0.9545	0.961	1.163	0.9096	0.983	0.9527	0.9747	0.9264	0.9608	0.9543	0.9134	0.9167	0.929	0.9388	0.952	1.2222	1.0824	0.9325	0.9358	1.0082	1.046	1.0271	0.9125	1.0369	0.8874	0.9645	0.837	0.8877	0.9756	0.9783	0.9658	0.9308	1.039	0.9224	0.9649	0.9593	0.9361	0.9191	0.9839	0.9642		1.06654	1.10411	1.16293
0.9918	1.0257	1.1149	1.1188	1.1646	0.9543	0.9486	0.978	1.1587	0.9092	0.988	0.944	0.9631	0.9304	0.9548	0.9585	0.9065	0.9155	0.922	0.9436	0.9447	1.2083	1.077	0.9344	0.9373	0.9999	1.0407	1.0176	0.9117	1.0435	0.886	0.9644	0.8353	0.892	0.9663	0.9735	0.9626	0.9379	1.0337	0.9047	0.9614	0.9523	0.9325	0.9348	0.9875	0.9717		1.05928	1.08997	1.16168
0.9988	1.0287	1.1114	1.1182	1.1565	0.9489	0.9504	0.9539	1.149	0.9081	0.9837	0.9436	0.976	0.9168	0.9565	0.9559	0.9116	0.8997	0.9257	0.9322	0.9437	1.206	1.0871	0.9342	0.937	1.0015	1.0408	1.0371	0.9118	1.0474	0.8867	0.9587	0.8336	0.8934	0.9691	0.9772	0.9551	0.934	1.0292	0.9237	0.9631	0.9565	0.926	0.9295	0.991	0.9667		1.06675	1.09316	1.15803
0.9969	1.0289	1.1101	1.1192	1.1511	0.9512	0.9493	0.971	1.1451	0.9012	0.991	0.9298	0.9732	0.927	0.9563	0.9644	0.9095	0.8901	0.93	0.9362	0.9406	1.1946	1.0549	0.9323	0.9348	1.008	1.0371	1.03	0.9053	1.052	0.8915	0.9521	0.8323	0.8849	0.97	0.9772	0.9543	0.937	1.0465	0.9297	0.9669	0.9559	0.9346	0.9611	0.9893	0.9645		1.06472	1.09337	1.15668
1.0037	1.0282	1.108	1.1164	1.1455	0.9343	0.9493	0.9688	1.1592	0.9034	0.9893	0.9337	0.9691	0.9236	0.9602	0.9585	0.9064	0.907	0.927	0.9287	0.9524	1.1853	1.0425	0.9345	0.9369	1.0036	1.0458	1.0295	0.9109	1.0478	0.8915	0.9539	0.8374	0.8923	0.971	0.9741	0.9533	0.935	1.0369	0.9103	0.9628	0.9511	0.9337	0.9355	0.9864	0.9554		1.07199	1.09263	1.15449
1.0056	1.0248	1.1053	1.1166	1.1397	0.9343	0.9524	0.9615	1.1547	0.8917	0.991	0.9215	0.9724	0.9147	0.9505	0.9602	0.9093	0.9043	0.9339	0.931	0.9525	1.1843	1.055	0.9371	0.9372	1.0018	1.0447	1.0293	0.9068	1.0395	0.8812	0.9507	0.8405	0.8871	0.9715	0.9736	0.9581	0.9297	1.046	0.9132	0.9632	0.947	0.9288	0.9633	0.9764	0.9581		1.07402	1.08902	1.15168
1.0067	1.0289	1.1003	1.1129	1.138	0.9355	0.9461	0.9528	1.1598	0.9025	0.9875	0.9138	0.9621	0.9191	0.9613	0.9586	0.9097	0.899	0.9264	0.9262	0.9502	1.1626	1.0407	0.9408	0.9327	0.9965	1.043	1.035	0.9008	1.0378	0.8882	0.9435	0.8372	0.8772	0.9664	0.9697	0.9549	0.9256	1.0296	0.8984	0.9575	0.9498	0.9311	0.947	0.981	0.9569		1.07519	1.09337	1.14647
1.008	1.0289	1.0991	1.12	1.1371	0.928	0.9458	0.9585	1.157	0.9098	0.9875	0.9137	0.9634	0.917	0.9519	0.9682	0.9076	0.9017	0.9225	0.9181	0.9497	1.152	1.0444	0.9397	0.9341	0.9932	1.0312	1.0194	0.9056	1.0463	0.8869	0.9417	0.829	0.8774	0.9643	0.9616	0.9595	0.93	1.0454	0.9166	0.9624	0.9536	0.9321	0.9486	0.9762	0.9572		1.07658	1.09337	1.14522
1.0102	1.0309	1.0906	1.1214	1.1283	0.9261	0.9414	0.9547	1.1605	0.9067	0.9899	0.9137	0.9621	0.9112	0.9506	0.962	0.9257	0.9084	0.943	0.9403	0.9716	1.1708	1.0629	0.9596	0.9556	1.0069	1.0534	1.0341	0.919	1.0617	0.8893	0.9666	0.8439	0.8944	0.9793	0.9799	0.9701	0.9453	1.0527	0.9171	0.9726	0.9654	0.9489	0.9577	0.9895	0.9753		1.07893	1.0955	1.13636
1.014	1.0305	1.0874	1.1134	1.1235	0.9202	0.9337	0.9389	1.1588	0.9082	0.99	0.9059	0.9579	0.9174	0.9537	0.9546	0.9031	0.8855	0.9173	0.9168	0.9395	1.1209	1.0416	0.9379	0.9336	0.986	1.0373	1.0172	0.9047	1.0426	0.8778	0.9376	0.8158	0.8668	0.9616	0.9547	0.9551	0.922	1.049	0.9175	0.9633	0.9381	0.9391	0.9393	0.9724	0.9424		1.08299	1.09507	1.13303
0.9963	1.0237	1.0717	1.1037	1.1123	0.9215	0.9408	0.9473	1.1446	0.9143	0.9947	0.8967	0.957	0.9174	0.9504	0.9498	0.9075	0.8808	0.9117	0.914	0.9405	1.112	1.0268	0.9324	0.9279	0.9893	1.0316	1.0149	0.8968	1.0466	0.8758	0.9359	0.8243	0.8728	0.9598	0.9495	0.9611	0.9301	1.0522	0.9035	0.9522	0.9412	0.9403	0.9613	0.9577	0.9584		1.06408	1.08785	1.11667
0.9961	1.0219	1.0766	1.1039	1.1047	0.9139	0.9346	0.9335	1.1455	0.9083	0.9957	0.9001	0.9606	0.9174	0.9455	0.9453	0.9043	0.8697	0.9072	0.9064	0.9371	1.0973	1.0224	0.9294	0.9272	0.9922	1.0235	0.997	0.9023	1.0485	0.8699	0.9356	0.8219	0.8786	0.9632	0.9467	0.9529	0.9309	1.0515	0.9021	0.9565	0.944	0.9274	0.939	0.9686	0.9452		1.06387	1.08593	1.12177
1.0011	1.0206	1.0745	1.1061	1.1023	0.9174	0.9386	0.9381	1.1377	0.9009	1.0019	0.9	0.974	0.9228	0.9502	0.9525	0.9087	0.8684	0.9117	0.9056	0.9368	1.0867	1.0059	0.927	0.9244	1.0066	1.031	1.0033	0.9043	1.039	0.8711	0.9303	0.824	0.881	0.9618	0.9412	0.9556	0.9265	1.0473	0.9075	0.9648	0.9441	0.9234	0.9384	0.9667	0.9429		1.06921	1.08455	1.11958
0.9939	1.0205	1.0711	1.1075	1.1058	0.9156	0.9342	0.9281	1.137	0.9033	0.9949	0.9017	0.9625	0.9215	0.9529	0.9625	0.9027	0.8675	0.904	0.9086	0.9298	1.0607	1.0093	0.9182	0.911	0.9928	1.0194	1.0158	0.8966	1.0359	0.867	0.9331	0.8207	0.8799	0.9588	0.9333	0.957	0.9289	1.0402	0.9014	0.9568	0.9423	0.9213	0.9514	0.958	0.9475		1.06152	1.08445	1.11604
0.9942	1.0231	1.0708	1.1053	1.1041	0.9165	0.9377	0.9249	1.1329	0.8984	0.9969	0.8985	0.9679	0.914	0.955	0.9448	0.9109	0.8712	0.9071	0.9155	0.9385	1.054	1.0089	0.9195	0.9157	0.9926	1.031	1.0111	0.9091	1.0437	0.8774	0.9317	0.8274	0.8785	0.9618	0.9355	0.9593	0.9311	1.0504	0.9072	0.96	0.9446	0.9281	0.9455	0.9572	0.9445		1.06184	1.08721	1.11573
0.9954	1.0191	1.0725	1.1093	1.0999	0.9115	0.9371	0.9221	1.1336	0.8997	0.9933	0.9001	0.9632	0.9154	0.9456	0.9537	0.9056	0.8571	0.8979	0.9295	0.9386	1.031	0.9921	0.914	0.9149	0.9835	1.0193	1.0112	0.9039	1.0402	0.8775	0.914	0.8232	0.8679	0.9615	0.9331	0.9488	0.9237	1.0552	0.9043	0.9611	0.9436	0.9309	0.9375	0.9594	0.9426		1.06312	1.08296	1.1175
0.9959	1.0129	1.0706	1.1048	1.078	0.9108	0.9301	0.9254	1.1307	0.8945	0.991	0.9018	0.9645	0.9128	0.9452	0.9527	0.9075	0.8626	0.9064	0.9264	0.9441	1.0345	1.004	0.9154	0.9151	0.9917	1.0227	1.003	0.9021	1.0501	0.88	0.9266	0.8289	0.8749	0.9638	0.9343	0.9485	0.9166	1.0485	0.9174	0.9681	0.9452	0.9285	0.9236	0.9589	0.9508		1.06366	1.07637	1.11552
1.0058	1.0181	1.0735	1.1093	1.0751	0.9128	0.9341	0.91	1.1424	0.9005	0.9863	0.9104	0.972	0.9172	0.9376	0.9465	0.9037	0.8473	0.9025	0.9166	0.9287	1.0159	0.9964	0.9105	0.9031	0.9772	1.0091	0.9875	0.9034	1.0386	0.8773	0.9131	0.8206	0.8758	0.9541	0.9188	0.9388	0.9177	1.0425	0.8909	0.9536	0.9466	0.9308	0.9388	0.9544	0.9418		1.07423	1.0819	1.11854
0.9971	1.0187	1.068	1.0993	1.0743	0.9207	0.9383	0.9074	1.1401	0.9066	0.988	0.9019	0.9676	0.9106	0.9539	0.9493	0.902	0.8497	0.8988	0.904	0.928	1.0112	0.9886	0.91	0.9051	0.9698	0.9989	0.9986	0.9056	1.0357	0.8745	0.9235	0.8156	0.8776	0.9555	0.9177	0.9451	0.9235	1.0503	0.9075	0.9606	0.9334	0.9304	0.9315	0.9479	0.9469		1.06494	1.08253	1.11281
0.9948	1.0215	1.0654	1.0998	1.0785	0.9138	0.9294	0.9212	1.1338	0.9055	0.9847	0.9115	0.9492	0.9149	0.9418	0.9537	0.9033	0.8519	0.8873	0.9048	0.923	1.0112	0.9924	0.9085	0.9094	0.9656	0.9959	0.9995	0.9043	1.0445	0.8747	0.9223	0.822	0.863	0.9581	0.9194	0.9376	0.9223	1.046	0.9065	0.9567	0.9453	0.9339	0.9317	0.9497	0.9422		1.06248	1.08551	1.1101
1.0087	1.0162	1.0572	1.0966	1.0652	0.918	0.9239	0.9152	1.1275	0.8949	0.98	0.9123	0.9579	0.9141	0.9538	0.9505	0.9071	0.8593	0.8858	0.8952	0.9206	1.0017	0.9865	0.9019	0.9027	0.9667	0.9974	0.9749	0.9112	1.0531	0.8807	0.9163	0.8165	0.8639	0.9579	0.9204	0.9412	0.9145	1.047	0.8928	0.9566	0.9462	0.9317	0.9281	0.946	0.9418		1.07733	1.07988	1.10156
0.9951	1.0184	1.0562	1.1027	1.0698	0.9077	0.9301	0.9163	1.13	0.8985	0.984	0.9164	0.9471	0.9163	0.9479	0.9577	0.8996	0.8491	0.883	0.896	0.9167	1.001	0.9809	0.9049	0.8987	0.9672	0.9981	0.9814	0.9087	1.0363	0.8704	0.9091	0.8156	0.8656	0.9627	0.9207	0.9423	0.9272	1.0381	0.9067	0.9533	0.9375	0.9315	0.9419	0.945	0.9315		1.0628	1.08222	1.10052
1.001	1.0175	1.057	1.1073	1.0771	0.9119	0.939	0.9121	1.1313	0.899	0.9895	0.9258	0.9538	0.9054	0.9513	0.9571	0.9048	0.8539	0.878	0.9024	0.9156	1.0048	0.9832	0.8968	0.8934	0.9674	0.9953	0.991	0.9104	1.0344	0.8743	0.9063	0.8169	0.8714	0.9582	0.9195	0.9439	0.9227	1.0376	0.8851	0.9568	0.9507	0.9386	0.9463	0.9542	0.9327		1.0691	1.08126	1.10135
0.9894	1.0157	1.0476	1.0972	1.072	0.9034	0.9367	0.8999	1.1256	0.8958	0.9927	0.9243	0.951	0.9136	0.9438	0.9462	0.9018	0.8479	0.8772	0.8927	0.9212	0.9951	0.9718	0.9069	0.8907	0.966	0.9887	0.9915	0.9011	1.0339	0.8716	0.9111	0.8091	0.8758	0.9555	0.9113	0.9424	0.9217	1.0424	0.9085	0.9487	0.9448	0.931	0.9411	0.9462	0.941		1.05671	1.07935	1.09156
0.9983	1.0123	1.0495	1.0973	1.06	0.9092	0.933	0.9075	1.128	0.9047	0.989	0.906	0.9463	0.9123	0.9421	0.9545	0.8979	0.8453	0.8756	0.8825	0.915	0.992	0.9705	0.9029	0.8797	0.9588	0.9877	0.986	0.9011	1.0425	0.87	0.9116	0.806	0.8624	0.9514	0.8982	0.9469	0.9154	1.0451	0.9023	0.949	0.9506	0.9295	0.9505	0.9369	0.9341		1.06622	1.07573	1.09354
0.9937	1.015	1.0454	1.0904	1.0567	0.9092	0.9312	0.9085	1.1303	0.8935	0.9995	0.9114	0.9399	0.9089	0.9686	0.9479	0.8991	0.8615	0.889	0.8959	0.9232	0.9995	0.9797	0.9021	0.8833	0.9549	0.9877	0.9721	0.9152	1.0507	0.8759	0.9152	0.8105	0.8553	0.9503	0.8996	0.9402	0.9198	1.0428	0.8986	0.9468	0.9349	0.9333	0.9428	0.9538	0.9301		1.06131	1.0786	1.08926
0.982	1.0144	1.0463	1.0883	1.0504	0.9053	0.9299	0.8987	1.1347	0.897	1.0015	0.9203	0.9521	0.9131	0.9649	0.941	0.9028	0.8542	0.8953	0.8993	0.9231	0.9948	0.9877	0.9055	0.8881	0.9496	0.9818	0.9854	0.9134	1.0502	0.8754	0.9123	0.8161	0.8604	0.9573	0.903	0.9498	0.9228	1.0438	0.9016	0.9562	0.9418	0.9357	0.9304	0.9442	0.9374		1.04881	1.07796	1.0902
0.9747	1.0132	1.0383	1.0805	1.0363	0.9052	0.9247	0.8957	1.1286	0.9043	0.9987	0.916	0.949	0.9143	0.9617	0.9461	0.8871	0.8358	0.8743	0.8762	0.8988	0.9671	0.957	0.8863	0.8693	0.9391	0.9557	0.9659	0.9007	1.0369	0.8623	0.9044	0.8017	0.8449	0.9459	0.884	0.9245	0.9076	1.0278	0.8893	0.9461	0.9319	0.9182	0.9432	0.927	0.9275		1.04101	1.07669	1.08187
0.9846	1.0158	1.0385	1.0837	1.0218	0.9074	0.9194	0.8828	1.1323	0.8943	0.994	0.9059	0.9452	0.9137	0.9567	0.9507	0.8973	0.8569	0.8884	0.8916	0.9149	0.9787	0.9701	0.8841	0.879	0.9575	0.9687	0.9759	0.9043	1.0411	0.871	0.9145	0.8178	0.8527	0.9536	0.8944	0.9277	0.9136	1.0384	0.9009	0.9532	0.9424	0.9299	0.9418	0.9403	0.9291		1.05159	1.07945	1.08207
0.9824	1.0093	1.0387	1.0829	1.0192	0.9034	0.9191	0.8881	1.1306	0.8985	0.9841	0.9074	0.9432	0.9101	0.9562	0.9464	0.9031	0.8593	0.8856	0.8939	0.914	0.9726	0.9694	0.887	0.8787	0.9589	0.9562	0.9529	0.9031	1.047	0.8761	0.9086	0.823	0.8644	0.9596	0.8978	0.9208	0.9088	1.0405	0.895	0.9549	0.9448	0.931	0.9475	0.931	0.923		1.04924	1.07255	1.08228
0.9737	1.0167	1.0476	1.0833	1.0227	0.903	0.9283	0.8812	1.1406	0.8944	0.9907	0.9056	0.9479	0.9125	0.9612	0.9407	0.8993	0.845	0.885	0.9001	0.9087	0.9581	0.9818	0.8889	0.8766	0.9532	0.9589	0.9545	0.8941	1.0429	0.8676	0.9011	0.8216	0.8464	0.9523	0.8978	0.9198	0.9123	1.0386	0.9119	0.9489	0.9408	0.9275	0.9479	0.9365	0.9289		1.03995	1.08041	1.09156
0.9686	1.0119	1.0434	1.0808	1.0115	0.9037	0.9175	0.8807	1.1342	0.8925	0.9941	0.9111	0.9497	0.9107	0.9627	0.9431	0.8996	0.8325	0.8846	0.9111	0.9025	0.9577	0.9692	0.8887	0.8781	0.9531	0.9497	0.9508	0.8966	1.0493	0.8666	0.9017	0.8167	0.8556	0.9518	0.8969	0.9216	0.9079	1.0372	0.9	0.9515	0.9476	0.934	0.9536	0.9315	0.9262		1.0345	1.07531	1.08718
0.979	1.0147	1.0488	1.0823	1.0131	0.9035	0.917	0.8921	1.1392	0.8987	0.9917	0.9021	0.951	0.9102	0.9514	0.9453	0.9019	0.8394	0.8815	0.9146	0.9035	0.9486	0.9803	0.8919	0.8754	0.9419	0.9496	0.9417	0.8975	1.0506	0.8656	0.9006	0.8158	0.8726	0.95	0.8883	0.9157	0.9134	1.0439	0.8982	0.9446	0.9414	0.9323	0.9348	0.9202	0.9236		1.04561	1.07828	1.09281
0.969	1.0114	1.047	1.0822	1.0119	0.9063	0.9191	0.888	1.1322	0.8969	0.9948	0.8989	0.9492	0.9153	0.9584	0.9408	0.8996	0.8429	0.8754	0.9159	0.8981	0.9394	0.9698	0.8867	0.8708	0.944	0.9503	0.9511	0.8971	1.0517	0.8691	0.9118	0.8187	0.8655	0.9511	0.8842	0.9121	0.9176	1.0408	0.9042	0.958	0.9486	0.931	0.9541	0.9346	0.9289		1.03493	1.07478	1.09093
0.9681	1.0119	1.0444	1.0755	1.0031	0.9008	0.9187	0.8914	1.1346	0.9032	0.9974	0.9029	0.9479	0.9038	0.9641	0.9516	0.9001	0.8362	0.8647	0.9155	0.8955	0.933	0.9555	0.885	0.8698	0.9397	0.9521	0.9515	0.9003	1.0513	0.8666	0.9002	0.8088	0.8668	0.9476	0.8836	0.916	0.9191	1.0349	0.8875	0.9498	0.9424	0.9318	0.9441	0.9296	0.9314		1.03397	1.07531	1.08822
0.9748	1.0148	1.0375	1.0757	0.999	0.9052	0.9232	0.8816	1.1358	0.9025	0.9968	0.9012	0.9476	0.9095	0.9588	0.9419	0.9004	0.8306	0.8646	0.9005	0.8929	0.9344	0.9592	0.8807	0.8671	0.944	0.9413	0.938	0.8921	1.0369	0.8633	0.8955	0.8127	0.855	0.9492	0.8807	0.9236	0.9126	1.0425	0.901	0.9529	0.9319	0.9247	0.9516	0.9294	0.9173		1.04112	1.07839	1.08103
0.9708	1.0112	1.032	1.0696	1.004	0.901	0.9166	0.8885	1.1409	0.8918	0.9945	0.9019	0.9383	0.9129	0.9599	0.9364	0.8936	0.8316	0.8784	0.8961	0.8922	0.9416	0.97	0.8823	0.8654	0.9464	0.9411	0.9456	0.9015	1.0505	0.8664	0.8937	0.8119	0.8571	0.9375	0.8778	0.9206	0.9111	1.0362	0.9075	0.942	0.9363	0.9322	0.9221	0.912	0.9153		1.03685	1.07456	1.0753
0.9714	1.0101	1.029	1.0703	1.0141	0.9068	0.9222	0.8849	1.1429	0.8929	0.9969	0.9065	0.947	0.9069	0.9526	0.9447	0.8962	0.8276	0.8801	0.8914	0.8947	0.9474	0.968	0.8804	0.8688	0.9439	0.9382	0.9402	0.9042	1.041	0.8617	0.8981	0.8081	0.8648	0.9495	0.8841	0.927	0.9208	1.0353	0.9169	0.9483	0.9334	0.9354	0.95	0.9292	0.9303		1.03749	1.0734	1.07218
0.9748	1.0047	1.0286	1.0776	1.0206	0.8996	0.9238	0.8894	1.1511	0.8862	1.0001	0.9014	0.9332	0.9118	0.9549	0.9476	0.8973	0.8302	0.8751	0.8894	0.8888	0.9457	0.9669	0.8865	0.8644	0.9507	0.9289	0.949	0.8937	1.0568	0.8641	0.8935	0.8079	0.8621	0.9509	0.8776	0.9208	0.9157	1.0362	0.8946	0.9518	0.9392	0.9369	0.9531	0.9458	0.9315		1.04112	1.06766	1.07176
0.9728	1.0099	1.0284	1.0793	1.017	0.9086	0.9232	0.8791	1.148	0.8923	0.9934	0.8998	0.9503	0.9024	0.959	0.9414	0.8973	0.83	0.8782	0.8985	0.8798	0.9439	0.9775	0.8884	0.8708	0.9548	0.9368	0.9368	0.8931	1.0511	0.8642	0.8849	0.8041	0.8621	0.9432	0.876	0.9223	0.9239	1.0394	0.9021	0.9483	0.9374	0.9365	0.964	0.9223	0.9226		1.03899	1.07318	1.07155
0.9741	1.004	1.0306	1.0789	1.0101	0.9016	0.9165	0.8837	1.1499	0.8921	0.9956	0.8991	0.9343	0.9041	0.9619	0.9408	0.8963	0.824	0.8766	0.8924	0.8792	0.9457	0.9652	0.8829	0.8656	0.9499	0.935	0.954	0.8991	1.044	0.8631	0.8943	0.8016	0.8487	0.9454	0.8711	0.9241	0.9162	1.0421	0.8879	0.9467	0.9321	0.9351	0.9512	0.9254	0.9234		1.04037	1.06691	1.07384
0.9725	1.008	1.0217	1.0704	1.0035	0.8933	0.9131	0.8869	1.1449	0.8993	0.9899	0.8885	0.9357	0.9066	0.9456	0.9423	0.8954	0.825	0.8794	0.8924	0.8788	0.9464	0.9674	0.8924	0.8684	0.9469	0.9341	0.9373	0.9027	1.0407	0.8663	0.9066	0.8034	0.8495	0.9488	0.8742	0.9306	0.9174	1.0266	0.8984	0.9512	0.9253	0.93	0.9251	0.9231	0.9358		1.03866	1.07116	1.06457
0.9796	1.0123	1.0263	1.0818	1.002	0.8918	0.9186	0.8775	1.1583	0.8963	0.9989	0.8999	0.943	0.9129	0.9664	0.9355	0.9022	0.8346	0.884	0.9093	0.892	0.954	0.9732	0.8921	0.8673	0.953	0.9373	0.9462	0.9061	1.0589	0.8673	0.8969	0.8126	0.8591	0.9569	0.8816	0.9321	0.9151	1.036	0.9045	0.9535	0.9299	0.9475	0.9526	0.9356	0.9322		1.04625	1.07573	1.06936
0.9881	1.0066	1.0187	1.0759	0.9994	0.8938	0.9169	0.8784	1.156	0.9	0.9963	0.9063	0.9335	0.9041	0.9546	0.9429	0.8933	0.8247	0.8792	0.8884	0.8887	0.9302	0.9622	0.8894	0.8674	0.9454	0.9273	0.9295	0.9034	1.0447	0.8612	0.904	0.8046	0.8534	0.9497	0.8768	0.9335	0.9073	1.0225	0.8947	0.9464	0.93	0.9278	0.9372	0.9313	0.9305		1.05533	1.06968	1.06144
0.9836	1.0065	1.0183	1.076	0.9989	0.8931	0.9124	0.8925	1.1557	0.9005	0.9901	0.9166	0.9369	0.9119	0.9534	0.945	0.8938	0.8277	0.8826	0.8953	0.894	0.9339	0.9625	0.8808	0.8675	0.9487	0.9237	0.9248	0.9011	1.062	0.8678	0.8942	0.8101	0.8601	0.9449	0.8793	0.9297	0.9094	1.0234	0.8856	0.9402	0.9312	0.9396	0.9573	0.9295	0.9275		1.05052	1.06957	1.06103
0.9923	1.0043	1.0171	1.0687	0.9812	0.899	0.9142	0.888	1.1415	0.8886	0.9916	0.9162	0.9336	0.9074	0.9545	0.9536	0.8956	0.8362	0.8752	0.8913	0.8906	0.936	0.9585	0.8792	0.8695	0.9487	0.9246	0.9233	0.8951	1.0597	0.8683	0.8908	0.8088	0.8603	0.9452	0.8746	0.9348	0.9097	1.024	0.9	0.9452	0.9303	0.9458	0.9316	0.9239	0.9295		1.05981	1.06723	1.05978
0.9821	1.0037	1.0172	1.0625	0.9807	0.8979	0.9132	0.8811	1.1478	0.8921	0.9898	0.9258	0.9344	0.9061	0.95	0.9466	0.9028	0.832	0.8845	0.8943	0.8863	0.9386	0.9718	0.8796	0.8702	0.9504	0.9206	0.9279	0.9023	1.0506	0.8716	0.8954	0.8136	0.8752	0.9509	0.8754	0.9454	0.9114	1.0292	0.8953	0.9545	0.9371	0.9323	0.9498	0.939	0.9304		1.04892	1.06659	1.05988
0.9759	1.001	1.019	1.0585	0.9827	0.8943	0.9084	0.883	1.1399	0.89	0.9928	0.9234	0.9339	0.9067	0.9476	0.9452	0.8985	0.8286	0.8741	0.8846	0.8819	0.9302	0.9672	0.881	0.867	0.9509	0.9215	0.9185	0.9053	1.0486	0.8697	0.8892	0.8127	0.8574	0.9454	0.8742	0.9437	0.9172	1.0293	0.8932	0.9403	0.9332	0.9348	0.9571	0.9206	0.9346		1.0423	1.06372	1.06176
0.9656	0.9993	1.011	1.0518	0.9778	0.8999	0.9134	0.8881	1.1347	0.8838	0.9905	0.912	0.9409	0.9088	0.9437	0.9404	0.8984	0.8391	0.8701	0.8857	0.8776	0.927	0.9653	0.8785	0.8618	0.9543	0.922	0.9309	0.8993	1.0564	0.8709	0.895	0.8097	0.8546	0.9532	0.869	0.9362	0.911	1.0443	0.8937	0.9441	0.9308	0.9387	0.9572	0.9356	0.9292		1.0313	1.06192	1.05342
0.9689	1.0073	1.0214	1.0642	0.9762	0.8963	0.9167	0.8804	1.1426	0.8875	0.9969	0.9081	0.944	0.9024	0.9479	0.9432	0.9016	0.8325	0.8704	0.8693	0.8765	0.9094	0.9425	0.8793	0.8679	0.9512	0.9194	0.9192	0.8999	1.0501	0.8699	0.8946	0.81	0.8566	0.9466	0.8642	0.9348	0.907	1.0302	0.8886	0.9445	0.9304	0.9376	0.9623	0.9351	0.9159		1.03482	1.07042	1.06426
0.9696	1.0096	1.0169	1.0595	0.9758	0.894	0.9171	0.8856	1.1457	0.8926	0.9949	0.9079	0.9341	0.904	0.9526	0.9371	0.8992	0.8383	0.8709	0.8776	0.8764	0.9016	0.9478	0.877	0.8586	0.9471	0.9122	0.9273	0.9009	1.0463	0.8702	0.8933	0.8019	0.8429	0.9458	0.8611	0.9309	0.9076	1.0282	0.887	0.9434	0.9345	0.9286	0.933	0.9292	0.9237		1.03557	1.07286	1.05957
0.965	1.0017	1.0119	1.0536	0.9724	0.8915	0.9191	0.8835	1.1443	0.8931	0.9953	0.9014	0.9443	0.8987	0.9515	0.9322	0.8908	0.8197	0.8606	0.8681	0.8627	0.8925	0.9396	0.8814	0.854	0.9393	0.9147	0.9102	0.8942	1.0482	0.8729	0.8944	0.7981	0.85	0.9454	0.8555	0.9292	0.9058	1.0308	0.8929	0.9432	0.9167	0.9334	0.9544	0.9228	0.9175		1.03065	1.06447	1.05436
0.9745	1.0068	1.0135	1.0557	0.9767	0.9008	0.9186	0.8852	1.1574	0.8864	1.0066	0.9069	0.9448	0.9017	0.9493	0.9361	0.9035	0.8249	0.8698	0.8811	0.8789	0.9031	0.9559	0.8945	0.8619	0.9574	0.92	0.9278	0.9038	1.0603	0.8848	0.8882	0.8018	0.8565	0.9501	0.8666	0.934	0.9041	1.0266	0.8998	0.941	0.9372	0.938	0.9708	0.9143	0.9352		1.0408	1.06989	1.05603
0.9764	1.0062	1.0063	1.0481	0.9687	0.9032	0.912	0.8873	1.1438	0.8902	0.9993	0.8931	0.9379	0.9101	0.9571	0.9382	0.905	0.8227	0.8636	0.8721	0.8766	0.901	0.9492	0.8946	0.856	0.9562	0.9158	0.9246	0.9063	1.0558	0.8717	0.8966	0.8084	0.8615	0.9523	0.8656	0.9213	0.9002	1.0161	0.8914	0.9499	0.9256	0.9294	0.9424	0.9269	0.9286		1.04283	1.06925	1.04852
0.981	1.0051	1.0069	1.0505	0.9702	0.8938	0.9147	0.8865	1.1509	0.8894	1.0025	0.8898	0.9429	0.8996	0.9405	0.938	0.9067	0.8266	0.8677	0.8763	0.8846	0.9107	0.9444	0.8982	0.8608	0.9572	0.9105	0.9045	0.9068	1.0553	0.8713	0.8883	0.8075	0.8573	0.9515	0.8671	0.9186	0.907	1.0208	0.8977	0.9488	0.9382	0.9443	0.9374	0.937	0.9289		1.04774	1.06808	1.04915
0.9809	1.0023	1.0046	1.047	0.9746	0.8992	0.9146	0.8882	1.1508	0.8869	1.0038	0.8858	0.9434	0.903	0.9555	0.9465	0.901	0.8236	0.8609	0.8801	0.8727	0.9067	0.9528	0.8966	0.8614	0.9575	0.9107	0.9061	0.9082	1.0581	0.8652	0.8859	0.8039	0.8529	0.9483	0.8661	0.9076	0.9071	1.0248	0.8976	0.9493	0.9309	0.932	0.9453	0.9265	0.9244		1.04764	1.06511	1.04675
0.9756	1.0028	1.0081	1.0507	0.9657	0.9012	0.9088	0.8933	1.157	0.8891	1.0029	0.8878	0.9295	0.9024	0.9438	0.9524	0.9003	0.8216	0.8592	0.8835	0.8707	0.9037	0.9568	0.8885	0.8603	0.9558	0.9069	0.9048	0.9004	1.0392	0.8689	0.8866	0.805	0.8534	0.9478	0.8652	0.9084	0.8957	1.0243	0.9003	0.9488	0.9367	0.9335	0.9467	0.9325	0.9235		1.04198	1.06564	1.0504
0.9688	1.0017	1.0052	1.043	0.9552	0.8955	0.9132	0.8937	1.1524	0.8936	1.0082	0.8808	0.9325	0.9029	0.9507	0.936	0.8995	0.8182	0.8595	0.8832	0.8656	0.9053	0.9545	0.8829	0.853	0.952	0.905	0.9144	0.9023	1.0504	0.8659	0.8836	0.8025	0.8603	0.9509	0.8613	0.904	0.9024	1.0282	0.8933	0.9518	0.9363	0.9333	0.9531	0.925	0.923		1.03471	1.06447	1.04738
0.9691	0.9952	0.9975	1.0442	0.9558	0.8987	0.9154	0.8891	1.1532	0.8837	1.0037	0.8817	0.9415	0.9077	0.9547	0.9461	0.9012	0.8209	0.8584	0.8942	0.8698	0.8989	0.9449	0.8893	0.8588	0.9472	0.9063	0.9221	0.9104	1.0396	0.8671	0.888	0.8042	0.8623	0.9518	0.8634	0.9052	0.9009	1.036	0.8973	0.9468	0.9374	0.9393	0.9234	0.925	0.9187		1.03503	1.05756	1.03935
0.9581	1.0035	1.0031	1.0463	0.9496	0.8943	0.9105	0.8673	1.1592	0.8878	1.0017	0.8819	0.9405	0.9046	0.9461	0.9326	0.8998	0.8197	0.8699	0.8876	0.8734	0.9031	0.9357	0.89	0.8565	0.9522	0.9045	0.906	0.9042	1.0456	0.8645	0.8831	0.8063	0.8588	0.9465	0.8673	0.8955	0.9018	1.0184	0.8934	0.9457	0.94	0.9352	0.9296	0.9196	0.9178		1.02329	1.06638	1.04519
0.9544	0.9997	1.0019	1.0419	0.9511	0.9009	0.9079	0.8766	1.1531	0.8893	0.9956	0.874	0.9431	0.9021	0.9541	0.9342	0.9057	0.8279	0.869	0.8913	0.8676	0.8926	0.9564	0.8939	0.8576	0.9568	0.9085	0.9099	0.9109	1.0592	0.8663	0.8925	0.8108	0.8618	0.9516	0.8635	0.8958	0.899	1.0314	0.8997	0.9513	0.9369	0.937	0.9597	0.9262	0.9239		1.01933	1.06234	1.04394
0.9661	0.9993	1.0112	1.0482	0.9509	0.8976	0.9041	0.8763	1.1481	0.8854	1.0043	0.8759	0.9387	0.9076	0.9511	0.9438	0.9073	0.8259	0.8724	0.8951	0.8682	0.8949	0.9514	0.8941	0.857	0.9532	0.9075	0.9207	0.9087	1.062	0.8684	0.8922	0.8093	0.8548	0.9446	0.8585	0.8949	0.9026	1.0183	0.8986	0.9409	0.9343	0.9439	0.9498	0.9394	0.9101		1.03183	1.06192	1.05363
0.9672	0.9995	1.0099	1.0466	0.9367	0.9023	0.9043	0.8778	1.1523	0.887	1.0109	0.8828	0.9407	0.9017	0.9547	0.9369	0.9079	0.8264	0.8768	0.8974	0.8746	0.8936	0.9451	0.8934	0.8536	0.9529	0.9103	0.9149	0.9098	1.0642	0.8716	0.8847	0.8154	0.8566	0.9462	0.856	0.8893	0.8954	1.0169	0.8916	0.9442	0.9279	0.9465	0.9374	0.9268	0.9132		1.033	1.06213	1.05227
0.96	1.0003	1.0052	1.0425	0.9291	0.8945	0.9018	0.8636	1.1539	0.8869	1.014	0.8801	0.9473	0.8977	0.9496	0.9333	0.9039	0.8213	0.8689	0.898	0.8731	0.8985	0.9376	0.9013	0.8515	0.9523	0.9112	0.9143	0.9122	1.044	0.8682	0.8855	0.806	0.8567	0.9502	0.8557	0.8854	0.8968	1.0166	0.8818	0.9502	0.932	0.9466	0.933	0.9367	0.911		1.02531	1.06298	1.04738
0.9634	0.9977	1.0112	1.044	0.9315	0.8964	0.9046	0.8734	1.1577	0.8888	1.0185	0.8829	0.9339	0.8994	0.9535	0.9336	0.9025	0.8216	0.865	0.8936	0.8718	0.8882	0.9402	0.8916	0.8541	0.9517	0.9028	0.9125	0.9	1.0458	0.8631	0.8851	0.8122	0.8595	0.9461	0.853	0.8836	0.8949	1.0137	0.8873	0.942	0.9351	0.9448	0.9365	0.9256	0.9139		1.02895	1.06022	1.05363
0.9738	1.0009	1.0096	1.0432	0.9271	0.8982	0.894	0.8649	1.159	0.894	1.0097	0.8798	0.9364	0.9041	0.9437	0.9358	0.9024	0.8289	0.8651	0.8913	0.8762	0.8947	0.9469	0.8917	0.8533	0.952	0.9021	0.9166	0.9102	1.0505	0.869	0.8928	0.8135	0.8529	0.9504	0.8589	0.8825	0.8922	0.9947	0.8883	0.946	0.9303	0.9435	0.9403	0.9251	0.9294		1.04005	1.06362	1.05196
0.9701	1.0006	1.0083	1.0462	0.928	0.9013	0.8972	0.8812	1.1622	0.8966	1.0043	0.8736	0.938	0.8968	0.9458	0.9445	0.9041	0.8233	0.8662	0.8899	0.8661	0.9045	0.9443	0.8898	0.8543	0.954	0.9126	0.9154	0.9144	1.0539	0.8703	0.8899	0.8081	0.8592	0.9521	0.8597	0.8834	0.9011	1.0156	0.8916	0.9432	0.9308	0.9424	0.9661	0.9218	0.9238		1.0361	1.0633	1.05061
0.9673	1.0025	1.0062	1.0471	0.9236	0.9108	0.9023	0.8776	1.1557	0.8987	1.0034	0.877	0.9376	0.8989	0.9553	0.9372	0.9025	0.822	0.858	0.8909	0.864	0.8999	0.956	0.8863	0.8526	0.9545	0.9075	0.9147	0.9157	1.0632	0.8671	0.8784	0.8067	0.8721	0.9474	0.8573	0.8856	0.8932	1.0072	0.882	0.9385	0.9327	0.94	0.9408	0.9221	0.9188		1.03311	1.06532	1.04842
0.9774	1.0076	1.0056	1.0564	0.9334	0.8976	0.8974	0.8897	1.1605	0.8976	1.0041	0.8775	0.9364	0.9029	0.9447	0.9487	0.9002	0.8199	0.8528	0.893	0.8643	0.8947	0.9419	0.8959	0.8549	0.9485	0.902	0.8924	0.9132	1.0576	0.8622	0.8887	0.805	0.8573	0.9473	0.8564	0.8835	0.8971	1.0156	0.8867	0.944	0.9249	0.9367	0.9388	0.926	0.9255		1.0439	1.07074	1.04779
0.9825	1.0059	1.0048	1.0515	0.9356	0.9024	0.8948	0.8825	1.154	0.8955	0.9982	0.881	0.934	0.9022	0.9451	0.934	0.9062	0.8333	0.8588	0.9077	0.8738	0.8895	0.9493	0.8972	0.8556	0.9498	0.9077	0.9314	0.9197	1.0519	0.8687	0.8879	0.8058	0.8584	0.9553	0.8602	0.8951	0.8997	1.0113	0.8914	0.9435	0.9325	0.952	0.9318	0.9359	0.919		1.04935	1.06893	1.04696
0.9769	1.0002	1.0054	1.0519	0.9445	0.8933	0.8955	0.8797	1.1456	0.8837	1.0012	0.8865	0.9316	0.9042	0.9543	0.947	0.8961	0.8179	0.847	0.8935	0.8538	0.8608	0.918	0.8939	0.8484	0.9398	0.8941	0.899	0.9065	1.0517	0.858	0.8893	0.8006	0.8515	0.94	0.8518	0.8879	0.8945	1.004	0.8834	0.936	0.9334	0.9414	0.9357	0.9178	0.9078		1.04336	1.06287	1.04759
0.9889	0.9997	1.0143	1.0601	0.9537	0.9014	0.8937	0.892	1.1615	0.8996	1.013	0.9019	0.9435	0.9024	0.9524	0.9409	0.902	0.8236	0.8628	0.9052	0.8647	0.8763	0.9231	0.9069	0.8569	0.9528	0.9074	0.9154	0.9217	1.045	0.8686	0.89	0.8048	0.8647	0.9558	0.8651	0.8883	0.8969	1.012	0.8962	0.9493	0.9287	0.9415	0.9454	0.9263	0.9204		1.05618	1.06234	1.05686
0.9851	0.9975	1.0023	1.0506	0.944	0.8976	0.8884	0.8847	1.1488	0.896	1.0026	0.8923	0.9361	0.9025	0.9506	0.9419	0.9027	0.8361	0.8698	0.9041	0.8779	0.8858	0.9342	0.909	0.8556	0.9517	0.9119	0.9097	0.9146	1.0641	0.8609	0.8935	0.8111	0.861	0.9525	0.8686	0.8878	0.8997	1.0137	0.8823	0.9445	0.9395	0.9454	0.9693	0.9272	0.9254		1.05212	1.06001	1.04436
0.9854	0.9996	1.0048	1.0488	0.9418	0.8968	0.8909	0.8858	1.1584	0.9048	1.0109	0.9015	0.9423	0.9013	0.9468	0.9341	0.8991	0.8276	0.8761	0.9019	0.8705	0.8862	0.9434	0.9107	0.8542	0.9508	0.8981	0.9143	0.9056	1.0744	0.863	0.8914	0.7969	0.8616	0.9484	0.8666	0.8916	0.9008	1.0099	0.8863	0.9399	0.9314	0.9425	0.9569	0.9294	0.9188		1.05244	1.06224	1.04696
0.9801	0.9981	0.9991	1.045	0.9248	0.8915	0.8901	0.8829	1.1606	0.891	1.01	0.8955	0.9465	0.8952	0.9565	0.9418	0.9106	0.8257	0.8741	0.9007	0.8784	0.8913	0.9463	0.9102	0.8547	0.964	0.9004	0.9247	0.9017	1.0671	0.8617	0.89	0.8185	0.855	0.9516	0.8715	0.898	0.9064	1.0263	0.895	0.9426	0.93	0.95	0.9532	0.9309	0.925		1.04678	1.06064	1.04102
0.9789	0.9951	0.9976	1.0425	0.9213	0.892	0.8871	0.8818	1.1587	0.8941	1.0136	0.8915	0.9384	0.901	0.9482	0.9392	0.8945	0.8097	0.855	0.8773	0.8519	0.8676	0.9276	0.8912	0.8402	0.9434	0.8965	0.9006	0.8942	1.0425	0.8536	0.8845	0.7971	0.8507	0.9411	0.8554	0.8844	0.8926	1.0066	0.8859	0.9361	0.9169	0.9323	0.9462	0.9265	0.9057		1.0455	1.05746	1.03946
0.9945	0.9971	0.9988	1.0391	0.9202	0.8959	0.8886	0.8898	1.1639	0.8906	1.013	0.8938	0.9409	0.9052	0.9509	0.9394	0.9091	0.8263	0.8733	0.9003	0.8791	0.8798	0.9471	0.9044	0.8519	0.9648	0.8984	0.9069	0.9158	1.072	0.8669	0.8863	0.8066	0.8582	0.9511	0.8762	0.8906	0.8962	1.0268	0.893	0.952	0.9314	0.9345	0.9257	0.928	0.914		1.06216	1.05958	1.04071
0.9849	1.0001	1.0022	1.0436	0.9269	0.8988	0.89	0.8876	1.1724	0.8958	1.0191	0.894	0.9462	0.9016	0.9518	0.9434	0.9078	0.8312	0.8754	0.9016	0.884	0.8793	0.9404	0.8974	0.8561	0.9654	0.9025	0.9116	0.9058	1.072	0.8645	0.8889	0.8105	0.8602	0.9538	0.88	0.8895	0.9012	1.0222	0.8987	0.9467	0.9414	0.9414	0.9358	0.9204	0.9235		1.05191	1.06277	1.04425
0.9836	0.998	0.9971	1.0422	0.9325	0.8924	0.8877	0.8815	1.16	0.8905	1.0182	0.8848	0.9327	0.9097	0.9479	0.942	0.9058	0.832	0.8709	0.8963	0.8795	0.8879	0.9456	0.8944	0.8581	0.9582	0.9055	0.928	0.899	1.0516	0.8686	0.8982	0.8077	0.8524	0.9534	0.876	0.8849	0.9086	1.0175	0.8931	0.9491	0.9327	0.9382	0.9276	0.9349	0.9177		1.05052	1.06054	1.03894
0.9807	1.0003	1.0012	1.0448	0.9325	0.8939	0.8907	0.8856	1.165	0.8985	1.0078	0.8871	0.9438	0.9011	0.9411	0.9454	0.9047	0.8262	0.8624	0.9029	0.8788	0.8914	0.9364	0.8948	0.8594	0.9527	0.897	0.8972	0.9008	1.0633	0.865	0.8822	0.7981	0.8541	0.9431	0.8692	0.8849	0.9076	1.0223	0.8925	0.9428	0.9311	0.9344	0.9473	0.9321	0.9139		1.04742	1.06298	1.04321
0.9734	0.9995	1.0023	1.045	0.931	0.901	0.8985	0.8998	1.1613	0.9011	1.0125	0.888	0.9372	0.9041	0.9581	0.9437	0.9109	0.8283	0.8707	0.9027	0.8813	0.8922	0.9525	0.891	0.8597	0.9543	0.9006	0.9182	0.9143	1.0537	0.8633	0.8964	0.8094	0.8575	0.9483	0.8673	0.8923	0.9099	1.0264	0.8921	0.9473	0.9334	0.9383	0.9578	0.9303	0.9212		1.03963	1.06213	1.04436
0.9805	0.997	1.0007	1.0428	0.9388	0.8932	0.9021	0.8926	1.1651	0.891	1.0123	0.891	0.9466	0.9092	0.9435	0.9489	0.9134	0.8328	0.8672	0.8988	0.8845	0.8847	0.9496	0.892	0.8581	0.9607	0.9032	0.9163	0.9049	1.0618	0.8641	0.8928	0.8141	0.8566	0.9496	0.8723	0.8946	0.9023	1.0143	0.8839	0.9368	0.9334	0.9417	0.9478	0.931	0.9156		1.04721	1.05947	1.04269
0.9865	0.9979	0.9997	1.0396	0.9412	0.8974	0.8981	0.9021	1.1627	0.9065	1.0085	0.8869	0.9334	0.9063	0.9533	0.9473	0.9044	0.8264	0.8625	0.8971	0.8744	0.8757	0.9486	0.8973	0.8585	0.9546	0.9048	0.9144	0.9052	1.0542	0.8589	0.8907	0.8092	0.8558	0.9567	0.8707	0.8996	0.9096	1.0235	0.8942	0.9441	0.9344	0.9377	0.944	0.9301	0.9147		1.05362	1.06043	1.04165
0.976	0.9995	0.9981	1.0433	0.9487	0.8962	0.8974	0.9002	1.1652	0.9006	1.0084	0.8887	0.9451	0.8949	0.9504	0.9438	0.9002	0.8296	0.8571	0.8943	0.8643	0.8762	0.9454	0.8972	0.8541	0.9549	0.9036	0.9033	0.8989	1.0613	0.8639	0.8975	0.8069	0.853	0.95	0.8696	0.8994	0.8992	1.0185	0.8896	0.9412	0.9392	0.9404	0.9505	0.9221	0.9161		1.0424	1.06213	1.03998
0.9834	0.9939	0.9985	1.0371	0.9484	0.8967	0.8929	0.8829	1.1574	0.8981	1.0136	0.8891	0.947	0.9121	0.9459	0.947	0.9088	0.824	0.8601	0.8937	0.8664	0.8834	0.9463	0.8981	0.8573	0.9555	0.9029	0.9096	0.9128	1.052	0.8648	0.8943	0.8117	0.8627	0.9522	0.8668	0.8947	0.91	1.0151	0.9025	0.9436	0.9349	0.9435	0.935	0.931	0.9126		1.05031	1.05618	1.0404
0.9798	0.9928	0.9975	1.0279	0.9561	0.8986	0.8976	0.8826	1.1564	0.8982	1.0106	0.891	0.9414	0.9051	0.9514	0.932	0.903	0.821	0.8647	0.8993	0.8711	0.8773	0.9372	0.8947	0.8552	0.9566	0.9048	0.9133	0.9062	1.0724	0.863	0.8922	0.8178	0.8598	0.9488	0.8645	0.8908	0.9018	1.0162	0.8794	0.9431	0.932	0.9496	0.9539	0.9295	0.9092		1.04646	1.05501	1.03935
0.9787	0.9926	1.0057	1.0365	0.95	0.9014	0.8983	0.8871	1.1627	0.8944	1.0118	0.8985	0.9436	0.9025	0.9502	0.9456	0.9085	0.8375	0.8733	0.9065	0.8834	0.8861	0.9466	0.8958	0.8645	0.9632	0.9136	0.917	0.9111	1.0684	0.8651	0.8974	0.819	0.8614	0.9589	0.8645	0.8981	0.9061	1.0131	0.8973	0.9467	0.9452	0.953	0.9448	0.9262	0.9142		1.04529	1.0548	1.0479
0.993	0.9974	1.0044	1.0392	0.9516	0.9024	0.9017	0.8894	1.1734	0.9092	1.0109	0.9045	0.9356	0.9095	0.9486	0.9375	0.9074	0.8266	0.8713	0.9124	0.8749	0.8846	0.9595	0.8891	0.8591	0.9601	0.9034	0.9089	0.9071	1.0698	0.8597	0.893	0.8142	0.8669	0.9553	0.8562	0.8915	0.899	1.0014	0.8866	0.9466	0.9458	0.9495	0.9271	0.9241	0.9215		1.06056	1.0599	1.04654
0.9963	0.9921	1.0065	1.0308	0.9457	0.8959	0.8981	0.8868	1.1752	0.9022	1.0171	0.9039	0.9435	0.9013	0.9442	0.9442	0.9071	0.8226	0.8696	0.9103	0.8719	0.8724	0.949	0.8805	0.8603	0.9542	0.913	0.9097	0.9065	1.0672	0.866	0.8901	0.8145	0.8592	0.9517	0.8443	0.8859	0.8956	1.0038	0.8774	0.9418	0.943	0.9485	0.9424	0.9322	0.9133		1.06408	1.05427	1.04873
0.997	0.9983	1.0056	1.0286	0.944	0.8939	0.8994	0.8929	1.1725	0.9037	1.019	0.9049	0.9417	0.9017	0.949	0.9423	0.9074	0.8235	0.8667	0.9122	0.872	0.8769	0.9271	0.8916	0.8635	0.9559	0.9166	0.9223	0.9078	1.0731	0.8594	0.8986	0.8097	0.8569	0.9517	0.8385	0.8869	0.8982	1.0183	0.8838	0.9417	0.9457	0.9456	0.9534	0.9261	0.9079		1.06483	1.06086	1.04779
0.9845	0.9955	0.9957	1.0212	0.9359	0.8902	0.9034	0.8928	1.1679	0.9023	1.0065	0.904	0.9352	0.9027	0.9473	0.9372	0.9071	0.822	0.8593	0.9051	0.8658	0.8775	0.9417	0.8928	0.8556	0.9599	0.9164	0.9182	0.9035	1.0575	0.8546	0.8967	0.8081	0.8544	0.9503	0.8378	0.8868	0.8955	1.0094	0.8862	0.9429	0.9458	0.9477	0.9254	0.926	0.9169		1.05148	1.05788	1.03748
0.9854	0.9945	0.9979	1.0153	0.924	0.8855	0.9007	0.8881	1.168	0.9089	1.0196	0.9127	0.9477	0.8939	0.9424	0.9381	0.9117	0.8262	0.8621	0.8998	0.8713	0.8837	0.9379	0.895	0.858	0.957	0.9137	0.9216	0.9089	1.0556	0.8541	0.8936	0.8126	0.8515	0.9498	0.8406	0.889	0.8942	1.0088	0.8971	0.9438	0.9429	0.9442	0.9453	0.9271	0.9107		1.05244	1.05682	1.03977
0.9841	0.9918	0.9984	1.0113	0.921	0.8923	0.8999	0.9086	1.1698	0.907	1.0312	0.9101	0.9337	0.8998	0.9446	0.9453	0.9082	0.8244	0.8647	0.8979	0.8681	0.8806	0.9427	0.8998	0.8627	0.9615	0.915	0.9254	0.9146	1.0624	0.8508	0.8916	0.807	0.8561	0.952	0.845	0.8914	0.9026	1.0119	0.8946	0.9396	0.9382	0.945	0.945	0.9221	0.917		1.05105	1.05395	1.04029
0.9877	0.9882	1.0019	1.0197	0.9249	0.896	0.905	0.9109	1.1769	0.903	1.0278	0.9162	0.9298	0.9005	0.9516	0.9367	0.9142	0.8302	0.8676	0.8996	0.8736	0.8861	0.9499	0.9031	0.8659	0.9672	0.9172	0.9184	0.9246	1.0636	0.8616	0.8923	0.8098	0.8555	0.9496	0.8491	0.8968	0.8976	1.0093	0.8941	0.9338	0.9489	0.9445	0.9318	0.914	0.9176		1.0549	1.05012	1.04394
0.9797	0.9937	0.9983	1.0249	0.9241	0.8898	0.8984	0.8924	1.1802	0.9004	1.0284	0.9163	0.9301	0.9033	0.9453	0.9541	0.9118	0.8121	0.8625	0.8969	0.8694	0.8896	0.9555	0.8999	0.8533	0.9649	0.9103	0.916	0.919	1.0583	0.8643	0.8793	0.8116	0.8559	0.947	0.8457	0.8931	0.8922	1.0108	0.8909	0.9338	0.9524	0.9416	0.9482	0.9047	0.9204		1.04635	1.05597	1.04019
0.9745	0.9958	0.9974	1.0256	0.9263	0.894	0.9011	0.9023	1.1753	0.9072	1.0267	0.913	0.9382	0.8943	0.9475	0.9481	0.9053	0.8191	0.8664	0.9018	0.8719	0.8995	0.9462	0.9053	0.8594	0.9667	0.9186	0.9244	0.9207	1.0674	0.8621	0.8802	0.816	0.8555	0.9497	0.8518	0.894	0.898	1.0187	0.8972	0.9411	0.9359	0.9371	0.9619	0.9187	0.9227		1.0408	1.0582	1.03925
0.9803	0.9922	1.0042	1.0297	0.9244	0.8923	0.8951	0.9059	1.1786	0.9039	1.0215	0.9036	0.9421	0.9082	0.9484	0.9423	0.9098	0.8227	0.8636	0.9076	0.8719	0.8978	0.9425	0.9035	0.854	0.9679	0.9187	0.9181	0.912	1.0571	0.8667	0.883	0.8121	0.8472	0.957	0.8558	0.8971	0.8909	1.0177	0.9043	0.9412	0.9352	0.9425	0.9522	0.9088	0.9214		1.047	1.05437	1.04633
0.9724	0.9921	1.0045	1.026	0.9306	0.8881	0.904	0.9052	1.178	0.8946	1.0206	0.9096	0.9441	0.9052	0.9438	0.9381																																1.03856	1.05427	1.04665
0.9759	0.99	1.008	1.0267	0.931	0.8884	0.8988	0.8993	1.1818	0.9099	1.0253	0.9051	0.9466	0.9033	0.9494	0.9464																																1.0423	1.05204	1.05029
0.9642	0.9923	1	1.0235	0.9362	0.8938	0.8995	0.8976	1.1737	0.9083	1.0207	0.9032	0.9282	0.8946	0.9466	0.9411																																1.0298	1.05448	1.04196
0.9759	0.99	1.008	1.0267	0.931	0.8884	0.8988	0.8993	1.1818	0.9099	1.0253	0.9051	0.9466	0.9033	0.9494	0.9464																																1.0423	1.05204	1.05029
0.9642	0.9923	1	1.0235	0.9362	0.8938	0.8995	0.8976	1.1737	0.9083	1.0207	0.9032	0.9282	0.8946	0.9466	0.9411																																1.0298	1.05448	1.04196
0.9557	0.9922	1.006	1.0299	0.9442	0.8906	0.901	0.901	1.1717	0.9056	1.0167	0.9089	0.9372	0.9023	0.9478	0.9448																																1.02072	1.05437	1.04821
0.969	0.9926	1.0108	1.0268	0.9369	0.8833	0.8908	0.9022	1.1797	0.9085	1.028	0.904	0.945	0.9044	0.935	0.9406																																1.03493	1.0548	1.05321
+ GLP1																+ GLP1																															#VALUE!	0	0
0.9461	0.99	1.0015	1.0152	0.9294	0.8912	0.8901	0.9002	1.1712	0.9026	1.0303	0.9026	0.9406	0.8966	0.9473	0.9427	0.9036	0.8128	0.859	0.8968	0.8627	0.8869	0.9491	0.9027	0.8545	0.9581	0.9057	0.9086	0.9151	1.055	0.8709	0.8792	0.8158	0.8536	0.9518	0.8485	0.8889	0.8893	1.0206	0.8973	0.9423	0.9368	0.9406	0.9492	0.9147	0.9177		1.01047	1.05204	1.04352
0.9562	0.9981	1.0051	1.0119	0.9304	0.8963	0.8922	0.8956	1.1836	0.9072	1.0348	0.8947	0.9464	0.9082	0.9519	0.9265	0.9083	0.8119	0.862	0.8987	0.8656	0.8967	0.9447	0.9098	0.8587	0.9592	0.9084	0.8991	0.9249	1.0507	0.8678	0.8809	0.8157	0.8553	0.9565	0.8568	0.8903	0.8925	1.0219	0.9	0.944	0.9293	0.9385	0.9434	0.9109	0.912		1.02126	1.06064	1.04727
0.959	0.9892	0.9981	1.0039	0.9284	0.8807	0.8894	0.8961	1.1792	0.9121	1.0446	0.8853	0.9304	0.9024	0.9419	0.9347	0.9161	0.8135	0.8658	0.8987	0.8735	0.8974	0.9514	0.916	0.8664	0.9591	0.912	0.9193	0.9213	1.0679	0.8729	0.8936	0.8198	0.8605	0.9627	0.8686	0.9152	0.8946	1.0299	0.9218	0.9524	0.9427	0.9557	0.9504	0.9167	0.9145		1.02425	1.05119	1.03998
0.9661	0.9965	0.9966	1.0135	0.9336	0.883	0.889	0.892	1.1814	0.9129	1.0429	0.8842	0.9325	0.901	0.9475	0.9413	0.9214	0.82	0.8765	0.9232	0.8718	0.8893	0.9354	0.9256	0.8828	0.9635	0.9115	0.9222	0.9387	1.0739	0.8856	0.9099	0.8271	0.8631	0.9679	0.8951	0.98	0.9015	1.0424	0.9453	0.9673	0.9553	0.9496	0.9536	0.9274	0.9151		1.03183	1.05894	1.03842
0.9639	0.9947	0.993	1.012	0.9204	0.8879	0.8949	0.8924	1.1842	0.9022	1.0433	0.8915	0.9345	0.9005	0.9462	0.9286	0.9176	0.8238	0.8715	0.9627	0.8685	0.8874	0.9249	0.928	0.8936	0.9749	0.9168	0.9194	0.941	1.0863	0.9415	0.9322	0.8344	0.8864	0.9764	0.9334	1.0759	0.8992	1.0524	0.9695	0.9695	0.9685	0.9704	0.9681	0.9292	0.9277		1.02948	1.05703	1.03466
1.0063	0.9937	0.9922	1.0114	0.9205	0.878	0.8975	0.9146	1.1855	0.9331	1.0575	0.8946	0.9485	0.8939	0.934	0.9433	0.9185	0.8244	0.875	1.0514	0.8752	0.8939	0.9384	0.9515	0.9088	0.975	0.9252	0.9186	0.9668	1.1111	1.0385	0.9592	0.8466	0.9172	0.9868	0.9783	1.1538	0.909	1.0604	0.9885	0.98	0.9904	0.9828	0.9757	0.9309	0.9368		1.07476	1.05597	1.03383
1.0822	0.9973	0.9928	1.0082	0.9206	0.8878	0.8992	0.9569	1.2012	0.968	1.0955	0.9609	0.9667	0.9039	0.9405	0.9575	0.9169	0.8218	0.87	1.1261	0.8713	0.8931	0.9443	0.9595	0.9181	0.9791	0.9262	0.9207	0.9657	1.1103	1.131	0.9722	0.8618	0.9276	0.9962	1.0113	1.1949	0.9096	1.0699	0.9897	0.9813	1.0096	0.9779	0.9697	0.9327	0.939		1.15583	1.05979	1.03446
1.1337	0.9957	0.9925	1.0088	0.9359	0.8916	0.9156	0.9775	1.2391	0.9958	1.1075	1.0443	0.9843	0.9019	0.9474	0.9922	0.9203	0.8295	0.8828	1.1878	0.8788	0.8979	0.9491	0.9819	0.9237	0.988	0.9415	0.9409	0.9857	1.1149	1.1914	0.9749	0.8804	0.957	0.9964	1.0401	1.2075	0.9056	1.0683	0.9883	0.9788	1.0218	0.9865	0.9938	0.9274	0.9393		1.21083	1.05809	1.03414
1.1596	1.0023	0.9951	1.0131	0.9419	0.8894	0.9528	0.9734	1.2913	1.0173	1.103	1.1212	0.9912	0.9124	0.9502	1.0113	0.9175	0.8224	0.8856	1.2215	0.8761	0.8908	0.9408	1.0038	0.9307	0.9932	0.9475	0.9463	0.9986	1.1027	1.2172	0.977	0.8874	0.9721	1.0055	1.0595	1.2185	0.919	1.069	0.9983	0.9813	1.0232	0.9866	0.9511	0.9332	0.9338		1.23849	1.06511	1.03685
1.1398	1.0048	0.9943	1.0161	0.9613	0.8917	0.9846	0.9956	1.3397	1.0204	1.0928	1.1582	1.0035	0.9245	0.9494	1.0229	0.9142	0.8243	0.898	1.2315	0.8806	0.8932	0.9466	1.0178	0.9396	1.0015	0.9512	0.9355	1.0224	1.1124	1.2281	0.9871	0.8914	0.9828	1.006	1.0773	1.229	0.9237	1.0612	1.0006	0.9826	1.0302	0.9836	0.9682	0.9376	0.9394		1.21735	1.06776	1.03602
1.1306	1.0119	0.9885	1.0153	0.9932	0.8901	1.0161	0.977	1.3835	1.0302	1.0757	1.1719	0.9978	0.928	0.9481	1.0167	0.9158	0.8237	0.895	1.2206	0.8775	0.8902	0.9471	1.0235	0.9415	1.0054	0.9575	0.9638	1.023	1.1055	1.2313	0.9798	0.8976	0.9832	1.0069	1.0831	1.2391	0.921	1.0621	1.0101	0.9821	1.0388	0.9861	0.9643	0.9278	0.9335		1.20752	1.07531	1.02998
1.1234	1.0146	0.9928	1.016	1.0269	0.8911	1.047	0.9775	1.4182	1.0284	1.0794	1.1784	0.9979	0.929	0.9508	1.0249	0.9192	0.8327	0.9081	1.2181	0.8862	0.8967	0.9453	1.0398	0.9476	1.0156	0.9733	0.9492	1.0294	1.1259	1.2378	0.9808	0.9087	0.9938	1.0194	1.0992	1.2374	0.9375	1.0648	1.0062	0.9929	1.0402	0.9929	0.9715	0.9577	0.9367		1.19983	1.07818	1.03446
1.1188	1.0137	0.9909	1.0135	1.0615	0.8951	1.0702	0.9826	1.4384	1.0174	1.0768	1.1933	0.9982	0.9308	0.9565	1.0266	0.9243	0.8339	0.9146	1.2169	0.8844	0.8871	0.9334	1.0303	0.9494	1.0256	0.9762	0.9543	1.0359	1.1128	1.2388	0.9838	0.9179	1.0024	1.0134	1.0991	1.2455	0.9325	1.0688	0.9985	0.9863	1.0583	0.9886	0.984	0.9421	0.9384		1.19492	1.07722	1.03248
1.1217	1.0228	0.9899	1.0116	1.0921	0.8965	1.0863	0.9729	1.4615	1.0236	1.0669	1.2005	1.0002	0.9406	0.9627	1.0284	0.9228	0.8279	0.9305	1.2019	0.8961	0.886	0.9476	1.0383	0.948	1.0362	0.9912	0.9831	1.0365	1.1206	1.2369	0.9903	0.9278	1.0067	1.0134	1.1028	1.2467	0.9303	1.0648	0.9887	0.9824	1.0397	0.9943	0.9672	0.9388	0.9374		1.19802	1.08689	1.03143
1.1201	1.022	0.9845	1.0055	1.1122	0.8988	1.0968	0.9765	1.4691	1.0283	1.069	1.1933	0.9988	0.936	0.9647	1.037	0.9229	0.8282	0.9484	1.2049	0.9008	0.8819	0.941	1.0397	0.95	1.0474	0.9914	0.9816	1.0361	1.1152	1.2439	0.9819	0.932	1.0093	1.0099	1.1041	1.248	0.9416	1.0587	1.002	0.9814	1.0509	0.994	0.987	0.9354	0.935		1.19631	1.08604	1.02581
1.1148	1.0259	0.993	1.0102	1.1541	0.9021	1.0935	0.99	1.4882	1.0274	1.0785	1.2135	1.0069	0.9475	0.968	1.0318	0.9257	0.8374	0.965	1.2044	0.9036	0.8877	0.9484	1.0392	0.9547	1.066	1.0041	0.9876	1.0345	1.1216	1.2545	0.98	0.9456	1.0007	1.0207	1.106	1.2513	0.9487	1.0651	1.0025	0.9835	1.0614	1.0006	0.9792	0.9408	0.9413		1.19065	1.09019	1.03466
1.1208	1.0287	0.9917	1.0096	1.172	0.8983	1.1026	0.9869	1.4961	1.0188	1.0699	1.2077	1.0015	0.9483	0.9717	1.0363	0.9238	0.8351	0.9811	1.2021	0.9004	0.8831	0.9392	1.0316	0.956	1.0717	1.0102	0.97	1.0404	1.1253	1.2486	0.9765	0.9388	1.0038	1.0244	1.1103	1.2467	0.9481	1.069	0.9914	0.9891	1.0644	0.9962	0.9701	0.9402	0.9345		1.19705	1.09316	1.03331
1.1131	1.0307	0.9888	1.0159	1.1798	0.8955	1.1068	0.9908	1.5008	1.0201	1.0767	1.222	1.0073	0.9394	0.9748	1.035	0.9285	0.8405	1.0028	1.1932	0.8963	0.8901	0.9357	1.0352	0.9568	1.0916	1.0253	0.9835	1.0376	1.1222	1.2507	0.9681	0.9492	1.0057	1.0247	1.1075	1.2442	0.9502	1.0619	0.9995	0.9836	1.0642	1.0001	0.9909	0.9494	0.9354		1.18883	1.09529	1.03029
1.1039	1.0393	0.9931	1.0194	1.187	0.901	1.1019	0.994	1.5019	1.0284	1.0704	1.2228	0.9987	0.9535	0.9717	1.0276	0.9278	0.8415	1.0082	1.1835	0.8934	0.8914	0.9401	1.0302	0.9573	1.1002	1.0312	1.0003	1.0408	1.1253	1.2555	0.9805	0.9581	1.0054	1.0219	1.107	1.2492	0.9533	1.0685	1.0005	0.9883	1.0537	1.0013	0.9631	0.9445	0.9435		1.179	1.10442	1.03477
1.1124	1.0378	0.9946	1.0177	1.1873	0.901	1.0941	0.9959	1.4984	1.0267	1.079	1.223	1.0117	0.9511	0.9786	1.0337	0.9303	0.8412	1.0139	1.1916	0.8939	0.8976	0.9441	1.0296	0.9607	1.1098	1.0418	1.0024	1.0425	1.1349	1.257	0.9872	0.9638	1.0103	1.0286	1.1133	1.2479	0.9626	1.0672	0.9908	0.9857	1.0513	1.0024	0.9585	0.948	0.9342		1.18808	1.10283	1.03633
1.1106	1.04	0.9986	1.016	1.1967	0.9029	1.101	0.9761	1.4948	1.021	1.0686	1.2282	1.0036	0.956	0.9756	1.0445	0.9331	0.8415	1.0317	1.1937	0.8956	0.8961	0.9594	1.0402	0.9621	1.1119	1.0387	1.0057	1.04	1.1372	1.2589	0.9765	0.9648	1.016	1.0266	1.1179	1.2466	0.9656	1.0614	0.9952	0.9899	1.0529	1.0076	0.9704	0.9596	0.9352		1.18616	1.10517	1.0405
1.1192	1.0445	1.0009	1.016	1.2134	0.8956	1.098	0.9898	1.5018	1.0161	1.0714	1.2273	1.011	0.9475	0.9824	1.0344	0.9304	0.8356	1.0303	1.1824	0.891	0.8987	0.9538	1.0293	0.9589	1.1204	1.0363	1.0277	1.0324	1.1364	1.2543	0.975	0.9587	1.0085	1.0303	1.1174	1.2472	0.9622	1.0605	0.9939	0.9856	1.0566	1.0016	1.0021	0.9454	0.9411		1.19535	1.10995	1.0429
1.1218	1.0523	0.9997	1.0129	1.2199	0.9049	1.0948	0.9781	1.5013	1.0298	1.0758	1.2295	1.0091	0.9566	0.9749	1.0335	0.9414	0.8519	1.0626	1.2072	0.907	0.9093	0.957	1.0544	0.9704	1.1466	1.0529	1.0221	1.0459	1.1423	1.2639	0.9836	0.969	1.0179	1.0205	1.1399	1.2622	0.9796	1.0554	0.9926	0.9841	1.054	1.0097	0.9717	0.9444	0.9366		1.19812	1.11824	1.04165
1.127	1.0449	1.0022	1.0087	1.2178	0.8926	1.0915	0.9833	1.5124	1.017	1.0796	1.2215	1.003	0.9529	0.974	1.0405	0.9362	0.8569	1.0799	1.1915	0.8983	0.9	0.9486	1.0379	0.9681	1.1427	1.0606	1.0272	1.0496	1.1342	1.2726	0.976	0.9708	1.0137	1.0268	1.1268	1.261	0.9788	1.0694	1.0036	0.9845	1.0639	1.0052	0.976	0.9584	0.9507		1.20368	1.11038	1.04425
1.1232	1.0464	0.9976	1.0097	1.2243	0.8924	1.0993	0.9831	1.5145	1.0247	1.0825	1.2219	1.0006	0.9496	0.9807	1.037	0.9377	0.8657	1.0742	1.19	0.8942	0.9027	0.9546	1.0325	0.9649	1.1346	1.056	1.0251	1.0346	1.1372	1.2606	0.9773	0.9731	1.0217	1.0266	1.121	1.2562	0.97	1.0628	1.0003	0.9837	1.0505	1.0044	0.9825	0.9581	0.946		1.19962	1.11197	1.03946
1.1114	1.0531	1.0019	1.0095	1.2373	0.8929	1.1088	0.9792	1.518	1.0324	1.0808	1.2241	1.0064	0.9432	0.9783	1.0343	0.9324	0.864	1.083	1.1945	0.8865	0.9003	0.9524	1.0307	0.9618	1.1398	1.0665	1.0111	1.0391	1.143	1.2629	0.9788	0.9679	1.0197	1.0261	1.1202	1.2496	0.9681	1.0639	0.9964	0.9842	1.0502	1.0058	0.9655	0.9476	0.9431		1.18701	1.11909	1.04394
1.1235	1.0477	1.0062	1.0205	1.2471	0.8891	1.1126	0.9906	1.5219	1.0294	1.0813	1.2194	1.0143	0.9521	0.9932	1.0463	0.9389	0.8658	1.0882	1.1795	0.8862	0.8935	0.9416	1.0436	0.9666	1.1333	1.0658	1.0283	1.0304	1.1281	1.269	0.9739	0.9709	1.0235	1.0254	1.1176	1.2445	0.9718	1.0546	0.9995	0.9833	1.0389	1.0064	0.9861	0.9507	0.9412		1.19994	1.11335	1.04842
1.1014	1.0525	1.0078	1.0218	1.2538	0.8848	1.1105	0.9827	1.5122	1.0273	1.0761	1.2278	1.013	0.9545	0.9829	1.0387	0.941	0.8687	1.1017	1.191	0.8931	0.8998	0.9478	1.0432	0.9737	1.1341	1.0766	1.0102	1.0297	1.1284	1.2579	0.9726	0.9735	1.0233	1.0246	1.1256	1.2491	0.9781	1.0597	0.9904	0.9849	1.0491	0.9938	0.9768	0.9485	0.9429		1.17633	1.11845	1.05009
1.1155	1.0613	1.017	1.0347	1.2609	0.8931	1.1059	0.9826	1.5185	1.0262	1.0718	1.2227	1.0086	0.9493	0.9708	1.034	0.9392	0.8778	1.1034	1.1923	0.8952	0.8931	0.941	1.0484	0.9711	1.1384	1.0727	1.031	1.0375	1.1261	1.2601	0.968	0.9732	1.0238	1.0379	1.1262	1.258	0.9742	1.0539	0.9903	0.9855	1.0547	0.9965	0.9663	0.9591	0.9361		1.19139	1.1278	1.05967
1.1272	1.0593	1.0116	1.0262	1.2682	0.8887	1.1071	0.9839	1.5316	1.0214	1.0768	1.2277	1.0136	0.9561	0.9803	1.0472	0.9436	0.8766	1.1164	1.2016	0.8972	0.8983	0.9561	1.0441	0.9786	1.1417	1.0743	1.0255	1.0282	1.1401	1.267	0.9797	0.9755	1.0228	1.0318	1.1232	1.2502	0.9833	1.0645	0.9927	0.9863	1.0537	1.0021	0.9649	0.9489	0.948		1.20389	1.12568	1.05405
1.1148	1.06	1.0217	1.027	1.2739	0.8964	1.1082	0.9828	1.5333	1.0333	1.0878	1.2239	1.0016	0.9589	0.9899	1.0418	0.9459	0.8717	1.1139	1.2026	0.8981	0.9033	0.9541	1.0398	0.9774	1.1432	1.0861	1.0329	1.0426	1.1301	1.2662	0.979	0.982	1.0305	1.0346	1.1269	1.2512	0.9794	1.0651	0.9998	0.9951	1.0464	0.9958	0.9877	0.9724	0.9599		1.19065	1.12642	1.06457
1.1161	1.0551	1.0251	1.0265	1.2818	0.8927	1.1091	0.9814	1.5348	1.0244	1.0747	1.2267	0.9996	0.9535	0.9735	1.0378	0.9456	0.8696	1.1077	1.1933	0.8921	0.8973	0.9598	1.0379	0.9752	1.1479	1.0806	1.0378	1.0361	1.1272	1.2632	0.9792	0.9785	1.0142	1.0305	1.125	1.2581	0.9771	1.0523	1.0062	0.9865	1.0429	0.9948	0.9621	0.969	0.951		1.19203	1.12121	1.06811
1.1102	1.0583	1.0336	1.0277	1.2915	0.9031	1.1123	0.9731	1.5279	1.0251	1.0818	1.2248	1.007	0.9642	0.9881	1.0482	0.9465	0.8732	1.1027	1.191	0.8917	0.8957	0.9533	1.0344	0.975	1.1441	1.0775	1.0326	1.0406	1.1389	1.2671	0.9783	0.9804	1.0298	1.0303	1.1266	1.2552	0.9736	1.0631	0.9994	0.9822	1.058	1.0035	0.9743	0.9646	0.9459		1.18573	1.12462	1.07697
1.1246	1.0619	1.0396	1.0319	1.295	0.8932	1.1133	0.9955	1.5305	1.025	1.0794	1.2263	1.0047	0.9487	0.9829	1.036	0.9392	0.873	1.1052	1.189	0.895	0.8966	0.9578	1.0418	0.9779	1.1514	1.0876	1.0175	1.0402	1.1269	1.2672	0.9714	0.9813	1.0339	1.0364	1.1307	1.2548	0.9797	1.0649	1.019	0.988	1.0545	0.9991	0.9762	0.9595	0.9458		1.20111	1.12844	1.08322
1.1274	1.0693	1.037	1.0313	1.2944	0.9008	1.1223	0.9802	1.5365	1.0275	1.0834	1.2265	1.0065	0.9508	0.9855	1.0444	0.9437	0.8758	1.1013	1.1919	0.8941	0.894	0.947	1.038	0.9768	1.1507	1.0798	1.0305	1.0389	1.1395	1.2679	0.9689	0.9846	1.0299	1.0353	1.1303	1.2409	0.9748	1.0628	0.9916	0.9884	1.0515	0.9999	0.9771	0.9576	0.9435		1.2041	1.1363	1.08051
1.1224	1.0701	1.0316	1.029	1.3015	0.9066	1.1172	0.9813	1.5313	1.0317	1.0831	1.2187	1.0156	0.9471	0.9864	1.0425	0.9459	0.8848	1.103	1.2007	0.9007	0.8959	0.9465	1.0392	0.9819	1.1525	1.0845	1.0368	1.0324	1.1404	1.2802	0.9747	0.9836	1.0302	1.0361	1.1409	1.2585	0.9767	1.0663	1.0103	0.9889	1.0559	1.012	0.9535	0.959	0.9513		1.19876	1.13715	1.07488
1.1136	1.0733	1.0385	1.0423	1.3059	0.8978	1.1225	0.9925	1.54	1.0349	1.0924	1.2145	1.0097	0.9494	0.9894	1.0436	0.9478	0.8945	1.1164	1.1912	0.8991	0.8991	0.9376	1.0378	0.9802	1.1529	1.0829	1.0392	1.0424	1.1334	1.2725	0.9707	0.9875	1.0268	1.0406	1.1382	1.2527	0.9872	1.051	0.9966	0.9911	1.0504	1.0017	0.978	0.9742	0.9447		1.18936	1.14056	1.08207
1.1268	1.0957	1.0696	1.0685	1.3367	0.9001	1.1323	1.0059	1.5715	1.0536	1.0987	1.2379	1.0207	0.9578	0.9826	1.04	0.9512	0.8936	1.1103	1.193	0.8954	0.9032	0.9722	1.0407	0.989	1.1633	1.0997	1.0276	1.0417	1.1359	1.2746	0.9754	0.9902	1.0307	1.0425	1.1399	1.2542	0.9967	1.0547	1.0023	0.9906	1.0572	1.0068	0.9787	0.9722	0.9461		1.20346	1.16436	1.11448
1.1265	1.0801	1.0488	1.0506	1.3173	0.8986	1.1205	0.9832	1.5456	1.0341	1.092	1.2145	1.0178	0.9555	0.9822	1.0471	0.9459	0.8978	1.1128	1.1951	0.8961	0.9046	0.9671	1.0394	0.9779	1.1567	1.0851	1.04	1.0337	1.1235	1.2652	0.9784	0.9898	1.0385	1.0316	1.1292	1.2523	0.9853	1.0606	0.9967	0.9872	1.0442	0.9948	0.9873	0.9638	0.9494		1.20314	1.14778	1.09281
1.1222	1.0726	1.051	1.0507	1.3181	0.9012	1.1241	0.9888	1.5435	1.0323	1.0954	1.2117	1.0142	0.9569	0.9891	1.0448	0.9536	0.8899	1.1194	1.1989	0.9056	0.91	0.9598	1.0434	0.9858	1.1708	1.0918	1.043	1.0416	1.1564	1.2761	0.9757	0.997	1.039	1.0385	1.1456	1.2518	0.9935	1.0652	1.011	0.9905	1.0537	1.0004	0.967	0.962	0.9457		1.19855	1.13981	1.0951
1.1258	1.0794	1.0513	1.0538	1.3156	0.9068	1.1272	0.9817	1.5489	1.0402	1.0881	1.2187	1.0185	0.9564	0.9897	1.049	0.9481	0.9009	1.1201	1.1987	0.9006	0.8961	0.9427	1.0397	0.982	1.1587	1.0925	1.0357	1.0381	1.1283	1.277	0.9764	0.9891	1.0432	1.0424	1.139	1.2568	0.9892	1.0613	1.0087	0.9896	1.0509	1.0032	0.9791	0.9645	0.947		1.20239	1.14704	1.09541
1.1254	1.0752	1.0573	1.0538	1.3122	0.9021	1.1206	0.9891	1.5428	1.0376	1.0888	1.2202	1.0229	0.9578	0.98	1.0424	0.9483	0.906	1.1272	1.2043	0.9063	0.8905	0.9582	1.0443	0.9868	1.1586	1.0973	1.052	1.0321	1.1464	1.2769	0.9805	0.9976	1.0439	1.0415	1.1438	1.2559	0.9941	1.0585	1.0021	0.984	1.0518	1.0073	0.9752	0.9656	0.9555		1.20197	1.14257	1.10166
1.1133	1.0755	1.0556	1.0555	1.3088	0.9075	1.1242	0.9871	1.542	1.0298	1.0964	1.2074	1.0074	0.9545	0.9891	1.0523	0.9467	0.9123	1.1349	1.2056	0.9023	0.8943	0.9481	1.0439	0.9849	1.1631	1.1032	1.0508	1.037	1.1361	1.2782	0.9753	0.9963	1.0426	1.0388	1.1428	1.2568	0.9931	1.0713	1.0006	0.9868	1.0559	1.0048	0.9669	0.963	0.9455		1.18904	1.14289	1.09989
1.1209	1.0766	1.0573	1.0501	1.3199	0.9136	1.1297	0.9815	1.5417	1.0289	1.1058	1.2215	1.0135	0.9613	0.9993	1.0505	0.9608	0.9175	1.1492	1.213	0.9143	0.9106	0.9613	1.0471	0.9943	1.1795	1.1086	1.0611	1.0406	1.1579	1.281	0.9852	1.0053	1.0454	1.0454	1.1571	1.2507	0.9999	1.0673	1.0125	0.991	1.0624	1.0038	0.9721	0.9655	0.9582		1.19716	1.14406	1.10166
1.1193	1.0755	1.0607	1.0518	1.3242	0.918	1.121	0.9903	1.548	1.038	1.0917	1.2141	1.0114	0.9526	0.9796	1.0407	0.955	0.9123	1.1343	1.1944	0.8969	0.8942	0.9385	1.0383	0.9851	1.1621	1.1041	1.0481	1.0299	1.1364	1.2746	0.98	0.9948	1.0392	1.0411	1.1388	1.2492	0.9942	1.0593	1.0021	0.9897	1.0327	1.0071	0.9881	0.9498	0.9434		1.19545	1.14289	1.10521
1.1191	1.0706	1.0616	1.061	1.3279	0.9203	1.1305	0.9993	1.5479	1.029	1.0958	1.2144	1.0076	0.9567	0.9925	1.0452	0.9547	0.9154	1.1232	1.1976	0.9029	0.8956	0.9549	1.0427	0.9841	1.1756	1.1172	1.0598	1.0291	1.1445	1.2703	0.9803	1.0026	1.0489	1.042	1.14	1.2563	0.9892	1.0628	0.9921	0.9876	1.0468	0.9964	0.9746	0.9492	0.9488		1.19524	1.13769	1.10614
1.1193	1.0841	1.0681	1.065	1.3219	0.9175	1.1275	1.0044	1.5529	1.0377	1.1028	1.2008	1.0156	0.9474	0.9889	1.0458	0.9522	0.9211	1.1283	1.2001	0.9055	0.892	0.9486	1.0422	0.9809	1.17	1.1134	1.0624	1.0374	1.1374	1.2703	0.9809	1.0002	1.0416	1.0429	1.1344	1.2577	0.9936	1.0587	1.0017	0.9874	1.0505	1.0013	0.9776	0.9588	0.9428		1.19545	1.15203	1.11292
1.1237	1.0762	1.062	1.0567	1.313	0.9171	1.1277	0.993	1.5467	1.0302	1.0923	1.2073	1.0134	0.9603	0.9871	1.0401	0.9574	0.9334	1.1288	1.1971	0.9099	0.8929	0.9585	1.0474	0.9881	1.1783	1.1166	1.0747	1.0363	1.1511	1.2765	0.987	0.9961	1.0446	1.0444	1.1351	1.2549	0.9874	1.0629	0.992	0.9901	1.0426	1.0028	0.9587	0.9601	0.9399		1.20015	1.14364	1.10656
1.1219	1.0785	1.0686	1.0547	1.3207	0.9134	1.1273	0.9941	1.5527	1.0344	1.0914	1.2049	1.0115	0.9578	0.9932	1.048	0.9621	0.9344	1.1251	1.2046	0.9208	0.8903	0.9341	1.0363	0.9854	1.1701	1.1155	1.0633	1.0395	1.1606	1.2757	0.9771	0.9957	1.043	1.0469	1.139	1.2511	0.9846	1.0635	1.0066	0.9868	1.0555	1.006	0.9755	0.9621	0.9507		1.19823	1.14608	1.11344
1.1254	1.0834	1.0772	1.0557	1.3302	0.9223	1.1252	0.9869	1.5494	1.0416	1.0959	1.2114	1.0194	0.9589	0.9823	1.0412	0.9562	0.9445	1.131	1.1992	0.9134	0.8945	0.9497	1.0391	0.9815	1.1662	1.1169	1.0671	1.0286	1.1641	1.2743	0.9783	0.9975	1.0391	1.0396	1.1293	1.2545	0.9896	1.0612	0.9954	0.9874	1.0451	1.0056	0.9689	0.9585	0.9449		1.20197	1.15129	1.1224
1.1323	1.084	1.0812	1.0523	1.33	0.9354	1.1276	0.9873	1.5477	1.0422	1.1027	1.1999	1.0153	0.9567	0.9917	1.0408	0.9596	0.9384	1.1334	1.213	0.9114	0.8987	0.9527	1.0394	0.9884	1.1735	1.1146	1.0664	1.0397	1.1593	1.2745	0.9809	1.0035	1.0336	1.0434	1.1305	1.2545	0.9835	1.0646	0.9976	0.9928	1.0479	0.9995	0.9725	0.9603	0.9569		1.20934	1.15193	1.12657
1.1253	1.0909	1.0929	1.0543	1.3355	0.9379	1.1233	0.9956	1.5516	1.0465	1.0902	1.2083	1.0117	0.9602	0.9893	1.0334	0.9606	0.9379	1.139	1.2137	0.9146	0.8887	0.9462	1.0391	0.991	1.1759	1.116	1.0681	1.0393	1.1527	1.2742	0.9783	0.9973	1.0362	1.0364	1.133	1.2558	0.9972	1.0647	1.0064	0.987	1.0588	1.0073	0.9672	0.9622	0.9565		1.20186	1.15926	1.13876
1.1166	1.0857	1.0955	1.0493	1.3324	0.935	1.1274	0.9931	1.5552	1.0421	1.1077	1.2	1.0111	0.9613	0.9929	1.0324	0.9589	0.9315	1.1393	1.2065	0.9091	0.897	0.9455	1.0381	0.9898	1.1779	1.1264	1.0596	1.0314	1.144	1.2707	0.9863	0.9962	1.0331	1.0432	1.1289	1.2495	0.991	1.0592	0.9953	0.9902	1.065	0.998	0.9785	0.9608	0.9472		1.19257	1.15373	1.14147
1.1367	1.0894	1.095	1.0536	1.3357	0.944	1.1338	1.0001	1.5534	1.0331	1.0976	1.2001	1.0082	0.9487	1.0046	1.0404	0.9614	0.9393	1.1372	1.219	0.9145	0.9019	0.9509	1.044	0.9946	1.1935	1.1289	1.0766	1.0378	1.1691	1.2785	0.9852	1.0038	1.0477	1.0451	1.135	1.257	0.9958	1.0581	1.0026	0.9904	1.0574	1.0051	0.998	0.9646	0.9615		1.21404	1.15766	1.14094
1.1226	1.0884	1.0915	1.044	1.3388	0.9313	1.129	1.0026	1.5531	1.0404	1.0997	1.1951	1.013	0.9444	0.9913	1.0459	0.9592	0.9326	1.1335	1.2141	0.9153	0.8913	0.9449	1.0409	0.9921	1.1913	1.1257	1.0915	1.0354	1.1535	1.2748	0.98	1.0013	1.0349	1.0389	1.1274	1.2546	0.9962	1.0622	1.0037	0.9852	1.0611	1.0049	0.9855	0.9463	0.9532		1.19898	1.1566	1.1373
1.1271	1.0884	1.0942	1.0454	1.3449	0.9383	1.1347	0.9954	1.5615	1.0418	1.0986	1.2003	1.0078	0.9448	0.9903	1.039	0.9563	0.9312	1.1308	1.2176	0.9213	0.8897	0.965	1.0435	0.9954	1.1843	1.1291	1.0653	1.043	1.1524	1.2819	0.9862	1.0003	1.0483	1.0456	1.1291	1.254	0.9967	1.0696	1.0085	0.9926	1.0583	1.0111	1.0197	0.9686	0.9589		1.20378	1.1566	1.14011
1.1303	1.0885	1.1045	1.0429	1.3492	0.9447	1.1271	0.9907	1.5602	1.0402	1.1036	1.2093	1.0104	0.9573	0.9887	1.0427	0.9676	0.9352	1.137	1.2288	0.9228	0.8962	0.944	1.0463	1.0038	1.1982	1.1273	1.0679	1.0408	1.1487	1.2775	0.9818	1.0028	1.0485	1.044	1.1353	1.2542	0.9978	1.0503	1.0126	0.9911	1.0613	1.0014	0.946	0.9566	0.9584		1.2072	1.15671	1.15084
1.1351	1.083	1.1084	1.0401	1.3453	0.9485	1.1353	1.0019	1.5506	1.0368	1.0964	1.1999	1.0148	0.9508	0.9941	1.0359	0.9684	0.9514	1.1444	1.2278	0.9145	0.8988	0.9597	1.0439	0.9941	1.1929	1.135	1.0728	1.0341	1.1586	1.2719	0.9803	0.9981	1.0478	1.0456	1.1318	1.2503	0.9903	1.0482	1.0009	0.9867	1.0687	1.0064	0.9784	0.9574	0.9525		1.21233	1.15086	1.15491
1.1108	1.0731	1.0971	1.0259	1.3288	0.9492	1.1196	0.9968	1.5299	1.0232	1.0837	1.1809	1.0016	0.9601	0.984	1.0463	0.9665	0.943	1.1609	1.2252	0.9197	0.8998	0.9568	1.0476	0.9964	1.1962	1.131	1.073	1.0482	1.1685	1.274	0.9755	1.004	1.0451	1.0528	1.135	1.2507	0.9981	1.0644	1.0047	0.9944	1.0565	1.0043	0.9799	0.9717	0.9683		1.18637	1.14034	1.14313
1.1361	1.0911	1.1223	1.0461	1.3476	0.9577	1.1298	1.0038	1.5581	1.0395	1.0952	1.201	1.019	0.9476	0.994	1.0512	0.9711	0.9539	1.1559	1.215	0.9289	0.8935	0.9533	1.054	0.998	1.1903	1.1338	1.0972	1.0485	1.1597	1.2748	0.984	0.9991	1.0466	1.0471	1.1325	1.2532	0.9938	1.0688	1.0005	0.9907	1.0593	1.0046	0.974	0.964	0.957		1.2134	1.15947	1.16939
1.1309	1.0962	1.1286	1.0426	1.353	0.951	1.1284	0.9912	1.5607	1.0306	1.0959	1.1996	1.0158	0.9662	0.9898	1.0505	0.9698	0.9503	1.157	1.2154	0.9244	0.8862	0.9483	1.0502	0.998	1.189	1.1287	1.078	1.0346	1.1741	1.2775	0.9849	0.9954	1.0459	1.0478	1.1315	1.2526	0.9963	1.0567	0.9994	0.9877	1.0544	0.998	0.9744	0.978	0.9584		1.20784	1.16489	1.17595
1.1306	1.0872	1.1261	1.0374	1.342	0.9484	1.1278	0.998	1.5653	1.0401	1.1025	1.1957	1.0111	0.9468	0.9809	1.0512	0.9618	0.9449	1.165	1.2117	0.9171	0.8915	0.9376	1.0426	0.9958	1.1898	1.1309	1.071	1.0409	1.1614	1.2749	0.9809	0.9928	1.035	1.0416	1.13	1.247	0.9888	1.0632	0.9986	0.9864	1.0464	1.0067	0.9883	0.9509	0.9472		1.20752	1.15533	1.17335
1.1324	1.0903	1.1263	1.0322	1.3435	0.9551	1.135	0.9939	1.5696	1.0419	1.0963	1.2032	1.0107	0.9596	0.9938	1.033	0.9626	0.949	1.1665	1.2198	0.9183	0.8973	0.9368	1.0437	0.9927	1.1886	1.126	1.0586	1.0467	1.1536	1.2759	0.9818	0.998	1.0344	1.0465	1.1351	1.2538	0.9985	1.0617	0.9929	0.9905	1.0548	1.0006	0.9842	0.9718	0.9522		1.20944	1.15862	1.17356
1.1334	1.0944	1.1338	1.04	1.3417	0.9554	1.1318	0.9936	1.5754	1.0373	1.1001	1.1962	1.0094	0.9587	1.0036	1.0449	0.9668	0.9537	1.162	1.2259	0.9175	0.9027	0.9638	1.0455	0.9973	1.1904	1.1291	1.0943	1.0419	1.1587	1.2755	0.9835	0.9969	1.0416	1.0454	1.1305	1.2511	0.9935	1.0547	0.9965	0.9903	1.0548	1.0032	0.9712	0.9621	0.9595		1.21051	1.16298	1.18137
1.1362	1.0974	1.1312	1.0429	1.3472	0.9432	1.1311	0.9934	1.5647	1.0382	1.1079	1.1946	1.0145	0.957	0.9838	1.043	0.9627	0.9519	1.1769	1.2268	0.9233	0.9004	0.9565	1.0415	0.9995	1.1942	1.1311	1.0803	1.0484	1.1707	1.2783	0.9802	1.0031	1.0406	1.0477	1.1339	1.253	0.9992	1.0679	1.0038	0.992	1.0522	1.0044	1.0025	0.9693	0.9562		1.2135	1.16617	1.17866
1.1312	1.1027	1.1363	1.0499	1.345	0.9494	1.1347	0.9928	1.5652	1.0386	1.0976	1.2023	1.0129	0.9545	0.9919	1.0402	0.9717	0.9494	1.1743	1.2319	0.9337	0.9094	0.9738	1.0368	1.0012	1.1985	1.1353	1.0956	1.0463	1.1623	1.281	0.9868	1.0014	1.0376	1.0509	1.1344	1.2491	1.0021	1.0626	0.9998	0.9929	1.0548	1.0103	1.003	0.9621	0.9555		1.20816	1.1718	1.18398
1.1398	1.0953	1.1378	1.0455	1.3372	0.9468	1.1338	1.0044	1.5594	1.0407	1.0942	1.191	1.0067	0.9585	0.9954	1.0392	0.9718	0.9544	1.1856	1.2262	0.9389	0.9111	0.9682	1.0274	0.999	1.1968	1.1265	1.0825	1.0323	1.1722	1.2709	0.9798	0.9987	1.0472	1.0457	1.1336	1.2542	1.0012	1.0537	0.9814	0.9908	1.0615	1.0066	0.9856	0.9514	0.968		1.21735	1.16393	1.18554
1.1312	1.0978	1.142	1.0463	1.3377	0.9458	1.1403	1.0108	1.5607	1.0359	1.0829	1.2072	1.0095	0.9522	0.9886	1.0481	0.9717	0.9574	1.1776	1.2301	0.9361	0.9103	0.951	1.0339	0.9968	1.1917	1.1284	1.0794	1.0357	1.1553	1.2745	0.9872	0.9939	1.0475	1.0513	1.1342	1.2487	1.0005	1.0571	1.0006	0.9879	1.0553	0.9941	0.9782	0.9736	0.9653		1.20816	1.16659	1.18992
1.1274	1.0996	1.1398	1.0401	1.3345	0.9458	1.1385	0.9936	1.5594	1.0252	1.0717	1.1897	1.0215	0.9587	0.9894	1.0347	0.9768	0.97	1.1765	1.2323	0.9449	0.9104	0.954	1.0442	1.0078	1.1971	1.1481	1.0918	1.0505	1.1544	1.2803	0.9803	1.0077	1.0502	1.054	1.1475	1.258	0.9993	1.0626	0.9985	0.9946	1.059	1.0104	0.9823	0.9533	0.9613		1.2041	1.1685	1.18762
1.1184	1.0993	1.1432	1.0384	1.3371	0.9382	1.1297	1	1.5639	1.0277	1.0837	1.1835	1.016	0.9525	0.9887	1.0461	0.9724	0.9713	1.1794	1.2242	0.9397	0.9005	0.9476	1.0418	1.0046	1.1987	1.1457	1.0868	1.0452	1.1653	1.2805	0.9779	1.0014	1.0343	1.054	1.1383	1.2536	1.0006	1.0577	0.9925	0.9917	1.0637	1.0037	0.9631	0.9665	0.9593		1.19449	1.16818	1.19117
1.1113	1.0712	1.1119	1.0088	1.3161	0.9357	1.1141	0.9727	1.5074	1.0175	1.0773	1.1754	1.007	0.9483	0.9815	1.0347	0.9618	0.9449	1.165	1.2117	0.9171	0.8915	0.9376	1.0426	0.9958	1.1898	1.1309	1.071	1.0409	1.1614	1.2749	0.9809	0.9928	1.035	1.0416	1.13	1.247	0.9888	1.0632	0.9986	0.9864	1.0464	1.0067	0.9883	0.9509	0.9472		1.18691	1.13832	1.15855
1.1244	1.0959	1.1503	1.0348	1.3451	0.9462	1.1396	1.004	1.5598	1.0373	1.0972	1.203	1.0199	0.9444	0.9952	1.0412	0.9626	0.949	1.1665	1.2198	0.9183	0.8973	0.9368	1.0437	0.9927	1.1886	1.126	1.0586	1.0467	1.1536	1.2759	0.9818	0.998	1.0344	1.0465	1.1351	1.2538	0.9985	1.0617	0.9929	0.9905	1.0548	1.0006	0.9842	0.9718	0.9522		1.2009	1.16457	1.19856
1.1298	1.0964	1.1573	1.0303	1.3443	0.9391	1.1244	0.9816	1.5583	1.0323	1.0914	1.1911	1.0168	0.9534	0.9983	1.0402	0.9668	0.9537	1.162	1.2259	0.9175	0.9027	0.9638	1.0455	0.9973	1.1904	1.1291	1.0943	1.0419	1.1587	1.2755	0.9835	0.9969	1.0416	1.0454	1.1305	1.2511	0.9935	1.0547	0.9965	0.9903	1.0548	1.0032	0.9712	0.9621	0.9595		1.20667	1.1651	1.20586
1.1241	1.1041	1.1656	1.0259	1.351	0.9406	1.1255	1.0004	1.5623	1.0353	1.0953	1.1913	1.0169	0.9509	0.9865	1.0389	0.9627	0.9519	1.1769	1.2268	0.9233	0.9004	0.9565	1.0415	0.9995	1.1942	1.1311	1.0803	1.0484	1.1707	1.2783	0.9802	1.0031	1.0406	1.0477	1.1339	1.253	0.9992	1.0679	1.0038	0.992	1.0522	1.0044	1.0025	0.9693	0.9562		1.20058	1.17329	1.21451
1.1245	1.0972	1.1589	1.021	1.3462	0.9408	1.1171	0.9933	1.551	1.0362	1.0915	1.179	1.0137	0.943	0.988	1.0484	0.9717	0.9494	1.1743	1.2319	0.9337	0.9094	0.9738	1.0368	1.0012	1.1985	1.1353	1.0956	1.0463	1.1623	1.281	0.9868	1.0014	1.0376	1.0509	1.1344	1.2491	1.0021	1.0626	0.9998	0.9929	1.0548	1.0103	1.003	0.9621	0.9555		1.20101	1.16595	1.20753
1.1372	1.1004	1.1709	1.0263	1.3574	0.9401	1.1282	0.9901	1.5631	1.0332	1.0922	1.1949	1.0136	0.9638	0.9908	1.0424	0.9718	0.9544	1.1856	1.2262	0.9389	0.9111	0.9682	1.0274	0.999	1.1968	1.1265	1.0825	1.0323	1.1722	1.2709	0.9798	0.9987	1.0472	1.0457	1.1336	1.2542	1.0012	1.0537	0.9814	0.9908	1.0615	1.0066	0.9856	0.9514	0.968		1.21457	1.16935	1.22003
1.1161	1.1055	1.1755	1.0261	1.3525	0.9396	1.1145	0.989	1.5554	1.0323	1.0887	1.188	1.0089	0.9436	0.9849	1.0502	0.9717	0.9574	1.1776	1.2301	0.9361	0.9103	0.951	1.0339	0.9968	1.1917	1.1284	1.0794	1.0357	1.1553	1.2745	0.9872	0.9939	1.0475	1.0513	1.1342	1.2487	1.0005	1.0571	1.0006	0.9879	1.0553	0.9941	0.9782	0.9736	0.9653		1.19203	1.17477	1.22482
1.1272	1.1078	1.19	1.027	1.3599	0.9529	1.1242	0.9973	1.5672	1.0298	1.0847	1.2001	1.0185	0.953	0.9896	1.0459	0.9768	0.97	1.1765	1.2323	0.9449	0.9104	0.954	1.0442	1.0078	1.1971	1.1481	1.0918	1.0505	1.1544	1.2803	0.9803	1.0077	1.0502	1.054	1.1475	1.258	0.9993	1.0626	0.9985	0.9946	1.059	1.0104	0.9823	0.9533	0.9613		1.20389	1.17722	1.23993
1.1218	1.1059	1.19	1.03	1.3587	0.9394	1.1167	0.9952	1.5617	1.0316	1.082	1.1964	1.013	0.9508	0.9837	1.0491	0.9724	0.9713	1.1794	1.2242	0.9397	0.9005	0.9476	1.0418	1.0046	1.1987	1.1457	1.0868	1.0452	1.1653	1.2805	0.9779	1.0014	1.0343	1.054	1.1383	1.2536	1.0006	1.0577	0.9925	0.9917	1.0637	1.0037	0.9631	0.9665	0.9593		1.19812	1.1752	1.23993
1.1325	1.1124	1.2019	1.0349	1.3566	0.949	1.1232	0.9916	1.5638	1.0292	1.0878	1.1944	1.0234	0.9495	0.9928	1.0467																																1.20955	1.18211	1.25233
1.1345	1.1199	1.2049	1.0382	1.3585	0.9567	1.1265	0.987	1.5718	1.029	1.0926	1.1999	1.018	0.9583	0.9911	1.0454																																1.21169	1.19008	1.25546
1.1244	1.1123	1.2052	1.0331	1.3581	0.9555	1.1185	0.9925	1.5765	1.0336	1.084	1.1883	1.0182	0.9496	0.9868	1.0325																																1.2009	1.182	1.25577
1.1253	1.1104	1.1938	1.034	1.356	0.9588	1.1234	0.9944	1.5698	1.0281	1.0781	1.1907	1.0075	0.9443	0.9979	1.0422																																1.20186	1.17998	1.24389
1.1297	1.1035	1.187	1.0364	1.3497	0.951	1.1213	0.9997	1.5679	1.033	1.0847	1.1933	1.0136	0.9431	0.9897	1.0403																																1.20656	1.17265	1.2368
1.1287	1.1029	1.1885	1.0474	1.3527	0.9538	1.1226	0.9934	1.5679	1.024	1.0806	1.1997	1.0159	0.9492	0.9945	1.0403																																1.20549	1.17201	1.23837
1.1364	1.1133	1.193	1.0578	1.3604	0.9593	1.1301	0.9938	1.5814	1.0365	1.0881	1.1942	1.0192	0.9543	0.9869	1.0426																																1.21372	1.18306	1.24306
1.1338	1.1166	1.1907	1.0561	1.355	0.9478	1.1292	0.9956	1.5778	1.0353	1.0847	1.1984	1.0242	0.9544	0.9959	1.0434																																1.21094	1.18657	1.24066
1.1323	1.109	1.1807	1.0493	1.3523	0.9542	1.1249	0.9927	1.567	1.0275	1.089	1.1906	1.0172	0.9521	0.9875	1.0389																																1.20934	1.17849	1.23024
1.1348	1.1051	1.1789	1.0519	1.3458	0.9524	1.1196	0.9939	1.5698	1.0319	1.0823	1.1877	1.0159	0.9602	0.9894	1.0468																																1.21201	1.17435	1.22836
1.1344	1.1026	1.1825	1.0554	1.3529	0.9545	1.1189	0.9928	1.5786	1.0242	1.088	1.1863	1.0184	0.9416	0.9839	1.0364																																1.21158	1.17169	1.23212
1.1399	1.1082	1.1754	1.0589	1.3617	0.9545	1.1281	0.9865	1.5819	1.0318	1.0862	1.1923	1.0164	0.9547	0.9978	1.0374																																1.21745	1.17764	1.22472
1.1297	1.105	1.172	1.0537	1.3563	0.9484	1.1222	0.9929	1.5777	1.0264	1.0917	1.1967	1.0151	0.9527	0.984	1.038																																1.20656	1.17424	1.22118
1.1184	1.0993	1.1432	1.0384	1.3371	0.9382	1.1297	1	1.5639	1.0277	1.0837	1.1835	1.016	0.9525	0.9887	1.0461																																1.19449	1.16818	1.19117
1.1312	1.1027	1.1363	1.0499	1.345	0.9494	1.1347	0.9928	1.5652	1.0386	1.0976	1.2023	1.0129	0.9545	0.9919	1.0402																																1.20816	1.1718	1.18398
[truncated: 43 more columns]

## Sheet: SAG+SST
0.802807	0.864083	1.00493	0.836776	0.902309	0.811159	0.842862	0.855578	0.881972	0.883786	0.90509	0.984545	0.879445	0.883155	0.863814	0.878966	0.914831	0.900698	0.874912	0.95125	0.903755	0.875584	0.902797	0.938953	0.916871	0.952172	1.04313	1.03179	#DIV/0!	0.922907	0.907321	0.937522	0.926617	0.967486	1.29551	0.96576	0.934245	0.893791	0.906833	0.916633	0.949174	0.92865	0.88214	0.933484	0.866624
0.7798	0.8526	0.9933	0.8073	0.9031	0.8123	0.8328	0.8522	0.8829	0.8872	0.9075	0.9645	0.8832	0.8795	0.8676	0.8852	0.9088	0.8931	0.876	0.9431	0.9051	0.873	0.904	0.92	0.9055	0.9308	0.9989	0.9895		0.9441	0.9114	0.952	0.9419	0.97	1.3216	0.9692	0.9505	0.9119	0.9212	0.93	0.9629	0.9509	0.9508	0.9952	0.8773			0.971342	0.986711	0.988424
0.7862	0.8546	0.996	0.7899	0.9126	0.8135	0.8419	0.8526	0.8957	0.8953	0.9084	0.9731	0.8853	0.8847	0.8713	0.8757	0.9149	0.892	0.8785	0.9513	0.9026	0.8744	0.8979	0.9282	0.9027	0.9365	1.0394	1.0072		0.9479	0.9109	0.9504	0.948	0.9756	1.3037	0.9637	0.956	0.911	0.9208	0.9142	0.9645	0.9469	0.9424	0.9882	0.8809			0.979314	0.989026	0.991111
0.7862	0.8546	0.996	0.7899	0.9126	0.8135	0.8419	0.8526	0.8957	0.8953	0.9084	0.9731	0.8853	0.8847	0.8713	0.8757	0.9149	0.892	0.8785	0.9513	0.9026	0.8744	0.8979	0.9282	0.9027	0.9365	1.0394	1.0072		0.9448	0.9242	0.9573	0.9706	0.9732	1.2958	0.9754	0.9527	0.9182	0.9097	0.9228	0.968	0.9518	0.9372	1.0018	0.8726			0.979314	0.989026	0.991111
0.785	0.854	0.9937	0.7893	0.9111	0.8088	0.8453	0.8504	0.8889	0.8932	0.9082	0.9726	0.8907	0.8901	0.8675	0.8864	0.9136	0.9016	0.8843	0.9517	0.9082	0.878	0.9001	0.9197	0.9068	0.9304	1.0651	1.0159		0.935	0.9171	0.9489	0.9607	0.9686	1.3012	0.9752	0.9525	0.9112	0.9154	0.9243	0.969	0.9355	0.9331	1.0029	0.8744			0.977819	0.988331	0.988822
0.7882	0.8565	0.9968	0.7897	0.9138	0.8097	0.8465	0.8574	0.8841	0.8935	0.9033	0.9789	0.8916	0.8811	0.8652	0.8893	0.9096	0.9018	0.8736	0.9541	0.913	0.8744	0.9052	0.9278	0.9125	0.9214	1.0825	1.0301		0.9463	0.9107	0.959	0.9625	0.9868	1.3093	0.9727	0.9514	0.913	0.9211	0.926	0.9693	0.9454	0.9279	1.0036	0.8825			0.981805	0.991224	0.991907
0.7906	0.8588	0.9997	0.8016	0.9138	0.8112	0.8435	0.854	0.8848	0.9036	0.9077	0.9873	0.8833	0.8911	0.8662	0.8876	0.9132	0.9061	0.8764	0.9484	0.8921	0.8735	0.903	0.9339	0.9091	0.9372	1.0871	1.0403		0.9423	0.9114	0.9504	0.9569	0.9719	1.3054	0.9705	0.9452	0.8907	0.9188	0.916	0.9663	0.9495	0.9282	0.9877	0.8768			0.984795	0.993886	0.994793
0.7879	0.8573	0.9899	0.7966	0.9106	0.8122	0.8464	0.8556	0.8822	0.8917	0.9103	0.9943	0.8893	0.8869	0.8574	0.878	0.9118	0.8977	0.8752	0.9556	0.9093	0.8749	0.9007	0.9311	0.9083	0.9388	1.0745	1.0426		0.9339	0.9058	0.9529	0.9346	0.9709	1.2989	0.9611	0.9535	0.9001	0.9128	0.9359	0.9667	0.9431	0.9158	0.9821	0.8774			0.981432	0.99215	0.985041
0.7809	0.8498	0.9982	0.7959	0.9042	0.8149	0.8471	0.8552	0.8836	0.8896	0.9086	0.988	0.8729	0.8867	0.8561	0.8805	0.9101	0.8925	0.8779	0.9583	0.9138	0.8696	0.9039	0.9308	0.9194	0.9451	1.0631	1.0437		0.9298	0.903	0.9489	0.9288	0.9606	1.2951	0.9669	0.9442	0.8939	0.9067	0.9232	0.9685	0.9433	0.9096	0.9717	0.8743			0.972712	0.983471	0.9933
0.7872	0.8547	0.9909	0.8031	0.9045	0.8191	0.8499	0.8525	0.8879	0.8919	0.9108	0.9844	0.8698	0.8839	0.8736	0.8849	0.9152	0.8967	0.8806	0.9567	0.9132	0.8756	0.906	0.9348	0.9209	0.9494	1.0477	1.0477		0.9324	0.9076	0.9488	0.922	0.9706	1.306	0.9623	0.9479	0.8985	0.9111	0.9279	0.9701	0.9409	0.9124	0.9656	0.8708			0.98056	0.989141	0.986036
0.7918	0.8594	0.9963	0.8018	0.9117	0.8138	0.8553	0.853	0.8824	0.889	0.9084	0.9868	0.879	0.8943	0.8603	0.8867	0.9181	0.9038	0.89	0.9488	0.9122	0.8755	0.8982	0.938	0.9266	0.9526	1.0484	1.0452		0.9351	0.908	0.9477	0.9117	0.9685	1.3025	0.973	0.946	0.9039	0.9096	0.9256	0.9649	0.9383	0.9059	0.9569	0.8657			0.986289	0.994581	0.99141
0.7933	0.857	0.9945	0.8071	0.916	0.8157	0.8547	0.8566	0.8896	0.887	0.9089	0.9836	0.8729	0.8949	0.8673	0.8742	0.9155	0.9057	0.8794	0.96	0.9078	0.8766	0.907	0.9462	0.9357	0.9576	1.0546	1.0506		0.9311	0.9105	0.9522	0.9179	0.9731	1.3036	0.9763	0.9463	0.9127	0.9095	0.9217	0.9653	0.9607	0.9112	0.9511	0.8667			0.988158	0.991803	0.989618
0.7978	0.8546	0.9976	0.8207	0.9113	0.8152	0.8597	0.8604	0.8866	0.8884	0.9093	0.9929	0.8793	0.8934	0.8718	0.8768	0.9141	0.9042	0.8829	0.9527	0.9051	0.8789	0.9123	0.9337	0.9279	0.9463	1.0643	1.0438		0.9281	0.912	0.9483	0.9241	0.9648	1.2921	0.962	0.9531	0.9044	0.9141	0.9141	0.9578	0.9355	0.9136	0.9578	0.879			0.993763	0.989026	0.992703
0.7889	0.8538	0.997	0.8447	0.9059	0.8124	0.8544	0.8531	0.8801	0.8868	0.9102	0.9861	0.8621	0.8887	0.8718	0.8874	0.9152	0.9049	0.8768	0.9473	0.912	0.8725	0.9035	0.9379	0.9373	0.9486	1.0721	1.0513		0.9297	0.9051	0.9491	0.936	0.9787	1.2903	0.9779	0.9358	0.9043	0.9083	0.9187	0.9652	0.9391	0.9133	0.9648	0.8775			0.982677	0.9881	0.992106
0.7968	0.8561	0.9984	0.8527	0.9107	0.8135	0.8486	0.8573	0.8842	0.8893	0.907	0.9766	0.8811	0.8939	0.8728	0.8902	0.9124	0.8915	0.8854	0.9578	0.9094	0.8735	0.9087	0.9459	0.9485	0.9735	1.1003	1.0674		0.9289	0.9218	0.9486	0.9373	0.9675	1.2931	0.9691	0.9476	0.9061	0.9178	0.904	0.9649	0.9312	0.9108	0.9599	0.8784			0.992518	0.990762	0.993499
0.7932	0.8521	0.9963	0.8391	0.9041	0.8046	0.85	0.8498	0.8803	0.8832	0.9039	0.9786	0.8645	0.8876	0.8699	0.8837	0.9059	0.8973	0.8778	0.9509	0.9061	0.8742	0.9106	0.9377	0.9417	0.9757	1.1199	1.0711		0.9331	0.9067	0.9445	0.9434	0.9624	1.2733	0.9646	0.9412	0.9004	0.9156	0.9273	0.9615	0.9368	0.9068	0.9632	0.8863			0.988033	0.986132	0.99141
0.7988	0.8622	0.9996	0.8369	0.9025	0.8011	0.8567	0.8517	0.8774	0.8868	0.913	0.9892	0.8728	0.8942	0.8697	0.8874	0.9163	0.902	0.8738	0.9569	0.903	0.8808	0.9072	0.9478	0.9449	0.9725	1.1339	1.0746		0.9329	0.9118	0.9472	0.9446	0.9746	1.2592	0.9608	0.9457	0.8998	0.9068	0.9164	0.9569	0.9357	0.8961	0.9709	0.8754			0.995009	0.997821	0.994693
0.806	0.86	1.0007	0.8404	0.9011	0.8022	0.8594	0.8553	0.8813	0.88	0.908	0.9924	0.8705	0.8869	0.8687	0.8867	0.9152	0.9057	0.8749	0.9598	0.9181	0.878	0.9068	0.9458	0.9492	0.974	1.1448	1.0833		0.9309	0.9009	0.9449	0.9491	0.9601	1.2532	0.9616	0.9401	0.8995	0.9152	0.9096	0.9559	0.9392	0.8983	0.9686	0.8671			1.00398	0.995275	0.995788
0.8061	0.8645	1.003	0.842	0.9114	0.8002	0.863	0.8614	0.8853	0.8803	0.9007	0.9977	0.8789	0.8931	0.8688	0.8881	0.9186	0.9077	0.8816	0.9605	0.902	0.8745	0.906	0.9429	0.9442	0.9582	1.1391	1.0809		0.933	0.9046	0.9466	0.9454	0.9643	1.2618	0.9623	0.9447	0.9069	0.9112	0.9294	0.9583	0.938	0.8949	0.9697	0.8769			1.0041	1.00048	0.998077
0.8008	0.8636	1.0041	0.8349	0.9031	0.8048	0.8602	0.8535	0.8781	0.8848	0.9054	0.9977	0.8782	0.8913	0.871	0.8808	0.9204	0.9016	0.8744	0.9537	0.9068	0.8757	0.9041	0.9368	0.95	0.9628	1.1133	1.0637		0.9269	0.8945	0.9455	0.9275	0.9612	1.2642	0.9671	0.9443	0.9019	0.9178	0.9342	0.9577	0.9263	0.895	0.9588	0.881			0.9975	0.999441	0.999171
0.803	0.8632	1.0058	0.8439	0.9025	0.8068	0.8559	0.861	0.8815	0.8848	0.904	0.9983	0.8747	0.891	0.8733	0.8939	0.9103	0.9026	0.8787	0.9647	0.9054	0.8776	0.9023	0.9437	0.9513	0.9727	1.0954	1.0673		0.9321	0.9014	0.9442	0.941	0.9711	1.2792	0.9597	0.945	0.9041	0.9159	0.9354	0.9535	0.9383	0.8926	0.9603	0.8757			1.00024	0.998978	1.00086
0.8139	0.8613	1.002	0.8517	0.9028	0.8062	0.8492	0.8612	0.8817	0.8842	0.9079	1.0036	0.8756	0.8828	0.8654	0.8836	0.9163	0.9017	0.8687	0.9628	0.9182	0.8725	0.903	0.9394	0.9444	0.9659	1.0959	1.0688		0.93	0.9107	0.9443	0.9516	0.963	1.2832	0.9616	0.9511	0.9024	0.9134	0.9235	0.961	0.9305	0.8937	0.9555	0.8709			1.01382	0.99678	0.997082
0.8092	0.863	1.0088	0.8575	0.9103	0.8069	0.8518	0.8597	0.8794	0.8869	0.9097	1.0037	0.8756	0.8889	0.8589	0.8815	0.9166	0.9015	0.8779	0.9602	0.9075	0.8733	0.907	0.942	0.9473	0.959	1.1026	1.0738		0.9291	0.9031	0.9413	0.9682	0.9617	1.2774	0.9612	0.9348	0.8955	0.9031	0.9328	0.9479	0.9214	0.8901	0.9556	0.8686			1.00796	0.998747	1.00385
0.8143	0.8651	1.0065	0.8643	0.913	0.8111	0.8506	0.8636	0.8867	0.8867	0.9048	0.9955	0.8816	0.8837	0.8702	0.8768	0.9174	0.9082	0.8761	0.963	0.9005	0.8728	0.9042	0.952	0.9402	0.9677	1.114	1.0689		0.9241	0.905	0.9423	0.9535	0.9833	1.285	0.9591	0.9396	0.8954	0.9092	0.9103	0.9533	0.9211	0.8866	0.955	0.8745			1.01432	1.00118	1.00156
0.8126	0.8612	1.0012	0.8592	0.9172	0.8135	0.8444	0.8574	0.8875	0.8862	0.895	1.0015	0.8782	0.8725	0.8599	0.8792	0.9175	0.9027	0.8714	0.9589	0.8997	0.8736	0.8962	0.9485	0.9422	0.9632	1.0954	1.066		0.9305	0.902	0.9344	0.9557	0.9753	1.2874	0.9777	0.9318	0.8875	0.9048	0.9361	0.9537	0.9211	0.8861	0.9476	0.8717			1.0122	0.996664	0.996286
0.8113	0.862	0.998	0.87	0.9228	0.8172	0.8405	0.8595	0.8846	0.8825	0.9003	0.9995	0.8894	0.8828	0.8572	0.8728	0.9154	0.9063	0.877	0.9566	0.9038	0.878	0.9062	0.9447	0.94	0.9679	1.0634	1.0546		0.9239	0.9238	0.934	0.9534	0.9658	1.286	0.969	0.9452	0.8912	0.9029	0.9236	0.9465	0.9211	0.8906	0.9341	0.8704			1.01058	0.99759	0.993101
0.8155	0.858	1.0003	0.865	0.9172	0.813	0.8379	0.8552	0.8829	0.8834	0.9046	1.012	0.8846	0.8865	0.8665	0.8763	0.9051	0.8909	0.876	0.9551	0.8939	0.8836	0.9051	0.9504	0.9354	0.9734	1.0427	1.0557		0.922	0.9119	0.9355	0.9336	0.9641	1.2913	0.9644	0.942	0.8948	0.9119	0.9128	0.9502	0.9094	0.8848	0.9298	0.8751			1.01581	0.99296	0.99539
0.8149	0.8707	1.0012	0.8649	0.917	0.812	0.8507	0.8584	0.8804	0.8865	0.9069	1.0147	0.8894	0.8818	0.8594	0.8792	0.911	0.8999	0.8703	0.9592	0.896	0.8794	0.9046	0.95	0.9384	0.9706	1.0463	1.0686		0.9181	0.9093	0.9389	0.9166	0.9612	1.2781	0.9654	0.931	0.8941	0.9072	0.9188	0.9562	0.9256	0.8858	0.928	0.8631			1.01506	1.00766	0.996286
0.8156	0.8657	0.9964	0.8631	0.9151	0.8136	0.8428	0.8561	0.8802	0.885	0.9079	1.0132	0.8878	0.8814	0.8688	0.8846	0.91	0.8972	0.8678	0.9619	0.9022	0.8771	0.9038	0.9516	0.9349	0.9721	1.0354	1.0483		0.9227	0.906	0.9357	0.925	0.9709	1.2877	0.9773	0.9408	0.8912	0.9139	0.9067	0.9531	0.9262	0.8938	0.9244	0.8615			1.01594	1.00187	0.991509
0.8186	0.8678	1.007	0.8605	0.9135	0.8218	0.8488	0.8584	0.8832	0.8858	0.9076	1.0213	0.8966	0.891	0.8643	0.8778	0.9155	0.902	0.8788	0.9623	0.9041	0.8817	0.9081	0.9493	0.9445	0.9812	1.0328	1.0581		0.9213	0.9086	0.9387	0.9156	0.9655	1.2769	0.9674	0.9356	0.8962	0.9038	0.9132	0.9436	0.9334	0.8865	0.9157	0.8638			1.01967	1.0043	1.00206
0.805	0.8607	0.998	0.8484	0.9085	0.817	0.8468	0.863	0.8795	0.8814	0.9104	1.0164	0.8837	0.8848	0.8619	0.8787	0.9198	0.9031	0.8689	0.9624	0.9018	0.8824	0.9026	0.9418	0.925	0.9644	1.0344	1.0567		0.9161	0.9172	0.9372	0.9136	0.9664	1.3018	0.9716	0.9276	0.8857	0.9037	0.9104	0.9474	0.9234	0.8893	0.9162	0.8648			1.00273	0.996085	0.993101
0.8041	0.8615	1.0014	0.8482	0.9003	0.8085	0.8411	0.8593	0.8788	0.8779	0.9086	1.0231	0.8834	0.89	0.8737	0.8838	0.9116	0.9031	0.8814	0.9546	0.8986	0.8741	0.9049	0.95	0.9194	0.9684	1.0258	1.0574		0.9181	0.9073	0.9333	0.9204	0.9791	1.3129	0.9778	0.9296	0.8989	0.9047	0.919	0.9456	0.9194	0.8854	0.9201	0.8616			1.00161	0.997011	0.996485
0.8069	0.8611	0.9964	0.8529	0.8938	0.8008	0.8428	0.8578	0.875	0.8772	0.8999	1.0057	0.8712	0.8784	0.8613	0.8798	0.9188	0.9063	0.8698	0.9528	0.9024	0.8729	0.9022	0.9485	0.9115	0.9675	1.043	1.0391		0.921	0.9089	0.9325	0.9211	0.9761	1.3249	0.9766	0.9301	0.894	0.9073	0.9174	0.9514	0.9349	0.8876	0.9233	0.8706			1.0051	0.996548	0.991509
0.8101	0.8689	1.0054	0.8606	0.8974	0.812	0.8458	0.8599	0.8789	0.8814	0.9011	1.0113	0.8844	0.8847	0.8671	0.8837	0.9216	0.907	0.8741	0.9463	0.902	0.8796	0.9074	0.9507	0.9152	0.9655	1.0691	1.0515		0.9196	0.9078	0.9361	0.9289	0.9705	1.318	0.9662	0.9339	0.9021	0.8998	0.9093	0.9464	0.9397	0.8782	0.9218	0.8661			1.00908	1.00557	1.00046
0.8037	0.8599	1.0027	0.8479	0.8874	0.8038	0.8394	0.8518	0.8704	0.8732	0.8961	0.9912	0.8802	0.8813	0.8689	0.872	0.9068	0.8978	0.8694	0.9406	0.8926	0.8717	0.8971	0.944	0.9144	0.9702	1.0649	1.0413		0.9187	0.8987	0.9285	0.9145	0.978	1.3134	0.9699	0.9307	0.8896	0.9148	0.9164	0.9423	0.9273	0.8713	0.9207	0.8609			1.00111	0.995159	0.997778
0.8139	0.8704	1.0072	0.8563	0.8949	0.8144	0.8507	0.861	0.8867	0.8822	0.8971	0.9975	0.8909	0.889	0.8694	0.882	0.9206	0.9111	0.8784	0.9565	0.9063	0.8779	0.9042	0.9427	0.9274	0.9643	1.0762	1.0527		0.9185	0.9083	0.9362	0.9182	0.9722	1.3099	0.9717	0.9332	0.8839	0.906	0.9011	0.9451	0.9379	0.8706	0.9211	0.8636			1.01382	1.00731	1.00226
0.8109	0.8665	1.0095	0.8394	0.8889	0.8129	0.8423	0.8537	0.8809	0.8743	0.8965	0.9908	0.8921	0.8828	0.863	0.8667	0.9178	0.8989	0.8751	0.9496	0.9093	0.8784	0.9033	0.9429	0.9152	0.9697	1.0536	1.0359		0.9106	0.893	0.9284	0.911	0.9597	1.3049	0.9612	0.9196	0.8837	0.8992	0.9128	0.9305	0.9181	0.8531	0.9013	0.8579			1.01008	1.0028	1.00454
0.8154	0.8656	1.0113	0.8407	0.8873	0.8211	0.8439	0.8549	0.8858	0.877	0.9092	0.9925	0.8854	0.8847	0.8615	0.8728	0.9187	0.8968	0.8811	0.947	0.9048	0.8742	0.9046	0.9491	0.9175	0.9671	1.0439	1.0439		0.9166	0.9157	0.9334	0.9305	0.9716	1.3077	0.977	0.9297	0.8906	0.8941	0.9171	0.9336	0.9248	0.8629	0.9119	0.8647			1.01569	1.00176	1.00634
0.8148	0.8718	1.0098	0.8387	0.8828	0.8224	0.8557	0.8578	0.8778	0.8743	0.9089	0.9834	0.881	0.8813	0.8709	0.8807	0.9147	0.9051	0.8775	0.9488	0.9094	0.882	0.9012	0.9489	0.9179	0.9536	1.0337	1.021		0.9114	0.9071	0.937	0.9277	0.977	1.3095	0.9784	0.9271	0.8857	0.8953	0.91	0.9397	0.9153	0.8602	0.9092	0.8757			1.01494	1.00893	1.00484
0.8146	0.8711	1.0139	0.8379	0.889	0.8177	0.8417	0.8577	0.885	0.8804	0.9086	0.9846	0.8771	0.8789	0.8625	0.8778	0.9153	0.903	0.8745	0.9642	0.8985	0.8757	0.9101	0.9506	0.9101	0.9642	1.0369	1.0259		0.9169	0.9162	0.9338	0.9267	0.9741	1.3094	0.9768	0.9403	0.8859	0.9016	0.9056	0.9352	0.9222	0.8569	0.9061	0.8694			1.01469	1.00812	1.00892
0.8108	0.8699	1.0085	0.8381	0.8887	0.8114	0.8418	0.8562	0.8804	0.8797	0.9043	0.9792	0.8905	0.8748	0.8587	0.8732	0.9117	0.9006	0.8711	0.9467	0.903	0.8745	0.9001	0.9409	0.9019	0.9551	1.0387	1.021		0.9135	0.9047	0.9329	0.9316	0.9707	1.2969	0.9755	0.9376	0.8862	0.8986	0.9107	0.9383	0.9251	0.8503	0.8977	0.8552			1.00996	1.00673	1.00355
0.8097	0.875	1.0133	0.8422	0.8912	0.8118	0.834	0.8604	0.8854	0.88	0.9018	0.9874	0.8811	0.8771	0.8505	0.8746	0.9208	0.9	0.8717	0.947	0.8965	0.8819	0.9041	0.9345	0.8962	0.9524	1.0249	1.0117		0.9078	0.9085	0.9299	0.9144	0.9658	1.3138	0.9727	0.9354	0.8865	0.9049	0.9056	0.9295	0.9181	0.8573	0.8963	0.8489			1.00859	1.01263	1.00833
0.8084	0.8747	1.0114	0.8406	0.8956	0.8105	0.8321	0.8598	0.8876	0.8839	0.9029	0.9803	0.8748	0.8773	0.8593	0.8729	0.9181	0.9082	0.8774	0.9589	0.906	0.8814	0.899	0.934	0.8941	0.9476	1.0217	1.0019		0.9153	0.9115	0.9298	0.9071	0.9727	1.33	0.9761	0.9377	0.8941	0.9087	0.9129	0.9445	0.9215	0.8488	0.9041	0.8589			1.00697	1.01229	1.00644
0.8056	0.8763	1.0053	0.8484	0.8884	0.8099	0.8344	0.8517	0.8798	0.8745	0.9097	0.9863	0.8794	0.8716	0.8692	0.8776	0.9146	0.9062	0.873	0.9483	0.8926	0.8716	0.896	0.932	0.8909	0.9496	0.9996	0.9876		0.9107	0.9195	0.935	0.9016	0.9677	1.3328	0.9675	0.9343	0.891	0.9171	0.9224	0.9428	0.9283	0.8527	0.9013	0.8588			1.00348	1.01414	1.00037
0.7984	0.8712	1.0054	0.848	0.8814	0.8104	0.8234	0.8531	0.8799	0.8797	0.9033	0.9743	0.8789	0.8722	0.8562	0.867	0.9129	0.8885	0.8734	0.9405	0.8887	0.8734	0.8973	0.9256	0.8846	0.9379	0.9863	0.9834		0.9102	0.9138	0.9299	0.9062	0.9763	1.3455	0.9703	0.9331	0.8865	0.9007	0.9094	0.9378	0.9198	0.8562	0.8973	0.8549			0.994511	1.00824	1.00046
0.8076	0.8727	1.0139	0.8509	0.8863	0.8146	0.826	0.855	0.8823	0.8798	0.8996	0.9862	0.8813	0.8751	0.8585	0.8773	0.917	0.904	0.8679	0.9491	0.907	0.8747	0.907	0.9389	0.8921	0.9437	1.0004	0.9965		0.9175	0.892	0.9299	0.9032	0.9676	1.3193	0.9625	0.9272	0.8896	0.9047	0.9283	0.9407	0.9208	0.8528	0.8921	0.8523			1.00597	1.00997	1.00892
0.8064	0.8738	1.0116	0.8524	0.8923	0.8103	0.8279	0.8496	0.8823	0.8818	0.9026	0.9862	0.8799	0.878	0.8595	0.8783	0.9211	0.9059	0.8711	0.9442	0.9036	0.8785	0.9009	0.9409	0.885	0.9384	1.0082	0.9989		0.9161	0.9026	0.9295	0.9062	0.9725	1.3097	0.9606	0.9228	0.887	0.9019	0.9158	0.9348	0.9196	0.8439	0.8933	0.8601			1.00448	1.01125	1.00663
0.8079	0.8752	1.0121	0.8514	0.8918	0.8108	0.8335	0.8539	0.8818	0.884	0.9075	0.9826	0.8701	0.8811	0.8639	0.877	0.9189	0.9034	0.8719	0.9488	0.8964	0.8774	0.9006	0.9323	0.8871	0.9416	1.0126	1.0031		0.9138	0.9043	0.9278	0.9115	0.9574	1.3002	0.9595	0.9165	0.8832	0.8949	0.8957	0.9381	0.9131	0.8463	0.8996	0.8607			1.00634	1.01287	1.00713
0.805	0.8769	1.0109	0.8433	0.8905	0.8062	0.8282	0.8505	0.8801	0.8839	0.9048	0.9765	0.8785	0.8871	0.8527	0.8778	0.9157	0.9029	0.8729	0.9381	0.9095	0.8786	0.9014	0.93	0.8874	0.9322	0.9952	1.0098		0.9127	0.9031	0.9233	0.9031	0.9486	1.29	0.9597	0.92	0.8787	0.8955	0.9096	0.9411	0.9154	0.8424	0.8969	0.8577			1.00273	1.01483	1.00594
0.8052	0.87	1.0048	0.8468	0.8997	0.8087	0.8247	0.853	0.8802	0.8767	0.9044	0.9743	0.878	0.879	0.8587	0.8714	0.9115	0.8898	0.8645	0.9356	0.9028	0.8753	0.9016	0.9367	0.894	0.9288	0.9795	1.0072		0.9113	0.8916	0.9275	0.9017	0.9685	1.2847	0.9578	0.9139	0.8832	0.9005	0.8956	0.9337	0.9195	0.8435	0.8968	0.8504			1.00298	1.00685	0.999868
0.805	0.8691	1.0133	0.8489	0.9088	0.813	0.8273	0.8571	0.8799	0.8832	0.904	0.964	0.8786	0.8796	0.8575	0.8807	0.9233	0.8986	0.8676	0.9478	0.9032	0.8763	0.9003	0.9275	0.8967	0.9349	0.9732	0.9961		0.9132	0.903	0.9253	0.9051	0.956	1.2831	0.952	0.9223	0.8895	0.9048	0.9064	0.9365	0.9219	0.8487	0.9015	0.8515			1.00273	1.00581	1.00833
0.806	0.8711	1.0146	0.8409	0.905	0.8203	0.8316	0.8539	0.8853	0.884	0.906	0.9621	0.8753	0.8752	0.8619	0.8664	0.9113	0.8944	0.8759	0.9431	0.898	0.8759	0.9019	0.9299	0.8955	0.9434	0.9694	0.9901		0.9135	0.9068	0.927	0.9145	0.9558	1.2884	0.9548	0.9184	0.8843	0.9043	0.9135	0.9337	0.923	0.849	0.8995	0.855			1.00398	1.00812	1.00962
0.7922	0.8593	1.0026	0.8153	0.8969	0.8068	0.8256	0.8466	0.8687	0.869	0.9027	0.9462	0.8695	0.8706	0.8535	0.8698	0.9144	0.891	0.8747	0.9291	0.8923	0.8649	0.8939	0.9286	0.8918	0.932	0.9489	0.9766		0.9081	0.9109	0.9201	0.9136	0.9613	1.2886	0.9524	0.9116	0.8751	0.8988	0.9095	0.9366	0.911	0.8534	0.8919	0.8558			0.986788	0.994465	0.997679
0.8029	0.8718	1.0209	0.8265	0.9127	0.8136	0.8394	0.8578	0.885	0.8842	0.9033	0.94	0.8747	0.878	0.8606	0.881	0.9144	0.9051	0.8699	0.9448	0.9056	0.876	0.8981	0.936	0.9035	0.9406	0.9636	0.9952		0.9113	0.9004	0.9161	0.8954	0.96	1.2804	0.9658	0.9118	0.8739	0.9019	0.9112	0.9394	0.918	0.8504	0.8918	0.8509			1.00012	1.00893	1.01589
0.804	0.8693	1.0182	0.8198	0.9054	0.8138	0.8344	0.8547	0.8771	0.8814	0.9024	0.9408	0.8805	0.8814	0.866	0.8691	0.9148	0.8914	0.8688	0.943	0.9041	0.8715	0.8986	0.9311	0.8998	0.9363	0.9711	0.9985		0.9131	0.8948	0.9247	0.9015	0.9543	1.2717	0.9462	0.9031	0.8863	0.8952	0.9076	0.9354	0.908	0.8426	0.8878	0.8527			1.00149	1.00604	1.0132
0.8045	0.8702	1.0252	0.8266	0.9061	0.8082	0.8385	0.8572	0.8774	0.8835	0.8999	0.9423	0.882	0.8801	0.8599	0.8767	0.9104	0.8939	0.8697	0.9375	0.9036	0.8691	0.8974	0.9394	0.8974	0.9322	0.9625	0.9901		0.9125	0.9003	0.9215	0.9126	0.9583	1.2763	0.9482	0.9164	0.8783	0.8984	0.913	0.9345	0.9267	0.8502	0.8903	0.8642			1.00211	1.00708	1.02017
0.8004	0.8626	1.0208	0.8378	0.8937	0.8023	0.8273	0.8499	0.8712	0.8766	0.903	0.9433	0.8684	0.8779	0.8516	0.8743	0.9169	0.8997	0.8667	0.9436	0.8982	0.8711	0.9021	0.9352	0.9028	0.9307	0.9633	0.9854		0.9134	0.9082	0.9219	0.9169	0.9588	1.2825	0.9574	0.9061	0.8807	0.8927	0.9176	0.9305	0.9132	0.8525	0.902	0.8603			0.997002	0.998284	1.01579
0.8031	0.8675	1.0232	0.8457	0.8875	0.8047	0.8365	0.8508	0.8739	0.8792	0.8993	0.9464	0.8668	0.8681	0.8574	0.8753	0.9171	0.9136	0.8733	0.9413	0.9055	0.8711	0.8999	0.938	0.8975	0.9213	0.9864	0.9899		0.9106	0.9088	0.93	0.9053	0.957	1.2799	0.9484	0.9089	0.8843	0.8982	0.922	0.9327	0.9108	0.8547	0.9109	0.8657			1.00037	1.00395	1.01818
0.8059	0.8685	1.0253	0.8547	0.8861	0.8085	0.8393	0.8503	0.8781	0.8863	0.9006	0.9476	0.8659	0.8735	0.8532	0.8706	0.9107	0.9002	0.8725	0.9387	0.9018	0.8742	0.9008	0.9398	0.8941	0.9308	1.0022	0.9893		0.9165	0.8998	0.9253	0.9025	0.9549	1.2908	0.945	0.9117	0.8806	0.8984	0.9043	0.9416	0.9287	0.859	0.9128	0.8586			1.00385	1.00511	1.02027
0.8037	0.8665	1.0211	0.849	0.8852	0.8092	0.84	0.8485	0.8765	0.881	0.9032	0.9543	0.8694	0.8738	0.858	0.8712	0.9091	0.9002	0.8646	0.9422	0.8961	0.8703	0.8961	0.9362	0.8828	0.9307	0.9922	1.0015		0.9103	0.8997	0.9235	0.8978	0.9535	1.2726	0.9512	0.9018	0.8913	0.8929	0.9098	0.9365	0.9044	0.8559	0.9131	0.8567			1.00111	1.0028	1.01609
KCl																													KCl																		#VALUE!	0	0
0.8075	0.8716	1.0244	0.8411	0.8849	0.8071	0.8377	0.8455	0.8739	0.8802	0.9031	0.9479	0.873	0.8863	0.8585	0.8773	0.9102	0.9072	0.8759	0.9304	0.9041	0.8742	0.8951	0.9417	0.8832	0.9258	0.9818	0.9977		0.9073	0.8986	0.9222	0.915	0.9483	1.2568	0.9529	0.909	0.885	0.8853	0.9009	0.9442	0.918	0.8616	0.9089	0.863			1.00585	1.0087	1.01937
0.8026	0.8694	1.017	0.832	0.8832	0.8018	0.8304	0.8486	0.8695	0.8766	0.8986	0.9535	0.8721	0.8739	0.8494	0.8626	0.9077	0.8979	0.8677	0.9364	0.9062	0.874	0.897	0.9323	0.8856	0.9218	0.9778	0.9882		0.9033	0.9124	0.9229	0.9125	0.9451	1.2516	0.9669	0.9179	0.8854	0.9039	0.9041	0.9477	0.9171	0.8616	0.9082	0.8641			0.999742	1.00615	1.01201
0.8084	0.869	1.0256	0.8315	0.8942	0.805	0.8386	0.8594	0.8738	0.8787	0.9059	0.9623	0.8701	0.8837	0.8605	0.8839	0.9126	0.9	0.866	0.9432	0.9099	0.8799	0.8982	0.9378	0.8921	0.9391	0.9854	0.9899		0.9055	0.9009	0.9269	0.922	0.947	1.2522	0.9454	0.9174	0.8867	0.8904	0.9149	0.9449	0.9148	0.8563	0.8971	0.8629			1.00697	1.00569	1.02057
0.81	0.8747	1.0217	0.8424	0.9096	0.8057	0.8473	0.855	0.8761	0.8805	0.8996	0.9522	0.8711	0.8783	0.8591	0.8749	0.9201	0.8951	0.8771	0.9285	0.8991	0.8813	0.9075	0.9426	0.8957	0.9676	1.0084	1.0051		0.9233	0.9021	0.9254	0.9249	0.9534	1.2778	0.9492	0.9316	0.9018	0.9027	0.9116	0.9431	0.9114	0.8607	0.9309	0.8568			1.00896	1.01229	1.01668
0.8105	0.8801	1.0233	0.8229	0.9283	0.8089	0.8392	0.8813	0.8896	0.9025	0.9156	0.9672	0.8677	0.8849	0.8663	0.8839	0.9214	0.9005	0.8793	0.9443	0.917	0.8629	0.8971	0.9275	0.923	0.9624	0.9437	0.9855		0.9121	0.9075	0.9158	0.9306	0.967	1.274	0.952	0.942	0.916	0.9016	0.9098	0.945	0.9156	0.8618	0.9354	0.8672			1.00958	1.01854	1.01828
0.8243	0.8871	1.043	0.8563	0.9413	0.8232	0.8409	0.9084	0.902	0.9189	0.9284	1.0031	0.8661	0.8894	0.8829	0.8965	0.9194	0.909	0.8924	0.9341	0.9178	0.8771	0.9095	0.9317	0.9086	1.0203	0.9809	1.0155		0.9066	0.9166	0.9121	0.9485	0.9725	1.2757	0.9645	0.952	0.9115	0.9327	0.9215	0.9664	0.9301	0.8507	0.9626	0.8666			1.02677	1.02664	1.03788
0.8505	0.8975	1.0519	0.884	0.9524	0.8335	0.8583	0.9064	0.9151	0.9208	0.9378	1.0566	0.8886	0.892	0.8858	0.9039	0.9257	0.9084	0.9055	0.9299	0.9424	0.8896	0.9129	0.947	0.8821	1.0371	1.0944	1.075		0.9161	0.9377	0.9277	1.0138	1.0187	1.3875	0.9746	0.9636	0.9434	0.9545	0.9159	0.9885	0.9648	0.8394	1.0889	0.928			1.05941	1.03867	1.04674
0.8735	0.9029	1.055	0.9073	0.9636	0.8431	0.8607	0.9057	0.9304	0.9225	0.9382	1.0621	0.9186	0.9265	0.9214	0.9253	0.9308	0.9159	0.917	0.9401	0.9522	0.8936	0.914	0.9523	0.8733	1.0373	1.1962	1.102		0.9132	0.9221	0.9386	1.0307	1.0194	1.417	0.9645	0.9627	0.9506	0.9447	0.9373	0.9801	0.9707	0.85	1.1029	0.9317			1.08806	1.04492	1.04982
0.8849	0.9163	1.0646	0.9311	0.9671	0.8478	0.8625	0.9083	0.9323	0.9271	0.948	1.0836	0.9211	0.9266	0.9609	0.9599	0.9286	0.9176	0.9086	0.941	0.9441	0.8952	0.9195	0.9573	0.8799	1.0335	1.0694	1.0848		0.9205	0.9431	0.9392	1.0421	1.0205	1.4304	0.9799	0.9699	0.9583	0.9639	0.9239	0.9893	0.9852	0.8594	1.1219	0.9317			1.10226	1.06043	1.05937
0.9026	0.9317	1.0784	0.9574	0.9803	0.8691	0.878	0.8977	0.935	0.925	0.9527	1.0953	0.9421	0.9389	0.9675	0.9768	0.9477	0.9369	0.9213	0.9542	0.9483	0.9082	0.9273	0.9544	0.888	1.0614	1.1884	1.1156		0.9176	0.9313	0.9442	1.0434	1.0277	1.4228	0.985	0.9671	0.9556	0.953	0.9059	0.9911	0.9768	0.8609	1.1185	0.9335			1.12431	1.07825	1.07311
0.9145	0.9348	1.0868	0.9824	0.9802	0.8423	0.8752	0.9064	0.9464	0.9231	0.9462	1.1291	0.973	0.9432	0.9672	0.9888	0.9483	0.9508	0.9259	0.95	0.9589	0.9117	0.924	0.9666	0.8879	1.0523	1.2737	1.1426		0.9203	0.9414	0.9425	1.0397	1.0311	1.4335	0.9868	0.9696	0.9568	0.9656	0.9145	0.988	0.9779	0.869	1.1203	0.9319			1.13913	1.08184	1.08147
0.9164	0.9422	1.0924	0.987	1.0043	0.8597	0.8833	0.919	0.9497	0.9274	0.9554	1.1563	0.9847	0.9523	0.9636	0.9659	0.9604	0.9574	0.9257	0.9567	0.9593	0.9202	0.9322	0.9957	0.8951	1.0616	1.3412	1.1684		0.9123	0.9305	0.9394	1.0177	1.0221	1.4222	0.9656	0.9656	0.9562	0.9518	0.9253	0.9882	0.9658	0.8708	1.1118	0.9278			1.14149	1.0904	1.08704
0.9216	0.9417	1.0996	0.9954	1.0168	0.8827	0.8872	0.9324	0.9542	0.9397	0.9578	1.1693	1.004	0.9562	0.9625	0.9791	0.9525	0.9652	0.9262	0.9665	0.9467	0.9319	0.9337	0.9928	0.9009	1.0737	1.3496	1.165		0.9175	0.9392	0.9394	1.0251	1.026	1.4314	0.959	0.9746	0.9662	0.9573	0.9532	0.981	0.9638	0.865	1.117	0.9335			1.14797	1.08983	1.0942
0.9193	0.944	1.0884	0.9927	1.0248	0.8455	0.886	0.9274	0.9427	0.9324	0.947	1.1765	1.0172	0.95	0.9493	0.9701	0.9493	0.9719	0.9308	0.9586	0.9592	0.936	0.9365	1.0156	0.9055	1.0717	1.3304	1.1598		0.9232	0.9423	0.9461	1.0423	1.029	1.442	0.9801	0.967	0.9553	0.9541	0.9537	0.9853	0.9803	0.8698	1.1211	0.9367			1.14511	1.09249	1.08306
0.9252	0.9492	1.0965	0.9676	1.0245	0.8514	0.8922	0.9292	0.9487	0.9381	0.9597	1.1803	1.0271	0.9509	0.9561	0.9753	0.9558	0.9842	0.9259	0.9598	0.9472	0.9407	0.9372	1.0156	0.9133	1.0656	1.2869	1.149		0.9218	0.951	0.9496	1.0468	1.0362	1.4402	0.9832	0.9732	0.959	0.9567	0.9471	0.9847	0.9617	0.8632	1.1189	0.9276			1.15246	1.09851	1.09112
0.9316	0.9452	1.0918	0.9623	1.0283	0.8708	0.9002	0.9295	0.9518	0.9355	0.9583	1.1616	1.0316	0.9461	0.9681	0.9702	0.956	0.9873	0.9148	0.955	0.9561	0.9323	0.9322	1.0151	0.9191	1.0606	1.2676	1.1332		0.9196	0.9516	0.9507	1.0385	1.0265	1.4453	0.9902	0.9661	0.96	0.9642	0.9542	0.9854	0.9666	0.8512	1.1119	0.928			1.16043	1.09388	1.08644
0.9343	0.9402	1.0967	0.9591	1.0253	0.8916	0.8801	0.9293	0.953	0.9436	0.9665	1.1597	1.02	0.9513	0.9661	0.979	0.955	0.9822	0.9146	0.971	0.9546	0.9095	0.931	1.0206	0.919	1.0349	1.1872	1.1108		0.9168	0.9313	0.9429	1.0346	1.0258	1.4401	0.9838	0.9609	0.9487	0.9436	0.946	0.9812	0.9591	0.8374	1.1058	0.9373			1.16379	1.08809	1.09132
0.9292	0.9419	1.0938	0.9085	1.0053	0.8679	0.8877	0.9292	0.9494	0.9417	0.9574	1.1563	1.022	0.9587	0.9683	0.99	0.9465	0.9806	0.9203	0.9579	0.9539	0.9114	0.9234	1.007	0.9272	1.0459	1.2068	1.1179		0.9192	0.9495	0.9478	1.0305	1.0191	1.4267	0.9948	0.9678	0.9571	0.9667	0.9495	0.985	0.9609	0.8382	1.1116	0.9346			1.15744	1.09006	1.08843
0.9318	0.946	1.093	0.9161	1.0031	0.8514	0.8816	0.9314	0.9473	0.9339	0.9567	1.1502	0.9812	0.9432	0.9777	0.9801	0.9516	0.9758	0.9205	0.9519	0.9395	0.9122	0.9312	0.993	0.9286	1.0471	1.2257	1.1271		0.918	0.9393	0.9467	1.0197	1.0212	1.445	0.9837	0.9603	0.9597	0.9449	0.9377	0.9906	0.958	0.8525	1.1215	0.9264			1.16068	1.0948	1.08763
0.9307	0.9508	1.0899	0.9531	1.0034	0.8624	0.8851	0.9206	0.9419	0.9343	0.9573	1.1622	0.9636	0.9364	0.9748	0.9761	0.9509	0.9794	0.924	0.94	0.9502	0.9246	0.9415	0.9912	0.9064	1.0565	1.2331	1.1251		0.9184	0.9335	0.9411	1.0151	1.0164	1.4272	0.9793	0.9659	0.9586	0.9456	0.9438	0.9883	0.9503	0.861	1.1242	0.9217			1.15931	1.10036	1.08455
0.9371	0.9458	1.0961	0.9695	1.0202	0.8837	0.8915	0.9234	0.9462	0.935	0.9657	1.1516	0.9813	0.9389	0.9837	0.9983	0.9521	0.9684	0.9165	0.9546	0.9348	0.9318	0.9347	0.9902	0.8885	1.0572	1.2257	1.1192		0.911	0.9282	0.9335	1.0104	1.0038	1.4202	0.9667	0.9603	0.9444	0.9394	0.9406	0.9794	0.9522	0.8642	1.1172	0.9246			1.16728	1.09457	1.09072
0.938	0.9482	1.0945	0.9839	1.0187	0.8664	0.8833	0.9187	0.947	0.9275	0.9542	1.1569	1.0038	0.9489	0.9815	0.9752	0.9473	0.9595	0.9109	0.9645	0.9406	0.9366	0.9357	0.9926	0.8857	1.0545	1.2208	1.1235		0.9152	0.9306	0.9416	1.0117	1.0126	1.4075	0.9743	0.9588	0.9465	0.9619	0.9101	0.9848	0.9629	0.8635	1.1229	0.9333			1.1684	1.09735	1.08913
0.9443	0.9549	1.0966	0.9928	1.0155	0.8828	0.8907	0.9194	0.9475	0.9336	0.962	1.1503	1.0104	0.9491	0.9729	0.9777	0.9509	0.9656	0.9142	0.9619	0.9464	0.9328	0.9365	0.9938	0.8971	1.0608	1.2211	1.1133		0.9183	0.934	0.9385	1.0136	1.0222	1.4271	0.9563	0.9568	0.9609	0.9465	0.9022	0.9847	0.9525	0.8528	1.1486	0.9313			1.17625	1.1051	1.09122
0.9517	0.9705	1.0951	0.9879	1.0023	0.8866	0.8836	0.9256	0.9509	0.928	0.9638	1.1295	1.0263	0.9463	0.9815	0.9791	0.9542	0.9508	0.9082	0.9728	0.9476	0.898	0.933	0.9771	0.9012	1.0546	1.1526	1.0986		0.9217	0.9315	0.9359	1.0149	1.0186	1.4297	0.9591	0.9659	0.955	0.9619	0.937	0.984	0.9628	0.8619	1.1575	0.9313			1.18547	1.12316	1.08972
0.955	0.9814	1.0956	0.9909	1.0016	0.8536	0.8858	0.9236	0.9471	0.9406	0.9583	1.1286	1.0335	0.9447	0.9658	0.9752	0.9502	0.9619	0.9158	0.9615	0.9396	0.8944	0.9299	0.9661	0.8958	1.0496	1.0313	1.0675		0.9225	0.9534	0.9494	1.0161	1.0224	1.4209	0.9744	0.9748	0.9738	0.9721	0.9357	0.987	0.9653	0.8588	1.1607	0.9311			1.18958	1.13577	1.09022
0.9617	0.9874	1.0965	0.9956	0.9998	0.8487	0.8886	0.921	0.9473	0.9354	0.9543	1.1362	1.019	0.9401	0.969	0.9815	0.9548	0.9687	0.91	0.9614	0.9568	0.8989	0.9316	0.9744	0.9002	1.0476	1.0933	1.079		0.921	0.9473	0.9505	1.0111	1.0198	1.4387	0.9698	0.9746	0.9728	0.9742	0.9485	0.9851	0.9634	0.8646	1.1571	0.9367			1.19792	1.14271	1.09112
0.9679	0.9856	1.0898	0.9936	1.0016	0.8561	0.8841	0.9256	0.9425	0.9354	0.9555	1.1263	1.0187	0.9474	0.9757	0.9784	0.9539	0.9521	0.9172	0.9389	0.945	0.9068	0.9329	0.9755	0.9054	1.0491	1.1379	1.0947		0.9202	0.9391	0.9474	1.0194	1.027	1.4524	0.9838	0.9667	0.9795	0.9553	0.9411	0.9883	0.9595	0.8716	1.1542	0.9235			1.20564	1.14063	1.08445
0.9633	0.9889	1.0983	0.997	1.0019	0.8722	0.8796	0.9286	0.9383	0.9374	0.9607	1.121	1.0135	0.9456	0.9761	0.9767	0.9544	0.9277	0.9259	0.9381	0.9432	0.9134	0.9298	0.9694	0.9211	1.0535	1.1757	1.1046		0.9198	0.9473	0.9483	1.0203	1.0254	1.448	0.9815	0.9788	0.9723	0.9656	0.9469	0.9891	0.97	0.874	1.1489	0.9234			1.19991	1.14445	1.09291
0.9623	0.9887	1.1003	0.9885	1.0057	0.8872	0.8799	0.9277	0.9467	0.9462	0.9625	1.1308	1.0128	0.9444	0.9791	0.9712	0.9518	0.9275	0.9248	0.9516	0.9441	0.92	0.9427	0.9827	0.92	1.0647	1.2088	1.1171		0.9181	0.9486	0.9474	1.0108	1.0235	1.4434	0.9721	0.9865	0.9706	0.9539	0.9421	0.982	0.9596	0.8716	1.1313	0.9217			1.19867	1.14422	1.0949
0.9562	0.9863	1.0968	0.9776	1.0098	0.8956	0.8793	0.926	0.9433	0.9368	0.9635	1.1318	1.0161	0.951	0.9833	0.9869	0.9534	0.9353	0.9175	0.9524	0.935	0.9183	0.9301	0.981	0.9111	1.0539	1.1973	1.1143		0.9144	0.9358	0.9491	1.0069	1.0295	1.4501	0.97	0.9761	0.9662	0.9582	0.946	0.9885	0.9688	0.8637	1.134	0.9198			1.19107	1.14144	1.09142
0.9598	0.9877	1.1007	0.987	1.0047	0.9053	0.8885	0.9274	0.9488	0.939	0.9637	1.1441	1.0156	0.9489	0.9933	0.993	0.9502	0.9557	0.9214	0.9644	0.9453	0.9192	0.9281	0.9859	0.9175	1.059	1.2085	1.1067		0.9214	0.9361	0.9461	1.0075	1.0147	1.4543	0.9747	0.9697	0.9758	0.9523	0.928	0.984	0.9637	0.8684	1.1347	0.9231			1.19556	1.14306	1.0953
0.959	0.9953	1.1041	0.9867	1.009	0.9134	0.8852	0.928	0.9432	0.9398	0.9712	1.144	1.0243	0.9599	0.9843	0.9806	0.9687	0.9681	0.9213	0.967	0.9498	0.9183	0.9284	0.9954	0.9117	1.068	1.2124	1.1116		0.9245	0.936	0.9515	1.0203	1.0272	1.4525	0.9816	0.9804	0.9687	0.9589	0.941	0.9884	0.9596	0.8736	1.1377	0.9191			1.19456	1.15186	1.09868
0.9622	0.9896	1.0996	1.0072	0.9936	0.9103	0.8844	0.9307	0.9404	0.9444	0.9684	1.1514	1.0211	0.9588	0.9883	0.9851	0.9586	0.973	0.9211	0.9691	0.9455	0.8908	0.9367	0.989	0.9183	1.0526	1.1228	1.0927		0.9237	0.9428	0.9492	1.0164	1.0178	1.447	0.9762	0.9648	0.9709	0.9493	0.9432	0.9938	0.9583	0.874	1.1388	0.9248			1.19854	1.14526	1.0942
0.9625	0.9936	1.1	1.0114	0.9847	0.9189	0.8863	0.9306	0.9443	0.941	0.964	1.1562	0.9996	0.9574	0.9988	0.9859	0.9636	0.9799	0.9156	0.9716	0.9547	0.9034	0.934	0.9995	0.9142	1.063	1.2141	1.1134		0.9174	0.9331	0.9555	1.0094	1.0112	1.4307	0.9691	0.9752	0.967	0.9593	0.9271	0.9868	0.9561	0.8697	1.1259	0.9355			1.19892	1.14989	1.0946
0.9568	0.9896	1.0991	0.9937	0.9844	0.9121	0.8811	0.9319	0.9411	0.9414	0.9664	1.1523	1.0126	0.954	0.9827	0.9854	0.9587	0.9812	0.9211	0.9648	0.9462	0.8982	0.9204	0.9971	0.9127	1.0751	1.2117	1.1254		0.9175	0.9316	0.9467	1.0019	1.0071	1.4209	0.9702	0.9732	0.9663	0.9589	0.9398	0.9847	0.9527	0.8744	1.1205	0.9353			1.19182	1.14526	1.09371
0.9549	0.9808	1.0952	0.922	0.9965	0.9073	0.8841	0.933	0.9495	0.9417	0.9675	1.1552	1.0283	0.958	0.9796	0.9784	0.9507	0.9744	0.9173	0.9773	0.9427	0.9013	0.923	0.9931	0.9021	1.058	1.1978	1.1132		0.9232	0.9448	0.9532	1.0088	1.028	1.4197	0.9656	0.9755	0.9698	0.959	0.9489	0.985	0.9608	0.8787	1.1308	0.9325			1.18945	1.13508	1.08982
0.9584	0.9787	1.091	0.9181	0.9918	0.9092	0.8768	0.9314	0.9488	0.9368	0.9587	1.1311	1.0305	0.9618	0.9778	0.9853	0.958	0.9753	0.913	0.9748	0.9396	0.9102	0.9277	0.9956	0.9052	1.0576	1.1996	1.1074		0.9216	0.9437	0.9502	1.0065	1.0233	1.4169	0.9715	0.9715	0.9668	0.9537	0.9332	0.9843	0.9719	0.8529	1.137	0.9278			1.19381	1.13265	1.08564
0.9543	0.9807	1.0959	0.9327	0.9774	0.9061	0.8859	0.928	0.9421	0.9381	0.9626	1.1321	1.035	0.9554	0.9761	0.9806	0.9501	0.9641	0.9158	0.9673	0.9416	0.9185	0.9233	0.9947	0.8999	1.0617	1.2046	1.1043		0.9152	0.9383	0.9486	1.0051	1.0128	1.4037	0.9711	0.9628	0.9594	0.9633	0.9312	0.9873	0.9681	0.8494	1.1515	0.9336			1.1887	1.13496	1.09052
0.9753	0.9955	1.1127	0.9789	0.9992	0.9244	0.9042	0.9428	0.9613	0.9441	0.9771	1.1467	1.0542	0.9734	0.9866	0.9877	0.9589	0.9686	0.9253	0.9714	0.9514	0.9305	0.9368	1.0004	0.9272	1.0603	1.2068	1.1307		0.922	0.9401	0.9467	1.0107	1.014	1.4071	0.9724	0.9647	0.965	0.9614	0.9243	0.9849	0.9682	0.859	1.1587	0.937			1.21486	1.15209	1.10724
0.9648	0.9755	1.0969	0.9821	0.983	0.9195	0.8851	0.9321	0.9446	0.933	0.9713	1.1338	1.0318	0.9562	0.9824	0.9907	0.9576	0.9604	0.9107	0.9571	0.9419	0.9268	0.9262	0.988	0.9099	1.0685	1.1803	1.1057		0.9237	0.9349	0.9515	1.0139	1.0207	1.4313	0.9646	0.9633	0.9678	0.9549	0.9285	0.9783	0.9603	0.8673	1.1607	0.9317			1.20178	1.12894	1.09152
0.9645	0.973	1.1006	0.9971	0.9846	0.9141	0.8872	0.926	0.9469	0.9338	0.9639	1.139	1.0285	0.9652	0.9806	0.9756	0.949	0.9624	0.9219	0.9597	0.9473	0.9233	0.9304	0.9889	0.9118	1.0555	1.1597	1.1038		0.9233	0.9519	0.9488	1.0152	1.0106	1.4274	0.9722	0.9663	0.9683	0.956	0.9397	0.9824	0.9714	0.8751	1.1552	0.9294			1.20141	1.12605	1.0952
0.9673	0.98	1.101	1.0033	0.9798	0.9145	0.8825	0.931	0.9523	0.9389	0.967	1.1419	1.0178	0.9585	0.9875	0.9826	0.9555	0.967	0.9173	0.9709	0.94	0.9281	0.9313	0.9878	0.9195	1.0625	1.1576	1.0944		0.9212	0.9381	0.9441	1.0086	1.0047	1.4122	0.9684	0.9695	0.9529	0.9552	0.9423	0.982	0.9731	0.8818	1.1492	0.9262			1.2049	1.13415	1.0956
0.9708	0.9842	1.1016	1.0042	0.9744	0.9124	0.8823	0.9288	0.949	0.9365	0.97	1.1417	1.0217	0.9575	0.9866	0.9756	0.9511	0.9567	0.9139	0.9581	0.9369	0.9215	0.929	0.9882	0.9178	1.0455	0.9558	1.0521		0.9213	0.941	0.9489	1.0121	1.017	1.4208	0.9646	0.975	0.9654	0.9641	0.9357	0.9786	0.9605	0.8794	1.1558	0.9347			1.20926	1.13901	1.09619
0.9618	0.9908	1.0988	0.9853	0.9813	0.8704	0.8869	0.9264	0.939	0.9372	0.9713	1.1357	1.0131	0.9523	0.9576	0.9658	0.9554	0.9599	0.911	0.9651	0.9304	0.9071	0.9283	0.9829	0.9157	1.0655	1.2207	1.1257		0.9213	0.9456	0.9496	1.0086	1.0201	1.4198	0.968	0.9722	0.9678	0.9498	0.9245	0.9851	0.9731	0.8885	1.1427	0.9319			1.19805	1.14665	1.09341
0.9572	0.9846	1.1	0.9957	0.9791	0.8804	0.8845	0.924	0.934	0.9329	0.9639	1.1373	1.0073	0.9473	0.9546	0.9612	0.9445	0.9502	0.9116	0.9508	0.9463	0.9071	0.9332	0.9739	0.9097	1.0587	1.2438	1.1237		0.9192	0.9343	0.9495	1.019	1.0257	1.4335	0.9688	0.9744	0.962	0.9519	0.9139	0.9888	0.9649	0.8822	1.1419	0.9311			1.19232	1.13947	1.0946
0.9555	0.9847	1.1033	1.003	0.9722	0.8873	0.8831	0.9236	0.9349	0.9275	0.9692	1.1316	1.0032	0.9426	0.9556	0.9623	0.9581	0.9408	0.9178	0.9675	0.9346	0.9159	0.9295	0.9734	0.9074	1.076	1.249	1.1255		0.9248	0.9426	0.9486	1.0217	1.018	1.4367	0.9783	0.9743	0.9568	0.9608	0.9154	0.9869	0.9641	0.8829	1.1429	0.94			1.1902	1.13959	1.09788
0.9609	0.9886	1.1031	1.0047	0.983	0.8932	0.8907	0.9333	0.9439	0.9443	0.9676	1.1344	1.0041	0.9408	0.9531	0.9701	0.9459	0.9543	0.9076	0.9632	0.9424	0.9152	0.9337	0.977	0.9117	1.0725	1.2167	1.1191		0.9272	0.9437	0.9479	1.0077	1.0175	1.4301	0.965	0.9657	0.967	0.9528	0.9189	0.9826	0.9748	0.8814	1.1456	0.9333			1.19693	1.1441	1.09769
0.9555	0.9871	1.1021	0.9959	0.9745	0.8949	0.8864	0.9302	0.9372	0.9405	0.9671	1.1298	1.0063	0.9407	0.9481	0.9526	0.9477	0.9496	0.9106	0.967	0.9421	0.9181	0.9269	0.9764	0.9043	1.0574	1.217	1.1152		0.9245	0.9396	0.9485	1.0138	1.0181	1.4254	0.9611	0.9769	0.9607	0.9602	0.9362	0.9836	0.9761	0.8781	1.1081	0.9248			1.1902	1.14237	1.09669
0.9617	0.992	1.0989	1.0014	0.9767	0.9055	0.8881	0.9309	0.9375	0.9402	0.9742	1.1158	1.0045	0.9441	0.9505	0.9518	0.9527	0.9479	0.9086	0.9696	0.9397	0.9203	0.9275	0.9833	0.9102	1.053	1.2353	1.1148		0.9224	0.9468	0.9552	1.0114	1.0213	1.4342	0.9642	0.9711	0.9625	0.9653	0.9208	0.9872	0.9808	0.8832	1.1173	0.9232			1.19792	1.14804	1.09351
0.9591	0.9892	1.0955	0.9974	0.9752	0.9094	0.8932	0.923	0.935	0.9413	0.9661	1.1257	1.0054	0.9457	0.9516	0.954	0.9428	0.9417	0.9096	0.9625	0.9334	0.9201	0.9245	0.9819	0.9026	1.0587	1.2247	1.1196		0.9206	0.9291	0.9593	1.0105	1.0172	1.4383	0.9599	0.9628	0.9598	0.9506	0.9188	0.9808	0.9771	0.8826	1.0996	0.9219			1.19468	1.1448	1.09012
0.9599	0.9821	1.0958	1.0054	0.9692	0.9094	0.887	0.9206	0.928	0.9357	0.9664	1.1327	0.9941	0.9465	0.943	0.9491	0.9462	0.9509	0.9112	0.96	0.9402	0.9195	0.938	0.9802	0.9049	1.0715	1.2189	1.1207		0.9201	0.9349	0.9521	1.0103	1.0234	1.4485	0.9665	0.9697	0.956	0.9409	0.9309	0.9847	0.9758	0.885	1.1064	0.9283			1.19568	1.13658	1.09042
- KCl																													- KCl																		#VALUE!	0	0
0.9558	0.9896	1.1032	1.009	0.9794	0.9145	0.8945	0.9306	0.934	0.942	0.9706	1.1307	0.9976	0.9468	0.9583	0.9622	0.9407	0.9458	0.9131	0.9667	0.9339	0.9238	0.9315	0.9826	0.903	1.0712	1.1019	1.088		0.9231	0.9328	0.9525	1.0123	1.0164	1.4516	0.9745	0.9658	0.9563	0.9549	0.9308	0.9823	0.9675	0.8762	1.1159	0.926			1.19057	1.14526	1.09778
0.9665	0.9909	1.1024	0.9983	0.9847	0.9038	0.8959	0.9272	0.9348	0.9351	0.9686	1.1342	1.0082	0.9499	0.9631	0.9575	0.9417	0.9379	0.9087	0.9604	0.9396	0.9238	0.9315	0.9892	0.9067	1.0564	1.1361	1.0922		0.9258	0.9436	0.9484	1.0145	1.0266	1.4549	0.9723	0.9655	0.9612	0.9572	0.9265	0.991	0.9794	0.8793	1.1168	0.9247			1.2039	1.14677	1.09699
0.9574	0.9866	1.1041	0.9888	0.9781	0.8944	0.8902	0.9186	0.9351	0.9358	0.9627	1.1188	1.0114	0.9478	0.9635	0.96	0.9488	0.9458	0.9098	0.9621	0.9369	0.9189	0.9196	0.9773	0.9071	1.0625	1.1654	1.1024		0.926	0.9414	0.9508	1.012	1.0221	1.4455	0.9616	0.9589	0.9488	0.9663	0.9278	0.9797	0.9825	0.8738	1.1204	0.9247			1.19257	1.14179	1.09868
0.9596	0.989	1.0982	0.9698	0.9799	0.8881	0.8896	0.9215	0.9385	0.9408	0.9587	1.1025	1.0152	0.9504	0.9493	0.9467	0.9496	0.9469	0.9095	0.9618	0.9365	0.9199	0.9212	0.9739	0.9126	1.0569	1.1972	1.1031		0.9165	0.9282	0.9506	1.0029	1.009	1.4306	0.9669	0.9497	0.9359	0.9418	0.9154	0.9767	0.9655	0.864	1.1032	0.9186			1.19531	1.14457	1.09281
0.9522	0.9737	1.0916	0.9521	0.9581	0.8679	0.8734	0.9084	0.9312	0.9286	0.9504	1.0836	1.0175	0.9403	0.9291	0.9324	0.9469	0.9344	0.8982	0.9568	0.9284	0.9159	0.915	0.9655	0.8996	1.0477	1.2161	1.1045		0.915	0.9282	0.9507	0.9985	1.0051	1.409	0.9618	0.9457	0.937	0.9427	0.908	0.9773	0.9598	0.8558	1.0736	0.9083			1.18609	1.12686	1.08624
0.9447	0.9762	1.0897	0.9408	0.9548	0.868	0.8703	0.9143	0.9355	0.9336	0.9466	1.0765	1.0261	0.9425	0.9194	0.9295	0.9369	0.9256	0.9018	0.9601	0.9287	0.9172	0.9185	0.9604	0.8985	1.0519	1.2308	1.1058		0.9121	0.9107	0.9516	1.0096	1.0129	1.4071	0.9603	0.9402	0.9268	0.9431	0.9098	0.9697	0.9603	0.8637	1.054	0.9161			1.17675	1.12975	1.08435
0.9394	0.9724	1.0901	0.9313	0.9523	0.8706	0.8669	0.9144	0.9332	0.9238	0.9491	1.0535	1.0393	0.9391	0.9047	0.9189	0.9375	0.927	0.8956	0.967	0.9267	0.9129	0.916	0.9598	0.8898	1.06	1.2368	1.1114		0.9189	0.9259	0.944	0.9949	1.0203	1.4077	0.961	0.9501	0.9208	0.9467	0.9027	0.9694	0.978	0.8533	1.0358	0.9128			1.17014	1.12536	1.08475
0.943	0.9787	1.0874	0.9354	0.9527	0.862	0.8643	0.9155	0.9285	0.9224	0.9436	1.0447	1.0404	0.9421	0.9045	0.9271	0.9398	0.9467	0.8975	0.9751	0.9262	0.9116	0.9222	0.9576	0.8856	1.0463	1.2531	1.1158		0.9159	0.9239	0.9496	0.9967	1.0107	1.4115	0.9679	0.9437	0.9256	0.9452	0.9189	0.9723	0.9629	0.8536	1.0306	0.9127			1.17463	1.13265	1.08206
0.9416	0.9735	1.0858	0.9324	0.9555	0.8632	0.8597	0.9101	0.9291	0.9248	0.9377	1.0543	1.0594	0.9443	0.8922	0.9143	0.9304	0.9345	0.894	0.9581	0.9295	0.9143	0.9198	0.959	0.8802	1.0619	1.2552	1.1162		0.9114	0.9353	0.9528	0.9972	1.0131	1.3988	0.9489	0.9362	0.9278	0.9464	0.917	0.9579	0.9654	0.8537	1.0321	0.9099			1.17288	1.12663	1.08047
0.9429	0.9765	1.0924	0.9407	0.9553	0.8667	0.8652	0.9161	0.934	0.927	0.9428	1.0561	1.048	0.9386	0.8977	0.9183	0.9306	0.9387	0.8933	0.9659	0.9294	0.916	0.9192	0.9562	0.8872	1.0656	1.2683	1.119		0.9171	0.9249	0.9488	1.0028	1.0076	1.3999	0.9531	0.9428	0.9237	0.9454	0.9149	0.9694	0.9682	0.8509	1.0332	0.9126			1.1745	1.1301	1.08704
0.9369	0.9658	1.0822	0.9397	0.9463	0.8659	0.865	0.9098	0.9271	0.923	0.9363	1.0441	1.0626	0.9414	0.8823	0.9122	0.9327	0.9336	0.8927	0.9601	0.9273	0.914	0.9205	0.952	0.8801	1.0687	1.273	1.1253		0.9109	0.924	0.9489	1.0116	1.0192	1.4105	0.9683	0.9447	0.9271	0.9392	0.8947	0.9687	0.957	0.8572	1.0355	0.9175			1.16703	1.11772	1.07689
0.936	0.9647	1.0826	0.943	0.9465	0.8678	0.8642	0.9153	0.9285	0.9266	0.9371	1.0533	1.0656	0.9465	0.8879	0.9166	0.9316	0.9297	0.8923	0.9646	0.9253	0.9141	0.9237	0.9605	0.8812	1.0693	1.2651	1.1221		0.9152	0.9316	0.9499	1.0138	1.0209	1.4104	0.9642	0.9403	0.9224	0.9553	0.9184	0.9743	0.9682	0.8527	1.0329	0.9166			1.16591	1.11644	1.07729
0.9358	0.9583	1.0809	0.9386	0.9498	0.8698	0.8623	0.9102	0.9246	0.9203	0.9414	1.0469	1.0542	0.9452	0.8914	0.9064	0.9322	0.9419	0.885	0.958	0.9246	0.9143	0.9176	0.9568	0.8817	1.0809	1.269	1.1277		0.9097	0.9157	0.9462	1.0084	1.0169	1.3989	0.9585	0.948	0.9222	0.9602	0.9163	0.9653	0.9644	0.8528	1.0243	0.9135			1.16566	1.10904	1.07559
0.9345	0.9514	1.08	0.9243	0.9444	0.8671	0.8606	0.9108	0.9233	0.9242	0.9314	1.0444	1.0683	0.9422	0.8878	0.9097	0.9328	0.9342	0.8902	0.9662	0.9208	0.9112	0.9165	0.9537	0.88	1.0821	1.2653	1.1158		0.9179	0.9055	0.9438	1.0121	1.0108	1.4013	0.9478	0.9441	0.9235	0.9505	0.9029	0.9669	0.9594	0.8602	1.0157	0.9197			1.16404	1.10105	1.0747
0.9362	0.9617	1.0883	0.9223	0.9489	0.8731	0.8692	0.9126	0.9261	0.9227	0.9374	1.0484	1.0601	0.9476	0.8803	0.9083	0.932	0.9409	0.8914	0.9665	0.9286	0.9175	0.9179	0.9557	0.8911	1.0842	1.2837	1.1382		0.9146	0.9078	0.9465	1.008	1.0161	1.3969	0.9634	0.9439	0.9245	0.9376	0.9081	0.9723	0.9663	0.8585	1.0194	0.9177			1.16616	1.11297	1.08296
0.9379	0.9669	1.0881	0.9217	0.9503	0.8698	0.8669	0.9138	0.9276	0.9268	0.9336	1.0429	1.0574	0.9447	0.8799	0.9045	0.9339	0.9369	0.8924	0.9683	0.9152	0.9171	0.9193	0.9462	0.8791	1.086	1.2894	1.1288		0.9133	0.9216	0.9464	1.0162	1.0029	1.4023	0.9577	0.944	0.9182	0.9573	0.9011	0.9732	0.9625	0.8602	1.0135	0.921			1.16828	1.11899	1.08276
0.921	0.955	1.0869	0.9065	0.9419	0.8552	0.8651	0.9094	0.9296	0.9263	0.9301	1.0492	1.0515	0.9385	0.8886	0.9022	0.9272	0.92	0.892	0.9764	0.9216	0.9092	0.9172	0.942	0.8819	1.0903	1.2822	1.1314		0.9135	0.9139	0.9479	1.0235	1.0138	1.3994	0.9491	0.9412	0.9296	0.9429	0.9051	0.9675	0.9645	0.8601	1.0168	0.9115			1.14722	1.10522	1.08156
0.9308	0.9608	1.0838	0.9137	0.9443	0.8565	0.8702	0.9084	0.9298	0.9269	0.9305	1.0588	1.0498	0.9364	0.8843	0.9044	0.9278	0.9285	0.8857	0.9584	0.922	0.9147	0.9203	0.9523	0.8848	1.0917	1.2951	1.1448		0.9129	0.908	0.945	1.0223	1.0163	1.4141	0.9596	0.9389	0.9216	0.9356	0.8947	0.9729	0.9605	0.8529	1.0077	0.9163			1.15943	1.11193	1.07848
0.9245	0.9636	1.088	0.9132	0.9458	0.8589	0.8645	0.9138	0.9249	0.9278	0.9314	1.0483	1.044	0.9386	0.8839	0.9083	0.9316	0.9316	0.8852	0.9658	0.9205	0.9185	0.9233	0.9482	0.8826	1.0847	1.2967	1.1459		0.9131	0.9256	0.9496	1.0263	1.0108	1.4086	0.955	0.9488	0.9186	0.9729	0.9054	0.9727	0.9705	0.8549	1.0073	0.9226			1.15158	1.11517	1.08266
0.9172	0.9529	1.0871	0.918	0.9374	0.8527	0.8712	0.9091	0.9253	0.9222	0.9274	1.051	1.035	0.9389	0.8807	0.9053	0.9196	0.9193	0.8874	0.9628	0.9214	0.9156	0.9243	0.9448	0.8933	1.0832	1.2937	1.141		0.9187	0.9047	0.9472	1.02	1	1.3978	0.9531	0.9415	0.9141	0.9401	0.8905	0.973	0.9596	0.8522	1.0098	0.9227			1.14249	1.10279	1.08176
0.9144	0.9532	1.0908	0.9168	0.9338	0.8548	0.8657	0.9038	0.9218	0.9252	0.9287	1.0436	1.0449	0.9441	0.8751	0.8991	0.9264	0.9247	0.8846	0.96	0.9332	0.9118	0.9202	0.9462	0.8864	1.0809	1.2883	1.1432		0.9079	0.9033	0.9421	1.0246	1.0133	1.3888	0.9422	0.9384	0.9119	0.9411	0.9042	0.9673	0.9652	0.8472	0.9981	0.9159			1.139	1.10314	1.08545
0.9039	0.9528	1.089	0.9084	0.9314	0.8483	0.8632	0.9008	0.9179	0.9218	0.9305	1.0379	1.0386	0.9434	0.8779	0.9001	0.9277	0.9256	0.885	0.9499	0.9134	0.9145	0.9247	0.9538	0.8891	1.0833	1.2815	1.1464		0.9089	0.9085	0.9399	1.0348	1.0106	1.3884	0.9503	0.9376	0.9091	0.9446	0.9075	0.9604	0.9543	0.8525	0.9913	0.9166			1.12592	1.10267	1.08365
0.9051	0.9506	1.0839	0.9063	0.93	0.8455	0.8592	0.8989	0.9205	0.9305	0.9291	1.0422	1.0308	0.9285	0.8756	0.9048	0.9244	0.9154	0.885	0.9582	0.9148	0.9154	0.9246	0.9517	0.8895	1.0763	1.297	1.1448		0.9154	0.9249	0.9468	1.026	1.0152	1.3938	0.9512	0.931	0.9132	0.9433	0.904	0.9622	0.9604	0.848	0.983	0.9144			1.12742	1.10013	1.07858
0.8987	0.9531	1.0853	0.9068	0.9388	0.8491	0.8602	0.9026	0.9179	0.9189	0.9289	1.0479	1.0272	0.948	0.8782	0.9031	0.9256	0.913	0.8899	0.9603	0.9176	0.9176	0.9253	0.9484	0.8863	1.0771	1.2939	1.1566		0.9069	0.915	0.9432	1.0224	1.0098	1.391	0.9508	0.929	0.9097	0.9333	0.9065	0.9593	0.9566	0.851	0.9645	0.912			1.11945	1.10302	1.07997
0.8972	0.9507	1.0788	0.8956	0.9244	0.8426	0.8583	0.8948	0.9115	0.9147	0.9255	1.0273	1.0165	0.9362	0.8691	0.8909	0.9315	0.9127	0.8838	0.9538	0.9166	0.9127	0.9174	0.9547	0.8826	1.0751	1.2825	1.1357		0.9121	0.9087	0.9464	1.021	1.0126	1.3872	0.9532	0.9274	0.9052	0.9495	0.906	0.9576	0.9537	0.8465	0.9547	0.9086			1.11758	1.10024	1.0735
0.8997	0.9487	1.0866	0.8991	0.9215	0.8469	0.8656	0.903	0.9179	0.9243	0.9287	1.031	1.0213	0.9387	0.8749	0.8944	0.9204	0.9084	0.8905	0.9687	0.9238	0.9211	0.923	0.9397	0.8847	1.0729	1.2863	1.1503		0.9136	0.9092	0.9481	1.0258	1.0121	1.3948	0.9487	0.9339	0.9088	0.951	0.8971	0.9516	0.96	0.8516	0.9549	0.9091			1.12069	1.09793	1.08127
0.9045	0.9499	1.0869	0.9052	0.93	0.8481	0.8663	0.9047	0.9195	0.9225	0.9284	1.0302	1.0074	0.928	0.8788	0.8967	0.9293	0.9158	0.8866	0.965	0.9151	0.9159	0.9266	0.9437	0.8855	1.0632	1.281	1.1436		0.9098	0.9058	0.9421	1.0065	0.9953	1.3778	0.9495	0.9306	0.9053	0.9413	0.9035	0.9483	0.9426	0.8444	0.9469	0.9035			1.12667	1.09932	1.08156
0.9073	0.953	1.0848	0.9046	0.9278	0.85	0.8676	0.9012	0.9169	0.9199	0.9274	1.0251	1.0094	0.9313	0.8807	0.903	0.9262	0.9102	0.8841	0.9627	0.9218	0.9214	0.9216	0.9316	0.8895	1.0762	1.2801	1.1486		0.9066	0.908	0.9378	1.0161	0.9972	1.3631	0.95	0.9303	0.9012	0.9313	0.8998	0.9452	0.9341	0.8502	0.9415	0.9046			1.13016	1.1029	1.07948
0.9031	0.9519	1.0844	0.8967	0.9208	0.8458	0.8628	0.9021	0.9154	0.9208	0.9265	1.0238	1.0089	0.9327	0.8665	0.9038	0.9256	0.9082	0.8864	0.9485	0.924	0.918	0.9226	0.9491	0.8892	1.0584	1.2688	1.1474		0.9082	0.9062	0.9402	1.0125	0.9886	1.3642	0.9421	0.93	0.9008	0.9344	0.8941	0.9461	0.9401	0.8427	0.9371	0.9055			1.12493	1.10163	1.07908
0.8955	0.9515	1.077	0.8898	0.9219	0.8411	0.8616	0.9042	0.9145	0.9207	0.9198	1.0117	1.0066	0.925	0.8697	0.8982	0.932	0.9038	0.8786	0.9547	0.92	0.912	0.9178	0.9414	0.8872	1.0706	1.2514	1.1395		0.9082	0.9065	0.9398	1.0089	0.9989	1.3686	0.9589	0.9339	0.9127	0.9267	0.9003	0.9551	0.9387	0.8409	0.9434	0.904			1.11546	1.10117	1.07171
0.8919	0.9448	1.0761	0.8853	0.9181	0.8381	0.8624	0.898	0.9029	0.9111	0.9196	0.9992	0.985	0.9265	0.8682	0.8952	0.9206	0.9104	0.8841	0.9552	0.911	0.9078	0.9188	0.9502	0.8749	1.0521	1.2346	1.1368		0.9057	0.9092	0.9421	1.0146	1.0014	1.3691	0.9528	0.9285	0.9092	0.9322	0.8953	0.9538	0.9283	0.8455	0.9511	0.9088			1.11098	1.09341	1.07082
0.8849	0.9454	1.0808	0.8891	0.9145	0.8411	0.8647	0.9011	0.9097	0.9156	0.9222	0.999	0.9947	0.9261	0.8729	0.9035	0.9169	0.8974	0.8859	0.9592	0.9176	0.9126	0.923	0.9371	0.8773	1.0544	1.2376	1.1412		0.9051	0.9116	0.944	1.0239	1.0049	1.3633	0.9463	0.9355	0.9176	0.9303	0.9024	0.9467	0.9297	0.8429	0.9512	0.9092			1.10226	1.09411	1.07549
0.8827	0.9449	1.0811	0.889	0.913	0.8429	0.8566	0.8991	0.9052	0.9077	0.9205	0.9981	0.9745	0.9331	0.8768	0.8954	0.9221	0.8987	0.8776	0.9515	0.9118	0.9075	0.9208	0.9428	0.8765	1.0479	1.2364	1.1337		0.9095	0.8993	0.9376	1.0117	0.9935	1.3619	0.9439	0.928	0.908	0.9246	0.8974	0.9422	0.9291	0.8421	0.9405	0.9065			1.09952	1.09353	1.07579
0.8761	0.9444	1.084	0.885	0.9083	0.8401	0.8559	0.8999	0.9079	0.9114	0.9168	0.9861	0.9704	0.9313	0.8682	0.8968	0.927	0.9029	0.8794	0.9501	0.9097	0.9173	0.9149	0.9383	0.8779	1.0528	1.2489	1.1415		0.9062	0.9077	0.9416	1.0237	1.0029	1.3737	0.9534	0.9245	0.9018	0.9168	0.8984	0.9407	0.9393	0.8406	0.9411	0.9014			1.0913	1.09295	1.07868
0.8755	0.94	1.0814	0.8873	0.9099	0.8343	0.8532	0.8988	0.9028	0.915	0.9229	0.9839	0.9553	0.9334	0.8666	0.888	0.9204	0.9046	0.8771	0.9443	0.9201	0.9161	0.9223	0.9438	0.8704	1.0519	1.2626	1.1477		0.909	0.9079	0.9409	1.0149	1.0043	1.3785	0.9509	0.9289	0.8982	0.9338	0.8923	0.9404	0.9336	0.8403	0.9419	0.9067			1.09055	1.08786	1.07609
0.8728	0.9396	1.0792	0.8861	0.9063	0.8372	0.8469	0.9011	0.9073	0.913	0.915	0.9786	0.9633	0.9232	0.8706	0.8967	0.9185	0.901	0.877	0.9502	0.9078	0.9095	0.9239	0.9451	0.8804	1.0515	1.2663	1.1377		0.9082	0.9037	0.9388	1.0223	0.9988	1.3576	0.9467	0.9324	0.894	0.9235	0.8932	0.9331	0.9312	0.8465	0.9395	0.9083			1.08719	1.0874	1.0739
0.8633	0.9435	1.0775	0.876	0.8999	0.8335	0.8536	0.8983	0.9037	0.9136	0.9177	0.9744	0.9626	0.9251	0.8674	0.8865	0.9174	0.8965	0.8809	0.9391	0.9091	0.913	0.9172	0.942	0.8695	1.0471	1.2755	1.1426		0.9066	0.9049	0.941	1.0126	0.9924	1.359	0.9444	0.9222	0.9059	0.9275	0.8985	0.9301	0.9335	0.8442	0.9343	0.9026			1.07535	1.09191	1.07221
0.8616	0.9471	1.084	0.872	0.9027	0.8325	0.8493	0.9007	0.9043	0.9108	0.9115	0.9625	0.9591	0.9247	0.8637	0.893	0.9214	0.9032	0.8805	0.951	0.9144	0.9087	0.9132	0.9387	0.8806	1.0421	1.274	1.1388		0.9089	0.9038	0.9421	1.0191	0.9961	1.3545	0.9471	0.933	0.9012	0.9209	0.8831	0.9329	0.9322	0.8453	0.9352	0.9089			1.07323	1.09608	1.07868
0.8604	0.9473	1.0828	0.8707	0.8996	0.8377	0.8443	0.8986	0.9035	0.9137	0.9128	0.9526	0.961	0.919	0.8722	0.8922	0.9248	0.9093	0.8804	0.9516	0.905	0.9119	0.9124	0.9453	0.8747	1.0485	1.2673	1.1367		0.9118	0.901	0.9451	1.0156	1.008	1.3626	0.9517	0.9344	0.8987	0.9159	0.8914	0.9313	0.9303	0.8569	0.9383	0.9096			1.07174	1.09631	1.07749
0.8594	0.9474	1.0788	0.8638	0.8963	0.8364	0.8444	0.8961	0.8979	0.9065	0.9218	0.9593	0.9589	0.9202	0.8626	0.8876	0.9222	0.9017	0.873	0.9416	0.9126	0.9117	0.9186	0.9318	0.8755	1.05	1.2487	1.1372		0.9131	0.9054	0.9437	1.0037	1.0068	1.3593	0.9482	0.9428	0.9012	0.9289	0.8974	0.9374	0.9224	0.8531	0.92	0.9014			1.07049	1.09642	1.0735
0.8546	0.9454	1.0803	0.8578	0.8995	0.8379	0.8413	0.8931	0.8945	0.9062	0.9164	0.9639	0.9555	0.9162	0.8599	0.8934	0.918	0.8962	0.8726	0.945	0.909	0.9104	0.9165	0.9397	0.8745	1.0401	1.2414	1.1282		0.908	0.9027	0.9414	1.004	0.9933	1.355	0.9457	0.9312	0.9009	0.9311	0.8964	0.9363	0.9106	0.8524	0.9088	0.8988			1.06452	1.09411	1.075
0.86	0.9454	1.0765	0.866	0.9002	0.8422	0.8464	0.9012	0.8963	0.9124	0.9196	0.9628	0.9514	0.917	0.8656	0.8917	0.9266	0.9015	0.883	0.9457	0.9054	0.9126	0.9182	0.9405	0.8735	1.0472	1.2499	1.1342		0.91	0.8972	0.937	1.0005	0.9882	1.3396	0.9347	0.9217	0.8937	0.9079	0.8904	0.9194	0.9184	0.8561	0.9075	0.8991			1.07124	1.09411	1.07122
0.8506	0.944	1.076	0.8701	0.8934	0.8398	0.8429	0.8969	0.8974	0.915	0.9149	0.9661	0.9429	0.9198	0.866	0.8782	0.9161	0.9013	0.8771	0.9468	0.9137	0.9056	0.92	0.9316	0.87	1.0306	1.2424	1.1424		0.9055	0.8974	0.9323	0.9995	0.9879	1.3378	0.9371	0.9294	0.8862	0.917	0.882	0.9241	0.9103	0.8532	0.9063	0.9007			1.05953	1.09249	1.07072
0.8563	0.9424	1.0767	0.8709	0.8917	0.836	0.8426	0.9002	0.8974	0.9141	0.9213	0.9677	0.9427	0.9178	0.8594	0.8879	0.9227	0.8954	0.8718	0.9523	0.9159	0.9143	0.9172	0.9379	0.8747	1.0412	1.2384	1.1392		0.9054	0.8883	0.9329	1.0008	0.9888	1.3379	0.9397	0.9252	0.8932	0.9065	0.9035	0.9281	0.9207	0.8501	0.9081	0.8879			1.06663	1.09064	1.07141
0.8505	0.9408	1.0777	0.871	0.8911	0.831	0.841	0.8996	0.8947	0.9155	0.9123	0.9551	0.9286	0.9165	0.8624	0.8863	0.9149	0.8968	0.8672	0.9414	0.9205	0.9157	0.918	0.9423	0.8721	1.0348	1.2214	1.1327		0.9122	0.9047	0.937	1.0132	1.0003	1.3449	0.9418	0.9232	0.8946	0.9091	0.8941	0.9292	0.9226	0.851	0.91	0.8901			1.05941	1.08878	1.07241
0.8513	0.9349	1.0783	0.8753	0.8911	0.833	0.8444	0.8956	0.8961	0.9153	0.9141	0.9636	0.9238	0.9136	0.8585	0.8835	0.9195	0.8985	0.8788	0.9423	0.9111	0.9095	0.9157	0.9472	0.874	1.0331	1.2085	1.1229		0.9055	0.8989	0.9329	1.0138	0.9854	1.3263	0.9409	0.924	0.8908	0.9092	0.9087	0.9306	0.9158	0.8496	0.9113	0.8957			1.0604	1.08196	1.07301
0.8644	0.9445	1.09	0.8779	0.8992	0.8312	0.8477	0.9005	0.8972	0.91	0.9143	0.9574	0.9287	0.916	0.8621	0.8788	0.9238	0.8987	0.874	0.9388	0.9116	0.913	0.9193	0.9393	0.8724	1.0427	1.2094	1.1297		0.9108	0.9003	0.9369	1.0128	0.9805	1.3243	0.9477	0.927	0.8878	0.9139	0.9072	0.9358	0.9264	0.8499	0.9151	0.8977			1.07672	1.09307	1.08465
0.8623	0.9415	1.0876	0.8731	0.9044	0.8342	0.8489	0.8982	0.8919	0.9139	0.9132	0.9535	0.9204	0.926	0.8611	0.8902	0.9189	0.8998	0.8773	0.9351	0.9032	0.9115	0.9146	0.9377	0.8681	1.0329	1.2017	1.1191		0.9018	0.8886	0.9364	1.0085	0.989	1.3266	0.9472	0.9163	0.8907	0.9059	0.8986	0.9298	0.9174	0.8494	0.9069	0.8899			1.07411	1.08959	1.08226
0.8563	0.9428	1.0785	0.8648	0.9058	0.8286	0.8427	0.8936	0.8876	0.91	0.9072	0.9546	0.9288	0.92	0.8558	0.8784	0.9142	0.897	0.8775	0.936	0.904	0.9079	0.9185	0.9429	0.8648	1.0328	1.207	1.1248		0.9022	0.9035	0.9372	1.0072	0.9805	1.3291	0.9488	0.9228	0.8918	0.9123	0.9041	0.926	0.928	0.8489	0.9069	0.8932			1.06663	1.0911	1.07321
0.854	0.9421	1.0764	0.8586	0.8979	0.8332	0.8449	0.8868	0.8873	0.9164	0.9138	0.9559	0.9192	0.9114	0.8562	0.8869	0.9139	0.8977	0.8684	0.9254	0.9007	0.9036	0.9083	0.9402	0.8678	1.0313	1.2099	1.1147		0.9108	0.8959	0.9384	1.0019	0.9909	1.3339	0.9456	0.9257	0.8923	0.916	0.9005	0.9235	0.922	0.8443	0.9022	0.8868			1.06377	1.09029	1.07112
0.8576	0.9461	1.0846	0.8666	0.9015	0.8378	0.8435	0.8965	0.8947	0.9118	0.9169	0.9568	0.9276	0.9086	0.8605	0.8971	0.9195	0.8988	0.8784	0.9416	0.9046	0.9092	0.9181	0.9348	0.8644	1.022	1.2091	1.1248		0.9018	0.9088	0.9309	1.0052	0.9899	1.3357	0.9482	0.9251	0.8883	0.9003	0.8939	0.9274	0.9237	0.8415	0.897	0.893			1.06825	1.09492	1.07928
0.8509	0.9431	1.0812	0.8614	0.8958	0.8319	0.8403	0.8909	0.894	0.9136	0.9117	0.9493	0.9213	0.9057	0.8511	0.8706	0.9138	0.8943	0.8656	0.9378	0.895	0.9026	0.9119	0.9443	0.8615	1.0178	1.1883	1.121		0.9094	0.8919	0.9356	1.014	0.9841	1.3336	0.9405	0.9236	0.8911	0.9054	0.8982	0.9232	0.9151	0.8473	0.8981	0.8889			1.05991	1.09145	1.07589
0.8529	0.944	1.08	0.8685	0.898	0.8343	0.8374	0.8944	0.891	0.9103	0.9153	0.951	0.9142	0.9078	0.866	0.8805	0.9225	0.9037	0.8712	0.9252	0.9045	0.9039	0.9122	0.9496	0.8672	1.0201	1.1789	1.1135		0.9035	0.8968	0.9372	1.0032	0.9826	1.3348	0.9486	0.9189	0.8947	0.9033	0.8943	0.926	0.911	0.8523	0.8983	0.8814			1.0624	1.09249	1.0747
0.8538	0.9458	1.0825	0.8701	0.9014	0.8284	0.8358	0.8954	0.8887	0.9066	0.9163	0.9534	0.9234	0.9082	0.8612	0.8867	0.922	0.8938	0.873	0.9302	0.9011	0.9072	0.9156	0.9478	0.8698	1.035	1.1919	1.1206		0.9045	0.894	0.9374	1.0098	0.995	1.3334	0.9435	0.9155	0.8842	0.9039	0.8976	0.9204	0.924	0.8502	0.9055	0.88			1.06352	1.09457	1.07719
0.8521	0.9553	1.0821	0.8661	0.9036	0.8231	0.8404	0.8955	0.8988	0.9052	0.9115	0.9575	0.9191	0.9087	0.8574	0.8888	0.9171	0.8959	0.8771	0.9367	0.9021	0.9127	0.9153	0.937	0.8771	1.0363	1.2097	1.1287		0.9004	0.8938	0.9371	1.0052	0.9904	1.335	0.9334	0.9164	0.8908	0.9112	0.892	0.9157	0.9136	0.8487	0.9052	0.8794			1.0614	1.10557	1.07679
0.8485	0.9534	1.0777	0.8671	0.8946	0.8165	0.832	0.8936	0.8959	0.9046	0.9057	0.9602	0.9227	0.9053	0.8608	0.8817	0.9261	0.8973	0.8703	0.9292	0.892	0.9003	0.9107	0.9329	0.8644	1.0347	1.1973	1.1212		0.9026	0.8916	0.9341	0.9947	0.9894	1.3261	0.9422	0.9139	0.8957	0.9075	0.8952	0.9247	0.9203	0.8485	0.9011	0.8764			1.05692	1.10337	1.07241
0.8569	0.9561	1.0875	0.8682	0.9016	0.8196	0.8393	0.9005	0.8965	0.9155	0.9114	0.9565	0.9264	0.9102	0.8702	0.8912	0.9232	0.8938	0.8718	0.9258	0.8995	0.9056	0.9134	0.9363	0.8754	1.0368	1.191	1.1252		0.8999	0.9032	0.9352	0.9938	0.9921	1.3331	0.9436	0.9154	0.8842	0.9022	0.89	0.9189	0.9174	0.8467	0.8992	0.8769			1.06738	1.10649	1.08216
0.8619	0.9565	1.0769	0.8565	0.899	0.821	0.8392	0.8988	0.8937	0.9099	0.9143	0.9676	0.921	0.9064	0.8634	0.8876	0.9264	0.8999	0.8711	0.9297	0.9049	0.9053	0.9153	0.9429	0.8723	1.0216	1.1772	1.1149		0.9019	0.9064	0.9368	0.9967	0.987	1.3214	0.9369	0.913	0.8919	0.9054	0.896	0.9152	0.9104	0.8502	0.8895	0.8659			1.07361	1.10695	1.07161
0.8552	0.9506	1.0812	0.8582	0.8965	0.8193	0.8301	0.9	0.8964	0.9089	0.9106	0.9688	0.9206	0.91	0.8558	0.878	0.9155	0.8956	0.8748	0.9411	0.9082	0.905	0.914	0.9359	0.8723	1.0251	1.1713	1.1192		0.9081	0.8999	0.9334	1.0087	0.9798	1.3298	0.9409	0.9114	0.8895	0.91	0.893	0.9219	0.9116	0.8545	0.8886	0.8782			1.06526	1.10013	1.07589
0.8514	0.9534	1.0807	0.8593	0.894	0.8224	0.8295	0.8949	0.8853	0.9041	0.9101	0.9751	0.9088	0.9107	0.8622	0.8865	0.9247	0.9036	0.8678	0.9363	0.9001	0.907	0.9112	0.9334	0.872	1.0299	1.1822	1.1157		0.904	0.8891	0.9357	0.9908	0.9909	1.3346	0.9369	0.9148	0.8959	0.9019	0.8924	0.92	0.9116	0.8539	0.8892	0.8778			1.06053	1.10337	1.0754
0.8541	0.9508	1.0848	0.8633	0.9017	0.8187	0.8307	0.8963	0.886	0.901	0.9087	0.9675	0.9218	0.9103	0.8646	0.8874	0.9115	0.8944	0.8755	0.9349	0.905	0.9057	0.9121	0.9226	0.8766	1.0182	1.1911	1.1247		0.9018	0.9073	0.9324	0.9994	0.9857	1.3353	0.9446	0.9084	0.8864	0.909	0.896	0.9168	0.9172	0.8569	0.887	0.8721			1.06389	1.10036	1.07948
0.8497	0.9505	1.0807	0.8626	0.9009	0.8203	0.8262	0.8918	0.8881	0.9041	0.9159	0.9583	0.9253	0.9019	0.8636	0.8858	0.9211	0.8965	0.8706	0.9375	0.8939	0.9062	0.9125	0.9318	0.8705	1.0232	1.187	1.1232		0.9057	0.8951	0.9332	0.9842	0.9836	1.3276	0.9425	0.9052	0.8775	0.8968	0.8909	0.9167	0.9068	0.8537	0.8843	0.8774			1.05841	1.10001	1.0754
0.8543	0.9446	1.0845	0.859	0.8963	0.8148	0.8267	0.8919	0.8883	0.901	0.9085	0.9593	0.9178	0.9112	0.8665	0.8893	0.9178	0.8957	0.8804	0.9419	0.8965	0.9011	0.9089	0.9346	0.8633	1.0085	1.1632	1.1187		0.9038	0.889	0.9272	0.9802	0.9869	1.3273	0.9393	0.9176	0.8808	0.8988	0.8946	0.9142	0.9102	0.8518	0.8835	0.8713			1.06414	1.09318	1.07918
0.8507	0.9437	1.086	0.8637	0.8994	0.8155	0.8298	0.8908	0.8916	0.9021	0.9091	0.9677	0.9147	0.9061	0.8628	0.8856	0.9135	0.899	0.873	0.9417	0.909	0.9043	0.9062	0.9316	0.8653	1.0051	1.1527	1.1033		0.9052	0.8935	0.9386	0.9899	0.9809	1.3313	0.9441	0.9208	0.892	0.9014	0.8872	0.9201	0.8939	0.857	0.8825	0.8772			1.05966	1.09214	1.08067
0.8477	0.9452	1.0855	0.8687	0.8969	0.8153	0.8304	0.893	0.8905	0.9001	0.9143	0.9621	0.911	0.9104	0.8641	0.8924	0.921	0.9003	0.8782	0.9452	0.8971	0.9027	0.9148	0.9314	0.8667	1.0176	1.1635	1.1217		0.9024	0.9085	0.9345	0.9967	0.9854	1.3367	0.9458	0.9203	0.8873	0.9107	0.8781	0.9167	0.9085	0.8514	0.8895	0.8791			1.05592	1.09388	1.08017
0.8473	0.947	1.0866	0.8611	0.8955	0.8159	0.8249	0.8849	0.8868	0.9014	0.9159	0.9562	0.9041	0.9036	0.8654	0.8894	0.9253	0.9021	0.8723	0.9381	0.9008	0.9024	0.9109	0.9178	0.8606	1.0119	1.1462	1.1069		0.8993	0.9032	0.929	0.9907	0.9934	1.3341	0.9505	0.9206	0.8773	0.9061	0.8841	0.925	0.9114	0.8501	0.8904	0.8713			1.05542	1.09596	1.08127
0.8458	0.9525	1.0883	0.856	0.8965	0.8142	0.8223	0.8835	0.8903	0.8987	0.903	0.9569	0.9105	0.9087	0.862	0.8816	0.9201	0.8977	0.8711	0.9344	0.9029	0.9014	0.9112	0.9262	0.8687	1.0041	1.1512	1.0949		0.9041	0.8975	0.9335	0.9865	0.9867	1.3455	0.9478	0.9172	0.8844	0.9132	0.8929	0.9199	0.9091	0.8497	0.8918	0.8654			1.05355	1.10232	1.08296
0.846	0.956	1.0857	0.8652	0.9045	0.8232	0.8322	0.889	0.8855	0.9019	0.9092	0.9599	0.9039	0.9034	0.8714	0.8808	0.9258	0.8909	0.8738	0.9369	0.8945	0.8998	0.9083	0.9223	0.8693	1.0085	1.1669	1.105		0.9015	0.9052	0.9347	0.9914	0.9845	1.3463	0.9402	0.9135	0.8826	0.9034	0.8797	0.9226	0.9196	0.8487	0.8969	0.8708			1.0538	1.10638	1.08037
0.8482	0.9536	1.0904	0.8588	0.9072	0.8212	0.8356	0.8908	0.8884	0.9027	0.9132	0.9529	0.8989	0.9088	0.8673	0.8878	0.9239	0.9016	0.8725	0.9321	0.9005	0.901	0.9054	0.9265	0.8757	1.0069	1.1961	1.1052		0.9031	0.8911	0.9332	0.9864	0.9936	1.3563	0.9493	0.9036	0.8853	0.8994	0.8811	0.9242	0.9107	0.847	0.8954	0.8758			1.05654	1.1036	1.08505
0.8495	0.9568	1.0928	0.8664	0.9041	0.8243	0.8362	0.8999	0.8872	0.9038	0.9149	0.9487	0.9045	0.9076	0.8723	0.8846	0.9222	0.8945	0.8683	0.936	0.8949	0.9039	0.9154	0.9306	0.8682	1.0075	1.2016	1.1186		0.9064	0.891	0.9304	0.9858	0.9903	1.369	0.9458	0.9078	0.8859	0.892	0.8769	0.9246	0.907	0.8442	0.8985	0.8688			1.05816	1.1073	1.08744
0.8402	0.9492	1.08	0.8609	0.8979	0.8217	0.8286	0.8948	0.8824	0.8987	0.9057	0.9406	0.8986	0.897	0.8659	0.8919	0.9164	0.8847	0.8671	0.9362	0.9002	0.9017	0.9104	0.9265	0.8627	1.0058	1.2032	1.1042		0.9032	0.907	0.9362	0.9867	0.9777	1.3673	0.9489	0.912	0.8917	0.9139	0.8966	0.925	0.9038	0.8474	0.8921	0.8694			1.04658	1.09851	1.0747
0.8543	0.9539	1.0915	0.86	0.9105	0.8257	0.8381	0.8987	0.8912	0.8987	0.9068	0.9334	0.9032	0.9044	0.8584	0.8865	0.9221	0.9072	0.876	0.9558	0.903	0.8993	0.9054	0.9287	0.8646	1.0154	1.1925	1.1093		0.9084	0.8953	0.9339	0.9917	0.9807	1.3548	0.9349	0.9045	0.8847	0.902	0.892	0.9184	0.8998	0.8512	0.8803	0.8695			1.06414	1.10395	1.08614
0.8579	0.9641	1.0908	0.867	0.9012	0.824	0.8382	0.8925	0.8843	0.898	0.9148	0.9329	0.896	0.906	0.8656	0.8908	0.9233	0.8922	0.8722	0.9357	0.8879	0.9056	0.9112	0.9361	0.8763	1.0235	1.2038	1.1141		0.9036	0.8941	0.9294	0.9934	0.9725	1.3569	0.9376	0.9133	0.8818	0.9157	0.8907	0.9272	0.9051	0.8513	0.8743	0.8691			1.06863	1.11575	1.08545
0.8573	0.9562	1.0923	0.8753	0.8995	0.822	0.8302	0.8939	0.889	0.8972	0.9037	0.9287	0.9064	0.9017	0.8637	0.8848	0.917	0.8964	0.869	0.944	0.9018	0.9033	0.909	0.9304	0.8706	1.0191	1.2136	1.1156		0.9017	0.903	0.9361	0.9989	0.9922	1.3683	0.9362	0.9073	0.8914	0.9068	0.8939	0.9268	0.9054	0.8488	0.8666	0.8694			1.06788	1.10661	1.08694
0.8543	0.9554	1.0927	0.8729	0.8956	0.8251	0.827	0.8936	0.8849	0.8946	0.9057	0.9342	0.8957	0.9019	0.8641	0.8875	0.918	0.896	0.8717	0.9387	0.9046	0.9024	0.9075	0.933	0.8629	1.0202	1.1946	1.113		0.902	0.9044	0.9322	0.9952	0.9872	1.3639	0.9486	0.9061	0.8885	0.8987	0.8932	0.9302	0.9036	0.8496	0.8646	0.8689			1.06414	1.10568	1.08734
0.8528	0.9554	1.0913	0.8677	0.8912	0.8308	0.8257	0.8948	0.8864	0.8992	0.9166	0.9342	0.8995	0.9038	0.8625	0.881	0.9172	0.8927	0.877	0.9374	0.9011	0.905	0.9083	0.9318	0.8663	1.0186	1.1885	1.1032		0.9027	0.9005	0.9358	0.9808	0.9825	1.3771	0.9408	0.9009	0.8811	0.8994	0.8827	0.9153	0.9012	0.8419	0.8688	0.8628			1.06227	1.10568	1.08594
0.853	0.9591	1.0927	0.8691	0.892	0.8241	0.8235	0.8955	0.8858	0.8968	0.9114	0.9259	0.9065	0.9015	0.8591	0.8885	0.9175	0.8991	0.8731	0.9323	0.894	0.9059	0.9113	0.9314	0.861	1.0199	1.161	1.1066		0.8971	0.8896	0.9357	0.9822	0.9871	1.3856	0.9462	0.9076	0.8824	0.8959	0.9072	0.9201	0.9023	0.8421	0.8665	0.8716			1.06252	1.10996	1.08734
0.8512	0.9599	1.0902	0.8671	0.8903	0.8303	0.8294	0.8929	0.8843	0.8981	0.9107	0.9271	0.8999	0.9023	0.8621	0.8779	0.9216	0.8907	0.8684	0.9287	0.8969	0.9022	0.9166	0.9335	0.8565	1.0063	1.1431	1.1013		0.9052	0.9001	0.9403	0.9838	0.9802	1.3655	0.9452	0.8985	0.8922	0.8924	0.8965	0.9147	0.9092	0.8458	0.8594	0.866			1.06028	1.11089	1.08485
0.8541	0.9504	1.0938	0.8613	0.8931	0.8254	0.8287	0.8932	0.8813	0.8937	0.9039	0.9157	0.9022	0.9011	0.853	0.8834	0.9135	0.8922	0.8691	0.9265	0.8994	0.9023	0.9046	0.9272	0.8533	0.9954	1.1377	1.0898		0.898	0.9031	0.9383	0.9915	0.9865	1.3693	0.9518	0.91	0.8887	0.9071	0.8934	0.9135	0.9099	0.8486	0.8623	0.862			1.06389	1.09989	1.08843
0.8501	0.9566	1.0946	0.8595	0.8968	0.8241	0.8327	0.8918	0.8843	0.9002	0.9103	0.9242	0.9133	0.8998	0.8676	0.8926	0.9168	0.9011	0.8666	0.928	0.9038	0.9008	0.9084	0.9407	0.8545	0.9833	1.1284	1.0857		0.8949	0.8971	0.9362	0.9851	0.9828	1.3566	0.9423	0.908	0.8849	0.9013	0.8869	0.9148	0.8963	0.8487	0.8603	0.8655			1.05891	1.10707	1.08923
0.863	0.9685	1.0967	0.8667	0.8974	0.8235	0.8345	0.8975	0.8834	0.8952	0.914	0.9251	0.9085	0.9082	0.87	0.8862	0.9236	0.8973	0.8715	0.9266	0.8969	0.9027	0.9136	0.9362	0.8522	0.9905	1.1339	1.0869		0.8982	0.9028	0.9364	0.9772	0.9831	1.3604	0.9481	0.9089	0.8793	0.9014	0.8941	0.9187	0.9094	0.8477	0.859	0.8605			1.07498	1.12084	1.09132
0.8608	0.9725	1.1003	0.8599	0.9	0.8218	0.8307	0.8951	0.8832	0.8984	0.9032	0.95	0.9029	0.908	0.8645	0.8835	0.916	0.8924	0.8676	0.9248	0.8923	0.8996	0.9121	0.9376	0.8605	0.9913	1.1577	1.0969		0.9026	0.8867	0.9287	0.9947	0.9874	1.3672	0.9497	0.9082	0.8747	0.9083	0.9038	0.9151	0.9045	0.8439	0.8603	0.8639			1.07224	1.12547	1.0949
0.8541	0.9711	1.0973	0.8656	0.8953	0.824	0.8315	0.8967	0.8836	0.9048	0.904	0.9441	0.9096	0.9094	0.8759	0.89	0.9181	0.8832	0.8726	0.9242	0.8974	0.9103	0.9114	0.9419	0.8558	0.9944	1.1343	1.0928		0.9014	0.8962	0.9314	0.9813	0.9746	1.3627	0.9524	0.9021	0.882	0.8951	0.8945	0.9173	0.8979	0.8395	0.8544	0.8605			1.06389	1.12385	1.09191
0.8555	0.9672	1.1005	0.8639	0.8965	0.8226	0.8347	0.8954	0.8903	0.8975	0.9069	0.9522	0.9019	0.8989	0.8721	0.8859	0.9196	0.902	0.8744	0.9256	0.9057	0.903	0.9149	0.9281	0.8597	0.9918	1.1249	1.0889		0.9034	0.8858	0.9313	0.9802	0.9742	1.3611	0.9489	0.8999	0.8808	0.8961	0.8911	0.9231	0.9028	0.848	0.8577	0.8672			1.06564	1.11934	1.0951
0.8509	0.9669	1.0997	0.8641	0.9	0.8181	0.8268	0.8899	0.8794	0.8908	0.9073	0.9619	0.9058	0.9002	0.8669	0.8859	0.9193	0.8986	0.8759	0.9343	0.9015	0.9004	0.91	0.929	0.8484	0.988	1.114	1.0783		0.9011	0.8916	0.929	0.99	0.9846	1.3719	0.9346	0.9067	0.8741	0.902	0.899	0.9162	0.9025	0.8439	0.8574	0.8654			1.05991	1.11899	1.0943
0.8507	0.9713	1.1022	0.87	0.903	0.8188	0.8255	0.8915	0.8848	0.9011	0.9088	0.9599	0.9104	0.9064	0.865	0.8749	0.9217	0.897	0.8736	0.9384	0.9108	0.8997	0.9034	0.9223	0.8472	0.9893	1.1089	1.0778		0.8962	0.9018	0.9302	0.9883	0.9738	1.3614	0.9488	0.9077	0.8811	0.9003	0.9062	0.9201	0.9032	0.8407	0.8621	0.8592			1.05966	1.12408	1.09679
0.8439	0.9658	1.1015	0.8686	0.8969	0.8187	0.8271	0.887	0.8788	0.8915	0.9065	0.9575	0.9027	0.8994	0.8644	0.8916	0.9192	0.897	0.8709	0.9147	0.8973	0.8977	0.9127	0.9207	0.8402	0.9809	1.1061	1.0825		0.8928	0.8988	0.934	0.9813	0.9758	1.3696	0.9446	0.9023	0.8763	0.8965	0.8956	0.9159	0.9051	0.8432	0.8608	0.8578			1.05119	1.11772	1.09609
0.8475	0.9635	1.1011	0.8737	0.8982	0.8155	0.8232	0.8914	0.8807	0.8911	0.9087	0.9518	0.899	0.8986	0.8621	0.8821	0.9168	0.8955	0.8717	0.9247	0.8934	0.8964	0.9054	0.9282	0.8425	0.9702	1.0779	1.0763		0.897	0.9114	0.9319	0.9802	0.9809	1.3723	0.9461	0.9106	0.8829	0.9099	0.8996	0.9121	0.9002	0.8402	0.8523	0.8641			1.05567	1.11506	1.0957
0.8459	0.9637	1.1027	0.8717	0.8994	0.8152	0.8269	0.8922	0.8799	0.896	0.9088	0.9546	0.8961	0.8991	0.8599	0.8849	0.923	0.8998	0.8757	0.9235	0.9001	0.8971	0.9044	0.9356	0.8459	0.9723	1.0708	1.0651		0.8983	0.9002	0.9286	0.9835	0.9765	1.3894	0.9538	0.9122	0.8807	0.9019	0.8967	0.9166	0.8966	0.8394	0.8595	0.865			1.05368	1.11529	1.09729
0.8402	0.9651	1.1039	0.8762	0.8991	0.8136	0.818	0.8931	0.8863	0.8921	0.9035	0.9403	0.9024	0.8951	0.8562	0.878	0.9171	0.8991	0.8648	0.9277	0.9024	0.9013	0.8991	0.9248	0.8487	0.9664	1.0622	1.0488		0.8965	0.8971	0.9284	0.9876	0.9867	1.3827	0.9483	0.9087	0.8772	0.8965	0.9103	0.9176	0.8958	0.8377	0.8601	0.8676			1.04658	1.11691	1.09848
0.8495	0.9613	1.1069	0.8816	0.8986	0.8187	0.8152	0.8992	0.8828	0.894	0.9136	0.9473	0.9053	0.8998	0.8641	0.8828	0.9197	0.896	0.8719	0.9292	0.8964	0.895	0.9045	0.9349	0.8483	0.9726	1.0719	1.0524		0.9022	0.8933	0.9325	0.9903	0.981	1.3759	0.9525	0.9053	0.8817	0.8967	0.9056	0.9152	0.8991	0.8382	0.8657	0.8672			1.05816	1.11251	1.10147
0.8535	0.9682	1.1037	0.8792	0.8954	0.8199	0.8191	0.8966	0.8822	0.8949	0.9141	0.9553	0.8942	0.8971	0.8615	0.877	0.9214	0.9002	0.8663	0.9304	0.9004	0.9007	0.9073	0.9336	0.8461	0.9731	1.0719	1.0494		0.8969	0.8997	0.9297	0.9912	0.9787	1.3776	0.9484	0.9077	0.8806	0.9012	0.9107	0.9174	0.8985	0.8361	0.8644	0.8619			1.06314	1.12049	1.09828
0.8485	0.968	1.1075	0.8892	0.8969	0.8267	0.8242	0.8944	0.8849	0.8922	0.9091	0.9482	0.879	0.896	0.8585	0.8798	0.926	0.8975	0.8693	0.9235	0.8898	0.8995	0.9072	0.9286	0.8515	0.9778	1.1093	1.0489		0.8996	0.9067	0.933	0.994	0.9814	1.3854	0.9454	0.9096	0.8746	0.8933	0.9034	0.9224	0.8968	0.8379	0.8675	0.8564			1.05692	1.12026	1.10206
0.8452	0.9683	1.1076	0.8872	0.9044	0.8273	0.821	0.8982	0.885	0.8937	0.914	0.9462	0.8858	0.8941	0.8624	0.8786	0.9177	0.8932	0.8701	0.9325	0.9007	0.8991	0.9051	0.9386	0.8471	0.9818	1.1187	1.0477		0.9012	0.8988	0.9309	1.0002	0.9964	1.3921	0.9474	0.9059	0.8776	0.8986	0.9059	0.9165	0.8973	0.8361	0.8635	0.8655			1.05281	1.12061	1.10216
0.849	0.9697	1.1119	0.8871	0.9059	0.8239	0.8182	0.8952	0.8866	0.8898	0.9117	0.9519	0.8739	0.8962	0.8616	0.8793	0.9181	0.9011	0.8718	0.9327	0.8995	0.8975	0.9129	0.9328	0.853	0.9793	1.1299	1.0616		0.9035	0.8934	0.9307	0.9936	0.9835	1.3784	0.9405	0.9042	0.88	0.8859	0.9026	0.9185	0.8844	0.8413	0.8651	0.859			1.05754	1.12223	1.10644
0.8425	0.9711	1.1106	0.8837	0.9028	0.8219	0.8133	0.8926	0.882	0.8909	0.9122	0.9528	0.8719	0.8981	0.869	0.8823	0.9218	0.8993	0.8646	0.9263	0.8997	0.9009	0.9062	0.9375	0.8503	0.9783	1.1559	1.0634		0.8991	0.9073	0.9284	0.9887	0.9782	1.3687	0.947	0.9085	0.8735	0.8901	0.8874	0.9287	0.8838	0.8439	0.8573	0.8652			1.04944	1.12385	1.10515
0.8475	0.968	1.1099	0.879	0.9011	0.8217	0.8144	0.8936	0.886	0.8925	0.9107	0.9487	0.88	0.8978	0.8596	0.8817	0.9175	0.8903	0.8635	0.9196	0.8951	0.8967	0.9062	0.932	0.8545	0.9699	1.1912	1.0778		0.8998	0.9101	0.9328	0.9876	0.9795	1.3648	0.9456	0.9077	0.8768	0.899	0.8943	0.9205	0.8907	0.8503	0.8545	0.8647			1.05567	1.12026	1.10445
0.8479	0.9764	1.1066	0.8786	0.9019	0.8231	0.8164	0.8944	0.8766	0.8921	0.9115	0.9455	0.8667	0.8916	0.8592	0.8863	0.9142	0.8857	0.8632	0.9347	0.8864	0.8996	0.9042	0.9257	0.8466	0.9695	1.1895	1.0877		0.8996	0.908	0.9298	0.9989	0.9813	1.3765	0.939	0.9064	0.8748	0.9003	0.8903	0.9207	0.8908	0.8521	0.8557	0.8668			1.05617	1.12998	1.10117
0.8467	0.9769	1.1128	0.8868	0.9021	0.8245	0.8196	0.8968	0.8793	0.8845	0.911	0.9409	0.8827	0.8946	0.8611	0.8877	0.9232	0.8957	0.8668	0.9285	0.8999	0.8962	0.908	0.9254	0.8506	0.9835	1.1845	1.0786		0.8965	0.8991	0.9324	1.007	0.9889	1.3884	0.9394	0.9058	0.8786	0.8937	0.9021	0.9229	0.903	0.8551	0.8659	0.8637			1.05467	1.13056	1.10734
0.8487	0.9712	1.1074	0.8875	0.9	0.8165	0.8189	0.8916	0.885	0.8963	0.9039	0.9362	0.875	0.8976	0.861	0.8857	0.9221	0.9025	0.8617	0.9334	0.9031	0.8963	0.9104	0.9267	0.8565	0.9767	1.1655	1.0753		0.8984	0.892	0.9324	1.002	0.9831	1.3978	0.9402	0.9051	0.8822	0.9064	0.8943	0.9117	0.9054	0.8525	0.8713	0.8568			1.05717	1.12397	1.10196
0.8514	0.9766	1.1121	0.8922	0.8991	0.8241	0.8247	0.894	0.8849	0.8935	0.9116	0.9396	0.8822	0.8918	0.8628	0.8863	0.9242	0.899	0.8595	0.923	0.8997	0.8954	0.9086	0.9232	0.8575	0.9872	1.1519	1.0772		0.8927	0.9027	0.9346	1.0136	0.9885	1.3927	0.9625	0.9013	0.878	0.895	0.8981	0.9245	0.9126	0.8545	0.8811	0.8659			1.06053	1.13022	1.10664
0.8447	0.9748	1.1069	0.8813	0.8971	0.8236	0.8194	0.8861	0.8806	0.8895	0.9033	0.9326	0.8769	0.8957	0.8569	0.8771	0.9175	0.894	0.8574	0.9134	0.8957	0.8916	0.9059	0.9176	0.8555	0.9928	1.124	1.0722		0.892	0.8876	0.9259	1.0089	0.9922	1.377	0.9437	0.9094	0.8781	0.902	0.8906	0.91	0.9046	0.8511	0.8808	0.8599			1.05218	1.12813	1.10147
0.8445	0.9845	1.1118	0.8702	0.9083	0.8286	0.8303	0.895	0.8879	0.8911	0.9083	0.9271	0.8854	0.891	0.8602	0.876	0.9149	0.8897	0.8605	0.9384	0.9008	0.8895	0.9064	0.9321	0.8467	0.9654	1.1269	1.0543		0.8983	0.8978	0.9308	1.0195	0.99	1.3874	0.9462	0.9068	0.8865	0.8957	0.9109	0.9127	0.9067	0.851	0.883	0.867			1.05193	1.13936	1.10634
0.8498	0.978	1.1055	0.8719	0.8983	0.826	0.8347	0.8911	0.8812	0.8897	0.9061	0.9257	0.8881	0.8976	0.863	0.8852	0.9173	0.8912	0.8587	0.9239	0.9002	0.8941	0.91	0.9252	0.8582	0.9665	1.1233	1.0598		0.8951	0.8939	0.934	1.0115	0.9785	1.376	0.9498	0.9023	0.8827	0.8918	0.9035	0.9068	0.8941	0.8483	0.8799	0.8632			1.05854	1.13184	1.10007
0.8432	0.9803	1.1052	0.8734	0.8962	0.8268	0.8324	0.8863	0.879	0.889	0.9087	0.9247	0.8719	0.8902	0.8604	0.874	0.9179	0.8923	0.8696	0.9256	0.892	0.887	0.9063	0.9313	0.8451	0.9724	1.1185	1.0721		0.8963	0.9008	0.9265	1.0196	0.9876	1.3669	0.9487	0.9131	0.8778	0.9103	0.9003	0.9147	0.8857	0.8442	0.8784	0.8634			1.05031	1.1345	1.09978
0.8454	0.9785	1.1069	0.8825	0.905	0.8269	0.8421	0.8945	0.8869	0.8986	0.9121	0.9266	0.8846	0.892	0.8705	0.8835	0.9208	0.8969	0.862	0.9277	0.8866	0.8819	0.9013	0.9267	0.851	0.9617	1.1014	1.062		0.8916	0.9031	0.9338	1.0166	0.9861	1.3644	0.959	0.9026	0.8851	0.8886	0.896	0.9109	0.8902	0.8378	0.8763	0.8595			1.05306	1.13241	1.10147
0.8451	0.9829	1.1139	0.8882	0.8957	0.8278	0.8493	0.8957	0.8827	0.8919	0.9132	0.927	0.8961	0.898	0.8747	0.891	0.912	0.8889	0.8715	0.9194	0.8947	0.8898	0.9003	0.9277	0.852	0.967	1.0956	1.0685		0.8968	0.8986	0.9279	1.017	0.9898	1.364	0.9424	0.9028	0.8862	0.8813	0.8943	0.9057	0.8862	0.8407	0.8704	0.8577			1.05268	1.13751	1.10843
0.8457	0.9871	1.1101	0.8819	0.8953	0.8232	0.8452	0.8919	0.889	0.8949	0.9013	0.9276	0.8883	0.8875	0.8608	0.8844	0.9236	0.8895	0.8596	0.9203	0.8942	0.8853	0.911	0.9305	0.8524	0.9672	1.1014	1.0646		0.8964	0.8959	0.9266	1.012	0.9862	1.3769	0.9479	0.9076	0.886	0.8868	0.89	0.9073	0.8855	0.8426	0.8725	0.8641			1.05343	1.14237	1.10465
0.8493	0.9879	1.1118	0.8805	0.8912	0.8212	0.8397	0.8885	0.8764	0.8875	0.9131	0.9312	0.887	0.8913	0.8731	0.8803	0.924	0.8866	0.8584	0.9154	0.8815	0.8878	0.9048	0.9183	0.855	0.9639	1.0879	1.0559		0.8922	0.8994	0.9278	1.0178	0.9832	1.3695	0.9566	0.9035	0.8773	0.8955	0.893	0.9074	0.8862	0.8427	0.8846	0.8636			1.05791	1.14329	1.10634
0.8499	0.9878	1.1173	0.8857	0.8929	0.8204	0.8385	0.893	0.8805	0.89	0.9083	0.933	0.883	0.8895	0.8682	0.888	0.9139	0.8842	0.8651	0.9195	0.894	0.8932	0.9032	0.9174	0.8504	0.9571	1.092	1.0534		0.8951	0.8918	0.9301	1.0143	0.9866	1.3646	0.9623	0.9017	0.8865	0.8928	0.8943	0.9099	0.8868	0.8352	0.8974	0.867			1.05866	1.14318	1.11182
0.8492	0.9917	1.1193	0.8869	0.8971	0.8184	0.8335	0.8922	0.8809	0.8903	0.9072	0.933	0.877	0.8968	0.8684	0.8877	0.9118	0.8875	0.8614	0.9166	0.8911	0.892	0.9059	0.9189	0.8545	0.9495	1.0868	1.05		0.8971	0.904	0.9323	1.0078	0.9779	1.3687	0.955	0.9065	0.8841	0.9027	0.8842	0.9068	0.9027	0.8322	0.8996	0.8615			1.05779	1.14769	1.11381
0.8468	0.9909	1.1134	0.8816	0.8948	0.8197	0.8345	0.8934	0.881	0.8863	0.908	0.9409	0.8792	0.8943	0.862	0.8834	0.9206	0.89	0.8685	0.9285	0.899	0.8915	0.9076	0.9184	0.8519	0.9454	1.0927	1.0547		0.899	0.9056	0.9322	1.0099	0.977	1.3693	0.9597	0.9045	0.8806	0.8893	0.9012	0.9141	0.8945	0.8331	0.892	0.8614			1.0548	1.14677	1.10793
0.8575	0.989	1.1171	0.875	0.9046	0.8188	0.8372	0.901	0.8867	0.8975	0.9144	0.9428	0.8841	0.8959	0.8714	0.8801	0.917	0.8887	0.8702	0.9271	0.8941	0.8863	0.9043	0.9191	0.8549	0.9375	1.0983	1.0466		0.8922	0.9204	0.9306	1.0094	0.9806	1.3757	0.9566	0.9103	0.876	0.8936	0.8884	0.9114	0.8806	0.8364	0.8895	0.864			1.06813	1.14457	1.11162
0.8572	0.9954	1.1195	0.8698	0.9072	0.8183	0.8351	0.8942	0.8828	0.885	0.9067	0.945	0.8896	0.8968	0.8644	0.882	0.9181	0.8789	0.8646	0.9288	0.8898	0.8903	0.9022	0.9186	0.848	0.9285	1.1011	1.0436		0.9	0.8932	0.9299	1.0049	0.9818	1.3726	0.9671	0.9105	0.8776	0.8994	0.8844	0.9214	0.8963	0.8269	0.8895	0.8665			1.06775	1.15197	1.114
0.8503	0.9935	1.1202	0.8725	0.9056	0.8207	0.8327	0.8999	0.8856	0.8885	0.9108	0.9541	0.8826	0.8971	0.8644	0.891	0.9244	0.8907	0.8766	0.9175	0.8957	0.8928	0.9087	0.9177	0.8511	0.9255	1.1138	1.0422		0.8998	0.9017	0.9323	1.0076	0.9979	1.3781	0.9547	0.9088	0.8911	0.8998	0.888	0.917	0.9063	0.836	0.8894	0.8638			1.05916	1.14977	1.1147
0.8517	0.9927	1.1158	0.8698	0.8985	0.8121	0.8369	0.8915	0.8815	0.8843	0.9041	0.9679	0.8729	0.8886	0.8602	0.8886	0.9264	0.8928	0.8636	0.9232	0.8977	0.8932	0.9033	0.9137	0.8465	0.9311	1.1277	1.0383		0.8972	0.8955	0.9279	1.003	0.9929	1.3654	0.9506	0.9041	0.8799	0.8915	0.8965	0.918	0.8964	0.8382	0.8889	0.866			1.0609	1.14885	1.11032
0.8463	0.9862	1.1176	0.8798	0.9014	0.8143	0.8266	0.892	0.8835	0.8859	0.9097	0.9617	0.8711	0.89	0.8702	0.8911	0.9199	0.8856	0.8636	0.9124	0.8967	0.8985	0.9064	0.9161	0.8444	0.9356	1.1234	1.0417		0.894	0.9024	0.9296	0.9985	0.986	1.3655	0.9583	0.9074	0.8812	0.8929	0.9003	0.9153	0.8891	0.8299	0.8836	0.8588			1.05418	1.14133	1.11211
0.8499	0.9924	1.1221	0.8853	0.9001	0.8159	0.8265	0.8959	0.8835	0.8791	0.9074	0.9615	0.8713	0.8956	0.8695	0.8928	0.9278	0.9005	0.8658	0.9217	0.894	0.8959	0.9031	0.9139	0.8489	0.9254	1.1186	1.0354		0.8977	0.8954	0.9304	0.9944	0.9909	1.3737	0.9493	0.9097	0.8746	0.9087	0.9048	0.9145	0.8905	0.8285	0.8812	0.8703			1.05866	1.1485	1.11659
0.838	0.9895	1.1233	0.8946	0.8981	0.8165	0.8268	0.8942	0.8819	0.8852	0.9069	0.9681	0.8691	0.8908	0.8639	0.8826	0.917	0.889	0.8681	0.9178	0.8945	0.8997	0.9019	0.9178	0.8453	0.9232	1.1043	1.0229		0.8948	0.9012	0.9328	0.9867	0.9847	1.3691	0.9574	0.9	0.8853	0.8942	0.896	0.922	0.8996	0.8192	0.8804	0.8644			1.04384	1.14514	1.11779
0.8446	0.9901	1.1208	0.8908	0.889	0.8164	0.8232	0.8914	0.8791	0.8923	0.9087	0.9675	0.8787	0.89	0.8702	0.8878	0.9162	0.8824	0.8673	0.9114	0.9053	0.899	0.9052	0.9187	0.8426	0.9317	1.0923	1.0188		0.8918	0.8965	0.9289	0.993	0.9993	1.3638	0.9479	0.9079	0.879	0.9094	0.8972	0.9204	0.8911	0.8187	0.882	0.8592			1.05206	1.14584	1.1153
0.8482	0.9893	1.1184	0.8912	0.8967	0.8151	0.8225	0.8934	0.8808	0.8855	0.9141	0.9636	0.8805	0.8898	0.8594	0.8774	0.9199	0.8894	0.8673	0.9197	0.8919	0.8946	0.8978	0.9305	0.8495	0.9378	1.085	1.0164		0.894	0.8988	0.9319	0.998	0.9939	1.3648	0.9497	0.9097	0.8814	0.9019	0.8973	0.9078	0.89	0.8149	0.8833	0.87			1.05654	1.14491	1.11291
0.8436	0.9826	1.1201	0.8943	0.8955	0.8213	0.816	0.8912	0.8757	0.8815	0.9136	0.9519	0.8632	0.8943	0.8651	0.8866	0.9162	0.8809	0.8715	0.9069	0.9	0.8962	0.8988	0.9283	0.8503	0.9418	1.095	1.027		0.892	0.8941	0.9331	0.9988	0.9984	1.3536	0.9643	0.9015	0.8782	0.8878	0.8998	0.9204	0.9029	0.8091	0.8752	0.8607			1.05081	1.13716	1.1146
+ GLP1																													+ GLP1																		#VALUE!	0	0
0.8424	0.9864	1.1188	0.8933	0.9038	0.811	0.8186	0.8931	0.8785	0.8857	0.9015	0.9446	0.8761	0.8959	0.867	0.8781	0.9168	0.8897	0.8627	0.9212	0.9016	0.8953	0.8945	0.9248	0.8475	0.9332	1.1203	1.0282		0.899	0.8884	0.9341	1.0046	0.9968	1.3688	0.9472	0.894	0.8758	0.8837	0.9025	0.9134	0.8957	0.8147	0.8752	0.8595			1.04932	1.14156	1.11331
0.8471	0.982	1.1193	0.8906	0.9037	0.8046	0.8173	0.8897	0.8795	0.8883	0.9064	0.9589	0.8714	0.8928	0.8646	0.8741	0.9212	0.8831	0.8647	0.9181	0.8963	0.899	0.8902	0.9161	0.8497	0.941	1.1402	1.0335		0.8957	0.8914	0.9305	1.0131	0.9884	1.3606	0.9603	0.9036	0.8784	0.8929	0.8937	0.9236	0.9097	0.8214	0.866	0.8633			1.05517	1.13647	1.11381
0.8491	0.991	1.1307	0.8954	0.9029	0.8057	0.8181	0.8904	0.8778	0.8899	0.9061	0.9495	0.8766	0.9006	0.8709	0.8899	0.9202	0.8856	0.8641	0.9235	0.9	0.9	0.9015	0.9148	0.8503	0.9449	1.146	1.0254		0.9051	0.9061	0.9279	1.0082	0.9969	1.3533	0.9608	0.9068	0.8755	0.9018	0.8983	0.9182	0.8993	0.8191	0.8683	0.8543			1.05766	1.14688	1.12515
0.8494	0.9917	1.1248	0.8896	0.9024	0.8059	0.824	0.8942	0.8776	0.8865	0.9089	0.9481	0.8734	0.892	0.867	0.8841	0.9186	0.8895	0.8668	0.9188	0.8897	0.9027	0.9021	0.9084	0.8527	0.9423	1.1346	1.0231		0.8935	0.9047	0.9315	1.0142	0.9894	1.3582	0.9554	0.9003	0.8723	0.8968	0.8975	0.9183	0.8904	0.8168	0.8727	0.8532			1.05804	1.14769	1.11928
0.8524	0.995	1.1287	0.8926	0.9028	0.8103	0.8308	0.8967	0.8771	0.885	0.9121	0.9541	0.8707	0.8961	0.8653	0.8829	0.9169	0.8898	0.871	0.9251	0.901	0.8981	0.9024	0.9091	0.8566	0.9383	1.1315	1.0167		0.903	0.9038	0.9297	1.0234	1.0058	1.3758	0.9649	0.9071	0.8825	0.8919	0.9013	0.9227	0.9017	0.8214	0.8759	0.8654			1.06177	1.15151	1.12316
0.8554	0.992	1.1266	0.9093	0.9065	0.809	0.8397	0.8955	0.8823	0.885	0.9075	0.9388	0.8733	0.8906	0.8667	0.8824	0.9179	0.8813	0.866	0.9351	0.8985	0.8936	0.9038	0.9117	0.8594	0.9528	1.124	1.0292		0.9026	0.9133	0.9284	1.0183	1.0046	1.3928	0.947	0.9143	0.8738	0.8917	0.9242	0.9425	0.9016	0.8215	0.8704	0.8532			1.06551	1.14804	1.12107
0.8742	0.9899	1.1332	0.9484	0.9308	0.8179	0.8628	0.8987	0.8843	0.8913	0.9106	0.9611	0.8623	0.9006	0.867	0.8944	0.928	0.896	0.867	0.9733	0.9046	0.8994	0.9118	0.9227	0.8885	0.9656	1.1431	1.0755		0.9184	0.9253	0.9385	1.0344	1.0201	1.4672	0.961	0.9347	0.8871	0.8989	0.9481	0.9788	0.9483	0.8273	0.8782	0.8561			1.08893	1.14561	1.12764
0.9224	1.004	1.145	1.0215	0.9682	0.8357	0.8895	0.9016	0.8895	0.8907	0.9093	0.9894	0.8732	0.8946	0.8842	0.898	0.9211	0.8918	0.8765	1.0035	0.9173	0.8995	0.9233	0.9315	0.9254	1.0166	1.1668	1.1344		0.9297	0.9669	0.9466	1.0771	1.0552	1.5751	0.9762	0.9524	0.8988	0.8997	0.9716	1.0207	0.9884	0.8419	0.8833	0.862			1.14897	1.16193	1.13938
0.9523	1.0139	1.1521	1.0737	0.9965	0.8492	0.9097	0.895	0.883	0.8884	0.9154	1.0271	0.8608	0.9004	0.8707	0.9011	0.926	0.9136	0.8803	0.9981	0.9124	0.9075	0.9215	0.9571	0.9348	1.0273	1.2047	1.1593		0.9347	0.9848	0.9537	1.1194	1.0741	1.6487	0.9823	0.962	0.8939	0.9313	0.9793	1.0419	1.018	0.8456	0.8996	0.8707			1.18621	1.17338	1.14644
0.9802	1.0336	1.1618	1.1228	1.0295	0.8669	0.916	0.9035	0.8897	0.8939	0.9182	1.0716	0.8736	0.9014	0.8757	0.8866	0.9297	0.9235	0.8904	1.0097	0.9201	0.9068	0.9268	0.9622	0.9577	1.0567	1.2954	1.2072		0.9357	0.9812	0.958	1.1512	1.0916	1.6571	0.9782	0.9631	0.9024	0.9342	0.9832	1.0455	1.0217	0.8602	0.9125	0.8766			1.22097	1.19618	1.1561
1.0001	1.039	1.169	1.1609	1.0475	0.889	0.9222	0.9013	0.8938	0.8974	0.92	1.1188	0.8685	0.9026	0.8761	0.8951	0.9342	0.9332	0.8966	0.9928	0.9341	0.906	0.9316	0.9908	0.9625	1.0807	1.3959	1.2542		0.9333	0.9773	0.9589	1.168	1.095	1.6552	0.977	0.9689	0.9003	0.9517	0.9724	1.0429	0.9974	0.8711	0.9175	0.8845			1.24575	1.20243	1.16326
1.0219	1.056	1.1713	1.181	1.0578	0.9132	0.9344	0.9062	0.8982	0.8913	0.9193	1.1591	0.873	0.9044	0.8747	0.89	0.9337	0.9328	0.8996	0.9877	0.9487	0.9171	0.9396	1.0044	0.976	1.1049	1.4713	1.2729		0.9396	0.9961	0.9621	1.1844	1.0939	1.6367	0.966	0.968	0.9159	0.9551	0.9685	1.038	1.0112	0.8745	0.9162	0.8888			1.27291	1.22211	1.16555
1.0335	1.0857	1.1839	1.1912	1.0675	0.9333	0.9421	0.906	0.9042	0.8965	0.9149	1.2065	0.8811	0.9005	0.8735	0.8947	0.9422	0.9603	0.9161	0.9905	0.9453	0.9277	0.9383	1.0067	0.9726	1.1257	1.4958	1.2903		0.9373	0.977	0.9693	1.185	1.0839	1.6267	0.9787	0.968	0.9305	0.9752	0.9598	1.0451	1.0261	0.8847	0.9316	0.9046			1.28736	1.25648	1.17809
1.0406	1.1067	1.1884	1.1918	1.0583	0.9405	0.9346	0.903	0.9063	0.8977	0.928	1.2411	0.8801	0.9029	0.8719	0.9002	0.9405	0.963	0.9244	0.9874	0.9515	0.9316	0.9369	1.0171	0.9778	1.123	1.4895	1.2872		0.9446	0.9777	0.9663	1.1855	1.0818	1.6215	0.9752	0.9653	0.9316	0.9565	0.9541	1.032	1.0196	0.9003	0.9567	0.9051			1.2962	1.28078	1.18257
1.0485	1.1203	1.1925	1.193	1.0582	0.9512	0.9361	0.9116	0.919	0.9001	0.9256	1.2704	0.8825	0.9102	0.8852	0.9011	0.9516	0.9666	0.9192	1.0011	0.9508	0.9342	0.9409	1.0272	0.9821	1.1306	1.4823	1.3045		0.9427	0.9767	0.9617	1.1774	1.0989	1.6085	0.9856	0.9641	0.9294	0.957	0.9593	1.0402	1.0345	0.8994	0.9843	0.928			1.30604	1.29652	1.18665
1.0527	1.1339	1.1925	1.1864	1.062	0.9594	0.9391	0.9081	0.9197	0.8945	0.9303	1.2839	0.8852	0.9054	0.8809	0.9076	0.9477	0.9794	0.927	0.9848	0.9556	0.9386	0.951	1.0304	0.9713	1.1257	1.4633	1.2955		0.94	0.9841	0.9666	1.166	1.0796	1.6041	0.9714	0.9578	0.9412	0.9639	0.9604	1.0419	1.0239	0.9071	0.9879	0.9303			1.31127	1.31226	1.18665
1.0601	1.1388	1.1983	1.1881	1.0669	0.9692	0.939	0.91	0.9231	0.9003	0.9306	1.2882	0.8834	0.9114	0.881	0.895	0.9529	0.9831	0.9231	0.982	0.9613	0.9457	0.9462	1.0313	0.9744	1.131	1.4476	1.2938		0.9441	0.9787	0.97	1.1784	1.0874	1.606	0.9817	0.9635	0.9501	0.9708	0.9689	1.0436	1.0347	0.9125	1.0074	0.9358			1.32049	1.31793	1.19242
1.0604	1.1518	1.1995	1.1827	1.0661	0.9736	0.9281	0.9084	0.9299	0.9048	0.9341	1.2987	0.8822	0.906	0.8796	0.9066	0.9414	0.9741	0.9287	0.9842	0.9495	0.9429	0.9478	1.0244	0.9734	1.1408	1.4526	1.2831		0.946	0.9915	0.9656	1.1781	1.0826	1.5985	0.985	0.9595	0.9405	0.9591	0.9683	1.0414	1.0197	0.9224	1.0359	0.9562			1.32087	1.33297	1.19361
1.061	1.1619	1.204	1.1789	1.0658	0.9723	0.9345	0.9098	0.9314	0.9006	0.9314	1.2952	0.8878	0.9048	0.877	0.9017	0.9549	0.9809	0.937	0.9996	0.9511	0.9528	0.9463	1.0267	0.9657	1.1429	1.4379	1.2852		0.9447	0.9925	0.9652	1.1732	1.0795	1.5915	0.9908	0.9658	0.9497	0.9649	0.9656	1.043	1.0262	0.929	1.0679	0.9702			1.32161	1.34466	1.19809
1.0572	1.1761	1.2098	1.1749	1.0695	0.9762	0.932	0.9135	0.9445	0.9067	0.9367	1.2974	0.8948	0.9117	0.8864	0.9092	0.9574	0.9847	0.9363	0.9925	0.9582	0.9521	0.9473	1.0331	0.9704	1.1494	1.4343	1.2834		0.9485	0.9788	0.9716	1.1677	1.0721	1.5961	0.9899	0.9639	0.954	0.97	0.9584	1.0391	1.0372	0.9325	1.0835	0.9682			1.31688	1.3611	1.20386
1.0681	1.181	1.2149	1.1763	1.0587	0.9787	0.935	0.9138	0.9377	0.9083	0.9418	1.2911	0.892	0.9044	0.8897	0.9071	0.957	0.9875	0.9318	0.9802	0.9574	0.9574	0.9549	1.0294	0.9688	1.1403	1.426	1.276		0.9458	0.9817	0.9724	1.1791	1.075	1.6023	0.982	0.9638	0.9631	0.9637	0.9722	1.0461	1.0255	0.9355	1.1011	0.9658			1.33046	1.36677	1.20894
1.0599	1.1911	1.2146	1.1692	1.0656	0.9748	0.933	0.9135	0.94	0.9089	0.9337	1.2794	0.8958	0.9068	0.8819	0.9135	0.9524	0.9804	0.9376	0.9839	0.958	0.9551	0.947	1.0204	0.9653	1.1321	1.4106	1.2779		0.9427	0.9788	0.9722	1.17	1.101	1.6045	0.9897	0.964	0.9599	0.975	0.9549	1.0409	1.035	0.9439	1.1289	0.9692			1.32024	1.37846	1.20864
1.0666	1.2045	1.2182	1.173	1.0704	0.9769	0.9311	0.9155	0.9524	0.9122	0.9366	1.2779	0.9013	0.9138	0.8737	0.904	0.9576	0.9879	0.9372	0.9962	0.961	0.9613	0.9549	1.0255	0.9639	1.144	1.4191	1.292		0.947	0.983	0.9743	1.1693	1.0793	1.6106	0.9902	0.9614	0.9572	0.9617	0.9501	1.0394	1.0403	0.9425	1.1496	0.9814			1.32859	1.39396	1.21222
1.0548	1.2086	1.2199	1.1703	1.0622	0.9784	0.9282	0.9137	0.9541	0.9111	0.933	1.2608	0.8991	0.9052	0.8764	0.8981	0.959	0.9893	0.9338	0.9754	0.9724	0.9574	0.951	1.0246	0.9635	1.144	1.4228	1.2831		0.9429	0.9857	0.9736	1.1734	1.0769	1.6016	0.9905	0.9713	0.9703	0.9817	0.9567	1.0434	1.0338	0.9473	1.1534	0.9772			1.31389	1.39871	1.21391
1.061	1.2068	1.2237	1.1674	1.0681	0.9804	0.9315	0.9159	0.9573	0.915	0.9303	1.2654	0.8963	0.903	0.886	0.8992	0.9632	0.9913	0.9403	0.9909	0.9608	0.9651	0.9482	1.0322	0.9622	1.1421	1.4241	1.2883		0.9434	0.9631	0.9715	1.1686	1.0696	1.5952	0.9927	0.9638	0.9626	0.9671	0.9528	1.0403	1.0277	0.9434	1.1608	0.9842			1.32161	1.39663	1.21769
1.064	1.224	1.2228	1.1732	1.0707	0.9873	0.9351	0.9142	0.9581	0.915	0.9354	1.2671	0.9017	0.908	0.8849	0.9062	0.9705	0.9891	0.9444	0.9818	0.9574	0.9666	0.9531	1.0272	0.9598	1.1596	1.4218	1.2851		0.9418	0.9785	0.9707	1.1735	1.0745	1.6048	0.9918	0.9694	0.9762	0.9746	0.947	1.0355	1.017	0.9453	1.168	0.9805			1.32535	1.41653	1.2168
1.0685	1.2287	1.2329	1.177	1.074	0.9814	0.9303	0.9188	0.9615	0.914	0.9319	1.2574	0.908	0.9084	0.8851	0.9112	0.9635	0.9897	0.9367	0.9846	0.9654	0.972	0.9542	1.0197	0.9635	1.1609	1.4349	1.2953		0.9422	0.9779	0.9742	1.1671	1.0741	1.6092	0.9943	0.9646	0.9644	0.9697	0.9584	1.0437	1.0321	0.9467	1.1762	0.9795			1.33096	1.42197	1.22685
1.0684	1.2227	1.2282	1.1671	1.0692	0.9816	0.9352	0.9168	0.9615	0.9123	0.9302	1.257	0.9153	0.9046	0.8814	0.9089	0.963	0.9809	0.9374	0.9868	0.971	0.9705	0.9537	1.0351	0.9648	1.1641	1.4306	1.29		0.9447	0.9773	0.9755	1.1804	1.0722	1.6116	0.9944	0.961	0.966	0.9785	0.969	1.0389	1.0379	0.9545	1.1849	0.9918			1.33083	1.41503	1.22217
1.0659	1.2333	1.2297	1.1727	1.0688	0.9853	0.9372	0.9208	0.9667	0.9117	0.9315	1.2505	0.9184	0.9128	0.8854	0.9215	0.9701	0.982	0.9417	0.992	0.9601	0.9711	0.956	1.0297	0.9555	1.1596	1.4384	1.3014		0.944	0.9833	0.9714	1.1628	1.0696	1.5917	0.9738	0.9728	0.9648	0.9724	0.9615	1.0386	1.031	0.9501	1.1785	0.9851			1.32772	1.42729	1.22366
1.0728	1.2418	1.2427	1.1778	1.0777	0.9905	0.938	0.9297	0.9699	0.9208	0.9316	1.2582	0.9223	0.914	0.8993	0.9204	0.9639	0.9824	0.9421	0.985	0.971	0.9749	0.9554	1.0211	0.9643	1.1641	1.4298	1.2964		0.9455	0.9813	0.9696	1.173	1.079	1.5938	0.9849	0.9668	0.9615	0.9696	0.9596	1.0406	1.0289	0.9461	1.1833	0.9862			1.33631	1.43713	1.2366
1.0702	1.2441	1.2428	1.1818	1.0718	0.9856	0.9374	0.9256	0.9623	0.9147	0.9421	1.247	0.9228	0.915	0.9005	0.9256	0.9747	0.975	0.9479	0.9879	0.9673	0.9771	0.9529	1.0305	0.9655	1.1555	1.4355	1.302		0.943	0.9727	0.9756	1.1787	1.0748	1.597	0.9783	0.9666	0.9632	0.9738	0.9599	1.0355	1.0227	0.9482	1.1786	0.9926			1.33307	1.43979	1.2367
1.0609	1.2448	1.2455	1.1782	1.0727	0.9824	0.9362	0.9249	0.9742	0.9212	0.9423	1.2461	0.9159	0.9121	0.8874	0.9149	0.9771	0.9863	0.9387	0.9971	0.9716	0.974	0.9528	1.0258	0.9585	1.1525	1.4172	1.3082		0.9482	0.9758	0.9765	1.1764	1.0822	1.5961	0.9947	0.9677	0.9667	0.9692	0.9721	1.0403	1.035	0.9474	1.1712	0.9934			1.32149	1.4406	1.23939
1.0634	1.2508	1.2442	1.1732	1.0719	0.9871	0.9377	0.924	0.9727	0.9152	0.9361	1.2512	0.9199	0.9137	0.9015	0.9185	0.9652	0.9717	0.9418	0.9942	0.9692	0.976	0.953	1.0255	0.9659	1.158	1.4132	1.2869		0.9427	0.9857	0.9718	1.178	1.0864	1.6074	0.996	0.9702	0.9663	0.9688	0.9706	1.0387	1.0378	0.9513	1.1692	0.9944			1.3246	1.44755	1.23809
1.0643	1.2542	1.253	1.1742	1.0722	0.9939	0.9376	0.9273	0.9774	0.9207	0.9436	1.2529	0.9141	0.9179	0.8989	0.9209	0.9821	0.9923	0.9404	0.9844	0.973	0.9699	0.9586	1.0215	0.9646	1.1613	1.42	1.2952		0.9459	0.9803	0.974	1.1735	1.0776	1.6118	0.9912	0.9568	0.9682	0.9665	0.974	1.0381	1.0287	0.9479	1.1696	0.9821			1.32572	1.45148	1.24685
1.0623	1.2561	1.2532	1.1784	1.0693	0.9915	0.9422	0.9297	0.9727	0.921	0.9449	1.25	0.9186	0.9179	0.8953	0.9134	0.9795	0.9846	0.9408	0.9805	0.9648	0.9713	0.9541	1.0232	0.9547	1.162	1.4091	1.2904		0.9445	0.9868	0.9784	1.1771	1.0852	1.6113	0.9918	0.9729	0.9654	0.9837	0.9583	1.0347	1.0233	0.9502	1.1823	0.9895			1.32323	1.45368	1.24705
1.0681	1.2639	1.2538	1.1734	1.0763	0.9864	0.9372	0.9305	0.9813	0.9294	0.9392	1.2505	0.924	0.9134	0.9026	0.9243	0.9784	0.9883	0.95	0.9888	0.9703	0.9716	0.955	1.0177	0.9592	1.1547	1.3988	1.2975		0.9441	0.9805	0.976	1.1711	1.0829	1.6034	0.989	0.9688	0.9692	0.9661	0.9582	1.0367	1.0409	0.9502	1.1831	0.9924			1.33046	1.46271	1.24765
1.0679	1.2667	1.256	1.1715	1.0701	0.9808	0.9354	0.9251	0.9773	0.9278	0.9392	1.2368	0.9329	0.9178	0.903	0.9189	0.9874	0.9884	0.9424	0.9879	0.9669	0.9765	0.9604	1.0269	0.9555	1.1614	1.3982	1.2846		0.9475	0.9767	0.9741	1.171	1.0692	1.6083	0.9854	0.9737	0.9695	0.9698	0.9581	1.0362	1.0344	0.9506	1.184	0.9889			1.33021	1.46595	1.24983
1.0574	1.2638	1.2527	1.1827	1.0697	0.9806	0.9316	0.9279	0.9815	0.9259	0.9391	1.2432	0.9336	0.9144	0.9064	0.921	0.9768	0.9851	0.9388	0.99	0.9655	0.9713	0.9569	1.0231	0.9583	1.1722	1.4	1.2916		0.9427	0.9862	0.976	1.1663	1.0791	1.6091	0.9973	0.9681	0.9711	0.9724	0.9647	1.04	1.0316	0.9505	1.193	0.9863			1.31713	1.46259	1.24655
1.0612	1.2735	1.2587	1.1754	1.069	0.9827	0.933	0.928	0.9869	0.9245	0.9459	1.244	0.9378	0.9241	0.9055	0.9339	0.982	0.9926	0.9436	0.9927	0.961	0.9813	0.9673	1.0271	0.9553	1.1772	1.4102	1.2968		0.9419	0.9763	0.9745	1.1696	1.076	1.6033	0.995	0.9667	0.9618	0.9702	0.9677	1.0364	1.0272	0.9452	1.1985	0.9914			1.32186	1.47382	1.25252
1.0737	1.2711	1.2545	1.1792	1.0669	0.9885	0.935	0.9306	0.9808	0.9302	0.9435	1.246	0.9409	0.9172	0.9082	0.9288	0.9845	0.9932	0.9453	0.985	0.9634	0.98	0.9616	1.0221	0.96	1.1662	1.4073	1.2854		0.9369	0.9735	0.9777	1.1703	1.08	1.6075	0.9845	0.9659	0.9676	0.9709	0.9669	1.0355	1.0353	0.9497	1.1949	0.997			1.33743	1.47104	1.24834
1.072	1.2775	1.2624	1.1823	1.0707	0.9801	0.9347	0.9348	0.9865	0.9309	0.9424	1.252	0.9548	0.9196	0.9042	0.9274	0.9831	0.9891	0.944	0.9799	0.9713	0.9793	0.9573	1.0106	0.9605	1.1657	1.4034	1.293		0.9467	0.9834	0.9728	1.1696	1.065	1.6031	0.9702	0.9647	0.9763	0.9615	0.9572	1.0398	1.0263	0.9462	1.194	0.9981			1.33531	1.47845	1.2562
1.0699	1.2703	1.2604	1.1731	1.0652	0.9833	0.936	0.9316	0.9896	0.9342	0.9433	1.2378	0.9621	0.925	0.9163	0.9303	0.9803	0.987	0.9436	0.9887	0.9663	0.9743	0.9567	1.0266	0.9628	1.1649	1.3949	1.2878		0.9458	0.9748	0.9789	1.1721	1.0756	1.6165	0.9708	0.9659	0.9679	0.9781	0.9716	1.0355	1.0303	0.9584	1.1982	1.0012			1.3327	1.47011	1.25421
1.0846	1.283	1.2726	1.1873	1.0794	0.9873	0.9442	0.9436	0.9978	0.9406	0.9477	1.2547	0.9863	0.9298	0.9144	0.9414	0.9829	0.997	0.9549	1.009	0.9851	0.9847	0.9631	1.0229	0.968	1.1749	1.4002	1.2967		0.9502	0.9948	0.9743	1.1678	1.0696	1.6041	0.9809	0.9715	0.9661	0.9737	0.9607	1.0451	1.0347	0.9475	1.1956	0.9967			1.35101	1.48481	1.26635
1.0711	1.2623	1.2464	1.1723	1.0628	0.9781	0.9331	0.9304	0.9819	0.9265	0.9507	1.2482	0.9858	0.916	0.9179	0.9316	0.9794	0.9923	0.9398	0.9861	0.9671	0.982	0.9549	1.0219	0.9581	1.1579	1.3926	1.2779		0.9433	0.9892	0.978	1.1795	1.0773	1.6116	0.9734	0.9673	0.9673	0.9758	0.955	1.0382	1.0269	0.9471	1.1938	0.9995			1.33419	1.46086	1.24028
1.0716	1.2703	1.2663	1.1756	1.0691	0.9802	0.9373	0.9373	0.984	0.9386	0.9498	1.2431	0.9889	0.9218	0.9215	0.9405	0.9842	0.9808	0.9381	0.9972	0.9692	0.979	0.9554	1.0205	0.9669	1.1719	1.3991	1.284		0.9481	0.9769	0.9741	1.1664	1.0771	1.6096	0.9797	0.9678	0.9693	0.9698	0.9683	1.035	1.028	0.941	1.1935	0.9903			1.33482	1.47011	1.26008
1.0789	1.2809	1.2705	1.1806	1.0709	0.9815	0.9354	0.9341	0.9826	0.9391	0.9531	1.2454	0.9837	0.928	0.924	0.9412	0.9889	0.9959	0.9442	0.9871	0.9676	0.9787	0.9549	1.0213	0.9619	1.1655	1.4007	1.2944		0.945	0.9803	0.9801	1.1615	1.081	1.616	0.978	0.9628	0.9737	0.9539	0.9824	1.0399	1.0277	0.9456	1.1918	0.9966			1.34391	1.48238	1.26426
1.078	1.2732	1.2654	1.1845	1.0622	0.9796	0.9354	0.9339	0.9818	0.9448	0.9527	1.2465	0.9776	0.9218	0.9109	0.9416	0.9864	0.9971	0.9452	0.9827	0.9636	0.9856	0.9554	1.0145	0.9579	1.1761	1.4049	1.2959		0.9512	0.9775	0.9808	1.1814	1.0883	1.6197	0.9843	0.9772	0.9756	0.9838	0.9725	1.0353	1.0296	0.9516	1.2017	1.0066			1.34279	1.47347	1.25919
1.0763	1.2776	1.2647	1.1888	1.069	0.9815	0.9452	0.9388	0.9928	0.9339	0.9548	1.2427	0.9782	0.9259	0.9077	0.9411	0.9862	0.9886	0.9517	1.0001	0.964	0.9799	0.96	1.0263	0.9605	1.1815	1.4118	1.2989		0.9453	0.981	0.975	1.1758	1.0799	1.606	0.99	0.9703	0.9716	0.9678	0.9636	1.0382	1.0301	0.9497	1.2096	0.9935			1.34067	1.47856	1.25849
1.0768	1.2775	1.2657	1.1841	1.0687	0.977	0.9323	0.9378	0.9926	0.9375	0.9524	1.2386	0.9883	0.9301	0.9083	0.9389	0.989	0.9901	0.9447	0.9873	0.9645	0.9809	0.9597	1.0227	0.9589	1.1751	1.4017	1.2952		0.9453	0.9851	0.98	1.1703	1.0747	1.6116	0.9907	0.9714	0.9739	0.9797	0.9723	1.0381	1.0336	0.9447	1.208	0.9959			1.34129	1.47845	1.25949
1.0714	1.2844	1.2711	1.1841	1.0663	0.9748	0.938	0.9392	0.9955	0.9429	0.9539	1.2351	0.9845	0.9269	0.914	0.9447	0.9877	0.9913	0.9473	0.9906	0.9731	0.9805	0.9582	1.0183	0.9635	1.1749	1.3832	1.2876		0.9509	0.9649	0.9786	1.1812	1.0954	1.6176	0.9978	0.9773	0.9731	0.9809	0.967	1.0408	1.0312	0.9454	1.2104	0.9978			1.33457	1.48643	1.26486
1.0801	1.2852	1.2666	1.1841	1.065	0.9787	0.9325	0.9372	0.9982	0.9446	0.958	1.2408	0.9968	0.9297	0.9065	0.9372	0.9826	0.9871	0.9452	0.9933	0.9613	0.9741	0.958	1.0284	0.9625	1.1817	1.3824	1.2893		0.9509	0.9815	0.9807	1.1836	1.0828	1.6217	0.9847	0.9678	0.974	0.9686	0.9687	1.037	1.0208	0.952	1.207	0.9868			1.3454	1.48736	1.26038
1.0763	1.2872	1.2685	1.1832	1.0653	0.9743	0.9317	0.9401	0.9926	0.9445	0.959	1.2424	1.008	0.9318	0.9153	0.9366	0.9921	0.9952	0.9448	0.9934	0.9714	0.9788	0.9561	1.0174	0.968	1.176	1.3778	1.2929		0.9503	0.9711	0.977	1.1886	1.0805	1.6161	1.0053	0.9718	0.9793	0.9643	0.9698	1.0432	1.0271	0.9478	1.2055	0.996			1.34067	1.48967	1.26227
1.0736	1.297	1.2653	1.1843	1.0734	0.9747	0.9293	0.9381	0.9903	0.9499	0.9601	1.2337	0.9979	0.9246	0.914	0.938	0.9942	0.9968	0.9395	0.9905	0.9695	0.9802	0.9612	1.0224	0.9616	1.1745	1.3887	1.2849		0.9439	0.9769	0.9753	1.1872	1.0889	1.6125	0.9923	0.9703	0.966	0.9666	0.9584	1.0352	1.0355	0.9569	1.1979	0.995			1.33731	1.50101	1.25909
1.0797	1.2951	1.2697	1.1872	1.0502	0.9747	0.9316	0.9353	0.9886	0.9387	0.9617	1.2382	0.9941	0.9271	0.923	0.9443	0.9961	0.9947	0.9426	0.9854	0.9681	0.9767	0.9585	1.0192	0.9639	1.1775	1.4066	1.2942		0.9512	0.9722	0.9793	1.1771	1.083	1.6201	0.9979	0.9728	0.9741	0.9823	0.9668	1.0336	1.031	0.9497	1.1998	0.9901			1.34491	1.49881	1.26347
1.076	1.2958	1.2679	1.1886	1.0447	0.9742	0.9387	0.9379	0.9918	0.9379	0.9594	1.2411	1.0068	0.9302	0.9348	0.9505	0.9852	0.9907	0.9474	0.9988	0.9514	0.9769	0.9615	1.0164	0.9611	1.1736	1.4006	1.2948		0.9477	0.9848	0.9786	1.1738	1.0757	1.6238	0.9969	0.9763	0.9791	0.9744	0.9619	1.0342	1.0303	0.9575	1.204	0.9954			1.3403	1.49962	1.26168
1.0794	1.2985	1.2721	1.1874	1.0484	0.9751	0.9344	0.9471	0.9932	0.9343	0.9528	1.2419	1.0091	0.9282	0.932	0.9487	0.9942	0.9969	0.9442	0.9975	0.9692	0.9791	0.9614	1.0251	0.9626	1.1778	1.4096	1.2884		0.9471	0.9598	0.9759	1.1756	1.0824	1.6238	1.0023	0.9753	0.9794	0.9766	0.9533	1.0389	1.0349	0.9487	1.2033	0.9964			1.34453	1.50275	1.26586
1.0811	1.2955	1.2747	1.1871	1.0517	0.9737	0.9281	0.9452	0.9994	0.947	0.9548	1.245	0.9987	0.9318	0.9379	0.948	0.9935	0.9948	0.9369	0.9928	0.969	0.9773	0.9674	1.0244	0.9644	1.1801	1.4081	1.2985		0.9472	0.9812	0.9812	1.18	1.0799	1.6216	0.9956	0.9705	0.9745	0.9815	0.9685	1.0363	1.0387	0.9532	1.2107	1.0018			1.34665	1.49928	1.26844
1.0824	1.3009	1.2784	1.1875	1.049	0.9748	0.9313	0.949	0.9991	0.9406	0.9605	1.2411	1.0065	0.9271	0.9338	0.9388	0.998	0.992	0.9476	0.9957	0.9716	0.9846	0.9642	1.0324	0.9636	1.1759	1.4046	1.301		0.9523	0.9761	0.9737	1.1799	1.0851	1.6148	0.9978	0.9709	0.9628	0.978	0.9509	1.0347	1.0274	0.9525	1.2071	1.0011			1.34827	1.50553	1.27212
1.0792	1.2982	1.2841	1.1825	1.0522	0.9731	0.9247	0.9505	1.0023	0.9459	0.9563	1.2435	1.0079	0.9286	0.941	0.9462	0.9999	0.991	0.9407	1.0007	0.9647	0.975	0.9543	1.0205	0.9633	1.1733	1.401	1.2975		0.9452	0.9749	0.9759	1.1838	1.0757	1.6181	1.0051	0.9708	0.9662	0.9681	0.974	1.039	1.039	0.9516	1.2049	1.0013			1.34428	1.5024	1.2778
1.0804	1.3064	1.283	1.1855	1.0551	0.9725	0.9312	0.9559	0.9957	0.948	0.9564	1.2317	1.0057	0.9396	0.9319	0.9469	0.9912	0.989	0.9457	0.9942	0.9694	0.9815	0.9604	1.0169	0.97	1.1765	1.4067	1.2936		0.9515	0.9778	0.9783	1.1833	1.0791	1.6162	0.9967	0.9691	0.9708	0.9753	0.9607	1.0355	1.0384	0.9554	1.1975	0.995			1.34578	1.51189	1.2767
[truncated: 41 more columns]

## Sheet: ctrl
0.969922	1.22226	1.21406	1.19994	1.18741	0.940915	1.22389	0.972542	0.847495	1.02778	1.20227	0.927578	1.18946	1.0642	1.18142	0.939651	1.33157	0.9209	0.945049	0.942446	0.97471	0.950631	0.957844	#DIV/0!	0.93781	0.912847	1.12477	0.961453	0.931998	0.942766	0.988632	0.956095
1.0143	1.2328	1.2483	1.2381	1.2388	0.9577	1.2725	0.9765	0.8833	1.0448	1.2109	0.9403	1.2424	1.1304	1.3819	1.0255	1.4792	0.9536	0.9754	0.9763	0.9914	0.9756	1.0664		0.9804	0.9414	1.1161	0.9834	0.9426	0.9535	1.0108	0.9588			1.04575	1.00862	1.0282	1.0318	1.04328	1.01784	1.03972	1.00407	1.04225	1.01656	1.00718	1.01372	1.04451	1.06221	1.16969	1.09136
1.0142	1.2435	1.237	1.2172	1.2266	0.935	1.2642	0.9793	0.8726	1.048	1.2136	0.943	1.238	1.1276	1.3787	1.0154	1.4891	0.9568	0.9763	0.9761	0.9827	0.9662	1.0556		0.9832	0.9394	1.1276	0.9874	0.9479	0.9623	1.0185	0.975			1.04565	1.01738	1.01889	1.01438	1.03301	0.993713	1.03294	1.00695	1.02962	1.01968	1.00943	1.01663	1.04081	1.05958	1.16698	1.08061
1.0112	1.2432	1.2467	1.229	1.2144	0.9503	1.2583	0.9782	0.8665	1.0441	1.2339	0.94	1.234	1.1333	1.3762	1.0034	1.4997	0.9479	0.9719	0.9661	0.9957	0.9653	1.0353		0.9836	0.9322	1.1319	0.9854	0.9445	0.9539	1.0203	0.9638			1.04256	1.01713	1.02688	1.02422	1.02273	1.00997	1.02812	1.00582	1.02243	1.01588	1.02631	1.01339	1.03744	1.06493	1.16487	1.06784
1.0113	1.2471	1.2521	1.2307	1.2206	0.9278	1.2552	0.9811	0.8609	1.0378	1.2312	0.9355	1.2279	1.127	1.3566	1.0038	1.4821	0.9516	0.9752	0.9593	0.978	0.9825	1.0275		0.978	0.9277	1.1278	0.9862	0.9427	0.9494	1.0127	0.9626			1.04266	1.02032	1.03133	1.02563	1.02796	0.986061	1.02558	1.0088	1.01582	1.00975	1.02407	1.00854	1.03232	1.05901	1.14828	1.06827
0.9999	1.2341	1.2389	1.2294	1.2232	0.9334	1.2454	0.9784	0.8583	1.0385	1.2177	0.9427	1.22	1.1163	1.3448	0.9988	1.4671	0.9483	0.9715	0.9599	0.9925	0.9652	0.9993		0.9842	0.9196	1.1223	0.9896	0.9375	0.9578	1.0026	0.9587			1.03091	1.00969	1.02046	1.02455	1.03015	0.992013	1.01758	1.00602	1.01275	1.01043	1.01284	1.0163	1.02567	1.04896	1.13829	1.06295
0.9869	1.2195	1.2223	1.2217	1.2312	0.9332	1.2469	0.9801	0.8605	1.0407	1.1833	0.9415	1.2203	1.1105	1.3165	1.0016	1.4345	0.9417	0.9727	0.9571	0.9799	0.9818	0.9936		0.9872	0.9236	1.1312	0.9877	0.94	0.9546	1.0044	0.9605			1.0175	0.997742	1.00678	1.01813	1.03688	0.9918	1.0188	1.00777	1.01535	1.01257	0.984225	1.01501	1.02593	1.04351	1.11433	1.06593
0.9765	1.2237	1.2224	1.2286	1.2236	0.9374	1.2506	0.9883	0.8542	1.0362	1.1575	0.9385	1.2213	1.1084	1.3073	1.0034	1.4147	0.9373	0.971	0.9536	0.9819	0.9809	0.9963		0.9709	0.9323	1.1272	0.9853	0.9325	0.9398	1.0082	0.9665			1.00678	1.00118	1.00687	1.02388	1.03048	0.996264	1.02183	1.0162	1.00791	1.0082	0.962765	1.01177	1.02677	1.04153	1.10655	1.06784
0.9757	1.2265	1.2229	1.2218	1.2259	0.9422	1.2493	0.9922	0.8595	1.033	1.1527	0.9497	1.2144	1.0996	1.2812	1.0011	1.4091	0.9439	0.951	0.955	0.9852	0.9691	0.993		0.9671	0.9263	1.142	0.9783	0.9419	0.9538	0.9983	0.9574			1.00596	1.00347	1.00728	1.01822	1.03242	1.00137	1.02076	1.02021	1.01417	1.00508	0.958773	1.02385	1.02097	1.03326	1.08445	1.0654
0.9718	1.2193	1.2313	1.2287	1.2001	0.9312	1.2482	0.9848	0.8583	1.0301	1.1546	0.9419	1.209	1.0759	1.257	0.9942	1.4186	0.9396	0.9481	0.9451	0.9836	0.9648	0.9877		0.9661	0.9299	1.1402	0.9733	0.9356	0.9398	1.0017	0.9681			1.00194	0.997579	1.0142	1.02397	1.01069	0.989675	1.01986	1.0126	1.01275	1.00226	0.960353	1.01544	1.01643	1.01099	1.06397	1.05805
0.9766	1.2272	1.237	1.2225	1.2304	0.9452	1.2606	0.9873	0.8572	1.0385	1.1591	0.9492	1.2184	1.0656	1.2537	0.9794	1.4169	0.9323	0.9425	0.9462	0.9832	0.9549	0.9792		0.9552	0.934	1.1306	0.9749	0.9455	0.9538	0.9976	0.9606			1.00689	1.00404	1.01889	1.0188	1.03621	1.00455	1.03	1.01517	1.01145	1.01043	0.964096	1.02331	1.02433	1.00132	1.06118	1.0423
0.9705	1.2325	1.2366	1.2087	1.2244	0.9448	1.2595	0.9674	0.8631	1.0291	1.1613	0.9418	1.208	1.0608	1.2409	0.9737	1.4142	0.937	0.9308	0.9373	0.9849	0.9482	0.9801		0.9476	0.9353	1.1383	0.9793	0.9515	0.9522	1.006	0.9651			1.0006	1.00838	1.01856	1.0073	1.03116	1.00413	1.0291	0.994712	1.01841	1.00129	0.965926	1.01533	1.01559	0.996805	1.05034	1.03624
0.9673	1.2297	1.2332	1.232	1.232	0.9392	1.2554	0.9733	0.8615	1.0364	1.1891	0.9493	1.2098	1.0606	1.2379	0.9634	1.4123	0.9281	0.9453	0.9389	0.9747	0.9521	0.9819		0.9406	0.9294	1.1455	0.981	0.9371	0.9382	0.9998	0.9599			0.997297	1.00609	1.01576	1.02672	1.03756	0.998177	1.02575	1.00078	1.01653	1.00839	0.989049	1.02342	1.0171	0.996617	1.0478	1.02527
0.9652	1.2455	1.2172	1.2493	1.2166	0.9505	1.261	0.96	0.8573	1.0334	1.1953	0.9323	1.2028	1.0678	1.2296	0.9579	1.3892	0.9276	0.9463	0.9422	0.9891	0.9539	0.9605		0.9452	0.9251	1.132	0.9733	0.9425	0.9402	1.0034	0.9697			0.995132	1.01901	1.00258	1.04113	1.02459	1.01019	1.03032	0.987104	1.01157	1.00547	0.994206	1.00509	1.01121	1.00338	1.04078	1.01942
0.959	1.2337	1.2123	1.2343	1.2014	0.9331	1.2548	0.9644	0.8489	1.0253	1.1899	0.9192	1.1958	1.0653	1.2044	0.9669	1.3721	0.9284	0.9474	0.9466	0.9782	0.9554	0.9553		0.9538	0.926	1.1264	0.9718	0.9475	0.9519	1.0046	0.9683			0.988739	1.00936	0.998547	1.02863	1.01179	0.991694	1.02526	0.991628	1.00166	0.997591	0.989714	0.990968	1.00533	1.00103	1.01945	1.029
0.9564	1.2515	1.2072	1.2361	1.2049	0.9315	1.2369	0.9588	0.8547	1.0319	1.196	0.9294	1.1947	1.0694	1.1955	0.9619	1.3658	0.9329	0.9391	0.946	0.9754	0.947	0.9543		0.9534	0.9238	1.1184	0.9609	0.9412	0.9393	1.0026	0.9577			0.986059	1.02392	0.994346	1.03013	1.01473	0.989994	1.01063	0.98587	1.0085	1.00401	0.994788	1.00196	1.0044	1.00489	1.01191	1.02368
0.9616	1.25	1.2015	1.2196	1.1994	0.929	1.2368	0.9629	0.8637	1.0307	1.2063	0.9329	1.1987	1.0761	1.2066	0.9642	1.3687	0.9269	0.9378	0.9371	0.9723	0.9544	0.9649		0.9703	0.9236	1.1336	0.9693	0.9354	0.9422	0.9995	0.9597			0.99142	1.0227	0.989651	1.01638	1.0101	0.987337	1.01055	0.990085	1.01912	1.00284	1.00336	1.00574	1.00777	1.01118	1.02131	1.02613
0.9685	1.2549	1.2064	1.2296	1.1858	0.9355	1.2376	0.9665	0.8676	1.0364	1.2246	0.9388	1.1953	1.0766	1.1938	0.9648	1.355	0.9184	0.9363	0.9389	0.9724	0.9482	0.9647		0.9627	0.9239	1.1358	0.9598	0.9293	0.9399	0.9941	0.9631			0.998534	1.02671	0.993687	1.02472	0.998648	0.994245	1.0112	0.993787	1.02372	1.00839	1.01858	1.0121	1.00491	1.01165	1.01048	1.02676
0.9649	1.2795	1.2073	1.212	1.1993	0.9464	1.2433	0.9747	0.8765	1.0427	1.2396	0.9334	1.2012	1.0842	1.1912	0.961	1.3296	0.9271	0.9424	0.9439	0.9875	0.9651	0.9723		0.9606	0.9212	1.1357	0.9682	0.9457	0.9447	0.9924	0.9697			0.994822	1.04683	0.994428	1.01005	1.01002	1.00583	1.01586	1.00222	1.03422	1.01452	1.03105	1.00628	1.00987	1.01879	1.00827	1.02272
0.9597	1.266	1.2002	1.2166	1.1875	0.9476	1.2332	0.9731	0.8629	1.0325	1.2439	0.9386	1.1971	1.0698	1.1893	0.9579	1.3194	0.9212	0.9445	0.9447	0.9747	0.9468	0.9645		0.9574	0.914	1.134	0.9668	0.934	0.9427	0.991	0.963			0.989461	1.03579	0.98858	1.01388	1.00008	1.0071	1.00761	1.00057	1.01818	1.0046	1.03463	1.01188	1.00642	1.00526	1.00667	1.01942
0.9697	1.2774	1.1929	1.2173	1.2025	0.9504	1.2396	0.9773	0.8646	1.0279	1.2517	0.9344	1.1988	1.0777	1.1692	0.9498	1.3355	0.9328	0.942	0.943	0.9775	0.9545	0.9631		0.9558	0.9078	1.1281	0.9762	0.9333	0.932	0.9844	0.9625			0.999771	1.04511	0.982567	1.01447	1.01271	1.01008	1.01284	1.00489	1.02018	1.00012	1.04112	1.00735	1.00785	1.01269	0.989653	1.0108
0.9705	1.2511	1.1933	1.2119	1.1943	0.9374	1.2462	0.9752	0.8647	1.0309	1.2623	0.9456	1.192	1.071	1.158	0.94	1.3617	0.9262	0.9311	0.9506	0.9842	0.9548	0.9552		0.9423	0.9095	1.1358	0.9703	0.9348	0.9341	0.9891	0.9605			1.0006	1.0236	0.982897	1.00997	1.00581	0.996264	1.01823	1.00273	1.0203	1.00304	1.04993	1.01943	1.00213	1.00639	0.980173	1.00037
0.9742	1.2462	1.1839	1.2144	1.1892	0.9362	1.2385	0.9685	0.8658	1.0266	1.2609	0.9267	1.1892	1.0617	1.1583	0.9343	1.3709	0.9233	0.9336	0.9465	0.971	0.954	0.9725		0.9433	0.9086	1.1258	0.9724	0.925	0.9292	0.9974	0.9638			1.00441	1.01959	0.975154	1.01205	1.00151	0.994989	1.01194	0.995843	1.0216	0.998856	1.04877	0.999053	0.999781	0.997651	0.980427	0.994305
0.9734	1.2299	1.1731	1.2238	1.1846	0.9467	1.2356	0.9736	0.8628	1.0326	1.2704	0.9282	1.1968	1.061	1.168	0.9396	1.3574	0.9231	0.9409	0.9406	0.9756	0.9457	0.9755		0.9356	0.9105	1.1287	0.9652	0.9266	0.9476	0.991	0.9591			1.00359	1.00625	0.966258	1.01988	0.997638	1.00615	1.00957	1.00109	1.01806	1.00469	1.05667	1.00067	1.00617	0.996993	0.988638	0.999946
0.9736	1.2137	1.1857	1.2078	1.2036	0.9269	1.2343	0.9717	0.8506	1.0254	1.2754	0.9361	1.1942	1.0509	1.1745	0.9534	1.3478	0.9301	0.9423	0.9418	0.9712	0.9482	0.9609		0.9379	0.9072	1.1283	0.9705	0.9319	0.94	0.9975	0.953			1.00379	0.992997	0.976637	1.00655	1.01364	0.985105	1.00851	0.999134	1.00366	0.997688	1.06083	1.00919	1.00398	0.987502	0.99414	1.01463
0.9686	1.2	1.1964	1.1993	1.2111	0.9418	1.2265	0.9704	0.8512	1.0224	1.2803	0.9221	1.1906	1.0515	1.1681	0.9528	1.3469	0.9257	0.9391	0.9324	0.9799	0.9399	0.9617		0.9297	0.9038	1.1282	0.9715	0.9376	0.9464	0.9843	0.9634			0.998637	0.981788	0.98545	0.999465	1.01996	1.00094	1.00213	0.997797	1.00437	0.994769	1.06491	0.994094	1.00096	0.988066	0.988722	1.01399
0.9681	1.1824	1.2199	1.2161	1.2136	0.943	1.2392	0.9646	0.8541	1.03	1.2912	0.9337	1.1963	1.0654	1.1685	0.9543	1.3603	0.9194	0.9333	0.9371	0.9795	0.9598	0.9791		0.9342	0.8974	1.1295	0.9598	0.9313	0.9371	0.9905	0.9628			0.998121	0.967389	1.00481	1.01347	1.02206	1.00222	1.01251	0.991833	1.00779	1.00216	1.07397	1.0066	1.00575	1.00113	0.989061	1.01559
0.9675	1.184	1.2182	1.1951	1.182	0.9342	1.2188	0.9685	0.8505	1.0292	1.2653	0.9402	1.1927	1.0715	1.1794	0.9596	1.3594	0.934	0.9404	0.9443	0.9688	0.9524	0.9762		0.9331	0.9002	1.1312	0.9611	0.9292	0.9323	0.9885	0.9472			0.997503	0.968698	1.00341	0.995964	0.995448	0.992863	0.995843	0.995843	1.00355	1.00139	1.05243	1.01361	1.00272	1.00686	0.998287	1.02123
0.9685	1.1882	1.2331	1.2061	1.188	0.9422	1.2321	0.9681	0.8479	1.0309	1.2553	0.9353	1.196	1.0847	1.2159	0.9543	1.3655	0.932	0.9405	0.9367	0.9738	0.9528	0.9648		0.9376	0.9032	1.1254	0.9527	0.9292	0.9474	0.9937	0.9535			0.998534	0.972134	1.01568	1.00513	1.0005	1.00137	1.00671	0.995432	1.00048	1.00304	1.04411	1.00832	1.0055	1.01926	1.02918	1.01559
0.966	1.1852	1.2175	1.1936	1.1721	0.9411	1.2306	0.9648	0.8392	1.0216	1.2316	0.931	1.189	1.0773	1.2254	0.9458	1.3636	0.9216	0.9539	0.9395	0.972	0.9602	0.955		0.9292	0.9086	1.1351	0.9599	0.9384	0.9409	0.9859	0.9619			0.995956	0.96968	1.00283	0.994714	0.98711	1.0002	1.00548	0.992039	0.990212	0.993991	1.0244	1.00369	0.999612	1.01231	1.03722	1.00654
0.9688	1.2027	1.2228	1.1831	1.2077	0.9551	1.2245	0.9702	0.8389	1.023	1.2168	0.9176	1.1949	1.0794	1.2354	0.9457	1.3549	0.9235	0.9417	0.937	0.9666	0.9509	0.9498		0.9363	0.9114	1.1289	0.9579	0.9371	0.9355	1.0085	0.9735			0.998843	0.983997	1.0072	0.985964	1.01709	1.01508	1.0005	0.997591	0.989858	0.995353	1.01209	0.989243	1.00457	1.01428	1.04569	1.00644
0.9682	1.1889	1.2135	1.2001	1.2024	0.9447	1.2214	0.9623	0.8381	1.0293	1.1967	0.925	1.1908	1.0741	1.2	0.9586	1.3132	0.9129	0.9401	0.933	0.968	0.9561	0.9464		0.9202	0.9159	1.1393	0.9583	0.9308	0.9344	0.9941	0.9542			0.998225	0.972707	0.999535	1.00013	1.01263	1.00402	0.997967	0.989468	0.988914	1.00148	0.99537	0.997221	1.00113	1.0093	1.01572	1.02017
0.9669	1.1741	1.2123	1.1945	1.18	0.9503	1.2136	0.9702	0.8332	1.0292	1.1802	0.9272	1.1882	1.0766	1.1975	0.946	1.3207	0.9234	0.943	0.9404	0.9656	0.9528	0.9514		0.9263	0.9028	1.1287	0.9539	0.9331	0.9363	0.9888	0.9551			0.996884	0.960598	0.998547	0.995464	0.993764	1.00997	0.991594	0.997591	0.983133	1.00139	0.981646	0.999593	0.99894	1.01165	1.01361	1.00676
0.9729	1.1845	1.2413	1.1902	1.1872	0.9579	1.2199	0.9749	0.8338	1.0298	1.1723	0.9414	1.1878	1.0762	1.1971	0.9429	1.3312	0.9197	0.9424	0.936	0.9698	0.9488	0.9607		0.9272	0.8961	1.1254	0.95	0.941	0.951	0.9763	0.9557			1.00307	0.969107	1.02243	0.991881	0.999827	1.01805	0.996741	1.00242	0.983841	1.00197	0.975075	1.0149	0.998604	1.01128	1.01327	1.00346
0.9818	1.201	1.2222	1.2027	1.1884	0.9685	1.2243	0.9738	0.8388	1.0305	1.1694	0.9367	1.2016	1.0838	1.194	0.9596	1.3342	0.9234	0.9499	0.9446	0.9755	0.9509	0.978		0.9339	0.8959	1.1341	0.9528	0.9297	0.9432	0.987	0.9614			1.01225	0.982607	1.0067	1.0023	1.00084	1.02932	1.00034	1.00129	0.98974	1.00265	0.972663	1.00983	1.01021	1.01842	1.01065	1.02123
0.9712	1.1657	1.2013	1.1908	1.1753	0.9385	1.227	0.9748	0.8303	1.0278	1.1539	0.9355	1.1933	1.0694	1.1693	0.9523	1.3171	0.919	0.9359	0.9428	0.9712	0.9504	0.9721		0.9226	0.8937	1.1229	0.9524	0.9253	0.9395	0.9918	0.9509			1.00132	0.953726	0.989486	0.992381	0.989805	0.997433	1.00254	1.00232	0.979711	1.00002	0.959771	1.00854	1.00323	1.00489	0.989738	1.01346
0.9657	1.1395	1.1986	1.183	1.1757	0.9418	1.2138	0.9838	0.8331	1.0228	1.1615	0.928	1.182	1.0654	1.1544	0.933	1.3033	0.9246	0.9447	0.9413	0.9665	0.9495	0.9777		0.9248	0.9025	1.1181	0.9597	0.9323	0.9304	0.9833	0.9553			0.995647	0.93229	0.987262	0.985881	0.990142	1.00094	0.991757	1.01158	0.983015	0.995158	0.966092	1.00045	0.993727	1.00113	0.977126	0.992922
0.9574	1.1377	1.2167	1.1946	1.1655	0.9365	1.211	0.9771	0.8302	1.0236	1.1808	0.9271	1.1814	1.0589	1.1399	0.9246	1.2878	0.9146	0.9343	0.9392	0.969	0.9281	0.9565		0.9163	0.9034	1.1209	0.9608	0.9347	0.9438	0.9847	0.9571			0.98709	0.930817	1.00217	0.995548	0.981552	0.995307	0.98947	1.00469	0.979593	0.995937	0.982145	0.999485	0.993223	0.99502	0.964853	0.983983
0.9602	1.1555	1.229	1.2001	1.1778	0.9521	1.2097	0.9775	0.8256	1.0225	1.2003	0.9233	1.1825	1.0677	1.1298	0.9144	1.3022	0.9196	0.9479	0.9405	0.9701	0.9396	0.9563		0.9219	0.8992	1.1163	0.9604	0.9269	0.949	0.9808	0.9425			0.989976	0.94538	1.0123	1.00013	0.991911	1.01189	0.988407	1.0051	0.974165	0.994866	0.998365	0.995388	0.994148	1.00329	0.956304	0.973127
0.9564	1.1609	1.2244	1.1907	1.1809	0.9316	1.2085	0.9754	0.8323	1.0276	1.2119	0.9329	1.1926	1.0644	1.1377	0.9045	1.3001	0.9228	0.9457	0.9377	0.9727	0.9434	0.9555		0.9221	0.9037	1.1157	0.949	0.9247	0.938	0.9789	0.9619			0.986059	0.949798	1.00851	0.992298	0.994522	0.9901	0.987427	1.00294	0.982071	0.999828	1.00801	1.00574	1.00264	1.00019	0.962991	0.962592
0.965	1.1728	1.2156	1.1738	1.1677	0.9352	1.1988	0.9741	0.8403	1.0231	1.2008	0.9158	1.1801	1.0498	1.1128	0.8917	1.2941	0.9132	0.9443	0.9348	0.9705	0.9367	0.9554		0.9238	0.9017	1.1261	0.9537	0.9284	0.9457	0.9776	0.9489			0.994925	0.959535	1.00126	0.978214	0.983405	0.993926	0.979501	1.0016	0.99151	0.99545	0.998781	0.987302	0.99213	0.986469	0.941914	0.94897
0.9618	1.1822	1.2263	1.188	1.1683	0.9222	1.1977	0.9713	0.8429	1.0238	1.1868	0.9145	1.1844	1.0373	1.0856	0.8871	1.2782	0.919	0.9411	0.9408	0.9592	0.9378	0.9511		0.9283	0.9066	1.1191	0.9502	0.9316	0.9431	0.9812	0.9571			0.991626	0.967225	1.01008	0.990048	0.98391	0.98011	0.978603	0.998723	0.994578	0.996131	0.987136	0.985901	0.995745	0.974723	0.918891	0.944074
0.9578	1.2051	1.233	1.203	1.1674	0.9261	1.2037	0.9717	0.8447	1.0251	1.1973	0.9089	1.1864	1.0341	1.0918	0.8918	1.2701	0.9134	0.9437	0.9391	0.9732	0.9494	0.959		0.931	0.9047	1.1205	0.9585	0.918	0.9343	0.9815	0.9529			0.987502	0.985961	1.0156	1.00255	0.983152	0.984254	0.983505	0.999134	0.996702	0.997396	0.995869	0.979864	0.997427	0.971716	0.924139	0.949076
0.944	1.212	1.213	1.1849	1.1693	0.9193	1.2017	0.9655	0.835	1.0275	1.1798	0.9078	1.1837	1.0197	1.0837	0.887	1.273	0.8985	0.9425	0.9319	0.9709	0.9436	0.9536		0.9203	0.8995	1.1135	0.9483	0.9227	0.9408	0.9744	0.9468			0.973274	0.991606	0.999123	0.987464	0.984752	0.977027	0.981871	0.992759	0.985257	0.999731	0.981314	0.978678	0.995157	0.958185	0.917283	0.943968
0.9462	1.2289	1.1985	1.1764	1.1648	0.9334	1.2004	0.9661	0.836	1.0279	1.1723	0.9083	1.1779	1.0127	1.071	0.8741	1.2767	0.9045	0.9302	0.938	0.9564	0.9314	0.95		0.9337	0.8989	1.0986	0.9546	0.9263	0.9467	0.9781	0.9544			0.975542	1.00543	0.98718	0.98038	0.980963	0.992013	0.980809	0.993376	0.986437	1.00012	0.975075	0.979217	0.99028	0.951607	0.906533	0.930239
0.9383	1.2284	1.2047	1.1681	1.1496	0.9374	1.1996	0.9593	0.831	1.0194	1.1641	0.9012	1.1706	1.0095	1.0725	0.8713	1.2774	0.9046	0.9334	0.9365	0.9628	0.9297	0.927		0.9305	0.9048	1.1135	0.948	0.9237	0.9439	0.9771	0.9497			0.967397	1.00502	0.992287	0.973463	0.968162	0.996264	0.980155	0.986384	0.980537	0.99185	0.968255	0.971563	0.984143	0.9486	0.907803	0.927259
0.9542	1.2406	1.2011	1.1754	1.1475	0.9405	1.2072	0.967	0.8418	1.0266	1.1776	0.9338	1.1821	1.0305	1.1042	0.8867	1.2924	0.9146	0.9467	0.9357	0.9766	0.9469	0.9336		0.9278	0.9141	1.1252	0.9463	0.9254	0.9445	0.9825	0.9503			0.98379	1.01501	0.989321	0.979547	0.966393	0.999559	0.986365	0.994301	0.99328	0.998856	0.979484	1.00671	0.993811	0.968333	0.934635	0.943648
0.9561	1.2147	1.1912	1.1895	1.1805	0.9414	1.198	0.961	0.842	1.0245	1.1708	0.9237	1.174	1.028	1.1139	0.8835	1.2705	0.9156	0.9379	0.9421	0.9667	0.9436	0.9326		0.9257	0.9139	1.1235	0.9571	0.933	0.949	0.9802	0.9607			0.985749	0.993815	0.981167	0.991298	0.994185	1.00052	0.978848	0.988132	0.993516	0.996812	0.973828	0.995819	0.987002	0.965984	0.942845	0.940243
0.9655	1.2081	1.203	1.1737	1.1621	0.9514	1.1983	0.97	0.847	1.017	1.1594	0.9208	1.1677	1.0305	1.1126	0.8896	1.2504	0.9013	0.9478	0.941	0.9703	0.9409	0.9323		0.9187	0.918	1.1272	0.959	0.925	0.9467	0.9792	0.9536			0.995441	0.988415	0.990886	0.97813	0.978689	1.01114	0.979093	0.997386	0.999416	0.989515	0.964346	0.992693	0.981705	0.968333	0.941745	0.946735
0.9664	1.2089	1.2096	1.1738	1.1589	0.9481	1.1962	0.9702	0.8433	1.0193	1.165	0.9213	1.1702	1.032	1.1191	0.8912	1.2301	0.8985	0.9467	0.9409	0.9725	0.9451	0.9188		0.9123	0.9132	1.1224	0.9494	0.9233	0.9422	0.9726	0.9497			0.996369	0.98907	0.996323	0.978214	0.975994	1.00764	0.977377	0.997591	0.99505	0.991753	0.969003	0.993232	0.983807	0.969743	0.947247	0.948437
0.9665	1.2006	1.2086	1.1901	1.1871	0.944	1.2019	0.9652	0.8435	1.0184	1.1604	0.9128	1.1601	1.0342	1.1084	0.9059	1.2098	0.907	0.9391	0.9423	0.969	0.9392	0.911		0.9066	0.9168	1.1244	0.9458	0.9205	0.9466	0.977	0.9503			0.996472	0.982279	0.995499	0.991798	0.999743	1.00328	0.982034	0.99245	0.995286	0.990877	0.965177	0.984068	0.975316	0.97181	0.93819	0.964082
0.9631	1.2209	1.2055	1.1809	1.1507	0.9549	1.2132	0.9724	0.8373	1.0139	1.1779	0.915	1.1624	1.0416	1.1072	0.8952	1.2099	0.9001	0.9374	0.9401	0.9739	0.9475	0.9005		0.908	0.9221	1.1147	0.9445	0.921	0.9391	0.9664	0.9397			0.992966	0.998888	0.992946	0.984131	0.969088	1.01486	0.991267	0.999854	0.987971	0.986499	0.979733	0.98644	0.977249	0.978763	0.937174	0.952694
0.9681	1.2338	1.2126	1.1694	1.1551	0.9424	1.1954	0.9734	0.8285	1.0183	1.177	0.916	1.1605	1.043	1.0855	0.8979	1.2181	0.8958	0.9431	0.9284	0.9745	0.9346	0.8943		0.9124	0.9152	1.1227	0.9405	0.9211	0.9359	0.9797	0.9484			0.998121	1.00944	0.998794	0.974547	0.972794	1.00158	0.976723	1.00088	0.977587	0.99078	0.978985	0.987518	0.975652	0.980079	0.918807	0.955568
0.9721	1.2281	1.1904	1.158	1.1555	0.9404	1.1825	0.9721	0.8248	1.0161	1.1728	0.9059	1.1503	1.0345	1.0865	0.8973	1.2246	0.9011	0.9302	0.937	0.9743	0.9368	0.8827		0.9095	0.9071	1.1068	0.9422	0.9323	0.939	0.9702	0.9484			1.00225	1.00478	0.980508	0.965046	0.97313	0.999452	0.966183	0.999545	0.973221	0.988639	0.975491	0.976629	0.967077	0.972092	0.919653	0.954929
0.9704	1.2441	1.1977	1.1633	1.1525	0.9356	1.1887	0.9737	0.8345	1.0171	1.1755	0.9083	1.1544	1.0322	1.0924	0.9117	1.2347	0.892	0.937	0.9292	0.9689	0.9349	0.8929		0.9158	0.8946	1.1028	0.9404	0.919	0.9328	0.9662	0.944			1.00049	1.01787	0.986521	0.969463	0.970604	0.994351	0.971249	1.00119	0.984667	0.989612	0.977737	0.979217	0.970524	0.96993	0.924647	0.970254
0.9652	1.2755	1.1994	1.1688	1.1522	0.9477	1.1893	0.9818	0.8299	1.0112	1.1821	0.9043	1.1501	1.0321	1.0907	0.8994	1.2438	0.8907	0.9434	0.9329	0.9722	0.9447	0.8944		0.9157	0.9005	1.1127	0.9356	0.9197	0.9314	0.9709	0.9343			0.995132	1.04356	0.987921	0.974047	0.970351	1.00721	0.971739	1.00952	0.979239	0.983872	0.983227	0.974905	0.966909	0.969836	0.923208	0.957164
0.974	1.2886	1.2204	1.1627	1.1661	0.9452	1.1954	0.9794	0.8306	1.0205	1.2035	0.911	1.1506	1.0437	1.1218	0.9142	1.2554	0.8996	0.9471	0.936	0.9758	0.9493	0.8954		0.9094	0.8982	1.1128	0.9438	0.9325	0.9412	0.9708	0.9362			1.0042	1.05428	1.00522	0.968963	0.982057	1.00455	0.976723	1.00705	0.980065	0.99292	1.00103	0.982128	0.967329	0.980737	0.949532	0.972915
0.9768	1.3016	1.2152	1.1605	1.1419	0.9492	1.1931	0.9791	0.8345	1.0219	1.2267	0.9069	1.1522	1.053	1.1225	0.9061	1.2299	0.9032	0.9481	0.9435	0.9784	0.944	0.9153		0.911	0.9	1.1078	0.943	0.9163	0.9418	0.9692	0.9432			1.00709	1.06491	1.00094	0.96713	0.961677	1.0088	0.974844	1.00674	0.984667	0.994283	1.02032	0.977708	0.968674	0.989476	0.950125	0.964294
0.9684	1.2942	1.2144	1.1549	1.1455	0.9386	1.1831	0.9693	0.8297	1.0136	1.2199	0.9154	1.1432	1.0409	1.1172	0.8959	1.2226	0.8929	0.934	0.9261	0.9701	0.9411	0.9118		0.9118	0.9076	1.1146	0.9401	0.9237	0.9444	0.9676	0.9386			0.998431	1.05886	1.00028	0.962463	0.964709	0.997539	0.966673	0.996666	0.979003	0.986207	1.01467	0.986871	0.961108	0.978106	0.945639	0.953439
0.9644	1.2954	1.1927	1.1603	1.1462	0.9331	1.1804	0.9674	0.8317	1.0199	1.2153	0.9094	1.1375	1.0347	1.1211	0.898	1.23	0.8952	0.936	0.9327	0.9599	0.9398	0.9003		0.9007	0.9104	1.1094	0.948	0.9166	0.936	0.9619	0.9389			0.994307	1.05984	0.982403	0.966963	0.965298	0.991694	0.964467	0.994712	0.981363	0.992337	1.01084	0.980403	0.956315	0.97228	0.94894	0.955674
KCl																								KCl										#VALUE!	0	0	0	0	0	0	0	0	0	0	0	0	0	0	0
0.9623	1.2796	1.1917	1.1705	1.1759	0.9501	1.1859	0.9679	0.8452	1.0148	1.23	0.9139	1.1425	1.0273	1.172	0.9174	1.1814	0.8944	0.9328	0.9333	0.9639	0.9391	0.9044		0.8987	0.8919	1.1034	0.9445	0.9174	0.9449	0.9692	0.9351			0.992142	1.04691	0.981579	0.975464	0.990311	1.00976	0.968961	0.995227	0.997292	0.987374	1.02307	0.985254	0.960519	0.965326	0.992023	0.97632
0.9657	1.2771	1.2177	1.1736	1.1401	0.958	1.1962	0.9607	0.8473	1.0187	1.2292	0.9047	1.1419	1.025	1.1756	0.9113	1.1219	0.8775	0.9401	0.9384	0.9749	0.9471	0.8936		0.9006	0.8886	1.1	0.9471	0.9126	0.932	0.9632	0.9365			0.995647	1.04487	1.00299	0.978047	0.960161	1.01816	0.977377	0.987823	0.99977	0.991169	1.0224	0.975336	0.960015	0.963165	0.995071	0.969828
0.9733	1.1347	1.189	1.1673	1.156	0.9693	1.1899	0.9618	0.8465	1.0134	1.0893	0.8931	1.1358	1.057	1.1529	0.9085	1.0214	0.8642	0.9461	0.9386	0.9625	0.9406	0.9057		0.8979	0.8976	1.0942	0.9362	0.9243	0.9431	0.9756	0.943			1.00348	0.928363	0.979355	0.972797	0.973551	1.03017	0.972229	0.988954	0.998826	0.986012	0.906039	0.96283	0.954886	0.993234	0.975856	0.966848
0.9316	1.0179	1.2215	1.1612	1.1674	0.9889	1.1939	0.9874	0.8522	1.0168	1.0597	0.8946	1.1623	1.1303	1.054	1.0218	1.0271	0.875	0.9568	0.946	0.9734	0.9618	0.9107		0.8698	0.9003	1.1011	0.9499	0.9265	0.9341	0.9859	0.9491			0.96049	0.832802	1.00612	0.967713	0.983152	1.051	0.975498	1.01528	1.00555	0.98932	0.881419	0.964447	0.977165	1.06211	0.892144	1.08743
0.9547	1.0402	1.3324	1.1751	1.1689	1.0605	1.2045	1.0654	0.8664	1.0183	1.0691	0.9171	1.2446	1.2486	1.1151	1.185	1.0722	0.9067	0.9806	0.9617	0.9912	0.994	0.9578		0.8816	0.9044	1.0979	0.9312	0.9305	0.9382	0.9695	0.964			0.984306	0.851047	1.09747	0.979297	0.984416	1.12709	0.984159	1.09548	1.02231	0.99078	0.889237	0.988704	1.04636	1.17328	0.943861	1.26111
0.9819	1.0498	1.3941	1.2076	1.1895	1.0896	1.232	1.0994	0.8813	1.026	1.0828	0.9302	1.3034	1.3483	1.1638	1.2686	1.0888	0.9138	1.0285	0.9951	1.0052	1.021	0.935		0.8873	0.9459	1.1077	0.9487	0.9418	0.9499	0.9608	0.957			1.01235	0.858901	1.14829	1.00638	1.00176	1.15802	1.00663	1.13044	1.03989	0.998272	0.900633	1.00283	1.09579	1.26696	0.985083	1.35008
1.0009	1.052	1.356	1.2311	1.23	1.1223	1.2672	1.0661	0.945	1.0452	1.1055	0.9628	1.4368	1.4201	1.169	1.2973	1.106	0.9307	1.0447	1.0176	1.0202	1.0352	0.9462		0.895	0.9643	1.0172	0.924	0.9448	0.9568	0.9663	0.9519			1.03194	0.860701	1.11691	1.02597	1.03587	1.19277	1.03539	1.0962	1.11505	1.01695	0.919514	1.03797	1.20794	1.33443	0.989484	1.38062
1.0236	1.0495	1.3818	1.2402	1.2472	1.1412	1.2899	1.0829	0.9961	1.0552	1.1092	0.9986	1.5437	1.4532	1.1733	1.286	1.1072	0.9338	1.0702	1.0318	1.0236	1.042	0.9559		0.9099	0.9876	1.0214	0.9472	0.955	0.9599	0.9772	0.9552			1.05534	0.858656	1.13816	1.03355	1.05036	1.21286	1.05394	1.11347	1.17535	1.02668	0.922591	1.07657	1.29781	1.36553	0.993124	1.36859
1.0641	1.0771	1.3664	1.2655	1.264	1.1911	1.3274	1.0912	1.0056	1.0425	1.1206	1.0363	1.6488	1.5015	1.1704	1.3039	1.1101	0.953	1.1015	1.0438	1.0432	1.0742	0.9821		0.91	1.0098	1.0318	0.9537	0.961	0.9693	0.9748	0.9553			1.0971	0.881237	1.12548	1.05463	1.06451	1.2659	1.08458	1.12201	1.18656	1.01433	0.932073	1.11721	1.38617	1.41092	0.990669	1.38764
1.1224	1.1031	1.3801	1.2639	1.2862	1.0161	1.3177	1.1026	1.2107	1.0689	1.1476	0.9764	1.4376	1.4835	1.135	1.2226	1.1351	0.9754	1.1318	1.0787	1.0436	1.0759	1.097		0.913	1.042	1.0282	0.9643	0.9649	0.9724	0.9786	0.967			1.15721	0.902509	1.13676	1.0533	1.0832	1.07991	1.07665	1.13373	1.42856	1.04001	0.954531	1.05263	1.20861	1.394	0.960705	1.30112
1.1186	1.1416	1.3735	1.2776	1.2971	1.0162	1.3252	1.0911	1.033	1.0545	1.1797	1.0104	1.3833	1.4592	1.1287	1.2276	1.158	0.9625	1.1238	1.0781	1.0327	1.0705	1.0732		0.9093	0.9631	1.0162	0.98	0.9603	0.9661	0.9858	0.9728			1.15329	0.934008	1.13132	1.06472	1.09238	1.08001	1.08278	1.1219	1.21889	1.026	0.98123	1.08929	1.16296	1.37117	0.955373	1.30644
1.0037	1.1755	1.3206	1.225	1.2186	1.043	1.2692	1.0345	0.9327	1.0631	1.1855	1.0361	1.4105	1.3628	1.1066	1.2081	1.1628	0.9308	1.0243	0.9984	1.0098	1.0205	0.9831		0.9126	0.9555	1.0312	0.9794	0.9568	0.9697	0.9843	0.9693			1.03483	0.961744	1.08775	1.02088	1.02627	1.1085	1.03702	1.06371	1.10054	1.03437	0.986055	1.117	1.18583	1.28059	0.936666	1.28569
1.0062	1.1495	1.3703	1.2452	1.2592	1.091	1.2961	1.0352	0.9424	1.0481	1.2	1.0579	1.4544	1.3478	1.1522	1.2062	1.1847	0.9447	1.0283	1.0098	1.0293	1.0327	1.0106		0.9227	0.9697	1.0516	0.9578	0.9609	0.9785	0.9903	0.9703			1.0374	0.940471	1.12869	1.03772	1.06046	1.15951	1.059	1.06443	1.11198	1.01977	0.998115	1.1405	1.22274	1.26649	0.975264	1.28367
1.0462	1.1497	1.3755	1.2688	1.2885	1.1083	1.3193	1.0485	0.9681	1.0505	1.2021	1.0702	1.4998	1.3982	1.1907	1.2238	1.1894	0.9537	1.0649	1.0207	1.0417	1.0643	1.0822		0.9323	1.046	1.0537	0.951	0.9679	0.9635	0.9822	0.9551			1.07864	0.940635	1.13297	1.05738	1.08514	1.1779	1.07796	1.0781	1.14231	1.02211	0.999862	1.15376	1.26091	1.31385	1.00785	1.3024
1.0819	1.1627	1.3932	1.2791	1.2757	0.9841	1.2967	1.0673	1.0053	1.0627	1.1897	1.0751	1.5458	1.4506	1.2352	1.2138	1.1698	0.9688	1.0854	1.0425	1.0281	1.0482	1.1483		0.9325	1.0659	1.0305	0.9683	0.969	0.9726	0.9883	0.9692			1.11545	0.951271	1.14755	1.06597	1.07436	1.0459	1.05949	1.09743	1.1862	1.03398	0.989548	1.15904	1.29958	1.36309	1.04552	1.29176
1.1078	1.1697	1.3949	1.3008	1.2972	0.9856	1.3262	1.0776	1.0269	1.081	1.1975	1.0792	1.589	1.4928	1.2655	1.2123	1.1775	0.9716	1.1131	1.061	1.0361	1.0623	1.1908		0.9309	1.0848	1.0335	0.9728	0.9644	0.9651	0.9857	0.9709			1.14215	0.956998	1.14895	1.08405	1.09247	1.04749	1.0836	1.10802	1.21169	1.05179	0.996036	1.16346	1.3359	1.40274	1.07117	1.29016
1.1507	1.1871	1.426	1.3387	1.3384	1.0058	1.3593	1.0992	1.0584	1.0897	1.2245	1.0904	1.6602	1.523	1.3003	1.2298	1.205	0.9885	1.1349	1.0717	1.047	1.0887	1.2018		0.9281	1.0387	1.0295	0.9758	0.9745	0.9724	0.9912	0.97			1.18638	0.971234	1.17457	1.11564	1.12716	1.06896	1.11064	1.13023	1.24886	1.06025	1.01849	1.17553	1.39576	1.43112	1.10062	1.30878
1.1662	1.1565	1.4026	1.3192	1.3467	1.0303	1.3653	1.0909	1.075	1.0892	1.2192	1.0894	1.6773	1.4982	1.3013	1.209	1.1855	0.985	1.1219	1.0717	1.0451	1.0761	1.1876		0.9225	1.0736	1.062	0.9658	0.9819	0.9695	0.9875	0.972			1.20236	0.946199	1.15529	1.09939	1.13415	1.095	1.11554	1.1217	1.26844	1.05976	1.01408	1.17446	1.41013	1.40782	1.10147	1.28665
1.1743	1.1379	1.4165	1.3344	1.3396	1.0515	1.376	1.0959	1.0845	1.0698	1.2311	1.086	1.6915	1.4948	1.2561	1.2002	1.1975	0.9878	1.12	1.0708	1.0584	1.0734	1.1578		0.9234	1.0512	1.0692	0.9588	0.9727	0.9776	0.9889	0.9603			1.21072	0.930981	1.16674	1.11205	1.12817	1.11753	1.12429	1.12684	1.27965	1.04089	1.02398	1.17079	1.42207	1.40462	1.06321	1.27728
1.1477	1.1301	1.4034	1.3073	1.3153	1.0345	1.3425	1.0912	1.0916	1.0688	1.2367	1.0891	1.6921	1.4831	1.252	1.2023	1.1707	0.9614	1.1282	1.0823	1.0562	1.0816	1.1082		0.9225	1.05	1.0669	0.9705	0.9787	0.978	0.9899	0.9708			1.18329	0.924599	1.15595	1.08947	1.10771	1.09946	1.09691	1.12201	1.28803	1.03992	1.02864	1.17413	1.42258	1.39363	1.05974	1.27952
1.1442	1.1781	1.3995	1.3022	1.3317	1.0112	1.3372	1.0815	1.103	1.083	1.2328	1.0634	1.7108	1.4841	1.2823	1.2128	1.1564	0.9589	1.1272	1.07	1.0578	1.0864	1.0983		0.9138	1.0066	1.0479	0.9781	0.9661	0.9657	0.9835	0.9642			1.17968	0.963871	1.15274	1.08522	1.12152	1.0747	1.09258	1.11203	1.30148	1.05373	1.0254	1.14643	1.4383	1.39457	1.08539	1.29069
1.1546	1.1658	1.3478	1.2992	1.3113	1.023	1.3332	1.0834	1.0817	1.0841	1.2184	1.0601	1.6774	1.4712	1.2332	1.1881	1.1543	0.9687	1.1121	1.0646	1.0548	1.0779	1.0934		0.9143	0.9554	1.0288	0.9467	0.9676	0.9682	0.9877	0.9549			1.1904	0.953807	1.11016	1.08272	1.10434	1.08724	1.08932	1.11399	1.27635	1.0548	1.01342	1.14287	1.41022	1.38245	1.04383	1.26441
1.1126	1.1723	1.3787	1.3177	1.3179	1.0207	1.3453	1.0857	1.0604	1.0873	1.2283	1.058	1.6517	1.4522	1.2521	1.1942	1.1448	0.9678	1.1209	1.0542	1.0515	1.0737	1.1001		0.9068	0.943	1.0233	0.9346	0.9724	0.9679	0.9797	0.9499			1.1471	0.959125	1.13561	1.09814	1.1099	1.08479	1.0992	1.11635	1.25122	1.05792	1.02165	1.1406	1.38861	1.36459	1.05982	1.2709
1.1156	1.164	1.3978	1.3184	1.3341	1.0238	1.3484	1.0681	1.0442	1.0928	1.2285	1.0516	1.6353	1.4436	1.2695	1.1955	1.1524	0.9595	1.0937	1.0534	1.0534	1.0756	1.0799		0.9065	0.955	1.0285	0.9389	0.9662	0.9724	0.9811	0.9523			1.1502	0.952335	1.15134	1.09872	1.12354	1.08809	1.10173	1.09826	1.2321	1.06327	1.02182	1.13371	1.37482	1.35651	1.07455	1.27228
1.1154	1.3674	1.3669	1.2503	1.2251	0.9787	1.2677	1.0432	1.0284	1.0755	1.3823	1.0663	1.5279	1.3897	1.3081	1.1387	1.3303	0.9767	1.0863	1.0492	1.0147	1.0508	1.0496		0.9206	0.9678	1.0406	0.953	0.9725	0.9731	0.9802	0.9462			1.14999	1.11875	1.12589	1.04197	1.03175	1.04016	1.0358	1.07265	1.21346	1.04643	1.14975	1.14955	1.28453	1.30586	1.10722	1.21183
1.1386	1.3464	1.3839	1.2655	1.2613	1.0001	1.3023	1.0491	1.0304	1.0435	1.3012	1.0741	1.5991	1.3713	1.3378	1.1403	1.3274	0.9697	1.0935	1.0427	1.0381	1.0561	1.0342		0.9324	0.9946	1.0421	0.952	0.9673	0.9682	0.9747	0.9382			1.17391	1.10157	1.13989	1.05463	1.06223	1.0629	1.06407	1.07872	1.21582	1.0153	1.08229	1.15796	1.34439	1.28857	1.13236	1.21354
1.1333	1.3523	1.373	1.265	1.2572	0.9514	1.2783	1.0501	1.0101	1.0353	1.2521	1.0438	1.5623	1.3496	1.3455	1.1484	1.303	0.9714	1.0589	1.0278	1.0344	1.0565	1.0287		0.934	1.0107	1.0477	0.9591	0.9734	0.964	0.9771	0.9456			1.16844	1.10639	1.13091	1.05422	1.05878	1.01114	1.04446	1.07975	1.19187	1.00732	1.04145	1.1253	1.31345	1.26818	1.13888	1.22216
1.1434	1.3804	1.3647	1.2448	1.2682	0.9425	1.2715	1.0542	1.0075	1.0398	1.2999	1.0531	1.4874	1.3436	1.3473	1.1265	1.2968	0.9617	1.0472	1.0098	1.0414	1.0556	1.0333		0.9309	1.023	1.0499	0.9595	0.9722	0.9721	0.9837	0.9546			1.17886	1.12938	1.12408	1.03738	1.06804	1.00168	1.0389	1.08396	1.1888	1.0117	1.08121	1.13532	1.25048	1.26254	1.1404	1.19885
1.1458	1.4064	1.3947	1.2693	1.2617	0.9735	1.2902	1.0585	1.0227	1.0551	1.3721	1.0652	1.484	1.3358	1.3545	1.1617	1.3348	0.9827	1.0693	1.0287	1.0513	1.079	1.0596		0.9247	1.0059	1.0446	0.9631	0.9721	0.9692	0.9731	0.96			1.18133	1.15066	1.14879	1.0578	1.06257	1.03463	1.05418	1.08838	1.20673	1.02659	1.14126	1.14837	1.24762	1.25522	1.1465	1.23631
1.1618	1.4253	1.427	1.296	1.3069	1.0152	1.3213	1.0668	1.0152	1.0617	1.4355	1.0869	1.5003	1.3335	1.3729	1.1707	1.3823	0.9919	1.0783	1.0412	1.0429	1.079	1.0699		0.925	1.0174	1.0282	0.9635	0.967	0.9674	0.9683	0.9452			1.19783	1.16612	1.17539	1.08005	1.10064	1.07895	1.07959	1.09692	1.19788	1.03301	1.194	1.17176	1.26133	1.25305	1.16207	1.24589
1.1385	1.3962	1.3866	1.2851	1.2849	1.0126	1.3083	1.0681	0.9841	1.0689	1.4267	1.0673	1.4963	1.3115	1.2898	1.1379	1.3861	0.9819	1.0872	1.0394	1.0538	1.0686	1.0529		0.927	1.0192	1.0375	0.9639	0.9586	0.9596	0.977	0.9557			1.17381	1.14231	1.14211	1.07097	1.08211	1.07619	1.06897	1.09826	1.16119	1.04001	1.18668	1.15063	1.25796	1.23238	1.09173	1.21098
1.1369	1.391	1.3753	1.2891	1.2736	1.0352	1.3103	1.0591	0.9722	1.0714	1.4075	1.07	1.5345	1.3044	1.2852	1.1314	1.3964	0.9783	1.079	1.0301	1.0535	1.069	1.0312		0.8988	1.0389	1.0393	0.94	0.9693	0.9698	0.9754	0.9549			1.17216	1.13806	1.13281	1.0743	1.07259	1.10021	1.0706	1.089	1.14715	1.04244	1.17071	1.15354	1.29008	1.22571	1.08784	1.20406
1.1323	1.3808	1.3748	1.2657	1.2808	1.0083	1.2793	1.0603	0.9011	1.0695	1.3907	1.0625	1.5392	1.2383	1.2641	1.1346	1.3564	0.9546	1.0077	0.9837	1.0269	1.0391	0.9678		0.9139	1.0507	1.0471	0.9446	0.9647	0.9563	0.9629	0.9526			1.16741	1.12971	1.13239	1.0548	1.07865	1.07162	1.04528	1.09024	1.06325	1.0406	1.15673	1.14546	1.29403	1.1636	1.06998	1.20747
1.112	1.3803	1.3794	1.2615	1.2633	1.0501	1.2755	1.0547	0.9086	1.0838	1.4093	1.0553	1.5711	1.2102	1.2706	1.1318	1.3449	0.9546	1.0155	0.9781	1.023	1.0286	0.997		0.9208	0.953	1.0462	0.9486	0.9581	0.9564	0.9697	0.9491			1.14648	1.1293	1.13618	1.0513	1.06392	1.11604	1.04217	1.08448	1.0721	1.05451	1.1722	1.13769	1.32085	1.13719	1.07548	1.20449
1.1178	1.3658	1.3906	1.2686	1.2651	1.0428	1.289	1.0522	0.9252	1.0783	1.4066	1.0507	1.5453	1.2171	1.2982	1.1054	1.3381	0.9625	1.021	0.9984	1.0367	1.048	1.0408		0.918	0.9471	1.0354	0.9471	0.9648	0.957	0.9689	0.9545			1.15246	1.11744	1.14541	1.05722	1.06543	1.10828	1.0532	1.08191	1.09169	1.04916	1.16996	1.13273	1.29916	1.14368	1.09884	1.17639
1.1156	1.3602	1.3952	1.2829	1.278	1.0362	1.3057	1.0522	0.9428	1.0858	1.3964	1.059	1.5267	1.2312	1.3027	1.1171	1.3156	0.9652	1.0377	0.998	1.0396	1.0386	1.0612		0.9202	0.9611	1.0426	0.9601	0.961	0.968	0.9745	0.9498			1.1502	1.11286	1.1492	1.06913	1.0763	1.10127	1.06685	1.08191	1.11246	1.05646	1.16147	1.14168	1.28352	1.15693	1.10265	1.18885
1.12	1.3479	1.3939	1.2864	1.2919	1.0289	1.3199	1.0559	0.9606	1.0855	1.3682	1.0701	1.5508	1.2443	1.3172	1.101	1.3083	0.9692	1.0601	1.0242	1.0511	1.0498	1.0595		0.9137	0.9591	1.0421	0.9561	0.9635	0.9609	0.978	0.9504			1.15473	1.10279	1.14813	1.07205	1.088	1.09351	1.07845	1.08571	1.13346	1.05616	1.13802	1.15365	1.30378	1.16924	1.11493	1.17171
1.1216	1.3375	1.3761	1.3043	1.2754	0.9784	1.3058	1.0544	0.9759	1.0908	1.3573	1.0492	1.5414	1.2503	1.3148	1.0999	1.3295	0.9644	1.057	1.0193	1.0408	1.0626	1.0715		0.8967	0.9759	1.0434	0.9596	0.9567	0.9521	0.9789	0.9466			1.15638	1.09428	1.13347	1.08697	1.07411	1.03984	1.06693	1.08417	1.15151	1.06132	1.12895	1.13112	1.29588	1.17487	1.11289	1.17054
1.1252	1.3472	1.3785	1.2923	1.2896	0.9645	1.2942	1.0511	0.9795	1.0755	1.3607	1.0484	1.5226	1.2399	1.3063	1.0931	1.3285	0.965	1.0677	1.0255	1.0554	1.0508	1.0863		0.9027	0.9887	1.0439	0.9591	0.9508	0.9493	0.9789	0.9463			1.16009	1.10222	1.13544	1.07697	1.08607	1.02507	1.05745	1.08078	1.15576	1.04643	1.13178	1.13026	1.28008	1.1651	1.1057	1.1633
1.1188	1.3426	1.3702	1.2965	1.2755	0.9666	1.2958	1.0535	0.9877	1.0703	1.3684	1.0456	1.5048	1.2346	1.3136	1.0961	1.3426	0.9794	1.0693	1.03	1.0411	1.0429	1.0788		0.9153	1.004	1.024	0.9384	0.9489	0.9463	0.9678	0.9458			1.15349	1.09846	1.12861	1.08047	1.07419	1.0273	1.05876	1.08324	1.16543	1.04137	1.13818	1.12724	1.26511	1.16012	1.11188	1.1665
1.1061	1.3319	1.3583	1.2878	1.2943	0.9882	1.3031	1.0518	1.0027	1.07	1.3705	1.05	1.4801	1.2402	1.3276	1.0934	1.3085	0.9534	1.0741	1.03	1.0362	1.0428	1.0745		0.9017	0.9905	1.019	0.9369	0.9627	0.9688	0.9819	0.9493			1.1404	1.0897	1.1188	1.07322	1.09002	1.05025	1.06472	1.0815	1.18313	1.04108	1.13993	1.13198	1.24435	1.16538	1.12373	1.16362
1.1092	1.312	1.3674	1.2679	1.2686	1.0006	1.2862	1.0595	0.9917	1.0729	1.3578	1.0401	1.4765	1.2534	1.326	1.0966	1.2921	0.9569	1.0838	1.0344	1.0375	1.0352	1.0692		0.8998	0.9455	1.0336	0.9353	0.9612	0.9634	0.9762	0.9385			1.1436	1.07342	1.1263	1.05663	1.06838	1.06343	1.05091	1.08941	1.17015	1.0439	1.12937	1.12131	1.24132	1.17779	1.12237	1.16703
1.122	1.2746	1.354	1.2558	1.2379	0.9914	1.2785	1.0469	1.0014	1.0526	1.2757	1.0197	1.5037	1.2197	1.3146	1.1001	1.4017	0.974	1.069	1.0264	1.0277	1.0402	1.0566		0.9138	0.9364	1.0407	0.9495	0.9605	0.9591	0.9794	0.9498			1.15679	1.04282	1.11526	1.04655	1.04253	1.05365	1.04462	1.07646	1.1816	1.02415	1.06108	1.09931	1.26419	1.14612	1.11273	1.17075
1.1261	1.288	1.354	1.2529	1.2473	0.9807	1.2744	1.0477	0.9897	1.0486	1.2707	1.0221	1.5372	1.2212	1.3162	1.1127	1.4205	0.9734	1.0699	1.0201	1.0305	1.0364	1.0569		0.91	0.9639	1.0543	0.9597	0.9753	0.9729	0.9808	0.947			1.16102	1.05379	1.11526	1.04413	1.05044	1.04228	1.04127	1.07728	1.16779	1.02026	1.05692	1.1019	1.29235	1.14753	1.11408	1.18416
1.1298	1.3023	1.3306	1.2439	1.2386	0.9791	1.2684	1.0464	0.9898	1.0528	1.2489	1.0373	1.5388	1.2237	1.3014	1.1107	1.4018	0.9799	1.0597	1.025	1.0188	1.0275	1.0379		0.9177	0.9512	1.0262	0.9477	0.9528	0.9525	0.9796	0.9422			1.16484	1.06549	1.09599	1.03663	1.04311	1.04058	1.03637	1.07594	1.16791	1.02435	1.03879	1.11829	1.2937	1.14988	1.10155	1.18203
1.1042	1.2819	1.2933	1.2399	1.2221	0.976	1.2453	1.037	0.9782	1.0591	1.2371	1.0202	1.529	1.2216	1.2744	1.0878	1.3629	0.969	1.0504	1.02	1.0398	1.0334	1.0272		0.9144	0.9569	1.0407	0.9512	0.9565	0.9567	0.9733	0.9506			1.13844	1.0488	1.06526	1.0333	1.02922	1.03729	1.01749	1.06628	1.15423	1.03048	1.02897	1.09985	1.28546	1.1479	1.0787	1.15766
1.0715	1.2873	1.31	1.2459	1.2378	0.9673	1.2563	1.0324	0.9816	1.0618	1.2362	1.0201	1.5178	1.2349	1.2794	1.0921	1.3326	0.9543	1.0419	1.018	1.0279	1.0401	1.0175		0.919	0.9669	1.0396	0.9496	0.9628	0.9646	0.9796	0.9491			1.10473	1.05321	1.07902	1.0383	1.04244	1.02804	1.02648	1.06155	1.15824	1.0331	1.02822	1.09975	1.27604	1.1604	1.08293	1.16224
1.0678	1.2943	1.3215	1.2471	1.2231	0.9687	1.2609	1.037	0.9718	1.0662	1.2195	1.0266	1.5197	1.2442	1.2827	1.0977	1.3557	0.957	1.0578	1.0195	1.0263	1.039	1.0134		0.9114	0.9753	1.0474	0.9554	0.9607	0.9612	0.977	0.958			1.10091	1.05894	1.08849	1.0393	1.03006	1.02953	1.03024	1.06628	1.14667	1.03739	1.01433	1.10675	1.27764	1.16914	1.08572	1.1682
1.0721	1.2894	1.2985	1.1962	1.1823	0.9618	1.2125	1.0389	0.9724	1.0474	1.1804	0.9952	1.4762	1.2411	1.2421	1.0877	1.3628	0.962	1.0546	1.0189	1.0155	1.0239	1.0016		0.9133	0.9905	1.0494	0.9475	0.955	0.9595	0.9733	0.9495			1.10535	1.05493	1.06955	0.996881	0.995701	1.0222	0.990695	1.06823	1.14738	1.01909	0.981813	1.0729	1.24107	1.16623	1.05136	1.15756
1.0678	1.2943	1.3215	1.2471	1.2231	0.9687	1.2609	1.037	0.9718	1.0662	1.2195	1.0266	1.5197	1.2442	1.2827	1.0977	1.3557	0.957	1.0578	1.0195	1.0263	1.039	1.0134		0.9114	0.9753	1.0474	0.9554	0.9607	0.9612	0.977	0.958			1.10091	1.05894	1.08849	1.0393	1.03006	1.02953	1.03024	1.06628	1.14667	1.03739	1.01433	1.10675	1.27764	1.16914	1.08572	1.1682
1.0721	1.2894	1.2985	1.1962	1.1823	0.9618	1.2125	1.0389	0.9724	1.0474	1.1804	0.9952	1.4762	1.2411	1.2421	1.0877	1.3628	0.962	1.0546	1.0189	1.0155	1.0239	1.0016		0.9133	0.9905	1.0494	0.9475	0.955	0.9595	0.9733	0.9495			1.10535	1.05493	1.06955	0.996881	0.995701	1.0222	0.990695	1.06823	1.14738	1.01909	0.981813	1.0729	1.24107	1.16623	1.05136	1.15756
- KCl																								- KCl										#VALUE!	0	0	0	0	0	0	0	0	0	0	0	0	0	0	0
1.0975	1.3113	1.33	1.2376	1.2082	0.9555	1.2422	1.0519	0.9744	1.0471	1.2252	0.9959	1.3091	1.2615	1.2243	1.0906	1.3605	0.9712	1.0664	1.0333	1.0147	1.0194	1.0249		0.9109	0.9423	1.0454	0.9511	0.9605	0.9485	0.9769	0.9462			1.13153	1.07285	1.09549	1.03138	1.01751	1.0155	1.01496	1.0816	1.14974	1.0188	1.01908	1.07366	1.10058	1.1854	1.03629	1.16064
1.0989	1.3258	1.3326	1.246	1.2084	0.9614	1.2501	1.0488	0.9623	1.0446	1.2807	1.0094	1.2728	1.2557	1.2448	1.0889	1.3724	0.9806	1.0763	1.0324	1.0145	1.0263	1.0306		0.9108	0.9416	1.0422	0.9369	0.9576	0.9508	0.9767	0.9524			1.13298	1.08471	1.09764	1.03838	1.01768	1.02177	1.02142	1.07841	1.13546	1.01637	1.06524	1.08821	1.07006	1.17995	1.05364	1.15883
1.0899	1.3298	1.3332	1.2375	1.2296	0.9583	1.249	1.042	0.9568	1.0439	1.3273	0.9923	1.2447	1.2368	1.2559	1.0842	1.3772	0.9742	1.0585	1.0113	1.0169	1.0234	1.0564		0.9099	0.9645	1.0426	0.9455	0.9599	0.9492	0.9785	0.9482			1.1237	1.08799	1.09813	1.0313	1.03554	1.01848	1.02052	1.07142	1.12897	1.01569	1.104	1.06978	1.04644	1.16219	1.06304	1.15383
1.0728	1.329	1.3112	1.2165	1.184	0.9589	1.2366	1.038	0.9551	1.0449	1.3452	0.9918	1.2109	1.1947	1.2737	1.0816	1.3876	0.9782	1.0607	1.0281	1.0091	1.0156	1.0586		0.906	0.9737	1.0456	0.9477	0.9647	0.9558	0.9768	0.9529			1.10607	1.08733	1.08001	1.0138	0.997132	1.01911	1.01039	1.06731	1.12697	1.01666	1.11889	1.06924	1.01802	1.12263	1.07811	1.15107
1.0608	1.3228	1.2805	1.1915	1.1615	0.9355	1.2063	1.0246	0.9535	1.042	1.335	0.979	1.1809	1.1386	1.274	1.0629	1.381	0.9661	1.0332	1.0018	1.009	1.0068	1.0507		0.908	0.9711	1.0485	0.9495	0.9643	0.9615	0.9835	0.9433			1.0937	1.08226	1.05472	0.992964	0.978183	0.994245	0.985629	1.05353	1.12508	1.01384	1.1104	1.05544	0.992803	1.06991	1.07836	1.13116
1.0904	1.3502	1.3218	1.2035	1.2198	0.9652	1.2221	1.0299	0.9669	1.0554	1.3578	0.9932	1.1974	1.1471	1.311	1.0773	1.4277	0.9887	1.0281	1.0155	1.0211	1.0241	1.0858		0.9038	0.9654	1.0478	0.9432	0.9546	0.9538	0.9629	0.9368			1.12421	1.10468	1.08874	1.00296	1.02728	1.02581	0.998539	1.05898	1.14089	1.02688	1.12937	1.07075	1.00667	1.0779	1.10968	1.14649
1.0763	1.3056	1.2971	1.1979	1.1752	0.9334	1.1976	1.0086	0.9423	1.0334	1.3114	0.9868	1.1555	1.1038	1.2923	1.0526	1.4124	0.9695	1.0026	0.9915	1.0048	1.002	1.0725		0.9088	0.9687	1.0574	0.9399	0.9516	0.954	0.9541	0.9359			1.10968	1.06819	1.06839	0.998298	0.989721	0.992013	0.978521	1.03708	1.11187	1.00547	1.09077	1.06385	0.971448	1.03721	1.09385	1.1202
1.0818	1.3173	1.2941	1.1932	1.1603	0.9475	1.1892	1.0046	0.9385	1.0489	1.3215	0.9821	1.1526	1.0921	1.2955	1.0499	1.4073	0.9688	1.0094	0.9907	0.9999	0.9974	1.0917		0.9112	0.9533	1.0541	0.9326	0.9464	0.9539	0.9557	0.9299			1.11535	1.07776	1.06592	0.994381	0.977173	1.007	0.971657	1.03296	1.10738	1.02055	1.09917	1.05878	0.96901	1.02622	1.09656	1.11733
1.0791	1.2932	1.2853	1.1821	1.1515	0.9375	1.1884	0.9995	0.925	1.0437	1.3175	0.9747	1.1445	1.0802	1.2971	1.0451	1.3867	0.9627	1.0011	0.9759	0.9976	0.9815	1.0972		0.9117	0.9573	1.0639	0.9338	0.9417	0.9461	0.9479	0.9329			1.11256	1.05804	1.05868	0.985131	0.969762	0.99637	0.971004	1.02772	1.09145	1.01549	1.09585	1.0508	0.962201	1.01503	1.09791	1.11222
1.0749	1.2778	1.2824	1.1837	1.1388	0.9146	1.1766	0.9941	0.9196	1.0428	1.3166	0.968	1.1353	1.078	1.2952	1.0331	1.3781	0.9663	0.9877	0.9753	0.9926	0.9844	1.0906		0.9124	0.946	1.0629	0.9239	0.9399	0.9506	0.9462	0.9268			1.10823	1.04544	1.05629	0.986464	0.959066	0.972032	0.961362	1.02217	1.08508	1.01462	1.0951	1.04358	0.954466	1.01297	1.0963	1.09945
1.0708	1.2499	1.2652	1.1627	1.1425	0.9106	1.1651	0.9908	0.9145	1.0387	1.3232	0.9629	1.1219	1.0659	1.2864	1.027	1.3743	0.9575	0.9791	0.9731	0.9832	0.973	1.0933		0.9135	0.9471	1.0659	0.9367	0.9411	0.9541	0.9513	0.9264			1.10401	1.02261	1.04212	0.968963	0.962182	0.967781	0.951966	1.01877	1.07906	1.01063	1.10059	1.03808	0.9432	1.0016	1.08886	1.09296
1.0728	1.2471	1.2713	1.1607	1.1378	0.908	1.1729	0.9881	0.9065	1.0417	1.3293	0.9655	1.1175	1.0615	1.2789	1.0247	1.3758	0.9623	0.9812	0.9688	0.989	0.981	1.0848		0.9114	0.9315	1.0649	0.9313	0.9447	0.958	0.9541	0.9367			1.10607	1.02032	1.04714	0.967296	0.958224	0.965018	0.958339	1.016	1.06962	1.01355	1.10566	1.04088	0.939501	0.997463	1.08251	1.09051
1.0695	1.2431	1.2687	1.1629	1.1359	0.8942	1.1578	0.9854	0.9107	1.0335	1.3051	0.9543	1.1087	1.0566	1.2544	0.9974	1.3827	0.9575	0.9768	0.9557	0.9895	0.9763	1.0719		0.904	0.9235	1.0599	0.9301	0.9372	0.9643	0.9494	0.9262			1.10267	1.01705	1.045	0.96913	0.956624	0.950351	0.946001	1.01322	1.07458	1.00557	1.08553	1.02881	0.932103	0.992858	1.06177	1.06146
1.0703	1.2286	1.2603	1.1472	1.1294	0.8933	1.1543	0.9876	0.9158	1.0327	1.2731	0.9454	1.1009	1.0491	1.2417	1.0098	1.379	0.9538	0.9841	0.9646	0.9776	0.9746	1.0614		0.9066	0.9285	1.0604	0.9367	0.9399	0.9464	0.9566	0.9355			1.10349	1.00519	1.03808	0.956046	0.95115	0.949395	0.943142	1.01548	1.0806	1.00479	1.05892	1.01921	0.925545	0.985811	1.05102	1.07465
1.0754	1.2247	1.2587	1.148	1.138	0.8982	1.1556	0.9823	0.922	1.0324	1.2656	0.9367	1.0976	1.0463	1.2489	0.9981	1.3759	0.955	0.9759	0.9664	0.9828	0.9776	1.0512		0.9116	0.9231	1.0571	0.9367	0.9375	0.9525	0.9593	0.9366			1.10875	1.002	1.03677	0.956713	0.958392	0.954602	0.944204	1.01003	1.08791	1.0045	1.05268	1.00983	0.922771	0.98318	1.05711	1.0622
1.0713	1.2099	1.24	1.1599	1.141	0.8912	1.1557	0.9738	0.9145	1.0324	1.2353	0.9352	1.0895	1.0492	1.2213	0.9854	1.3647	0.9527	0.9694	0.9664	0.9953	0.9784	1.0538		0.8965	0.9137	1.0657	0.9259	0.9292	0.9356	0.9463	0.9253			1.10452	0.989888	1.02136	0.96663	0.960919	0.947163	0.944286	1.00129	1.07906	1.0045	1.02748	1.00822	0.915961	0.985905	1.03375	1.04869
1.0678	1.2139	1.2381	1.1618	1.1288	0.8856	1.1483	0.9807	0.9089	1.0356	1.2141	0.9333	1.0888	1.0551	1.2237	0.9754	1.3616	0.9435	0.9695	0.9572	0.9846	0.9607	1.0509		0.9113	0.8984	1.06	0.9267	0.9342	0.9473	0.9539	0.9303			1.10091	0.993161	1.0198	0.968213	0.950644	0.941211	0.938239	1.00839	1.07245	1.00761	1.00984	1.00617	0.915373	0.991449	1.03578	1.03805
1.0626	1.2095	1.2341	1.1516	1.1207	0.8839	1.1455	0.9754	0.899	1.0233	1.2208	0.9298	1.0822	1.0496	1.2097	0.9709	1.3476	0.9518	0.9733	0.9564	0.9866	0.9619	1.0451		0.9009	0.8986	1.0636	0.9229	0.9305	0.9455	0.9486	0.9267			1.09555	0.989561	1.0165	0.959713	0.943823	0.939404	0.935952	1.00294	1.06077	0.995645	1.01542	1.0024	0.909824	0.986281	1.02393	1.03326
1.0733	1.2086	1.2349	1.1667	1.1308	0.8862	1.1459	0.9775	0.8881	1.0315	1.2309	0.929	1.086	1.0496	1.2036	0.9772	1.3502	0.9397	0.9814	0.9593	0.9662	0.9573	1.0422		0.9102	0.9073	1.072	0.9326	0.9369	0.9512	0.9551	0.9309			1.10658	0.988825	1.01716	0.972297	0.952329	0.941849	0.936278	1.0051	1.04791	1.00362	1.02382	1.00153	0.913019	0.986281	1.01877	1.03996
1.0682	1.2	1.2314	1.1461	1.1144	0.888	1.1425	0.9713	0.8853	1.0275	1.2352	0.9226	1.0791	1.041	1.1937	0.9716	1.3182	0.9384	0.9716	0.9548	0.9709	0.9673	1.0383		0.9067	0.9007	1.0669	0.9225	0.9358	0.9452	0.9497	0.9258			1.10133	0.981788	1.01428	0.955129	0.938517	0.943762	0.9335	0.998723	1.04461	0.999731	1.02739	0.994633	0.907218	0.9782	1.01039	1.034
1.059	1.1992	1.2164	1.157	1.1228	0.9037	1.1407	0.9655	0.8914	1.0281	1.2529	0.9293	1.0707	1.0293	1.1872	0.9664	1.3025	0.9272	0.9679	0.9621	0.9724	0.9536	1.0218		0.9062	0.8976	1.0651	0.9283	0.9281	0.9399	0.9494	0.9242			1.09184	0.981134	1.00192	0.964213	0.945591	0.960448	0.93203	0.992759	1.05181	1.00031	1.04212	1.00186	0.900156	0.967205	1.00489	1.02847
1.0521	1.2	1.2079	1.1361	1.1216	0.8854	1.1291	0.965	0.8863	1.028	1.2518	0.917	1.0622	1.0231	1.1727	0.9577	1.2738	0.9296	0.9678	0.9465	0.9697	0.9546	1.0061		0.8997	0.8897	1.0651	0.9291	0.9383	0.9477	0.9633	0.9302			1.08473	0.981788	0.994923	0.946795	0.944581	0.940999	0.922552	0.992245	1.04579	1.00022	1.0412	0.988596	0.89301	0.961379	0.992616	1.01921
1.0495	1.2107	1.2268	1.1488	1.1206	0.9053	1.1431	0.9686	0.8887	1.0304	1.2314	0.9211	1.0692	1.0239	1.1671	0.9613	1.2603	0.9281	0.9589	0.9545	0.9714	0.9566	0.9912		0.9136	0.8996	1.0759	0.9328	0.9333	0.9541	0.9564	0.9236			1.08205	0.990543	1.01049	0.957379	0.943739	0.962148	0.933991	0.995946	1.04862	1.00255	1.02423	0.993016	0.898895	0.962131	0.987876	1.02304
1.0522	1.2163	1.238	1.1504	1.1313	0.8963	1.1449	0.9654	0.8885	1.0219	1.2333	0.9244	1.075	1.0291	1.1719	0.9677	1.2516	0.9262	0.9582	0.9514	0.9727	0.9618	0.9858		0.9023	0.8949	1.0664	0.9327	0.9319	0.9384	0.9525	0.9114			1.08483	0.995124	1.01972	0.958713	0.95275	0.952583	0.935461	0.992656	1.04838	0.994283	1.02581	0.996574	0.903771	0.967017	0.991939	1.02985
1.0551	1.2144	1.2253	1.1539	1.1064	0.8835	1.1401	0.962	0.8749	1.0251	1.2265	0.908	1.0711	1.0178	1.1359	0.9483	1.235	0.9088	0.9528	0.9422	0.9739	0.9518	0.9724		0.8978	0.8984	1.0714	0.9327	0.9231	0.9334	0.9518	0.9212			1.08782	0.99357	1.00925	0.96163	0.93178	0.938979	0.931539	0.98916	1.03234	0.997396	1.02016	0.978893	0.900492	0.956399	0.961467	1.0092
1.0527	1.2129	1.2213	1.1428	1.101	0.8819	1.128	0.9635	0.8715	1.0167	1.229	0.9183	1.0591	1.012	1.1397	0.9407	1.2378	0.923	0.9564	0.9437	0.9742	0.9516	0.9683		0.8998	0.8951	1.0772	0.9329	0.9292	0.9436	0.9507	0.921			1.08534	0.992343	1.00596	0.952379	0.927232	0.937279	0.921653	0.990702	1.02832	0.989223	1.02224	0.989998	0.890403	0.950949	0.964684	1.00112
1.0464	1.205	1.2268	1.1435	1.1182	0.8786	1.1306	0.9602	0.8785	1.0165	1.2218	0.9168	1.0614	1.0163	1.141	0.9452	1.2387	0.9126	0.9478	0.9353	0.9634	0.9484	0.9713		0.8943	0.8935	1.0643	0.9317	0.9277	0.9316	0.9518	0.9218			1.07885	0.985879	1.01049	0.952962	0.941717	0.933772	0.923777	0.987309	1.03658	0.989028	1.01625	0.988381	0.892337	0.95499	0.965784	1.00591
1.0336	1.1769	1.198	1.1246	1.0883	0.8714	1.1221	0.959	0.8674	1.008	1.191	0.9158	1.0553	1.0079	1.105	0.9149	1.2116	0.907	0.9344	0.9273	0.9547	0.9431	0.9614		0.8902	0.8869	1.0759	0.9276	0.9333	0.9332	0.9513	0.9296			1.06565	0.962889	0.986768	0.937212	0.916536	0.92612	0.916832	0.986075	1.02349	0.980758	0.990629	0.987302	0.887209	0.947096	0.935312	0.97366
1.0426	1.2053	1.215	1.148	1.1171	0.8843	1.1392	0.9653	0.8818	1.0165	1.204	0.9225	1.0749	1.0304	1.1336	0.9485	1.2256	0.9202	0.9524	0.94	0.9864	0.9539	0.9757		0.8927	0.8852	1.0778	0.9189	0.9291	0.9362	0.958	0.923			1.07493	0.986125	1.00077	0.956713	0.940791	0.93983	0.930804	0.992553	1.04048	0.989028	1.00144	0.994526	0.903687	0.968239	0.95952	1.00942
1.04	1.1868	1.2124	1.1462	1.1148	0.8694	1.126	0.9614	0.8769	1.0072	1.1772	0.9014	1.068	1.0311	1.1102	0.9488	1.2077	0.9145	0.9428	0.938	0.9706	0.9487	0.9559		0.8883	0.88	1.076	0.9292	0.9212	0.9372	0.9478	0.9131			1.07225	0.970989	0.998629	0.955213	0.938854	0.923994	0.920019	0.988543	1.0347	0.97998	0.979151	0.971778	0.897886	0.968897	0.939714	1.00974
1.0421	1.1812	1.2169	1.1434	1.1083	0.8729	1.1278	0.9561	0.8676	1.009	1.1692	0.904	1.0666	1.0274	1.0989	0.9359	1.1956	0.9186	0.9413	0.9355	0.9637	0.9411	0.9478		0.8887	0.8786	1.0686	0.9317	0.9231	0.9305	0.9628	0.9281			1.07442	0.966407	1.00234	0.952879	0.93338	0.927714	0.921489	0.983093	1.02372	0.981731	0.972497	0.974581	0.896709	0.96542	0.930149	0.996008
1.039	1.1864	1.2073	1.1276	1.1151	0.8781	1.1333	0.9571	0.8686	1.0134	1.1713	0.8979	1.0673	1.0278	1.082	0.9247	1.1923	0.9086	0.9419	0.9349	0.9738	0.9465	0.9392		0.8847	0.8784	1.0698	0.9286	0.9308	0.936	0.9541	0.9246			1.07122	0.970661	0.994428	0.939712	0.939107	0.93324	0.925983	0.984122	1.0249	0.986012	0.974244	0.968005	0.897297	0.965796	0.915844	0.984089
1.0263	1.1826	1.2062	1.1311	1.1015	0.8629	1.1201	0.9544	0.8599	1.0105	1.186	0.9009	1.0594	1.0207	1.0685	0.9209	1.1875	0.8994	0.9341	0.9313	0.9701	0.9387	0.9378		0.885	0.8808	1.0696	0.9291	0.9212	0.9309	0.9516	0.9229			1.05813	0.967552	0.993522	0.942629	0.927653	0.917086	0.915198	0.981345	1.01464	0.983191	0.98647	0.971239	0.890656	0.959124	0.904417	0.980045
1.026	1.1865	1.1992	1.1354	1.1077	0.8769	1.1204	0.9521	0.848	1.008	1.1925	0.8937	1.0508	1.0194	1.0481	0.9091	1.1818	0.911	0.9357	0.9337	0.9651	0.9444	0.9319		0.889	0.8892	1.0733	0.9301	0.9278	0.93	0.9528	0.918			1.05782	0.970743	0.987756	0.946212	0.932875	0.931965	0.915443	0.97898	1.0006	0.980758	0.991877	0.963477	0.883425	0.957903	0.88715	0.967487
1.0191	1.1965	1.2011	1.1382	1.093	0.8817	1.1254	0.9507	0.8453	1.0024	1.1898	0.8927	1.0567	1.0266	1.0658	0.9056	1.1935	0.9082	0.9332	0.9288	0.9699	0.9416	0.9302		0.8912	0.8862	1.0672	0.926	0.9295	0.9364	0.95	0.9246			1.0507	0.978925	0.989321	0.948546	0.920495	0.937066	0.919528	0.977541	0.99741	0.97531	0.989631	0.962399	0.888386	0.964668	0.902132	0.963762
1.0183	1.1838	1.2004	1.1201	1.1118	0.8751	1.1263	0.9519	0.8472	1.0059	1.2042	0.9002	1.0569	1.0336	1.0747	0.9025	1.21	0.9138	0.9422	0.9268	0.9769	0.9511	0.9312		0.8828	0.8811	1.0742	0.9319	0.9287	0.9236	0.9559	0.933			1.04988	0.968534	0.988745	0.933461	0.936327	0.930052	0.920264	0.978775	0.999652	0.978715	1.00161	0.970484	0.888554	0.971246	0.909665	0.960463
1.0187	1.1838	1.2035	1.1345	1.0964	0.8901	1.1232	0.9489	0.8463	1.003	1.2279	0.9042	1.0555	1.0349	1.0947	0.9068	1.2208	0.9091	0.9345	0.9313	0.968	0.9472	0.9295		0.8823	0.8829	1.0802	0.9247	0.9236	0.9379	0.951	0.9214			1.05029	0.968534	0.991298	0.945462	0.923358	0.945994	0.917731	0.97569	0.99859	0.975893	1.02132	0.974797	0.887377	0.972468	0.926594	0.965039
1.0282	1.1898	1.1974	1.1247	1.1086	0.8852	1.1302	0.9526	0.8411	1.0032	1.2351	0.9115	1.0536	1.0371	1.0845	0.913	1.2221	0.9188	0.9413	0.9352	0.9691	0.9458	0.9347		0.8892	0.8849	1.0738	0.9299	0.9255	0.9344	0.9479	0.9289			1.06009	0.973443	0.986274	0.937295	0.933633	0.940786	0.92345	0.979495	0.992454	0.976088	1.02731	0.982667	0.885779	0.974535	0.91796	0.971637
1.0061	1.1539	1.1683	1.1081	1.0831	0.8572	1.1038	0.9409	0.8225	0.9907	1.1909	0.889	1.0227	1.0155	1.0691	0.8971	1.2028	0.8957	0.928	0.9235	0.9555	0.9283	0.9204		0.8912	0.8826	1.0835	0.9254	0.9262	0.9342	0.9558	0.9228			1.0373	0.944071	0.962305	0.923461	0.912157	0.911028	0.90188	0.967464	0.970507	0.963926	0.990546	0.95841	0.859801	0.954238	0.904925	0.954716
1.0274	1.1965	1.2104	1.1347	1.0975	0.8706	1.1297	0.9544	0.8335	1.0009	1.203	0.8986	1.0425	1.0278	1.0815	0.9173	1.2327	0.9057	0.9304	0.9233	0.9697	0.9348	0.933		0.8874	0.878	1.0904	0.9269	0.923	0.9241	0.952	0.9345			1.05926	0.978925	0.996982	0.945629	0.924284	0.925269	0.923042	0.981345	0.983487	0.97385	1.00061	0.96876	0.876447	0.965796	0.915421	0.976214
1.0183	1.2015	1.202	1.1261	1.0964	0.8768	1.1204	0.9468	0.83	0.9952	1.1992	0.8904	1.0408	1.0242	1.0704	0.9023	1.2413	0.8994	0.9335	0.9262	0.9683	0.9345	0.9283		0.8805	0.878	1.0789	0.927	0.9238	0.9338	0.953	0.9253			1.04988	0.983016	0.990063	0.938462	0.923358	0.931859	0.915443	0.973531	0.979357	0.968304	0.99745	0.959919	0.875018	0.962413	0.906025	0.96025
1.0209	1.2213	1.2137	1.1293	1.0891	0.8742	1.1175	0.9484	0.8366	0.9982	1.2095	0.8896	1.0444	1.0375	1.0875	0.9114	1.2626	0.9053	0.9427	0.9314	0.9688	0.952	0.9303		0.8828	0.874	1.0827	0.9286	0.9247	0.9388	0.953	0.9271			1.05256	0.999215	0.9997	0.941129	0.91721	0.929095	0.913074	0.975176	0.987145	0.971223	1.00602	0.959057	0.878045	0.974911	0.9205	0.969935
1.0233	1.2276	1.2107	1.1287	1.0993	0.8797	1.1241	0.9468	0.8331	1.0009	1.2316	0.9	1.0437	1.0387	1.0885	0.9129	1.2622	0.9134	0.9325	0.9401	0.9729	0.9383	0.9283		0.8821	0.8758	1.0845	0.9232	0.9229	0.9308	0.9478	0.9202			1.05503	1.00437	0.997229	0.940629	0.9258	0.934941	0.918466	0.973531	0.983015	0.97385	1.0244	0.970269	0.877456	0.976038	0.921346	0.971531
1.0315	1.222	1.2184	1.125	1.1038	0.8805	1.1227	0.9491	0.8404	1.0045	1.2352	0.903	1.0505	1.0551	1.1013	0.9199	1.2624	0.9145	0.9425	0.9373	0.9657	0.9479	0.9328		0.882	0.8803	1.0769	0.9276	0.9215	0.9296	0.9556	0.9292			1.06349	0.999788	1.00357	0.937545	0.92959	0.935791	0.917322	0.975896	0.991628	0.977353	1.02739	0.973503	0.883173	0.991449	0.93218	0.978981
1.0186	1.2028	1.2136	1.1203	1.0924	0.8741	1.1327	0.9519	0.8462	0.9992	1.2134	0.901	1.0372	1.0511	1.0897	0.9097	1.249	0.924	0.9395	0.9338	0.9791	0.9437	0.9266		0.8762	0.8836	1.0899	0.9253	0.9294	0.9366	0.9535	0.9318			1.05019	0.984079	0.999617	0.933628	0.919989	0.928989	0.925493	0.978775	0.998472	0.972196	1.00926	0.971347	0.871992	0.98769	0.922362	0.968126
1.0127	1.2044	1.1876	1.1185	1.0933	0.874	1.1264	0.9464	0.8461	1.0007	1.1844	0.892	1.0382	1.058	1.095	0.9077	1.2224	0.9126	0.9332	0.9308	0.9657	0.9434	0.9218		0.8721	0.8814	1.0823	0.9248	0.9256	0.9277	0.9519	0.9298			1.0441	0.985388	0.978202	0.932128	0.920747	0.928883	0.920346	0.97312	0.998354	0.973655	0.98514	0.961644	0.872832	0.994174	0.926848	0.965997
1.0205	1.2144	1.2058	1.1276	1.0932	0.8795	1.1312	0.9585	0.8507	1.0002	1.1748	0.8896	1.0492	1.0595	1.0921	0.9188	1.1999	0.9083	0.9446	0.9276	0.9633	0.9398	0.9233		0.868	0.8846	1.0873	0.9267	0.9214	0.931	0.9521	0.9268			1.05215	0.99357	0.993193	0.939712	0.920663	0.934728	0.924267	0.985561	1.00378	0.973169	0.977155	0.959057	0.88208	0.995584	0.924393	0.97781
0.9936	1.2008	1.1912	1.112	1.0709	0.8668	1.1245	0.9448	0.8488	1.0007	1.1736	0.8913	1.035	1.0375	1.0761	0.9058	1.1687	0.9042	0.9292	0.9232	0.9691	0.9469	0.9103		0.8606	0.8816	1.0747	0.9254	0.9149	0.9264	0.9519	0.9239			1.02441	0.982443	0.981167	0.926711	0.901883	0.921231	0.918793	0.971474	1.00154	0.973655	0.976157	0.96089	0.870142	0.974911	0.91085	0.963975
0.9953	1.2145	1.1923	1.117	1.0863	0.8752	1.1147	0.9488	0.8459	0.996	1.1914	0.8874	1.0317	1.0323	1.0745	0.9097	1.177	0.9057	0.938	0.9258	0.9662	0.9371	0.9203		0.8649	0.8866	1.0874	0.9108	0.9182	0.9202	0.9519	0.9232			1.02616	0.993652	0.982073	0.930878	0.914852	0.930158	0.910786	0.975587	0.998118	0.969083	0.990962	0.956685	0.867368	0.970024	0.909496	0.968126
1.001	1.2124	1.2082	1.1204	1.1023	0.878	1.1209	0.955	0.8514	1.0107	1.225	0.8927	1.0356	1.0407	1.0887	0.9129	1.1849	0.9157	0.939	0.9352	0.964	0.9443	0.9259		0.868	0.8808	1.0755	0.9233	0.919	0.9262	0.9483	0.9267			1.03204	0.991934	0.99517	0.933712	0.928327	0.933134	0.915852	0.981962	1.00461	0.983385	1.01891	0.962399	0.870646	0.977918	0.921515	0.971531
0.9972	1.1954	1.1928	1.1165	1.0911	0.8644	1.109	0.9464	0.8409	0.998	1.2161	0.8875	1.0316	1.0318	1.0907	0.9102	1.1719	0.9009	0.9402	0.9321	0.9556	0.9301	0.9212		0.8765	0.8862	1.0819	0.9249	0.9224	0.9227	0.9542	0.9286			1.02812	0.978025	0.982485	0.930461	0.918894	0.91868	0.906129	0.97312	0.992218	0.971028	1.01151	0.956793	0.867284	0.969555	0.923208	0.968658
1.0034	1.194	1.1941	1.1206	1.0675	0.8624	1.109	0.9493	0.8418	0.9992	1.1998	0.8887	1.0238	1.0362	1.0819	0.9079	1.1719	0.9021	0.9396	0.9345	0.9602	0.9433	0.9074		0.8801	0.8789	1.0791	0.9276	0.9195	0.9272	0.9566	0.93			1.03452	0.976879	0.983556	0.933878	0.899019	0.916554	0.906129	0.976101	0.99328	0.972196	0.997949	0.958087	0.860726	0.973689	0.915759	0.96621
1.0098	1.1925	1.2052	1.1113	1.0762	0.883	1.1104	0.9586	0.8441	0.9991	1.158	0.876	1.0301	1.0357	1.0798	0.9209	1.1855	0.9017	0.9524	0.928	0.9609	0.9381	0.9146		0.879	0.8833	1.0803	0.9215	0.9182	0.9218	0.952	0.9215			1.04111	0.975652	0.992699	0.926128	0.906346	0.938448	0.907272	0.985664	0.995994	0.972099	0.963181	0.944395	0.866022	0.973219	0.913982	0.980045
1.0001	1.1709	1.1965	1.1068	1.0787	0.8675	1.1046	0.9533	0.8355	0.9997	1.1143	0.8601	1.0187	1.0254	1.0729	0.9071	1.1813	0.9001	0.9264	0.9217	0.9537	0.931	0.9115		0.8827	0.882	1.0831	0.9197	0.911	0.9181	0.9532	0.9252			1.03111	0.95798	0.985533	0.922378	0.908452	0.921975	0.902533	0.980214	0.985847	0.972683	0.926833	0.927254	0.856438	0.963541	0.908142	0.965359
1.006	1.1695	1.2088	1.0963	1.0883	0.8772	1.1146	0.9498	0.8463	1.0007	1.1198	0.8636	1.0271	1.0335	1.0583	0.8955	1.1894	0.9024	0.9329	0.9298	0.9615	0.9238	0.9184		0.87	0.8773	1.085	0.9277	0.9189	0.9352	0.9535	0.9317			1.0372	0.956835	0.995664	0.913627	0.916536	0.932284	0.910704	0.976616	0.99859	0.973655	0.931408	0.931027	0.8635	0.971152	0.895784	0.953014
1.0045	1.1675	1.2077	1.1177	1.0773	0.8638	1.1104	0.946	0.8428	0.9989	1.1173	0.8712	1.0283	1.0338	1.0582	0.9001	1.1628	0.897	0.9388	0.9335	0.9667	0.9345	0.9106		0.8746	0.877	1.07	0.921	0.9195	0.9253	0.9445	0.9111			1.03565	0.955198	0.994758	0.931461	0.907273	0.918042	0.907272	0.972708	0.99446	0.971904	0.929328	0.93922	0.864509	0.971434	0.895699	0.957909
1.0029	1.1667	1.2022	1.1215	1.0962	0.8668	1.111	0.9468	0.8501	1.0049	1.1202	0.8783	1.0214	1.0297	1.0423	0.894	1.1343	0.8997	0.9405	0.9323	0.9629	0.9422	0.9127		0.8742	0.8821	1.1004	0.9297	0.9218	0.9298	0.9524	0.9121			1.034	0.954544	0.990228	0.934628	0.92319	0.921231	0.907763	0.973531	1.00307	0.977742	0.93174	0.946875	0.858708	0.967581	0.882241	0.951417
0.9944	1.1558	1.199	1.1028	1.0768	0.8687	1.0937	0.9433	0.8442	0.9911	1.1111	0.8745	1.0148	1.0207	1.0389	0.9065	1.1185	0.8926	0.934	0.9348	0.9656	0.9312	0.8974		0.8773	0.884	1.0803	0.9215	0.9132	0.9281	0.9516	0.9153			1.02524	0.945626	0.987592	0.919044	0.906851	0.92325	0.893627	0.969932	0.996112	0.964315	0.924171	0.942778	0.85316	0.959124	0.879363	0.96472
1.0091	1.1765	1.2017	1.1098	1.0631	0.873	1.1171	0.9473	0.8541	0.9984	1.1166	0.8708	1.0243	1.0331	1.0598	0.9198	1.136	0.9009	0.9443	0.9326	0.9675	0.9358	0.9014		0.8757	0.874	1.0852	0.9249	0.9122	0.9229	0.9561	0.9265			1.04039	0.962562	0.989816	0.924878	0.895314	0.92782	0.912747	0.974045	1.00779	0.971418	0.928746	0.938789	0.861146	0.970776	0.897053	0.978874
1.0037	1.182	1.2001	1.1171	1.0758	0.8635	1.1047	0.9431	0.849	1.0021	1.1119	0.8722	1.0193	1.029	1.074	0.9139	1.1309	0.903	0.9357	0.9282	0.9604	0.9347	0.8974		0.8659	0.8721	1.0745	0.9153	0.9046	0.9176	0.954	0.929			1.03483	0.967062	0.988498	0.930961	0.906009	0.917723	0.902615	0.969726	1.00178	0.975018	0.924837	0.940298	0.856943	0.966924	0.909073	0.972595
1.003	1.2001	1.206	1.1187	1.0855	0.8813	1.1152	0.9428	0.8504	1.0052	1.1199	0.881	1.0217	1.0343	1.0804	0.9198	1.1374	0.9001	0.935	0.9253	0.9726	0.9365	0.8871		0.8622	0.8732	1.0785	0.9182	0.9171	0.9214	0.9512	0.9278			1.0341	0.98187	0.993358	0.932295	0.914178	0.936641	0.911194	0.969418	1.00343	0.978034	0.931491	0.949785	0.85896	0.971904	0.91449	0.978874
1.0098	1.2026	1.1957	1.1208	1.0841	0.8764	1.1036	0.9364	0.8549	1.0023	1.1237	0.863	1.0247	1.0295	1.0702	0.9057	1.1316	0.8994	0.9306	0.9282	0.9587	0.9286	0.8897		0.8609	0.8856	1.0869	0.9193	0.9095	0.9276	0.9535	0.925			1.04111	0.983916	0.984874	0.934045	0.912999	0.931434	0.901716	0.962837	1.00874	0.975212	0.934652	0.93038	0.861483	0.967393	0.905856	0.963869
1.0148	1.2014	1.2033	1.1081	1.0787	0.8756	1.1033	0.9413	0.8558	1.0036	1.1177	0.8649	1.0179	1.0216	1.0674	0.889	1.113	0.8979	0.9325	0.9276	0.9642	0.9351	0.8981		0.8577	0.8773	1.0768	0.9244	0.9263	0.9354	0.9539	0.9256			1.04627	0.982934	0.991134	0.923461	0.908452	0.930583	0.901471	0.967876	1.0098	0.976477	0.929661	0.932428	0.855766	0.95997	0.903486	0.946096
1.0142	1.2034	1.1946	1.1033	1.0918	0.8651	1.1032	0.9397	0.8564	1.002	1.1069	0.8678	1.0186	1.0196	1.0488	0.8946	1.0947	0.881	0.9301	0.93	0.9651	0.9334	0.8889		0.8598	0.8799	1.0832	0.9192	0.9119	0.912	0.9531	0.9337			1.04565	0.98457	0.983968	0.919461	0.919484	0.919424	0.90139	0.96623	1.01051	0.97492	0.920678	0.935555	0.856354	0.958091	0.887742	0.952056
1.0266	1.2103	1.211	1.1042	1.0851	0.8529	1.0947	0.9413	0.8611	1.0012	1.116	0.8751	1.0232	1.0319	1.052	0.8962	1.1002	0.893	0.9469	0.9372	0.9667	0.9325	0.8811		0.8632	0.8773	1.0899	0.92	0.9129	0.921	0.9478	0.9189			1.05844	0.990215	0.997476	0.920211	0.913841	0.906458	0.894444	0.967876	1.01605	0.974142	0.928247	0.943425	0.860222	0.969649	0.890451	0.953759
1.0275	1.2176	1.2105	1.1032	1.0838	0.8669	1.1055	0.9409	0.8566	0.9985	1.1088	0.8732	1.0252	1.0385	1.0383	0.9005	1.099	0.891	0.9413	0.9334	0.9702	0.9429	0.8844		0.8655	0.8731	1.0803	0.9183	0.9136	0.9243	0.9535	0.9243			1.05936	0.996188	0.997064	0.919377	0.912747	0.921337	0.903269	0.967464	1.01074	0.971515	0.922258	0.941376	0.861903	0.97585	0.878855	0.958335
1.0107	1.218	1.2002	1.1092	1.0672	0.8642	1.1029	0.9409	0.8517	1.0055	1.0976	0.8716	1.0241	1.04	1.0408	0.907	1.0757	0.8838	0.9497	0.9373	0.9638	0.9271	0.8769		0.8732	0.8781	1.0834	0.9238	0.9148	0.9123	0.9561	0.9203			1.04204	0.996515	0.98858	0.924378	0.898767	0.918467	0.901144	0.967464	1.00496	0.978326	0.912943	0.939651	0.860978	0.97726	0.880971	0.965252
1.008	1.2251	1.2147	1.1006	1.0714	0.8676	1.0909	0.942	0.8493	1.0034	1.1142	0.8867	1.0213	1.0399	1.0564	0.9151	1.0761	0.8922	0.9495	0.9258	0.9743	0.9407	0.8857		0.8742	0.8777	1.0891	0.9227	0.9085	0.9221	0.9565	0.9261			1.03926	1.00232	1.00052	0.917211	0.902304	0.922081	0.89134	0.968595	1.00213	0.976283	0.92675	0.95593	0.858624	0.977166	0.894175	0.973872
1.0005	1.2239	1.215	1.1082	1.0824	0.8668	1.1004	0.94	0.8437	1.0025	1.1186	0.8815	1.0211	1.047	1.0672	0.92	1.0763	0.8896	0.9437	0.9312	0.9702	0.9384	0.8723		0.8778	0.8735	1.0848	0.9201	0.915	0.9236	0.9575	0.9256			1.03153	1.00134	1.00077	0.923544	0.911568	0.921231	0.899102	0.966539	0.995522	0.975407	0.93041	0.950324	0.858456	0.983838	0.903317	0.979087
0.992	1.2064	1.2104	1.111	1.0687	0.8646	1.0903	0.9369	0.8417	1.002	1.1223	0.888	1.015	1.0382	1.0542	0.9008	1.0698	0.8818	0.9325	0.9258	0.9695	0.9367	0.8733		0.8751	0.8739	1.0835	0.924	0.9203	0.9278	0.9592	0.92			1.02276	0.987025	0.996982	0.925878	0.90003	0.918893	0.890849	0.963351	0.993162	0.97492	0.933487	0.957332	0.853328	0.975569	0.892313	0.958654
0.9933	1.1984	1.2063	1.0997	1.0885	0.863	1.1029	0.9413	0.8341	1.0025	1.1235	0.8791	1.0201	1.0373	1.052	0.9032	1.0623	0.8858	0.9469	0.9344	0.9726	0.9341	0.8797		0.8761	0.8762	1.0887	0.9238	0.9142	0.9341	0.9553	0.9286			1.0241	0.980479	0.993605	0.916461	0.916705	0.917192	0.901144	0.967876	0.984195	0.975407	0.934485	0.947737	0.857615	0.974723	0.890451	0.961208
0.9814	1.1756	1.1971	1.102	1.0679	0.8652	1.0869	0.9329	0.8281	0.9961	1.1207	0.8802	1.0112	1.023	1.0404	0.893	1.0558	0.8849	0.9419	0.9296	0.9655	0.929	0.8804		0.8835	0.8722	1.0675	0.9183	0.9156	0.9226	0.9599	0.9224			1.01183	0.961825	0.986027	0.918377	0.899356	0.91953	0.888071	0.959238	0.977115	0.96918	0.932156	0.948923	0.850133	0.961285	0.880632	0.950353
0.9813	1.1838	1.1955	1.1009	1.0639	0.8501	1.0918	0.9327	0.8408	0.9975	1.1267	0.8799	1.0115	1.0183	1.0462	0.8931	1.0669	0.8834	0.9462	0.9284	0.9665	0.9373	0.891		0.8807	0.8736	1.0891	0.9269	0.9114	0.932	0.9471	0.9225			1.01173	0.968534	0.984709	0.917461	0.895987	0.903482	0.892075	0.959033	0.9921	0.970542	0.937147	0.9486	0.850385	0.956869	0.885542	0.950459
0.9829	1.1958	1.2106	1.0967	1.0651	0.8687	1.0977	0.9363	0.8401	1.001	1.1073	0.8778	1.0069	1.0123	1.0378	0.8926	1.074	0.8853	0.9467	0.9316	0.9623	0.9325	0.8844		0.8755	0.876	1.0851	0.9216	0.9215	0.9274	0.9613	0.9143			1.01338	0.978352	0.997146	0.913961	0.896998	0.92325	0.896896	0.962734	0.991274	0.973947	0.921011	0.946336	0.846518	0.951231	0.878432	0.949927
0.992	1.2133	1.2143	1.1003	1.0867	0.8574	1.0999	0.9377	0.8501	1.0064	1.0823	0.8726	1.0118	1.0158	1.0436	0.9117	1.0852	0.8817	0.9399	0.9258	0.9651	0.9372	0.8827		0.8752	0.8743	1.0811	0.9309	0.9189	0.9246	0.9605	0.9234			1.02276	0.99267	1.00019	0.916961	0.915189	0.91124	0.898693	0.964174	1.00307	0.979201	0.900217	0.94073	0.850637	0.95452	0.883341	0.970254
0.9836	1.2216	1.2148	1.0965	1.0891	0.8648	1.0963	0.9426	0.8548	1.0039	1.0639	0.8491	1.0091	1.0195	1.0489	0.9001	1.1077	0.8907	0.9359	0.9328	0.9772	0.939	0.8791		0.8848	0.8692	1.0746	0.9359	0.9079	0.92	0.9571	0.9298			1.0141	0.999461	1.00061	0.913794	0.91721	0.919105	0.895752	0.969212	1.00862	0.976769	0.884912	0.915395	0.848367	0.957997	0.887827	0.957909
0.985	1.2323	1.2174	1.1121	1.0735	0.8759	1.097	0.9387	0.8521	1.004	1.0528	0.8682	1.0068	1.0235	1.0394	0.9053	1.1274	0.8946	0.9481	0.9293	0.9671	0.9322	0.8749		0.8834	0.8797	1.0898	0.9324	0.9137	0.9205	0.956	0.9378			1.01555	1.00821	1.00275	0.926795	0.904072	0.930902	0.896324	0.965202	1.00543	0.976866	0.87568	0.935986	0.846434	0.961755	0.879786	0.963443
0.9741	1.2255	1.2134	1.1026	1.0746	0.8649	1.094	0.9422	0.8515	1.0041	1.0484	0.8674	1.0049	1.0262	1.0446	0.9104	1.1345	0.884	0.9433	0.9322	0.9704	0.9381	0.8831		0.8924	0.8848	1.0886	0.927	0.924	0.9262	0.9624	0.9235			1.00431	1.00265	0.999453	0.918877	0.904999	0.919211	0.893873	0.968801	1.00473	0.976964	0.87202	0.935124	0.844836	0.964292	0.884187	0.968871
0.9741	1.235	1.2222	1.0987	1.0776	0.8587	1.089	0.9376	0.8545	1.0007	1.044	0.8758	1.0009	1.0359	1.0551	0.9033	1.1295	0.8879	0.9439	0.9383	0.9716	0.9379	0.8758		0.8856	0.8793	1.0791	0.9298	0.9222	0.9276	0.9579	0.9269			1.00431	1.01042	1.0067	0.915627	0.907525	0.912622	0.889787	0.964071	1.00827	0.973655	0.86836	0.944179	0.841474	0.973407	0.893075	0.961315
0.9811	1.2362	1.2269	1.1045	1.0846	0.866	1.0897	0.9389	0.8515	1.0007	1.0468	0.8887	1	1.0431	1.0675	0.9112	1.1322	0.8937	0.9378	0.9306	0.9706	0.9399	0.8735		0.8901	0.881	1.0751	0.9322	0.9272	0.9307	0.9688	0.9401			1.01152	1.01141	1.01057	0.920461	0.91342	0.92038	0.890359	0.965408	1.00473	0.973655	0.870689	0.958087	0.840717	0.980173	0.903571	0.969722
0.9735	1.2511	1.231	1.1176	1.0708	0.8657	1.0955	0.9429	0.8548	1.0026	1.0528	0.8857	0.9983	1.0471	1.0733	0.9094	1.1281	0.9001	0.9413	0.9363	0.963	0.9421	0.879		0.8805	0.8719	1.0795	0.9268	0.9223	0.9351	0.9691	0.9161			1.00369	1.0236	1.01395	0.931378	0.901798	0.920062	0.895098	0.969521	1.00862	0.975504	0.87568	0.954852	0.839288	0.983932	0.90848	0.967806
0.9892	1.2559	1.2226	1.1172	1.0882	0.882	1.0993	0.9348	0.8644	1.0072	1.0342	0.8821	1.0018	1.0386	1.0683	0.9105	1.1351	0.8964	0.9314	0.9236	0.9746	0.9382	0.8815		0.8831	0.8678	1.0734	0.925	0.928	0.9292	0.9623	0.9228			1.01988	1.02752	1.00703	0.931045	0.916452	0.937385	0.898203	0.961192	1.01995	0.97998	0.860209	0.950971	0.84223	0.975944	0.904248	0.968977
0.9959	1.253	1.214	1.1024	1.0912	0.8719	1.0974	0.9355	0.8679	1.0016	1.0201	0.8728	0.9995	1.0357	1.0498	0.8909	1.1414	0.8974	0.9239	0.9291	0.9619	0.9376	0.8844		0.8776	0.8813	1.0807	0.9362	0.9212	0.9323	0.966	0.9229			1.02678	1.02515	0.999947	0.918711	0.918979	0.926651	0.896651	0.961912	1.02408	0.974531	0.848481	0.940945	0.840297	0.973219	0.888589	0.948118
0.9971	1.2616	1.2306	1.0998	1.0832	0.882	1.0872	0.9421	0.867	1.0019	1.0072	0.8669	1.0024	1.0293	1.0418	0.8911	1.1375	0.8937	0.936	0.9295	0.9665	0.934	0.886		0.8736	0.8781	1.0916	0.9304	0.9109	0.925	0.9652	0.9226			1.02802	1.03219	1.01362	0.916544	0.912241	0.937385	0.888316	0.968698	1.02301	0.974823	0.837751	0.934585	0.842735	0.967205	0.881817	0.948331
0.9948	1.2589	1.2428	1.1131	1.0671	0.8906	1.0985	0.9459	0.8679	1.0021	1.0036	0.8641	1.0014	1.0229	1.0379	0.9019	1.1313	0.8949	0.9349	0.9288	0.9706	0.9396	0.8818		0.8734	0.8826	1.0853	0.932	0.9185	0.9307	0.9589	0.9254			1.02565	1.02998	1.02367	0.927628	0.898682	0.946525	0.897549	0.972605	1.02408	0.975018	0.834757	0.931566	0.841894	0.961192	0.878516	0.959825
0.9921	1.2542	1.2391	1.1022	1.0659	0.8872	1.0942	0.9427	0.8593	1.0015	0.9979	0.8715	0.995	1.0148	1.0235	0.886	1.1534	0.8879	0.9277	0.9254	0.9703	0.9221	0.8768		0.8644	0.8825	1.0867	0.9315	0.9217	0.9181	0.9705	0.9316			1.02287	1.02613	1.02062	0.918544	0.897672	0.942912	0.894036	0.969315	1.01393	0.974434	0.830016	0.939544	0.836513	0.95358	0.866328	0.942903
0.9967	1.2646	1.2313	1.1041	1.0956	0.9019	1.1048	0.9393	0.8628	1.0029	1.002	0.8731	1.002	1.0174	1.0188	0.8924	1.1529	0.8895	0.9309	0.9204	0.9811	0.9276	0.8844		0.8637	0.8862	1.0932	0.9308	0.9144	0.9286	0.9608	0.9242			1.02761	1.03464	1.0142	0.920128	0.922684	0.958535	0.902697	0.965819	1.01806	0.975796	0.833426	0.941269	0.842398	0.956023	0.862349	0.949714
0.9987	1.2745	1.232	1.0982	1.0731	0.8994	1.0878	0.9376	0.8657	1.0023	1.0109	0.8682	0.999	1.0215	1.0129	0.9022	1.147	0.9066	0.9324	0.9234	0.9715	0.934	0.8915		0.8844	0.8759	1.0795	0.9325	0.9203	0.9294	0.9662	0.9257			1.02967	1.04274	1.01477	0.915211	0.903735	0.955878	0.888807	0.964071	1.02148	0.975212	0.840829	0.935986	0.839876	0.959876	0.857355	0.960144
0.9898	1.2637	1.2321	1.1019	1.0856	0.8805	1.0922	0.9355	0.8539	0.996	1.0102	0.8577	0.9974	1.0161	1.0147	0.8907	1.134	0.8881	0.9424	0.9186	0.9688	0.9472	0.8905		0.8882	0.8819	1.0904	0.9328	0.9222	0.9284	0.9611	0.9289			1.02049	1.0339	1.01486	0.918294	0.914263	0.935791	0.892402	0.961912	1.00756	0.969083	0.840247	0.924666	0.838531	0.954802	0.858879	0.947905
0.9897	1.269	1.2369	1.1014	1.0797	0.8826	1.0862	0.9459	0.8617	0.9996	1.0079	0.8525	0.9934	1.015	1.0117	0.892	1.1158	0.8797	0.9276	0.9266	0.9693	0.9327	0.8859		0.8854	0.8782	1.0848	0.9328	0.9157	0.9195	0.955	0.9185			1.02039	1.03824	1.01881	0.917877	0.909294	0.938023	0.887499	0.972605	1.01676	0.972585	0.838334	0.91906	0.835168	0.953768	0.85634	0.949289
0.986	1.2611	1.2285	1.1064	1.0831	0.8881	1.0774	0.9433	0.8625	1.0002	1.0094	0.8558	0.9946	1.0107	1.0018	0.8825	1.098	0.8878	0.9279	0.9304	0.9624	0.936	0.9014		0.8877	0.8782	1.0927	0.9287	0.9197	0.9256	0.9651	0.9297			1.01658	1.03178	1.01189	0.922044	0.912157	0.943868	0.880309	0.969932	1.01771	0.973169	0.839581	0.922618	0.836177	0.949727	0.84796	0.939179
0.9819	1.2662	1.214	1.0983	1.0654	0.875	1.0778	0.9346	0.8564	0.9984	1.0089	0.862	0.9931	1.0099	1.0029	0.8771	1.1028	0.8931	0.9218	0.9171	0.9619	0.9315	0.889		0.8901	0.881	1.0898	0.9329	0.9234	0.9243	0.9586	0.9297			1.01235	1.03595	0.999947	0.915294	0.897251	0.929946	0.880636	0.960986	1.01051	0.971418	0.839165	0.929302	0.834916	0.948976	0.848891	0.933432
0.9929	1.2613	1.2239	1.0991	1.0838	0.8722	1.078	0.9365	0.8571	0.9999	1.0352	0.8596	0.9992	1.0159	0.9951	0.8894	1.0933	0.9004	0.9303	0.9285	0.964	0.9387	0.8986		0.892	0.8827	1.0913	0.9288	0.9201	0.9214	0.9637	0.9239			1.02369	1.03194	1.0081	0.915961	0.912747	0.92697	0.880799	0.96294	1.01133	0.972877	0.861041	0.926715	0.840044	0.954614	0.842289	0.946522
0.99	1.2628	1.2135	1.1001	1.0808	0.8654	1.0798	0.93	0.8567	0.9959	1.0412	0.869	0.9952	1.0087	0.9863	0.8807	1.1014	0.8888	0.9254	0.9257	0.9573	0.9296	0.8901		0.8916	0.8816	1.0899	0.9393	0.9277	0.9293	0.9642	0.9303			1.0207	1.03317	0.999535	0.916794	0.91022	0.919743	0.88227	0.956257	1.01086	0.968985	0.866031	0.936848	0.836681	0.947848	0.83484	0.937263
0.9925	1.2742	1.2177	1.0876	1.0774	0.8614	1.0757	0.9393	0.8612	1.0021	1.0633	0.8749	0.994	1.0124	0.9992	0.8994	1.0967	0.8867	0.9347	0.9257	0.9651	0.9281	0.8888		0.8952	0.8815	1.0959	0.9314	0.9268	0.9212	0.9649	0.9261			1.02328	1.0425	1.00299	0.906377	0.907357	0.915492	0.87892	0.965819	1.01617	0.975018	0.884413	0.943209	0.835673	0.951325	0.845759	0.957164
0.9844	1.2875	1.2139	1.0954	1.0886	0.8671	1.0776	0.9382	0.8627	0.9966	1.0796	0.8625	0.9979	1.0214	0.9963	0.8996	1.1045	0.8881	0.9246	0.9243	0.9714	0.9319	0.8832		0.8903	0.8852	1.079	0.9298	0.9204	0.9294	0.9684	0.9226			1.01493	1.05338	0.999865	0.912877	0.916789	0.92155	0.880473	0.964688	1.01794	0.969666	0.897971	0.929841	0.838951	0.959782	0.843305	0.957377
0.9851	1.294	1.2187	1.0997	1.0765	0.8634	1.0897	0.9286	0.8669	0.9993	1.0821	0.8802	1.0004	1.02	0.9961	0.8951	1.1096	0.8857	0.9281	0.9268	0.9614	0.9292	0.885		0.8939	0.8808	1.0878	0.93	0.9247	0.9297	0.9675	0.9225			1.01565	1.0587	1.00382	0.916461	0.906599	0.917617	0.890359	0.954817	1.0229	0.972293	0.90005	0.948923	0.841053	0.958466	0.843135	0.952588
0.9878	1.3056	1.2203	1.1037	1.0716	0.8653	1.0813	0.9252	0.8628	1.0046	1.0763	0.8771	0.9969	1.0243	0.9819	0.9119	1.1172	0.8955	0.9345	0.9303	0.9576	0.9267	0.8849		0.8999	0.8777	1.0735	0.9245	0.9226	0.9214	0.9617	0.9322			1.01843	1.06819	1.00514	0.919794	0.902472	0.919636	0.883496	0.951321	1.01806	0.97745	0.895226	0.945581	0.838111	0.962507	0.831116	0.970467
0.9943	1.2713	1.2184	1.1088	1.0753	0.8735	1.0915	0.9299	0.8485	1.0049	1.0651	0.8788	0.998	1.0235	1.0007	0.9295	1.1842	0.91	0.9364	0.9339	0.9719	0.9381	0.8842		0.9039	0.8812	1.0937	0.9364	0.935	0.9453	0.9608	0.9431			1.02513	1.04012	1.00357	0.924044	0.905588	0.928351	0.89183	0.956154	1.00119	0.977742	0.88591	0.947414	0.839035	0.961755	0.847029	0.989197
0.9876	1.2625	1.2145	1.1106	1.0735	0.8608	1.0864	0.9293	0.8437	1.004	1.0502	0.8686	0.9947	1.0227	1.0013	0.9319	1.1883	0.8948	0.922	0.9236	0.9789	0.9314	0.8812		0.9017	0.8797	1.081	0.9334	0.9164	0.9173	0.9663	0.9281			1.01823	1.03292	1.00036	0.925544	0.904072	0.914854	0.887663	0.955537	0.995522	0.976866	0.873517	0.936417	0.836261	0.961004	0.847537	0.991751
1.009	1.3007	1.235	1.1006	1.0832	0.8773	1.0763	0.9255	0.827	1.0009	1.0367	0.8688	0.9838	1.0287	1.022	0.9548	1.2236	0.9114	0.9258	0.9211	0.9719	0.9405	0.8607		0.9148	0.8769	1.0789	0.9306	0.9191	0.9287	0.9606	0.9277			1.04029	1.06418	1.01724	0.917211	0.912241	0.93239	0.87941	0.951629	0.975817	0.97385	0.862288	0.936633	0.827097	0.966642	0.865058	1.01612
1.0141	1.2988	1.24	1.0973	1.068	0.8789	1.0843	0.9305	0.8195	0.9923	1.0458	0.8583	0.9816	1.0296	1.0376	0.951	1.2144	0.9059	0.9264	0.9265	0.9782	0.9401	0.8629		0.9176	0.8919	1.0963	0.9289	0.9269	0.9296	0.9627	0.9378			1.04555	1.06262	1.02136	0.914461	0.89944	0.93409	0.885947	0.956771	0.966967	0.965482	0.869857	0.925313	0.825248	0.967487	0.878262	1.01208
1.0244	1.2963	1.2374	1.0967	1.0881	0.8734	1.086	0.9304	0.8224	0.9942	1.0376	0.8723	0.9833	1.026	1.0495	0.9554	1.2113	0.9047	0.9279	0.9155	0.9689	0.9442	0.8647		0.907	0.8952	1.0822	0.9275	0.9245	0.9295	0.9619	0.9352			1.05617	1.06058	1.01922	0.913961	0.916368	0.928245	0.887336	0.956668	0.970389	0.967331	0.863037	0.940406	0.826677	0.964104	0.888335	1.01676
1.0051	1.2612	1.2468	1.0999	1.0704	0.8685	1.0847	0.9272	0.8436	1.0019	1.0393	0.8578	0.9795	1.0558	1.0719	0.9477	1.1241	0.9073	0.9191	0.9273	0.9744	0.9423	0.872		0.9183	0.8921	1.0894	0.924	0.9185	0.9282	0.9608	0.9373			1.03627	1.03186	1.02696	0.916627	0.901462	0.923037	0.886274	0.953377	0.995404	0.974823	0.864451	0.924774	0.823482	0.992107	0.907295	1.00857
1.0093	1.2568	1.2528	1.0874	1.0654	0.878	1.0719	0.9263	0.8468	0.9953	1.0265	0.853	0.9753	1.0507	1.0699	0.9408	1.1407	0.8979	0.9446	0.9271	0.9708	0.9413	0.869		0.9112	0.8966	1.0843	0.9338	0.9275	0.9312	0.9617	0.9294			1.0406	1.02826	1.03191	0.90621	0.897251	0.933134	0.875815	0.952452	0.99918	0.968401	0.853804	0.919599	0.819951	0.987314	0.905602	1.00122
1.0087	1.2773	1.2509	1.1035	1.0776	0.8806	1.0782	0.9264	0.8376	1.003	1.019	0.859	0.9756	1.0557	1.0629	0.9617	1.1279	0.9072	0.9372	0.9315	0.9689	0.9389	0.8697		0.9047	0.8898	1.0853	0.9387	0.9258	0.9294	0.9644	0.937			1.03998	1.04503	1.03034	0.919627	0.907525	0.935897	0.880963	0.952555	0.988325	0.975893	0.847566	0.926068	0.820203	0.992013	0.899677	1.02347
1.0136	1.2938	1.2487	1.1012	1.0923	0.8914	1.0865	0.9282	0.8391	1.0029	1.0235	0.8556	0.9824	1.058	1.0721	0.9616	1.1119	0.8982	0.9457	0.9415	0.974	0.9463	0.874		0.9037	0.8832	1.0871	0.9274	0.9209	0.93	0.9655	0.9329			1.04503	1.05853	1.02853	0.917711	0.919905	0.947375	0.887745	0.954406	0.990094	0.975796	0.851309	0.922402	0.82592	0.994174	0.907464	1.02336
1.0114	1.2922	1.2279	1.0975	1.0729	0.8699	1.0669	0.9322	0.829	0.9948	1.0294	0.8513	0.9731	1.0438	1.0517	0.9541	1.1076	0.9072	0.9399	0.9248	0.9693	0.9456	0.8664		0.9089	0.8848	1.0815	0.9316	0.9305	0.9379	0.9628	0.935			1.04276	1.05722	1.0114	0.914627	0.903567	0.924525	0.87173	0.958519	0.978177	0.967915	0.856216	0.917767	0.818102	0.980831	0.890197	1.01538
1.0108	1.3068	1.2226	1.102	1.0687	0.876	1.0764	0.9306	0.8326	0.999	1.025	0.8563	0.9765	1.0423	1.0542	0.9553	1.1036	0.9126	0.9515	0.9311	0.976	0.9397	0.8671		0.9061	0.8825	1.0831	0.9278	0.9192	0.9374	0.9585	0.9315			1.04215	1.06917	1.00703	0.918377	0.90003	0.931008	0.879492	0.956873	0.982425	0.972001	0.852557	0.923157	0.82096	0.979421	0.892313	1.01665
0.9919	1.29	1.2007	1.0679	1.0757	0.8612	1.0633	0.9307	0.8214	0.9917	1.0097	0.8488	0.9618	1.0236	1.0404	0.9312	1.0834	0.8989	0.9277	0.9219	0.9643	0.9323	0.8564		0.9009	0.882	1.0717	0.9266	0.9232	0.9319	0.962	0.9316			1.02266	1.05542	0.988992	0.889959	0.905925	0.915279	0.868789	0.956976	0.969209	0.964899	0.839831	0.915071	0.808602	0.961849	0.880632	0.991006
1.005	1.3134	1.2259	1.0853	1.0713	0.8704	1.0779	0.9432	0.8366	0.9991	1.0207	0.8582	0.9813	1.0383	1.0564	0.9507	1.1198	0.9075	0.9394	0.9281	0.968	0.9348	0.8597		0.9047	0.8853	1.0888	0.9344	0.9196	0.9236	0.9625	0.937			1.03617	1.07457	1.00975	0.90446	0.902219	0.925057	0.880718	0.969829	0.987145	0.972099	0.84898	0.925205	0.824996	0.975662	0.894175	1.01176
1.0019	1.325	1.2221	1.0988	1.0712	0.8829	1.0798	0.9373	0.8276	0.996	1.0193	0.8479	0.9802	1.0379	1.041	0.9415	1.1264	0.9081	0.9374	0.9248	0.9592	0.9376	0.8648		0.9048	0.8827	1.0748	0.933	0.9208	0.9276	0.9727	0.9482			1.03297	1.08406	1.00662	0.915711	0.902135	0.938342	0.88227	0.963763	0.976525	0.969083	0.847816	0.914101	0.824071	0.975287	0.88114	1.00197
1.0018	1.3399	1.2239	1.104	1.0824	0.8823	1.0759	0.9309	0.8263	0.9968	1.0334	0.8513	0.9807	1.0366	1.0413	0.9393	1.1353	0.9134	0.9314	0.9265	0.9669	0.9332	0.8653		0.8987	0.8781	1.0913	0.9291	0.9146	0.9247	0.9601	0.9246			1.03287	1.09625	1.0081	0.920044	0.911568	0.937704	0.879084	0.957182	0.974991	0.969861	0.859543	0.917767	0.824491	0.974065	0.881394	0.999627
1.0017	1.3336	1.2411	1.0992	1.0665	0.8865	1.0804	0.9296	0.8277	0.995	1.048	0.8455	0.9797	1.033	1.0474	0.9315	1.1476	0.9116	0.9328	0.9233	0.9724	0.9329	0.8658		0.9044	0.8922	1.0808	0.9337	0.9189	0.9264	0.9685	0.9348			1.03276	1.09109	1.02227	0.916044	0.898177	0.942168	0.88276	0.955845	0.976643	0.96811	0.871687	0.911514	0.82365	0.970682	0.886557	0.991326
1.0051	1.3395	1.2186	1.1001	1.0736	0.8713	1.0682	0.9251	0.8207	0.9983	1.0759	0.8557	0.9775	1.035	1.0505	0.9179	1.163	0.9136	0.9329	0.9249	0.9759	0.9267	0.8678		0.9007	0.8906	1.0824	0.9368	0.9198	0.925	0.9625	0.9216			1.03627	1.09592	1.00374	0.916794	0.904156	0.926013	0.872792	0.951218	0.968383	0.97132	0.894893	0.92251	0.821801	0.972562	0.889181	0.976852
1.0039	1.3457	1.2263	1.0877	1.0657	0.8659	1.0653	0.929	0.8225	0.9963	1.1017	0.8559	0.9843	1.0384	1.0587	0.9304	1.1784	0.9158	0.941	0.9315	0.9731	0.9374	0.8777		0.9073	0.8936	1.0896	0.9336	0.9192	0.9248	0.9773	0.9404			1.03503	1.10099	1.01008	0.90646	0.897503	0.920274	0.870423	0.955228	0.970507	0.969374	0.916353	0.922726	0.827518	0.975756	0.896122	0.990155
1.0047	1.3483	1.2365	1.0891	1.0857	0.8687	1.0741	0.9365	0.8185	0.9971	1.1069	0.858	0.9775	1.0378	1.0554	0.9314	1.1862	0.9237	0.9383	0.9286	0.9803	0.9477	0.8735		0.9096	0.894	1.0853	0.935	0.9285	0.9251	0.9665	0.9427			1.03586	1.10312	1.01848	0.907627	0.914347	0.92325	0.877613	0.96294	0.965788	0.970153	0.920678	0.92499	0.821801	0.975193	0.893329	0.991219
1.0155	1.3537	1.2345	1.0971	1.1009	0.8663	1.0781	0.9337	0.8234	0.991	1.1077	0.8717	0.9823	1.0403	1.0488	0.9327	1.1981	0.9181	0.9296	0.9159	0.971	0.9449	0.8828		0.9019	0.8928	1.0925	0.936	0.9264	0.9239	0.9712	0.9236			1.04699	1.10754	1.01683	0.914294	0.927148	0.920699	0.880881	0.960061	0.971569	0.964218	0.921343	0.939759	0.825836	0.977542	0.887742	0.992603
1.0119	1.3497	1.232	1.1034	1.0853	0.8679	1.076	0.932	0.8157	0.9962	1.108	0.8711	0.9802	1.0341	1.057	0.9244	1.1956	0.9216	0.9381	0.9199	0.974	0.9388	0.8801		0.9056	0.8899	1.0865	0.9281	0.9165	0.926	0.9694	0.9405			1.04328	1.10427	1.01477	0.919544	0.91401	0.9224	0.879165	0.958313	0.962484	0.969277	0.921593	0.939112	0.824071	0.971716	0.894683	0.98377
1.0168	1.3346	1.2181	1.0853	1.0706	0.8641	1.0703	0.934	0.8126	0.997	1.1108	0.873	0.9753	1.0357	1.0492	0.9216	1.2013	0.9107	0.9337	0.9228	0.9705	0.9389	0.8698		0.9023	0.8917	1.0763	0.9339	0.9212	0.9238	0.9669	0.9409			1.04833	1.09191	1.00332	0.90446	0.90163	0.918361	0.874508	0.960369	0.958826	0.970055	0.923922	0.941161	0.819951	0.973219	0.888081	0.98079
1.0098	1.335	1.2266	1.0893	1.0791	0.8657	1.0737	0.9378	0.8201	0.996	1.0991	0.8686	0.9764	1.0424	1.0559	0.9301	1.2	0.9142	0.9375	0.9262	0.9724	0.9476	0.8726		0.9056	0.9011	1.0914	0.9329	0.9212	0.9351	0.9595	0.9388			1.04111	1.09224	1.01033	0.907794	0.908788	0.920062	0.877286	0.964277	0.967675	0.969083	0.91419	0.936417	0.820876	0.979515	0.893752	0.989836
1.0034	1.3336	1.2213	1.0914	1.0703	0.8673	1.0718	0.9392	0.8175	1.001	1.0931	0.8711	0.9772	1.0417	1.0499	0.9309	1.1937	0.9223	0.9412	0.9214	0.9747	0.9331	0.8645		0.9061	0.8918	1.0847	0.9299	0.9271	0.9297	0.9676	0.9305			1.03452	1.09109	1.00596	0.909544	0.901377	0.921762	0.875734	0.965716	0.964608	0.973947	0.9092	0.939112	0.821549	0.978857	0.888674	0.990687
+ GLP1																								+ GLP1										#VALUE!	0	0	0	0	0	0	0	0	0	0	0	0	0	0	0
1.0004	1.3335	1.2331	1.099	1.0767	0.8659	1.0705	0.9371	0.8239	0.9987	1.0945	0.8697	0.979	1.039	1.0279	0.9266	1.2127	0.9267	0.9273	0.9296	0.9686	0.9447	0.8681		0.908	0.8867	1.078	0.9278	0.9225	0.9292	0.9605	0.9353			1.03142	1.09101	1.01568	0.915877	0.906767	0.920274	0.874671	0.963557	0.972159	0.97171	0.910364	0.937603	0.823062	0.97632	0.870052	0.986111
1.0118	1.3236	1.2376	1.0861	1.0804	0.8773	1.0724	0.9336	0.8278	0.9989	1.0972	0.8576	0.9788	1.0385	1.0214	0.9333	1.2216	0.9248	0.9315	0.9233	0.9783	0.9398	0.8604		0.9069	0.8883	1.0937	0.9376	0.9216	0.9184	0.9612	0.9411			1.04318	1.08291	1.01939	0.905127	0.909883	0.93239	0.876224	0.959958	0.976761	0.971904	0.91261	0.924558	0.822894	0.97585	0.86455	0.993241
1.02	1.3287	1.2453	1.0899	1.0849	0.8749	1.071	0.9431	0.8387	1.0057	1.0975	0.8586	0.9757	1.0422	1.015	0.9361	1.2348	0.9198	0.9342	0.9264	0.9836	0.9459	0.8599		0.9034	0.8914	1.0887	0.9418	0.926	0.9313	0.9714	0.9366			1.05163	1.08709	1.02573	0.908294	0.913673	0.929839	0.87508	0.969726	0.989622	0.97852	0.912859	0.925636	0.820287	0.979327	0.859133	0.996221
1.054	1.4544	1.3037	1.1063	1.0806	0.8968	1.0798	0.9534	0.8386	1.0035	1.104	0.8623	0.9743	1.0477	1.0561	0.9545	1.2615	0.9227	0.9367	0.9307	0.9902	0.9554	0.8674		0.9047	0.8847	1.0842	0.9313	0.933	0.9292	0.9713	0.9406			1.08669	1.18993	1.07383	0.921961	0.910052	0.953115	0.88227	0.980317	0.989504	0.97638	0.918266	0.929625	0.81911	0.984495	0.893921	1.0158
1.1303	1.6324	1.4304	1.1232	1.115	0.9869	1.1141	0.989	0.8383	1.0172	1.1264	0.8944	0.973	1.0551	1.1363	1.0286	1.3063	0.95	0.9618	0.9464	0.9878	0.9599	0.8699		0.9233	0.9003	1.0909	0.9417	0.9321	0.9313	0.9703	0.9491			1.16535	1.33556	1.17819	0.936045	0.939022	1.04887	0.910296	1.01692	0.98915	0.98971	0.936897	0.964232	0.818018	0.991449	0.961806	1.09466
1.2116	1.7744	1.5993	1.1683	1.1591	1.1025	1.1794	1.0305	0.8648	1.0336	1.2032	0.9549	0.9773	1.0603	1.2621	1.1673	1.3898	0.9669	0.9694	0.9521	1.0035	0.9765	0.8803		0.9722	0.9061	1.1071	0.95	0.9434	0.9361	0.9765	0.9546			1.24917	1.45174	1.31731	0.97363	0.976162	1.17173	0.96365	1.05959	1.02042	1.00567	1.00078	1.02946	0.821633	0.996335	1.06829	1.24227
1.2673	1.8493	1.7162	1.2188	1.2389	1.1858	1.2536	1.0627	0.8867	1.0542	1.2685	1.0231	0.9834	1.0703	1.3899	1.2797	1.4846	0.9981	0.979	0.9705	1.0246	0.9832	0.8885		1.0402	0.9027	1.0889	0.9521	0.9377	0.935	0.98	0.9543			1.3066	1.51302	1.4136	1.01572	1.04337	1.26026	1.02428	1.0927	1.04626	1.02571	1.05509	1.10298	0.826761	1.00573	1.17646	1.36189
1.3146	1.9042	1.7907	1.2904	1.2965	1.2523	1.3377	1.1042	0.9222	1.0778	1.3535	1.062	1.0112	1.1024	1.5136	1.3912	1.5781	1.0216	0.9989	0.9753	1.0503	1.005	0.9122		1.1277	0.9515	1.1137	0.9919	0.9627	0.9542	0.9967	0.9827			1.35537	1.55793	1.47496	1.07538	1.09188	1.33094	1.09299	1.13537	1.08815	1.04867	1.12579	1.14492	0.850133	1.0359	1.28117	1.48055
1.2932	1.9087	1.7495	1.3156	1.2979	1.2854	1.3752	1.1178	0.9316	1.0908	1.429	1.0802	1.0156	1.119	1.5584	1.4239	1.6143	1.0307	0.9974	0.9805	1.0603	1.0199	0.9244		1.1424	0.9685	1.1192	0.9964	0.9764	0.9753	0.9981	0.9845			1.3333	1.56162	1.44103	1.09639	1.09306	1.36612	1.12363	1.14936	1.09924	1.06132	1.18859	1.16454	0.853832	1.05149	1.31909	1.51535
1.2817	1.902	1.7241	1.3345	1.3223	1.2766	1.4003	1.1229	0.9546	1.1082	1.5006	1.0968	1.0322	1.148	1.592	1.4672	1.6514	1.0445	1.0138	0.9844	1.0767	1.0337	0.9469		1.1445	1.0071	1.1301	1.0099	0.9832	0.9538	0.9972	0.9833			1.32145	1.55613	1.42011	1.11214	1.1136	1.35676	1.14414	1.1546	1.12638	1.07825	1.24814	1.18243	0.867788	1.07874	1.34753	1.56143
1.287	1.9122	1.7345	1.3448	1.3585	1.2902	1.4197	1.1389	0.9879	1.1175	1.5935	1.1025	1.06	1.1865	1.6314	1.5005	1.6943	1.0627	1.0284	1.0121	1.0816	1.0515	0.9839		1.1306	1.0382	1.1383	1.0129	0.9908	0.9615	0.9947	0.9838			1.32691	1.56448	1.42867	1.12072	1.14409	1.37122	1.15999	1.17105	1.16567	1.0873	1.32541	1.18858	0.89116	1.11492	1.38088	1.59687
1.2744	1.9062	1.7095	1.3806	1.3637	1.2707	1.4211	1.1303	1.0108	1.126	1.6273	1.1098	1.0833	1.2143	1.6424	1.5283	1.718	1.0682	1.0403	1.0202	1.0925	1.0601	1.0246		1.1333	1.057	1.1593	1.0155	0.9917	0.9819	1.0038	0.9798			1.31392	1.55957	1.40808	1.15056	1.14847	1.35049	1.16114	1.16221	1.19269	1.09557	1.35353	1.19645	0.910749	1.14104	1.39019	1.62646
1.262	1.899	1.7222	1.3744	1.366	1.2569	1.4283	1.1217	1.0602	1.1357	1.6769	1.1236	1.1136	1.2419	1.6526	1.5404	1.7444	1.0906	1.0618	1.0381	1.1151	1.0787	1.0644		1.1292	1.0579	1.1665	1.0235	0.9846	0.9798	0.9981	0.986			1.30114	1.55368	1.41854	1.14539	1.15041	1.33583	1.16702	1.15337	1.25098	1.10501	1.39478	1.21133	0.936222	1.16698	1.39882	1.63933
1.2681	1.8982	1.7226	1.3763	1.3833	1.2287	1.4374	1.1268	1.1255	1.1397	1.7139	1.1372	1.1628	1.2697	1.6767	1.5469	1.7721	1.0842	1.0735	1.0453	1.1246	1.0831	1.1048		1.092	1.0419	1.1703	1.0196	0.9891	0.9834	1.0093	0.9866			1.30742	1.55303	1.41887	1.14697	1.16498	1.30586	1.17445	1.15861	1.32803	1.1089	1.42556	1.22599	0.977586	1.1931	1.41922	1.64625
1.2592	1.8795	1.7148	1.3966	1.373	1.2093	1.4204	1.1213	1.1796	1.1428	1.7299	1.1586	1.2109	1.2828	1.7003	1.5578	1.7912	1.0949	1.0842	1.0486	1.1235	1.0915	1.1309		0.9924	1.0141	1.1674	1.0151	0.9792	0.9745	1.0004	0.9789			1.29825	1.53773	1.41245	1.16389	1.1563	1.28524	1.16056	1.15296	1.39187	1.11192	1.43887	1.24906	1.01802	1.20541	1.4392	1.65785
1.2632	1.8722	1.7258	1.3691	1.361	1.2103	1.4166	1.1176	1.2155	1.1517	1.7513	1.1612	1.2587	1.2842	1.7049	1.5664	1.7885	1.0976	1.0975	1.0582	1.1184	1.0943	1.142		0.9148	0.9766	1.1753	1.006	0.971	0.9749	0.9786	0.967			1.30237	1.53175	1.42151	1.14097	1.1462	1.2863	1.15746	1.14915	1.43423	1.12057	1.45667	1.25186	1.05821	1.20673	1.44309	1.667
1.263	1.8631	1.7135	1.3746	1.3602	1.2036	1.4076	1.1201	1.2372	1.1511	1.7602	1.1685	1.3095	1.2879	1.6938	1.5809	1.8	1.0866	1.1019	1.0575	1.1176	1.0997	1.1528		0.8695	0.9412	1.1729	0.9821	0.9559	0.9586	0.9622	0.9555			1.30217	1.52431	1.41137	1.14556	1.14552	1.27918	1.15011	1.15172	1.45983	1.11999	1.46407	1.25973	1.10092	1.2102	1.43369	1.68243
1.2528	1.861	1.7205	1.3655	1.3575	1.1877	1.4006	1.1225	1.2312	1.1565	1.7747	1.1658	1.3634	1.2897	1.71	1.5754	1.8009	1.0949	1.1024	1.0634	1.1267	1.1059	1.1575		0.8451	0.9337	1.168	0.9567	0.942	0.9557	0.9448	0.9286			1.29165	1.52259	1.41714	1.13797	1.14325	1.26228	1.14439	1.15419	1.45275	1.12524	1.47613	1.25682	1.14623	1.2119	1.44741	1.67658
1.2494	1.8317	1.7164	1.3622	1.3789	1.1918	1.3787	1.1167	1.2067	1.1459	1.7707	1.1717	1.4164	1.2851	1.7113	1.5664	1.794	1.0892	1.1053	1.0634	1.1321	1.0971	1.15		0.8324	0.9088	1.164	0.9244	0.9294	0.9301	0.9496	0.909			1.28814	1.49862	1.41376	1.13522	1.16127	1.26664	1.12649	1.14823	1.42384	1.11493	1.4728	1.26318	1.19079	1.20757	1.44851	1.667
1.2395	1.8178	1.6985	1.3497	1.3473	1.1752	1.3709	1.111	1.1933	1.1452	1.7783	1.1768	1.4755	1.2873	1.6967	1.5645	1.7951	1.0915	1.0981	1.0622	1.1269	1.1037	1.1487		0.8228	0.9002	1.1513	0.9054	0.9241	0.9322	0.9332	0.9171			1.27794	1.48725	1.39902	1.1248	1.13466	1.249	1.12012	1.14237	1.40803	1.11425	1.47912	1.26868	1.24048	1.20964	1.43615	1.66498
1.2588	1.8268	1.7101	1.3515	1.3226	1.1915	1.3858	1.1205	1.1871	1.1498	1.7836	1.1966	1.531	1.3007	1.7001	1.5729	1.8031	1.097	1.1198	1.0668	1.1321	1.1147	1.1484		0.8209	0.8846	1.1244	0.8857	0.9152	0.9252	0.9029	0.8992			1.29784	1.49461	1.40857	1.1263	1.11386	1.26632	1.13229	1.15213	1.40072	1.11873	1.48353	1.29003	1.28714	1.22223	1.43903	1.67392
1.2522	1.8253	1.6997	1.3508	1.3496	1.1897	1.3913	1.1186	1.1802	1.146	1.7893	1.2054	1.5708	1.3178	1.7183	1.5902	1.8051	1.0974	1.1121	1.0713	1.139	1.1116	1.1612		0.8129	0.8792	0.9975	0.8901	0.9179	0.9187	0.8946	0.8997			1.29103	1.49338	1.40001	1.12572	1.1366	1.26441	1.13679	1.15018	1.39257	1.11503	1.48827	1.29951	1.3206	1.2383	1.45443	1.69233
[truncated: 51 more rows]
[truncated: 16 more columns]

## Sheet: Sheet1
ctrl
[truncated: 7 more rows]
[truncated: 6 more columns]

## Sheet: SAG analysis
1.00855	0.989381	1.00847	0.981552	1.01974	0.968031	0.980041	1.02037	1.01038	1.01064	0.991393	1.00759	0.970256	0.980779	1.00132	0.997375	0.97637	1.00014	0.999182	0.91479	0.922431	1.01067	1.00642	0.999762	0.993795	1.00163	1.00125	1.00095	0.985205	1.01455	1.01234	0.981102	0.995168	0.987048	0.987746	0.998969	1.00996	0.951318	1.00459	1.00054	1.0305	0.996146	0.996511	1.01109	0.989834	1.00944	1.03126	1.00081	1.00775	1.02094
[truncated: 294 more rows]
[truncated: 60 more columns]

[truncated: 3 more sheets: SST analysis, SAG+SST analysis, ctrl analysis]
