# Supplementary material for: Somatostatin triggers local cAMP and Ca2+ signaling in primary cilia to modulate pancreatic β-cell function
Source: EMBO J. 2025 Feb 12;44(6):1663–91. doi: 10.1038/s44318-025-00383-7 (PMC11914567; doi:10.1038/s44318-025-00383-7)
Supplement: Supplementary file 10 — Source data Fig. 8 [file 44318_2025_383_MOESM10_ESM.zip › Figure 8/8M/17.02.2023 min6 PI 18h treatments 187.xlsx]

## Sheet: SAG+SST-2
		0.313432	0.474774	0.355636	0.446118	0.472995	0.371973	0.396592	0.361234	0.318635	0.316193	0.41532	0.361761	0.338374	0.359108	0.327497	0.476701	0.355545	0.328776	0.607977	0.690242	0.580664	0.588292	0.544868	0.53168	0.564567	0.464666	0.542799	0.43823	0.478309	0.457022	0.509185	0.392675	0.683806	0.515784	0.308006	0.375497	0.588022	0.615987	0.361424
5.43	0.0905	0.3128	0.4833	0.3669	0.4444	0.4716	0.3628	0.3871	0.3558	0.3114	0.3066	0.4138	0.3634	0.3369	0.3628	0.3262	0.4733	0.3573	0.3276	0.6135	0.6889	0.5819	0.5844	0.5532	0.5441	0.5658	0.4641	0.5409	0.4424	0.4901	0.4635	0.5072	0.3972	0.6858	0.5195	0.3101	0.3754	0.5941	0.6177	0.3621		0.997984	1.01796	1.03167	0.996149	0.99705	0.97534	0.976066	0.984957
10.43	0.173833	0.3121	0.4825	0.366	0.4468	0.475	0.3651	0.3924	0.3569	0.3111	0.3045	0.4107	0.3615	0.3322	0.357	0.3275	0.4754	0.355	0.3252	0.6158	0.6896	0.5848	0.5851	0.5484	0.5426	0.5552	0.4637	0.5409	0.4388	0.4808	0.4585	0.5082	0.3944	0.6805	0.5147	0.3108	0.3787	0.5956	0.621	0.3617		0.995751	1.01627	1.02914	1.00153	1.00424	0.981524	0.98943	0.988002
15.43	0.257167	0.3131	0.481	0.3703	0.4466	0.4775	0.3639	0.3916	0.3575	0.3108	0.3082	0.4156	0.364	0.3366	0.3619	0.3279	0.4728	0.3567	0.3314	0.6189	0.697	0.5849	0.5827	0.5567	0.5517	0.5588	0.4724	0.5403	0.4434	0.4849	0.4651	0.5127	0.3961	0.6852	0.5203	0.3131	0.3806	0.5969	0.6238	0.3641		0.998941	1.01311	1.04123	1.00108	1.00952	0.978298	0.987413	0.989663
20.43	0.3405	0.319	0.4875	0.3791	0.4535	0.4778	0.3714	0.4016	0.3648	0.3187	0.3167	0.4235	0.3713	0.3464	0.3665	0.3331	0.4811	0.3623	0.3346	0.625	0.7002	0.594	0.6008	0.557	0.5502	0.5783	0.4742	0.558	0.445	0.4844	0.469	0.5203	0.4003	0.691	0.522	0.3207	0.3874	0.6018	0.63	0.3704		1.01777	1.0268	1.06598	1.01655	1.01016	0.99846	1.01263	1.00987
25.43	0.423833	0.3081	0.4756	0.3649	0.4354	0.4678	0.3592	0.3842	0.3544	0.3079	0.303	0.4104	0.3578	0.3334	0.3577	0.321	0.4724	0.3532	0.3226	0.6074	0.6922	0.5827	0.5922	0.5507	0.5436	0.555	0.4657	0.5348	0.4387	0.476	0.4665	0.5001	0.3848	0.6871	0.5174	0.3092	0.3759	0.5916	0.614	0.3612		0.982989	1.00174	1.02605	0.975975	0.989016	0.965662	0.968754	0.981081
30.43	0.507167	0.3145	0.4781	0.3703	0.4404	0.4677	0.3687	0.3903	0.3532	0.3134	0.3094	0.4169	0.3614	0.3368	0.3638	0.3298	0.473	0.3618	0.334	0.6162	0.6901	0.5738	0.5784	0.5571	0.535	0.5639	0.4733	0.5448	0.44	0.4856	0.4641	0.5103	0.3918	0.6916	0.5145	0.316	0.3805	0.5878	0.6165	0.3687		1.00341	1.00701	1.04123	0.987182	0.988804	0.991202	0.984135	0.977759
35.43	0.5905	0.3133	0.4767	0.3654	0.434	0.4729	0.3664	0.3938	0.3585	0.313	0.3054	0.413	0.3592	0.3368	0.3624	0.326	0.4754	0.3599	0.3288	0.6114	0.6844	0.5794	0.5813	0.5412	0.5407	0.5599	0.4701	0.5334	0.4403	0.4853	0.4589	0.504	0.3931	0.6785	0.5141	0.3123	0.382	0.5923	0.62	0.3673		0.999579	1.00406	1.02745	0.972836	0.999798	0.985018	0.99296	0.992431
40.43	0.673833	0.316	0.475	0.3673	0.439	0.4708	0.3673	0.4004	0.3564	0.3139	0.3101	0.417	0.3642	0.3381	0.3599	0.3281	0.4763	0.3611	0.3348	0.6142	0.6901	0.5901	0.5898	0.5602	0.5437	0.5589	0.4746	0.5504	0.4431	0.4808	0.4654	0.5125	0.3962	0.6919	0.5254	0.3138	0.383	0.5945	0.6273	0.3694		1.00819	1.00048	1.0328	0.984044	0.995358	0.987438	1.0096	0.986618
45.43	0.757167	0.3157	0.4791	0.3653	0.4386	0.4676	0.3691	0.3973	0.3588	0.3143	0.3108	0.4182	0.3669	0.3389	0.362	0.3299	0.4723	0.3621	0.3386	0.6148	0.6913	0.5828	0.5865	0.5615	0.5424	0.5628	0.4754	0.542	0.4448	0.4877	0.4625	0.5143	0.4001	0.6935	0.5239	0.316	0.3861	0.5973	0.6273	0.3674		1.00724	1.00911	1.02717	0.983148	0.988593	0.992277	1.00179	0.993262
50.43	0.8405	0.3147	0.4742	0.3583	0.4397	0.4679	0.3689	0.395	0.3596	0.3109	0.3085	0.4166	0.362	0.3378	0.3614	0.3302	0.4707	0.3588	0.3359	0.6152	0.6841	0.5791	0.5836	0.5421	0.5422	0.567	0.4652	0.54	0.4424	0.4816	0.4522	0.5056	0.3931	0.6941	0.5195	0.3114	0.3777	0.5965	0.6192	0.3608		1.00405	0.998791	1.00749	0.985613	0.989227	0.991739	0.995986	0.995476
55.43	0.923833	0.314	0.4812	0.3597	0.4479	0.4627	0.3679	0.3949	0.3586	0.3079	0.3108	0.4154	0.3636	0.3372	0.3599	0.3298	0.4682	0.3594	0.3355	0.607	0.69	0.5722	0.5822	0.5427	0.545	0.5537	0.4666	0.5512	0.4408	0.4872	0.4684	0.5041	0.4002	0.6893	0.5167	0.3129	0.3768	0.5973	0.6201	0.3672		1.00181	1.01354	1.01143	1.00399	0.978234	0.989051	0.995734	0.992708
60.43	1.00717	0.3139	0.4762	0.3588	0.446	0.46	0.3708	0.3952	0.358	0.3104	0.3084	0.4182	0.3622	0.3371	0.3607	0.3266	0.4734	0.356	0.337	0.6102	0.691	0.5831	0.5875	0.5521	0.5367	0.5683	0.4662	0.5429	0.4346	0.4825	0.461	0.5023	0.3936	0.6826	0.5179	0.3126	0.3783	0.5853	0.6191	0.3667		1.00149	1.003	1.0089	0.999735	0.972525	0.996847	0.99649	0.991047
65.43	1.0905	0.3141	0.478	0.3567	0.4412	0.4587	0.3695	0.3947	0.358	0.3104	0.3063	0.4175	0.3613	0.3368	0.3606	0.327	0.4733	0.3546	0.334	0.608	0.6883	0.5818	0.5804	0.5449	0.5363	0.5685	0.4673	0.5391	0.4393	0.4858	0.4698	0.4925	0.3946	0.6768	0.5109	0.3115	0.3725	0.586	0.6195	0.36		1.00213	1.0068	1.00299	0.988976	0.969777	0.993352	0.995229	0.991047
70.43	1.17383	0.3161	0.4737	0.3549	0.443	0.4593	0.3712	0.3924	0.3584	0.3098	0.3093	0.4127	0.3664	0.3347	0.3594	0.324	0.4708	0.3556	0.3314	0.6104	0.6909	0.5807	0.5859	0.544	0.5304	0.5686	0.4664	0.542	0.435	0.4851	0.4598	0.5105	0.3971	0.6792	0.5197	0.3109	0.3782	0.5939	0.6199	0.3633		1.00851	0.997738	0.997929	0.99301	0.971045	0.997923	0.98943	0.992154
75.43	1.25717	0.3152	0.4853	0.3585	0.4453	0.4611	0.3733	0.398	0.3611	0.3143	0.3117	0.4212	0.3658	0.3369	0.3614	0.3308	0.4761	0.3581	0.3286	0.6157	0.6896	0.5673	0.587	0.5494	0.5366	0.563	0.4673	0.5512	0.4386	0.4866	0.4641	0.5097	0.3978	0.6862	0.5188	0.3132	0.3801	0.5956	0.6269	0.3664		1.00564	1.02217	1.00805	0.998166	0.974851	1.00357	1.00355	0.999629
80.43	1.3405	0.3112	0.4786	0.354	0.4389	0.4623	0.3698	0.3915	0.3549	0.3123	0.3085	0.4172	0.3626	0.3363	0.3588	0.3253	0.475	0.3552	0.3297	0.6069	0.6915	0.5833	0.5856	0.5537	0.5313	0.5652	0.4607	0.543	0.4374	0.4844	0.458	0.4986	0.3932	0.685	0.5156	0.3123	0.3782	0.5912	0.617	0.3657		0.992879	1.00806	0.995399	0.98382	0.977388	0.994159	0.98716	0.982465
85.43	1.42383	0.3155	0.4856	0.3567	0.4347	0.4701	0.367	0.3947	0.3599	0.312	0.3087	0.4193	0.3587	0.3385	0.3593	0.3273	0.4748	0.3556	0.3296	0.6094	0.6909	0.5949	0.5874	0.5643	0.5411	0.5612	0.4655	0.5399	0.443	0.4879	0.4644	0.5056	0.3973	0.6823	0.5102	0.3127	0.3821	0.5934	0.6135	0.3665		1.0066	1.0228	1.00299	0.974405	0.993878	0.986631	0.995229	0.996307
90.43	1.50717	0.3092	0.4787	0.3546	0.4448	0.4676	0.3683	0.3934	0.3594	0.3076	0.3048	0.4136	0.3571	0.335	0.362	0.3255	0.4687	0.35	0.3265	0.6118	0.6809	0.5828	0.5923	0.5496	0.5332	0.5597	0.4645	0.5353	0.4403	0.4792	0.4532	0.5101	0.3919	0.6883	0.5111	0.3068	0.379	0.5878	0.6182	0.359		0.986498	1.00827	0.997086	0.997045	0.988593	0.990126	0.991951	0.994923
95.43	1.5905	0.3111	0.4819	0.3549	0.4404	0.467	0.3666	0.3899	0.3595	0.311	0.3103	0.4149	0.36	0.3363	0.3636	0.3275	0.4702	0.3576	0.3273	0.6111	0.6999	0.5863	0.5894	0.5499	0.5299	0.5716	0.4631	0.5449	0.4357	0.4841	0.4684	0.5018	0.3971	0.6789	0.5205	0.3111	0.3779	0.5839	0.6161	0.3658		0.99256	1.01501	0.997929	0.987182	0.987324	0.985556	0.983126	0.9952
100.43	1.67383	0.3141	0.4778	0.3565	0.4521	0.4716	0.3687	0.3958	0.3566	0.3132	0.3097	0.4192	0.3617	0.3362	0.3662	0.3265	0.473	0.3567	0.3273	0.6024	0.6964	0.5813	0.5914	0.5482	0.5341	0.5669	0.4672	0.5412	0.4416	0.4825	0.4609	0.5055	0.3987	0.6845	0.5118	0.3103	0.3775	0.5892	0.619	0.3648		1.00213	1.00637	1.00243	1.01341	0.99705	0.991202	0.998003	0.987172
105.43	1.75717	0.3171	0.4869	0.3627	0.4545	0.4829	0.3709	0.3952	0.3593	0.3128	0.318	0.4233	0.3602	0.3423	0.3661	0.3326	0.4868	0.3603	0.3328	0.6176	0.6959	0.5824	0.5866	0.5553	0.5429	0.5765	0.472	0.5499	0.4434	0.4881	0.4658	0.5095	0.3983	0.6913	0.5211	0.3114	0.3806	0.5955	0.6204	0.3674		1.0117	1.02554	1.01986	1.01879	1.02094	0.997116	0.99649	0.994646
110.43	1.8405	0.3108	0.4791	0.3601	0.45	0.4762	0.3673	0.3943	0.357	0.3107	0.3118	0.4147	0.3589	0.337	0.3578	0.3249	0.4732	0.356	0.3267	0.6091	0.6942	0.5733	0.5829	0.5527	0.5371	0.5605	0.4632	0.548	0.4415	0.4827	0.461	0.5041	0.3959	0.6804	0.512	0.3069	0.3747	0.5853	0.6164	0.3624		0.991603	1.00911	1.01255	1.0087	1.00678	0.987438	0.994221	0.988279
115.43	1.92383	0.3116	0.4782	0.3572	0.4457	0.4651	0.3662	0.3958	0.3587	0.3091	0.312	0.4156	0.3655	0.3348	0.3581	0.3287	0.4723	0.357	0.3306	0.6171	0.6856	0.5842	0.5841	0.5532	0.5279	0.5649	0.4656	0.5431	0.4338	0.4775	0.4546	0.5039	0.3999	0.6941	0.5133	0.3058	0.3748	0.5827	0.6129	0.3671		0.994156	1.00722	1.0044	0.999063	0.983308	0.984481	0.998003	0.992985
120.43	2.00717	0.313	0.4738	0.3578	0.4546	0.4694	0.3723	0.3949	0.3544	0.3104	0.3109	0.4133	0.3604	0.3345	0.3572	0.3269	0.4691	0.3548	0.3249	0.6064	0.6874	0.5856	0.5883	0.554	0.5344	0.562	0.4624	0.5403	0.4368	0.4786	0.4566	0.505	0.3951	0.676	0.5169	0.3044	0.3733	0.5857	0.6133	0.3647		0.998622	0.997949	1.00608	1.01901	0.992399	1.00088	0.995734	0.981081
125.43	2.0905	0.3132	0.4739	0.3595	0.4592	0.4658	0.3678	0.3961	0.3598	0.312	0.31	0.418	0.3621	0.34	0.3587	0.3231	0.4787	0.3538	0.3213	0.6095	0.6918	0.5824	0.588	0.5448	0.5344	0.5639	0.4644	0.5447	0.4384	0.4842	0.4584	0.5117	0.3969	0.6836	0.5113	0.3062	0.3779	0.5901	0.6177	0.3683		0.99926	0.998159	1.01086	1.02932	0.984787	0.988782	0.998759	0.99603
130.43	2.17383	0.3097	0.4707	0.3578	0.4533	0.4658	0.3681	0.3953	0.3615	0.3119	0.3128	0.4081	0.3595	0.3382	0.3606	0.3269	0.4711	0.3534	0.3226	0.6144	0.6878	0.5861	0.59	0.5396	0.5352	0.5689	0.4612	0.5348	0.4361	0.4789	0.4564	0.5033	0.3932	0.6868	0.5106	0.3051	0.3745	0.5889	0.6135	0.3646		0.988094	0.991419	1.00608	1.0161	0.984787	0.989589	0.996742	1.00074
135.43	2.25717	0.3134	0.4779	0.3601	0.4519	0.4707	0.3717	0.3998	0.3618	0.3147	0.3204	0.4141	0.361	0.3411	0.3632	0.3281	0.4751	0.3576	0.3237	0.6087	0.6972	0.5835	0.5876	0.543	0.5414	0.562	0.4698	0.5428	0.4442	0.4799	0.4714	0.5047	0.3978	0.6823	0.5173	0.3078	0.3797	0.588	0.6218	0.3665		0.999898	1.00658	1.01255	1.01296	0.995147	0.999267	1.00809	1.00157
140.43	2.3405	0.3127	0.475	0.3598	0.4481	0.4752	0.3708	0.3992	0.3601	0.3126	0.319	0.4126	0.3624	0.3379	0.3614	0.326	0.4776	0.3556	0.325	0.6095	0.7003	0.587	0.5903	0.5523	0.5325	0.5767	0.4641	0.5435	0.4386	0.4784	0.4538	0.5068	0.3948	0.681	0.5171	0.3093	0.3782	0.5947	0.6267	0.3667		0.997665	1.00048	1.01171	1.00444	1.00466	0.996847	1.00658	0.996861
145.43	2.42383	0.3154	0.4801	0.355	0.4439	0.4684	0.3715	0.4006	0.3647	0.3102	0.3169	0.4176	0.3602	0.3374	0.3577	0.3271	0.4779	0.3573	0.3257	0.608	0.6935	0.5765	0.58	0.5537	0.5385	0.5655	0.4634	0.5452	0.4381	0.483	0.4655	0.4982	0.3952	0.6756	0.514	0.307	0.3816	0.5873	0.6179	0.366		1.00628	1.01122	0.998211	0.995028	0.990284	0.998729	1.01011	1.00959
150.43	2.50717	0.3122	0.4767	0.3517	0.4385	0.4738	0.3709	0.3968	0.3638	0.3109	0.3155	0.4098	0.3564	0.3386	0.3582	0.3271	0.4789	0.3563	0.3243	0.6063	0.6882	0.5692	0.5859	0.5479	0.5356	0.5612	0.4635	0.5402	0.4368	0.4861	0.4614	0.4986	0.3881	0.6801	0.5124	0.3051	0.3761	0.5875	0.6111	0.3629		0.99607	1.00406	0.988931	0.982923	1.0017	0.997116	1.00052	1.0071
155.43	2.5905	0.31	0.4811	0.3571	0.44	0.4637	0.3681	0.3977	0.3576	0.3083	0.3113	0.4137	0.3553	0.3375	0.3597	0.3264	0.4726	0.3551	0.3226	0.6078	0.6924	0.5706	0.5868	0.5404	0.5296	0.5596	0.4596	0.5457	0.4373	0.4767	0.4579	0.5016	0.3921	0.6785	0.5114	0.3061	0.3727	0.5834	0.6204	0.366		0.989051	1.01332	1.00412	0.986286	0.980348	0.989589	1.00279	0.98994
160.43	2.67383	0.312	0.4792	0.3521	0.437	0.4705	0.3707	0.4	0.3657	0.3167	0.3157	0.4115	0.3607	0.3392	0.3597	0.3295	0.4723	0.3556	0.3256	0.6076	0.695	0.5835	0.5927	0.5547	0.537	0.5688	0.4689	0.5432	0.4371	0.4814	0.4518	0.5107	0.3883	0.685	0.5205	0.3056	0.3768	0.5901	0.6057	0.367		0.995432	1.00932	0.990056	0.979561	0.994724	0.996578	1.00859	1.01236
165.43	2.75717	0.3114	0.4739	0.3497	0.434	0.4687	0.367	0.3946	0.3589	0.3167	0.3112	0.4112	0.3539	0.3353	0.354	0.3239	0.4753	0.3515	0.3252	0.6044	0.6941	0.576	0.5873	0.5398	0.5352	0.5603	0.4651	0.545	0.434	0.4776	0.4586	0.5042	0.3872	0.6836	0.5133	0.3025	0.3734	0.586	0.6159	0.3637		0.993518	0.998159	0.983308	0.972836	0.990919	0.986631	0.994977	0.993539
170.43	2.8405	0.3148	0.4785	0.3556	0.4368	0.4712	0.3717	0.3966	0.3614	0.3216	0.3256	0.4165	0.3631	0.3388	0.3625	0.332	0.4843	0.3579	0.3326	0.6134	0.6893	0.5942	0.5984	0.5554	0.535	0.5748	0.4668	0.5494	0.4426	0.4833	0.4649	0.5034	0.3962	0.6879	0.5157	0.3083	0.3845	0.59	0.6207	0.3653		1.00437	1.00785	0.999898	0.979113	0.996204	0.999267	1.00002	1.00046
175.43	2.92383	0.3135	0.4812	0.3528	0.4351	0.4679	0.3689	0.3941	0.3663	0.3161	0.3144	0.4098	0.3558	0.337	0.3607	0.3284	0.4824	0.3579	0.3305	0.6122	0.6883	0.5768	0.5826	0.5428	0.5382	0.5643	0.4628	0.5441	0.4353	0.4784	0.4513	0.5097	0.3871	0.6818	0.5199	0.3046	0.3769	0.5888	0.6168	0.3656		1.00022	1.01354	0.992025	0.975302	0.989227	0.991739	0.993716	1.01402
180.43	3.00717	0.3115	0.4729	0.3529	0.4345	0.4674	0.3625	0.3917	0.3578	0.3167	0.3141	0.4092	0.3577	0.3349	0.3563	0.3259	0.481	0.3572	0.3312	0.606	0.6896	0.568	0.5806	0.5367	0.5249	0.5625	0.4636	0.5433	0.4349	0.479	0.4482	0.512	0.3834	0.681	0.5128	0.3061	0.3766	0.587	0.6211	0.3607		0.993837	0.996053	0.992306	0.973957	0.98817	0.974534	0.987665	0.990493
185.43	3.0905	0.3114	0.4732	0.351	0.437	0.4641	0.368	0.3901	0.3606	0.3107	0.3128	0.4119	0.3618	0.3387	0.3572	0.3272	0.4828	0.3576	0.3271	0.6055	0.6871	0.586	0.5869	0.5477	0.5313	0.5617	0.4593	0.5384	0.4374	0.4772	0.4536	0.505	0.3851	0.6799	0.5165	0.306	0.3766	0.5846	0.604	0.3613		0.993518	0.996685	0.986963	0.979561	0.981193	0.98932	0.98363	0.998245
190.43	3.17383	0.3135	0.4715	0.351	0.4366	0.4652	0.3723	0.3936	0.3596	0.3135	0.319	0.4143	0.36	0.3395	0.3577	0.328	0.4717	0.3555	0.3282	0.6047	0.686	0.5845	0.5894	0.5432	0.532	0.5681	0.4621	0.5418	0.4389	0.4842	0.4558	0.5153	0.3835	0.6846	0.5139	0.3081	0.376	0.5888	0.6148	0.3632		1.00022	0.993104	0.986963	0.978664	0.983519	1.00088	0.992456	0.995476
195.43	3.25717	0.3175	0.4824	0.3525	0.4417	0.4665	0.3778	0.401	0.3704	0.32	0.3177	0.4117	0.3628	0.3422	0.3651	0.3309	0.4802	0.3591	0.3366	0.6126	0.6979	0.5875	0.5945	0.5572	0.5385	0.567	0.4703	0.5528	0.4407	0.4792	0.4633	0.5215	0.391	0.6814	0.5223	0.3115	0.3819	0.5916	0.6166	0.3675		1.01298	1.01606	0.991181	0.990096	0.986267	1.01567	1.01111	1.02537
200.43	3.3405	0.3151	0.4785	0.3536	0.4494	0.467	0.3746	0.398	0.3654	0.3192	0.3238	0.4159	0.3655	0.3413	0.3633	0.3248	0.4813	0.3579	0.338	0.6074	0.6926	0.5776	0.5902	0.5557	0.5371	0.5718	0.4709	0.5553	0.443	0.4816	0.4616	0.5217	0.3899	0.6832	0.5207	0.3111	0.3816	0.5935	0.6144	0.3668		1.00532	1.00785	0.994274	1.00736	0.987324	1.00706	1.00355	1.01153
205.43	3.42383	0.3164	0.4769	0.3519	0.4466	0.4742	0.3733	0.3937	0.3617	0.3159	0.3136	0.4169	0.3624	0.3339	0.3551	0.3289	0.4764	0.354	0.3385	0.6014	0.694	0.5767	0.582	0.5424	0.5283	0.5652	0.463	0.5322	0.4375	0.4787	0.4523	0.5218	0.3879	0.6893	0.5196	0.307	0.3743	0.5847	0.6142	0.359		1.00947	1.00448	0.989494	1.00108	1.00255	1.00357	0.992708	1.00129
210.43	3.50717	0.315	0.479	0.3522	0.4461	0.4682	0.3681	0.395	0.363	0.318	0.3218	0.4171	0.3605	0.3352	0.3637	0.3291	0.474	0.354	0.3353	0.6056	0.6948	0.5798	0.5855	0.5418	0.5298	0.5695	0.4651	0.5415	0.4397	0.4753	0.4641	0.519	0.3885	0.6862	0.5143	0.3083	0.3753	0.5894	0.6119	0.3632		1.005	1.0089	0.990337	0.999959	0.989862	0.989589	0.995986	1.00489
215.43	3.5905	0.3124	0.4753	0.3543	0.45	0.4614	0.368	0.3928	0.3591	0.317	0.3193	0.4153	0.3645	0.336	0.359	0.3257	0.4794	0.3544	0.3314	0.6073	0.6882	0.5817	0.5891	0.5429	0.5307	0.5625	0.463	0.5413	0.4377	0.4736	0.4621	0.5149	0.3878	0.6841	0.5095	0.3096	0.3738	0.5837	0.6133	0.3595		0.996708	1.00111	0.996242	1.0087	0.975485	0.98932	0.990438	0.994092
220.43	3.67383	0.3156	0.4776	0.3551	0.4539	0.4676	0.3686	0.3939	0.3618	0.319	0.3195	0.4167	0.3642	0.336	0.3574	0.3278	0.4762	0.3546	0.3324	0.609	0.6932	0.5928	0.5894	0.5422	0.5323	0.5653	0.462	0.547	0.4445	0.4749	0.4581	0.5217	0.3873	0.6932	0.5172	0.3092	0.3763	0.5902	0.6186	0.3613		1.00692	1.00595	0.998492	1.01744	0.988593	0.990933	0.993212	1.00157
225.43	3.75717	0.3124	0.4739	0.3558	0.4496	0.4662	0.37	0.394	0.3581	0.3184	0.3203	0.4163	0.3622	0.3356	0.3523	0.327	0.4758	0.3528	0.3283	0.606	0.6916	0.5742	0.5838	0.5397	0.5289	0.5646	0.4612	0.5412	0.4304	0.48	0.4599	0.5128	0.3867	0.6832	0.5151	0.3081	0.3739	0.5867	0.6107	0.3591		0.996708	0.998159	1.00046	1.0078	0.985633	0.994697	0.993464	0.991324
230.43	3.8405	0.3153	0.4775	0.355	0.4524	0.4691	0.3698	0.3955	0.3633	0.3195	0.3201	0.4126	0.3646	0.3399	0.3619	0.33	0.4771	0.3531	0.3336	0.6065	0.7031	0.5888	0.5988	0.5471	0.5304	0.5723	0.4636	0.5468	0.4422	0.474	0.4526	0.514	0.392	0.6828	0.5121	0.3096	0.3782	0.5879	0.612	0.3595		1.00596	1.00574	0.998211	1.01408	0.991764	0.994159	0.997246	1.00572
235.43	3.92383	0.3117	0.4738	0.3547	0.45	0.4673	0.367	0.3912	0.3547	0.3167	0.3168	0.411	0.3641	0.3356	0.3588	0.3241	0.4726	0.3535	0.3277	0.6027	0.6793	0.5809	0.5921	0.5427	0.5248	0.5633	0.4582	0.5378	0.4365	0.4767	0.4562	0.5054	0.3904	0.6784	0.5127	0.3083	0.374	0.5802	0.609	0.356		0.994475	0.997949	0.997367	1.0087	0.987959	0.986631	0.986404	0.981912
240.43	4.00717	0.314	0.4716	0.3542	0.4512	0.4757	0.3706	0.394	0.3605	0.3198	0.3214	0.4163	0.365	0.3355	0.3586	0.3285	0.4732	0.3552	0.3204	0.6096	0.6931	0.5804	0.5948	0.5485	0.5286	0.5712	0.4645	0.5472	0.435	0.4733	0.4574	0.5155	0.393	0.687	0.5149	0.31	0.3766	0.5905	0.61	0.3576		1.00181	0.993315	0.995961	1.01139	1.00572	0.99631	0.993464	0.997968
245.43	4.0905	0.3162	0.4789	0.3545	0.4509	0.4748	0.3706	0.3955	0.3614	0.3161	0.3184	0.417	0.362	0.3362	0.362	0.3291	0.4745	0.3527	0.3257	0.6041	0.6873	0.5798	0.5902	0.5377	0.5287	0.5686	0.4569	0.5366	0.4345	0.4708	0.4554	0.5108	0.3921	0.6904	0.5163	0.311	0.3796	0.5914	0.6145	0.3561		1.00883	1.00869	0.996805	1.01072	1.00382	0.99631	0.997246	1.00046
250.43	4.17383	0.3126	0.4728	0.3509	0.4517	0.4718	0.3676	0.3927	0.3563	0.3183	0.3196	0.4096	0.3592	0.3312	0.3567	0.3249	0.4748	0.3494	0.3265	0.5971	0.6807	0.5713	0.5798	0.538	0.5273	0.5698	0.4545	0.5344	0.4336	0.4706	0.4542	0.5079	0.3868	0.6788	0.5139	0.3083	0.3786	0.5852	0.6181	0.3577		0.997346	0.995843	0.986682	1.01251	0.997473	0.988244	0.990186	0.986341
255.43	4.25717	0.319	0.4764	0.3518	0.4553	0.4794	0.3729	0.3972	0.3609	0.3204	0.3228	0.4168	0.3669	0.3401	0.3625	0.3283	0.4857	0.3552	0.3279	0.6053	0.6825	0.5796	0.5906	0.5464	0.535	0.5703	0.464	0.5474	0.4442	0.4795	0.4496	0.5082	0.3972	0.6835	0.5201	0.3131	0.3832	0.5911	0.6151	0.362		1.01777	1.00343	0.989213	1.02058	1.01354	1.00249	1.00153	0.999075
260.43	4.3405	0.3181	0.4743	0.3545	0.4493	0.4789	0.3699	0.3966	0.3631	0.3193	0.3202	0.4141	0.3593	0.3382	0.364	0.3268	0.4797	0.3557	0.3259	0.6056	0.6866	0.5701	0.5883	0.5467	0.5304	0.5635	0.4654	0.5349	0.4404	0.4803	0.4605	0.5054	0.3969	0.6814	0.5247	0.3102	0.3795	0.5867	0.6166	0.3588		1.01489	0.999002	0.996805	1.00713	1.01248	0.994428	1.00002	1.00517
265.43	4.42383	0.3148	0.4649	0.3528	0.4457	0.4738	0.3695	0.3925	0.3591	0.3214	0.3219	0.4132	0.3631	0.3397	0.359	0.3277	0.4789	0.3518	0.3302	0.6082	0.6887	0.5788	0.5949	0.5475	0.531	0.5644	0.4603	0.5407	0.434	0.4784	0.4503	0.5009	0.3963	0.6784	0.5122	0.3101	0.3794	0.5898	0.6143	0.3577		1.00437	0.979203	0.992025	0.999063	1.0017	0.993352	0.989682	0.994092
270.43	4.50717	0.3117	0.4657	0.3524	0.4481	0.486	0.3684	0.3913	0.3605	0.3198	0.3181	0.4148	0.3622	0.3374	0.3584	0.3252	0.479	0.3527	0.3266	0.605	0.6842	0.5833	0.5958	0.5494	0.5303	0.5674	0.4624	0.5422	0.4372	0.4725	0.4578	0.4999	0.3946	0.6804	0.5133	0.3094	0.3749	0.5869	0.6107	0.3633		0.994475	0.980888	0.9909	1.00444	1.02749	0.990395	0.986656	0.997968
275.43	4.5905	0.3115	0.4758	0.3512	0.4483	0.4868	0.3675	0.395	0.359	0.3184	0.3217	0.4133	0.3619	0.3378	0.3569	0.3267	0.4751	0.3545	0.3301	0.6056	0.6911	0.5782	0.601	0.5374	0.5233	0.5654	0.4652	0.5437	0.4378	0.4743	0.4567	0.5114	0.3906	0.6832	0.5133	0.3078	0.377	0.5826	0.6192	0.3593		0.993837	1.00216	0.987526	1.00489	1.02919	0.987976	0.995986	0.993815
280.43	4.67383	0.3125	0.4741	0.353	0.4531	0.4914	0.3647	0.3929	0.36	0.3221	0.3141	0.4123	0.3644	0.3375	0.3651	0.325	0.4845	0.353	0.3313	0.606	0.689	0.59	0.5921	0.5416	0.532	0.5628	0.4607	0.5416	0.4399	0.4754	0.4585	0.5092	0.3917	0.6903	0.5095	0.3101	0.3731	0.5867	0.6178	0.3578		0.997027	0.998581	0.992587	1.01565	1.03891	0.980448	0.990691	0.996584
285.43	4.75717	0.3158	0.4789	0.3513	0.4521	0.4933	0.3752	0.3983	0.3607	0.3216	0.3166	0.418	0.3634	0.3409	0.3608	0.3294	0.4785	0.3559	0.3266	0.6074	0.6867	0.5828	0.593	0.5407	0.5285	0.5721	0.4651	0.538	0.4348	0.4766	0.4505	0.5108	0.3914	0.6869	0.5252	0.3115	0.3821	0.59	0.6197	0.3581		1.00756	1.00869	0.987807	1.01341	1.04293	1.00868	1.00431	0.998521
290.43	4.8405	0.3167	0.4748	0.3552	0.4476	0.4939	0.368	0.3933	0.3603	0.323	0.3183	0.4129	0.3649	0.3384	0.3567	0.3294	0.4821	0.3572	0.3265	0.6064	0.6892	0.5807	0.584	0.5504	0.5288	0.5623	0.4659	0.5431	0.436	0.4722	0.4578	0.5034	0.3965	0.6779	0.5133	0.3115	0.3787	0.5876	0.6232	0.3625		1.01043	1.00006	0.998773	1.00332	1.0442	0.98932	0.991699	0.997414
295.43	4.92383	0.326	0.4804	0.3667	0.4607	0.5076	0.3834	0.408	0.3711	0.3289	0.3266	0.4266	0.3729	0.3501	0.3674	0.3374	0.4902	0.3645	0.3359	0.6162	0.7061	0.5936	0.5979	0.5551	0.5419	0.5692	0.4773	0.5537	0.4467	0.4872	0.4665	0.5241	0.4057	0.694	0.5252	0.3197	0.3911	0.5993	0.6317	0.3699		1.0401	1.01185	1.03111	1.03269	1.07316	1.03072	1.02876	1.02731
300.43	5.00717	0.3119	0.4676	0.3537	0.4497	0.4895	0.3759	0.3988	0.3568	0.3195	0.3186	0.416	0.3584	0.3403	0.3558	0.3253	0.4724	0.3536	0.3292	0.6001	0.6863	0.5814	0.5887	0.5452	0.525	0.5656	0.4656	0.5431	0.4377	0.474	0.4543	0.5102	0.3888	0.6826	0.5158	0.3091	0.3803	0.5869	0.6133	0.3577		0.995113	0.98489	0.994555	1.00803	1.03489	1.01056	1.00557	0.987725
305.43	5.0905	0.3111	0.4695	0.3517	0.446	0.4848	0.3684	0.3982	0.3591	0.3193	0.3164	0.4134	0.3593	0.3366	0.3515	0.3264	0.474	0.3508	0.3283	0.5991	0.6883	0.5791	0.5832	0.5355	0.5295	0.5659	0.4561	0.5392	0.4331	0.4721	0.4541	0.5167	0.3925	0.682	0.5153	0.3099	0.3706	0.5913	0.6113	0.3573		0.99256	0.988892	0.988931	0.999735	1.02496	0.990395	1.00405	0.994092
310.43	5.17383	0.3128	0.468	0.3521	0.4472	0.4664	0.3709	0.3955	0.3558	0.3186	0.3158	0.4107	0.3602	0.3375	0.3529	0.3266	0.4814	0.3533	0.327	0.6081	0.6938	0.5748	0.5869	0.5444	0.5256	0.5587	0.4577	0.5405	0.4303	0.4767	0.4533	0.5067	0.3917	0.6863	0.5171	0.3063	0.373	0.5824	0.6138	0.3577		0.997984	0.985732	0.990056	1.00242	0.986056	0.997116	0.997246	0.984957
315.43	5.25717	0.3102	0.4729	0.3515	0.4435	0.4797	0.3746	0.3957	0.3533	0.323	0.3114	0.4133	0.3593	0.3378	0.3568	0.3255	0.4816	0.3536	0.3276	0.6113	0.6819	0.5773	0.5871	0.5337	0.5296	0.5645	0.4616	0.5459	0.4369	0.4809	0.4607	0.5128	0.3921	0.6847	0.5116	0.3056	0.3725	0.5876	0.6129	0.3613		0.989689	0.996053	0.988369	0.994131	1.01417	1.00706	0.997751	0.978036
320.43	5.3405	0.314	0.467	0.3561	0.4498	0.4819	0.3834	0.3989	0.3609	0.325	0.32	0.4155	0.3595	0.342	0.3572	0.3311	0.4762	0.3573	0.3288	0.6098	0.6953	0.5802	0.5882	0.547	0.5282	0.5789	0.4674	0.5447	0.4369	0.4792	0.4598	0.5236	0.4018	0.6894	0.5161	0.3076	0.3745	0.5903	0.6143	0.3603		1.00181	0.983626	1.0013	1.00825	1.01883	1.03072	1.00582	0.999075
325.43	5.42383	0.3125	0.4623	0.3501	0.4488	0.4698	0.3763	0.3929	0.3618	0.3205	0.3152	0.4134	0.3583	0.3376	0.3565	0.3224	0.4721	0.3526	0.3276	0.6089	0.6795	0.5826	0.5803	0.5406	0.527	0.5492	0.4595	0.5408	0.4346	0.4711	0.4499	0.5192	0.3917	0.6827	0.5086	0.3032	0.3687	0.5841	0.6166	0.3587		0.997027	0.973727	0.984433	1.00601	0.993244	1.01163	0.990691	1.00157
330.43	5.50717	0.313	0.4694	0.3504	0.4485	0.4752	0.3776	0.398	0.3612	0.3242	0.3174	0.4117	0.3592	0.3376	0.3564	0.3255	0.4742	0.3566	0.3267	0.606	0.6834	0.5767	0.5851	0.5331	0.5275	0.564	0.4639	0.5374	0.4347	0.4726	0.4545	0.5159	0.395	0.6806	0.5126	0.3039	0.3665	0.5863	0.6166	0.3587		0.998622	0.988681	0.985276	1.00534	1.00466	1.01513	1.00355	0.999906
335.43	5.5905	0.3106	0.4686	0.3504	0.4478	0.4773	0.3803	0.3963	0.3617	0.3173	0.3178	0.4153	0.3553	0.338	0.3541	0.3257	0.4709	0.3523	0.3225	0.6028	0.6868	0.5805	0.5985	0.5399	0.5227	0.5584	0.4653	0.5458	0.4411	0.4792	0.4575	0.5124	0.3877	0.6755	0.5156	0.3001	0.3679	0.584	0.6098	0.3533		0.990965	0.986996	0.985276	1.00377	1.0091	1.02239	0.999264	1.00129
340.43	5.67383	0.3137	0.4683	0.3505	0.4421	0.4818	0.3754	0.3937	0.3565	0.3226	0.3137	0.4144	0.3616	0.3385	0.3523	0.3282	0.4773	0.3545	0.3233	0.6095	0.6929	0.5716	0.5786	0.5338	0.5252	0.5631	0.4611	0.5415	0.436	0.4715	0.4417	0.5204	0.392	0.6883	0.5151	0.3022	0.3695	0.5814	0.6107	0.3532		1.00086	0.986364	0.985557	0.990993	1.01861	1.00921	0.992708	0.986895
345.43	5.75717	0.318	0.4796	0.3556	0.453	0.4858	0.3815	0.4029	0.3668	0.3295	0.319	0.4203	0.3637	0.3448	0.3593	0.3292	0.4828	0.3609	0.3349	0.6061	0.6898	0.5816	0.5862	0.5417	0.5347	0.5622	0.4689	0.546	0.4429	0.4821	0.4595	0.5102	0.3985	0.6807	0.5192	0.306	0.3722	0.5879	0.6178	0.3611		1.01457	1.01017	0.999898	1.01543	1.02707	1.02561	1.01591	1.01541
350.43	5.8405	0.3139	0.467	0.3533	0.4477	0.4786	0.3807	0.3982	0.3687	0.3275	0.3226	0.4161	0.3601	0.3396	0.3528	0.325	0.4785	0.3541	0.3295	0.6055	0.6895	0.5845	0.5882	0.534	0.5207	0.5589	0.464	0.5414	0.4409	0.4762	0.4516	0.5179	0.3959	0.6774	0.5137	0.3019	0.3664	0.585	0.6195	0.353		1.00149	0.983626	0.99343	1.00355	1.01185	1.02346	1.00405	1.02067
355.43	5.92383	0.3078	0.4663	0.3491	0.4475	0.4762	0.3722	0.397	0.3613	0.3212	0.3167	0.4101	0.357	0.3368	0.358	0.3247	0.4752	0.3498	0.3284	0.6025	0.6846	0.5786	0.5885	0.5355	0.5258	0.5644	0.4612	0.5376	0.4321	0.473	0.4524	0.5072	0.3879	0.684	0.5102	0.2984	0.3657	0.582	0.6137	0.3522		0.982032	0.982152	0.981621	1.0031	1.00678	1.00061	1.00103	1.00018
360.43	6.00717	0.3161	0.4714	0.3553	0.4587	0.4812	0.3794	0.401	0.3676	0.326	0.3198	0.4232	0.3621	0.3417	0.3607	0.3283	0.4816	0.3563	0.3328	0.6043	0.6939	0.5836	0.5932	0.545	0.5254	0.5576	0.4713	0.5318	0.4382	0.4831	0.4533	0.5161	0.3968	0.6876	0.5217	0.3013	0.3732	0.5851	0.6185	0.3585		1.00851	0.992894	0.999054	1.0282	1.01735	1.01997	1.01111	1.01762
365.43	6.0905	0.3119	0.4614	0.35	0.4456	0.4749	0.378	0.3973	0.3609	0.3263	0.3187	0.4145	0.3573	0.3359	0.3545	0.3285	0.4775	0.3515	0.3239	0.6006	0.6888	0.5807	0.5892	0.54	0.5217	0.569	0.46	0.5408	0.4352	0.4712	0.4482	0.4986	0.3869	0.6798	0.509	0.2991	0.3633	0.5806	0.6078	0.3523		0.995113	0.971831	0.984151	0.998838	1.00403	1.0162	1.00179	0.999075
370.43	6.17383	0.3127	0.472	0.3525	0.4472	0.4716	0.3754	0.3989	0.361	0.325	0.3198	0.4166	0.3586	0.3389	0.3576	0.3304	0.4801	0.3537	0.3294	0.6059	0.6878	0.574	0.5824	0.538	0.5208	0.5696	0.4647	0.5384	0.4325	0.4732	0.455	0.4979	0.3891	0.6774	0.5093	0.3015	0.3627	0.5822	0.6076	0.3551		0.997665	0.994158	0.991181	1.00242	0.99705	1.00921	1.00582	0.999352
375.43	6.25717	0.3144	0.4714	0.3511	0.4448	0.4698	0.3795	0.4023	0.3632	0.3263	0.3202	0.4165	0.3619	0.3392	0.3548	0.3271	0.4846	0.3518	0.3277	0.605	0.6844	0.5758	0.5905	0.5386	0.5241	0.5596	0.4691	0.5383	0.434	0.4692	0.4465	0.5191	0.3869	0.6835	0.5193	0.3016	0.3668	0.5829	0.6085	0.3557		1.00309	0.992894	0.987244	0.997045	0.993244	1.02024	1.01439	1.00544
380.43	6.3405	0.3157	0.4663	0.3546	0.4516	0.4778	0.3828	0.4043	0.3678	0.3258	0.3191	0.4223	0.363	0.3454	0.3615	0.3303	0.4858	0.359	0.3291	0.6102	0.6939	0.5878	0.5974	0.5431	0.526	0.5678	0.4701	0.5487	0.4438	0.4814	0.453	0.5153	0.3924	0.6872	0.5197	0.3036	0.3738	0.5891	0.6164	0.3629		1.00724	0.982152	0.997086	1.01229	1.01016	1.02911	1.01944	1.01818
385.43	6.42383	0.3097	0.4624	0.3508	0.4436	0.4679	0.3759	0.396	0.3616	0.3224	0.32	0.412	0.3582	0.3402	0.3547	0.3239	0.4748	0.352	0.3221	0.6067	0.6881	0.576	0.5897	0.5334	0.5219	0.5568	0.4566	0.5373	0.4372	0.475	0.4464	0.5044	0.3864	0.6787	0.5131	0.3018	0.3682	0.5787	0.6128	0.3579		0.988094	0.973937	0.986401	0.994355	0.989227	1.01056	0.998507	1.00101
390.43	6.50717	0.311	0.4793	0.3503	0.4439	0.4724	0.381	0.4018	0.3627	0.3203	0.3173	0.4159	0.3602	0.3372	0.3607	0.3243	0.4789	0.3515	0.3312	0.6014	0.6937	0.5714	0.5881	0.5342	0.5174	0.5537	0.4645	0.5437	0.4332	0.4668	0.448	0.5071	0.391	0.6848	0.5148	0.3027	0.3686	0.583	0.6104	0.3572		0.992241	1.00953	0.984995	0.995028	0.998741	1.02427	1.01313	1.00406
395.43	6.5905	0.3124	0.472	0.3544	0.4542	0.4762	0.3816	0.4016	0.3641	0.3277	0.3198	0.4199	0.3629	0.3417	0.3586	0.3302	0.4783	0.3561	0.3278	0.6087	0.6874	0.5735	0.5865	0.537	0.5245	0.572	0.4682	0.5482	0.4377	0.4727	0.4506	0.5037	0.3867	0.6842	0.517	0.306	0.3713	0.5859	0.6147	0.3657		0.996708	0.994158	0.996524	1.01812	1.00678	1.02588	1.01263	1.00793
400.43	6.67383	0.3127	0.4745	0.3547	0.4563	0.4791	0.3823	0.4031	0.3688	0.3272	0.3232	0.4173	0.3604	0.3428	0.3559	0.3314	0.4766	0.3555	0.326	0.611	0.6927	0.5836	0.5893	0.531	0.5295	0.5647	0.4629	0.5431	0.4373	0.4772	0.4553	0.514	0.3915	0.6814	0.5186	0.3062	0.3731	0.5878	0.6124	0.3564		0.997665	0.999423	0.997367	1.02282	1.01291	1.02776	1.01641	1.02094
405.43	6.75717	0.3122	0.4667	0.3515	0.4448	0.4705	0.3819	0.4015	0.367	0.3274	0.3204	0.4157	0.3625	0.3413	0.3584	0.3271	0.4741	0.3527	0.3217	0.6058	0.6938	0.5836	0.5826	0.5371	0.5252	0.5711	0.4655	0.5507	0.4338	0.4681	0.4548	0.509	0.3896	0.6849	0.516	0.3035	0.3713	0.5815	0.6152	0.3593		0.99607	0.982994	0.988369	0.997045	0.994724	1.02669	1.01238	1.01596
410.43	6.8405	0.3104	0.4741	0.3555	0.4444	0.4755	0.3753	0.4019	0.369	0.3313	0.3233	0.413	0.3672	0.3407	0.3577	0.3271	0.4749	0.356	0.3221	0.6048	0.6934	0.5775	0.582	0.531	0.5289	0.5602	0.4552	0.542	0.4392	0.4707	0.452	0.5021	0.386	0.6791	0.5139	0.3048	0.3694	0.5801	0.6165	0.3606		0.990327	0.998581	0.999617	0.996149	1.0053	1.00894	1.01338	1.0215
415.43	6.92383	0.311	0.4711	0.3535	0.4445	0.4696	0.3773	0.4036	0.3716	0.3326	0.3235	0.4169	0.3588	0.3417	0.3589	0.3263	0.4786	0.3525	0.3244	0.6069	0.6877	0.583	0.5884	0.5287	0.5252	0.5557	0.4619	0.5373	0.4439	0.4752	0.4505	0.503	0.3914	0.6783	0.5071	0.3052	0.3685	0.5833	0.6093	0.3557		0.992241	0.992262	0.993993	0.996373	0.992821	1.01432	1.01767	1.0287
420.43	7.00717	0.3123	0.4671	0.3514	0.4449	0.4688	0.3773	0.4071	0.3688	0.3361	0.3245	0.42	0.3675	0.3415	0.3572	0.3308	0.4817	0.3576	0.3258	0.606	0.6889	0.5835	0.5844	0.5379	0.5259	0.5669	0.466	0.542	0.4398	0.4736	0.4537	0.509	0.3914	0.6863	0.515	0.3065	0.372	0.5861	0.6084	0.3602		0.996389	0.983837	0.988088	0.997269	0.99113	1.01432	1.0265	1.02094
425.43	7.0905	0.3127	0.4662	0.3517	0.4444	0.4701	0.3751	0.4055	0.3677	0.3375	0.3245	0.4149	0.3639	0.3411	0.3612	0.3285	0.4792	0.3579	0.3266	0.6022	0.6897	0.5784	0.5937	0.5402	0.5221	0.5559	0.4634	0.5452	0.4375	0.4747	0.4491	0.5108	0.3928	0.681	0.5224	0.3059	0.3734	0.5816	0.6125	0.3567		0.997665	0.981941	0.988931	0.996149	0.993878	1.00841	1.02246	1.0179
430.43	7.17383	0.3104	0.4718	0.3516	0.4402	0.4709	0.3731	0.4013	0.3673	0.3313	0.3231	0.4103	0.3643	0.3382	0.3555	0.3255	0.4739	0.3553	0.3241	0.6024	0.689	0.5715	0.5954	0.5413	0.5175	0.563	0.462	0.5452	0.4361	0.4675	0.4476	0.5047	0.3929	0.6786	0.5127	0.3068	0.3672	0.5841	0.6124	0.3559		0.990327	0.993736	0.98865	0.986734	0.99557	1.00303	1.01187	1.01679
435.43	7.25717	0.3114	0.4702	0.3531	0.4431	0.4722	0.3743	0.4017	0.3653	0.3311	0.3233	0.4188	0.3646	0.3396	0.351	0.3251	0.4758	0.3539	0.331	0.5969	0.6816	0.5828	0.5917	0.5415	0.5256	0.5588	0.458	0.5441	0.4347	0.4689	0.446	0.5123	0.3903	0.681	0.5109	0.3061	0.3665	0.5862	0.6143	0.3525		0.993518	0.990366	0.992868	0.993235	0.998318	1.00626	1.01288	1.01126
440.43	7.3405	0.3143	0.4784	0.3529	0.4375	0.4782	0.3781	0.4021	0.3706	0.3347	0.3242	0.4217	0.3677	0.3424	0.3602	0.3299	0.4782	0.3567	0.3364	0.605	0.6935	0.5772	0.5956	0.5508	0.5241	0.5627	0.4681	0.5466	0.4362	0.4713	0.4525	0.5041	0.3967	0.6871	0.5177	0.3083	0.3707	0.5864	0.6101	0.3576		1.00277	1.00764	0.992306	0.980682	1.011	1.01647	1.01389	1.02593
445.43	7.42383	0.3151	0.4659	0.3523	0.4384	0.4801	0.3771	0.3974	0.3667	0.3321	0.3217	0.4181	0.3618	0.3385	0.3505	0.3275	0.4754	0.3555	0.3325	0.6063	0.6915	0.5768	0.5875	0.5405	0.523	0.5627	0.4673	0.5479	0.4361	0.4709	0.4453	0.5048	0.3959	0.6821	0.5142	0.305	0.3672	0.5803	0.609	0.3552		1.00532	0.981309	0.990619	0.982699	1.01502	1.01378	1.00204	1.01513
450.73	7.51217	GLP1 10nM																																								#VALUE!	0	0	0	0	0	0	0
450.73	7.51217	0.3176	0.4744	0.3564	0.4445	0.4856	0.3836	0.4028	0.3675	0.3345	0.324	0.4203	0.3659	0.3421	0.3576	0.328	0.4822	0.3585	0.3375	0.6089	0.6957	0.5843	0.5887	0.5436	0.5289	0.5674	0.4673	0.5404	0.4393	0.4738	0.4515	0.5091	0.3952	0.6848	0.5163	0.3087	0.3705	0.5905	0.6149	0.3588		1.0133	0.999213	1.00215	0.996373	1.02665	1.03126	1.01565	1.01735
455.43	7.5905	0.3141	0.4729	0.3558	0.4463	0.4803	0.3843	0.4039	0.3655	0.3354	0.3235	0.4155	0.3657	0.3418	0.3579	0.329	0.4784	0.3589	0.3334	0.6061	0.6937	0.5811	0.597	0.5437	0.526	0.5624	0.4683	0.5452	0.4362	0.4736	0.4567	0.5166	0.3954	0.6869	0.5192	0.3074	0.3726	0.5844	0.6152	0.3616		1.00213	0.996053	1.00046	1.00041	1.01544	1.03314	1.01843	1.01181
460.43	7.67383	0.317	0.4742	0.351	0.4434	0.4806	0.3809	0.4052	0.3683	0.3284	0.3261	0.4199	0.3639	0.3423	0.3574	0.328	0.4798	0.3557	0.3343	0.6004	0.6948	0.5787	0.5917	0.5387	0.5242	0.5536	0.4675	0.5404	0.4334	0.4735	0.4523	0.5092	0.3916	0.6791	0.515	0.3063	0.3717	0.5801	0.609	0.3604		1.01138	0.998791	0.986963	0.993907	1.01608	1.024	1.0217	1.01956
465.43	7.75717	0.3158	0.4749	0.3498	0.4476	0.4769	0.3761	0.3992	0.3656	0.3333	0.3244	0.4192	0.3684	0.3421	0.3491	0.3278	0.4736	0.357	0.3339	0.6106	0.6913	0.5773	0.5768	0.5267	0.5207	0.556	0.4615	0.5464	0.4281	0.465	0.4558	0.5076	0.3862	0.685	0.5136	0.3073	0.3717	0.5817	0.6081	0.3622		1.00756	1.00027	0.983589	1.00332	1.00825	1.0111	1.00658	1.01209
470.43	7.8405	0.3158	0.4758	0.3524	0.4543	0.4977	0.3812	0.4015	0.367	0.3356	0.3299	0.4233	0.3688	0.3441	0.3571	0.3335	0.481	0.3624	0.3341	0.6147	0.6961	0.5804	0.5858	0.5351	0.5305	0.5566	0.4603	0.5516	0.4406	0.4764	0.4565	0.5093	0.3965	0.6791	0.5222	0.3115	0.3722	0.5892	0.6134	0.3636		1.00756	1.00216	0.9909	1.01834	1.05223	1.02481	1.01238	1.01596
475.43	7.92383	0.3166	0.466	0.3517	0.4582	0.4823	0.3811	0.4028	0.3683	0.3334	0.3182	0.4216	0.371	0.3435	0.3569	0.3322	0.4728	0.3606	0.3297	0.6113	0.701	0.5795	0.5857	0.5393	0.5228	0.5597	0.4652	0.5489	0.4393	0.4773	0.4526	0.5185	0.3995	0.6878	0.5146	0.3085	0.3704	0.5843	0.617	0.3605		1.01011	0.98152	0.988931	1.02708	1.01967	1.02454	1.01565	1.01956
480.43	8.00717	0.3153	0.4765	0.3513	0.4503	0.4814	0.3768	0.4015	0.3682	0.3307	0.3225	0.4205	0.3743	0.343	0.3506	0.3307	0.4851	0.3627	0.3274	0.6174	0.7001	0.5803	0.5847	0.5403	0.5231	0.569	0.4677	0.5424	0.4421	0.4775	0.4576	0.5294	0.4008	0.6909	0.5144	0.3089	0.3717	0.5851	0.612	0.3597		1.00596	1.00364	0.987807	1.00937	1.01777	1.01298	1.01238	1.01928
485.43	8.0905	0.3249	0.4974	0.3557	0.4541	0.4846	0.3806	0.4044	0.3743	0.3355	0.3301	0.4289	0.3881	0.3517	0.3575	0.3361	0.5002	0.3703	0.339	0.6329	0.7137	0.5949	0.5931	0.5471	0.5234	0.5662	0.4676	0.5643	0.4437	0.4881	0.4604	0.5485	0.4238	0.7029	0.5305	0.3151	0.382	0.5968	0.6249	0.3711		1.03659	1.04766	1.00018	1.01789	1.02453	1.02319	1.01969	1.03617
490.43	8.17383	0.3338	0.5236	0.3564	0.457	0.4849	0.3859	0.4084	0.3736	0.3351	0.3298	0.4392	0.4014	0.3573	0.3565	0.3504	0.5233	0.3808	0.3526	0.6364	0.7224	0.5971	0.5917	0.5585	0.5286	0.5613	0.4791	0.5625	0.4484	0.5055	0.466	0.5836	0.444	0.7101	0.5229	0.3273	0.3934	0.6023	0.6284	0.3722		1.06498	1.10284	1.00215	1.02439	1.02517	1.03744	1.02977	1.03423
495.43	8.25717	0.3472	0.5549	0.3622	0.471	0.4965	0.3909	0.4103	0.3713	0.3358	0.3305	0.4473	0.4165	0.3674	0.3624	0.3534	0.5319	0.3981	0.3701	0.6386	0.7256	0.6023	0.6028	0.5784	0.5282	0.5665	0.4862	0.5682	0.4589	0.5316	0.4705	0.6225	0.4766	0.7116	0.5278	0.3499	0.4132	0.6024	0.638	0.3799		1.10774	1.16877	1.01846	1.05577	1.04969	1.05088	1.03456	1.02787
500.43	8.3405	0.3666	0.5823	0.3715	0.4881	0.5082	0.4025	0.4201	0.3762	0.3416	0.3353	0.4666	0.4262	0.3789	0.363	0.3717	0.5483	0.4129	0.4043	0.6412	0.74	0.6201	0.6093	0.6168	0.5429	0.5722	0.4993	0.579	0.4774	0.5552	0.4873	0.6529	0.4974	0.7114	0.5264	0.3867	0.4458	0.6243	0.6499	0.3898		1.16963	1.22648	1.04461	1.0941	1.07443	1.08207	1.05927	1.04143
505.43	8.42383	0.3863	0.5939	0.3872	0.503	0.5283	0.412	0.4227	0.3765	0.3423	0.3451	0.4703	0.4356	0.3851	0.3723	0.3776	0.5563	0.4274	0.4415	0.6476	0.7468	0.6299	0.6155	0.6298	0.5394	0.5741	0.5061	0.5837	0.4947	0.5754	0.5057	0.6583	0.5055	0.7127	0.5344	0.4252	0.4815	0.6313	0.6729	0.4004		1.23248	1.25091	1.08875	1.1275	1.11692	1.10761	1.06583	1.04226
510.43	8.50717	0.4014	0.6222	0.4035	0.5295	0.5399	0.4292	0.4321	0.3804	0.355	0.3546	0.4757	0.4451	0.3935	0.378	0.3886	0.5493	0.4439	0.4688	0.6553	0.7408	0.642	0.6246	0.6485	0.5478	0.5794	0.5201	0.5764	0.512	0.5792	0.5126	0.6818	0.5176	0.7218	0.5385	0.4607	0.5176	0.6361	0.6737	0.4051		1.28066	1.31052	1.13459	1.18691	1.14145	1.15385	1.08953	1.05306
515.43	8.5905	0.4082	0.6237	0.4273	0.5624	0.5591	0.442	0.4456	0.3827	0.3674	0.363	0.4795	0.4526	0.4031	0.3837	0.4027	0.5463	0.4572	0.4853	0.6497	0.7426	0.6462	0.6269	0.6493	0.5523	0.5907	0.5291	0.5865	0.5099	0.5819	0.518	0.6771	0.522	0.7132	0.5412	0.4831	0.5307	0.6445	0.6882	0.4227		1.30236	1.31368	1.20151	1.26065	1.18204	1.18826	1.12357	1.05942
520.43	8.67383	0.4104	0.62	0.4426	0.5694	0.5615	0.4489	0.45	0.3793	0.3778	0.365	0.4815	0.448	0.4054	0.3935	0.4058	0.5429	0.4585	0.4668	0.653	0.7453	0.6703	0.6468	0.6585	0.5496	0.5761	0.5235	0.5891	0.5168	0.5847	0.5193	0.6733	0.5183	0.7157	0.5382	0.4857	0.5315	0.6425	0.6764	0.4286		1.30938	1.30588	1.24453	1.27634	1.18712	1.20681	1.13467	1.05001
525.43	8.75717	0.4175	0.6352	0.4623	0.5853	0.5667	0.4641	0.4625	0.3847	0.3874	0.3731	0.4823	0.4577	0.413	0.403	0.4095	0.545	0.4686	0.4648	0.6518	0.7357	0.669	0.6437	0.6753	0.5551	0.5983	0.5291	0.5899	0.5199	0.575	0.5247	0.6828	0.5269	0.7107	0.5467	0.4981	0.5413	0.6434	0.6699	0.4368		1.33203	1.3379	1.29992	1.31198	1.19811	1.24767	1.16619	1.06496
530.43	8.8405	0.4234	0.6407	0.4833	0.584	0.5719	0.475	0.4773	0.3862	0.3965	0.3837	0.4888	0.4659	0.4194	0.4204	0.4181	0.5484	0.4754	0.4655	0.6465	0.7395	0.6722	0.643	0.6748	0.5659	0.5982	0.5383	0.59	0.5207	0.5831	0.5315	0.6889	0.5327	0.72	0.5622	0.5039	0.5484	0.6513	0.6874	0.438		1.35085	1.34948	1.35897	1.30907	1.2091	1.27698	1.2035	1.06911
535.43	8.92383	0.4176	0.6367	0.4818	0.5848	0.571	0.4798	0.4797	0.3934	0.4034	0.3836	0.4834	0.4664	0.4177	0.4234	0.421	0.5444	0.4737	0.4522	0.6492	0.7477	0.6635	0.6503	0.678	0.5685	0.6024	0.5293	0.5986	0.5193	0.5799	0.5229	0.6677	0.5335	0.7125	0.5535	0.5063	0.5519	0.6441	0.6736	0.4425		1.33235	1.34106	1.35475	1.31086	1.2072	1.28988	1.20956	1.08904
540.43	9.00717	0.4043	0.6226	0.4777	0.5832	0.567	0.482	0.4827	0.3962	0.4076	0.39	0.4879	0.4613	0.4234	0.4266	0.4202	0.5438	0.4695	0.4523	0.6498	0.7335	0.6642	0.6398	0.6646	0.564	0.5912	0.5349	0.5882	0.5154	0.5778	0.5332	0.6616	0.5278	0.7098	0.5593	0.518	0.5415	0.6418	0.6775	0.4441		1.28991	1.31136	1.34323	1.30728	1.19874	1.29579	1.21712	1.0968
545.43	9.0905	0.3438	0.7288	0.4797	0.582	0.5706	0.4876	0.4885	0.4125	0.4168	0.3917	0.4933	0.4611	0.4264	0.4246	0.4242	0.5507	0.4664	0.4595	0.6547	0.7471	0.674	0.643	0.6766	0.5669	0.609	0.5354	0.6013	0.5182	0.5765	0.4929	0.67	0.5307	0.7162	0.5888	0.4711	0.6599	0.646	0.6802	0.4528		1.09689	1.53505	1.34885	1.30459	1.20635	1.31085	1.23174	1.14192
550.43	9.17383	0.427	0.6403	0.4808	0.5741	0.5701	0.4875	0.4903	0.4206	0.4205	0.3869	0.4933	0.4597	0.4251	0.4264	0.4303	0.542	0.469	0.4525	0.6532	0.7564	0.6721	0.6534	0.6762	0.5673	0.609	0.5433	0.5985	0.526	0.5764	0.5069	0.7134	0.5257	0.7121	0.5861	0.5193	0.5601	0.6434	0.6744	0.45		1.36234	1.34864	1.35194	1.28688	1.2053	1.31058	1.23628	1.16434
555.43	9.25717	0.4237	0.6321	0.4829	0.5774	0.5727	0.4954	0.4916	0.4181	0.4186	0.3912	0.4866	0.4661	0.4284	0.4273	0.4263	0.5384	0.4694	0.4474	0.65	0.7455	0.6716	0.6537	0.6814	0.579	0.6197	0.5362	0.5873	0.5193	0.5787	0.512	0.7074	0.5302	0.7176	0.5899	0.5204	0.5608	0.6481	0.677	0.4484		1.35181	1.33137	1.35785	1.29428	1.21079	1.33182	1.23956	1.15742
560.43	9.3405	0.4239	0.6445	0.4807	0.5858	0.5671	0.4975	0.4957	0.426	0.4239	0.3922	0.4891	0.4608	0.4292	0.425	0.4279	0.5404	0.4703	0.4547	0.6498	0.7481	0.6759	0.6526	0.6675	0.5764	0.6071	0.5367	0.5887	0.5173	0.5678	0.5064	0.7034	0.5259	0.7117	0.5932	0.5248	0.5619	0.6461	0.6748	0.4548		1.35245	1.35749	1.35166	1.3131	1.19895	1.33746	1.2499	1.17929
565.43	9.42383	0.4276	0.6365	0.4867	0.5877	0.5759	0.5001	0.4953	0.4288	0.4283	0.3918	0.4928	0.4619	0.4313	0.4385	0.4309	0.5402	0.4719	0.4539	0.6515	0.7496	0.6746	0.655	0.6735	0.5754	0.6035	0.5462	0.5975	0.5228	0.5801	0.5154	0.709	0.5285	0.7083	0.5877	0.5316	0.5723	0.6433	0.6761	0.4595		1.36425	1.34064	1.36853	1.31736	1.21756	1.34445	1.24889	1.18704
570.43	9.50717	0.4203	0.637	0.4787	0.5814	0.5735	0.4944	0.4935	0.4386	0.4284	0.3875	0.4792	0.46	0.4311	0.4417	0.4215	0.5382	0.4686	0.4504	0.6507	0.7377	0.6749	0.6442	0.664	0.5708	0.6112	0.5413	0.5833	0.5161	0.5708	0.5042	0.7023	0.5286	0.7072	0.5937	0.524	0.5614	0.6459	0.6722	0.4522		1.34096	1.34169	1.34604	1.30324	1.21249	1.32913	1.24435	1.21417
575.43	9.5905	0.4213	0.6344	0.4848	0.5854	0.5779	0.4954	0.4961	0.436	0.43	0.3926	0.4891	0.4579	0.4346	0.4446	0.4276	0.5403	0.4669	0.4509	0.657	0.7331	0.6757	0.6616	0.6819	0.5697	0.6134	0.5408	0.5886	0.5211	0.5775	0.5081	0.7047	0.5229	0.7206	0.5853	0.5246	0.566	0.6403	0.675	0.4531		1.34415	1.33622	1.36319	1.31221	1.22179	1.33182	1.25091	1.20697
580.43	9.67383	0.4221	0.6431	0.487	0.5972	0.5742	0.4992	0.4984	0.443	0.4315	0.3992	0.4901	0.4681	0.4307	0.4414	0.4281	0.5363	0.4676	0.4564	0.6526	0.7477	0.6655	0.655	0.6749	0.5747	0.6144	0.5364	0.5946	0.5201	0.5716	0.5101	0.694	0.5263	0.7151	0.5921	0.5289	0.5614	0.6454	0.6795	0.4507		1.3467	1.35454	1.36938	1.33866	1.21397	1.34203	1.25671	1.22635
585.43	9.75717	0.4208	0.6387	0.4862	0.5981	0.5844	0.4989	0.504	0.4391	0.4323	0.3906	0.4965	0.467	0.4372	0.4448	0.4293	0.5366	0.4623	0.4508	0.6496	0.7498	0.6757	0.6529	0.6715	0.582	0.6231	0.5452	0.5967	0.5248	0.5726	0.5119	0.7068	0.5218	0.7135	0.5939	0.5277	0.5594	0.6507	0.6852	0.4566		1.34256	1.34527	1.36713	1.34068	1.23553	1.34123	1.27083	1.21556
590.43	9.8405	0.4227	0.6375	0.4825	0.5982	0.5754	0.4956	0.5033	0.4497	0.4326	0.3937	0.4913	0.4644	0.4392	0.4474	0.4333	0.5438	0.4655	0.4532	0.6516	0.7474	0.6765	0.6616	0.6708	0.574	0.6283	0.541	0.5937	0.5198	0.581	0.5014	0.6976	0.5286	0.7229	0.587	0.5257	0.5629	0.6466	0.6818	0.4577		1.34862	1.34274	1.35672	1.3409	1.2165	1.33236	1.26906	1.2449
595.43	9.92383	0.416	0.6446	0.4813	0.6012	0.577	0.4897	0.4978	0.4472	0.4318	0.3945	0.4886	0.4627	0.433	0.4461	0.4291	0.5359	0.4631	0.4516	0.6406	0.7482	0.6684	0.6555	0.6725	0.5763	0.6299	0.5361	0.5859	0.5203	0.5713	0.5068	0.6938	0.521	0.7112	0.5861	0.5212	0.5529	0.6461	0.6839	0.4591		1.32724	1.3577	1.35335	1.34762	1.21988	1.31649	1.25519	1.23798
600.43	10.0072	0.4209	0.6397	0.485	0.5941	0.5704	0.5039	0.5076	0.4537	0.4336	0.3961	0.4933	0.4661	0.4387	0.4537	0.432	0.5477	0.4644	0.4518	0.6539	0.7472	0.666	0.656	0.6817	0.5765	0.6284	0.5399	0.5914	0.5212	0.5755	0.5073	0.6936	0.5218	0.7191	0.5895	0.5246	0.5582	0.6463	0.6823	0.4579		1.34288	1.34738	1.36375	1.33171	1.20593	1.35467	1.2799	1.25597
605.43	10.0905	0.4231	0.6338	0.4872	0.5893	0.5755	0.5048	0.5083	0.4639	0.4355	0.3984	0.4916	0.4675	0.441	0.4602	0.4319	0.5457	0.469	0.4506	0.6488	0.7554	0.6799	0.6604	0.6702	0.5831	0.6322	0.5409	0.6067	0.5286	0.5703	0.5056	0.7057	0.5253	0.7061	0.5976	0.5257	0.5591	0.643	0.6747	0.4558		1.34989	1.33495	1.36994	1.32095	1.21671	1.35709	1.28167	1.28421
610.43	10.1738	0.4227	0.6372	0.482	0.5893	0.5749	0.5053	0.5062	0.4609	0.4283	0.3919	0.4868	0.4519	0.4353	0.4553	0.4251	0.5426	0.4665	0.4452	0.65	0.7509	0.6584	0.6483	0.6697	0.5768	0.6306	0.5387	0.5941	0.5197	0.5757	0.5055	0.7004	0.5204	0.715	0.5935	0.5185	0.5566	0.6429	0.6772	0.453		1.34862	1.34211	1.35532	1.32095	1.21545	1.35843	1.27637	1.2759
615.43	10.2572	0.4206	0.6378	0.4849	0.5888	0.5748	0.5056	0.5096	0.457	0.4324	0.3929	0.4943	0.4633	0.4389	0.4594	0.4282	0.5408	0.4741	0.4458	0.6487	0.7481	0.6717	0.6536	0.67	0.5898	0.6324	0.5339	0.6094	0.5254	0.578	0.506	0.7059	0.5204	0.7123	0.5933	0.5205	0.5561	0.6428	0.68	0.4613		1.34192	1.34338	1.36347	1.31983	1.21523	1.35924	1.28495	1.26511
620.43	10.3405	0.4205	0.6368	0.4812	0.5871	0.576	0.504	0.5077	0.4537	0.4295	0.3937	0.4967	0.4643	0.4368	0.456	0.435	0.5448	0.4711	0.4457	0.6537	0.745	0.6685	0.6517	0.6746	0.5902	0.6234	0.5441	0.5956	0.5255	0.5794	0.5096	0.7015	0.5221	0.7203	0.5883	0.5199	0.5565	0.6502	0.6825	0.4594		1.3416	1.34127	1.35307	1.31602	1.21777	1.35494	1.28016	1.25597
625.43	10.4238	0.4188	0.6314	0.4809	0.5883	0.5805	0.5041	0.503	0.4607	0.4347	0.3991	0.4935	0.4581	0.4347	0.4517	0.4309	0.5429	0.4706	0.4517	0.6484	0.7522	0.6653	0.6527	0.6701	0.5923	0.6297	0.5402	0.6001	0.5244	0.5734	0.5096	0.7007	0.5171	0.7057	0.5882	0.5212	0.5549	0.6497	0.6737	0.4602		1.33618	1.3299	1.35222	1.31871	1.22728	1.35521	1.26831	1.27535
630.43	10.5072	0.418	0.6393	0.478	0.5825	0.5831	0.4963	0.4999	0.4705	0.4337	0.3905	0.4879	0.4616	0.4344	0.4543	0.4304	0.5424	0.4671	0.4504	0.6465	0.7528	0.6548	0.6547	0.6748	0.5848	0.6253	0.5422	0.5976	0.5205	0.5703	0.5004	0.7044	0.5228	0.7122	0.5816	0.5184	0.5529	0.6475	0.6813	0.4606		1.33362	1.34654	1.34407	1.30571	1.23278	1.33424	1.26049	1.30248
635.43	10.5905	0.4158	0.6368	0.4792	0.5824	0.5793	0.502	0.5085	0.471	0.4291	0.3971	0.4874	0.465	0.4365	0.4528	0.4321	0.5351	0.4709	0.4554	0.6536	0.7347	0.6647	0.6522	0.6698	0.5875	0.6182	0.5338	0.6021	0.5181	0.5771	0.5055	0.6933	0.5196	0.7193	0.583	0.5183	0.5548	0.6451	0.6733	0.457		1.3266	1.34127	1.34744	1.30548	1.22475	1.34956	1.28217	1.30386
640.43	10.6738	0.4278	0.6406	0.4892	0.5942	0.5909	0.5115	0.5206	0.4801	0.438	0.3967	0.4925	0.4712	0.4408	0.4695	0.4343	0.5482	0.471	0.4526	0.662	0.7403	0.684	0.6689	0.6754	0.5961	0.6506	0.5457	0.6016	0.5262	0.5805	0.5107	0.7097	0.5308	0.7259	0.6044	0.5273	0.5631	0.6524	0.6807	0.4593		1.36489	1.34927	1.37556	1.33193	1.24927	1.3751	1.31268	1.32906
645.43	10.7572	0.4224	0.6321	0.4813	0.5848	0.5775	0.4958	0.5114	0.4726	0.4333	0.3915	0.4863	0.4648	0.4388	0.4529	0.4312	0.5391	0.4656	0.445	0.6464	0.7316	0.6595	0.6546	0.6648	0.5851	0.624	0.5407	0.6015	0.5228	0.5714	0.5085	0.7018	0.52	0.717	0.5963	0.518	0.5494	0.6406	0.6776	0.4595		1.34766	1.33137	1.35335	1.31086	1.22094	1.33289	1.28949	1.30829
650.43	10.8405	0.4198	0.6325	0.4832	0.5894	0.5869	0.5031	0.5148	0.4793	0.4321	0.3947	0.4856	0.4679	0.4352	0.4608	0.4317	0.5427	0.4658	0.451	0.6487	0.7356	0.6662	0.6471	0.6655	0.5902	0.6317	0.538	0.6033	0.5211	0.5766	0.5073	0.7071	0.518	0.7146	0.5905	0.5189	0.5558	0.6482	0.6779	0.4587		1.33937	1.33221	1.35869	1.32117	1.24082	1.35252	1.29806	1.32684
655.43	10.9238	0.4254	0.6334	0.4866	0.5948	0.5871	0.5084	0.5204	0.4809	0.4377	0.4014	0.4977	0.4711	0.4405	0.4718	0.4374	0.5459	0.4727	0.4561	0.6513	0.7514	0.6763	0.6606	0.6773	0.5894	0.6264	0.5543	0.6014	0.5259	0.5754	0.5152	0.7085	0.5205	0.7139	0.5924	0.5278	0.5606	0.6495	0.6851	0.4599		1.35723	1.33411	1.36825	1.33328	1.24124	1.36677	1.31218	1.33127
660.43	11.0072	0.4177	0.6288	0.4816	0.5854	0.5798	0.4975	0.5107	0.478	0.4296	0.3942	0.4944	0.466	0.4325	0.4607	0.4305	0.539	0.4645	0.4491	0.6508	0.7433	0.6623	0.6524	0.662	0.5827	0.6264	0.5462	0.5896	0.5185	0.5746	0.4988	0.6956	0.5169	0.7056	0.5872	0.5169	0.5554	0.6426	0.6774	0.4567		1.33267	1.32442	1.35419	1.31221	1.2258	1.33746	1.28772	1.32324
665.43	11.0905	0.4211	0.6393	0.4805	0.5743	0.5816	0.5101	0.5172	0.474	0.4312	0.3887	0.4903	0.4605	0.43	0.4636	0.4297	0.5368	0.4685	0.4492	0.6471	0.7429	0.6674	0.6487	0.6521	0.5819	0.6306	0.5509	0.5872	0.5163	0.5638	0.5005	0.7132	0.5094	0.7143	0.6015	0.5166	0.5527	0.6469	0.6755	0.457		1.34351	1.34654	1.3511	1.28733	1.22961	1.37134	1.30411	1.31217
670.43	11.1738	0.4303	0.6429	0.4914	0.597	0.5937	0.514	0.5239	0.4844	0.4375	0.397	0.5002	0.4694	0.4433	0.4715	0.4379	0.5474	0.4755	0.4512	0.6554	0.7494	0.6737	0.6633	0.6762	0.5891	0.6452	0.5523	0.6063	0.5237	0.5804	0.5141	0.7012	0.521	0.7179	0.6037	0.5277	0.5661	0.6549	0.6887	0.4657		1.37287	1.35412	1.38175	1.33821	1.25519	1.38182	1.321	1.34096
675.43	11.2572	0.4221	0.6349	0.4823	0.5868	0.5833	0.5091	0.5131	0.4835	0.4362	0.3949	0.4946	0.4606	0.4377	0.4561	0.4293	0.5432	0.4745	0.4487	0.6485	0.7481	0.6624	0.6519	0.6655	0.5933	0.6359	0.5467	0.6038	0.518	0.5732	0.5083	0.7018	0.512	0.7151	0.5995	0.5197	0.5549	0.6453	0.678	0.4601		1.3467	1.33727	1.35616	1.31535	1.2332	1.36865	1.29377	1.33847
680.43	11.3405	0.4215	0.6313	0.482	0.5801	0.5856	0.5053	0.5173	0.4757	0.4338	0.3953	0.4898	0.4678	0.4337	0.4617	0.4319	0.5433	0.4689	0.4465	0.6438	0.7528	0.6597	0.6543	0.6652	0.593	0.6346	0.5433	0.5961	0.5173	0.5819	0.503	0.706	0.515	0.7113	0.5903	0.517	0.5534	0.6457	0.6753	0.4577		1.34479	1.32969	1.35532	1.30033	1.23807	1.35843	1.30436	1.31687
685.43	11.4238	0.4158	0.6278	0.4789	0.584	0.5808	0.505	0.5127	0.4789	0.4274	0.3885	0.4853	0.4642	0.4334	0.4658	0.4274	0.5414	0.4632	0.4475	0.646	0.7465	0.664	0.6548	0.6572	0.5877	0.6266	0.5404	0.6002	0.5137	0.5709	0.5032	0.6864	0.5104	0.7119	0.5868	0.5137	0.5483	0.6434	0.6808	0.4507		1.3266	1.32231	1.3466	1.30907	1.22792	1.35763	1.29276	1.32573
690.43	11.5072	0.4189	0.6293	0.4787	0.5785	0.5788	0.5046	0.511	0.484	0.4285	0.3917	0.4949	0.4675	0.4352	0.4656	0.4284	0.5389	0.4666	0.4449	0.6455	0.7428	0.6662	0.6531	0.6686	0.5874	0.6341	0.5465	0.6026	0.5145	0.5692	0.5022	0.7049	0.5111	0.7127	0.592	0.5136	0.5514	0.645	0.6732	0.4566		1.33649	1.32547	1.34604	1.29674	1.22369	1.35655	1.28848	1.33985
695.43	11.5905	0.4361	0.6456	0.4968	0.6015	0.5967	0.517	0.5312	0.5026	0.4432	0.4003	0.5037	0.4792	0.4519	0.4779	0.4416	0.555	0.4836	0.4597	0.6629	0.7567	0.6824	0.6637	0.6786	0.603	0.6398	0.559	0.6103	0.5303	0.5898	0.5145	0.7112	0.5251	0.7238	0.6054	0.5317	0.5669	0.6598	0.6962	0.4725		1.39137	1.35981	1.39693	1.3483	1.26153	1.38989	1.33941	1.39134
700.43	11.6738	0.4192	0.6303	0.4835	0.586	0.5777	0.5073	0.5147	0.4908	0.4332	0.3915	0.4872	0.4718	0.4365	0.4701	0.4307	0.5489	0.4691	0.443	0.6507	0.7427	0.67	0.6545	0.6748	0.5916	0.6319	0.5441	0.5983	0.5153	0.5697	0.5064	0.709	0.5132	0.7171	0.5878	0.5142	0.5509	0.639	0.6769	0.4578		1.33745	1.32758	1.35953	1.31355	1.22136	1.36381	1.29781	1.35868
705.43	11.7572	0.4144	0.6307	0.4692	0.5762	0.5818	0.4992	0.5069	0.4816	0.4228	0.3901	0.4822	0.4631	0.4291	0.4624	0.4203	0.5363	0.4652	0.4362	0.6411	0.7407	0.6551	0.6527	0.6533	0.5845	0.6239	0.5365	0.5956	0.5066	0.5607	0.4986	0.693	0.4984	0.6993	0.589	0.503	0.536	0.6389	0.6725	0.4481		1.32214	1.32842	1.31933	1.29159	1.23003	1.34203	1.27814	1.33321
710.43	11.8405	0.4196	0.6261	0.4793	0.5783	0.5797	0.5055	0.5163	0.4973	0.433	0.3892	0.4912	0.4646	0.4365	0.4626	0.4277	0.5428	0.4643	0.4412	0.6501	0.7527	0.6594	0.6499	0.6653	0.5905	0.6341	0.5395	0.5953	0.5197	0.5764	0.5018	0.6997	0.504	0.7179	0.5889	0.5101	0.5474	0.6429	0.6725	0.4594		1.33873	1.31873	1.34772	1.29629	1.22559	1.35897	1.30184	1.37667
715.43	11.9238	0.4211	0.6233	0.4815	0.5842	0.5855	0.5057	0.5169	0.4891	0.4332	0.3943	0.4882	0.4677	0.4343	0.4606	0.4268	0.5445	0.4676	0.4497	0.6507	0.7537	0.6747	0.6668	0.6615	0.5952	0.6391	0.5428	0.6085	0.5106	0.5736	0.5052	0.695	0.513	0.7129	0.589	0.5127	0.5481	0.64	0.6727	0.458		1.34351	1.31284	1.35391	1.30952	1.23786	1.35951	1.30335	1.35397
720.43	12.0072	0.4287	0.642	0.486	0.5945	0.5952	0.5131	0.5245	0.5014	0.439	0.4018	0.5058	0.4739	0.4445	0.4705	0.4396	0.551	0.4754	0.4567	0.6522	0.7613	0.679	0.6661	0.6757	0.5984	0.6325	0.5509	0.6001	0.5262	0.5819	0.5087	0.7104	0.5201	0.7136	0.5979	0.5188	0.5542	0.651	0.6809	0.4571		1.36776	1.35222	1.36656	1.33261	1.25836	1.3794	1.32252	1.38802
725.43	12.0905	0.4207	0.6316	0.4782	0.5848	0.5865	0.5042	0.5169	0.4928	0.4276	0.3932	0.4922	0.4614	0.4338	0.4709	0.4308	0.5366	0.469	0.4462	0.649	0.7428	0.6565	0.6583	0.659	0.5896	0.6342	0.5427	0.5843	0.5171	0.571	0.496	0.7027	0.5121	0.7135	0.5867	0.5066	0.5418	0.6416	0.6697	0.4527		1.34224	1.33032	1.34463	1.31086	1.23997	1.35548	1.30335	1.36421
730.43	12.1738	0.4171	0.6373	0.4729	0.588	0.576	0.5007	0.5151	0.4896	0.4268	0.39	0.4824	0.4645	0.4338	0.4669	0.4255	0.5359	0.4634	0.4395	0.6463	0.7382	0.6472	0.6413	0.665	0.5952	0.6388	0.5421	0.5951	0.5137	0.5687	0.5012	0.7075	0.5064	0.711	0.5894	0.5018	0.5366	0.6469	0.6765	0.4526		1.33075	1.34232	1.32973	1.31804	1.21777	1.34607	1.29882	1.35535
735.43	12.2572	0.4168	0.6244	0.4727	0.5789	0.5743	0.503	0.515	0.4861	0.4258	0.3991	0.4899	0.4644	0.431	0.4605	0.4228	0.5333	0.4601	0.4436	0.6455	0.7428	0.6608	0.6559	0.6536	0.5873	0.6282	0.5443	0.5969	0.509	0.5639	0.4955	0.7082	0.5019	0.7043	0.5924	0.5027	0.5395	0.6403	0.664	0.4532		1.32979	1.31515	1.32917	1.29764	1.21418	1.35225	1.29856	1.34566
740.43	12.3405	0.4248	0.6372	0.4788	0.5937	0.5857	0.505	0.5176	0.4983	0.4329	0.3953	0.4946	0.4696	0.4367	0.4809	0.4289	0.5394	0.4652	0.4486	0.646	0.7437	0.6561	0.6529	0.6641	0.5977	0.6258	0.5443	0.5948	0.5169	0.5672	0.5073	0.6927	0.5179	0.712	0.5907	0.5142	0.5435	0.6505	0.6767	0.4634		1.35532	1.34211	1.34632	1.33081	1.23828	1.35763	1.30512	1.37944
743.62	12.3937	-																																								#VALUE!	0	0	0	0	0	0	0
745.43	12.4238	0.4215	0.6243	0.4789	0.5843	0.5845	0.5127	0.5197	0.5005	0.4346	0.3969	0.4912	0.4633	0.4365	0.4709	0.4285	0.5394	0.467	0.4476	0.6444	0.7403	0.6611	0.6475	0.6624	0.5944	0.6366	0.5443	0.5984	0.5137	0.5726	0.4982	0.7054	0.512	0.7136	0.5972	0.5099	0.5418	0.6448	0.6756	0.4557		1.34479	1.31494	1.3466	1.30974	1.23574	1.37833	1.31041	1.38553
750.43	12.5072	0.4178	0.6319	0.4753	0.5819	0.5809	0.5084	0.5139	0.5034	0.4302	0.3911	0.4954	0.4634	0.4361	0.464	0.4306	0.5447	0.4674	0.4472	0.645	0.7476	0.6648	0.6548	0.6609	0.5937	0.6284	0.5377	0.6019	0.518	0.5695	0.492	0.7072	0.505	0.7145	0.5949	0.5035	0.5425	0.6402	0.678	0.4532		1.33299	1.33095	1.33648	1.30436	1.22813	1.36677	1.29579	1.39356
755.43	12.5905	0.4221	0.6251	0.4803	0.585	0.5738	0.509	0.519	0.5053	0.4366	0.3912	0.4936	0.4643	0.4378	0.4696	0.431	0.5461	0.4721	0.4527	0.6489	0.7369	0.6679	0.6494	0.6736	0.5963	0.6365	0.5438	0.5931	0.518	0.5746	0.4949	0.7047	0.5076	0.7122	0.6028	0.5071	0.5454	0.6416	0.6754	0.4565		1.3467	1.31663	1.35054	1.31131	1.21312	1.36838	1.30865	1.39882
760.43	12.6738	0.4209	0.6362	0.4792	0.5822	0.5819	0.5121	0.5192	0.5037	0.4305	0.3952	0.4924	0.464	0.4348	0.4616	0.4268	0.535	0.4707	0.4476	0.6475	0.7331	0.6593	0.645	0.6615	0.596	0.6256	0.5483	0.5918	0.5071	0.5622	0.4936	0.7159	0.5056	0.7143	0.6038	0.5048	0.5436	0.6481	0.6756	0.4508		1.34288	1.34001	1.34744	1.30504	1.23024	1.37671	1.30915	1.39439
765.43	12.7572	0.4167	0.637	0.4814	0.5897	0.581	0.5001	0.5087	0.4963	0.4292	0.3929	0.4906	0.4647	0.4365	0.4704	0.4274	0.5413	0.4675	0.4471	0.6456	0.7437	0.6637	0.6567	0.6536	0.5965	0.6345	0.5413	0.6014	0.5163	0.5687	0.4956	0.6815	0.5059	0.7133	0.5922	0.5046	0.5356	0.6454	0.6817	0.4561		1.32948	1.34169	1.35363	1.32185	1.22834	1.34445	1.28268	1.3739
770.43	12.8405	0.4182	0.6267	0.4792	0.5764	0.5835	0.5055	0.5155	0.502	0.4285	0.3966	0.4946	0.4602	0.4368	0.4665	0.4287	0.5388	0.4711	0.4459	0.6515	0.7377	0.6571	0.6563	0.6526	0.5996	0.6194	0.5435	0.6065	0.5146	0.5655	0.5041	0.6946	0.504	0.7137	0.5941	0.5027	0.5397	0.6458	0.6712	0.4559		1.33426	1.32	1.34744	1.29203	1.23363	1.35897	1.29982	1.38968
775.43	12.9238	0.4231	0.6388	0.4829	0.5828	0.5826	0.5059	0.5233	0.5018	0.4397	0.3966	0.4976	0.4662	0.4407	0.482	0.43	0.5441	0.4728	0.4526	0.6541	0.741	0.6627	0.6563	0.6629	0.6021	0.6306	0.5413	0.6024	0.5183	0.5707	0.4877	0.6888	0.5108	0.7225	0.5932	0.5066	0.5415	0.6527	0.6808	0.4548		1.34989	1.34548	1.35785	1.30638	1.23172	1.36005	1.31949	1.38913
780.43	13.0072	0.4198	0.6256	0.4762	0.5738	0.5759	0.5111	0.5199	0.5021	0.434	0.3923	0.4877	0.4628	0.4369	0.4636	0.4295	0.5438	0.467	0.4424	0.6478	0.7371	0.6582	0.6421	0.6508	0.5968	0.6335	0.5414	0.59	0.512	0.5727	0.4942	0.7009	0.5015	0.7086	0.5986	0.5016	0.543	0.6484	0.68	0.4503		1.33937	1.31768	1.33901	1.28621	1.21756	1.37403	1.31092	1.38996
785.43	13.0905	0.4224	0.638	0.4765	0.5775	0.5908	0.5043	0.5195	0.5068	0.4295	0.3917	0.4883	0.46	0.4344	0.4694	0.4236	0.5414	0.4664	0.4444	0.6512	0.7429	0.6632	0.6499	0.6602	0.5985	0.6417	0.5377	0.5931	0.5154	0.5684	0.4921	0.704	0.4977	0.7047	0.5866	0.4995	0.5367	0.6452	0.6695	0.4518		1.34766	1.3438	1.33985	1.2945	1.24906	1.35574	1.30991	1.40297
790.43	13.1738	0.4182	0.631	0.4733	0.5804	0.5809	0.5073	0.5186	0.5037	0.4303	0.3947	0.4866	0.4603	0.4352	0.4684	0.4244	0.5453	0.4662	0.4465	0.6478	0.7361	0.6678	0.671	0.6559	0.5951	0.6231	0.5411	0.5991	0.5114	0.5692	0.4892	0.6962	0.4983	0.7103	0.588	0.5003	0.5401	0.6435	0.6724	0.4521		1.33426	1.32905	1.33085	1.301	1.22813	1.36381	1.30764	1.39439
795.43	13.2572	0.4181	0.6235	0.4753	0.5831	0.5786	0.5046	0.5163	0.5006	0.4343	0.3955	0.4935	0.4644	0.4373	0.464	0.427	0.5463	0.4674	0.4518	0.648	0.738	0.6648	0.6577	0.6579	0.5929	0.634	0.5433	0.5983	0.5175	0.5638	0.4929	0.7004	0.4977	0.7159	0.5963	0.5024	0.5372	0.6438	0.678	0.4548		1.33394	1.31326	1.33648	1.30705	1.22327	1.35655	1.30184	1.3858
800.43	13.3405	0.4189	0.6365	0.4737	0.5784	0.5735	0.5088	0.5202	0.4973	0.4309	0.4011	0.493	0.4669	0.4346	0.4707	0.4292	0.5447	0.4724	0.4474	0.6466	0.7417	0.6623	0.6473	0.6554	0.5827	0.6248	0.5398	0.5946	0.5152	0.5736	0.4876	0.6969	0.4968	0.7127	0.5955	0.5025	0.5343	0.635	0.6734	0.4522		1.33649	1.34064	1.33198	1.29652	1.21249	1.36784	1.31168	1.37667
805.43	13.4238	0.4168	0.6297	0.4752	0.5781	0.585	0.5065	0.5172	0.5018	0.4295	0.3967	0.4868	0.4668	0.4366	0.4721	0.4224	0.5474	0.4705	0.4465	0.65	0.7321	0.6616	0.6564	0.6643	0.5912	0.6255	0.5449	0.6031	0.5096	0.5667	0.4908	0.6997	0.4997	0.7177	0.593	0.5002	0.5322	0.6462	0.669	0.4553		1.32979	1.32632	1.3362	1.29584	1.2368	1.36166	1.30411	1.38913
810.43	13.5072	0.4154	0.619	0.4764	0.5727	0.5775	0.5064	0.5153	0.4956	0.4306	0.3958	0.4913	0.4593	0.4373	0.46	0.4259	0.5425	0.467	0.443	0.65	0.7402	0.6588	0.6464	0.6582	0.5879	0.6291	0.5398	0.5975	0.5066	0.5714	0.485	0.6863	0.495	0.7101	0.5929	0.4966	0.5346	0.6423	0.6665	0.4545		1.32533	1.30378	1.33957	1.28374	1.22094	1.36139	1.29932	1.37196
815.43	13.5905	0.4145	0.6232	0.4744	0.574	0.5727	0.4972	0.5138	0.4944	0.4326	0.389	0.4892	0.4608	0.431	0.461	0.4233	0.5411	0.4655	0.44	0.6461	0.7361	0.6637	0.6462	0.6573	0.5874	0.6245	0.5295	0.591	0.5093	0.5675	0.4836	0.6854	0.4974	0.7128	0.5931	0.4926	0.5257	0.6394	0.6761	0.4494		1.32246	1.31262	1.33395	1.28665	1.21079	1.33666	1.29554	1.36864
820.43	13.6738	0.4133	0.6234	0.4746	0.5742	0.5712	0.5032	0.5127	0.4944	0.433	0.3964	0.4928	0.4667	0.4365	0.4589	0.428	0.545	0.467	0.4413	0.6473	0.735	0.6573	0.6523	0.6635	0.5858	0.6371	0.5323	0.5949	0.5146	0.5713	0.4852	0.6896	0.4976	0.7145	0.593	0.4965	0.5322	0.6399	0.6754	0.45		1.31863	1.31305	1.33451	1.2871	1.20762	1.35279	1.29276	1.36864
825.43	13.7572	0.4143	0.6174	0.4734	0.5675	0.5723	0.4932	0.5109	0.4955	0.4341	0.4003	0.487	0.4589	0.4355	0.4576	0.4237	0.537	0.466	0.4411	0.6437	0.7343	0.6612	0.6508	0.6577	0.5837	0.622	0.5348	0.5903	0.5096	0.5655	0.4908	0.6978	0.4984	0.712	0.5869	0.4961	0.5328	0.6402	0.6745	0.4527		1.32182	1.30041	1.33113	1.27208	1.20995	1.3259	1.28823	1.37169
830.43	13.8405	0.4115	0.6192	0.4682	0.5624	0.5687	0.4918	0.5033	0.4846	0.434	0.394	0.4895	0.4597	0.4329	0.4475	0.4223	0.5449	0.4681	0.4383	0.6382	0.7266	0.6509	0.6392	0.6451	0.5815	0.6222	0.5355	0.5901	0.506	0.5558	0.4822	0.6876	0.4927	0.7078	0.5942	0.491	0.53	0.633	0.6732	0.4488		1.31289	1.3042	1.31651	1.26065	1.20234	1.32214	1.26906	1.34151
835.43	13.9238	0.4137	0.6141	0.4713	0.5626	0.5652	0.4949	0.508	0.4865	0.4273	0.3915	0.4871	0.4616	0.4333	0.4544	0.422	0.5345	0.4629	0.4353	0.6478	0.7401	0.66	0.6565	0.6496	0.5766	0.6211	0.532	0.5963	0.5079	0.5635	0.4832	0.7022	0.4991	0.7103	0.5909	0.4899	0.5235	0.6435	0.671	0.4487		1.3199	1.29346	1.32523	1.2611	1.19494	1.33047	1.28091	1.34677
840.43	14.0072	0.4135	0.6222	0.4692	0.5566	0.5602	0.4898	0.5018	0.478	0.4285	0.3911	0.4899	0.4631	0.4335	0.4545	0.4233	0.5397	0.4631	0.4363	0.6457	0.7327	0.6543	0.6544	0.6531	0.5711	0.6127	0.5392	0.5977	0.5104	0.5572	0.4864	0.695	0.5004	0.7123	0.5958	0.4903	0.5231	0.6317	0.6648	0.4467		1.31927	1.31052	1.31933	1.24765	1.18437	1.31676	1.26528	1.32324
845.43	14.0905	0.4062	0.6197	0.4684	0.555	0.5575	0.4926	0.5042	0.4819	0.4293	0.39	0.489	0.4588	0.4317	0.4442	0.4247	0.5367	0.4598	0.4339	0.6501	0.7332	0.6545	0.6517	0.6389	0.5725	0.6269	0.537	0.5884	0.5081	0.5566	0.487	0.6898	0.4964	0.7111	0.5938	0.485	0.5234	0.6386	0.6617	0.4445		1.29598	1.30525	1.31708	1.24406	1.17866	1.32429	1.27133	1.33404
850.43	14.1738	0.4095	0.6202	0.4679	0.5516	0.5579	0.4904	0.4964	0.4675	0.4298	0.3888	0.4872	0.4556	0.4304	0.4395	0.4177	0.5364	0.4635	0.4363	0.6478	0.7333	0.6455	0.6365	0.6418	0.5678	0.6335	0.5317	0.5933	0.5042	0.5564	0.4833	0.6904	0.4903	0.7139	0.5868	0.4822	0.5211	0.6363	0.6696	0.445		1.3065	1.30631	1.31567	1.23644	1.1795	1.31838	1.25166	1.29417
855.43	14.2572	0.4054	0.6087	0.4687	0.5459	0.5557	0.4826	0.4948	0.4609	0.426	0.3987	0.4855	0.4604	0.4303	0.4456	0.4192	0.5413	0.4616	0.4343	0.6452	0.7334	0.6478	0.6519	0.6404	0.5629	0.6246	0.5249	0.5965	0.5046	0.557	0.4804	0.685	0.4952	0.7067	0.5852	0.4812	0.5134	0.6369	0.6648	0.4442		1.29342	1.28208	1.31792	1.22367	1.17485	1.29741	1.24763	1.2759
860.43	14.3405	0.4035	0.6057	0.4663	0.5415	0.5402	0.4833	0.4953	0.4582	0.4267	0.393	0.482	0.4599	0.4253	0.4394	0.4163	0.5325	0.4589	0.4276	0.6438	0.7349	0.6435	0.6406	0.6415	0.5678	0.6166	0.5298	0.581	0.5	0.5475	0.4734	0.6917	0.4873	0.7181	0.5864	0.4729	0.5132	0.6302	0.665	0.4399		1.28736	1.27577	1.31117	1.2138	1.14208	1.29929	1.24889	1.26843
865.43	14.4238	0.4006	0.6009	0.4622	0.5328	0.5442	0.4762	0.4885	0.4567	0.4224	0.3881	0.4826	0.4533	0.4253	0.4322	0.4138	0.5371	0.4586	0.4234	0.6446	0.7337	0.655	0.6581	0.644	0.5725	0.6094	0.5268	0.591	0.5046	0.5496	0.4759	0.6749	0.4856	0.7139	0.5827	0.4697	0.5083	0.6371	0.6711	0.4412		1.27811	1.26566	1.29964	1.1943	1.15054	1.2802	1.23174	1.26428
870.43	14.5072	0.4026	0.604	0.4621	0.5321	0.5437	0.4761	0.4941	0.4634	0.4324	0.3916	0.486	0.4626	0.426	0.4311	0.4158	0.5322	0.4609	0.4306	0.6444	0.7272	0.655	0.6534	0.6406	0.5786	0.618	0.5223	0.5827	0.5021	0.5535	0.483	0.6779	0.4954	0.7165	0.5909	0.4703	0.5085	0.6357	0.6667	0.4435		1.28449	1.27218	1.29936	1.19273	1.14948	1.27993	1.24586	1.28282
875.43	14.5905	0.3988	0.5995	0.4652	0.5371	0.5469	0.4754	0.4861	0.4592	0.4253	0.3858	0.4864	0.4601	0.4304	0.4218	0.4191	0.5407	0.4611	0.424	0.6449	0.7379	0.6482	0.6439	0.6293	0.5627	0.6258	0.52	0.5877	0.5047	0.5504	0.4688	0.6635	0.497	0.7027	0.5843	0.4653	0.504	0.6319	0.6602	0.4377		1.27237	1.26271	1.30808	1.20394	1.15625	1.27805	1.22569	1.2712
880.43	14.6738	0.4005	0.6031	0.4618	0.5354	0.5467	0.4751	0.4878	0.4551	0.4281	0.3918	0.4824	0.4579	0.4276	0.4206	0.414	0.5378	0.4639	0.4194	0.6384	0.7319	0.6494	0.6449	0.6328	0.5673	0.6079	0.5231	0.5981	0.5014	0.5506	0.4718	0.6518	0.489	0.7114	0.5875	0.4591	0.4949	0.6359	0.6619	0.4416		1.27779	1.27029	1.29852	1.20013	1.15583	1.27724	1.22998	1.25985
885.43	14.7572	0.4013	0.6	0.465	0.5386	0.5409	0.4813	0.4874	0.4556	0.429	0.3896	0.4867	0.4572	0.4308	0.4175	0.4166	0.5458	0.4586	0.4248	0.6454	0.7319	0.6458	0.6519	0.6361	0.5614	0.6072	0.5313	0.5901	0.508	0.5592	0.4771	0.6665	0.4926	0.7153	0.593	0.457	0.4942	0.6363	0.6708	0.4302		1.28034	1.26376	1.30752	1.2073	1.14356	1.29391	1.22897	1.26123
890.43	14.8405	0.3955	0.6005	0.4587	0.536	0.5414	0.4747	0.4864	0.4524	0.4243	0.3928	0.4781	0.4572	0.427	0.4153	0.413	0.5396	0.461	0.4227	0.6402	0.7275	0.6503	0.6532	0.6369	0.5608	0.6163	0.5304	0.5823	0.4992	0.55	0.471	0.657	0.4849	0.7086	0.5839	0.4538	0.4916	0.6339	0.6615	0.4396		1.26184	1.26481	1.2898	1.20148	1.14462	1.27617	1.22645	1.25237
895.43	14.9238	0.3944	0.5957	0.4595	0.5372	0.5447	0.4747	0.4869	0.4451	0.4289	0.3917	0.4834	0.4581	0.4272	0.4135	0.4109	0.5289	0.4549	0.4224	0.6442	0.7357	0.6449	0.6411	0.6189	0.5594	0.6079	0.5241	0.5889	0.4993	0.5385	0.4736	0.6653	0.4824	0.7102	0.5864	0.4533	0.4861	0.6344	0.6639	0.4365		1.25833	1.2547	1.29205	1.20417	1.1516	1.27617	1.22771	1.23216
900.43	15.0072	0.3959	0.5898	0.4581	0.5207	0.5417	0.4755	0.4822	0.4435	0.4243	0.3936	0.4838	0.4606	0.4266	0.4043	0.4127	0.5285	0.4574	0.4225	0.6393	0.7284	0.6319	0.6381	0.6248	0.5602	0.6028	0.5237	0.5892	0.4981	0.5409	0.4676	0.6503	0.484	0.7071	0.5773	0.4487	0.4859	0.6332	0.6637	0.4406		1.26311	1.24228	1.28811	1.16718	1.14525	1.27832	1.21586	1.22774
905.43	15.0905	0.3922	0.5917	0.4584	0.5275	0.5387	0.4702	0.4794	0.4432	0.4249	0.3938	0.4867	0.4553	0.4275	0.4021	0.4129	0.5331	0.4562	0.4258	0.6423	0.734	0.6337	0.6468	0.6162	0.559	0.6079	0.5284	0.5822	0.5031	0.5435	0.4654	0.6524	0.4884	0.7019	0.5827	0.4482	0.4872	0.6312	0.669	0.4346		1.25131	1.24628	1.28896	1.18242	1.13891	1.26407	1.2088	1.22691
910.43	15.1738	0.3952	0.5893	0.4556	0.5174	0.5391	0.4722	0.4759	0.4418	0.4283	0.3939	0.4847	0.4585	0.4243	0.4076	0.4096	0.5371	0.4573	0.4343	0.6401	0.7353	0.6369	0.6433	0.6268	0.5591	0.6114	0.5285	0.5936	0.4982	0.546	0.4722	0.6466	0.4841	0.7071	0.5808	0.4493	0.4878	0.6325	0.6584	0.4343		1.26088	1.24122	1.28108	1.15978	1.13976	1.26945	1.19997	1.22303
915.43	15.2572	0.3931	0.5742	0.4528	0.5106	0.5286	0.4739	0.473	0.4389	0.4266	0.3904	0.4836	0.4484	0.4222	0.402	0.4099	0.5256	0.4518	0.4267	0.6397	0.7239	0.6293	0.6389	0.6196	0.5436	0.6066	0.5257	0.581	0.4929	0.5385	0.4687	0.6493	0.4823	0.7084	0.5827	0.4432	0.4828	0.6265	0.6627	0.4376		1.25418	1.20942	1.27321	1.14454	1.11756	1.27402	1.19266	1.215
920.43	15.3405	0.3929	0.5906	0.4546	0.5069	0.5387	0.4686	0.4707	0.4391	0.4242	0.3877	0.4823	0.4532	0.4243	0.4018	0.4076	0.5348	0.4507	0.4268	0.6391	0.7269	0.6263	0.6483	0.629	0.5582	0.6056	0.5184	0.5876	0.495	0.547	0.4675	0.6387	0.4845	0.7135	0.5799	0.4423	0.4801	0.63	0.6699	0.4365		1.25354	1.24396	1.27827	1.13625	1.13891	1.25977	1.18686	1.21556
925.43	15.4238	0.388	0.5765	0.4488	0.5064	0.5381	0.466	0.4722	0.44	0.4241	0.388	0.4822	0.4543	0.4206	0.4002	0.4076	0.5297	0.4494	0.4218	0.6388	0.7343	0.6304	0.6307	0.6064	0.5483	0.6193	0.5221	0.5841	0.4908	0.5405	0.4621	0.6473	0.4793	0.7125	0.5811	0.4366	0.4763	0.623	0.6579	0.4306		1.23791	1.21426	1.26196	1.13513	1.13764	1.25278	1.19064	1.21805
930.43	15.5072	0.3894	0.5735	0.4499	0.5039	0.5444	0.4635	0.473	0.4392	0.4238	0.3937	0.4812	0.4542	0.4229	0.4061	0.4066	0.5244	0.4486	0.4201	0.6446	0.7236	0.6285	0.6421	0.6104	0.5596	0.6031	0.5145	0.5822	0.4862	0.5392	0.4701	0.6416	0.4855	0.7128	0.5723	0.4398	0.4744	0.6269	0.6517	0.4341		1.24238	1.20794	1.26506	1.12952	1.15096	1.24606	1.19266	1.21583
935.43	15.5905	0.3864	0.5795	0.449	0.5072	0.5434	0.4643	0.4718	0.4401	0.4259	0.3869	0.4827	0.4558	0.4195	0.3987	0.4042	0.5283	0.4451	0.4183	0.6365	0.7301	0.6328	0.6356	0.6112	0.5545	0.6105	0.5189	0.5758	0.4903	0.5385	0.4617	0.6506	0.4802	0.7094	0.5712	0.4345	0.4714	0.6286	0.6529	0.4281		1.2328	1.22058	1.26253	1.13692	1.14885	1.24821	1.18964	1.21832
940.43	15.6738	0.3847	0.5784	0.4454	0.5064	0.543	0.4635	0.4656	0.4379	0.4239	0.3926	0.4844	0.4535	0.4197	0.3985	0.4061	0.5292	0.4501	0.4167	0.6401	0.7364	0.6253	0.6328	0.5972	0.5537	0.6009	0.5267	0.5769	0.49	0.5418	0.4623	0.6541	0.4732	0.7038	0.5731	0.4331	0.4618	0.6311	0.654	0.4257		1.22738	1.21826	1.2524	1.13513	1.148	1.24606	1.174	1.21223
945.43	15.7572	0.3821	0.5716	0.4403	0.4997	0.5241	0.4592	0.4615	0.4262	0.4207	0.39	0.4743	0.4504	0.4185	0.3982	0.4024	0.5274	0.4451	0.4162	0.6316	0.7226	0.6137	0.6253	0.5892	0.5494	0.5945	0.5161	0.5797	0.4836	0.542	0.4607	0.6462	0.473	0.7054	0.5724	0.4261	0.4613	0.6218	0.6585	0.4234		1.21908	1.20394	1.23806	1.12011	1.10804	1.2345	1.16366	1.17984
950.43	15.8405	0.3831	0.5727	0.4412	0.4978	0.524	0.4575	0.4587	0.4341	0.4227	0.3852	0.4804	0.4492	0.4166	0.3978	0.4009	0.5289	0.4446	0.4188	0.6365	0.7113	0.6274	0.6329	0.6027	0.5469	0.6065	0.52	0.5775	0.4882	0.5424	0.4602	0.6442	0.4743	0.7103	0.5786	0.4257	0.4604	0.623	0.6583	0.429		1.22228	1.20626	1.24059	1.11585	1.10783	1.22993	1.1566	1.20171
955.43	15.9238	0.3779	0.5718	0.4393	0.491	0.526	0.4527	0.4543	0.4323	0.4181	0.3852	0.4764	0.4486	0.4174	0.3966	0.3996	0.5234	0.4426	0.4125	0.6341	0.7162	0.6193	0.6268	0.5843	0.5498	0.5969	0.5153	0.5799	0.4844	0.5402	0.4555	0.6448	0.4688	0.7012	0.5713	0.4227	0.4542	0.6273	0.6553	0.4262		1.20568	1.20436	1.23525	1.10061	1.11206	1.21702	1.14551	1.19673
960.43	16.0072	0.3818	0.5704	0.4394	0.5016	0.5189	0.4496	0.4565	0.4364	0.4208	0.3897	0.4753	0.4502	0.4179	0.393	0.4013	0.5265	0.4435	0.4086	0.6352	0.7232	0.6192	0.6347	0.5952	0.5469	0.5976	0.5166	0.5816	0.4851	0.5367	0.4579	0.647	0.4709	0.7028	0.5765	0.4211	0.4537	0.6231	0.6601	0.4248		1.21813	1.20141	1.23553	1.12437	1.09705	1.20869	1.15106	1.20808
965.43	16.0905	0.3798	0.5698	0.4371	0.498	0.5181	0.4453	0.4576	0.4336	0.4185	0.3848	0.4748	0.4492	0.4171	0.393	0.4013	0.5223	0.4475	0.4077	0.6378	0.7244	0.6181	0.633	0.5912	0.5522	0.5919	0.513	0.5811	0.4914	0.5368	0.4647	0.6384	0.4711	0.7085	0.5769	0.4198	0.4513	0.6234	0.6532	0.4264		1.21175	1.20015	1.22906	1.1163	1.09536	1.19713	1.15383	1.20033
970.43	16.1738	0.3812	0.5629	0.4373	0.4979	0.5201	0.4493	0.4597	0.4354	0.4218	0.3885	0.4803	0.4514	0.418	0.3895	0.4038	0.5284	0.4433	0.4092	0.6345	0.7243	0.6141	0.6319	0.5909	0.5484	0.601	0.5171	0.5823	0.4924	0.5338	0.4598	0.644	0.4664	0.7079	0.5746	0.4185	0.4521	0.6241	0.6532	0.4292		1.21621	1.18562	1.22963	1.11607	1.09959	1.20788	1.15913	1.20531
975.43	16.2572	0.3761	0.5639	0.4372	0.4924	0.5153	0.444	0.4504	0.4291	0.4218	0.3854	0.4777	0.4504	0.4125	0.3917	0.4031	0.5288	0.4436	0.4055	0.6343	0.7259	0.6142	0.6307	0.585	0.5521	0.6036	0.5117	0.579	0.4801	0.5297	0.4582	0.6411	0.4705	0.7017	0.5637	0.4158	0.4456	0.6293	0.655	0.4253		1.19994	1.18772	1.22935	1.10374	1.08944	1.19364	1.13568	1.18787
980.43	16.3405	0.3865	0.5651	0.4346	0.4975	0.5211	0.4508	0.4585	0.4337	0.4306	0.3876	0.4805	0.4481	0.4161	0.392	0.3957	0.531	0.4448	0.4063	0.6399	0.7173	0.612	0.6363	0.5862	0.5467	0.598	0.5122	0.5794	0.4766	0.525	0.5088	0.6715	0.4731	0.7071	0.5758	0.434	0.4336	0.6244	0.6606	0.4265		1.23312	1.19025	1.22203	1.11518	1.1017	1.21192	1.1561	1.20061
985.43	16.4238	0.3728	0.5831	0.4296	0.4907	0.5093	0.4526	0.4574	0.4322	0.4168	0.3941	0.4799	0.4511	0.4147	0.3925	0.3983	0.5285	0.4393	0.4011	0.6341	0.7305	0.618	0.6287	0.5858	0.545	0.5953	0.513	0.5791	0.4719	0.5183	0.4868	0.6307	0.4692	0.7027	0.548	0.4219	0.4341	0.6163	0.6571	0.4248		1.18941	1.22816	1.20798	1.09993	1.07675	1.21676	1.15333	1.19645
990.43	16.5072	0.3741	0.5879	0.4297	0.4938	0.5134	0.4557	0.454	0.4315	0.4131	0.3911	0.4788	0.4523	0.4142	0.3883	0.403	0.5213	0.4426	0.4015	0.634	0.7149	0.6147	0.6323	0.5802	0.5467	0.604	0.5153	0.5761	0.4782	0.5197	0.4864	0.5994	0.4647	0.705	0.5525	0.4193	0.4363	0.6182	0.6545	0.414		1.19356	1.23827	1.20826	1.10688	1.08542	1.22509	1.14475	1.19452
995.43	16.5905	0.37	0.602	0.4292	0.4941	0.5082	0.4537	0.4603	0.4349	0.4066	0.3879	0.4776	0.4467	0.4114	0.3939	0.401	0.5287	0.4429	0.4079	0.6326	0.7286	0.6163	0.6271	0.5806	0.5464	0.5911	0.5214	0.5757	0.4706	0.5103	0.475	0.5875	0.4656	0.7092	0.5476	0.4177	0.4245	0.6167	0.6582	0.4239		1.18048	1.26797	1.20685	1.10755	1.07443	1.21971	1.16064	1.20393
1000.43	16.6738	0.3703	0.6045	0.4268	0.4898	0.514	0.4476	0.457	0.4297	0.4121	0.3909	0.4792	0.4529	0.417	0.39	0.4036	0.5255	0.438	0.4043	0.6402	0.7244	0.6115	0.6207	0.5822	0.5475	0.5802	0.511	0.571	0.4721	0.5073	0.488	0.5901	0.4654	0.7015	0.547	0.415	0.4266	0.6216	0.6543	0.4205		1.18144	1.27324	1.2001	1.09792	1.08669	1.20331	1.15232	1.18953
1005.43	16.7572	0.3673	0.5966	0.4251	0.4823	0.5182	0.4522	0.4534	0.4299	0.4116	0.3905	0.4764	0.4469	0.4158	0.388	0.3984	0.522	0.434	0.3996	0.6393	0.7179	0.6173	0.6282	0.5791	0.5477	0.587	0.5091	0.5784	0.4747	0.5156	0.4784	0.5911	0.4644	0.7073	0.5479	0.4108	0.4219	0.6184	0.6474	0.4207		1.17187	1.2566	1.19532	1.0811	1.09557	1.21568	1.14324	1.19009
1010.43	16.8405	0.3674	0.5961	0.4231	0.4885	0.5159	0.4515	0.454	0.4271	0.4152	0.3914	0.4774	0.4456	0.4168	0.3814	0.3966	0.5286	0.4346	0.4111	0.6338	0.7295	0.6204	0.6314	0.5757	0.5438	0.5948	0.5151	0.5744	0.481	0.518	0.4698	0.5881	0.4616	0.6979	0.5494	0.4106	0.421	0.6253	0.6492	0.4206		1.17218	1.25555	1.1897	1.095	1.09071	1.2138	1.14475	1.18234
1015.43	16.9238	0.371	0.5937	0.424	0.4914	0.5118	0.4541	0.4472	0.4279	0.4123	0.3954	0.4746	0.4466	0.4116	0.3859	0.3958	0.5229	0.4347	0.4087	0.6343	0.7252	0.6283	0.6298	0.5818	0.5417	0.5907	0.5166	0.5748	0.4767	0.5159	0.4724	0.591	0.4614	0.7121	0.5494	0.4073	0.4185	0.6155	0.651	0.4174		1.18367	1.25049	1.19223	1.1015	1.08204	1.22079	1.12761	1.18455
1020.43	17.0072	0.3724	0.589	0.4214	0.4919	0.5009	0.4511	0.4467	0.4261	0.4124	0.389	0.4699	0.4431	0.4127	0.3852	0.3962	0.5235	0.4347	0.4091	0.6338	0.7185	0.614	0.6259	0.5814	0.539	0.589	0.5164	0.5644	0.4709	0.5058	0.4654	0.6021	0.4592	0.705	0.5507	0.4041	0.4158	0.6128	0.6457	0.416		1.18814	1.24059	1.18492	1.10262	1.059	1.21272	1.12635	1.17957
1025.43	17.0905	0.3695	0.5845	0.4192	0.4826	0.5021	0.4524	0.449	0.4295	0.4122	0.3941	0.4741	0.4449	0.4169	0.3801	0.4017	0.5198	0.4313	0.4048	0.6332	0.7174	0.615	0.6219	0.578	0.5376	0.5856	0.5125	0.5763	0.4779	0.5148	0.4711	0.5922	0.4604	0.7071	0.5493	0.4047	0.4128	0.6178	0.6483	0.4211		1.17888	1.23111	1.17873	1.08178	1.06153	1.21622	1.13215	1.18898
1030.43	17.1738	0.3686	0.5813	0.4179	0.4766	0.5045	0.4454	0.4484	0.429	0.4091	0.3841	0.4727	0.4459	0.4137	0.3819	0.3963	0.5188	0.4311	0.4029	0.6304	0.7246	0.6154	0.6236	0.5752	0.5467	0.5839	0.5116	0.565	0.4698	0.513	0.4636	0.6044	0.4558	0.7065	0.5496	0.3971	0.4088	0.6201	0.6438	0.4205		1.17601	1.22437	1.17508	1.06833	1.06661	1.1974	1.13063	1.1876
1035.43	17.2572	0.3725	0.582	0.4251	0.4838	0.5061	0.4508	0.4522	0.4266	0.4135	0.393	0.476	0.4467	0.4152	0.3762	0.3984	0.5221	0.4363	0.4049	0.6379	0.7324	0.6188	0.6329	0.581	0.548	0.5948	0.5157	0.577	0.4748	0.5116	0.4715	0.6009	0.4594	0.7113	0.5578	0.3991	0.4098	0.6215	0.6511	0.4224		1.18846	1.22585	1.19532	1.08447	1.06999	1.21192	1.14021	1.18095
1040.43	17.3405	0.3719	0.5815	0.4246	0.4835	0.5083	0.4538	0.451	0.4248	0.41	0.3871	0.4771	0.4497	0.4144	0.3797	0.3957	0.526	0.432	0.4081	0.6369	0.7212	0.6121	0.6298	0.5776	0.5411	0.5987	0.5068	0.5671	0.473	0.5145	0.4608	0.5868	0.4606	0.6962	0.5409	0.3937	0.4054	0.618	0.6548	0.4142		1.18654	1.22479	1.19392	1.08379	1.07464	1.21998	1.13719	1.17597
1045.43	17.4238	0.3739	0.5973	0.4282	0.4806	0.508	0.4577	0.4519	0.429	0.4152	0.3924	0.481	0.4482	0.4192	0.3782	0.4035	0.5212	0.4372	0.4092	0.6401	0.7281	0.6166	0.6292	0.5815	0.5526	0.5899	0.5204	0.5741	0.4802	0.5184	0.4717	0.5929	0.4606	0.7051	0.5557	0.3972	0.4071	0.6261	0.6593	0.4188		1.19292	1.25807	1.20404	1.07729	1.07401	1.23047	1.13946	1.1876
1050.43	17.5072	0.3652	0.576	0.4201	0.4775	0.503	0.4482	0.448	0.4238	0.4093	0.3875	0.47	0.4443	0.4123	0.3796	0.3934	0.522	0.433	0.4025	0.6361	0.726	0.6121	0.6278	0.5692	0.5416	0.5976	0.5125	0.5717	0.474	0.5089	0.4625	0.5928	0.457	0.7039	0.5488	0.39	0.3989	0.6218	0.6507	0.4144		1.16517	1.21321	1.18126	1.07034	1.06344	1.20493	1.12962	1.1732
1055.43	17.5905	0.3656	0.5853	0.4195	0.4807	0.5082	0.4481	0.4503	0.4245	0.4094	0.3867	0.4698	0.4486	0.413	0.375	0.3957	0.521	0.435	0.3971	0.6313	0.7269	0.6116	0.6228	0.5795	0.5435	0.581	0.5089	0.5699	0.4745	0.5131	0.4687	0.5917	0.4582	0.7019	0.5489	0.3928	0.3984	0.6188	0.6499	0.4187		1.16644	1.2328	1.17958	1.07752	1.07443	1.20466	1.13542	1.17514
1060.43	17.6738	0.3656	0.5775	0.4208	0.4819	0.508	0.4439	0.4513	0.4229	0.4123	0.3861	0.4754	0.4535	0.4152	0.3788	0.3957	0.5228	0.4295	0.3941	0.6408	0.7331	0.6136	0.6286	0.5884	0.5469	0.6026	0.5078	0.573	0.4715	0.5083	0.4626	0.5934	0.4607	0.7167	0.5485	0.3881	0.3985	0.6198	0.6574	0.4132		1.16644	1.21637	1.18323	1.08021	1.07401	1.19337	1.13795	1.17071
1065.43	17.7572	0.3652	0.5744	0.4184	0.4743	0.5081	0.4445	0.4491	0.4235	0.4079	0.3812	0.4696	0.4491	0.4095	0.3812	0.3915	0.5186	0.4275	0.3922	0.6366	0.73	0.6085	0.6265	0.5794	0.5367	0.5943	0.5057	0.5681	0.4685	0.4998	0.4659	0.5849	0.4598	0.7097	0.5541	0.3831	0.3881	0.6131	0.6484	0.4165		1.16517	1.20984	1.17648	1.06317	1.07422	1.19498	1.1324	1.17237
1070.43	17.8405	0.3646	0.582	0.416	0.482	0.5165	0.444	0.4533	0.4286	0.41	0.3843	0.4721	0.4452	0.4099	0.38	0.3924	0.5189	0.4319	0.3914	0.6317	0.7138	0.6121	0.6272	0.5766	0.5421	0.5909	0.506	0.5639	0.4712	0.5041	0.4651	0.5869	0.4548	0.7006	0.5496	0.3833	0.3926	0.6219	0.6542	0.4155		1.16325	1.22585	1.16973	1.08043	1.09198	1.19364	1.14299	1.18649
1075.43	17.9238	0.3618	0.5824	0.4158	0.4811	0.511	0.4445	0.4539	0.4284	0.4062	0.3821	0.4652	0.448	0.4067	0.3778	0.3933	0.5199	0.4274	0.3901	0.6359	0.7178	0.6077	0.6177	0.5672	0.5416	0.5853	0.506	0.5724	0.4712	0.505	0.4619	0.5865	0.4505	0.7092	0.5503	0.3848	0.3939	0.6176	0.6452	0.4119		1.15432	1.22669	1.16917	1.07841	1.08035	1.19498	1.1445	1.18593
1080.43	18.0072	0.3624	0.5817	0.4104	0.477	0.5142	0.4436	0.4521	0.4237	0.413	0.38	0.476	0.4479	0.4102	0.3815	0.3955	0.5248	0.4274	0.3911	0.6309	0.7225	0.6111	0.6243	0.5681	0.5396	0.5939	0.512	0.5671	0.4708	0.5085	0.4623	0.5907	0.4528	0.6997	0.5508	0.3826	0.3923	0.6192	0.6504	0.4137		1.15623	1.22521	1.15399	1.06922	1.08711	1.19256	1.13996	1.17292
1085.43	18.0905	0.3573	0.5801	0.4098	0.4797	0.5177	0.4404	0.4478	0.4274	0.4122	0.3828	0.4713	0.4386	0.4121	0.3729	0.394	0.5273	0.427	0.389	0.638	0.7181	0.6038	0.6187	0.5672	0.5437	0.5905	0.5045	0.5679	0.4627	0.5124	0.4644	0.5824	0.4492	0.7085	0.5446	0.382	0.3843	0.6125	0.6446	0.4084		1.13996	1.22184	1.1523	1.07528	1.09451	1.18396	1.12912	1.18317
1090.43	18.1738	0.3565	0.574	0.414	0.4881	0.5188	0.4446	0.4469	0.4295	0.4082	0.3797	0.4685	0.4499	0.4145	0.3786	0.3947	0.5235	0.4301	0.3915	0.6348	0.7264	0.6098	0.6321	0.58	0.5421	0.6001	0.5094	0.5765	0.4686	0.5105	0.4656	0.58	0.4543	0.7116	0.5509	0.3844	0.392	0.6188	0.6553	0.4157		1.13741	1.209	1.16411	1.0941	1.09684	1.19525	1.12685	1.18898
1095.43	18.2572	0.3548	0.5712	0.4101	0.4811	0.5139	0.439	0.4441	0.4239	0.3986	0.3768	0.4652	0.4415	0.4061	0.3767	0.3923	0.5229	0.4219	0.3845	0.6377	0.7126	0.6201	0.6191	0.559	0.5385	0.5901	0.5001	0.5629	0.464	0.5089	0.4594	0.578	0.4476	0.6971	0.5502	0.3812	0.3923	0.6191	0.6464	0.409		1.13198	1.2031	1.15314	1.07841	1.08648	1.18019	1.11979	1.17348
1100.43	18.3405	0.3539	0.5766	0.4082	0.4779	0.52	0.4371	0.4451	0.4299	0.4064	0.378	0.4666	0.4418	0.4047	0.3771	0.3897	0.5176	0.4203	0.3841	0.6334	0.7133	0.6165	0.6175	0.5643	0.5418	0.5913	0.5017	0.5697	0.4664	0.505	0.4601	0.5745	0.4497	0.6996	0.5446	0.3823	0.3884	0.6143	0.6491	0.4068		1.12911	1.21447	1.1478	1.07124	1.09938	1.17509	1.12231	1.19009
1105.43	18.4238	0.3501	0.5632	0.3995	0.4664	0.5097	0.431	0.4397	0.4316	0.4017	0.3733	0.4612	0.4422	0.401	0.3718	0.3831	0.5155	0.4197	0.3732	0.6236	0.7115	0.6068	0.6111	0.5633	0.5333	0.5912	0.5009	0.5633	0.4638	0.4995	0.4599	0.5761	0.4378	0.7059	0.5488	0.3741	0.3814	0.6114	0.6375	0.4049		1.11699	1.18625	1.12334	1.04546	1.0776	1.15869	1.1087	1.19479
1110.43	18.5072	0.3552	0.5679	0.4053	0.4702	0.5079	0.4343	0.4484	0.432	0.4096	0.3796	0.464	0.4396	0.406	0.3713	0.3915	0.514	0.425	0.3905	0.6319	0.7078	0.6047	0.6164	0.5656	0.5377	0.5894	0.4989	0.567	0.4664	0.4995	0.4529	0.5772	0.4458	0.7076	0.5422	0.3791	0.3887	0.6129	0.644	0.4078		1.13326	1.19615	1.13965	1.05398	1.07379	1.16756	1.13063	1.1959
1115.43	18.5905	0.355	0.5725	0.4032	0.4729	0.5101	0.4386	0.4483	0.4422	0.4125	0.3851	0.4647	0.4467	0.4097	0.38	0.3924	0.5217	0.4254	0.3868	0.6342	0.7222	0.6151	0.6266	0.5759	0.5368	0.5907	0.5036	0.5662	0.4707	0.5003	0.4583	0.5804	0.4467	0.6988	0.5482	0.3799	0.3927	0.6123	0.6418	0.4107		1.13262	1.20584	1.13374	1.06003	1.07845	1.17912	1.13038	1.22414
1120.43	18.6738	0.3541	0.5652	0.4056	0.4707	0.5108	0.4352	0.4503	0.4374	0.4091	0.3889	0.4688	0.4519	0.4084	0.3806	0.3915	0.5179	0.4231	0.397	0.6435	0.7214	0.609	0.6163	0.5645	0.5372	0.5825	0.5064	0.5643	0.4647	0.5024	0.4584	0.5734	0.4501	0.7107	0.5455	0.3792	0.3906	0.6101	0.6386	0.4142		1.12975	1.19046	1.14049	1.0551	1.07993	1.16998	1.13542	1.21085
1125.43	18.7572	0.3593	0.5604	0.4081	0.4722	0.5111	0.4312	0.4478	0.4332	0.4116	0.3895	0.4674	0.4496	0.4063	0.3761	0.3917	0.5149	0.4261	0.3971	0.6308	0.7229	0.6015	0.6179	0.5774	0.5386	0.5961	0.5003	0.5707	0.4724	0.5042	0.4623	0.5765	0.4473	0.7021	0.5464	0.3808	0.3898	0.6126	0.6404	0.4089		1.14634	1.18035	1.14752	1.05846	1.08056	1.15922	1.12912	1.19922
1130.43	18.8405	0.3591	0.5757	0.41	0.4734	0.5045	0.4303	0.4454	0.4342	0.4135	0.3894	0.4669	0.4468	0.4067	0.3812	0.3894	0.5209	0.424	0.3978	0.6279	0.7242	0.6195	0.6229	0.5755	0.5329	0.594	0.5054	0.5748	0.4634	0.5074	0.455	0.5689	0.447	0.6998	0.5489	0.3771	0.3801	0.6109	0.6452	0.4107		1.1457	1.21258	1.15286	1.06115	1.06661	1.15681	1.12307	1.20199
1135.43	18.9238	0.3619	0.5674	0.4116	0.4667	0.5004	0.4347	0.4334	0.43	0.4103	0.3875	0.4681	0.4409	0.4011	0.3794	0.3905	0.5202	0.422	0.399	0.633	0.7062	0.6079	0.6184	0.5642	0.5345	0.5937	0.5157	0.5691	0.4665	0.506	0.4511	0.5862	0.4446	0.7	0.5567	0.3733	0.3795	0.6072	0.6451	0.4115		1.15464	1.1951	1.15736	1.04614	1.05794	1.16863	1.09281	1.19036
1140.43	19.0072	0.3569	0.5668	0.408	0.4636	0.502	0.4316	0.4336	0.4286	0.4119	0.3885	0.47	0.4479	0.4026	0.3787	0.3944	0.5137	0.4215	0.4004	0.6299	0.7206	0.6065	0.6143	0.5575	0.538	0.5891	0.5054	0.5809	0.4632	0.4999	0.4594	0.5773	0.4428	0.7033	0.5452	0.3766	0.3801	0.6108	0.634	0.4079		1.13868	1.19383	1.14724	1.03919	1.06132	1.1603	1.09331	1.18649
1145.43	19.0905	0.3579	0.5652	0.4063	0.463	0.503	0.4307	0.4317	0.4242	0.4069	0.3869	0.4657	0.4377	0.4055	0.3804	0.3901	0.5213	0.4238	0.3993	0.6287	0.7246	0.6042	0.6243	0.5668	0.5382	0.5836	0.5087	0.569	0.4753	0.502	0.4522	0.587	0.4348	0.7026	0.5536	0.3728	0.3779	0.6127	0.6395	0.4111		1.14188	1.19046	1.14246	1.03784	1.06344	1.15788	1.08852	1.17431
1150.43	19.1738	0.3603	0.5754	0.4106	0.4619	0.4975	0.4377	0.4388	0.4349	0.4149	0.3824	0.4668	0.4502	0.4107	0.3815	0.3975	0.5283	0.428	0.396	0.6384	0.7222	0.6247	0.6169	0.574	0.5313	0.5843	0.5086	0.5835	0.471	0.5089	0.4642	0.5746	0.4465	0.706	0.5506	0.3805	0.3858	0.6131	0.6418	0.4186		1.14953	1.21195	1.15455	1.03538	1.05181	1.1767	1.10643	1.20393
1155.43	19.2572	0.3543	0.5607	0.4047	0.4538	0.5061	0.4359	0.4308	0.4297	0.4065	0.3851	0.4686	0.4441	0.399	0.3732	0.3885	0.5211	0.4268	0.3917	0.6253	0.7154	0.6073	0.6022	0.5673	0.5306	0.5808	0.5028	0.5684	0.4656	0.5011	0.4537	0.579	0.4361	0.6951	0.541	0.3715	0.381	0.6114	0.639	0.4097		1.13039	1.18098	1.13796	1.01722	1.06999	1.17186	1.08625	1.18953
1160.43	19.3405	0.352	0.56	0.4079	0.4488	0.5014	0.4343	0.4308	0.4295	0.4105	0.3825	0.465	0.4402	0.4026	0.3716	0.3904	0.5215	0.4214	0.3894	0.6282	0.7147	0.6052	0.6124	0.562	0.5359	0.587	0.5043	0.566	0.4665	0.5009	0.4574	0.5812	0.4403	0.7054	0.5507	0.3717	0.3816	0.6104	0.6392	0.4085		1.12305	1.17951	1.14696	1.00601	1.06005	1.16756	1.08625	1.18898
1165.43	19.4238	0.3525	0.5625	0.406	0.4571	0.5024	0.4355	0.4323	0.4228	0.4137	0.3837	0.4695	0.4431	0.4006	0.3734	0.3913	0.5235	0.4225	0.391	0.6271	0.7219	0.61	0.6197	0.5565	0.5361	0.594	0.5013	0.5748	0.4693	0.5029	0.4538	0.5825	0.4391	0.7015	0.5483	0.3719	0.3784	0.6073	0.6464	0.41		1.12465	1.18477	1.14162	1.02462	1.06217	1.17078	1.09004	1.17043
1170.43	19.5072	0.3521	0.5685	0.4023	0.4559	0.5103	0.4383	0.4372	0.4229	0.4109	0.3837	0.4687	0.4454	0.4017	0.3788	0.3875	0.5238	0.4226	0.3864	0.6346	0.7152	0.6051	0.6139	0.5574	0.5348	0.5948	0.5049	0.5753	0.4681	0.5049	0.4572	0.5749	0.4376	0.7069	0.5453	0.3683	0.3746	0.6125	0.637	0.4104		1.12337	1.19741	1.13121	1.02193	1.07887	1.17831	1.10239	1.17071
1175.43	19.5905	0.3498	0.5561	0.3987	0.4548	0.5006	0.4313	0.4339	0.413	0.413	0.378	0.4663	0.4442	0.3985	0.3692	0.3862	0.5192	0.4252	0.3815	0.6322	0.7241	0.594	0.6071	0.56	0.5285	0.5838	0.4984	0.5694	0.462	0.4972	0.4461	0.5779	0.4374	0.7023	0.5413	0.3617	0.3695	0.6041	0.6348	0.4033		1.11603	1.17129	1.12109	1.01946	1.05836	1.15949	1.09407	1.1433
1180.43	19.6738	0.3537	0.5638	0.4027	0.4508	0.5049	0.4327	0.4413	0.4222	0.4136	0.384	0.4663	0.4489	0.3987	0.3712	0.3874	0.5197	0.4189	0.3834	0.632	0.7131	0.611	0.6202	0.5591	0.5291	0.5826	0.502	0.5743	0.4671	0.5046	0.4587	0.5667	0.4368	0.7088	0.5467	0.3639	0.3713	0.6027	0.6376	0.4125		1.12848	1.18751	1.13234	1.01049	1.06745	1.16326	1.11273	1.16877
1185.43	19.7572	0.3504	0.5631	0.3981	0.45	0.5006	0.4269	0.4352	0.4117	0.4094	0.3816	0.4649	0.4424	0.3988	0.364	0.3858	0.5163	0.4192	0.3766	0.6251	0.7215	0.5908	0.6092	0.5591	0.526	0.5857	0.4997	0.5746	0.4615	0.4912	0.4504	0.5633	0.4329	0.7026	0.5451	0.3629	0.3683	0.606	0.6357	0.4041		1.11795	1.18604	1.1194	1.0087	1.05836	1.14766	1.09735	1.1397
1190.43	19.8405	0.3521	0.5633	0.4008	0.4573	0.5001	0.4293	0.4414	0.4144	0.4143	0.3874	0.4632	0.4446	0.4027	0.376	0.387	0.5191	0.4188	0.3754	0.6243	0.7162	0.6011	0.6126	0.5632	0.5317	0.5912	0.499	0.5698	0.4667	0.5003	0.4562	0.5623	0.439	0.7019	0.5493	0.3685	0.3748	0.6091	0.6322	0.4097		1.12337	1.18646	1.12699	1.02506	1.0573	1.15412	1.11298	1.14718
1195.43	19.9238	0.3491	0.5553	0.4028	0.4581	0.498	0.4257	0.4407	0.4146	0.4106	0.3773	0.4605	0.4444	0.3977	0.3668	0.3849	0.5139	0.4165	0.3755	0.6265	0.714	0.5955	0.6072	0.5501	0.5379	0.5892	0.4941	0.5716	0.4497	0.4927	0.4545	0.5725	0.4376	0.6991	0.5427	0.3665	0.3705	0.6053	0.6384	0.4056		1.1138	1.16961	1.13262	1.02686	1.05286	1.14444	1.11122	1.14773
1200.43	20.0072	0.3482	0.5637	0.4017	0.4621	0.4892	0.4253	0.4402	0.4151	0.4088	0.3728	0.4614	0.443	0.3931	0.3687	0.3863	0.5119	0.4182	0.3731	0.6258	0.7063	0.5995	0.6135	0.5481	0.5296	0.5723	0.4951	0.5564	0.4557	0.4835	0.4502	0.5675	0.4328	0.6992	0.5434	0.3654	0.3701	0.6072	0.636	0.4015		1.11093	1.1873	1.12952	1.03582	1.03426	1.14336	1.10996	1.14912
1205.43	20.0905	0.35	0.5654	0.4023	0.459	0.4879	0.4276	0.4426	0.4179	0.4102	0.3821	0.4709	0.447	0.3975	0.3709	0.3875	0.5157	0.419	0.3772	0.6263	0.7146	0.5983	0.6125	0.5499	0.5267	0.581	0.4955	0.5683	0.459	0.4906	0.4584	0.5678	0.4329	0.7014	0.5427	0.3694	0.3728	0.6066	0.6301	0.4063		1.11667	1.19088	1.13121	1.02888	1.03151	1.14955	1.11601	1.15687
1210.43	20.1738	0.3601	0.5666	0.4139	0.4751	0.4997	0.4438	0.4548	0.4297	0.4242	0.3957	0.4711	0.4556	0.4054	0.382	0.3948	0.5202	0.4286	0.3826	0.6339	0.7312	0.619	0.6269	0.559	0.5448	0.6022	0.5128	0.5802	0.4678	0.5021	0.4655	0.5879	0.4444	0.7109	0.5622	0.3799	0.3862	0.6224	0.6567	0.4211		1.14889	1.19341	1.16383	1.06496	1.05646	1.1931	1.14677	1.18953
1215.43	20.2572	0.3512	0.5584	0.3994	0.4498	0.483	0.4295	0.4375	0.4156	0.4095	0.3787	0.4704	0.4432	0.3918	0.3689	0.3839	0.5153	0.4124	0.3751	0.6247	0.7189	0.5894	0.6117	0.5469	0.5224	0.5791	0.4996	0.5655	0.4604	0.4946	0.4497	0.5619	0.43	0.6999	0.5443	0.3702	0.3735	0.6041	0.6324	0.4066		1.1205	1.17614	1.12306	1.00825	1.02115	1.15465	1.10315	1.1505
1220.43	20.3405	0.3533	0.5557	0.3997	0.4564	0.4905	0.4315	0.4399	0.4138	0.4202	0.3826	0.4669	0.4482	0.3964	0.3757	0.3873	0.5175	0.4163	0.3785	0.6312	0.7142	0.5935	0.6109	0.5463	0.5357	0.5814	0.5034	0.5734	0.4592	0.4938	0.4536	0.5684	0.4357	0.7074	0.547	0.3717	0.3779	0.6108	0.6413	0.4074		1.1272	1.17045	1.1239	1.02305	1.03701	1.16003	1.1092	1.14552
1225.43	20.4238	0.3503	0.5541	0.3955	0.4565	0.4867	0.4289	0.4421	0.4188	0.4086	0.3822	0.4684	0.4468	0.3972	0.3715	0.385	0.519	0.4136	0.375	0.6276	0.7184	0.5967	0.6101	0.5454	0.5264	0.5815	0.4994	0.5737	0.4584	0.4989	0.4521	0.5569	0.4324	0.7023	0.5403	0.37	0.3776	0.6098	0.6417	0.4086		1.11763	1.16708	1.11209	1.02327	1.02897	1.15304	1.11475	1.15936
1230.43	20.5072	0.3558	0.5666	0.4003	0.466	0.4958	0.4277	0.4438	0.4177	0.4177	0.3865	0.4761	0.454	0.4005	0.3815	0.3914	0.5205	0.4229	0.3785	0.6326	0.717	0.6057	0.6173	0.5512	0.5385	0.5984	0.5066	0.5749	0.4677	0.5052	0.464	0.5678	0.435	0.7019	0.5486	0.3752	0.3815	0.6129	0.6428	0.4158		1.13518	1.19341	1.12559	1.04457	1.04821	1.14982	1.11903	1.15631
1235.43	20.5905	0.354	0.556	0.3972	0.4696	0.5035	0.4253	0.4432	0.4234	0.4211	0.3859	0.4767	0.4473	0.4012	0.3759	0.3891	0.5273	0.4207	0.3747	0.633	0.716	0.607	0.6137	0.5541	0.5349	0.5798	0.5062	0.5736	0.4598	0.4991	0.4604	0.5688	0.4383	0.7119	0.5468	0.3778	0.3855	0.612	0.6376	0.4142		1.12943	1.17108	1.11687	1.05264	1.06449	1.14336	1.11752	1.17209
1240.43	20.6738	0.3508	0.5542	0.3902	0.4651	0.4978	0.4231	0.4392	0.4167	0.4127	0.3818	0.4722	0.4406	0.3957	0.3701	0.3856	0.5158	0.4143	0.3695	0.6254	0.7185	0.5953	0.6092	0.5571	0.5302	0.5805	0.4973	0.5657	0.4615	0.4885	0.4532	0.5551	0.4304	0.7102	0.5477	0.3731	0.3813	0.609	0.633	0.4096		1.11922	1.16729	1.09719	1.04255	1.05244	1.13745	1.10744	1.15355
1245.43	20.7572	0.3488	0.553	0.3909	0.4681	0.4955	0.4233	0.4365	0.4159	0.415	0.3862	0.4737	0.4432	0.3956	0.3674	0.385	0.5188	0.4096	0.3731	0.6214	0.714	0.5917	0.6154	0.5532	0.5321	0.5742	0.4966	0.5714	0.4572	0.4862	0.4504	0.5581	0.4289	0.6998	0.5505	0.3714	0.3781	0.6069	0.6353	0.4042		1.11284	1.16477	1.09916	1.04927	1.04758	1.13799	1.10063	1.15133
1250.43	20.8405	0.3514	0.5678	0.3923	0.4652	0.5028	0.4315	0.4386	0.4201	0.4176	0.3845	0.4725	0.4481	0.402	0.3776	0.3873	0.5191	0.4121	0.3805	0.635	0.7211	0.6035	0.611	0.5476	0.5339	0.5933	0.5037	0.5605	0.4566	0.494	0.449	0.5592	0.4357	0.7052	0.5409	0.3718	0.3795	0.6116	0.6383	0.4144		1.12114	1.19594	1.10309	1.04277	1.06301	1.16003	1.10592	1.16296
1255.43	20.9238	0.3447	0.5487	0.3844	0.4602	0.4845	0.4269	0.4321	0.4163	0.4085	0.3789	0.4614	0.4379	0.3907	0.3643	0.3796	0.5049	0.4059	0.3685	0.6189	0.7109	0.5924	0.6121	0.5398	0.5183	0.5809	0.5018	0.558	0.4506	0.4829	0.4527	0.5523	0.4244	0.7002	0.5379	0.3623	0.3671	0.5969	0.6367	0.3983		1.09976	1.15571	1.08088	1.03157	1.02432	1.14766	1.08953	1.15244
1260.43	21.0072	0.3461	0.5548	0.3866	0.4523	0.4826	0.427	0.4301	0.4161	0.4139	0.3827	0.4616	0.445	0.392	0.3676	0.3846	0.514	0.4109	0.371	0.6212	0.7238	0.5901	0.6092	0.5521	0.5255	0.5792	0.4958	0.5531	0.4516	0.4892	0.4487	0.5618	0.4257	0.7003	0.5459	0.3628	0.3715	0.5984	0.6355	0.4052		1.10423	1.16856	1.08707	1.01386	1.02031	1.14793	1.08449	1.15188
1265.43	21.0905	0.3461	0.5594	0.387	0.4496	0.4851	0.4313	0.4372	0.4142	0.414	0.3838	0.4701	0.4443	0.3946	0.3689	0.3861	0.5122	0.4094	0.3708	0.6273	0.7085	0.605	0.608	0.5454	0.5293	0.5757	0.5044	0.5707	0.4538	0.4893	0.4518	0.5619	0.4248	0.6928	0.5487	0.3613	0.3696	0.6017	0.6353	0.4025		1.10423	1.17825	1.08819	1.0078	1.02559	1.15949	1.10239	1.14662
1270.43	21.1738	0.3435	0.5443	0.3873	0.4493	0.4934	0.4283	0.4302	0.4138	0.4181	0.3848	0.4697	0.4456	0.3982	0.3673	0.3833	0.517	0.4116	0.3663	0.6196	0.7202	0.5917	0.6138	0.5517	0.5288	0.5786	0.5019	0.573	0.4598	0.4918	0.4486	0.5657	0.4259	0.6971	0.551	0.3626	0.3682	0.6021	0.6364	0.4023		1.09593	1.14644	1.08903	1.00713	1.04314	1.15143	1.08474	1.14552
1275.43	21.2572	0.3425	0.5542	0.3932	0.4475	0.483	0.4307	0.4256	0.4145	0.4156	0.3871	0.4759	0.4446	0.3966	0.3656	0.3879	0.5142	0.4106	0.3728	0.6254	0.7132	0.5942	0.6113	0.5531	0.5285	0.5715	0.4996	0.5681	0.4548	0.4891	0.4521	0.5628	0.427	0.7024	0.5452	0.3621	0.3669	0.6019	0.6412	0.4064		1.09274	1.16729	1.10562	1.0031	1.02115	1.15788	1.07314	1.14746
1280.43	21.3405	0.3395	0.5489	0.3922	0.4407	0.4924	0.4284	0.4294	0.4138	0.4147	0.383	0.4723	0.4438	0.39	0.3696	0.3874	0.5098	0.4128	0.3676	0.6284	0.711	0.5969	0.6101	0.547	0.532	0.5719	0.4982	0.576	0.4588	0.4884	0.4482	0.5554	0.4274	0.7036	0.5412	0.362	0.3649	0.6069	0.6383	0.4063		1.08317	1.15613	1.10281	0.987855	1.04102	1.1517	1.08272	1.14552
1285.43	21.4238	0.3418	0.5521	0.3924	0.4433	0.4848	0.4306	0.4261	0.4147	0.4141	0.3832	0.4692	0.4469	0.3891	0.3702	0.3813	0.5102	0.4088	0.3714	0.6246	0.713	0.596	0.6136	0.5464	0.5241	0.5871	0.4996	0.5619	0.4612	0.4945	0.4427	0.5701	0.4287	0.7035	0.5486	0.36	0.3642	0.6011	0.6372	0.4044		1.09051	1.16287	1.10337	0.993683	1.02496	1.15761	1.0744	1.14801
1290.43	21.5072	0.3355	0.5476	0.3833	0.4442	0.4769	0.4204	0.4221	0.4118	0.4105	0.37	0.4673	0.4388	0.3834	0.368	0.3761	0.5029	0.4058	0.37	0.6188	0.7091	0.598	0.6092	0.5439	0.527	0.5829	0.492	0.5563	0.4498	0.481	0.4414	0.5515	0.4176	0.6976	0.5457	0.3528	0.3539	0.5954	0.6341	0.391		1.07041	1.15339	1.07779	0.9957	1.00825	1.13019	1.06432	1.13998
1295.43	21.5905	0.34	0.5496	0.3877	0.4447	0.4835	0.4263	0.4328	0.4141	0.4148	0.385	0.4643	0.4462	0.3909	0.3746	0.3818	0.5105	0.4096	0.3723	0.6218	0.7166	0.5983	0.6131	0.5459	0.5325	0.5796	0.4985	0.5641	0.4532	0.4853	0.4468	0.5532	0.4258	0.6982	0.5528	0.3591	0.3616	0.6039	0.6428	0.4041		1.08477	1.1576	1.09016	0.996821	1.02221	1.14605	1.0913	1.14635
1300.43	21.6738	0.3409	0.5493	0.3836	0.4423	0.4867	0.4266	0.4347	0.4137	0.4131	0.3818	0.4681	0.4455	0.3914	0.377	0.3776	0.5108	0.4055	0.3661	0.6258	0.7069	0.5935	0.6132	0.5424	0.5261	0.5842	0.4955	0.5725	0.456	0.4869	0.4432	0.5459	0.4263	0.7047	0.5439	0.3601	0.3619	0.5993	0.6423	0.4037		1.08764	1.15697	1.07863	0.991441	1.02897	1.14686	1.09609	1.14524
1305.43	21.7572	0.3463	0.5548	0.3835	0.4421	0.4816	0.4235	0.4398	0.4195	0.4126	0.3801	0.4704	0.4412	0.3905	0.3705	0.38	0.5079	0.4048	0.3705	0.6235	0.7062	0.5976	0.6174	0.5593	0.5295	0.5784	0.4965	0.5546	0.4619	0.4837	0.4504	0.5483	0.4202	0.7017	0.5483	0.3596	0.3639	0.6025	0.6406	0.4021		1.10487	1.16856	1.07835	0.990993	1.01819	1.13852	1.10895	1.1613
1310.43	21.8405	0.3448	0.5482	0.3865	0.4397	0.4929	0.4304	0.4425	0.417	0.4131	0.3815	0.4692	0.4454	0.3926	0.376	0.3862	0.5189	0.4129	0.3778	0.6309	0.709	0.599	0.6072	0.541	0.5301	0.5809	0.5039	0.5693	0.4697	0.4891	0.4541	0.5587	0.4241	0.7068	0.5579	0.3614	0.3631	0.6105	0.6371	0.4027		1.10008	1.15465	1.08678	0.985613	1.04208	1.15707	1.11576	1.15438
1315.43	21.9238	0.3444	0.5431	0.3853	0.4424	0.4869	0.4245	0.4382	0.4145	0.4113	0.3797	0.4741	0.4522	0.3956	0.3745	0.3889	0.5131	0.4119	0.3804	0.6276	0.7132	0.6031	0.6158	0.5459	0.5334	0.5919	0.503	0.5744	0.4598	0.4861	0.4561	0.5529	0.427	0.7018	0.5474	0.3594	0.3619	0.6068	0.6438	0.4019		1.0988	1.14391	1.08341	0.991665	1.0294	1.14121	1.10491	1.14746
1320.43	22.0072	0.3436	0.5487	0.3821	0.4386	0.4829	0.4203	0.4389	0.4118	0.4154	0.3799	0.4718	0.4508	0.3934	0.3772	0.3859	0.5212	0.4095	0.3807	0.6219	0.7139	0.6061	0.6192	0.548	0.5312	0.5881	0.5076	0.5604	0.4576	0.4877	0.4536	0.5466	0.4263	0.6981	0.5456	0.3577	0.3614	0.6079	0.638	0.4006		1.09625	1.15571	1.07441	0.983148	1.02094	1.12992	1.10668	1.13998
1325.43	22.0905	0.341	0.5409	0.3803	0.44	0.4798	0.4236	0.4363	0.4097	0.4113	0.383	0.4687	0.4495	0.3945	0.3751	0.3844	0.5182	0.4054	0.3713	0.6271	0.7097	0.5888	0.6092	0.5476	0.5306	0.5785	0.5011	0.5699	0.4591	0.4827	0.4489	0.5481	0.4229	0.7056	0.5335	0.3584	0.3615	0.5997	0.6337	0.4002		1.08796	1.13928	1.06935	0.986286	1.01439	1.13879	1.10012	1.13417
1330.43	22.1738	0.338	0.5479	0.38	0.4453	0.4821	0.4177	0.4339	0.4096	0.4115	0.3778	0.469	0.4452	0.3951	0.3695	0.3829	0.5098	0.4053	0.3746	0.626	0.7104	0.5994	0.6077	0.5405	0.5239	0.5768	0.4939	0.561	0.4524	0.4825	0.4441	0.542	0.4206	0.7014	0.5368	0.3598	0.3631	0.5998	0.6384	0.3971		1.07838	1.15402	1.06851	0.998166	1.01925	1.12293	1.09407	1.13389
1335.43	22.2572	0.3413	0.5553	0.3779	0.4364	0.472	0.426	0.4411	0.4132	0.4126	0.383	0.4697	0.4497	0.396	0.375	0.3837	0.5069	0.4032	0.3695	0.621	0.7009	0.5895	0.6087	0.5482	0.5274	0.585	0.5038	0.5683	0.4506	0.4789	0.4477	0.5556	0.4214	0.7003	0.5467	0.3586	0.3619	0.6069	0.6298	0.4009		1.08891	1.16961	1.0626	0.978216	0.997895	1.14525	1.11223	1.14386
1340.43	22.3405	0.3421	0.557	0.3817	0.4473	0.4821	0.428	0.4429	0.4098	0.4148	0.3845	0.4675	0.4557	0.3965	0.3798	0.3853	0.5119	0.4035	0.3677	0.6297	0.7133	0.5877	0.6057	0.5482	0.5287	0.5845	0.5013	0.5699	0.4543	0.4906	0.4452	0.5535	0.4245	0.7111	0.5483	0.3577	0.3658	0.6045	0.6343	0.4023		1.09147	1.17319	1.07329	1.00265	1.01925	1.15062	1.11676	1.13444
1341.77	22.3628	KCl																																								#VALUE!	0	0	0	0	0	0	0
1345.43	22.4238	0.3436	0.5408	0.3791	0.4427	0.4837	0.4306	0.4478	0.413	0.4142	0.3833	0.4694	0.4467	0.3963	0.3761	0.3849	0.5084	0.4037	0.3712	0.624	0.7231	0.5824	0.6004	0.5444	0.5268	0.5832	0.4984	0.5649	0.4469	0.4827	0.4421	0.5542	0.4222	0.7016	0.5454	0.3559	0.3618	0.6036	0.6329	0.4029		1.09625	1.13907	1.06598	0.992338	1.02263	1.15761	1.12912	1.1433
1350.43	22.5072	0.3439	0.5597	0.3824	0.4451	0.4889	0.4289	0.4477	0.4113	0.4187	0.3819	0.4671	0.4503	0.3971	0.3808	0.3842	0.5144	0.4043	0.3748	0.6224	0.708	0.5889	0.6069	0.5483	0.5301	0.5947	0.5033	0.561	0.4547	0.4809	0.4425	0.5526	0.4227	0.7079	0.5477	0.3564	0.3607	0.6004	0.642	0.4051		1.09721	1.17888	1.07526	0.997718	1.03363	1.15304	1.12887	1.1386
1355.43	22.5905	0.3411	0.5458	0.3818	0.4419	0.4858	0.4267	0.4424	0.4105	0.4169	0.3855	0.4667	0.4485	0.3947	0.3701	0.3817	0.5068	0.4024	0.3683	0.629	0.7113	0.5918	0.6098	0.5398	0.5222	0.5862	0.4908	0.561	0.4464	0.4764	0.4422	0.5421	0.4237	0.7063	0.543	0.3553	0.3583	0.593	0.6333	0.3983		1.08827	1.1496	1.07357	0.990545	1.02707	1.14713	1.1155	1.13638
1360.43	22.6738	0.3337	0.5494	0.3788	0.4344	0.486	0.4252	0.4407	0.4153	0.4068	0.3767	0.4634	0.4427	0.3927	0.3727	0.3784	0.5105	0.3996	0.3625	0.6234	0.7094	0.5888	0.6039	0.5385	0.536	0.5914	0.4954	0.5539	0.4497	0.4837	0.4398	0.5509	0.4134	0.691	0.5443	0.3572	0.3637	0.5979	0.6314	0.3956		1.06467	1.15718	1.06513	0.973733	1.02749	1.14309	1.11122	1.14967
1365.43	22.7572	0.3405	0.5544	0.3948	0.4509	0.4976	0.4326	0.4467	0.4135	0.4208	0.3894	0.4769	0.4602	0.4031	0.3781	0.3942	0.5181	0.4105	0.3853	0.6314	0.7179	0.5943	0.613	0.5473	0.5406	0.5854	0.5014	0.5689	0.4538	0.4899	0.4474	0.5567	0.4267	0.6988	0.549	0.3723	0.3778	0.6155	0.6481	0.4153		1.08636	1.16771	1.11012	1.01072	1.05202	1.16299	1.12635	1.14469
1370.43	22.8405	0.3399	0.5523	0.3916	0.4444	0.5065	0.4346	0.4397	0.4116	0.4218	0.394	0.4708	0.4512	0.3986	0.3785	0.3813	0.5122	0.4046	0.3973	0.6401	0.7053	0.5912	0.6124	0.5541	0.5366	0.5851	0.4991	0.565	0.4529	0.4798	0.4404	0.545	0.4207	0.7007	0.5482	0.3594	0.3697	0.597	0.6274	0.3964		1.08445	1.16329	1.10112	0.996149	1.07083	1.16837	1.1087	1.13943
1375.43	22.9238	0.3389	0.5572	0.3763	0.4513	0.5093	0.4643	0.4565	0.4177	0.4193	0.388	0.4693	0.4494	0.3955	0.399	0.3799	0.4998	0.4011	0.4225	0.6438	0.6961	0.6017	0.6119	0.567	0.5377	0.5851	0.5025	0.5607	0.4439	0.4765	0.436	0.5641	0.4175	0.6984	0.545	0.3508	0.3619	0.5946	0.6291	0.3959		1.08126	1.17361	1.0581	1.01162	1.07675	1.24821	1.15106	1.15631
1380.43	23.0072	0.3574	0.5668	0.3852	0.4703	0.5218	0.4948	0.4898	0.4365	0.4212	0.3916	0.48	0.4474	0.4073	0.43	0.3921	0.5128	0.4035	0.4537	0.6279	0.6968	0.6002	0.6159	0.5726	0.5408	0.5884	0.5111	0.5686	0.4531	0.4906	0.4368	0.5769	0.4188	0.6927	0.5583	0.3641	0.3792	0.5977	0.6309	0.4103		1.14028	1.19383	1.08313	1.0542	1.10318	1.33021	1.23502	1.20836
1385.43	23.0905	0.3708	0.5594	0.3877	0.4855	0.5301	0.5037	0.5073	0.4573	0.4204	0.3911	0.482	0.4468	0.4156	0.4486	0.4006	0.5172	0.3995	0.4594	0.6242	0.6971	0.6071	0.6153	0.5685	0.5591	0.604	0.5109	0.5687	0.4559	0.4912	0.4355	0.5844	0.4178	0.6943	0.5649	0.3775	0.4089	0.6006	0.6251	0.4185		1.18303	1.17825	1.09016	1.08828	1.12073	1.35413	1.27915	1.26594
1390.43	23.1738	0.3832	0.5579	0.3952	0.5	0.5283	0.4936	0.5091	0.4697	0.4254	0.3986	0.487	0.4515	0.4142	0.4556	0.4081	0.515	0.4003	0.4478	0.6282	0.6955	0.6066	0.6236	0.5661	0.5708	0.6	0.5202	0.5769	0.459	0.4913	0.434	0.57	0.423	0.69	0.5546	0.3969	0.4367	0.6079	0.6325	0.4292		1.22259	1.17509	1.11125	1.12078	1.11692	1.32698	1.28369	1.30026
1395.43	23.2572	0.3877	0.5588	0.3986	0.4998	0.5255	0.487	0.5013	0.4715	0.4261	0.3981	0.4809	0.4534	0.4113	0.4512	0.4107	0.5196	0.4019	0.4381	0.6254	0.7088	0.6006	0.6106	0.5594	0.578	0.6031	0.5145	0.5733	0.4637	0.4972	0.4386	0.5776	0.4204	0.6945	0.5593	0.4067	0.4446	0.6088	0.6389	0.4285		1.23695	1.17698	1.12081	1.12033	1.111	1.30924	1.26402	1.30525
1400.43	23.3405	0.3927	0.5675	0.4016	0.505	0.5238	0.4813	0.501	0.4738	0.425	0.3984	0.4856	0.4506	0.4135	0.4524	0.4137	0.5203	0.4068	0.44	0.6265	0.7001	0.6049	0.624	0.5585	0.5801	0.6047	0.5174	0.5746	0.4615	0.4954	0.4341	0.5836	0.4198	0.6902	0.5593	0.4121	0.4482	0.6133	0.6415	0.429		1.2529	1.19531	1.12924	1.13199	1.10741	1.29391	1.26326	1.31161
1405.43	23.4238	0.3853	0.5514	0.3978	0.4955	0.5218	0.4705	0.4868	0.4714	0.4238	0.3931	0.4832	0.4496	0.4052	0.4343	0.4112	0.5132	0.4005	0.425	0.6204	0.7016	0.5971	0.6256	0.5586	0.5743	0.5906	0.5104	0.572	0.4611	0.4898	0.43	0.5822	0.4139	0.6863	0.5498	0.3954	0.4319	0.6095	0.6349	0.4248		1.22929	1.1614	1.11856	1.11069	1.10318	1.26488	1.22746	1.30497
1410.43	23.5072	0.3903	0.55	0.407	0.5065	0.5229	0.4718	0.4841	0.4675	0.4249	0.394	0.4923	0.4551	0.4103	0.4396	0.4169	0.5227	0.4053	0.425	0.6285	0.697	0.6114	0.6201	0.5605	0.5739	0.6012	0.5111	0.5731	0.4716	0.4915	0.432	0.5787	0.4188	0.699	0.5587	0.404	0.4428	0.6189	0.6385	0.4297		1.24525	1.15845	1.14443	1.13535	1.10551	1.26837	1.22065	1.29417
1415.43	23.5905	0.3863	0.5494	0.4069	0.5034	0.5216	0.4688	0.4803	0.4638	0.4288	0.3992	0.4877	0.4554	0.4123	0.4268	0.414	0.514	0.4029	0.4154	0.6236	0.7024	0.6026	0.6245	0.5617	0.5711	0.5934	0.5131	0.5718	0.4602	0.4985	0.4319	0.5794	0.4189	0.6868	0.5547	0.4012	0.4406	0.6104	0.6397	0.428		1.23248	1.15718	1.14415	1.1284	1.10276	1.26031	1.21107	1.28393
1420.43	23.6738	0.385	0.5487	0.4069	0.4928	0.5216	0.4686	0.4783	0.47	0.4298	0.3962	0.4822	0.4545	0.4129	0.4244	0.418	0.5137	0.4063	0.4161	0.6284	0.7008	0.6036	0.6256	0.5575	0.5769	0.5966	0.5133	0.5751	0.465	0.4978	0.4296	0.5804	0.4199	0.6925	0.5604	0.3933	0.432	0.6143	0.6407	0.4292		1.22834	1.15571	1.14415	1.10464	1.10276	1.25977	1.20603	1.3011
1425.43	23.7572	0.3838	0.5422	0.4109	0.5013	0.5274	0.469	0.4795	0.4662	0.4261	0.4026	0.4845	0.453	0.4138	0.4328	0.4164	0.5132	0.4051	0.4195	0.6277	0.6997	0.5972	0.6259	0.5644	0.5726	0.6059	0.5164	0.583	0.463	0.4976	0.4358	0.5821	0.417	0.6908	0.5587	0.3906	0.432	0.6156	0.6427	0.4312		1.22451	1.14202	1.15539	1.12369	1.11502	1.26085	1.20905	1.29058
1430.43	23.8405	0.3803	0.5461	0.4081	0.4998	0.5143	0.4602	0.4746	0.462	0.4226	0.3936	0.4797	0.4463	0.4114	0.4295	0.4135	0.5152	0.4009	0.4153	0.6228	0.7018	0.5894	0.6207	0.5563	0.571	0.6003	0.5058	0.5731	0.4679	0.496	0.4237	0.5719	0.412	0.6896	0.5498	0.3848	0.4285	0.6163	0.6375	0.4336		1.21334	1.15023	1.14752	1.12033	1.08733	1.23719	1.1967	1.27895
1435.43	23.9238	0.3783	0.547	0.4135	0.4964	0.519	0.4618	0.4771	0.46	0.426	0.3961	0.479	0.4517	0.4133	0.4253	0.4133	0.5073	0.4071	0.4126	0.6242	0.7023	0.5984	0.6159	0.5549	0.5675	0.5952	0.5179	0.5729	0.4693	0.4963	0.4291	0.5787	0.4143	0.6935	0.5585	0.3941	0.4383	0.6106	0.6403	0.4339		1.20696	1.15213	1.1627	1.11271	1.09726	1.24149	1.203	1.27341
1440.43	24.0072	0.3774	0.5458	0.4105	0.4955	0.5178	0.4603	0.4739	0.4625	0.4211	0.3935	0.4847	0.4565	0.4124	0.4222	0.4185	0.5015	0.4045	0.416	0.6335	0.7114	0.5864	0.6209	0.5538	0.5682	0.6052	0.5131	0.5803	0.461	0.4843	0.4237	0.5705	0.4154	0.6959	0.5586	0.4	0.4495	0.6131	0.6372	0.4321		1.20409	1.1496	1.15427	1.11069	1.09473	1.23746	1.19493	1.28033
1445.43	24.0905	0.3772	0.5559	0.4152	0.497	0.5241	0.4563	0.4741	0.4623	0.4277	0.3916	0.4874	0.4556	0.4161	0.4219	0.4195	0.5019	0.4059	0.4259	0.631	0.6988	0.5877	0.6196	0.5604	0.5689	0.5907	0.5156	0.5792	0.463	0.4904	0.4268	0.5682	0.4163	0.7006	0.5592	0.408	0.4564	0.6179	0.6446	0.4313		1.20345	1.17087	1.16748	1.11405	1.10804	1.2267	1.19543	1.27978
1450.43	24.1738	0.3743	0.5451	0.41	0.4944	0.5136	0.4543	0.469	0.4584	0.4231	0.3905	0.4878	0.4578	0.4135	0.4164	0.4212	0.5036	0.4033	0.4181	0.6297	0.6855	0.5991	0.6192	0.5515	0.5612	0.5969	0.5108	0.5799	0.4665	0.4845	0.4369	0.5686	0.4153	0.6954	0.5504	0.4089	0.4559	0.6109	0.6287	0.4321		1.1942	1.14813	1.15286	1.10823	1.08585	1.22133	1.18258	1.26898
1455.43	24.2572	0.3742	0.5474	0.4117	0.4896	0.5156	0.4542	0.462	0.4607	0.4275	0.3959	0.484	0.4534	0.414	0.4192	0.4169	0.5067	0.409	0.4175	0.624	0.7052	0.5932	0.6189	0.5493	0.5658	0.5945	0.5153	0.573	0.4612	0.489	0.4296	0.5736	0.4172	0.6911	0.5595	0.4083	0.4552	0.6143	0.6328	0.4334		1.19388	1.15297	1.15764	1.09747	1.09007	1.22106	1.16493	1.27535
1460.43	24.3405	0.3741	0.5438	0.4129	0.482	0.5079	0.4504	0.4582	0.4602	0.4234	0.3916	0.488	0.4554	0.4152	0.4184	0.4218	0.5061	0.406	0.4188	0.6292	0.7004	0.5943	0.6218	0.5474	0.5638	0.5998	0.5134	0.5723	0.4671	0.4854	0.4265	0.5636	0.4136	0.6944	0.5571	0.406	0.454	0.6088	0.6327	0.4315		1.19356	1.14539	1.16102	1.08043	1.07379	1.21084	1.15534	1.27397
1465.43	24.4238	0.375	0.5485	0.4167	0.4867	0.5113	0.4478	0.4628	0.4591	0.43	0.3949	0.4839	0.4557	0.4175	0.4173	0.4201	0.5094	0.4055	0.4167	0.6362	0.7007	0.5973	0.6165	0.5556	0.5603	0.597	0.5244	0.5719	0.4657	0.488	0.4305	0.5704	0.4115	0.6964	0.5567	0.4058	0.4526	0.6087	0.6355	0.4342		1.19643	1.15529	1.1717	1.09097	1.08098	1.20385	1.16694	1.27092
1470.43	24.5072	0.3737	0.55	0.4195	0.4868	0.5143	0.4502	0.46	0.4635	0.4278	0.3968	0.4895	0.4617	0.42	0.4213	0.4255	0.5041	0.4082	0.4205	0.6219	0.6988	0.5899	0.622	0.5496	0.5674	0.5933	0.5186	0.57	0.4701	0.4925	0.423	0.5723	0.4158	0.6944	0.5613	0.404	0.4535	0.619	0.647	0.4311		1.19228	1.15845	1.17958	1.09119	1.08733	1.2103	1.15988	1.2831
1475.43	24.5905	0.3699	0.5455	0.4148	0.4821	0.507	0.4425	0.4566	0.4577	0.4234	0.3932	0.4861	0.4576	0.4172	0.4187	0.4193	0.5127	0.4075	0.4181	0.6222	0.6984	0.5925	0.6224	0.5469	0.5621	0.597	0.5117	0.567	0.4693	0.4837	0.4267	0.5702	0.4073	0.6888	0.5495	0.4025	0.4539	0.6098	0.6367	0.4355		1.18016	1.14897	1.16636	1.08066	1.07189	1.1896	1.15131	1.26705
1480.43	24.6738	0.3724	0.5482	0.4166	0.4832	0.5095	0.4457	0.4577	0.4622	0.423	0.3963	0.4913	0.4597	0.4183	0.4202	0.4273	0.5012	0.4076	0.4208	0.6256	0.7028	0.6041	0.6345	0.5539	0.5645	0.5961	0.5181	0.5769	0.4667	0.4862	0.4284	0.5588	0.412	0.6942	0.5514	0.4046	0.4496	0.6106	0.6369	0.4386		1.18814	1.15465	1.17142	1.08312	1.07718	1.19821	1.15408	1.2795
1485.43	24.7572	0.3725	0.5461	0.4246	0.4885	0.5081	0.4454	0.4615	0.4634	0.4261	0.4011	0.493	0.4662	0.4215	0.4217	0.4278	0.5065	0.413	0.423	0.6292	0.7069	0.5976	0.6289	0.557	0.5678	0.6022	0.5212	0.5805	0.4711	0.4873	0.4341	0.5681	0.4156	0.702	0.5599	0.4096	0.4578	0.6181	0.6394	0.4356		1.18846	1.15023	1.19392	1.095	1.07422	1.1974	1.16366	1.28282
1490.43	24.8405	0.3698	0.5401	0.4227	0.4805	0.5046	0.4425	0.4555	0.4598	0.4262	0.3938	0.4909	0.4601	0.4213	0.4156	0.4203	0.5079	0.4079	0.4221	0.6296	0.7036	0.5974	0.6138	0.5458	0.5629	0.6021	0.5118	0.5779	0.4676	0.4873	0.4295	0.5631	0.4125	0.698	0.5544	0.4109	0.4608	0.6143	0.6404	0.4385		1.17984	1.13759	1.18857	1.07707	1.06682	1.1896	1.14854	1.27286
1495.43	24.9238	0.3687	0.5506	0.4169	0.4767	0.4997	0.4387	0.4551	0.4593	0.4203	0.3927	0.4872	0.46	0.4185	0.4154	0.4157	0.5065	0.409	0.4142	0.6249	0.6968	0.5869	0.6132	0.5487	0.5596	0.5965	0.5173	0.5767	0.4591	0.4831	0.4254	0.5625	0.4089	0.6899	0.557	0.4068	0.4536	0.6095	0.6359	0.438		1.17633	1.15971	1.17226	1.06855	1.05646	1.17939	1.14753	1.27147
1500.43	25.0072	0.369	0.5448	0.4192	0.4768	0.4984	0.4378	0.4508	0.461	0.4237	0.3908	0.4912	0.4625	0.4199	0.4167	0.4198	0.5072	0.4088	0.4215	0.6297	0.702	0.5923	0.613	0.5456	0.5607	0.5974	0.5159	0.5748	0.4665	0.4834	0.431	0.5564	0.414	0.6958	0.5541	0.4049	0.4544	0.6074	0.635	0.4311		1.17729	1.14749	1.17873	1.06878	1.05371	1.17697	1.13668	1.27618
1505.43	25.0905	0.3747	0.5513	0.4225	0.4833	0.5041	0.4452	0.4595	0.4684	0.4232	0.3932	0.4941	0.4635	0.4256	0.4171	0.4211	0.511	0.4095	0.4247	0.6346	0.7073	0.6093	0.6288	0.5506	0.5622	0.6022	0.5179	0.5813	0.4648	0.4843	0.4274	0.5711	0.4136	0.6892	0.5653	0.4092	0.4546	0.6127	0.6434	0.4392		1.19548	1.16118	1.18801	1.08335	1.06576	1.19686	1.15862	1.29667
1510.43	25.1738	0.3731	0.5495	0.4211	0.4743	0.5123	0.4439	0.4604	0.4605	0.4241	0.3984	0.4905	0.4655	0.4218	0.4157	0.4221	0.507	0.4133	0.4247	0.6269	0.7116	0.6023	0.6311	0.5526	0.5604	0.5974	0.5194	0.5828	0.467	0.485	0.4287	0.5675	0.4093	0.6944	0.5593	0.4106	0.4506	0.6156	0.6358	0.4385		1.19037	1.15739	1.18407	1.06317	1.0831	1.19337	1.16089	1.2748
1515.43	25.2572	0.3671	0.5507	0.4214	0.4757	0.5067	0.4415	0.4562	0.4655	0.4262	0.3946	0.4875	0.4658	0.4251	0.4211	0.4191	0.5076	0.4134	0.4277	0.6337	0.7077	0.5953	0.6202	0.5527	0.5694	0.5942	0.5112	0.581	0.4656	0.4819	0.4253	0.5577	0.4117	0.6914	0.556	0.4047	0.4476	0.6108	0.635	0.4299		1.17123	1.15992	1.18492	1.06631	1.07126	1.18691	1.1503	1.28864
1520.43	25.3405	0.3695	0.5469	0.4236	0.4774	0.5029	0.4414	0.4576	0.4636	0.4254	0.393	0.4866	0.4704	0.4265	0.422	0.4151	0.5049	0.4091	0.4239	0.6316	0.7033	0.6061	0.6335	0.5597	0.562	0.5953	0.5154	0.5841	0.4648	0.4792	0.4277	0.5658	0.408	0.6922	0.5554	0.4016	0.4448	0.6131	0.6429	0.4333		1.17888	1.15192	1.1911	1.07012	1.06322	1.18665	1.15383	1.28338
1525.43	25.4238	0.3724	0.5411	0.4236	0.4805	0.5062	0.4466	0.4589	0.4647	0.4241	0.3986	0.4942	0.4713	0.4275	0.4174	0.4203	0.5143	0.4121	0.4257	0.6286	0.7138	0.6099	0.6307	0.5536	0.5642	0.592	0.516	0.5835	0.4718	0.4887	0.4311	0.5632	0.4108	0.6888	0.5606	0.4062	0.4466	0.6111	0.6348	0.4399		1.18814	1.1397	1.1911	1.07707	1.0702	1.20063	1.15711	1.28642
1530.43	25.5072	0.3656	0.5406	0.421	0.4742	0.4912	0.4385	0.4542	0.4617	0.42	0.393	0.4851	0.4679	0.4223	0.4168	0.413	0.5059	0.4116	0.4246	0.6292	0.6962	0.5862	0.6139	0.5452	0.5596	0.585	0.5104	0.5804	0.4621	0.4764	0.4189	0.5609	0.406	0.6937	0.5584	0.3964	0.4399	0.6093	0.6312	0.4329		1.16644	1.13865	1.18379	1.06295	1.03849	1.17885	1.14526	1.27812
1535.43	25.5905	0.3673	0.538	0.4243	0.4732	0.4963	0.4418	0.4558	0.4612	0.4262	0.3933	0.4925	0.4694	0.4246	0.4079	0.4172	0.499	0.4128	0.4237	0.6277	0.7029	0.6015	0.6255	0.5534	0.5641	0.5884	0.5123	0.5785	0.4625	0.4812	0.4194	0.5646	0.4066	0.6945	0.5574	0.3916	0.4388	0.6121	0.6368	0.4301		1.17187	1.13317	1.19307	1.06071	1.04927	1.18772	1.14929	1.27673
1540.43	25.6738	0.3675	0.5367	0.4217	0.4702	0.4957	0.4398	0.4546	0.4599	0.4231	0.3918	0.4888	0.4705	0.4249	0.4183	0.4128	0.5054	0.4152	0.4178	0.6231	0.7014	0.5923	0.6173	0.5465	0.5596	0.5821	0.514	0.5686	0.4631	0.478	0.4193	0.555	0.4045	0.6906	0.5551	0.3869	0.4341	0.6057	0.6423	0.4299		1.1725	1.13043	1.18576	1.05398	1.048	1.18234	1.14627	1.27314
1545.43	25.7572	0.3674	0.5375	0.422	0.4697	0.4958	0.4424	0.4544	0.4628	0.4261	0.3933	0.4933	0.4721	0.4276	0.4148	0.413	0.5085	0.4129	0.4156	0.6422	0.71	0.5917	0.6268	0.5564	0.5589	0.5893	0.5044	0.5803	0.4648	0.4786	0.4173	0.5561	0.4132	0.6966	0.5508	0.3856	0.4331	0.6087	0.6363	0.4323		1.17218	1.13212	1.18661	1.05286	1.04821	1.18933	1.14576	1.28116
1550.43	25.8405	0.3749	0.5376	0.4276	0.4813	0.5035	0.4548	0.4584	0.4646	0.4282	0.3903	0.4916	0.4747	0.4295	0.4202	0.4168	0.5106	0.4186	0.4201	0.6383	0.6969	0.5963	0.629	0.5536	0.5626	0.6086	0.5166	0.5799	0.459	0.4798	0.4193	0.5725	0.4115	0.6953	0.5624	0.3827	0.4269	0.6119	0.6414	0.4313		1.19611	1.13233	1.20235	1.07886	1.06449	1.22267	1.15585	1.28615
1555.43	25.9238	0.3621	0.5511	0.4217	0.4692	0.5005	0.4397	0.4535	0.4527	0.4243	0.3918	0.4868	0.4714	0.4234	0.4174	0.4073	0.5028	0.4104	0.4096	0.6316	0.6988	0.5954	0.6164	0.5539	0.57	0.5909	0.5073	0.5821	0.4588	0.478	0.4133	0.5493	0.4063	0.6914	0.5482	0.371	0.4113	0.6116	0.6333	0.4209		1.15528	1.16076	1.18576	1.05174	1.05815	1.18208	1.14349	1.2532
1560.43	26.0072	0.3679	0.5384	0.4227	0.4683	0.497	0.4453	0.4581	0.4627	0.4274	0.3966	0.4884	0.4731	0.4271	0.4199	0.41	0.5092	0.4135	0.4153	0.6317	0.7013	0.5997	0.6173	0.5474	0.5583	0.594	0.5093	0.5778	0.4585	0.4728	0.4169	0.5597	0.409	0.6956	0.5557	0.3684	0.4141	0.6122	0.6375	0.4241		1.17378	1.13401	1.18857	1.04972	1.05075	1.19713	1.15509	1.28089
1565.43	26.0905	0.3657	0.5352	0.4226	0.4726	0.4887	0.4433	0.4528	0.4565	0.4224	0.3852	0.4886	0.4697	0.4263	0.4157	0.4068	0.5035	0.4141	0.4104	0.6309	0.7107	0.6108	0.626	0.5475	0.5603	0.5935	0.5087	0.581	0.4583	0.4776	0.4177	0.5577	0.4076	0.6885	0.5547	0.3611	0.4049	0.6046	0.6329	0.4267		1.16676	1.12727	1.18829	1.05936	1.0332	1.19175	1.14173	1.26372
1570.43	26.1738	0.3674	0.5339	0.4216	0.4741	0.4966	0.447	0.4526	0.4575	0.4265	0.3966	0.4871	0.471	0.4271	0.4172	0.4102	0.5065	0.416	0.413	0.6329	0.7066	0.5969	0.6205	0.5501	0.5594	0.5988	0.508	0.5878	0.4542	0.4746	0.4144	0.5559	0.407	0.6942	0.5554	0.3619	0.4067	0.6018	0.6329	0.4272		1.17218	1.12454	1.18548	1.06272	1.0499	1.2017	1.14122	1.26649
1575.43	26.2572	0.3661	0.5412	0.428	0.4744	0.4919	0.4461	0.4569	0.4612	0.4291	0.3924	0.4898	0.4721	0.4315	0.4134	0.4099	0.5079	0.417	0.4157	0.6322	0.7098	0.5967	0.6259	0.5537	0.5598	0.6005	0.5112	0.5791	0.4581	0.4814	0.4165	0.5565	0.4098	0.6986	0.559	0.3642	0.4123	0.6128	0.6459	0.4283		1.16804	1.13991	1.20348	1.0634	1.03997	1.19928	1.15207	1.27673
1580.43	26.3405	0.3694	0.5282	0.4215	0.4687	0.495	0.4457	0.4578	0.4599	0.4297	0.3979	0.4907	0.4704	0.4329	0.418	0.4083	0.5064	0.4186	0.4126	0.6359	0.7078	0.5983	0.6194	0.5498	0.5564	0.5935	0.5091	0.5833	0.4643	0.4782	0.4171	0.5677	0.4082	0.6878	0.5543	0.363	0.4096	0.6132	0.6294	0.4262		1.17857	1.11253	1.1852	1.05062	1.04652	1.19821	1.15433	1.27314
1585.43	26.4238	0.3656	0.5284	0.4219	0.4653	0.4904	0.4409	0.4501	0.4588	0.4293	0.3963	0.492	0.4717	0.43	0.4081	0.404	0.5061	0.417	0.411	0.629	0.7049	0.5985	0.6236	0.5525	0.5577	0.5894	0.5045	0.5715	0.4574	0.4744	0.4149	0.5623	0.406	0.6868	0.5573	0.365	0.414	0.6081	0.6297	0.4218		1.16644	1.11295	1.18632	1.043	1.0368	1.1853	1.13492	1.27009
1590.43	26.5072	0.3658	0.5265	0.4239	0.4652	0.4904	0.4445	0.4549	0.4567	0.4307	0.3962	0.4915	0.4744	0.432	0.4046	0.4054	0.5092	0.4166	0.4068	0.6383	0.7038	0.5914	0.6157	0.5495	0.5469	0.5868	0.5119	0.5804	0.461	0.4735	0.4156	0.5591	0.4065	0.6986	0.558	0.3674	0.4172	0.6063	0.6359	0.4245		1.16708	1.10895	1.19195	1.04277	1.0368	1.19498	1.14702	1.26428
1595.43	26.5905	0.3672	0.5307	0.4239	0.4719	0.4866	0.4491	0.4594	0.4622	0.4254	0.3961	0.4946	0.4718	0.4301	0.4074	0.4065	0.5078	0.417	0.412	0.6319	0.7069	0.6009	0.6149	0.5527	0.5576	0.5907	0.5097	0.5812	0.4525	0.4774	0.4161	0.5597	0.4065	0.686	0.5584	0.3721	0.4229	0.6065	0.6266	0.423		1.17155	1.1178	1.19195	1.05779	1.02876	1.20735	1.15837	1.2795
1600.43	26.6738	0.3672	0.5313	0.425	0.4632	0.4948	0.4456	0.4562	0.4612	0.4257	0.3906	0.4887	0.4696	0.4326	0.4108	0.4031	0.5039	0.4122	0.4089	0.6317	0.711	0.5888	0.6155	0.5384	0.5522	0.5949	0.5026	0.5779	0.4563	0.4731	0.4149	0.5576	0.4083	0.6808	0.5479	0.3731	0.4239	0.6061	0.6238	0.4264		1.17155	1.11906	1.19504	1.03829	1.0461	1.19794	1.1503	1.27673
1605.43	26.7572	0.3633	0.5306	0.4161	0.4598	0.4768	0.4432	0.4514	0.4517	0.4224	0.3953	0.4893	0.4677	0.4236	0.408	0.3993	0.4932	0.4116	0.4023	0.6333	0.7001	0.5975	0.6161	0.5396	0.5468	0.5842	0.51	0.576	0.4499	0.4678	0.411	0.5683	0.3975	0.6847	0.5474	0.364	0.4139	0.6059	0.6278	0.4153		1.1591	1.11758	1.17002	1.03067	1.00804	1.19149	1.1382	1.25044
1610.43	26.8405	0.3681	0.5329	0.4231	0.4627	0.4833	0.4471	0.4564	0.4519	0.4265	0.3987	0.4975	0.4727	0.4343	0.4089	0.4019	0.5063	0.4162	0.4074	0.6402	0.7042	0.5963	0.6217	0.5521	0.5536	0.5901	0.5034	0.5796	0.4492	0.4705	0.4183	0.5615	0.4061	0.6878	0.5519	0.3713	0.4204	0.6038	0.6346	0.4243		1.17442	1.12243	1.1897	1.03717	1.02179	1.20197	1.1508	1.25099
1615.43	26.9238	0.3676	0.5308	0.4219	0.459	0.4767	0.4465	0.4595	0.4539	0.4302	0.3983	0.4953	0.4721	0.427	0.4157	0.4031	0.5024	0.4108	0.4058	0.6288	0.6979	0.5908	0.6119	0.5424	0.5456	0.5792	0.5049	0.5724	0.4552	0.4731	0.4159	0.5663	0.4038	0.682	0.5506	0.3602	0.4096	0.6042	0.6348	0.418		1.17282	1.11801	1.18632	1.02888	1.00783	1.20036	1.15862	1.25653
1620.43	27.0072	0.3728	0.5248	0.4264	0.4614	0.4845	0.4458	0.4601	0.4595	0.4341	0.3937	0.4906	0.4735	0.4329	0.4111	0.4029	0.5005	0.4172	0.4109	0.637	0.7074	0.6017	0.6236	0.5491	0.55	0.5939	0.5099	0.5711	0.4494	0.4642	0.4148	0.5679	0.4071	0.6885	0.5565	0.3652	0.4149	0.6097	0.6366	0.4215		1.18941	1.10537	1.19898	1.03426	1.02432	1.19847	1.16013	1.27203
1625.43	27.0905	0.3695	0.5332	0.4252	0.4559	0.4855	0.449	0.4589	0.4591	0.4265	0.3977	0.4903	0.4723	0.4321	0.4091	0.4065	0.5086	0.4183	0.4133	0.6352	0.7027	0.6058	0.6148	0.5546	0.5535	0.5896	0.5046	0.5713	0.4615	0.4781	0.4176	0.5662	0.4047	0.6974	0.5499	0.3777	0.4223	0.6059	0.6356	0.4139		1.17888	1.12306	1.1956	1.02193	1.02644	1.20708	1.15711	1.27092
[truncated: 70 more columns]

## Sheet: SAG-2
		0.536326	0.509748	0.466115	0.457115	0.438789	0.507952	0.5532	0.518369	0.568168	0.554024	0.410566	0.561453	0.676331	0.503466	0.527684	0.566366	0.596261	0.686768	0.491026	0.588524	0.683548	0.413379	0.561142	0.561565	0.626919	0.432665	0.71785	0.788147	0.796177	0.651318	0.557021	0.704474	0.771853	0.688345	0.471069	0.680873	0.408298	0.629216	0.79416	0.783176	0.67335	0.735866	0.634776	0.612097
5.51	0.0918333	0.5333	0.5036	0.4639	0.455	0.4427	0.4999	0.5517	0.5194	0.567	0.5534	0.4048	0.5601	0.683	0.508	0.5266	0.5586	0.6032	0.6826	0.4923	0.5897	0.6895	0.4184	0.5524	0.5573	0.631	0.4327	0.7179	0.7873	0.7958	0.6563	0.5591	0.709	0.7705	0.6864	0.468	0.678	0.4071	0.626	0.7978	0.7885	0.675	0.7373	0.6378	0.6016		0.994358	0.987938	0.995249
10.51	0.175167	0.5384	0.512	0.4698	0.4621	0.4517	0.508	0.5539	0.5263	0.5678	0.5567	0.4069	0.5656	0.6833	0.5115	0.5341	0.565	0.603	0.6845	0.4962	0.5888	0.6837	0.4209	0.5545	0.5632	0.6349	0.4365	0.7226	0.7926	0.7987	0.6577	0.5631	0.7086	0.7772	0.6862	0.4686	0.6784	0.4153	0.6301	0.8023	0.7883	0.677	0.7468	0.6455	0.6151		1.00387	1.00442	1.00791
15.51	0.2585	0.5322	0.5086	0.4632	0.4563	0.4479	0.5057	0.5532	0.5217	0.5672	0.5537	0.4064	0.5626	0.6823	0.5075	0.5298	0.567	0.6004	0.6887	0.4902	0.5873	0.6885	0.4196	0.5552	0.5603	0.634	0.4327	0.7191	0.7842	0.7987	0.6527	0.5562	0.7123	0.775	0.6913	0.4719	0.6778	0.4107	0.6292	0.7993	0.7865	0.6759	0.7374	0.6398	0.6166		0.992307	0.997747	0.993747
20.51	0.341833	0.5371	0.5104	0.4669	0.4596	0.4452	0.5047	0.5493	0.5218	0.5727	0.5577	0.4123	0.5658	0.6865	0.5128	0.5299	0.5686	0.6055	0.6889	0.4935	0.5902	0.6877	0.4192	0.5596	0.5717	0.6328	0.437	0.7186	0.7905	0.8009	0.6536	0.5638	0.7063	0.7733	0.688	0.4716	0.6846	0.4084	0.6238	0.8012	0.7912	0.6749	0.738	0.6446	0.605		1.00144	1.00128	1.00169
25.51	0.425167	0.5413	0.5106	0.4694	0.4609	0.4444	0.5118	0.5581	0.5254	0.5752	0.5615	0.4138	0.5702	0.6897	0.5145	0.5377	0.5751	0.6099	0.6955	0.499	0.5937	0.6881	0.4192	0.5663	0.5716	0.6413	0.4426	0.7255	0.7951	0.8021	0.66	0.5663	0.7165	0.7811	0.6951	0.4825	0.6868	0.4188	0.6348	0.8039	0.7876	0.6855	0.7513	0.642	0.6115		1.00927	1.00167	1.00705
30.51	0.5085	0.5374	0.5043	0.4622	0.4551	0.4429	0.5006	0.5438	0.5171	0.5665	0.5542	0.4085	0.5612	0.6819	0.5067	0.526	0.5699	0.5984	0.683	0.4912	0.5879	0.6854	0.4106	0.5555	0.5627	0.6317	0.4336	0.7165	0.7868	0.7965	0.6534	0.553	0.7057	0.7714	0.691	0.4794	0.6782	0.4079	0.6284	0.796	0.7864	0.6756	0.7428	0.6462	0.6102		1.002	0.989312	0.991602
35.51	0.591833	0.5384	0.5057	0.4656	0.4581	0.4435	0.5062	0.5469	0.5192	0.571	0.5538	0.4061	0.5648	0.6832	0.5077	0.5283	0.5692	0.6042	0.6875	0.4898	0.5867	0.6847	0.4133	0.5561	0.5637	0.631	0.4425	0.7153	0.7848	0.8002	0.6537	0.5633	0.7125	0.7759	0.6909	0.4878	0.6885	0.4173	0.6265	0.7935	0.787	0.6776	0.7339	0.6378	0.6166		1.00387	0.992058	0.998896
40.51	0.675167	0.5409	0.5077	0.4647	0.4571	0.4449	0.5105	0.5467	0.5216	0.5695	0.5575	0.4047	0.5596	0.685	0.5078	0.5314	0.5726	0.6005	0.6896	0.4935	0.5865	0.6826	0.4155	0.5588	0.5629	0.6329	0.4462	0.7162	0.7858	0.8004	0.6509	0.559	0.7088	0.7726	0.7022	0.4861	0.6837	0.4179	0.628	0.7921	0.7903	0.6793	0.7388	0.6408	0.6102		1.00853	0.995982	0.996965
45.51	0.7585	0.5464	0.5043	0.4646	0.4552	0.4399	0.5057	0.5514	0.5168	0.5679	0.5536	0.4012	0.5582	0.6784	0.5063	0.5261	0.5718	0.6024	0.6817	0.4927	0.585	0.6837	0.4146	0.5563	0.5604	0.631	0.4423	0.7164	0.7874	0.7926	0.6502	0.5577	0.7025	0.7755	0.6941	0.4844	0.6864	0.4118	0.6265	0.792	0.7831	0.6762	0.7416	0.6396	0.6029		1.01878	0.989312	0.996751
50.51	0.841833	0.5397	0.5087	0.4676	0.4607	0.4465	0.5077	0.5526	0.5196	0.5713	0.5563	0.4047	0.5664	0.689	0.5092	0.534	0.5735	0.603	0.6868	0.4951	0.5901	0.6893	0.4178	0.5609	0.5614	0.6329	0.4454	0.7176	0.7876	0.7979	0.6523	0.5679	0.7082	0.776	0.6923	0.4877	0.6783	0.4106	0.6337	0.8005	0.7862	0.6815	0.7413	0.6377	0.6111		1.00629	0.997943	1.00319
55.51	0.925167	0.541	0.5066	0.4663	0.4587	0.4439	0.5066	0.557	0.5212	0.5671	0.5564	0.408	0.5622	0.6779	0.5062	0.5283	0.5685	0.596	0.6862	0.4903	0.5874	0.6817	0.4167	0.5597	0.5583	0.6348	0.4435	0.7162	0.7866	0.7946	0.6515	0.5631	0.7079	0.7772	0.6926	0.4783	0.6889	0.4098	0.6313	0.7928	0.7873	0.6782	0.7423	0.6362	0.6248		1.00872	0.993824	1.0004
60.51	1.0085	0.5412	0.5068	0.4658	0.4558	0.4418	0.5104	0.5566	0.5188	0.5713	0.5566	0.4096	0.5604	0.6762	0.5066	0.5222	0.5704	0.5974	0.6867	0.4868	0.5846	0.6792	0.412	0.5541	0.5621	0.6339	0.4404	0.7164	0.7862	0.7966	0.6496	0.5627	0.7034	0.7661	0.692	0.4788	0.6798	0.4086	0.6294	0.7951	0.7843	0.6788	0.7331	0.6361	0.6091		1.00909	0.994216	0.999325
65.51	1.09183	0.5404	0.5057	0.4657	0.4567	0.4414	0.5096	0.5625	0.5187	0.5711	0.5546	0.4116	0.5576	0.6734	0.5028	0.5268	0.564	0.5994	0.6827	0.4917	0.5856	0.6781	0.4137	0.5568	0.565	0.6313	0.4412	0.7154	0.7845	0.7947	0.6504	0.5621	0.7033	0.7715	0.6966	0.4738	0.6797	0.4067	0.6278	0.7902	0.7812	0.6788	0.7383	0.6368	0.6121		1.0076	0.992058	0.999111
70.51	1.17517	0.5342	0.5091	0.4679	0.458	0.4381	0.5106	0.5614	0.5202	0.5719	0.5546	0.4163	0.5636	0.6755	0.5079	0.5306	0.5634	0.5974	0.6809	0.4921	0.591	0.6849	0.4163	0.559	0.5621	0.6347	0.4424	0.7212	0.7863	0.7957	0.654	0.5615	0.7049	0.7753	0.6897	0.4757	0.6877	0.4091	0.6254	0.7989	0.7843	0.6775	0.7446	0.6426	0.6134		0.996036	0.998728	1.00383
75.51	1.2585	0.5437	0.5074	0.4686	0.4559	0.4394	0.5099	0.5589	0.5143	0.5738	0.5548	0.4144	0.5659	0.6818	0.507	0.5312	0.5694	0.6033	0.6828	0.4957	0.5852	0.6838	0.4182	0.5595	0.5618	0.6327	0.4376	0.723	0.7895	0.8013	0.6574	0.5619	0.7108	0.7724	0.6958	0.4798	0.677	0.4074	0.6264	0.7997	0.7841	0.6758	0.7377	0.6356	0.6143		1.01375	0.995393	1.00533
80.51	1.34183	0.5412	0.5081	0.4655	0.4559	0.4353	0.5071	0.5566	0.5159	0.5779	0.5528	0.4113	0.5629	0.6835	0.5076	0.5219	0.5715	0.6018	0.6804	0.494	0.5819	0.6807	0.4183	0.559	0.5614	0.6267	0.435	0.7165	0.7844	0.7941	0.6524	0.5594	0.7051	0.7716	0.6957	0.4751	0.6692	0.4114	0.6294	0.799	0.7839	0.6776	0.7332	0.6377	0.6079		1.00909	0.996766	0.998682
85.51	1.42517	0.5285	0.5165	0.4662	0.455	0.4383	0.5091	0.556	0.5143	0.5758	0.5518	0.4142	0.5615	0.6748	0.5051	0.5291	0.5667	0.598	0.6791	0.495	0.5874	0.6815	0.4191	0.5603	0.5608	0.6346	0.4349	0.7176	0.7854	0.7975	0.6522	0.5563	0.7044	0.7743	0.6983	0.4761	0.6802	0.4133	0.627	0.7981	0.7824	0.6748	0.7358	0.6352	0.6183		0.985408	1.01324	1.00018
90.51	1.5085	0.5415	0.5072	0.467	0.4595	0.4371	0.509	0.5565	0.5177	0.5779	0.5579	0.4134	0.563	0.6798	0.5076	0.5282	0.5709	0.6024	0.6897	0.4973	0.5932	0.6899	0.4194	0.5617	0.5688	0.6316	0.4351	0.7196	0.7953	0.7999	0.6529	0.5601	0.7073	0.7759	0.6962	0.4772	0.6788	0.4065	0.6309	0.7919	0.784	0.6813	0.7428	0.6392	0.6115		1.00965	0.995001	1.0019
95.51	1.59183	0.5377	0.5103	0.4677	0.4571	0.4342	0.5074	0.5536	0.5185	0.5765	0.5527	0.4143	0.563	0.6751	0.507	0.5266	0.564	0.5994	0.6833	0.4908	0.5901	0.6772	0.4177	0.5608	0.5637	0.6316	0.4376	0.717	0.7849	0.7965	0.6521	0.5577	0.7081	0.7665	0.6891	0.4702	0.6792	0.4097	0.6279	0.7919	0.7829	0.676	0.7325	0.6364	0.6165		1.00256	1.00108	1.0034
100.51	1.67517	0.5373	0.5066	0.4629	0.457	0.4358	0.5109	0.5558	0.5185	0.5731	0.5522	0.4084	0.5656	0.6742	0.506	0.5299	0.5652	0.5997	0.6828	0.4937	0.5902	0.6858	0.4176	0.5603	0.5693	0.6291	0.433	0.7188	0.7879	0.7977	0.648	0.556	0.7043	0.7682	0.6898	0.4698	0.679	0.4107	0.6262	0.795	0.7831	0.6763	0.746	0.6427	0.6053		1.00182	0.993824	0.993104
105.51	1.7585	0.5422	0.5095	0.467	0.4574	0.4366	0.5107	0.5581	0.5198	0.5685	0.5541	0.414	0.5621	0.6752	0.5062	0.5281	0.5612	0.6003	0.687	0.4932	0.5922	0.6819	0.4204	0.5628	0.5674	0.6322	0.4363	0.7212	0.7855	0.7979	0.652	0.5592	0.7076	0.7682	0.689	0.4723	0.6873	0.4112	0.6238	0.7936	0.7836	0.674	0.736	0.6357	0.6126		1.01095	0.999513	1.0019
110.51	1.84183	0.5336	0.5018	0.4614	0.4546	0.4312	0.5027	0.5503	0.5144	0.5638	0.5505	0.4066	0.5609	0.6709	0.5011	0.5233	0.5638	0.5923	0.6809	0.4901	0.5857	0.6795	0.4139	0.5603	0.5586	0.6262	0.4316	0.714	0.7836	0.7981	0.6486	0.551	0.703	0.7692	0.6746	0.4595	0.6713	0.411	0.6267	0.7901	0.7871	0.667	0.7398	0.6297	0.6061		0.994918	0.984407	0.989885
115.51	1.92517	0.5458	0.5152	0.4713	0.463	0.4399	0.517	0.5639	0.5253	0.5725	0.5571	0.416	0.567	0.6758	0.5139	0.5351	0.5698	0.6029	0.6897	0.497	0.5912	0.6854	0.4234	0.5672	0.5689	0.632	0.4368	0.7229	0.7913	0.795	0.6552	0.5618	0.7093	0.7702	0.6866	0.4666	0.6852	0.4186	0.6382	0.7983	0.7879	0.6736	0.7368	0.6377	0.6264		1.01766	1.01069	1.01112
120.51	2.0085	0.5353	0.5079	0.4659	0.4572	0.4324	0.5092	0.5559	0.5177	0.5657	0.5496	0.4096	0.5583	0.673	0.5051	0.5223	0.5608	0.5916	0.6886	0.4902	0.5864	0.6839	0.4136	0.5629	0.5616	0.6272	0.4284	0.7168	0.7843	0.7941	0.6501	0.5539	0.7025	0.7716	0.6769	0.4579	0.6745	0.4084	0.6297	0.7899	0.7779	0.6679	0.7413	0.6368	0.6119		0.998087	0.996374	0.99954
125.51	2.09183	0.5423	0.5101	0.4698	0.458	0.436	0.5122	0.557	0.5228	0.5715	0.5566	0.4118	0.5635	0.6742	0.5091	0.5329	0.572	0.5984	0.6825	0.4938	0.5927	0.6857	0.4191	0.5651	0.5656	0.6258	0.4332	0.7203	0.7926	0.8014	0.6531	0.5582	0.7058	0.7733	0.6879	0.4697	0.6716	0.4113	0.6371	0.7912	0.7842	0.6708	0.7393	0.6356	0.619		1.01114	1.00069	1.00791
130.51	2.17517	0.5271	0.5016	0.4592	0.4493	0.429	0.5006	0.5484	0.5099	0.5671	0.5487	0.4078	0.5547	0.6703	0.5028	0.519	0.5646	0.5881	0.6771	0.4847	0.5876	0.6782	0.4098	0.5568	0.5577	0.6212	0.4197	0.7163	0.7865	0.7942	0.646	0.5529	0.6999	0.7695	0.6831	0.4584	0.675	0.4056	0.6295	0.7899	0.7803	0.6659	0.7337	0.6353	0.6078		0.982798	0.984015	0.985166
135.51	2.2585	0.5346	0.5119	0.4686	0.4574	0.4388	0.5106	0.5568	0.5168	0.5728	0.5544	0.4126	0.5608	0.6749	0.5065	0.5267	0.5652	0.5968	0.6839	0.4899	0.5919	0.6847	0.4156	0.564	0.5642	0.6286	0.4299	0.7208	0.7863	0.8018	0.6556	0.5567	0.703	0.7726	0.6828	0.4671	0.6852	0.4112	0.6306	0.7882	0.7858	0.672	0.7346	0.6424	0.6181		0.996782	1.00422	1.00533
140.51	2.34183	0.5335	0.5084	0.4627	0.4565	0.4374	0.5101	0.5541	0.512	0.5708	0.5543	0.412	0.5567	0.6778	0.5017	0.5185	0.5661	0.5888	0.6805	0.4918	0.5881	0.6832	0.4119	0.56	0.561	0.6219	0.4257	0.714	0.7906	0.794	0.6469	0.5529	0.6971	0.7702	0.6879	0.469	0.6775	0.4093	0.6318	0.7933	0.783	0.6685	0.7297	0.6309	0.6115		0.994731	0.997355	0.992675
145.51	2.42517	0.531	0.5095	0.4627	0.4573	0.4347	0.5054	0.549	0.5175	0.5719	0.5543	0.411	0.5638	0.6788	0.5054	0.524	0.5688	0.5944	0.6858	0.4903	0.5877	0.6849	0.4103	0.567	0.5615	0.6212	0.4231	0.7183	0.785	0.7928	0.6431	0.5564	0.6974	0.7687	0.6852	0.4673	0.6866	0.4094	0.6316	0.7871	0.7806	0.6781	0.7335	0.6306	0.6036		0.99007	0.999513	0.992675
150.51	2.5085	0.5351	0.5099	0.4637	0.4558	0.4362	0.5062	0.5496	0.5193	0.5722	0.551	0.4155	0.5623	0.6739	0.5049	0.5283	0.5632	0.5981	0.6862	0.4929	0.589	0.6876	0.4094	0.5611	0.5622	0.6272	0.4312	0.7178	0.7948	0.796	0.6523	0.5579	0.7024	0.775	0.6944	0.4681	0.684	0.4119	0.6277	0.7887	0.7802	0.6755	0.7389	0.6396	0.6138		0.997714	1.0003	0.99482
155.51	2.59183	0.53	0.5082	0.4617	0.4545	0.4384	0.5081	0.5478	0.5167	0.5708	0.5515	0.414	0.559	0.6758	0.5011	0.5249	0.5679	0.5959	0.6839	0.49	0.5865	0.6785	0.4085	0.5613	0.5604	0.6236	0.4252	0.7138	0.7888	0.7941	0.6496	0.557	0.7028	0.7708	0.6869	0.4623	0.6726	0.4118	0.63	0.7887	0.7818	0.6711	0.7321	0.6358	0.6001		0.988205	0.996962	0.990529
160.51	2.67517	0.5379	0.5153	0.4675	0.4605	0.4425	0.5118	0.553	0.531	0.5781	0.5568	0.4146	0.5662	0.6789	0.5101	0.5292	0.5672	0.5979	0.6883	0.4928	0.5959	0.6858	0.4122	0.5675	0.5678	0.6244	0.4333	0.7213	0.7882	0.7979	0.6531	0.5634	0.7022	0.7794	0.69	0.4718	0.689	0.4123	0.6368	0.7975	0.7893	0.6787	0.7422	0.6415	0.6102		1.00294	1.01089	1.00297
165.51	2.7585	0.5279	0.5114	0.4572	0.4544	0.437	0.5067	0.5449	0.5274	0.5729	0.5559	0.4105	0.562	0.6763	0.4988	0.5236	0.5612	0.593	0.6893	0.4859	0.5858	0.683	0.4104	0.5583	0.5611	0.6222	0.4249	0.7234	0.7866	0.7905	0.6503	0.5539	0.7037	0.7738	0.6873	0.4673	0.6855	0.4072	0.6361	0.7968	0.78	0.6737	0.7347	0.6387	0.6064		0.98429	1.00324	0.980875
170.51	2.84183	0.532	0.5103	0.4643	0.4566	0.4356	0.5062	0.5464	0.5258	0.5713	0.549	0.4092	0.5608	0.6757	0.5046	0.5236	0.5624	0.594	0.6859	0.4912	0.5884	0.6833	0.4114	0.5627	0.5619	0.6228	0.4295	0.7171	0.7848	0.7942	0.6479	0.5552	0.7036	0.7662	0.6916	0.4685	0.6972	0.4097	0.6318	0.7871	0.7779	0.675	0.7345	0.6322	0.6098		0.991934	1.00108	0.996107
175.51	2.92517	0.5376	0.5131	0.4659	0.4603	0.4375	0.5094	0.5525	0.524	0.5735	0.5578	0.4061	0.5647	0.6762	0.5036	0.5302	0.5667	0.5976	0.6934	0.4901	0.5884	0.6802	0.4153	0.5651	0.562	0.6273	0.4328	0.719	0.7896	0.796	0.6553	0.5577	0.7038	0.7759	0.6851	0.4699	0.6931	0.4074	0.633	0.7975	0.788	0.6779	0.7399	0.6363	0.6116		1.00238	1.00658	0.99954
180.51	3.0085	0.5362	0.5115	0.4631	0.453	0.4373	0.5091	0.5566	0.5232	0.569	0.5526	0.4065	0.5602	0.6774	0.5014	0.5228	0.5588	0.5939	0.6872	0.4851	0.5888	0.6812	0.4087	0.5582	0.5613	0.6249	0.4282	0.7159	0.7911	0.795	0.6477	0.5554	0.6997	0.768	0.6917	0.4694	0.6858	0.4006	0.6302	0.7916	0.7771	0.6756	0.7341	0.6302	0.6048		0.999765	1.00344	0.993533
185.51	3.09183	0.537	0.5091	0.4657	0.456	0.4418	0.5096	0.5588	0.5263	0.5685	0.5556	0.4075	0.5608	0.6757	0.5027	0.5211	0.5611	0.5941	0.6876	0.4875	0.585	0.6828	0.4086	0.5588	0.5613	0.625	0.429	0.7159	0.786	0.7927	0.6444	0.5543	0.6991	0.7687	0.6807	0.4647	0.6787	0.403	0.6283	0.7953	0.781	0.6747	0.7332	0.626	0.6136		1.00126	0.998728	0.999111
190.51	3.17517	0.5314	0.5086	0.4656	0.4525	0.4377	0.5041	0.5585	0.5221	0.5668	0.5518	0.4053	0.5574	0.6758	0.497	0.5209	0.5626	0.5918	0.6866	0.4879	0.5852	0.6839	0.4067	0.5576	0.5627	0.6239	0.428	0.7158	0.7848	0.7901	0.6486	0.5538	0.7011	0.7689	0.6858	0.4591	0.6863	0.4015	0.626	0.7932	0.7819	0.6707	0.7362	0.6326	0.6042		0.990816	0.997747	0.998896
195.51	3.2585	0.5335	0.5132	0.4655	0.4559	0.4415	0.5092	0.5606	0.53	0.5672	0.5563	0.4089	0.5638	0.6794	0.5015	0.5299	0.5696	0.5955	0.688	0.4933	0.5925	0.6831	0.4094	0.5648	0.5584	0.6261	0.4276	0.7186	0.788	0.8005	0.65	0.5578	0.6993	0.7736	0.6836	0.467	0.6854	0.4026	0.6318	0.7961	0.7827	0.6765	0.7361	0.6266	0.6119		0.994731	1.00677	0.998682
200.51	3.34183	0.5339	0.5114	0.4656	0.4576	0.4414	0.5059	0.5611	0.5254	0.5716	0.5543	0.4116	0.5647	0.6823	0.5031	0.5328	0.5721	0.5962	0.6919	0.4902	0.5877	0.6864	0.4116	0.5651	0.5625	0.626	0.43	0.7225	0.7873	0.7946	0.6547	0.5609	0.7044	0.7726	0.6872	0.4633	0.6838	0.4083	0.6318	0.794	0.7839	0.6818	0.7347	0.6332	0.6102		0.995477	1.00324	0.998896
205.51	3.42517	0.534	0.5077	0.4614	0.4533	0.4381	0.5016	0.5491	0.5189	0.5651	0.5535	0.4077	0.5577	0.6757	0.4996	0.5209	0.565	0.5901	0.6879	0.4865	0.5892	0.6846	0.4053	0.5601	0.5528	0.6195	0.4243	0.7143	0.7859	0.7892	0.6434	0.5512	0.6997	0.7698	0.6805	0.4616	0.6843	0.397	0.6265	0.7867	0.7754	0.6666	0.7151	0.6313	0.6082		0.995663	0.995982	0.989885
210.51	3.5085	0.531	0.5058	0.4597	0.4508	0.4378	0.499	0.5423	0.5171	0.5603	0.5503	0.4069	0.5558	0.6641	0.4949	0.5216	0.5601	0.5875	0.687	0.4841	0.5802	0.6792	0.4018	0.5561	0.5613	0.6195	0.4214	0.7163	0.7867	0.7882	0.6444	0.5521	0.6981	0.7657	0.6872	0.465	0.6788	0.395	0.6277	0.7909	0.7787	0.6707	0.7204	0.631	0.6041		0.99007	0.992254	0.986238
215.51	3.59183	0.5298	0.5073	0.4598	0.4523	0.4364	0.5037	0.5462	0.5159	0.5617	0.5493	0.4077	0.5611	0.6715	0.4975	0.5266	0.5598	0.5926	0.6891	0.4835	0.5843	0.6783	0.4049	0.5581	0.5515	0.6208	0.4226	0.716	0.7907	0.7925	0.6465	0.5538	0.6977	0.7702	0.6844	0.4586	0.6795	0.4007	0.6268	0.7847	0.7803	0.6682	0.7275	0.6275	0.6065		0.987832	0.995197	0.986453
220.51	3.67517	0.5365	0.5115	0.4637	0.4565	0.4422	0.5096	0.5468	0.5146	0.5683	0.5494	0.4095	0.5604	0.6718	0.4991	0.5265	0.5615	0.5942	0.6811	0.4884	0.5877	0.6837	0.4083	0.5621	0.5573	0.6252	0.4283	0.7191	0.7872	0.7958	0.6511	0.5542	0.7007	0.7709	0.684	0.4671	0.6839	0.4031	0.6253	0.7911	0.7846	0.6684	0.7278	0.6317	0.6123		1.00032	1.00344	0.99482
225.51	3.7585	0.534	0.5109	0.4633	0.4569	0.4399	0.5081	0.551	0.514	0.5646	0.5529	0.4111	0.5626	0.6729	0.5026	0.5289	0.5664	0.5918	0.6833	0.4893	0.5914	0.6832	0.4094	0.5633	0.5609	0.6254	0.4297	0.7155	0.7917	0.797	0.6491	0.5543	0.7009	0.7658	0.6822	0.467	0.6754	0.404	0.631	0.7929	0.7854	0.6651	0.7296	0.6321	0.6081		0.995663	1.00226	0.993962
230.51	3.84183	0.5338	0.5122	0.465	0.4619	0.4407	0.5127	0.5546	0.5168	0.5641	0.559	0.4079	0.5603	0.6763	0.5	0.5251	0.5623	0.5959	0.6815	0.4926	0.5899	0.6802	0.4117	0.5624	0.5668	0.6251	0.4327	0.7208	0.7909	0.7962	0.6515	0.5583	0.6996	0.7691	0.6934	0.4761	0.6759	0.4079	0.6317	0.8019	0.7834	0.6695	0.729	0.6341	0.6172		0.995291	1.00481	0.997609
235.51	3.92517	0.5396	0.5163	0.4726	0.4635	0.4471	0.5132	0.5541	0.5239	0.5703	0.5588	0.4152	0.5643	0.6814	0.5031	0.5324	0.5686	0.5984	0.6898	0.495	0.5944	0.6864	0.4168	0.5649	0.5646	0.6247	0.4401	0.7191	0.7968	0.798	0.654	0.5606	0.7056	0.7745	0.6979	0.4787	0.6827	0.4145	0.6339	0.7951	0.7934	0.6724	0.7376	0.6379	0.6165		1.0061	1.01285	1.01391
240.51	4.0085	0.5321	0.512	0.4657	0.457	0.4396	0.5076	0.5495	0.5153	0.5624	0.5555	0.4074	0.5586	0.6717	0.4968	0.5265	0.558	0.5922	0.6856	0.4869	0.5881	0.6826	0.4115	0.5598	0.5614	0.6223	0.4306	0.7175	0.7889	0.8012	0.6503	0.5527	0.7029	0.7738	0.6885	0.4673	0.6701	0.41	0.6295	0.7908	0.7836	0.6658	0.7351	0.6288	0.6123		0.992121	1.00442	0.999111
245.51	4.09183	0.5398	0.522	0.4785	0.466	0.4447	0.5142	0.5605	0.5211	0.5703	0.565	0.4161	0.5677	0.6795	0.5064	0.5353	0.573	0.6024	0.6936	0.4986	0.5989	0.6929	0.4221	0.5692	0.5668	0.6288	0.4363	0.726	0.7931	0.8034	0.6557	0.5637	0.711	0.7788	0.6922	0.4806	0.686	0.4136	0.6374	0.8089	0.7865	0.6713	0.7394	0.6353	0.6195		1.00648	1.02403	1.02657
250.51	4.17517	0.5334	0.5117	0.4673	0.4583	0.4347	0.5052	0.5543	0.5129	0.5628	0.5536	0.4116	0.5638	0.6734	0.5014	0.5338	0.5683	0.5959	0.6908	0.492	0.5939	0.6857	0.4164	0.564	0.5588	0.6255	0.4305	0.7192	0.7904	0.7969	0.6495	0.5586	0.7005	0.7746	0.6896	0.4694	0.6757	0.4076	0.6276	0.7973	0.7777	0.6672	0.7371	0.6296	0.6059		0.994545	1.00383	1.00254
255.51	4.2585	0.5368	0.5107	0.4666	0.4567	0.4325	0.506	0.5511	0.5104	0.5646	0.5542	0.4128	0.5616	0.6759	0.4982	0.5267	0.5638	0.5953	0.6874	0.491	0.589	0.6831	0.4118	0.5616	0.564	0.6233	0.4283	0.7158	0.7907	0.7936	0.6553	0.5567	0.7052	0.7751	0.6816	0.4662	0.6733	0.404	0.6258	0.7958	0.7765	0.6672	0.7282	0.6279	0.6133		1.00088	1.00187	1.00104
260.51	4.34183	0.5328	0.5084	0.4656	0.4555	0.4295	0.505	0.5497	0.5103	0.5597	0.5542	0.409	0.558	0.6726	0.4966	0.5291	0.5664	0.5915	0.6846	0.4885	0.5864	0.6819	0.411	0.5635	0.5579	0.6216	0.4235	0.7144	0.7833	0.7945	0.6472	0.5545	0.703	0.772	0.6844	0.4674	0.6806	0.406	0.6259	0.7914	0.7794	0.6665	0.7338	0.6266	0.6116		0.993426	0.997355	0.998896
265.51	4.42517	0.5333	0.5117	0.4686	0.4577	0.4292	0.5076	0.5494	0.5126	0.5663	0.5524	0.4149	0.562	0.6693	0.4981	0.5299	0.5663	0.5932	0.6864	0.4927	0.5916	0.6878	0.4126	0.5634	0.553	0.6217	0.4285	0.7192	0.7912	0.7966	0.6515	0.5512	0.7053	0.7718	0.6834	0.4688	0.6742	0.4035	0.6268	0.7955	0.7806	0.6698	0.7289	0.628	0.6138		0.994358	1.00383	1.00533
270.51	4.5085	0.5365	0.5113	0.4671	0.4561	0.4334	0.5081	0.5521	0.5136	0.5619	0.5501	0.4145	0.5589	0.6697	0.4983	0.5313	0.5655	0.5915	0.6875	0.49	0.5875	0.6836	0.4099	0.5595	0.5535	0.6223	0.4271	0.7117	0.7913	0.7945	0.6518	0.5515	0.703	0.7705	0.6871	0.47	0.6819	0.4028	0.6259	0.7965	0.7828	0.6669	0.731	0.6304	0.6155		1.00032	1.00304	1.00211
275.51	4.59183	0.5356	0.5121	0.4693	0.4563	0.4345	0.5104	0.5588	0.515	0.562	0.5531	0.4139	0.5596	0.6705	0.4979	0.5306	0.5647	0.5941	0.6926	0.4935	0.5876	0.6805	0.4104	0.5633	0.5555	0.6199	0.4317	0.7164	0.7901	0.7921	0.6494	0.5581	0.7034	0.7691	0.6843	0.4757	0.6765	0.4051	0.6241	0.7917	0.7768	0.6724	0.7363	0.6276	0.6137		0.998647	1.00461	1.00683
280.51	4.67517	0.5399	0.5077	0.4707	0.457	0.4357	0.5103	0.5526	0.5097	0.5607	0.5493	0.41	0.5596	0.6694	0.4966	0.527	0.5652	0.5936	0.6859	0.49	0.5882	0.6849	0.4081	0.5633	0.5607	0.6214	0.4276	0.7145	0.7874	0.799	0.6523	0.5524	0.7082	0.7722	0.6879	0.4758	0.6808	0.4003	0.6256	0.7932	0.7842	0.6713	0.7288	0.634	0.6141		1.00666	0.995982	1.00984
285.51	4.7585	0.5393	0.5091	0.4706	0.4601	0.4387	0.513	0.5533	0.5134	0.5627	0.5561	0.4154	0.5619	0.6768	0.5011	0.5306	0.5698	0.5927	0.69	0.4924	0.5861	0.6806	0.4096	0.5641	0.5598	0.6226	0.433	0.7198	0.7871	0.7987	0.6505	0.5548	0.7102	0.7751	0.6837	0.4735	0.6771	0.4036	0.6272	0.7912	0.7828	0.6743	0.742	0.6285	0.6223		1.00555	0.998728	1.00962
290.51	4.84183	0.53	0.5071	0.4641	0.453	0.4358	0.5087	0.5517	0.5116	0.557	0.5508	0.4121	0.5554	0.6708	0.4979	0.5245	0.5634	0.588	0.685	0.4873	0.5849	0.6801	0.4055	0.562	0.5568	0.6256	0.4312	0.7124	0.7877	0.7905	0.6494	0.5503	0.7021	0.7642	0.683	0.4644	0.6751	0.4049	0.6244	0.7896	0.7797	0.6668	0.732	0.6327	0.6181		0.988205	0.994805	0.995678
295.51	4.92517	0.5362	0.5108	0.4667	0.4566	0.4356	0.5083	0.5464	0.5099	0.5569	0.5483	0.4124	0.5554	0.6653	0.4955	0.5255	0.5659	0.5858	0.6922	0.4853	0.585	0.6843	0.4108	0.5603	0.5536	0.6182	0.4282	0.7135	0.7815	0.7923	0.6505	0.5491	0.7026	0.7618	0.6833	0.4715	0.6809	0.4068	0.6266	0.7973	0.7719	0.6662	0.735	0.6246	0.6086		0.999765	1.00206	1.00126
300.51	5.0085	0.537	0.5112	0.4703	0.457	0.4371	0.5062	0.5514	0.5137	0.5579	0.55	0.4093	0.555	0.6719	0.4979	0.5272	0.5673	0.5891	0.692	0.4878	0.5878	0.676	0.4131	0.5645	0.5559	0.6201	0.4374	0.7147	0.787	0.7982	0.6496	0.5487	0.7	0.7686	0.6859	0.4691	0.6844	0.4096	0.6289	0.7869	0.7749	0.6689	0.7349	0.6303	0.6218		1.00126	1.00285	1.00898
305.51	5.09183	0.5451	0.523	0.48	0.4671	0.4475	0.5182	0.562	0.5251	0.5698	0.5615	0.4214	0.5655	0.6793	0.5072	0.535	0.5769	0.5985	0.6995	0.4964	0.5947	0.6901	0.4209	0.5733	0.5698	0.631	0.4428	0.725	0.7929	0.8034	0.6631	0.5584	0.7147	0.7794	0.6972	0.484	0.6851	0.419	0.6384	0.7981	0.79	0.6802	0.7416	0.641	0.6249		1.01636	1.026	1.02979
310.51	5.17517	0.536	0.5058	0.4666	0.454	0.4364	0.5001	0.5457	0.5087	0.558	0.5472	0.4063	0.555	0.6699	0.4918	0.5255	0.5661	0.587	0.6991	0.483	0.5825	0.6811	0.4093	0.5586	0.5577	0.6203	0.4328	0.7124	0.7838	0.7879	0.6498	0.5496	0.7054	0.768	0.6841	0.4665	0.6761	0.4042	0.6232	0.7911	0.7815	0.6694	0.7358	0.6275	0.6141		0.999393	0.992254	1.00104
315.51	5.2585	0.5354	0.5085	0.4691	0.4563	0.4415	0.5061	0.5479	0.5111	0.5611	0.5548	0.4091	0.5564	0.6723	0.4941	0.527	0.5691	0.5894	0.6964	0.4874	0.5867	0.6807	0.411	0.5606	0.5622	0.6167	0.433	0.7145	0.7903	0.795	0.6528	0.5533	0.7044	0.7687	0.6845	0.4744	0.6731	0.408	0.6205	0.7959	0.7756	0.6692	0.736	0.631	0.6053		0.998274	0.997551	1.00641
320.51	5.34183	0.5397	0.5095	0.4702	0.4571	0.4387	0.5085	0.5491	0.5149	0.5627	0.5522	0.4076	0.5593	0.6712	0.4968	0.5304	0.5687	0.5928	0.6983	0.4882	0.5863	0.6809	0.4124	0.5616	0.5601	0.6217	0.4356	0.7143	0.7896	0.794	0.6552	0.5512	0.7046	0.772	0.6944	0.4804	0.6781	0.4044	0.6247	0.7909	0.7822	0.6666	0.7376	0.628	0.6111		1.00629	0.999513	1.00876
325.51	5.42517	0.5367	0.5115	0.4666	0.4558	0.4406	0.5072	0.5514	0.5167	0.5635	0.555	0.4055	0.5572	0.6726	0.4984	0.5298	0.5689	0.5923	0.7043	0.4871	0.5853	0.6847	0.4136	0.5656	0.5564	0.6215	0.4365	0.7178	0.7849	0.7879	0.6546	0.5531	0.705	0.7713	0.6978	0.4818	0.6845	0.4017	0.6296	0.7917	0.7785	0.6701	0.7251	0.6297	0.6221		1.0007	1.00344	1.00104
327.99	5.4665	GLP1 10nM																																													#VALUE!	0	0
330.51	5.5085	0.537	0.5103	0.4668	0.4557	0.436	0.5085	0.5534	0.5137	0.5591	0.555	0.4051	0.5555	0.6656	0.4987	0.5269	0.5668	0.5917	0.7006	0.4838	0.5868	0.6803	0.411	0.5619	0.5556	0.6195	0.432	0.7154	0.7865	0.7933	0.6518	0.5515	0.7048	0.7715	0.6934	0.478	0.6831	0.4034	0.622	0.7887	0.7785	0.6669	0.7316	0.6278	0.619		1.00126	1.00108	1.00147
335.51	5.59183	0.5346	0.5118	0.4663	0.4578	0.4383	0.5099	0.5541	0.513	0.5622	0.5512	0.4073	0.5575	0.6678	0.4987	0.535	0.5664	0.5932	0.7005	0.4861	0.5869	0.6811	0.4125	0.5623	0.5658	0.6182	0.4279	0.7159	0.79	0.7946	0.6504	0.5538	0.7046	0.7686	0.6857	0.4743	0.679	0.4051	0.6207	0.7884	0.7835	0.6706	0.7361	0.6346	0.6152		0.996782	1.00402	1.0004
340.51	5.67517	0.5327	0.5102	0.4651	0.4585	0.4383	0.5041	0.5506	0.5135	0.5579	0.5486	0.4078	0.5583	0.667	0.4992	0.5326	0.5611	0.588	0.6935	0.4825	0.5846	0.678	0.4074	0.5604	0.561	0.6172	0.427	0.7159	0.7835	0.7888	0.6556	0.549	0.7009	0.7685	0.6842	0.4753	0.672	0.4087	0.626	0.7884	0.7808	0.6618	0.7311	0.6298	0.6184		0.99324	1.00089	0.997823
345.51	5.7585	0.5303	0.5085	0.4642	0.4552	0.4347	0.5032	0.5508	0.5098	0.5568	0.5486	0.4088	0.5594	0.6661	0.4958	0.5313	0.5642	0.5885	0.6948	0.4843	0.5823	0.6774	0.4084	0.557	0.5586	0.6162	0.4252	0.7153	0.7843	0.7942	0.6482	0.5496	0.6998	0.7662	0.6861	0.4702	0.6671	0.4031	0.62	0.7926	0.7804	0.656	0.737	0.6274	0.6103		0.988765	0.997551	0.995893
350.51	5.84183	0.5361	0.5146	0.468	0.4624	0.4407	0.511	0.5557	0.5188	0.5654	0.5557	0.4146	0.5658	0.6676	0.4992	0.5368	0.5665	0.5932	0.6982	0.4896	0.5891	0.6824	0.4123	0.5648	0.5628	0.6254	0.4337	0.7166	0.7908	0.8011	0.6543	0.5556	0.7015	0.7733	0.692	0.4799	0.6872	0.41	0.6258	0.7909	0.7802	0.6696	0.7394	0.6354	0.6218		0.999579	1.00952	1.00405
355.51	5.92517	0.5372	0.5157	0.4706	0.4592	0.4405	0.5095	0.555	0.5166	0.5677	0.5558	0.4129	0.5626	0.6694	0.5034	0.5327	0.5666	0.5952	0.7025	0.4893	0.5884	0.681	0.4152	0.566	0.5605	0.6207	0.435	0.7183	0.7882	0.7927	0.6524	0.5539	0.7054	0.7751	0.6909	0.4781	0.6817	0.4058	0.6308	0.7898	0.7799	0.666	0.7296	0.6365	0.6181		1.00163	1.01168	1.00962
360.51	6.0085	0.532	0.5089	0.4669	0.4561	0.4407	0.5084	0.5508	0.5151	0.564	0.5519	0.4083	0.5636	0.6686	0.4996	0.5308	0.5733	0.595	0.7011	0.488	0.5815	0.6744	0.4106	0.5605	0.5623	0.6199	0.4315	0.7147	0.7896	0.7925	0.6533	0.5507	0.7021	0.7672	0.6934	0.4738	0.678	0.4054	0.625	0.7941	0.775	0.667	0.732	0.6361	0.6155		0.991934	0.998336	1.00169
365.51	6.09183	0.5313	0.514	0.4719	0.4605	0.4373	0.5083	0.5566	0.5189	0.5663	0.5526	0.4081	0.5566	0.6736	0.5014	0.5345	0.5682	0.5907	0.6996	0.4938	0.5866	0.681	0.4085	0.5606	0.5614	0.6188	0.4343	0.7194	0.7931	0.7909	0.6539	0.5489	0.7032	0.7722	0.6887	0.4752	0.6828	0.4086	0.6286	0.7904	0.7761	0.6663	0.7367	0.636	0.6263		0.990629	1.00834	1.01241
370.51	6.17517	0.526	0.5028	0.4653	0.4485	0.429	0.5024	0.5524	0.5105	0.5558	0.5445	0.3986	0.5548	0.6685	0.4965	0.5244	0.5633	0.5877	0.6985	0.4849	0.5864	0.681	0.4034	0.5598	0.5581	0.6138	0.4263	0.7138	0.7911	0.7967	0.646	0.545	0.6975	0.7705	0.6788	0.4653	0.6798	0.4068	0.6177	0.7869	0.7811	0.6702	0.727	0.6428	0.6144		0.980747	0.986369	0.998253
375.51	6.2585	0.5325	0.5139	0.4724	0.4596	0.439	0.5079	0.5577	0.5198	0.5607	0.5512	0.4053	0.5621	0.67	0.5024	0.5309	0.5723	0.59	0.6951	0.4917	0.5868	0.6819	0.4076	0.5647	0.558	0.6195	0.4391	0.7222	0.7909	0.7979	0.6536	0.5506	0.7026	0.773	0.6853	0.4744	0.6882	0.4086	0.6281	0.7928	0.7843	0.6704	0.7356	0.641	0.6201		0.992867	1.00814	1.01348
380.51	6.34183	0.5391	0.5188	0.4765	0.4623	0.4382	0.5108	0.5621	0.5236	0.5664	0.5545	0.41	0.5632	0.674	0.5066	0.5313	0.5701	0.5955	0.7025	0.4953	0.5878	0.6862	0.4136	0.5681	0.5667	0.6208	0.4372	0.7224	0.7956	0.7968	0.6555	0.5537	0.7072	0.7732	0.6938	0.4818	0.6945	0.4136	0.6259	0.7905	0.783	0.6715	0.7358	0.642	0.631		1.00517	1.01776	1.02228
385.51	6.42517	0.5344	0.5161	0.4729	0.4561	0.4332	0.5095	0.556	0.5168	0.561	0.5506	0.4026	0.5596	0.6664	0.5021	0.5334	0.5718	0.5905	0.697	0.489	0.587	0.6849	0.4137	0.5655	0.5606	0.6228	0.4325	0.725	0.7911	0.7936	0.6554	0.5493	0.7058	0.769	0.6909	0.4836	0.6852	0.4073	0.6257	0.7933	0.7823	0.6711	0.7346	0.6385	0.6318		0.996409	1.01246	1.01456
390.51	6.5085	0.5376	0.5158	0.473	0.4584	0.435	0.5143	0.5596	0.5197	0.5612	0.5532	0.4044	0.56	0.6707	0.5048	0.5385	0.5714	0.5906	0.6955	0.4906	0.5951	0.6833	0.4184	0.5625	0.5611	0.6211	0.4356	0.7204	0.795	0.7971	0.6515	0.5489	0.7049	0.7691	0.6936	0.4842	0.692	0.4082	0.6259	0.7924	0.7787	0.6742	0.7261	0.6338	0.641		1.00238	1.01187	1.01477
395.51	6.59183	0.5407	0.5155	0.4734	0.4606	0.4366	0.5151	0.5595	0.522	0.5624	0.5549	0.4019	0.5651	0.6742	0.5056	0.5348	0.5756	0.5913	0.6994	0.4909	0.5911	0.6864	0.42	0.5674	0.5621	0.6188	0.4398	0.7284	0.7929	0.7945	0.6559	0.5501	0.7014	0.771	0.6916	0.4882	0.6912	0.4103	0.632	0.793	0.7853	0.6711	0.7385	0.6368	0.6504		1.00816	1.01128	1.01563
400.51	6.67517	0.545	0.5074	0.4708	0.453	0.4352	0.5067	0.5573	0.5111	0.5539	0.5451	0.3924	0.5633	0.6784	0.5037	0.5313	0.5697	0.59	0.6878	0.4905	0.595	0.6903	0.4172	0.5625	0.5584	0.6152	0.4347	0.7311	0.7993	0.7951	0.6504	0.5462	0.7027	0.7716	0.6833	0.4819	0.6732	0.4034	0.6212	0.7961	0.7805	0.6668	0.7321	0.6316	0.6475		1.01617	0.995393	1.01005
405.51	6.7585	0.5627	0.5304	0.4897	0.4719	0.4555	0.5288	0.5736	0.5334	0.5709	0.5663	0.414	0.5786	0.6889	0.5222	0.5501	0.5867	0.6061	0.7016	0.5138	0.6158	0.6959	0.4431	0.5798	0.5758	0.6361	0.4578	0.7487	0.8044	0.8043	0.6654	0.5634	0.7144	0.7813	0.7019	0.4991	0.6944	0.4225	0.6451	0.8069	0.794	0.681	0.7425	0.6484	0.6661		1.04918	1.04051	1.0506
410.51	6.84183	0.5538	0.512	0.4772	0.4585	0.4442	0.5068	0.5646	0.5179	0.5618	0.5524	0.3999	0.5688	0.6844	0.5135	0.5392	0.5798	0.5959	0.6918	0.5007	0.6035	0.6908	0.4384	0.5702	0.5643	0.6207	0.4526	0.7442	0.801	0.8039	0.6568	0.5509	0.7073	0.7747	0.6914	0.4879	0.6803	0.4108	0.639	0.7959	0.7857	0.6715	0.7329	0.6405	0.6638		1.03258	1.00442	1.02378
415.51	6.92517	0.5575	0.5202	0.485	0.4643	0.4481	0.5146	0.5724	0.5178	0.5673	0.5582	0.4096	0.5771	0.6881	0.5182	0.546	0.5808	0.5986	0.6986	0.5034	0.6112	0.698	0.45	0.5754	0.5701	0.6224	0.4605	0.7549	0.8096	0.8023	0.6549	0.5521	0.7074	0.7712	0.7019	0.4927	0.6861	0.4217	0.6409	0.8027	0.7905	0.6753	0.7374	0.6428	0.6837		1.03948	1.0205	1.04052
420.51	7.0085	0.5625	0.5168	0.4851	0.462	0.4454	0.5146	0.583	0.5178	0.5612	0.5603	0.4095	0.5791	0.6901	0.5234	0.5426	0.5809	0.5956	0.6946	0.5063	0.6189	0.6951	0.4517	0.575	0.5705	0.6249	0.4669	0.7514	0.8049	0.8044	0.6562	0.5576	0.712	0.778	0.697	0.4912	0.7022	0.4233	0.649	0.7999	0.7932	0.6738	0.7331	0.641	0.6917		1.0488	1.01383	1.04073
425.51	7.09183	0.578	0.526	0.4923	0.4687	0.4534	0.525	0.5926	0.5237	0.5728	0.5669	0.4164	0.5817	0.6939	0.5307	0.5509	0.5772	0.6002	0.6985	0.5077	0.6266	0.7039	0.4609	0.5831	0.5723	0.6336	0.4823	0.7577	0.8007	0.8032	0.6612	0.5571	0.7114	0.7805	0.6971	0.5039	0.7032	0.4306	0.6477	0.8097	0.7905	0.6809	0.7348	0.6486	0.7092		1.0777	1.03188	1.05618
430.51	7.17517	0.585	0.5226	0.4911	0.4681	0.4501	0.5239	0.5992	0.5262	0.5731	0.5665	0.4157	0.5833	0.6997	0.5333	0.545	0.5828	0.6031	0.6928	0.5072	0.6297	0.7035	0.4621	0.5848	0.5709	0.6261	0.4886	0.7605	0.8059	0.8074	0.6614	0.5576	0.7123	0.7763	0.6906	0.5048	0.691	0.423	0.6461	0.8131	0.7926	0.676	0.7385	0.6468	0.7144		1.09075	1.02521	1.0536
435.51	7.2585	0.6127	0.5383	0.5044	0.4788	0.4698	0.5432	0.6194	0.538	0.5913	0.5797	0.4314	0.6004	0.7097	0.5475	0.554	0.5875	0.6122	0.7095	0.5192	0.6406	0.7168	0.4754	0.6011	0.5824	0.6401	0.5079	0.7722	0.8167	0.8146	0.6735	0.5709	0.7178	0.7854	0.7126	0.5221	0.7071	0.433	0.666	0.8152	0.804	0.6853	0.7407	0.6598	0.7432		1.1424	1.05601	1.08214
440.51	7.34183	0.6084	0.5267	0.4963	0.4714	0.462	0.5301	0.6078	0.5269	0.5866	0.5714	0.4211	0.5899	0.7045	0.5376	0.5459	0.5787	0.6	0.6958	0.5116	0.6252	0.7067	0.4718	0.5944	0.5757	0.6266	0.5039	0.7623	0.8082	0.809	0.6572	0.5569	0.7116	0.7746	0.6918	0.5098	0.6907	0.4229	0.6561	0.8123	0.7914	0.6797	0.7311	0.6414	0.7384		1.13439	1.03325	1.06476
445.51	7.42517	0.6238	0.5294	0.4973	0.4698	0.4577	0.5272	0.6023	0.5259	0.5893	0.5669	0.4185	0.588	0.7024	0.5369	0.5454	0.579	0.5994	0.6966	0.5113	0.6294	0.7102	0.4743	0.5927	0.5789	0.6273	0.5135	0.7564	0.8079	0.8013	0.6618	0.5555	0.711	0.7751	0.6975	0.5062	0.6998	0.4314	0.6615	0.8042	0.7927	0.6824	0.7326	0.6436	0.7373		1.1631	1.03855	1.06691
450.51	7.5085	0.637	0.5373	0.5063	0.4748	0.4632	0.5372	0.6151	0.5308	0.5935	0.5745	0.4249	0.5988	0.7096	0.548	0.5538	0.5885	0.6062	0.701	0.5179	0.6432	0.7165	0.4775	0.599	0.5817	0.638	0.5198	0.7626	0.8176	0.8124	0.6695	0.5647	0.715	0.7771	0.7055	0.522	0.7017	0.4392	0.6676	0.8193	0.8018	0.6888	0.734	0.659	0.7576		1.18771	1.05405	1.08621
455.51	7.59183	0.6477	0.5432	0.5109	0.4788	0.4655	0.5415	0.6192	0.5343	0.6004	0.5794	0.4272	0.6037	0.7177	0.5527	0.5545	0.5973	0.6105	0.7045	0.5217	0.6485	0.7228	0.4765	0.6032	0.5923	0.6362	0.519	0.7621	0.8166	0.81	0.6679	0.5665	0.7186	0.7829	0.7102	0.5314	0.7141	0.4453	0.6741	0.8145	0.8039	0.6889	0.7497	0.6594	0.7658		1.20766	1.06562	1.09608
460.51	7.67517	0.6519	0.5362	0.5075	0.4702	0.4565	0.5348	0.6121	0.5255	0.5998	0.5749	0.4193	0.5977	0.7069	0.544	0.5548	0.5683	0.6095	0.6951	0.5118	0.6392	0.7223	0.4726	0.5919	0.5803	0.6354	0.5083	0.7597	0.8151	0.808	0.6691	0.5591	0.7153	0.7765	0.6973	0.5106	0.706	0.4263	0.6601	0.8158	0.8046	0.6866	0.7403	0.652	0.7592		1.21549	1.05189	1.08879
465.51	7.7585	0.6734	0.5457	0.5211	0.4786	0.4644	0.5479	0.6261	0.531	0.6089	0.5842	0.4303	0.6073	0.7163	0.5599	0.5643	0.5828	0.621	0.7046	0.5229	0.6547	0.729	0.4846	0.6076	0.5929	0.6407	0.5191	0.7655	0.82	0.8132	0.6775	0.5647	0.7186	0.7876	0.699	0.5271	0.7096	0.4395	0.6618	0.8213	0.8145	0.6999	0.7475	0.6661	0.7738		1.25558	1.07053	1.11797
470.51	7.84183	0.6757	0.5412	0.5141	0.4748	0.4573	0.5407	0.6331	0.533	0.5987	0.5778	0.428	0.6022	0.7081	0.5498	0.5591	0.5692	0.6156	0.6973	0.5127	0.6477	0.7219	0.479	0.5932	0.5812	0.6352	0.5108	0.7609	0.8105	0.8033	0.6697	0.5607	0.7163	0.7831	0.6998	0.5323	0.704	0.4322	0.657	0.8181	0.8024	0.6957	0.7345	0.6618	0.7787		1.25987	1.0617	1.10295
475.51	7.92517	0.6767	0.5403	0.5155	0.4722	0.4622	0.5417	0.647	0.5386	0.6014	0.5811	0.4309	0.6018	0.7062	0.5544	0.5638	0.5813	0.6134	0.7024	0.5141	0.6529	0.7204	0.4808	0.5954	0.5828	0.6354	0.5101	0.7605	0.819	0.8126	0.6719	0.5587	0.7169	0.785	0.6989	0.5316	0.7124	0.4309	0.6661	0.8203	0.8087	0.6964	0.7421	0.6597	0.7695		1.26173	1.05993	1.10595
480.51	8.0085	0.6747	0.5434	0.5155	0.4733	0.472	0.5403	0.6539	0.5396	0.6086	0.5803	0.4283	0.5972	0.7082	0.5539	0.5563	0.5779	0.6158	0.7034	0.5099	0.6504	0.7225	0.4821	0.6019	0.5877	0.6367	0.5172	0.7616	0.8118	0.8045	0.6702	0.5608	0.7147	0.7826	0.7048	0.5299	0.7093	0.4326	0.6642	0.8215	0.808	0.6959	0.7425	0.6609	0.7823		1.258	1.06602	1.10595
485.51	8.09183	0.6833	0.5475	0.5158	0.4724	0.4812	0.5414	0.65	0.5432	0.6082	0.5838	0.4343	0.6016	0.7112	0.5529	0.5618	0.5775	0.6186	0.7025	0.5137	0.6521	0.7198	0.4842	0.5958	0.5848	0.6364	0.5135	0.7606	0.813	0.8029	0.6711	0.5627	0.7146	0.7774	0.7	0.5275	0.6994	0.4323	0.6655	0.8146	0.8058	0.6957	0.7378	0.6594	0.7773		1.27404	1.07406	1.1066
490.51	8.17517	0.6905	0.5472	0.5183	0.4753	0.4804	0.5439	0.6558	0.5401	0.6054	0.5863	0.4344	0.6018	0.7137	0.5518	0.5638	0.5811	0.6158	0.7065	0.5168	0.6538	0.7149	0.4842	0.6034	0.5804	0.6358	0.5146	0.7629	0.817	0.8125	0.6761	0.5628	0.7161	0.78	0.7007	0.5292	0.703	0.4388	0.6638	0.8181	0.8077	0.6901	0.7378	0.6608	0.7854		1.28746	1.07347	1.11196
495.51	8.2585	0.6903	0.5495	0.5215	0.4773	0.4816	0.5423	0.6501	0.542	0.6107	0.5896	0.439	0.6094	0.7082	0.5506	0.5733	0.5828	0.6206	0.707	0.5166	0.6528	0.7159	0.4815	0.6066	0.5789	0.6356	0.5121	0.7663	0.8099	0.8106	0.6778	0.5641	0.7175	0.785	0.6946	0.5236	0.7046	0.4416	0.6757	0.8206	0.8142	0.6921	0.7478	0.663	0.787		1.28709	1.07798	1.11882
500.51	8.34183	0.6905	0.5531	0.5211	0.4784	0.4797	0.5465	0.6433	0.5438	0.6131	0.5952	0.4422	0.6143	0.7194	0.5507	0.5705	0.5817	0.6217	0.7113	0.5198	0.6571	0.7212	0.4862	0.6033	0.5903	0.6421	0.5218	0.7652	0.8173	0.8112	0.6731	0.5694	0.7178	0.7854	0.6983	0.5155	0.7079	0.45	0.6799	0.8208	0.8088	0.6912	0.7511	0.6668	0.7882		1.28746	1.08505	1.11797
505.51	8.42517	0.686	0.5491	0.5222	0.4778	0.4793	0.5474	0.6382	0.5451	0.614	0.5963	0.4387	0.6113	0.7077	0.5464	0.5742	0.5825	0.6237	0.7056	0.5166	0.6569	0.7223	0.4817	0.605	0.584	0.6399	0.5207	0.7667	0.8238	0.8044	0.676	0.5671	0.7207	0.7811	0.6924	0.5165	0.7063	0.4461	0.6903	0.8154	0.8105	0.6879	0.7421	0.6694	0.784		1.27907	1.0772	1.12033
510.51	8.5085	0.6811	0.5472	0.5248	0.479	0.4841	0.5417	0.6411	0.5506	0.615	0.5997	0.4429	0.6135	0.7183	0.5481	0.5688	0.5804	0.626	0.7111	0.5135	0.6534	0.7215	0.4816	0.6018	0.5856	0.637	0.5255	0.7656	0.8199	0.8062	0.6817	0.565	0.7225	0.7898	0.6921	0.5174	0.7058	0.45	0.6931	0.8203	0.805	0.6885	0.7491	0.6738	0.778		1.26994	1.07347	1.1259
515.51	8.59183	0.6916	0.5532	0.5273	0.4809	0.4906	0.549	0.6573	0.5562	0.6178	0.6009	0.4456	0.6137	0.7203	0.5509	0.5708	0.5795	0.6286	0.7172	0.5254	0.6572	0.7211	0.487	0.6076	0.5867	0.634	0.5288	0.765	0.8174	0.8078	0.6796	0.5689	0.7184	0.7869	0.701	0.5216	0.715	0.4591	0.6904	0.8216	0.8141	0.6922	0.7534	0.6707	0.7925		1.28951	1.08524	1.13127
520.51	8.67517	0.684	0.5483	0.5274	0.4752	0.4866	0.5428	0.6582	0.5551	0.6166	0.5948	0.441	0.614	0.717	0.546	0.5668	0.5776	0.6261	0.7118	0.522	0.6542	0.7236	0.4922	0.606	0.5861	0.6389	0.5244	0.7674	0.8215	0.8103	0.6758	0.5652	0.7205	0.791	0.6946	0.5146	0.7051	0.454	0.6887	0.8165	0.8091	0.6878	0.7477	0.6739	0.7798		1.27534	1.07563	1.13148
525.51	8.7585	0.6914	0.5517	0.5289	0.4779	0.4929	0.5465	0.6729	0.5591	0.6175	0.5962	0.4394	0.617	0.7193	0.5527	0.5743	0.5792	0.6346	0.7202	0.5222	0.6532	0.7216	0.4995	0.6036	0.5919	0.6443	0.5307	0.7631	0.8241	0.8046	0.6789	0.57	0.7244	0.7866	0.6956	0.5205	0.7203	0.4622	0.6833	0.8259	0.8128	0.6952	0.753	0.676	0.7902		1.28914	1.0823	1.1347
530.51	8.84183	0.6933	0.5624	0.5362	0.4822	0.4987	0.5562	0.6864	0.5638	0.6168	0.5989	0.4439	0.6222	0.7194	0.5574	0.5772	0.5861	0.636	0.7161	0.5344	0.6681	0.729	0.5049	0.6103	0.5946	0.6468	0.5333	0.7695	0.8232	0.8169	0.6809	0.5726	0.7224	0.7868	0.705	0.5322	0.7183	0.4626	0.6836	0.826	0.8197	0.6993	0.7581	0.6708	0.7933		1.29268	1.10329	1.15036
535.51	8.92517	0.694	0.5538	0.5305	0.479	0.4954	0.5546	0.6855	0.5521	0.6073	0.5978	0.4429	0.6205	0.7166	0.5554	0.5779	0.5867	0.6279	0.7166	0.5286	0.6613	0.7257	0.4941	0.6092	0.5873	0.6466	0.5301	0.7714	0.8268	0.8081	0.6837	0.5708	0.7182	0.79	0.6962	0.5265	0.7121	0.4628	0.6833	0.8255	0.8141	0.6946	0.7513	0.6773	0.7841		1.29399	1.08642	1.13813
540.51	9.0085	0.6938	0.5583	0.5258	0.4858	0.5045	0.5574	0.6904	0.5558	0.6126	0.5995	0.4449	0.6165	0.7125	0.5603	0.5784	0.5832	0.6269	0.7133	0.5256	0.6586	0.7199	0.4935	0.6132	0.5935	0.6427	0.5316	0.7698	0.8251	0.8081	0.68	0.5693	0.7172	0.7862	0.697	0.5348	0.7196	0.4651	0.6938	0.8183	0.8125	0.6958	0.7546	0.6782	0.7842		1.29362	1.09525	1.12805
545.51	9.09183	0.6953	0.5585	0.533	0.4818	0.5043	0.5599	0.6919	0.5632	0.6142	0.6013	0.4482	0.6171	0.7177	0.5635	0.5771	0.5913	0.6279	0.7199	0.5331	0.6608	0.7286	0.4978	0.6085	0.5921	0.6444	0.5359	0.7708	0.8195	0.8083	0.6807	0.576	0.7188	0.7876	0.7033	0.5348	0.7217	0.4676	0.6987	0.8213	0.8108	0.691	0.7501	0.6775	0.7976		1.29641	1.09564	1.1435
550.51	9.17517	0.6892	0.5612	0.5309	0.4787	0.507	0.5539	0.6789	0.5632	0.6179	0.5992	0.4483	0.6126	0.717	0.5654	0.5838	0.5946	0.6228	0.7171	0.5338	0.659	0.7229	0.4981	0.6105	0.5935	0.6439	0.5341	0.7652	0.8174	0.8059	0.6775	0.568	0.7199	0.7847	0.699	0.5285	0.7157	0.4624	0.6958	0.82	0.8054	0.6966	0.7526	0.6797	0.7805		1.28504	1.10094	1.13899
555.51	9.2585	0.6937	0.5583	0.5338	0.4816	0.5046	0.5579	0.6799	0.5636	0.6257	0.6008	0.4528	0.6163	0.7074	0.5683	0.5874	0.5901	0.6268	0.7133	0.5298	0.6566	0.7269	0.5018	0.6108	0.5882	0.6443	0.5416	0.7724	0.8216	0.8121	0.6847	0.5656	0.7209	0.7861	0.6972	0.5233	0.7106	0.4634	0.6937	0.8128	0.8142	0.686	0.7498	0.6851	0.7849		1.29343	1.09525	1.14521
560.51	9.34183	0.6896	0.558	0.5299	0.4832	0.5023	0.5529	0.6777	0.5631	0.6287	0.6013	0.4531	0.619	0.7125	0.5678	0.5839	0.5897	0.6263	0.7148	0.5328	0.6614	0.7206	0.5013	0.6069	0.591	0.6361	0.5463	0.7686	0.82	0.8118	0.684	0.5671	0.721	0.7813	0.6974	0.5256	0.7063	0.4596	0.7032	0.824	0.8148	0.6884	0.749	0.6802	0.7883		1.28579	1.09466	1.13685
565.51	9.42517	0.7154	0.555	0.5336	0.4834	0.5042	0.5486	0.663	0.5463	0.6241	0.5862	0.4547	0.6324	0.7221	0.5716	0.5859	0.6139	0.6243	0.7092	0.5342	0.6491	0.7292	0.5064	0.6172	0.6079	0.6554	0.5593	0.771	0.8245	0.8203	0.6755	0.5605	0.7203	0.7896	0.7129	0.5311	0.7112	0.4339	0.6866	0.8202	0.8108	0.7034	0.7414	0.66	0.7879		1.33389	1.08877	1.14478
570.51	9.5085	0.7079	0.5515	0.5319	0.4815	0.5001	0.5508	0.6618	0.5461	0.6256	0.5898	0.4476	0.6305	0.7193	0.5697	0.5773	0.6065	0.6234	0.7026	0.5337	0.6586	0.7285	0.5035	0.6152	0.6034	0.6515	0.56	0.7638	0.82	0.8138	0.6717	0.5593	0.7182	0.7903	0.7031	0.5329	0.7197	0.4333	0.6955	0.8127	0.8088	0.7002	0.7388	0.6609	0.7733		1.31991	1.08191	1.14114
575.51	9.59183	0.7196	0.5583	0.5377	0.4872	0.5044	0.5579	0.67	0.5514	0.6351	0.5922	0.452	0.6295	0.72	0.5732	0.5813	0.6098	0.6276	0.7021	0.5369	0.6606	0.7321	0.5049	0.6196	0.6079	0.657	0.5691	0.7646	0.8242	0.8184	0.6785	0.559	0.7219	0.7872	0.7117	0.5456	0.7204	0.4401	0.6978	0.8132	0.8122	0.7119	0.7444	0.6627	0.7932		1.34172	1.09525	1.15358
580.51	9.67517	0.7084	0.5493	0.5342	0.4814	0.4967	0.5526	0.6717	0.5449	0.6356	0.5942	0.451	0.6301	0.7116	0.5686	0.5777	0.6098	0.6263	0.7029	0.5282	0.6552	0.7295	0.5007	0.6193	0.5996	0.655	0.5587	0.7675	0.8236	0.8143	0.6775	0.5597	0.7189	0.7863	0.7047	0.5409	0.7251	0.4375	0.6905	0.8091	0.8093	0.7044	0.7477	0.6641	0.7759		1.32084	1.07759	1.14607
585.51	9.7585	0.7162	0.5587	0.5372	0.4877	0.4983	0.5604	0.6828	0.5451	0.6322	0.6007	0.4501	0.634	0.7234	0.5668	0.5857	0.6103	0.6275	0.7043	0.5343	0.66	0.7279	0.5032	0.623	0.6074	0.65	0.5594	0.7698	0.8268	0.8185	0.6754	0.5633	0.7143	0.7851	0.7131	0.5462	0.7257	0.4454	0.697	0.814	0.8147	0.7079	0.7447	0.6675	0.7884		1.33538	1.09603	1.15251
590.51	9.84183	0.712	0.5564	0.5401	0.4863	0.4991	0.5647	0.6878	0.5437	0.6233	0.6	0.4478	0.6383	0.7205	0.5631	0.5775	0.6138	0.6316	0.7016	0.5352	0.6535	0.7263	0.5119	0.6209	0.6048	0.6489	0.5632	0.7708	0.8281	0.818	0.6725	0.5638	0.7179	0.7907	0.7108	0.5477	0.7201	0.4467	0.7021	0.8123	0.8118	0.7044	0.7483	0.6655	0.7918		1.32755	1.09152	1.15873
595.51	9.92517	0.7121	0.5576	0.5369	0.4842	0.5008	0.5595	0.6931	0.542	0.6217	0.6	0.448	0.6358	0.7188	0.5654	0.5799	0.6124	0.6308	0.7	0.5336	0.6568	0.7303	0.5129	0.6236	0.6046	0.6528	0.5602	0.7694	0.8331	0.819	0.6788	0.5655	0.7244	0.7894	0.7113	0.5566	0.7279	0.4445	0.6991	0.8128	0.811	0.7084	0.756	0.6614	0.7855		1.32774	1.09387	1.15186
600.51	10.0085	0.7117	0.5558	0.5386	0.4838	0.5074	0.557	0.7024	0.5374	0.6164	0.6005	0.4476	0.6371	0.7151	0.5656	0.5777	0.6115	0.6338	0.7064	0.5374	0.6581	0.7271	0.5085	0.6196	0.6055	0.6468	0.5631	0.7655	0.8287	0.8216	0.6786	0.5641	0.7186	0.787	0.7123	0.5596	0.7225	0.4474	0.7037	0.8148	0.8106	0.7033	0.7397	0.667	0.7762		1.32699	1.09034	1.15551
605.51	10.0918	0.7195	0.5648	0.5492	0.4902	0.5194	0.5655	0.7168	0.5488	0.6288	0.6067	0.4607	0.6495	0.7259	0.5753	0.5902	0.6207	0.6437	0.7049	0.5461	0.6642	0.7369	0.5213	0.6278	0.6178	0.6553	0.5712	0.7734	0.8288	0.8229	0.688	0.5671	0.7338	0.7956	0.7204	0.57	0.7261	0.4494	0.7007	0.8147	0.8103	0.7218	0.7527	0.6752	0.7952		1.34154	1.108	1.17825
610.51	10.1752	0.7106	0.5581	0.5391	0.4838	0.5143	0.5534	0.7114	0.5424	0.6243	0.6059	0.4573	0.6382	0.7307	0.5691	0.5864	0.6121	0.6373	0.7051	0.55	0.6554	0.7313	0.5149	0.6194	0.6052	0.6497	0.5608	0.7715	0.829	0.8175	0.6785	0.5629	0.7157	0.7868	0.7144	0.5651	0.7273	0.4483	0.6975	0.8105	0.8165	0.7133	0.7463	0.6629	0.7905		1.32494	1.09485	1.15658
615.51	10.2585	0.7102	0.5496	0.5369	0.4812	0.5049	0.5445	0.7112	0.5371	0.6209	0.5983	0.4509	0.6367	0.7156	0.5649	0.5811	0.6106	0.6336	0.7003	0.5429	0.6514	0.7287	0.5122	0.6197	0.5973	0.6495	0.5528	0.7699	0.8229	0.8166	0.6761	0.5609	0.7216	0.7817	0.7156	0.5587	0.7275	0.4415	0.6892	0.8068	0.8082	0.7096	0.747	0.6639	0.784		1.3242	1.07818	1.15186
620.51	10.3418	0.7158	0.5624	0.5433	0.488	0.5167	0.5534	0.7231	0.5492	0.6364	0.6067	0.458	0.64	0.7224	0.5715	0.5911	0.6173	0.6372	0.7018	0.5481	0.6592	0.7315	0.5193	0.6263	0.6124	0.6531	0.5668	0.774	0.8326	0.8134	0.6826	0.5637	0.7241	0.7919	0.7174	0.5607	0.7292	0.4565	0.6991	0.8164	0.8013	0.7143	0.7469	0.6741	0.7981		1.33464	1.10329	1.16559
625.51	10.4252	0.707	0.5582	0.5382	0.4888	0.5117	0.5516	0.7242	0.548	0.6279	0.6056	0.4596	0.6374	0.7244	0.575	0.5889	0.6197	0.6322	0.7075	0.5431	0.6546	0.7309	0.5156	0.6237	0.6084	0.6475	0.5615	0.7684	0.8322	0.8158	0.6812	0.5624	0.7271	0.7843	0.7179	0.5649	0.7305	0.4603	0.7125	0.8155	0.8125	0.7141	0.7518	0.667	0.7823		1.31823	1.09505	1.15465
630.51	10.5085	0.6995	0.5601	0.5398	0.4884	0.5124	0.5589	0.7289	0.5503	0.6214	0.6033	0.4626	0.6378	0.7187	0.5785	0.5983	0.6155	0.6344	0.7003	0.5473	0.6614	0.73	0.5153	0.6266	0.5998	0.6484	0.563	0.7723	0.8318	0.8187	0.6816	0.5636	0.7299	0.7851	0.708	0.5679	0.7209	0.4684	0.7075	0.8149	0.8102	0.706	0.7548	0.6758	0.7822		1.30424	1.09878	1.15808
635.51	10.5918	0.6999	0.5584	0.5382	0.4897	0.5121	0.559	0.7317	0.5581	0.6169	0.5995	0.4626	0.638	0.7187	0.5797	0.5923	0.6165	0.6282	0.7004	0.551	0.6649	0.7249	0.5095	0.6283	0.6001	0.6415	0.563	0.7711	0.829	0.8153	0.6778	0.5601	0.7295	0.7916	0.716	0.5602	0.7281	0.471	0.7109	0.814	0.8062	0.7028	0.7524	0.6757	0.7834		1.30499	1.09544	1.15465
640.51	10.6752	0.6965	0.5622	0.5397	0.491	0.505	0.5627	0.7379	0.5669	0.6257	0.6013	0.4625	0.6367	0.7155	0.5804	0.5968	0.6159	0.6338	0.7034	0.5608	0.6589	0.7266	0.5085	0.6297	0.6004	0.6471	0.5623	0.7705	0.8285	0.8166	0.6798	0.5648	0.7259	0.7869	0.7153	0.5689	0.7215	0.4726	0.7109	0.8129	0.8065	0.7062	0.7488	0.6756	0.777		1.29865	1.1029	1.15787
645.51	10.7585	0.7029	0.5626	0.5414	0.4895	0.504	0.5633	0.7351	0.5665	0.6367	0.6031	0.4646	0.6348	0.7206	0.5793	0.5966	0.6183	0.632	0.7004	0.5579	0.6613	0.7287	0.5065	0.6299	0.6021	0.6512	0.5652	0.77	0.827	0.8192	0.6821	0.5675	0.7251	0.7853	0.7239	0.5667	0.7231	0.469	0.7095	0.8136	0.8172	0.7069	0.7434	0.6768	0.7772		1.31058	1.10368	1.16152
651.06	10.851	-																																													#VALUE!	0	0
651.06	10.851	0.7028	0.5597	0.5383	0.4918	0.5009	0.5616	0.735	0.5729	0.6389	0.607	0.4598	0.6373	0.7191	0.5747	0.5935	0.6195	0.6294	0.6967	0.5569	0.6632	0.7259	0.5139	0.6242	0.6059	0.6443	0.5605	0.774	0.8277	0.8165	0.6783	0.5631	0.7283	0.7895	0.7182	0.5702	0.7268	0.4648	0.7133	0.8104	0.8124	0.706	0.7481	0.6744	0.7854		1.3104	1.09799	1.15487
655.51	10.9252	0.7036	0.563	0.5411	0.4934	0.5062	0.5667	0.7423	0.5771	0.6441	0.6082	0.4595	0.6362	0.719	0.5767	0.5977	0.6223	0.6356	0.7001	0.5625	0.6673	0.7291	0.5187	0.6261	0.6034	0.6495	0.5661	0.7744	0.834	0.8172	0.6788	0.5714	0.7345	0.7909	0.7268	0.5783	0.7242	0.476	0.7139	0.809	0.8065	0.7064	0.7537	0.6771	0.7827		1.31189	1.10447	1.16087
660.51	11.0085	0.7065	0.5668	0.5435	0.4988	0.5143	0.5687	0.7471	0.5841	0.6516	0.6154	0.4601	0.6326	0.7267	0.5775	0.5945	0.6237	0.6349	0.7065	0.5699	0.6668	0.7261	0.5235	0.6293	0.6077	0.649	0.5679	0.7807	0.8313	0.8194	0.6833	0.5731	0.73	0.7913	0.7336	0.5878	0.7297	0.4724	0.7176	0.8179	0.8117	0.7112	0.7571	0.685	0.7817		1.3173	1.11192	1.16602
665.51	11.0918	0.6977	0.5617	0.5462	0.4958	0.5104	0.5644	0.7448	0.5832	0.6591	0.6126	0.4553	0.6369	0.725	0.5787	0.5981	0.6225	0.6337	0.7046	0.5654	0.6635	0.7235	0.5212	0.6326	0.6075	0.6475	0.5685	0.7771	0.8356	0.8172	0.6829	0.5723	0.7322	0.7933	0.728	0.5729	0.7234	0.4735	0.7155	0.8114	0.8079	0.7154	0.7508	0.6826	0.7877		1.30089	1.10192	1.17182
670.51	11.1752	0.6967	0.564	0.5455	0.4959	0.5154	0.5664	0.7428	0.5789	0.6567	0.6105	0.4628	0.6387	0.7219	0.5784	0.6014	0.6171	0.6341	0.7019	0.5687	0.6625	0.7229	0.5217	0.6298	0.6077	0.6464	0.5626	0.7769	0.8276	0.8137	0.6831	0.572	0.7308	0.7854	0.7279	0.5669	0.7318	0.4699	0.7243	0.8129	0.8037	0.7118	0.751	0.6824	0.7875		1.29902	1.10643	1.17031
675.51	11.2585	0.6935	0.5582	0.5435	0.4944	0.5126	0.5623	0.741	0.5753	0.6575	0.6134	0.4653	0.6298	0.7185	0.5741	0.5964	0.6165	0.6326	0.7039	0.5666	0.6647	0.7238	0.518	0.625	0.604	0.6463	0.5651	0.7763	0.8287	0.8144	0.6861	0.5693	0.7302	0.7877	0.7231	0.5654	0.7334	0.4754	0.7246	0.8151	0.8097	0.7143	0.7461	0.6802	0.7849		1.29306	1.09505	1.16602
680.51	11.3418	0.6964	0.5649	0.5418	0.4945	0.5133	0.5702	0.7454	0.5717	0.6602	0.6107	0.4728	0.6299	0.726	0.5711	0.6035	0.6243	0.6342	0.6969	0.5714	0.6679	0.7265	0.5179	0.6292	0.6025	0.6435	0.5693	0.7724	0.8326	0.8133	0.6827	0.5729	0.7262	0.7913	0.7231	0.5628	0.7272	0.4723	0.7234	0.8083	0.808	0.7065	0.7534	0.6794	0.7787		1.29846	1.10819	1.16238
685.51	11.4252	0.6912	0.5645	0.5478	0.499	0.5101	0.5693	0.74	0.5698	0.6636	0.615	0.4769	0.634	0.718	0.5736	0.6028	0.6231	0.6338	0.6986	0.574	0.6621	0.7244	0.5206	0.6323	0.6129	0.6439	0.5657	0.776	0.8266	0.819	0.6837	0.5732	0.7282	0.7908	0.7232	0.5656	0.7241	0.4728	0.7251	0.8109	0.8091	0.7077	0.7513	0.6783	0.7817		1.28877	1.10741	1.17525
690.51	11.5085	0.6957	0.5717	0.5488	0.5035	0.5143	0.5716	0.7493	0.5734	0.672	0.6192	0.484	0.6351	0.7241	0.5812	0.6016	0.6204	0.6418	0.7025	0.5806	0.6758	0.732	0.5239	0.6349	0.6115	0.65	0.5714	0.7795	0.8349	0.8173	0.6936	0.5766	0.7376	0.7912	0.7306	0.5722	0.7281	0.4844	0.7336	0.8173	0.8124	0.7186	0.7554	0.6899	0.784		1.29716	1.12153	1.17739
695.51	11.5918	0.6952	0.5691	0.5513	0.5014	0.5158	0.5695	0.7467	0.583	0.6668	0.618	0.4816	0.632	0.7228	0.5775	0.6016	0.6105	0.6419	0.7062	0.5743	0.6728	0.7268	0.5199	0.6345	0.6066	0.6481	0.5768	0.7789	0.834	0.8125	0.6877	0.5743	0.7362	0.7961	0.732	0.5749	0.7296	0.4831	0.7301	0.8171	0.8074	0.7112	0.745	0.6868	0.7914		1.29623	1.11643	1.18276
700.51	11.6752	0.6967	0.5683	0.5498	0.5007	0.5077	0.5694	0.7512	0.5884	0.6686	0.6238	0.4857	0.6369	0.7184	0.5786	0.5984	0.6095	0.6435	0.7076	0.572	0.6688	0.7274	0.5204	0.6332	0.6095	0.6515	0.5687	0.7789	0.8331	0.816	0.689	0.5744	0.7337	0.7891	0.7235	0.5804	0.7245	0.4859	0.7318	0.8171	0.809	0.7147	0.7509	0.6837	0.794		1.29902	1.11486	1.17954
705.51	11.7585	0.6864	0.5598	0.5458	0.4952	0.5047	0.5635	0.7458	0.5809	0.6634	0.6179	0.485	0.6301	0.7233	0.5724	0.5974	0.6027	0.6397	0.7099	0.5709	0.6687	0.7205	0.5171	0.6286	0.606	0.644	0.5655	0.7756	0.8312	0.8102	0.6866	0.5734	0.7328	0.7896	0.7296	0.577	0.7336	0.483	0.7288	0.809	0.8143	0.7147	0.7424	0.6876	0.7759		1.27982	1.09819	1.17096
710.51	11.8418	0.6926	0.5658	0.5413	0.4966	0.5116	0.5658	0.7489	0.5854	0.6603	0.6154	0.4844	0.6285	0.718	0.5734	0.5978	0.6105	0.6398	0.7102	0.5703	0.6689	0.7281	0.5108	0.6257	0.6043	0.6479	0.5702	0.7687	0.8317	0.8104	0.6902	0.5773	0.7343	0.7857	0.729	0.5922	0.7343	0.4874	0.7323	0.8082	0.8039	0.7168	0.7436	0.6798	0.7872		1.29138	1.10996	1.1613
715.51	11.9252	0.6844	0.5629	0.5415	0.4973	0.5084	0.5648	0.7457	0.5837	0.6531	0.6119	0.4809	0.6272	0.7155	0.5713	0.5972	0.6025	0.6381	0.7125	0.5646	0.6671	0.721	0.5018	0.6232	0.6073	0.638	0.5638	0.7748	0.8344	0.8136	0.6841	0.5738	0.7346	0.7899	0.7356	0.5948	0.725	0.4835	0.7314	0.8104	0.8094	0.718	0.7474	0.6826	0.7832		1.27609	1.10427	1.16173
720.51	12.0085	0.6917	0.5611	0.5371	0.4991	0.5061	0.5641	0.7422	0.5858	0.6527	0.61	0.4789	0.6193	0.7136	0.5701	0.5903	0.6054	0.6364	0.7114	0.5681	0.6659	0.723	0.4964	0.6264	0.5962	0.6415	0.563	0.7677	0.8251	0.8074	0.6824	0.5746	0.7364	0.7881	0.7271	0.5951	0.7323	0.4823	0.7242	0.8025	0.8017	0.7139	0.7459	0.6735	0.7829		1.2897	1.10074	1.15229
725.51	12.0918	0.6791	0.5586	0.5298	0.4933	0.4999	0.5589	0.7323	0.5851	0.6492	0.6071	0.4705	0.617	0.7145	0.5652	0.5896	0.6086	0.6307	0.6999	0.5657	0.6676	0.7219	0.4913	0.6228	0.5887	0.6354	0.5552	0.775	0.8231	0.8114	0.6788	0.5714	0.73	0.779	0.7254	0.5835	0.7217	0.4832	0.7215	0.8046	0.8038	0.7029	0.7434	0.6811	0.7825		1.26621	1.09583	1.13663
730.51	12.1752	0.6835	0.5646	0.5348	0.4904	0.5006	0.5558	0.732	0.5857	0.6475	0.6062	0.4747	0.6189	0.7059	0.5653	0.5922	0.6006	0.6332	0.7062	0.5617	0.6579	0.7153	0.4916	0.6277	0.5992	0.639	0.5534	0.772	0.8236	0.8131	0.6777	0.5681	0.7347	0.7873	0.7124	0.5852	0.7297	0.4745	0.7171	0.8098	0.8012	0.7108	0.7421	0.6716	0.7874		1.27441	1.10761	1.14736
735.51	12.2585	0.6868	0.5657	0.5286	0.4931	0.5037	0.5542	0.7256	0.5881	0.6495	0.6075	0.4713	0.6169	0.7037	0.5641	0.5868	0.6001	0.6325	0.7027	0.5626	0.6588	0.7139	0.4935	0.6239	0.6014	0.6363	0.5523	0.7708	0.8223	0.8066	0.6775	0.5646	0.7337	0.7878	0.7196	0.5772	0.7244	0.4837	0.7259	0.8039	0.8049	0.7127	0.7417	0.6873	0.7847		1.28056	1.10976	1.13406
740.51	12.3418	0.6748	0.5586	0.5227	0.4868	0.5017	0.5513	0.7157	0.5896	0.6306	0.5988	0.4624	0.6168	0.7064	0.5628	0.5826	0.6017	0.6362	0.7047	0.5573	0.6541	0.7156	0.4857	0.6215	0.5891	0.6362	0.545	0.7658	0.8234	0.8099	0.68	0.5682	0.7283	0.7863	0.7134	0.573	0.7196	0.4779	0.715	0.8003	0.8025	0.7047	0.7395	0.6797	0.773		1.25819	1.09583	1.1214
745.51	12.4252	0.6822	0.5633	0.5224	0.4916	0.5038	0.5515	0.7005	0.59	0.6214	0.5974	0.4589	0.6126	0.7008	0.5583	0.5819	0.5961	0.6294	0.7057	0.5527	0.6539	0.7128	0.4857	0.6227	0.5955	0.6372	0.5395	0.7684	0.8207	0.8118	0.6762	0.5662	0.7321	0.7878	0.714	0.5733	0.7201	0.4782	0.7088	0.8024	0.8052	0.7008	0.747	0.6802	0.7722		1.27199	1.10505	1.12075
750.51	12.5085	0.6797	0.5589	0.518	0.486	0.5015	0.5435	0.678	0.5791	0.6126	0.5931	0.4527	0.6089	0.7007	0.5507	0.5777	0.5916	0.6262	0.6945	0.5443	0.6513	0.7128	0.4773	0.6165	0.5929	0.6329	0.5332	0.7692	0.8188	0.8041	0.6778	0.5629	0.7313	0.7808	0.7163	0.5632	0.7068	0.468	0.699	0.8002	0.8009	0.7008	0.7474	0.6728	0.7721		1.26733	1.09642	1.11131
755.51	12.5918	0.6773	0.5587	0.5209	0.4886	0.4917	0.5434	0.6586	0.5844	0.6031	0.5918	0.4505	0.6085	0.7003	0.5481	0.5805	0.5949	0.625	0.7055	0.545	0.6496	0.7102	0.4755	0.616	0.5858	0.6301	0.5273	0.7641	0.8182	0.8028	0.6754	0.5639	0.728	0.7809	0.7169	0.5625	0.7123	0.4702	0.6992	0.8041	0.7993	0.6998	0.7327	0.6801	0.7793		1.26285	1.09603	1.11754
760.51	12.6752	0.677	0.5553	0.5116	0.4883	0.4877	0.5374	0.6456	0.5783	0.5997	0.5945	0.4394	0.6036	0.6952	0.5469	0.5738	0.5866	0.6267	0.6985	0.5374	0.6488	0.709	0.4679	0.6176	0.5902	0.6264	0.5279	0.7599	0.8221	0.8012	0.6704	0.5617	0.7261	0.7796	0.7103	0.549	0.7014	0.4715	0.6976	0.8024	0.7998	0.6935	0.7377	0.6702	0.772		1.26229	1.08936	1.09758
765.51	12.7585	0.6744	0.5559	0.5098	0.4873	0.4918	0.5446	0.6504	0.5762	0.601	0.5926	0.4396	0.6049	0.6987	0.5528	0.5742	0.5834	0.6241	0.6953	0.539	0.6434	0.7045	0.4636	0.6145	0.5911	0.6289	0.5294	0.7595	0.8139	0.8023	0.6674	0.5626	0.724	0.7797	0.7068	0.5518	0.7133	0.4676	0.699	0.7998	0.7949	0.6903	0.7432	0.6718	0.7648		1.25744	1.09054	1.09372
770.51	12.8418	0.6694	0.5558	0.5097	0.4844	0.4886	0.5374	0.65	0.5622	0.6043	0.5927	0.4312	0.5995	0.6879	0.5429	0.5696	0.577	0.6224	0.7024	0.5355	0.6435	0.6989	0.4578	0.6114	0.5878	0.6279	0.525	0.7625	0.8124	0.8	0.6649	0.5569	0.723	0.7772	0.7042	0.5452	0.7089	0.47	0.6909	0.8048	0.7894	0.6908	0.7365	0.6743	0.7715		1.24812	1.09034	1.09351
775.51	12.9252	0.6789	0.5612	0.5131	0.4875	0.4919	0.5455	0.6583	0.5664	0.6076	0.5977	0.4339	0.6038	0.6914	0.5473	0.5723	0.5841	0.6246	0.7018	0.5405	0.6479	0.7065	0.4622	0.6139	0.5884	0.6347	0.5285	0.7673	0.8192	0.8009	0.6729	0.5602	0.7277	0.7869	0.7063	0.5563	0.7119	0.4718	0.6931	0.8011	0.7921	0.6946	0.7413	0.6753	0.7781		1.26584	1.10094	1.1008
780.51	13.0085	0.6698	0.5533	0.5065	0.4829	0.4885	0.5408	0.6538	0.5587	0.6044	0.5901	0.4315	0.5968	0.6844	0.5411	0.5646	0.5763	0.6181	0.6985	0.534	0.6408	0.695	0.4543	0.6036	0.5863	0.6326	0.5241	0.7601	0.8109	0.8	0.6637	0.5546	0.7252	0.7799	0.6995	0.5423	0.7081	0.4645	0.6873	0.8021	0.7897	0.6842	0.7277	0.6745	0.7583		1.24887	1.08544	1.08664
785.51	13.0918	0.671	0.5535	0.504	0.4823	0.4847	0.5347	0.6475	0.5568	0.5962	0.5906	0.431	0.5977	0.6907	0.536	0.5725	0.5764	0.6131	0.701	0.5335	0.6457	0.6981	0.4558	0.5997	0.5821	0.625	0.5202	0.7566	0.8156	0.8011	0.6646	0.5552	0.7215	0.7804	0.6977	0.5353	0.7013	0.4693	0.6915	0.7926	0.7876	0.6813	0.733	0.675	0.7661		1.25111	1.08583	1.08128
790.51	13.1752	0.6754	0.5525	0.4994	0.4824	0.4808	0.5362	0.6321	0.5545	0.5965	0.5876	0.4257	0.5951	0.681	0.5309	0.5681	0.5822	0.6161	0.6939	0.5263	0.6412	0.6961	0.4521	0.6021	0.5794	0.6231	0.516	0.7576	0.8081	0.7941	0.6644	0.5556	0.7187	0.7815	0.701	0.5412	0.698	0.4668	0.686	0.7921	0.7877	0.6846	0.7323	0.6739	0.7648		1.25931	1.08387	1.07141
795.51	13.2585	0.6718	0.5521	0.4983	0.4806	0.4832	0.5356	0.6342	0.5564	0.5951	0.5918	0.4265	0.5939	0.6778	0.5323	0.5639	0.5717	0.6153	0.6949	0.5196	0.636	0.6947	0.4491	0.6025	0.5844	0.6261	0.5175	0.755	0.8155	0.7985	0.6653	0.5569	0.7202	0.7797	0.6957	0.5442	0.7104	0.4658	0.6884	0.7945	0.7882	0.6825	0.7292	0.6689	0.7584		1.2526	1.08308	1.06905
800.51	13.3418	0.675	0.5531	0.4947	0.4811	0.479	0.5398	0.6228	0.5525	0.586	0.5908	0.4327	0.5906	0.682	0.5311	0.5621	0.5791	0.614	0.6986	0.5223	0.638	0.6919	0.4478	0.6055	0.5837	0.6239	0.5078	0.7568	0.813	0.7994	0.6654	0.5553	0.7241	0.7714	0.7026	0.5387	0.7053	0.4681	0.6829	0.7925	0.789	0.6827	0.7399	0.677	0.7627		1.25856	1.08505	1.06133
805.51	13.4252	0.6634	0.5472	0.4934	0.4805	0.4757	0.5297	0.6126	0.5477	0.5768	0.5889	0.4246	0.5856	0.6776	0.5247	0.5633	0.5731	0.6062	0.6975	0.5176	0.6327	0.689	0.4395	0.5957	0.5799	0.6132	0.5063	0.7515	0.8079	0.7946	0.6578	0.5516	0.7226	0.7754	0.6968	0.5369	0.7033	0.4677	0.6837	0.7925	0.79	0.6783	0.7351	0.667	0.7625		1.23693	1.07347	1.05854
810.51	13.5085	0.6712	0.5513	0.4966	0.481	0.4734	0.5356	0.6155	0.5502	0.5803	0.5875	0.4286	0.5912	0.6821	0.5251	0.5682	0.5745	0.6122	0.7003	0.5196	0.6285	0.6915	0.4392	0.5966	0.5744	0.6179	0.5108	0.7571	0.8105	0.7967	0.6614	0.5511	0.724	0.7735	0.6983	0.5356	0.7001	0.4729	0.6905	0.7915	0.7886	0.6827	0.7351	0.6723	0.7543		1.25148	1.08151	1.0654
815.51	13.5918	0.6628	0.5504	0.5005	0.4834	0.4727	0.5347	0.6251	0.5464	0.5788	0.5912	0.4291	0.5908	0.6818	0.5275	0.569	0.5765	0.6119	0.7007	0.5181	0.6304	0.6898	0.4389	0.5925	0.5763	0.6247	0.5073	0.7568	0.8108	0.798	0.6629	0.5531	0.7219	0.777	0.6982	0.5333	0.7061	0.4758	0.6938	0.7924	0.7886	0.6827	0.731	0.6698	0.7639		1.23582	1.07975	1.07377
820.51	13.6752	0.6573	0.5451	0.4932	0.4794	0.4657	0.5297	0.6171	0.5416	0.5677	0.5854	0.4276	0.5819	0.675	0.5208	0.5614	0.5698	0.6059	0.6925	0.5169	0.6236	0.6861	0.4332	0.5955	0.5668	0.6183	0.5037	0.7536	0.8081	0.7886	0.657	0.5482	0.7212	0.7784	0.6938	0.5318	0.7035	0.4717	0.6868	0.7926	0.7764	0.6795	0.7329	0.6646	0.7628		1.22556	1.06935	1.05811
825.51	13.7585	0.666	0.5488	0.4934	0.4814	0.4719	0.5336	0.6206	0.5422	0.5742	0.5857	0.4285	0.583	0.6748	0.5248	0.5632	0.5641	0.6037	0.6934	0.5181	0.6308	0.691	0.4339	0.595	0.5795	0.6187	0.5014	0.7524	0.8134	0.7924	0.6585	0.5499	0.7224	0.772	0.7006	0.5236	0.7013	0.4716	0.6888	0.7896	0.7835	0.6783	0.7333	0.6693	0.7534		1.24178	1.07661	1.05854
830.51	13.8418	0.6691	0.5504	0.4948	0.4804	0.469	0.5354	0.6273	0.5459	0.5696	0.5859	0.4306	0.5806	0.6743	0.5269	0.5604	0.5748	0.6081	0.6914	0.5136	0.6277	0.6889	0.4362	0.5977	0.5711	0.6186	0.5014	0.7553	0.8073	0.7918	0.6628	0.5497	0.723	0.7761	0.6969	0.5203	0.7056	0.4727	0.6901	0.7932	0.7827	0.6779	0.7308	0.6657	0.7644		1.24756	1.07975	1.06154
835.51	13.9252	0.6593	0.545	0.4953	0.4763	0.4663	0.5323	0.62	0.5439	0.5665	0.5815	0.4274	0.574	0.6714	0.5222	0.5606	0.5656	0.6038	0.6949	0.5134	0.6303	0.684	0.4302	0.5933	0.5693	0.6163	0.5009	0.7545	0.8098	0.7915	0.6596	0.5468	0.718	0.7722	0.6835	0.5143	0.6896	0.4721	0.6859	0.7956	0.7805	0.6744	0.7303	0.6615	0.7511		1.22929	1.06915	1.06261
840.51	14.0085	0.6631	0.5514	0.4959	0.4805	0.4643	0.5339	0.6208	0.5455	0.5663	0.5808	0.4294	0.5742	0.6736	0.5249	0.5569	0.5722	0.6068	0.695	0.5146	0.6232	0.683	0.4352	0.5958	0.5676	0.615	0.4998	0.7516	0.808	0.7951	0.6592	0.5481	0.7213	0.7725	0.6881	0.52	0.6909	0.4708	0.6942	0.7944	0.7866	0.6722	0.7277	0.6686	0.759		1.23638	1.08171	1.0639
845.51	14.0918	0.6536	0.5455	0.4906	0.4759	0.4607	0.5318	0.6176	0.5386	0.5608	0.5762	0.4257	0.5747	0.6737	0.5196	0.5582	0.5642	0.6021	0.6913	0.5104	0.6219	0.6823	0.4328	0.5903	0.5644	0.6146	0.4911	0.751	0.805	0.7908	0.6565	0.5471	0.7184	0.7689	0.6954	0.5242	0.6893	0.47	0.687	0.7862	0.7818	0.6704	0.7277	0.6587	0.7453		1.21866	1.07014	1.05253
850.51	14.1752	0.6601	0.5567	0.4946	0.4797	0.4664	0.5355	0.6248	0.5429	0.5598	0.5782	0.429	0.5785	0.6692	0.5231	0.5542	0.57	0.6081	0.693	0.5153	0.6268	0.6792	0.4341	0.5958	0.5714	0.613	0.497	0.76	0.8045	0.7947	0.6583	0.5524	0.7236	0.7757	0.6943	0.5307	0.6905	0.4723	0.6909	0.7951	0.7858	0.6757	0.7293	0.6665	0.7585		1.23078	1.09211	1.06111
855.51	14.2585	0.6532	0.5447	0.4916	0.4741	0.4592	0.5323	0.6152	0.5372	0.5598	0.5791	0.427	0.5774	0.665	0.5183	0.5588	0.5668	0.6033	0.6898	0.5088	0.6223	0.6816	0.4273	0.5877	0.566	0.614	0.4867	0.7508	0.8037	0.7866	0.652	0.5468	0.7196	0.7734	0.6868	0.5251	0.685	0.4696	0.6864	0.7877	0.7797	0.668	0.7207	0.66	0.7467		1.21792	1.06857	1.05468
860.51	14.3418	0.6527	0.5482	0.4915	0.4761	0.461	0.5362	0.6099	0.5337	0.5622	0.5768	0.4249	0.5734	0.6706	0.5152	0.5556	0.5648	0.6054	0.6938	0.512	0.6225	0.6831	0.4323	0.59	0.5657	0.6127	0.4919	0.7544	0.8044	0.7905	0.6571	0.5454	0.7169	0.769	0.6891	0.5271	0.6893	0.4683	0.6886	0.7857	0.7815	0.6698	0.7267	0.6636	0.7533		1.21698	1.07543	1.05446
865.51	14.4252	0.6542	0.5423	0.4888	0.4762	0.46	0.5296	0.6016	0.5355	0.5617	0.5765	0.4236	0.5748	0.6693	0.5122	0.5578	0.5645	0.6004	0.6904	0.5042	0.616	0.6752	0.4323	0.5854	0.5647	0.6097	0.4871	0.7537	0.7988	0.7883	0.657	0.5448	0.7158	0.7677	0.6825	0.5261	0.6856	0.4628	0.681	0.7852	0.7778	0.6693	0.7295	0.6613	0.7524		1.21978	1.06386	1.04867
870.51	14.5085	0.6496	0.5445	0.4926	0.4762	0.4605	0.5296	0.5943	0.5353	0.5605	0.5772	0.4273	0.5767	0.6644	0.5073	0.5584	0.5637	0.602	0.6978	0.5081	0.6163	0.677	0.4322	0.588	0.5696	0.6103	0.4899	0.7527	0.8005	0.7888	0.6569	0.5436	0.7189	0.7668	0.6828	0.5263	0.6924	0.4626	0.6806	0.7878	0.7771	0.6748	0.7246	0.6606	0.7514		1.2112	1.06817	1.05682
875.51	14.5918	0.656	0.5455	0.4888	0.4762	0.4625	0.5293	0.5954	0.5355	0.5643	0.5784	0.4219	0.5768	0.6702	0.507	0.5603	0.5573	0.6001	0.6925	0.5074	0.6145	0.6776	0.4309	0.5888	0.5644	0.6103	0.4874	0.7518	0.8039	0.7918	0.654	0.5462	0.718	0.7676	0.6796	0.5186	0.693	0.4643	0.6863	0.787	0.7825	0.6682	0.7257	0.6591	0.7515		1.22314	1.07014	1.04867
880.51	14.6752	0.65	0.5485	0.4904	0.4761	0.4695	0.5289	0.5927	0.5381	0.56	0.577	0.4255	0.5731	0.6689	0.5073	0.5551	0.5625	0.602	0.6931	0.5047	0.6159	0.6835	0.4326	0.5873	0.5662	0.6096	0.4865	0.7543	0.801	0.7901	0.6534	0.5443	0.7211	0.7673	0.6778	0.5158	0.6894	0.4666	0.6803	0.7882	0.7748	0.6679	0.7373	0.6573	0.7576		1.21195	1.07602	1.0521
885.51	14.7585	0.6517	0.5454	0.4909	0.4736	0.4613	0.5271	0.5913	0.5355	0.5553	0.5735	0.4197	0.5697	0.6662	0.5027	0.556	0.5622	0.6011	0.6934	0.503	0.6164	0.6753	0.4278	0.5817	0.5626	0.608	0.4806	0.7486	0.8037	0.7877	0.6517	0.5434	0.7162	0.7692	0.6841	0.5162	0.6941	0.4666	0.6743	0.7827	0.7754	0.6673	0.7168	0.6549	0.7516		1.21512	1.06994	1.05317
890.51	14.8418	0.6515	0.5476	0.4943	0.4769	0.4696	0.5313	0.5963	0.5368	0.5631	0.5748	0.4231	0.5728	0.665	0.509	0.5581	0.561	0.6025	0.6929	0.5055	0.6121	0.6811	0.4299	0.5904	0.5696	0.6094	0.4893	0.7533	0.8034	0.7909	0.6537	0.5441	0.7235	0.7716	0.6807	0.5173	0.6994	0.4715	0.6775	0.7863	0.7774	0.6678	0.7281	0.6619	0.7519		1.21475	1.07426	1.06047
895.51	14.9252	0.6717	0.5419	0.489	0.4724	0.4625	0.5214	0.5654	0.5126	0.5743	0.5667	0.4105	0.5684	0.6583	0.4995	0.5454	0.5427	0.5975	0.6824	0.4847	0.6052	0.6794	0.425	0.5742	0.5637	0.6122	0.4734	0.7424	0.8014	0.7831	0.6527	0.5353	0.7139	0.7712	0.6718	0.476	0.687	0.4261	0.6571	0.7823	0.7781	0.6606	0.7217	0.6464	0.7518		1.25241	1.06307	1.0491
900.51	15.0085	0.6684	0.5417	0.4902	0.472	0.459	0.5213	0.5625	0.5132	0.5729	0.5678	0.4095	0.5671	0.6583	0.4976	0.5326	0.5408	0.599	0.6873	0.4889	0.6015	0.6782	0.4258	0.5773	0.5704	0.618	0.4771	0.7471	0.8035	0.7848	0.6505	0.5382	0.719	0.766	0.6791	0.4888	0.69	0.4256	0.6603	0.7821	0.7795	0.6667	0.7263	0.6493	0.7522		1.24626	1.06268	1.05167
905.51	15.0918	0.6663	0.5388	0.4867	0.4669	0.4544	0.5156	0.5624	0.5106	0.5703	0.5649	0.407	0.5666	0.6565	0.497	0.5386	0.5418	0.5977	0.6895	0.4842	0.6025	0.6762	0.4232	0.5752	0.5642	0.6106	0.4708	0.7434	0.7956	0.7858	0.6471	0.5335	0.7101	0.7656	0.6755	0.4857	0.6819	0.424	0.6543	0.7784	0.7755	0.6607	0.7195	0.6427	0.7471		1.24234	1.05699	1.04416
910.51	15.1752	0.6737	0.5439	0.4924	0.4732	0.457	0.5208	0.5649	0.5158	0.581	0.5731	0.4148	0.5755	0.6595	0.4987	0.5449	0.5486	0.6014	0.6936	0.4907	0.6057	0.6834	0.4287	0.5781	0.5684	0.6193	0.4803	0.7502	0.8064	0.7947	0.6572	0.5387	0.7151	0.7743	0.6774	0.4865	0.6953	0.4301	0.6639	0.7883	0.7814	0.6688	0.732	0.6513	0.7604		1.25614	1.067	1.05639
915.51	15.2585	0.6613	0.5364	0.483	0.4669	0.4499	0.5113	0.5601	0.5098	0.5695	0.5652	0.4087	0.5636	0.657	0.493	0.5329	0.5385	0.595	0.6919	0.4844	0.5981	0.6773	0.4201	0.5715	0.5569	0.6082	0.4717	0.7445	0.7989	0.7844	0.6493	0.5316	0.7103	0.7723	0.6692	0.4725	0.6949	0.4271	0.657	0.7835	0.7788	0.6572	0.7322	0.6479	0.7578		1.23302	1.05228	1.03623
920.51	15.3418	0.6586	0.5369	0.485	0.4704	0.4544	0.5187	0.5624	0.5102	0.5629	0.5629	0.4064	0.5663	0.6539	0.4955	0.5327	0.5374	0.5928	0.6892	0.4865	0.5982	0.6745	0.4182	0.5713	0.565	0.613	0.4754	0.7392	0.7993	0.781	0.6462	0.5307	0.711	0.7683	0.6699	0.4698	0.6805	0.4262	0.6577	0.7765	0.7736	0.6595	0.723	0.6444	0.7542		1.22798	1.05326	1.04052
925.51	15.4252	0.6586	0.5464	0.4912	0.4725	0.4542	0.5213	0.567	0.5096	0.5646	0.5639	0.409	0.5735	0.6591	0.5	0.5472	0.5468	0.6012	0.6897	0.4889	0.6041	0.6752	0.4264	0.5768	0.5687	0.6205	0.483	0.7487	0.8032	0.7813	0.6571	0.5381	0.7173	0.7751	0.6719	0.4741	0.6824	0.4255	0.6645	0.7847	0.7751	0.6666	0.7287	0.6476	0.7596		1.22798	1.0719	1.05382
930.51	15.5085	0.653	0.5402	0.4849	0.4706	0.4469	0.5204	0.5556	0.5076	0.5528	0.5622	0.4063	0.5638	0.6545	0.4938	0.5321	0.5444	0.592	0.697	0.4832	0.6012	0.6704	0.4201	0.5715	0.5643	0.6121	0.4683	0.7421	0.7982	0.7818	0.6453	0.5293	0.7101	0.7673	0.6653	0.468	0.681	0.4196	0.6609	0.7843	0.7713	0.6585	0.7283	0.6423	0.7567		1.21754	1.05974	1.0403
935.51	15.5918	0.6482	0.5441	0.4876	0.4709	0.4506	0.5222	0.5666	0.5125	0.5579	0.5705	0.4079	0.5662	0.6554	0.4943	0.5348	0.5421	0.5931	0.69	0.4891	0.6068	0.6758	0.4207	0.5706	0.5704	0.6116	0.4688	0.7431	0.7989	0.7847	0.6451	0.5306	0.712	0.7708	0.6675	0.4708	0.686	0.4234	0.664	0.7804	0.7761	0.6591	0.7276	0.6473	0.7459		1.20859	1.06739	1.04609
940.51	15.6752	0.6282	0.5384	0.4826	0.4669	0.453	0.5235	0.5649	0.5074	0.5545	0.5613	0.4066	0.5632	0.6498	0.4946	0.5377	0.5372	0.5962	0.6933	0.4853	0.6019	0.6692	0.4177	0.568	0.5636	0.6125	0.4708	0.7405	0.7909	0.7815	0.6429	0.5342	0.7139	0.7679	0.6655	0.4709	0.6842	0.4245	0.6597	0.7832	0.77	0.6599	0.7265	0.649	0.7532		1.1713	1.05621	1.03537
945.51	15.7585	0.6085	0.538	0.4826	0.4695	0.4497	0.5192	0.5637	0.5042	0.5522	0.5616	0.4068	0.5618	0.6476	0.4969	0.5376	0.5426	0.5936	0.6868	0.4837	0.6023	0.6691	0.4151	0.5691	0.5606	0.6086	0.4681	0.7415	0.7977	0.7781	0.6496	0.5304	0.7113	0.7689	0.6619	0.4669	0.6829	0.4182	0.6541	0.7802	0.7728	0.6567	0.723	0.639	0.7436		1.13457	1.05542	1.03537
950.51	15.8418	0.5872	0.5427	0.4835	0.4704	0.4554	0.5204	0.5723	0.5034	0.5534	0.5607	0.4101	0.5637	0.6498	0.4987	0.5321	0.5413	0.5927	0.687	0.4839	0.6007	0.6732	0.4124	0.5708	0.5596	0.6107	0.4713	0.7421	0.797	0.7769	0.6436	0.5337	0.7088	0.7703	0.6622	0.4736	0.6873	0.4267	0.6597	0.7786	0.7757	0.6656	0.7242	0.6416	0.7505		1.09486	1.06464	1.0373
955.51	15.9252	0.5732	0.5389	0.4818	0.4689	0.4492	0.5187	0.5657	0.5025	0.555	0.5638	0.405	0.5629	0.6535	0.498	0.5333	0.5407	0.5898	0.6856	0.4858	0.6007	0.6745	0.415	0.5708	0.5593	0.6097	0.4735	0.7394	0.7974	0.7766	0.6467	0.5301	0.7078	0.7689	0.6634	0.47	0.6803	0.4243	0.6584	0.7832	0.77	0.6551	0.7297	0.6453	0.7457		1.06875	1.05719	1.03365
960.51	16.0085	0.559	0.5396	0.4841	0.4703	0.4552	0.5178	0.5658	0.505	0.5524	0.5601	0.4079	0.564	0.6548	0.4981	0.5359	0.5422	0.5891	0.6872	0.4803	0.5995	0.6709	0.4141	0.5688	0.5585	0.6107	0.4717	0.7435	0.7989	0.7774	0.6433	0.5306	0.7131	0.7631	0.6699	0.4709	0.6812	0.4277	0.662	0.7812	0.7746	0.663	0.7239	0.6399	0.7483		1.04228	1.05856	1.03859
965.51	16.0918	0.5597	0.5385	0.4791	0.4697	0.4546	0.5197	0.5665	0.5038	0.5506	0.565	0.4092	0.5626	0.6544	0.4996	0.5344	0.5405	0.5899	0.688	0.4836	0.604	0.6745	0.4147	0.5669	0.5591	0.6088	0.4714	0.7424	0.798	0.7791	0.6452	0.5291	0.7135	0.7639	0.6608	0.468	0.6818	0.4329	0.6696	0.7829	0.7729	0.6636	0.7227	0.6472	0.7409		1.04358	1.0564	1.02786
970.51	16.1752	0.561	0.5435	0.4827	0.4725	0.4553	0.5226	0.5671	0.507	0.5555	0.5654	0.4093	0.5635	0.6497	0.5009	0.5383	0.5436	0.5893	0.6919	0.4862	0.607	0.6728	0.4149	0.5693	0.564	0.6086	0.4766	0.746	0.8	0.7813	0.643	0.5319	0.7117	0.7679	0.6638	0.4687	0.6889	0.4348	0.6654	0.7769	0.7769	0.6666	0.727	0.6462	0.7373		1.04601	1.06621	1.03558
975.51	16.2585	0.5564	0.5381	0.4835	0.4706	0.4508	0.522	0.5664	0.5094	0.5542	0.5598	0.4053	0.5617	0.6581	0.4978	0.5386	0.5446	0.5894	0.6866	0.4859	0.5981	0.6714	0.4163	0.5686	0.5583	0.6076	0.4735	0.7451	0.7969	0.7777	0.6426	0.5316	0.7138	0.767	0.6606	0.4726	0.6786	0.4364	0.6545	0.7812	0.7804	0.6563	0.7241	0.6416	0.7363		1.03743	1.05562	1.0373
980.51	16.3418	0.5582	0.5404	0.4827	0.4734	0.4534	0.5238	0.5666	0.5113	0.5547	0.5644	0.4078	0.56	0.6555	0.4971	0.5367	0.5433	0.5912	0.6873	0.4837	0.6002	0.6693	0.4146	0.5695	0.5597	0.6111	0.4802	0.7464	0.8012	0.776	0.6451	0.5334	0.7128	0.7655	0.6511	0.4732	0.6769	0.4415	0.6628	0.7789	0.7742	0.6575	0.7224	0.6407	0.745		1.04079	1.06013	1.03558
985.51	16.4252	0.5581	0.5451	0.4876	0.4749	0.4569	0.5229	0.5651	0.513	0.554	0.5647	0.4086	0.5594	0.6541	0.501	0.5347	0.5399	0.5884	0.69	0.487	0.6082	0.6715	0.4153	0.5691	0.5592	0.6089	0.4817	0.7447	0.8019	0.779	0.6445	0.5282	0.7099	0.7669	0.6592	0.4707	0.68	0.4384	0.667	0.779	0.776	0.6641	0.7193	0.6461	0.7404		1.0406	1.06935	1.04609
990.51	16.5085	0.5545	0.544	0.4818	0.4729	0.4558	0.5264	0.5683	0.5137	0.5555	0.5673	0.4082	0.5581	0.6487	0.4982	0.5351	0.5425	0.59	0.6915	0.4846	0.6005	0.6703	0.415	0.5738	0.5635	0.6093	0.4804	0.7482	0.8003	0.7781	0.6441	0.5352	0.7128	0.7635	0.658	0.4761	0.6742	0.4417	0.6676	0.7707	0.7717	0.6527	0.7228	0.6419	0.7294		1.03389	1.06719	1.03365
995.51	16.5918	0.553	0.5379	0.4841	0.4719	0.4539	0.5275	0.5737	0.514	0.5484	0.5625	0.4057	0.5598	0.6497	0.4959	0.5354	0.546	0.5871	0.6874	0.4866	0.6	0.6695	0.4152	0.5649	0.5546	0.6078	0.4794	0.7419	0.7991	0.7773	0.6442	0.5283	0.7144	0.7655	0.6563	0.4795	0.679	0.4408	0.661	0.7736	0.7702	0.6583	0.7158	0.6391	0.713		1.03109	1.05523	1.03859
1000.51	16.6752	0.5553	0.5395	0.4823	0.4753	0.4608	0.5203	0.576	0.5158	0.554	0.5651	0.4084	0.5534	0.6544	0.501	0.5365	0.5513	0.5872	0.6922	0.4892	0.5993	0.6669	0.4166	0.5722	0.5577	0.6041	0.4823	0.7437	0.7972	0.7781	0.6447	0.5286	0.7138	0.7645	0.6634	0.4747	0.6879	0.4411	0.6709	0.7754	0.7726	0.6606	0.7253	0.6484	0.7017		1.03538	1.05837	1.03472
1005.51	16.7585	0.5535	0.539	0.4849	0.4743	0.4566	0.5126	0.5766	0.5132	0.5547	0.565	0.4081	0.5568	0.6519	0.4955	0.5357	0.5454	0.5867	0.6887	0.4874	0.6005	0.6665	0.4139	0.5702	0.5607	0.6077	0.4831	0.7421	0.7946	0.781	0.6426	0.5287	0.7177	0.7626	0.6576	0.4813	0.6785	0.4383	0.6681	0.772	0.7759	0.6543	0.7217	0.6422	0.6861		1.03202	1.05738	1.0403
1010.51	16.8418	0.554	0.5406	0.4853	0.4751	0.4565	0.5106	0.5825	0.5107	0.5565	0.5644	0.4081	0.5545	0.6548	0.4964	0.5317	0.5385	0.5908	0.6936	0.4881	0.5993	0.6675	0.4113	0.5746	0.5586	0.6083	0.4785	0.7463	0.7943	0.7756	0.6441	0.5282	0.7175	0.7643	0.6636	0.4965	0.6819	0.4456	0.674	0.7774	0.7741	0.6642	0.7215	0.6473	0.6831		1.03295	1.06052	1.04116
1015.51	16.9252	0.5542	0.5386	0.4831	0.474	0.4553	0.5102	0.5811	0.5122	0.5545	0.5678	0.4073	0.561	0.6543	0.4944	0.5304	0.5418	0.5876	0.6863	0.4901	0.6007	0.6692	0.4099	0.5726	0.5517	0.601	0.4776	0.7426	0.7983	0.775	0.6431	0.5309	0.7207	0.7629	0.6616	0.5019	0.6825	0.4486	0.6676	0.7733	0.7717	0.6601	0.7267	0.6452	0.6776		1.03333	1.0566	1.03644
1020.51	17.0085	0.554	0.5406	0.4846	0.4714	0.4573	0.5077	0.5802	0.5095	0.5571	0.5675	0.4115	0.5632	0.6504	0.4963	0.5321	0.5431	0.5882	0.6872	0.4897	0.6039	0.6728	0.4111	0.5694	0.5555	0.6098	0.4711	0.7435	0.7979	0.774	0.6446	0.527	0.7137	0.758	0.6636	0.5077	0.6796	0.4437	0.6679	0.774	0.7673	0.6589	0.7239	0.6465	0.6663		1.03295	1.06052	1.03966
1025.51	17.0918	0.564	0.5564	0.4937	0.4862	0.4706	0.4864	0.5894	0.5213	0.5665	0.5757	0.4239	0.5672	0.6656	0.505	0.5432	0.5499	0.601	0.6979	0.5016	0.6121	0.6757	0.4224	0.5816	0.5682	0.6142	0.4824	0.7568	0.8066	0.7861	0.656	0.5391	0.7239	0.7735	0.6763	0.5165	0.6828	0.4568	0.677	0.7801	0.7871	0.673	0.7214	0.6533	0.686		1.0516	1.09152	1.05918
1030.51	17.1752	0.5516	0.5467	0.4841	0.4725	0.4609	0.4597	0.5785	0.5057	0.5565	0.5644	0.4128	0.5617	0.6508	0.4937	0.5374	0.5382	0.5889	0.6913	0.4885	0.6026	0.6632	0.4143	0.5719	0.5556	0.5971	0.4703	0.7437	0.796	0.7731	0.6389	0.5317	0.7175	0.7637	0.6647	0.5026	0.6735	0.4493	0.6637	0.7742	0.7706	0.6585	0.7204	0.6426	0.6713		1.02848	1.07249	1.03859
1035.51	17.2585	0.5519	0.5406	0.4838	0.4703	0.4555	0.4577	0.5749	0.5017	0.5568	0.562	0.4127	0.562	0.6477	0.4918	0.5326	0.5347	0.5886	0.6875	0.4902	0.605	0.6698	0.4117	0.569	0.5543	0.6024	0.4689	0.7442	0.7978	0.7815	0.6453	0.5319	0.7175	0.7643	0.6661	0.4962	0.6835	0.4503	0.6595	0.7805	0.7717	0.66	0.7193	0.6469	0.6716		1.02904	1.06052	1.03794
1040.51	17.3418	0.5466	0.5366	0.4774	0.4673	0.4497	0.4646	0.5744	0.5042	0.5502	0.5629	0.4109	0.558	0.6536	0.487	0.5305	0.539	0.5863	0.6902	0.4861	0.602	0.6657	0.4114	0.5651	0.5491	0.5984	0.4654	0.7442	0.7953	0.7764	0.643	0.5269	0.7157	0.7608	0.6606	0.4898	0.6799	0.4472	0.664	0.7786	0.7686	0.6563	0.7172	0.6418	0.6632		1.01916	1.05268	1.02421
1045.51	17.4252	0.5453	0.5426	0.485	0.4714	0.4581	0.4751	0.5717	0.5133	0.5541	0.5636	0.412	0.5595	0.6541	0.4957	0.5321	0.5353	0.5849	0.6882	0.4911	0.6018	0.6651	0.4131	0.5674	0.5547	0.5985	0.4736	0.746	0.7967	0.7781	0.6413	0.5282	0.7184	0.7651	0.6538	0.4888	0.6744	0.4553	0.6635	0.7765	0.7726	0.6596	0.7181	0.6476	0.6739		1.01673	1.06445	1.04052
1050.51	17.5085	0.5406	0.5394	0.4855	0.4707	0.4564	0.4831	0.5804	0.5115	0.554	0.5667	0.4131	0.5556	0.6512	0.4923	0.5329	0.5392	0.5883	0.6868	0.4844	0.6024	0.6633	0.4089	0.5683	0.5501	0.6016	0.4664	0.7433	0.7999	0.7719	0.6434	0.5298	0.7162	0.765	0.6528	0.4842	0.6854	0.454	0.6668	0.7758	0.7673	0.6596	0.7191	0.6494	0.6664		1.00797	1.05817	1.04159
1055.51	17.5918	0.5402	0.5429	0.4813	0.4741	0.4542	0.4901	0.5775	0.5104	0.5512	0.5625	0.4111	0.5537	0.6546	0.4945	0.533	0.5369	0.584	0.6842	0.4856	0.5992	0.6599	0.4115	0.5692	0.5465	0.5994	0.4726	0.7417	0.79	0.7691	0.6426	0.5278	0.714	0.7605	0.6537	0.4781	0.6809	0.4556	0.6613	0.77	0.7659	0.6508	0.7238	0.6437	0.6706		1.00722	1.06504	1.03258
1060.51	17.6752	0.541	0.5466	0.4823	0.469	0.457	0.5021	0.582	0.5104	0.5493	0.5641	0.4117	0.5571	0.6497	0.4937	0.5328	0.5345	0.5858	0.6945	0.4866	0.6072	0.6639	0.4134	0.5658	0.5501	0.6029	0.4775	0.7381	0.7958	0.7744	0.6419	0.5314	0.7151	0.7666	0.6506	0.4807	0.6913	0.4591	0.6639	0.7699	0.7742	0.6554	0.7197	0.6494	0.6664		1.00872	1.07229	1.03472
1065.51	17.7585	0.5422	0.5444	0.4848	0.4723	0.454	0.5061	0.5782	0.5115	0.5495	0.5658	0.4109	0.5542	0.6511	0.4963	0.5301	0.5362	0.5859	0.6812	0.4879	0.6048	0.6649	0.4121	0.5683	0.5558	0.6002	0.4723	0.7467	0.7972	0.7732	0.64	0.5293	0.7131	0.7632	0.6491	0.4821	0.6831	0.4595	0.6715	0.7752	0.7711	0.6488	0.7318	0.6532	0.6692		1.01095	1.06798	1.04009
1070.51	17.8418	0.5416	0.5424	0.4823	0.4674	0.4577	0.5096	0.5789	0.5072	0.5475	0.5614	0.4099	0.5565	0.6496	0.4919	0.5324	0.5347	0.5842	0.6856	0.4831	0.6077	0.6661	0.4141	0.5635	0.546	0.6012	0.4765	0.7416	0.7913	0.7685	0.6376	0.5314	0.7177	0.7628	0.6425	0.4696	0.6768	0.4578	0.6636	0.7721	0.7672	0.6469	0.7187	0.6434	0.6642		1.00983	1.06405	1.03472
1075.51	17.9252	0.54	0.5451	0.4847	0.471	0.4576	0.5142	0.5818	0.5085	0.5425	0.5624	0.411	0.5548	0.6449	0.4923	0.5301	0.53	0.5844	0.6832	0.4811	0.6018	0.6625	0.4128	0.5614	0.5565	0.6028	0.4768	0.7424	0.7899	0.771	0.6406	0.5297	0.7134	0.7637	0.6478	0.4748	0.6736	0.4565	0.6715	0.7741	0.766	0.6446	0.7205	0.6488	0.6669		1.00685	1.06935	1.03987
1080.51	18.0085	0.5451	0.5431	0.486	0.4745	0.4582	0.5169	0.5812	0.5101	0.5505	0.5627	0.412	0.5556	0.6504	0.4924	0.5324	0.54	0.5836	0.691	0.4831	0.604	0.6647	0.4118	0.5609	0.5523	0.6018	0.4768	0.7427	0.7957	0.7713	0.6392	0.5296	0.7121	0.7605	0.6456	0.4768	0.6821	0.4563	0.6683	0.7767	0.7717	0.6521	0.7265	0.6505	0.6706		1.01636	1.06543	1.04266
1085.51	18.0918	0.5349	0.5413	0.4797	0.4694	0.4527	0.5185	0.5751	0.5071	0.5443	0.5592	0.4103	0.5517	0.6478	0.4948	0.5339	0.531	0.5812	0.688	0.4832	0.6004	0.6604	0.4091	0.5603	0.5417	0.5993	0.4714	0.7415	0.8001	0.7758	0.6408	0.5268	0.7121	0.7593	0.6485	0.4695	0.6843	0.4545	0.6681	0.7664	0.7653	0.6492	0.723	0.6491	0.6708		0.997342	1.0619	1.02915
1090.51	18.1752	0.5488	0.5567	0.4948	0.48	0.4686	0.5345	0.5919	0.5219	0.5564	0.5732	0.4245	0.561	0.6566	0.5071	0.5395	0.5399	0.5928	0.6962	0.4935	0.6131	0.6717	0.4189	0.5697	0.563	0.6097	0.4834	0.7496	0.7991	0.7743	0.6507	0.5411	0.7173	0.7642	0.6623	0.4828	0.6959	0.4682	0.681	0.7776	0.7715	0.6591	0.7299	0.6588	0.6715		1.02326	1.09211	1.06154
1095.51	18.2585	0.5411	0.5514	0.4862	0.4757	0.4616	0.5258	0.5822	0.517	0.5535	0.5639	0.4163	0.5549	0.6485	0.4986	0.5265	0.5372	0.5839	0.6866	0.4865	0.6034	0.6606	0.4116	0.5654	0.5513	0.6019	0.4741	0.7408	0.7963	0.7713	0.644	0.5297	0.7133	0.7579	0.6533	0.471	0.6774	0.4602	0.6702	0.772	0.7732	0.6489	0.7168	0.6508	0.6624		1.0089	1.08171	1.04309
1100.51	18.3418	0.5394	0.5473	0.4811	0.4743	0.4582	0.5239	0.5833	0.5149	0.5493	0.5586	0.4143	0.5516	0.645	0.497	0.5314	0.5343	0.5845	0.6829	0.4805	0.6045	0.6631	0.409	0.5609	0.5512	0.6004	0.4685	0.7387	0.7935	0.7678	0.6441	0.5283	0.7099	0.7629	0.6553	0.4769	0.6778	0.4565	0.6629	0.7702	0.7653	0.645	0.7254	0.645	0.673		1.00573	1.07367	1.03215
1105.51	18.4252	0.5438	0.5498	0.4793	0.4745	0.4629	0.5242	0.58	0.5139	0.5505	0.5668	0.4154	0.5554	0.6454	0.4994	0.5284	0.5381	0.5821	0.6837	0.4814	0.6045	0.662	0.4133	0.5607	0.5508	0.6001	0.4741	0.7402	0.7939	0.7717	0.6402	0.5287	0.713	0.7575	0.6555	0.4745	0.6753	0.4565	0.6691	0.7697	0.7687	0.6426	0.7201	0.6436	0.6599		1.01394	1.07857	1.02829
1110.51	18.5085	0.5429	0.55	0.4835	0.4776	0.467	0.5249	0.587	0.5161	0.5562	0.567	0.4172	0.5568	0.6492	0.4997	0.5303	0.5353	0.5841	0.6866	0.4867	0.6055	0.6657	0.4137	0.5635	0.5548	0.6004	0.4756	0.7426	0.7976	0.7779	0.6438	0.5326	0.7162	0.7615	0.6549	0.4742	0.6886	0.4589	0.6716	0.7733	0.7772	0.6507	0.7261	0.6516	0.6653		1.01226	1.07896	1.0373
1115.51	18.5918	0.5368	0.5489	0.4836	0.474	0.4617	0.5274	0.5871	0.5097	0.5491	0.5635	0.4147	0.5557	0.6483	0.4984	0.5263	0.5289	0.5818	0.6841	0.4814	0.6056	0.663	0.4124	0.5574	0.5516	0.5994	0.4734	0.738	0.7971	0.7717	0.6434	0.5313	0.7119	0.756	0.6538	0.4691	0.6837	0.46	0.663	0.7685	0.772	0.6499	0.7108	0.6455	0.6617		1.00088	1.07681	1.03751
1120.51	18.6752	0.5394	0.5494	0.4836	0.4747	0.4655	0.5233	0.5819	0.5083	0.5517	0.5645	0.4161	0.5551	0.6484	0.4969	0.5292	0.5393	0.5844	0.6885	0.4824	0.6018	0.6598	0.4132	0.5578	0.5555	0.6022	0.4712	0.7426	0.7961	0.769	0.6415	0.5304	0.7144	0.7584	0.6571	0.4649	0.6815	0.4619	0.67	0.7683	0.7736	0.6522	0.7189	0.648	0.6588		1.00573	1.07779	1.03751
1125.51	18.7585	0.5397	0.5488	0.4831	0.4741	0.463	0.5219	0.5815	0.5036	0.5463	0.5593	0.414	0.5515	0.6497	0.4983	0.5261	0.533	0.5813	0.6874	0.4811	0.5959	0.6576	0.4113	0.5559	0.5504	0.5984	0.4693	0.7371	0.7926	0.7671	0.6405	0.5277	0.7108	0.7582	0.6525	0.4633	0.6924	0.4597	0.6672	0.765	0.7781	0.6486	0.7203	0.6507	0.664		1.00629	1.07661	1.03644
1130.51	18.8418	0.5384	0.5507	0.4821	0.4775	0.4639	0.5257	0.5865	0.5049	0.5477	0.5646	0.4176	0.5573	0.648	0.503	0.536	0.5278	0.5836	0.6824	0.483	0.6069	0.6626	0.4106	0.5609	0.5504	0.5965	0.4746	0.7461	0.7945	0.7691	0.6402	0.5316	0.7135	0.7587	0.6549	0.4599	0.685	0.4669	0.6738	0.7685	0.7699	0.6495	0.7197	0.654	0.662		1.00387	1.08034	1.0343
1135.51	18.9252	0.5333	0.5432	0.482	0.4741	0.4559	0.5184	0.5808	0.5021	0.5481	0.5613	0.4129	0.549	0.6456	0.4936	0.5253	0.5284	0.5815	0.6816	0.4784	0.5958	0.6556	0.4056	0.5546	0.5449	0.5939	0.47	0.7438	0.7906	0.7726	0.6398	0.5283	0.7119	0.7597	0.6474	0.4561	0.6805	0.4569	0.6784	0.7654	0.7774	0.6473	0.723	0.6565	0.6679		0.994358	1.06562	1.03408
1140.51	19.0085	0.5442	0.5534	0.4895	0.4826	0.4687	0.5303	0.5892	0.5099	0.5566	0.5663	0.4224	0.5555	0.6525	0.5014	0.5319	0.5314	0.5921	0.6854	0.4862	0.6054	0.6626	0.4131	0.5649	0.5504	0.606	0.4773	0.7417	0.797	0.7719	0.648	0.536	0.7171	0.7624	0.6504	0.4687	0.688	0.4645	0.6821	0.7749	0.7678	0.6545	0.7175	0.656	0.6679		1.01468	1.08563	1.05017
1145.51	19.0918	0.5407	0.5495	0.4855	0.4783	0.4597	0.5222	0.5815	0.5033	0.5494	0.5642	0.4172	0.5542	0.6522	0.497	0.532	0.5307	0.5829	0.6839	0.4818	0.6032	0.6612	0.4099	0.5605	0.5523	0.6006	0.4746	0.742	0.7933	0.7659	0.6414	0.5316	0.7135	0.7582	0.6457	0.4676	0.6816	0.4588	0.6783	0.7737	0.7685	0.6492	0.715	0.6495	0.6682		1.00816	1.07798	1.04159
1150.51	19.1752	0.5435	0.5551	0.4889	0.4805	0.4617	0.5261	0.5873	0.5069	0.5521	0.5669	0.4181	0.5524	0.6502	0.5018	0.5316	0.53	0.5861	0.6876	0.4843	0.6083	0.6673	0.4134	0.5633	0.5541	0.6025	0.474	0.7458	0.798	0.7749	0.6416	0.5327	0.7174	0.7587	0.6565	0.471	0.6767	0.4642	0.6757	0.7723	0.774	0.6457	0.7122	0.6509	0.6569		1.01338	1.08897	1.04888
1155.51	19.2585	0.5366	0.5454	0.4807	0.4702	0.4525	0.5193	0.5874	0.5022	0.5456	0.5578	0.4166	0.5458	0.6465	0.4947	0.5264	0.5232	0.5817	0.6868	0.4782	0.6009	0.658	0.4073	0.5572	0.5453	0.5948	0.4665	0.7392	0.7995	0.7698	0.6362	0.527	0.7109	0.7579	0.6438	0.471	0.6814	0.4608	0.6713	0.7632	0.7693	0.649	0.7291	0.6468	0.6613		1.00051	1.06994	1.03129
1160.51	19.3418	0.5416	0.552	0.4881	0.4785	0.4645	0.5231	0.5956	0.5093	0.5505	0.5641	0.4221	0.5535	0.6515	0.4977	0.5334	0.5312	0.5894	0.6846	0.4819	0.6086	0.6653	0.4131	0.5612	0.5538	0.6058	0.4798	0.7396	0.7987	0.7682	0.6465	0.5329	0.7159	0.7646	0.651	0.4733	0.684	0.4693	0.6729	0.7661	0.7668	0.6508	0.7219	0.651	0.6673		1.00983	1.08289	1.04717
1165.51	19.4252	0.5374	0.5504	0.4836	0.4752	0.4558	0.5174	0.5911	0.504	0.549	0.558	0.4161	0.5488	0.6481	0.4907	0.5331	0.525	0.5816	0.6833	0.4747	0.6071	0.6611	0.4092	0.5552	0.5506	0.5948	0.4766	0.7362	0.7984	0.7628	0.64	0.5272	0.7107	0.7603	0.6453	0.4635	0.6786	0.4644	0.6682	0.7606	0.7673	0.6459	0.7206	0.6451	0.6651		1.002	1.07975	1.03751
1170.51	19.5085	0.538	0.5541	0.4835	0.4767	0.4603	0.5231	0.5946	0.5034	0.5517	0.5603	0.4182	0.5526	0.6541	0.494	0.5269	0.5248	0.5848	0.6844	0.4822	0.6021	0.6581	0.4103	0.5551	0.5526	0.5958	0.4699	0.7385	0.7925	0.7649	0.6424	0.5286	0.7121	0.755	0.6411	0.4716	0.6729	0.4641	0.6666	0.7789	0.7676	0.6424	0.7228	0.6512	0.6637		1.00312	1.08701	1.0373
1175.51	19.5918	0.5508	0.5649	0.4921	0.4846	0.4714	0.5298	0.5923	0.5111	0.5579	0.5706	0.4241	0.5586	0.6541	0.504	0.5331	0.5329	0.5893	0.6918	0.4865	0.6111	0.6671	0.4182	0.5608	0.5541	0.6047	0.4775	0.7479	0.8017	0.7718	0.6441	0.5343	0.724	0.7647	0.6601	0.4812	0.6829	0.4725	0.6776	0.7779	0.7773	0.6542	0.7278	0.6513	0.6688		1.02699	1.10819	1.05575
1180.51	19.6752	0.5387	0.5479	0.4825	0.4748	0.456	0.5198	0.5862	0.5013	0.5498	0.5639	0.4161	0.5517	0.6489	0.4884	0.5229	0.5244	0.5818	0.6821	0.4783	0.6003	0.6591	0.4069	0.5531	0.5519	0.5975	0.4738	0.7391	0.7929	0.7726	0.6388	0.5254	0.7156	0.7611	0.644	0.4722	0.6664	0.4665	0.6704	0.7704	0.7687	0.644	0.7159	0.6486	0.6564		1.00443	1.07484	1.03515
1185.51	19.7585	0.5414	0.5497	0.4852	0.4759	0.4609	0.5265	0.587	0.5035	0.5488	0.5683	0.4173	0.5567	0.6455	0.4921	0.5309	0.5285	0.5854	0.6877	0.4822	0.6071	0.6636	0.412	0.5529	0.5467	0.5974	0.4743	0.7409	0.7959	0.7679	0.6404	0.5282	0.7143	0.7614	0.6553	0.4728	0.6694	0.465	0.678	0.7711	0.7692	0.6493	0.7224	0.6502	0.6635		1.00946	1.07838	1.04095
1190.51	19.8418	0.5441	0.5519	0.4852	0.4776	0.4589	0.5272	0.587	0.5067	0.5503	0.564	0.417	0.5532	0.6432	0.4893	0.5291	0.5295	0.5835	0.6876	0.4822	0.6057	0.6626	0.4122	0.5574	0.5466	0.5968	0.476	0.7409	0.7955	0.7644	0.6365	0.5284	0.7171	0.7605	0.6545	0.4625	0.6672	0.4701	0.6682	0.7653	0.7674	0.644	0.7251	0.6454	0.6583		1.0145	1.08269	1.04095
1195.51	19.9252	0.5447	0.553	0.488	0.4794	0.4619	0.5337	0.5916	0.5064	0.5502	0.5683	0.4219	0.5547	0.6472	0.4961	0.5309	0.53	0.5892	0.6871	0.4834	0.6069	0.6681	0.4168	0.5587	0.5499	0.6024	0.4731	0.7446	0.7987	0.7688	0.6453	0.5306	0.7191	0.7624	0.6647	0.4629	0.6771	0.4774	0.6777	0.7719	0.7764	0.6464	0.7267	0.6542	0.667		1.01561	1.08485	1.04695
1200.51	20.0085	0.5415	0.5517	0.4812	0.4769	0.4623	0.5281	0.5857	0.5077	0.5462	0.5633	0.4207	0.5523	0.6413	0.4915	0.5293	0.5221	0.581	0.6828	0.4845	0.6085	0.6594	0.4101	0.5549	0.5469	0.5965	0.4703	0.7441	0.7935	0.7667	0.6387	0.5287	0.713	0.7559	0.6543	0.4573	0.6789	0.4683	0.6701	0.7743	0.7708	0.6427	0.7234	0.6479	0.6687		1.00965	1.0823	1.03236
1205.51	20.0918	0.5489	0.559	0.4871	0.479	0.4664	0.5324	0.5857	0.5111	0.5474	0.5665	0.4252	0.5519	0.6479	0.4933	0.5238	0.5241	0.5861	0.6875	0.4826	0.6084	0.6614	0.4129	0.5572	0.548	0.6006	0.4762	0.7414	0.7995	0.7713	0.6436	0.5308	0.7133	0.7591	0.6576	0.4555	0.673	0.4734	0.668	0.7656	0.7688	0.6426	0.7156	0.6515	0.6624		1.02345	1.09662	1.04502
1210.51	20.1752	0.5362	0.551	0.4833	0.4738	0.4613	0.5297	0.5855	0.5088	0.5469	0.5596	0.4173	0.5488	0.6457	0.4916	0.5174	0.526	0.5808	0.6849	0.4797	0.6067	0.6579	0.4085	0.5554	0.5477	0.5956	0.4721	0.7379	0.7962	0.7657	0.6419	0.5255	0.7124	0.7587	0.6573	0.4575	0.6736	0.4683	0.6668	0.7636	0.7668	0.6431	0.723	0.6513	0.6581		0.999765	1.08093	1.03687
1215.51	20.2585	0.5416	0.5579	0.4874	0.4763	0.4632	0.5335	0.5913	0.517	0.5519	0.5653	0.4248	0.5551	0.6426	0.4943	0.5225	0.5292	0.5851	0.6823	0.4879	0.6046	0.6639	0.4117	0.5573	0.5557	0.5988	0.4732	0.7434	0.7909	0.7672	0.6443	0.5304	0.7144	0.7629	0.6621	0.4593	0.6854	0.4723	0.6779	0.775	0.7697	0.6486	0.723	0.6508	0.6632		1.00983	1.09446	1.04567
1220.51	20.3418	0.5407	0.5566	0.4843	0.4757	0.463	0.526	0.5824	0.5116	0.5473	0.5629	0.4181	0.5521	0.6439	0.4948	0.5243	0.5272	0.5827	0.6874	0.4814	0.6093	0.6612	0.4084	0.5559	0.5535	0.5975	0.4729	0.7423	0.7912	0.7664	0.6434	0.532	0.7115	0.7543	0.6612	0.4581	0.6774	0.4637	0.6707	0.7642	0.772	0.6465	0.7226	0.6445	0.6595		1.00816	1.09191	1.03902
1225.51	20.4252	0.539	0.5487	0.4803	0.4678	0.4575	0.5224	0.5803	0.5015	0.5468	0.5591	0.4153	0.5491	0.6361	0.4931	0.5182	0.5232	0.5774	0.6787	0.4748	0.5995	0.6575	0.4036	0.5504	0.5471	0.5968	0.4706	0.7353	0.7941	0.7596	0.6405	0.5279	0.7083	0.7604	0.6559	0.4521	0.676	0.459	0.6689	0.769	0.7677	0.6481	0.7145	0.648	0.6592		1.00499	1.07641	1.03043
1230.51	20.5085	0.5416	0.5476	0.4791	0.473	0.4591	0.5203	0.5816	0.5033	0.5498	0.5619	0.4197	0.5428	0.6425	0.4936	0.5228	0.5278	0.5793	0.6835	0.4816	0.6035	0.6571	0.4008	0.5523	0.5472	0.5953	0.4655	0.7363	0.7914	0.7652	0.6413	0.5283	0.7093	0.761	0.6562	0.4549	0.6729	0.4564	0.6691	0.7654	0.7694	0.6431	0.723	0.645	0.6561		1.00983	1.07426	1.02786
1235.51	20.5918	0.5438	0.5589	0.4842	0.4746	0.4618	0.5233	0.5864	0.509	0.5485	0.5681	0.4219	0.5487	0.6411	0.4951	0.5268	0.5274	0.5809	0.6842	0.4823	0.6072	0.6616	0.4051	0.5551	0.551	0.5969	0.4676	0.7405	0.7935	0.7714	0.6422	0.5293	0.7109	0.7604	0.661	0.4571	0.6758	0.463	0.6728	0.7726	0.7749	0.6413	0.721	0.653	0.653		1.01394	1.09642	1.0388
1240.51	20.6752	0.5396	0.5537	0.4841	0.4736	0.4624	0.5232	0.5808	0.5123	0.5537	0.565	0.4211	0.5498	0.6423	0.4961	0.5266	0.5243	0.583	0.6835	0.4806	0.6096	0.6588	0.4043	0.5554	0.5494	0.5981	0.4719	0.7383	0.7965	0.7611	0.6438	0.5318	0.7098	0.7617	0.6547	0.4568	0.6776	0.4622	0.6643	0.7657	0.7709	0.6417	0.7209	0.6499	0.6559		1.0061	1.08622	1.03859
1245.51	20.7585	0.541	0.5595	0.4852	0.4764	0.4629	0.5283	0.5873	0.5106	0.5519	0.5702	0.4288	0.552	0.6479	0.4948	0.5302	0.5276	0.587	0.6862	0.4842	0.611	0.6598	0.4062	0.5575	0.5529	0.5952	0.472	0.743	0.7964	0.7669	0.6444	0.5317	0.7118	0.763	0.6681	0.452	0.6738	0.4625	0.6748	0.7725	0.7724	0.6435	0.7205	0.6558	0.6608		1.00872	1.0976	1.04095
1250.51	20.8418	0.5427	0.5548	0.4852	0.4747	0.461	0.5275	0.5882	0.509	0.5478	0.5648	0.4254	0.5509	0.6414	0.4948	0.5247	0.528	0.584	0.6869	0.4834	0.6112	0.6619	0.4046	0.5563	0.5503	0.5965	0.4734	0.7421	0.7977	0.7628	0.6438	0.5321	0.7135	0.7618	0.6574	0.4584	0.6714	0.4664	0.6752	0.7693	0.7693	0.6447	0.724	0.6448	0.6643		1.01188	1.08838	1.04095
1255.51	20.9252	0.5415	0.5602	0.4882	0.4781	0.4655	0.5269	0.5858	0.5088	0.5562	0.5706	0.4269	0.5535	0.649	0.4948	0.5335	0.5297	0.5843	0.6826	0.4838	0.6133	0.6665	0.406	0.5614	0.5538	0.5996	0.4729	0.7413	0.7958	0.7673	0.647	0.5329	0.7147	0.7636	0.6575	0.4631	0.6722	0.469	0.6734	0.774	0.7716	0.6434	0.7177	0.654	0.6546		1.00965	1.09897	1.04738
1260.51	21.0085	0.5439	0.5586	0.4848	0.478	0.4628	0.5269	0.5877	0.5073	0.551	0.5668	0.4241	0.5529	0.6433	0.4934	0.5266	0.5267	0.5829	0.6831	0.4849	0.6126	0.6591	0.4071	0.5579	0.5486	0.5981	0.4711	0.7383	0.7999	0.7629	0.6413	0.5312	0.7096	0.7607	0.6526	0.4613	0.6804	0.467	0.6739	0.7712	0.7723	0.6406	0.7176	0.6508	0.6583		1.01412	1.09583	1.04009
1265.51	21.0918	0.5376	0.5556	0.4842	0.4745	0.4607	0.5278	0.5878	0.5062	0.5481	0.5644	0.425	0.5444	0.6403	0.4896	0.5252	0.5279	0.5832	0.6808	0.4787	0.601	0.6601	0.4038	0.5582	0.5485	0.5969	0.4739	0.7377	0.7941	0.7616	0.6406	0.5289	0.7088	0.7569	0.6521	0.4616	0.6726	0.4632	0.6722	0.7704	0.769	0.6389	0.719	0.6468	0.6547		1.00238	1.08995	1.0388
1270.51	21.1752	0.5386	0.5535	0.4815	0.4756	0.457	0.5247	0.5877	0.5075	0.5506	0.5653	0.4207	0.5448	0.6463	0.4913	0.5203	0.5217	0.5793	0.6796	0.4816	0.6117	0.6606	0.4083	0.5565	0.5474	0.5935	0.4711	0.7365	0.7937	0.7611	0.6405	0.5267	0.7124	0.757	0.651	0.4623	0.6747	0.4654	0.673	0.7661	0.7688	0.6409	0.7204	0.6459	0.6582		1.00424	1.08583	1.03301
1275.51	21.2585	0.5442	0.5609	0.4854	0.4807	0.4668	0.5311	0.5942	0.5119	0.5569	0.5697	0.4272	0.5526	0.6447	0.4969	0.5278	0.5302	0.5891	0.6841	0.4848	0.6119	0.6615	0.4166	0.5594	0.5556	0.5982	0.4812	0.7438	0.7937	0.7702	0.6457	0.534	0.7165	0.7593	0.6568	0.4721	0.6747	0.4677	0.6764	0.7699	0.7765	0.646	0.722	0.6564	0.657		1.01468	1.10035	1.04137
1280.51	21.3418	0.5374	0.557	0.4856	0.4747	0.4627	0.5233	0.588	0.5113	0.5511	0.5682	0.4253	0.5445	0.6432	0.4912	0.5185	0.5227	0.584	0.6785	0.4838	0.6094	0.6587	0.411	0.5535	0.5479	0.5947	0.4752	0.7419	0.7941	0.7644	0.643	0.5306	0.7143	0.7577	0.6469	0.4723	0.6716	0.4644	0.6709	0.766	0.7667	0.6398	0.7167	0.652	0.6582		1.002	1.0927	1.0418
1282.34	21.3723	KCl																																													#VALUE!	0	0
1285.51	21.4252	0.5387	0.5578	0.4842	0.4737	0.4614	0.5225	0.5905	0.509	0.5501	0.5666	0.4278	0.5491	0.6479	0.4924	0.5201	0.5287	0.5854	0.6776	0.4847	0.6111	0.6588	0.4121	0.5553	0.5507	0.5965	0.4755	0.7433	0.7953	0.7704	0.6415	0.5293	0.7132	0.7604	0.6513	0.4738	0.6656	0.4627	0.6794	0.7707	0.7781	0.643	0.7187	0.6542	0.6568		1.00443	1.09427	1.0388
1290.51	21.5085	0.5399	0.5631	0.4872	0.4744	0.4639	0.5254	0.5928	0.5112	0.5485	0.564	0.4286	0.5495	0.6494	0.4927	0.5267	0.5279	0.5835	0.6791	0.4886	0.6078	0.6616	0.4149	0.5557	0.5499	0.5959	0.4815	0.7415	0.7947	0.7658	0.646	0.5322	0.7121	0.7549	0.65	0.4816	0.6713	0.4701	0.6763	0.7686	0.766	0.6453	0.7199	0.6553	0.6613		1.00666	1.10466	1.04524
1295.51	21.5918	0.5468	0.5623	0.4903	0.4799	0.4676	0.5289	0.594	0.5138	0.5563	0.5713	0.4286	0.5535	0.6483	0.494	0.53	0.5233	0.5883	0.6865	0.488	0.6085	0.6639	0.4145	0.556	0.5492	0.5971	0.4794	0.741	0.7962	0.7689	0.6434	0.5317	0.7154	0.765	0.6607	0.4746	0.6736	0.4686	0.6788	0.7721	0.7758	0.6442	0.7246	0.6589	0.6554		1.01953	1.10309	1.05189
1300.51	21.6752	0.5405	0.5659	0.4912	0.4766	0.4651	0.5294	0.591	0.5069	0.5511	0.5689	0.4259	0.5503	0.6504	0.4931	0.53	0.5269	0.5849	0.6889	0.4848	0.6089	0.6625	0.4121	0.5535	0.5442	0.5943	0.4781	0.7443	0.7993	0.767	0.6474	0.5327	0.7125	0.7594	0.6544	0.4741	0.6759	0.4686	0.6835	0.7721	0.7723	0.6422	0.7184	0.652	0.6597		1.00778	1.11016	1.05382
1305.51	21.7585	0.5382	0.5623	0.4928	0.475	0.4657	0.5281	0.5944	0.5056	0.5515	0.5684	0.4263	0.553	0.6534	0.4937	0.5316	0.5315	0.5872	0.6914	0.4848	0.6117	0.6612	0.4145	0.552	0.5491	0.5948	0.4807	0.7374	0.7966	0.7696	0.6447	0.5314	0.7154	0.7592	0.6553	0.4717	0.6807	0.4666	0.6796	0.7673	0.7722	0.6403	0.7171	0.6513	0.6534		1.00349	1.10309	1.05725
1310.51	21.8418	0.5386	0.5619	0.4881	0.4733	0.4635	0.5316	0.5841	0.5119	0.5503	0.5656	0.4234	0.5538	0.6462	0.4916	0.5296	0.5247	0.583	0.6859	0.4851	0.6145	0.6616	0.4156	0.5528	0.5503	0.5958	0.4766	0.74	0.8016	0.7639	0.6413	0.5295	0.7106	0.7578	0.647	0.4783	0.6657	0.4628	0.6784	0.7657	0.7665	0.6419	0.7087	0.6506	0.6592		1.00424	1.10231	1.04717
1315.51	21.9252	0.5395	0.5626	0.4871	0.474	0.4609	0.5353	0.5909	0.5143	0.5525	0.5695	0.4234	0.5551	0.6513	0.495	0.5298	0.5259	0.5852	0.6902	0.4871	0.608	0.6581	0.4257	0.5555	0.551	0.6003	0.4793	0.7383	0.7935	0.7666	0.6428	0.5309	0.7156	0.7592	0.6522	0.4791	0.6786	0.4637	0.6848	0.766	0.7697	0.6511	0.7142	0.6542	0.6677		1.00592	1.10368	1.04502
1320.51	22.0085	0.5524	0.5674	0.4967	0.4815	0.4695	0.5241	0.5975	0.527	0.5608	0.5753	0.4294	0.5603	0.6562	0.5007	0.5368	0.535	0.5922	0.6873	0.4921	0.6161	0.6619	0.4305	0.571	0.5586	0.6074	0.4937	0.7493	0.8057	0.7705	0.6514	0.5353	0.7192	0.7589	0.6552	0.5	0.692	0.4701	0.6839	0.7795	0.7753	0.6621	0.7198	0.6535	0.6636		1.02997	1.1131	1.06562
1325.51	22.0918	0.571	0.5773	0.5073	0.4875	0.4829	0.4735	0.6145	0.5377	0.5719	0.5822	0.4384	0.5757	0.6627	0.5128	0.5388	0.5386	0.5974	0.6977	0.4989	0.6238	0.6645	0.4347	0.5873	0.5673	0.6028	0.5117	0.7582	0.8128	0.7748	0.6508	0.5399	0.7196	0.7663	0.6693	0.5151	0.7008	0.476	0.6991	0.7819	0.7802	0.6726	0.7193	0.6569	0.6798		1.06465	1.13252	1.08836
1330.51	22.1752	0.5993	0.584	0.5302	0.4951	0.507	0.4597	0.6607	0.5687	0.603	0.5977	0.4515	0.5887	0.6819	0.524	0.5503	0.5567	0.6082	0.6959	0.51	0.6375	0.6699	0.4512	0.5986	0.573	0.6096	0.514	0.7587	0.8147	0.7757	0.6577	0.5441	0.7309	0.7686	0.668	0.5154	0.7081	0.4873	0.6938	0.7753	0.7842	0.6696	0.7347	0.6665	0.7172		1.11742	1.14566	1.13749
1335.51	22.2585	0.6253	0.5949	0.5385	0.5064	0.5179	0.4616	0.6967	0.5978	0.6415	0.6199	0.4794	0.5915	0.6959	0.5478	0.5626	0.5658	0.6232	0.6942	0.5197	0.6493	0.6761	0.468	0.6033	0.5798	0.6088	0.5113	0.7576	0.8151	0.7698	0.6718	0.5525	0.7343	0.7752	0.675	0.5067	0.7014	0.5019	0.7052	0.7726	0.7764	0.6672	0.7441	0.67	0.731		1.1659	1.16705	1.1553
1340.51	22.3418	0.6306	0.594	0.5319	0.5075	0.5231	0.4655	0.7117	0.6093	0.6603	0.6212	0.5029	0.5907	0.6894	0.5665	0.5621	0.5707	0.6297	0.6998	0.525	0.6482	0.6825	0.4746	0.6005	0.5833	0.6088	0.505	0.755	0.8167	0.7781	0.6757	0.5561	0.7358	0.779	0.6804	0.5042	0.7039	0.5053	0.6951	0.7707	0.7808	0.6684	0.7425	0.663	0.7321		1.17578	1.16528	1.14114
1345.51	22.4252	0.6384	0.5997	0.5342	0.5208	0.5259	0.4717	0.7205	0.5916	0.6684	0.6284	0.5339	0.5897	0.6975	0.5776	0.5686	0.5737	0.633	0.7037	0.5377	0.6568	0.6969	0.4914	0.6004	0.5802	0.6127	0.4995	0.7612	0.8155	0.7917	0.6825	0.5694	0.7364	0.778	0.6842	0.5094	0.704	0.5024	0.7022	0.7727	0.7907	0.6759	0.7489	0.663	0.732		1.19032	1.17646	1.14607
1350.51	22.5085	0.6278	0.5995	0.5329	0.5222	0.5257	0.4753	0.7156	0.5699	0.6721	0.6187	0.5376	0.583	0.6896	0.5786	0.5692	0.5663	0.6307	0.7005	0.5383	0.6524	0.6968	0.4996	0.595	0.5755	0.6173	0.4984	0.7539	0.8079	0.7825	0.6838	0.5716	0.7358	0.7792	0.6746	0.5085	0.7102	0.493	0.698	0.7697	0.7876	0.6702	0.7391	0.6607	0.7307		1.17056	1.17607	1.14328
1355.51	22.5918	0.6296	0.5955	0.5324	0.5246	0.5173	0.4762	0.7065	0.5674	0.6659	0.6144	0.5334	0.5796	0.6819	0.5706	0.569	0.5692	0.6265	0.6988	0.538	0.6579	0.6998	0.5039	0.5891	0.5813	0.6098	0.501	0.7496	0.8125	0.78	0.6762	0.5741	0.7329	0.7726	0.6843	0.5019	0.711	0.491	0.6932	0.7683	0.785	0.6717	0.7504	0.657	0.7275		1.17391	1.16822	1.14221
1360.51	22.6752	0.6343	0.6022	0.541	0.532	0.5254	0.4862	0.7051	0.5739	0.6626	0.6165	0.5317	0.5825	0.6815	0.5751	0.5737	0.5682	0.6307	0.7029	0.5475	0.6624	0.707	0.5148	0.5954	0.5816	0.6161	0.5059	0.757	0.8116	0.782	0.6837	0.5815	0.736	0.7795	0.6913	0.5163	0.7138	0.4899	0.7031	0.7718	0.7923	0.6801	0.7473	0.6636	0.7316		1.18268	1.18137	1.16066
1365.51	22.7585	0.6336	0.6063	0.5456	0.5356	0.529	0.4944	0.6968	0.5761	0.658	0.614	0.5301	0.5836	0.6855	0.5752	0.5823	0.5743	0.6419	0.7129	0.5501	0.6702	0.7167	0.5224	0.5978	0.5876	0.6224	0.5102	0.7628	0.8133	0.7857	0.686	0.589	0.746	0.7786	0.6975	0.5308	0.7185	0.4965	0.6993	0.776	0.7974	0.6874	0.7412	0.6704	0.7348		1.18137	1.18941	1.17053
1370.51	22.8418	0.622	0.5963	0.5388	0.529	0.5165	0.4854	0.677	0.5648	0.6429	0.6006	0.514	0.5763	0.6763	0.5629	0.5747	0.5706	0.6305	0.7075	0.5414	0.6621	0.713	0.5176	0.5946	0.5797	0.6081	0.5063	0.7558	0.8074	0.7807	0.6795	0.5811	0.7351	0.7757	0.6869	0.5299	0.7206	0.488	0.6926	0.7682	0.7872	0.6801	0.7465	0.6641	0.733		1.15974	1.16979	1.15594
1375.51	22.9252	0.6211	0.592	0.5391	0.5273	0.5158	0.4855	0.6693	0.5603	0.6379	0.5942	0.5114	0.5717	0.6789	0.56	0.569	0.5697	0.6324	0.7036	0.5418	0.6594	0.7153	0.5199	0.592	0.5754	0.6124	0.5016	0.7533	0.8101	0.7751	0.6782	0.5824	0.7331	0.7737	0.6905	0.5346	0.727	0.4913	0.6936	0.7708	0.7869	0.6772	0.7432	0.6636	0.7234		1.15806	1.16136	1.15658
1380.51	23.0085	0.6187	0.5972	0.5332	0.5288	0.5159	0.4822	0.666	0.5613	0.631	0.5921	0.5054	0.5751	0.6771	0.5556	0.5765	0.5653	0.627	0.7022	0.5441	0.6562	0.7085	0.5201	0.5915	0.5732	0.6151	0.5038	0.7512	0.8072	0.7804	0.6788	0.5801	0.7311	0.7712	0.6898	0.5391	0.7206	0.4848	0.6885	0.7683	0.7878	0.6826	0.7341	0.6676	0.7152		1.15359	1.17156	1.14392
1385.51	23.0918	0.6153	0.5918	0.5322	0.526	0.5123	0.4782	0.662	0.5603	0.6253	0.5874	0.4987	0.5675	0.6723	0.5495	0.569	0.5663	0.6273	0.7037	0.5363	0.6614	0.7105	0.5135	0.5931	0.5659	0.6107	0.4975	0.7517	0.808	0.7758	0.669	0.5817	0.7352	0.774	0.6879	0.5395	0.7297	0.4856	0.6911	0.7603	0.785	0.6829	0.7408	0.6715	0.7118		1.14725	1.16096	1.14178
1390.51	23.1752	0.6103	0.5916	0.5349	0.5296	0.5156	0.4773	0.6576	0.5622	0.621	0.583	0.4932	0.5725	0.6793	0.5498	0.5703	0.5683	0.6279	0.7038	0.5432	0.6655	0.7109	0.5187	0.594	0.578	0.6139	0.4997	0.7534	0.8087	0.7862	0.6771	0.5828	0.7329	0.7729	0.6959	0.5421	0.7235	0.4877	0.6922	0.7654	0.7916	0.6892	0.7427	0.6687	0.7199		1.13793	1.16057	1.14757
1395.51	23.2585	0.6101	0.5899	0.5334	0.5282	0.5099	0.475	0.6529	0.5589	0.6202	0.5839	0.4877	0.567	0.6698	0.5473	0.5667	0.5653	0.6248	0.7089	0.5406	0.6588	0.7113	0.5154	0.5952	0.5703	0.6103	0.5031	0.7486	0.8097	0.7776	0.6762	0.5769	0.7304	0.7731	0.6926	0.5399	0.7284	0.4838	0.6944	0.7633	0.784	0.6845	0.7433	0.6708	0.7186		1.13755	1.15724	1.14435
1400.51	23.3418	0.6122	0.5901	0.5336	0.5304	0.5114	0.4729	0.6531	0.5577	0.6176	0.5832	0.4879	0.5673	0.6695	0.5419	0.5719	0.5667	0.6279	0.708	0.5424	0.661	0.7157	0.5148	0.5909	0.5781	0.6149	0.5033	0.7507	0.8076	0.7808	0.6787	0.5821	0.735	0.7698	0.685	0.5406	0.7203	0.484	0.6937	0.7628	0.7889	0.6807	0.7466	0.666	0.7082		1.14147	1.15763	1.14478
1405.51	23.4252	0.6085	0.592	0.5327	0.5308	0.5119	0.4734	0.6547	0.5663	0.6199	0.5825	0.4881	0.568	0.6739	0.5405	0.5741	0.5662	0.6274	0.7133	0.5395	0.6613	0.7097	0.5168	0.5915	0.5771	0.6112	0.5059	0.7535	0.8076	0.7754	0.6765	0.582	0.7315	0.7741	0.6874	0.5473	0.727	0.4844	0.6964	0.7658	0.784	0.6822	0.7395	0.6694	0.709		1.13457	1.16136	1.14285
1410.51	23.5085	0.6086	0.5934	0.5324	0.53	0.5134	0.4687	0.6524	0.568	0.6115	0.5782	0.486	0.5706	0.6693	0.5394	0.5771	0.5694	0.6287	0.7107	0.5399	0.6599	0.7081	0.5147	0.5911	0.5729	0.6116	0.5018	0.7495	0.8015	0.7735	0.6755	0.578	0.7328	0.7748	0.685	0.553	0.7199	0.4875	0.6926	0.7622	0.7871	0.6804	0.7474	0.6651	0.7078		1.13476	1.1641	1.14221
1415.51	23.5918	0.6082	0.5904	0.5337	0.5333	0.5098	0.4699	0.6508	0.57	0.6167	0.5842	0.4842	0.5748	0.666	0.5414	0.5718	0.5685	0.63	0.712	0.5371	0.6636	0.7159	0.5155	0.594	0.5756	0.6069	0.4995	0.75	0.808	0.7828	0.6783	0.5802	0.7321	0.7726	0.6901	0.5486	0.7265	0.486	0.6996	0.7662	0.7919	0.6872	0.7519	0.6706	0.7124		1.13401	1.15822	1.145
1420.51	23.6752	0.6205	0.6119	0.5474	0.5448	0.5253	0.4805	0.6622	0.5857	0.6237	0.5966	0.4952	0.5788	0.6828	0.5532	0.5817	0.5826	0.6339	0.7163	0.5565	0.6719	0.7182	0.526	0.6044	0.5881	0.6181	0.5186	0.7603	0.8176	0.7853	0.682	0.5946	0.7411	0.7813	0.7021	0.5667	0.7301	0.4964	0.7059	0.7757	0.7913	0.6981	0.7538	0.6726	0.7169		1.15695	1.2004	1.17439
1425.51	23.7585	0.6177	0.6109	0.5431	0.5428	0.5251	0.4782	0.6629	0.585	0.6199	0.5891	0.4928	0.5803	0.6805	0.5493	0.5808	0.5802	0.6329	0.7193	0.5513	0.6712	0.7225	0.5265	0.6003	0.5878	0.6195	0.5146	0.7562	0.8174	0.7876	0.6854	0.5897	0.7429	0.7761	0.7	0.5741	0.7264	0.4941	0.7047	0.7769	0.789	0.6968	0.7462	0.6684	0.7148		1.15173	1.19843	1.16516
1430.51	23.8418	0.6006	0.5911	0.5335	0.5288	0.5092	0.4667	0.6496	0.5721	0.6098	0.5887	0.4837	0.5691	0.6656	0.5363	0.5698	0.5679	0.626	0.7047	0.5402	0.6602	0.7105	0.5087	0.5909	0.572	0.6138	0.5048	0.7477	0.8057	0.7779	0.6791	0.5767	0.7354	0.774	0.6834	0.5564	0.7066	0.4914	0.7032	0.7613	0.7886	0.679	0.7418	0.6601	0.7031		1.11984	1.15959	1.14457
1435.51	23.9252	0.6129	0.5967	0.5397	0.5331	0.5158	0.4691	0.6563	0.5753	0.6122	0.5842	0.4838	0.5685	0.6697	0.5395	0.5734	0.573	0.6274	0.7108	0.5456	0.6632	0.7161	0.5134	0.5949	0.577	0.6095	0.5044	0.7491	0.808	0.7777	0.6766	0.5808	0.7345	0.7743	0.6979	0.5655	0.7211	0.4877	0.6975	0.7633	0.7863	0.6863	0.7449	0.6593	0.7018		1.14278	1.17058	1.15787
1440.51	24.0085	0.6031	0.5968	0.5343	0.5335	0.5148	0.4706	0.6506	0.5743	0.6108	0.5883	0.4837	0.5745	0.6709	0.5385	0.5723	0.5756	0.6268	0.7092	0.5475	0.663	0.7157	0.5124	0.5922	0.5779	0.6144	0.5047	0.7494	0.805	0.7785	0.6749	0.5808	0.7315	0.778	0.6889	0.5661	0.7203	0.4855	0.7004	0.7643	0.7858	0.6834	0.748	0.6675	0.7028		1.1245	1.17077	1.14628
1445.51	24.0918	0.6039	0.5888	0.5339	0.5319	0.5127	0.4656	0.6464	0.5705	0.6074	0.585	0.483	0.568	0.6648	0.5326	0.5722	0.5719	0.6196	0.709	0.5396	0.6616	0.7104	0.5103	0.593	0.5718	0.6142	0.5051	0.7471	0.8065	0.7777	0.6741	0.5779	0.7306	0.7754	0.6888	0.5632	0.7174	0.4841	0.697	0.7638	0.7878	0.6821	0.7446	0.6612	0.6986		1.12599	1.15508	1.14543
1450.51	24.1752	0.6044	0.5965	0.5358	0.5312	0.5131	0.467	0.6496	0.5761	0.6099	0.5855	0.484	0.5713	0.6751	0.5342	0.5758	0.5748	0.622	0.7142	0.5451	0.6578	0.71	0.5113	0.5958	0.5807	0.6144	0.5067	0.7446	0.7993	0.7749	0.6724	0.5778	0.7309	0.7739	0.6933	0.568	0.7104	0.4875	0.6942	0.7616	0.7868	0.6864	0.747	0.6591	0.7102		1.12693	1.17019	1.1495
1455.51	24.2585	0.6009	0.5918	0.5363	0.5282	0.5085	0.4658	0.6493	0.5732	0.6062	0.5844	0.48	0.5718	0.6651	0.5303	0.5718	0.5711	0.623	0.7174	0.541	0.6571	0.7064	0.5096	0.5914	0.5771	0.6178	0.5014	0.7426	0.7996	0.774	0.6726	0.5778	0.7251	0.7723	0.6898	0.5752	0.7147	0.483	0.6923	0.7633	0.7825	0.6861	0.7449	0.6584	0.7012		1.1204	1.16096	1.15058
1460.51	24.3418	0.6089	0.5965	0.5415	0.5356	0.5194	0.4687	0.6474	0.5823	0.6122	0.5945	0.4907	0.5794	0.6776	0.5373	0.576	0.5749	0.6286	0.714	0.5424	0.661	0.7106	0.512	0.5947	0.5854	0.6137	0.5095	0.747	0.8082	0.7751	0.6805	0.5821	0.733	0.7771	0.6933	0.5777	0.7143	0.4888	0.703	0.7676	0.7862	0.6827	0.7465	0.6654	0.7016		1.13532	1.17019	1.16173
1465.51	24.4252	0.61	0.6031	0.5422	0.5401	0.5236	0.4716	0.656	0.5842	0.6115	0.5921	0.4895	0.5805	0.6755	0.5419	0.5815	0.582	0.633	0.7207	0.5472	0.6636	0.7109	0.5159	0.5978	0.5856	0.6229	0.5089	0.7493	0.8163	0.7808	0.6828	0.5898	0.7399	0.7741	0.6926	0.5812	0.7191	0.4917	0.7007	0.7699	0.7912	0.6892	0.7506	0.6635	0.7076		1.13737	1.18313	1.16323
1470.51	24.5085	0.604	0.5962	0.5397	0.5333	0.5176	0.4657	0.6453	0.5805	0.611	0.5906	0.4777	0.5734	0.67	0.5329	0.5701	0.5662	0.6216	0.7082	0.5398	0.6598	0.7135	0.5118	0.5902	0.5818	0.6089	0.5048	0.7392	0.8061	0.7721	0.6757	0.5796	0.7313	0.7753	0.6881	0.5774	0.7131	0.487	0.6989	0.7634	0.787	0.6825	0.7518	0.6607	0.6952		1.12618	1.1696	1.15787
[truncated: 85 more columns]

## Sheet: SST-2
		0.694614	0.695623	0.653911	0.675223	0.586052	0.812542	0.669966	0.727086	0.749444	0.741617	0.827797	0.759803	0.804036	0.744298	0.776172	0.863425	0.874302	0.761341	0.796844	0.778645	0.603462	0.817744	0.852817	0.846669	0.800764	0.861319
5.4	0.09	0.694	0.7007	0.6589	0.6745	0.5713	0.8256	0.6668	0.7291	0.749	0.748	0.8244	0.7652	0.8037	0.7538	0.7816	0.8542	0.8727	0.7577	0.7965	0.7656	0.6234	0.8198	0.8623	0.8459	0.8053	0.8652		0.999116	1.0073	1.00763	0.998929	0.974829	1.01607	0.995275	1.00277	0.999408	1.00861	0.995896	1.0071	0.999582	1.01277	1.00699	0.989316	0.998168	0.995218	0.999569	0.983246	1.03304
10.4	0.173333	0.6903	0.6898	0.6466	0.6618	0.5649	0.8103	0.658	0.7188	0.7397	0.7376	0.8177	0.7593	0.7938	0.7438	0.782	0.8502	0.8658	0.7503	0.7976	0.7752	0.6078	0.8169	0.8491	0.8341	0.7921	0.8542		0.993789	0.991628	0.98882	0.98012	0.963908	0.997241	0.98214	0.988604	0.986999	0.994583	0.987803	0.999338	0.987269	0.99933	1.00751	0.984683	0.990276	0.985498	1.00095	0.995575	1.00719
15.4	0.256667	0.694	0.7	0.6541	0.6731	0.5777	0.8113	0.6667	0.723	0.7545	0.7445	0.8201	0.7651	0.8043	0.7407	0.7827	0.8652	0.8763	0.7629	0.7927	0.7691	0.6196	0.8216	0.8548	0.8411	0.7988	0.8607		0.999116	1.00629	1.00029	0.996855	0.985749	0.998471	0.995126	0.99438	1.00675	1.00389	0.990702	1.00697	1.00033	0.995165	1.00841	1.00206	1.00229	1.00205	0.9948	0.987741	1.02674
20.4	0.34	0.6909	0.701	0.6504	0.6782	0.5798	0.8159	0.6727	0.7284	0.756	0.7478	0.8385	0.7662	0.8032	0.7472	0.7874	0.871	0.8754	0.7616	0.7956	0.7825	0.6202	0.8202	0.8564	0.8521	0.7982	0.8762		0.994653	1.00773	0.994631	1.00441	0.989333	1.00413	1.00408	1.00181	1.00875	1.00834	1.01293	1.00842	0.99896	1.0039	1.01447	1.00877	1.00126	1.00034	0.998439	1.00495	1.02774
25.4	0.423333	0.6905	0.6904	0.6445	0.6652	0.5651	0.8111	0.6616	0.7156	0.7512	0.7491	0.8259	0.7588	0.8041	0.7444	0.7791	0.8595	0.8815	0.7605	0.7962	0.7797	0.6187	0.826	0.8596	0.8479	0.7992	0.8597		0.994077	0.992491	0.985608	0.985155	0.96425	0.998225	0.987513	0.984203	1.00234	1.01009	0.997709	0.99868	1.00008	1.00014	1.00377	0.995454	1.00823	0.998896	0.999192	1.00135	1.02525
30.4	0.506667	0.6918	0.6973	0.642	0.6817	0.5729	0.8076	0.6636	0.7217	0.7569	0.7497	0.8311	0.7595	0.804	0.7403	0.7878	0.8511	0.8713	0.7631	0.7988	0.7793	0.6237	0.8258	0.8637	0.8341	0.8053	0.8652		0.995949	1.00241	0.981785	1.00959	0.977559	0.993918	0.990499	0.992592	1.00995	1.0109	1.00399	0.999601	0.999955	0.994628	1.01498	0.985725	0.996567	1.00231	1.00245	1.00084	1.03354
35.4	0.59	0.693	0.693	0.6506	0.6821	0.5809	0.8223	0.6649	0.7256	0.7607	0.7514	0.8249	0.7693	0.7981	0.7525	0.7764	0.8639	0.875	0.7571	0.7994	0.7847	0.6226	0.8223	0.8494	0.8369	0.7987	0.8639		0.997676	0.996229	0.994937	1.01018	0.99121	1.01201	0.992439	0.997956	1.01502	1.01319	0.996501	1.0125	0.992617	1.01102	1.00029	1.00055	1.0008	0.99443	1.00321	1.00778	1.03171
40.4	0.673333	0.6924	0.6967	0.6604	0.6804	0.58	0.8035	0.6595	0.7183	0.7509	0.7519	0.8239	0.7552	0.7932	0.7463	0.7918	0.8591	0.8673	0.7516	0.7972	0.773	0.6216	0.824	0.8532	0.8484	0.7977	0.8549		0.996813	1.00155	1.00992	1.00767	0.989674	0.988872	0.984379	0.987916	1.00194	1.01387	0.995292	0.993942	0.986523	1.00269	1.02013	0.994991	0.991992	0.987206	1.00045	0.99275	1.03006
45.4	0.756667	0.6957	0.6982	0.6535	0.6777	0.5758	0.8157	0.6636	0.7218	0.7514	0.7451	0.834	0.7643	0.8067	0.7521	0.7866	0.8579	0.8712	0.7722	0.8001	0.7753	0.6202	0.8163	0.8592	0.8527	0.8054	0.8649		1.00156	1.0037	0.999372	1.00367	0.982507	1.00389	0.990499	0.99273	1.00261	1.0047	1.00749	1.00592	1.00331	1.01048	1.01344	0.993601	0.996453	1.01426	1.00409	0.995704	1.02774
50.4	0.84	0.6868	0.6894	0.6511	0.6718	0.576	0.8149	0.6611	0.7172	0.7363	0.7422	0.8246	0.7464	0.8004	0.7503	0.7782	0.8623	0.8763	0.7581	0.7896	0.7665	0.6083	0.809	0.843	0.8372	0.7991	0.8694		0.98875	0.991053	0.995701	0.99493	0.982849	1.0029	0.986767	0.986403	0.982462	1.00079	0.996138	0.98236	0.995478	1.00806	1.00261	0.998697	1.00229	0.995744	0.990909	0.984402	1.00802
55.4	0.923333	0.6843	0.6838	0.6468	0.6641	0.57	0.8102	0.6576	0.7143	0.7339	0.7368	0.8214	0.7502	0.8004	0.7415	0.7732	0.8658	0.8698	0.7684	0.7857	0.7663	0.6045	0.8126	0.8521	0.8303	0.788	0.8606		0.985151	0.983003	0.989126	0.983526	0.972611	0.997117	0.981543	0.982415	0.97926	0.993504	0.992272	0.987361	0.995478	0.99624	0.996171	1.00275	0.994851	1.00927	0.986015	0.984145	1.00172
60.4	1.00667	0.6849	0.6929	0.6437	0.6617	0.5662	0.8152	0.6636	0.7347	0.7465	0.7419	0.8202	0.7614	0.8137	0.7512	0.7714	0.8641	0.8745	0.7672	0.8015	0.7704	0.6078	0.8106	0.8415	0.8422	0.7975	0.8596		0.986015	0.996085	0.984385	0.979972	0.966127	1.00327	0.990499	1.01047	0.996072	1.00038	0.990823	1.0021	1.01202	1.00927	0.993852	1.00078	1.00023	1.0077	1.00584	0.989411	1.00719
65.4	1.09	0.688	0.688	0.6391	0.6629	0.5685	0.8036	0.6613	0.7169	0.729	0.7407	0.8152	0.7579	0.8016	0.736	0.7656	0.8601	0.8774	0.7685	0.794	0.7776	0.6003	0.8109	0.857	0.8546	0.7819	0.8527		0.990478	0.989041	0.97735	0.981749	0.970051	0.988995	0.987066	0.985991	0.972721	0.998763	0.984783	0.997495	0.99697	0.988851	0.986379	0.996149	1.00354	1.0094	0.996431	0.998658	0.994759
70.4	1.17333	0.6887	0.6964	0.6447	0.6795	0.5793	0.8234	0.6712	0.7284	0.7263	0.7401	0.8316	0.7526	0.7975	0.7558	0.7768	0.8748	0.8795	0.7628	0.7932	0.7788	0.6073	0.8217	0.8509	0.8491	0.8095	0.8659		0.991486	1.00112	0.985914	1.00633	0.98848	1.01336	1.00184	1.00181	0.969119	0.997954	1.00459	0.99052	0.991871	1.01545	1.00081	1.01317	1.00595	1.00192	0.995427	1.0002	1.00636
75.4	1.25667	0.6951	0.6934	0.652	0.6761	0.5817	0.8114	0.6682	0.7223	0.7262	0.739	0.8385	0.7653	0.7962	0.7522	0.7877	0.8596	0.8648	0.769	0.8085	0.778	0.6042	0.8258	0.8484	0.842	0.8007	0.8629		1.0007	0.996804	0.997078	1.0013	0.992575	0.998594	0.997365	0.993418	0.968985	0.996471	1.01293	1.00723	0.990254	1.01062	1.01485	0.99557	0.989132	1.01006	1.01463	0.999171	1.00122
80.4	1.34	0.6998	0.7124	0.6576	0.6908	0.5918	0.8248	0.6831	0.7423	0.7522	0.7482	0.8385	0.768	0.8085	0.7581	0.7895	0.8717	0.8833	0.7773	0.8097	0.7903	0.6227	0.8334	0.8641	0.856	0.8186	0.8577		1.00747	1.02412	1.00564	1.02307	1.00981	1.01509	1.0196	1.02092	1.00368	1.00888	1.01293	1.01079	1.00555	1.01854	1.01717	1.00958	1.01029	1.02096	1.01613	1.01497	1.03188
85.4	1.42333	0.6899	0.6951	0.6492	0.6782	0.5814	0.8069	0.6752	0.7291	0.7333	0.732	0.831	0.7605	0.797	0.7583	0.7861	0.8732	0.8849	0.7606	0.8053	0.794	0.6154	0.8245	0.854	0.8505	0.8098	0.8627		0.993213	0.999248	0.992796	1.00441	0.992063	0.993056	1.00781	1.00277	0.978459	0.987032	1.00387	1.00092	0.991249	1.01881	1.01279	1.01132	1.01212	0.999027	1.01061	1.01972	1.01978
90.4	1.50667	0.6871	0.692	0.6409	0.676	0.5764	0.8103	0.6675	0.719	0.7317	0.7287	0.8166	0.7537	0.802	0.742	0.7686	0.849	0.8736	0.7551	0.799	0.7787	0.6098	0.817	0.8463	0.8422	0.7915	0.8496		0.989182	0.994791	0.980103	1.00115	0.983531	0.997241	0.99632	0.988879	0.976324	0.982582	0.986474	0.991967	0.997468	0.996912	0.990245	0.983293	0.999198	0.991803	1.00271	1.00007	1.0105
95.4	1.59	0.6914	0.6929	0.6377	0.6734	0.5858	0.8108	0.6724	0.7276	0.7382	0.7301	0.8315	0.7477	0.8132	0.7468	0.7818	0.853	0.8814	0.7595	0.8022	0.7897	0.6044	0.8188	0.8568	0.8528	0.804	0.8516		0.995373	0.996085	0.975209	0.9973	0.999571	0.997856	1.00363	1.00071	0.984997	0.98447	1.00447	0.984071	1.0114	1.00336	1.00725	0.987926	1.00812	0.997582	1.00672	1.0142	1.00155
100.4	1.67333	0.6864	0.6903	0.6368	0.6701	0.5891	0.8133	0.665	0.7204	0.7365	0.7275	0.815	0.7553	0.8031	0.742	0.7786	0.8717	0.8815	0.7615	0.8024	0.7844	0.6005	0.8152	0.8549	0.8463	0.8091	0.8682		0.988175	0.992347	0.973833	0.992412	1.0052	1.00093	0.992588	0.990804	0.982729	0.980964	0.984541	0.994073	0.998836	0.996912	1.00313	1.00958	1.00823	1.00021	1.00697	1.00739	0.995091
105.4	1.75667	0.6867	0.694	0.6362	0.6743	0.5952	0.82	0.6708	0.7231	0.7374	0.7295	0.8354	0.7564	0.8103	0.7491	0.7771	0.8577	0.886	0.7574	0.7977	0.779	0.6042	0.8245	0.8511	0.8474	0.7985	0.8674		0.988607	0.997666	0.972915	0.998632	1.01561	1.00918	1.00125	0.994518	0.98393	0.983661	1.00918	0.995521	1.00779	1.00645	1.0012	0.993369	1.01338	0.994824	1.00107	1.00046	1.00122
110.4	1.84	0.6916	0.6964	0.6359	0.6774	0.5912	0.8199	0.6674	0.7242	0.741	0.7319	0.8348	0.762	0.8057	0.7456	0.7806	0.8661	0.8561	0.763	0.7998	0.7749	0.6054	0.814	0.854	0.8532	0.7934	0.8586		0.995661	1.00112	0.972457	1.00322	1.00878	1.00906	0.996171	0.996031	0.988733	0.986897	1.00846	1.00289	1.00207	1.00175	1.00571	1.0031	0.979182	1.00218	1.00371	0.99519	1.00321
115.4	1.92333	0.6943	0.6893	0.6363	0.6768	0.5944	0.8126	0.6691	0.7214	0.7348	0.7303	0.8362	0.7535	0.81	0.7394	0.7824	0.8562	0.8736	0.7653	0.7965	0.7763	0.6023	0.8195	0.8571	0.8631	0.798	0.8604		0.999548	0.99091	0.973068	1.00233	1.01425	1.00007	0.998708	0.99218	0.980461	0.98474	1.01015	0.991704	1.00742	0.993419	1.00802	0.991632	0.999198	1.0052	0.999569	0.996988	0.998074
120.4	2.00667	0.6954	0.7001	0.6539	0.6757	0.6033	0.823	0.673	0.7361	0.7487	0.7389	0.8324	0.7609	0.8106	0.753	0.7807	0.8782	0.8659	0.7687	0.8024	0.7767	0.607	0.8255	0.8655	0.845	0.8041	0.8639		1.00113	1.00644	0.999983	1.00071	1.02943	1.01287	1.00453	1.0124	0.999008	0.996336	1.00556	1.00144	1.00816	1.01169	1.00583	1.01711	0.990391	1.00967	1.00697	0.997502	1.00586
125.4	2.09	0.6917	0.6934	0.6499	0.6665	0.5985	0.8241	0.6673	0.7272	0.7462	0.7277	0.825	0.7646	0.8068	0.7397	0.7838	0.8593	0.8706	0.7576	0.799	0.7668	0.595	0.8175	0.842	0.8485	0.8044	0.8558		0.995805	0.996804	0.993866	0.987081	1.02124	1.01422	0.996021	1.00016	0.995672	0.981234	0.996621	1.00631	1.00344	0.993822	1.00983	0.995223	0.995766	0.995087	1.00271	0.984787	0.985977
130.4	2.17333	0.6904	0.6919	0.6444	0.6705	0.5896	0.819	0.6682	0.7267	0.7424	0.7435	0.8258	0.7629	0.8107	0.7467	0.7625	0.855	0.8837	0.7594	0.8005	0.7868	0.5889	0.8192	0.8629	0.8534	0.8069	0.8583		0.993933	0.994647	0.985455	0.993005	1.00605	1.00795	0.997365	0.999469	0.990601	1.00254	0.997588	1.00408	1.00829	1.00323	0.982386	0.990242	1.01075	0.997451	1.00459	1.01047	0.975868
135.4	2.25667	0.6954	0.6949	0.6544	0.6789	0.5951	0.8244	0.6742	0.745	0.7418	0.7483	0.8187	0.7693	0.8033	0.7531	0.7582	0.8645	0.8713	0.7676	0.8045	0.7771	0.5941	0.8209	0.8537	0.8496	0.8051	0.856		1.00113	0.99896	1.00075	1.00544	1.01544	1.01459	1.00632	1.02464	0.989801	1.00901	0.989011	1.0125	0.999085	1.01183	0.976845	1.00125	0.996567	1.00822	1.00961	0.998015	0.984485
140.4	2.34	0.691	0.6998	0.6594	0.6721	0.5923	0.8136	0.6742	0.7299	0.7454	0.7452	0.8321	0.7653	0.798	0.748	0.7814	0.8597	0.8704	0.7641	0.795	0.7771	0.5872	0.8131	0.8496	0.8411	0.7971	0.8667		0.994797	1.006	1.00839	0.995374	1.01066	1.0013	1.00632	1.00387	0.994604	1.00483	1.0052	1.00723	0.992493	1.00497	1.00674	0.995686	0.995538	1.00362	0.997686	0.998015	0.973051
145.4	2.42333	0.6911	0.7004	0.6632	0.682	0.5953	0.8103	0.6758	0.7397	0.7594	0.7485	0.8368	0.7717	0.8093	0.7468	0.7843	0.869	0.858	0.7629	0.8011	0.7892	0.5907	0.8126	0.8544	0.8592	0.8077	0.8663		0.994941	1.00687	1.01421	1.01004	1.01578	0.997241	1.00871	1.01735	1.01328	1.00928	1.01088	1.01566	1.00655	1.00336	1.01047	1.00646	0.981355	1.00205	1.00534	1.01356	0.978851
150.4	2.50667	0.6964	0.701	0.6733	0.6745	0.5897	0.8119	0.6705	0.7387	0.7545	0.7349	0.8358	0.7615	0.8098	0.7468	0.7778	0.8737	0.8769	0.7641	0.8044	0.7842	0.5824	0.8243	0.8467	0.8497	0.8001	0.8592		1.00257	1.00773	1.02965	0.998929	1.00623	0.99921	1.0008	1.01597	1.00675	0.990943	1.00967	1.00223	1.00717	1.00336	1.0021	1.0119	1.00297	1.00362	1.00948	1.00713	0.965097
155.4	2.59	0.6907	0.689	0.6671	0.6668	0.5887	0.7945	0.6675	0.7254	0.7438	0.7323	0.8317	0.7608	0.8001	0.743	0.7674	0.8652	0.8748	0.7531	0.7968	0.7759	0.5765	0.8193	0.8469	0.8377	0.8017	0.867		0.994365	0.990478	1.02017	0.987525	1.00452	0.977795	0.99632	0.997681	0.992469	0.987437	1.00472	1.00131	0.995105	0.998255	0.988699	1.00206	1.00057	0.989176	0.999945	0.996474	0.95532
160.4	2.67333	0.6927	0.6889	0.6574	0.6755	0.5921	0.8021	0.6674	0.721	0.7516	0.7287	0.828	0.7575	0.8034	0.7291	0.7631	0.8546	0.8732	0.7571	0.7884	0.772	0.5724	0.8072	0.841	0.8627	0.8054	0.8513		0.997244	0.990335	1.00534	1.00041	1.01032	0.987149	0.996171	0.99163	1.00288	0.982582	1.00025	0.996969	0.999209	0.97958	0.983159	0.989779	0.99874	0.99443	0.989404	0.991466	0.948526
165.4	2.75667	0.7023	0.6998	0.6619	0.6828	0.597	0.8196	0.6776	0.7316	0.7632	0.7455	0.8326	0.7611	0.8114	0.7541	0.7698	0.8652	0.8746	0.7632	0.8029	0.7828	0.5892	0.8191	0.8553	0.8565	0.8094	0.8692		1.01107	1.006	1.01222	1.01122	1.01868	1.00869	1.0114	1.00621	1.01836	1.00524	1.0058	1.00171	1.00916	1.01317	0.991791	1.00206	1.00034	1.00244	1.0076	1.00534	0.976366
170.4	2.84	0.6909	0.6931	0.6508	0.6731	0.586	0.8038	0.6679	0.7202	0.7511	0.7299	0.8256	0.7499	0.8078	0.737	0.7593	0.8616	0.863	0.7496	0.7901	0.7617	0.5769	0.8159	0.8597	0.84	0.8009	0.8602		0.994653	0.996372	0.995243	0.996855	0.999912	0.989241	0.996917	0.990529	1.00221	0.9842	0.997346	0.986966	1.00468	0.990194	0.978263	0.997886	0.987074	0.984579	0.991537	0.978237	0.955983
175.4	2.92333	0.6917	0.6948	0.6638	0.6793	0.5797	0.8113	0.6714	0.7291	0.7542	0.7308	0.825	0.7565	0.8041	0.7454	0.7841	0.8744	0.8677	0.7562	0.8005	0.7812	0.5902	0.8179	0.8475	0.847	0.7926	0.8688		0.995805	0.998816	1.01512	1.00604	0.989162	0.998471	1.00214	1.00277	1.00635	0.985414	0.996621	0.995653	1.00008	1.00148	1.01021	1.01271	0.992449	0.993248	1.00459	1.00328	0.978023
180.4	3.00667	0.6937	0.6926	0.6713	0.6802	0.585	0.8142	0.6725	0.7231	0.7585	0.7328	0.8197	0.7551	0.8064	0.744	0.7707	0.8698	0.8751	0.7632	0.7921	0.7912	0.5939	0.8195	0.8573	0.8394	0.8033	0.8601		0.998684	0.995654	1.02659	1.00737	0.998206	1.00204	1.00378	0.994518	1.01208	0.988111	0.990219	0.99381	1.00294	0.999599	0.99295	1.00738	1.00091	1.00244	0.994047	1.01612	0.984154
185.4	3.09	0.6972	0.7023	0.6651	0.6741	0.5849	0.8099	0.6736	0.7235	0.7508	0.731	0.8242	0.7548	0.8028	0.7432	0.77	0.866	0.8733	0.7779	0.7953	0.7662	0.5929	0.8131	0.8457	0.841	0.7935	0.8689		1.00372	1.0096	1.01711	0.998336	0.998035	0.996748	1.00542	0.995068	1.00181	0.985684	0.995655	0.993415	0.998463	0.998524	0.992048	1.00298	0.998854	1.02175	0.998063	0.984017	0.982497
190.4	3.17333	0.7054	0.6994	0.6698	0.6797	0.5887	0.8041	0.6786	0.7347	0.7561	0.7312	0.8354	0.7594	0.8087	0.7489	0.7759	0.8614	0.8934	0.7605	0.8051	0.7853	0.6054	0.8231	0.8487	0.8503	0.8034	0.8726		1.01553	1.00543	1.0243	1.00663	1.00452	0.98961	1.01289	1.01047	1.00888	0.985953	1.00918	0.999469	1.0058	1.00618	0.99965	0.997655	1.02184	0.998896	1.01036	1.00855	1.00321
195.4	3.25667	0.7037	0.6957	0.6593	0.6809	0.5959	0.8068	0.6713	0.7269	0.7582	0.7437	0.8249	0.7613	0.7922	0.746	0.7726	0.8653	0.8674	0.7655	0.8059	0.7861	0.5983	0.8129	0.8513	0.8402	0.7997	0.8592		1.01308	1.00011	1.00824	1.00841	1.0168	0.992933	1.00199	0.999744	1.01168	1.00281	0.996501	1.00197	0.985279	1.00229	0.995398	1.00217	0.992106	1.00546	1.01137	1.00957	0.991445
200.4	3.34	0.7074	0.7025	0.67	0.6878	0.6004	0.8076	0.6747	0.7378	0.7635	0.7587	0.8324	0.7709	0.8122	0.7483	0.7812	0.865	0.8667	0.7663	0.8101	0.7955	0.6102	0.8195	0.864	0.8521	0.7995	0.8704		1.01841	1.00989	1.0246	1.01863	1.02448	0.993918	1.00707	1.01474	1.01876	1.02303	1.00556	1.0146	1.01015	1.00538	1.00648	1.00182	0.991306	1.00651	1.01664	1.02165	1.01116
205.4	3.42333	0.6922	0.6974	0.6603	0.6742	0.5871	0.8254	0.6664	0.7287	0.7539	0.7579	0.8229	0.757	0.8052	0.739	0.7697	0.8591	0.8769	0.7551	0.7985	0.7724	0.6033	0.8233	0.8676	0.8531	0.8095	0.8589		0.996525	1.00255	1.00977	0.998484	1.00179	1.01582	0.994678	1.00222	1.00595	1.02196	0.994084	0.996311	1.00145	0.992881	0.991662	0.994991	1.00297	0.991803	1.00208	0.991979	0.999731
210.4	3.50667	0.6885	0.6908	0.6583	0.6664	0.5858	0.8152	0.6718	0.7291	0.7538	0.7502	0.822	0.7634	0.7985	0.7367	0.7727	0.8597	0.887	0.7512	0.7893	0.7772	0.6081	0.8217	0.8542	0.8442	0.8164	0.8552		0.991198	0.993066	1.00671	0.986933	0.999571	1.00327	1.00274	1.00277	1.00581	1.01157	0.992997	1.00473	0.993115	0.989791	0.995527	0.995686	1.01452	0.986681	0.990533	0.998144	1.00768
215.4	3.59	0.6939	0.6932	0.6611	0.675	0.588	0.8113	0.6725	0.723	0.7532	0.7569	0.8263	0.7616	0.7935	0.7506	0.7718	0.8816	0.8702	0.7641	0.7955	0.7716	0.6084	0.8204	0.8598	0.8495	0.7918	0.8595		0.998972	0.996516	1.01099	0.999669	1.00332	0.998471	1.00378	0.99438	1.00501	1.02061	0.998192	1.00236	0.986896	1.00847	0.994367	1.02105	0.995309	1.00362	0.998314	0.990952	1.00818
220.4	3.67333	0.695	0.6873	0.648	0.6717	0.5882	0.8157	0.67	0.7174	0.7576	0.7467	0.8177	0.763	0.7972	0.7437	0.7719	0.8633	0.8735	0.7581	0.7984	0.7767	0.6084	0.8138	0.8513	0.8374	0.8023	0.8521		1.00056	0.988035	0.990961	0.994782	1.00367	1.00389	1.00005	0.986678	1.01088	1.00685	0.987803	1.00421	0.991498	0.999196	0.994496	0.999855	0.999083	0.995744	1.00195	0.997502	1.00818
225.4	3.75667	0.6879	0.6958	0.6558	0.6686	0.5888	0.8003	0.6746	0.7255	0.7596	0.7511	0.8214	0.7581	0.8025	0.7396	0.7671	0.8652	0.8801	0.7583	0.7853	0.773	0.6067	0.818	0.8441	0.8398	0.8051	0.8573		0.990334	1.00025	1.00289	0.990191	1.00469	0.984933	1.00692	0.997819	1.01355	1.01279	0.992272	0.997758	0.99809	0.993687	0.988312	1.00206	1.00663	0.996006	0.985513	0.99275	1.00536
230.4	3.84	0.6922	0.6963	0.6537	0.6704	0.5921	0.8181	0.6698	0.7278	0.7606	0.7518	0.8277	0.766	0.7991	0.7439	0.7681	0.8804	0.8715	0.763	0.7905	0.7761	0.6077	0.8143	0.8535	0.861	0.7964	0.8572		0.996525	1.00097	0.999677	0.992857	1.01032	1.00684	0.999753	1.00098	1.01489	1.01373	0.999883	1.00816	0.993861	0.999465	0.9896	1.01966	0.996796	1.00218	0.992039	0.996731	1.00702
235.4	3.92333	0.6962	0.6989	0.6613	0.686	0.5966	0.8206	0.6744	0.7237	0.7693	0.755	0.8246	0.7571	0.8021	0.7432	0.7779	0.8674	0.8749	0.7775	0.7913	0.7791	0.6079	0.8159	0.8586	0.8555	0.8006	0.8608		1.00228	1.00471	1.0113	1.01596	1.018	1.00992	1.00662	0.995343	1.02649	1.01805	0.996138	0.996442	0.997592	0.998524	1.00223	1.0046	1.00068	1.02122	0.993043	1.00058	1.00735
240.4	4.00667	0.6939	0.6924	0.6573	0.682	0.5945	0.8161	0.6748	0.7318	0.7654	0.7551	0.8329	0.7614	0.8031	0.7504	0.7687	0.8598	0.8754	0.7492	0.7952	0.7706	0.6113	0.8213	0.8567	0.8513	0.7957	0.8637		0.998972	0.995366	1.00518	1.01004	1.01442	1.00438	1.00722	1.00648	1.02129	1.01818	1.00616	1.0021	0.998836	1.0082	0.990373	0.995802	1.00126	0.984054	0.997937	0.989668	1.01299
245.4	4.09	0.7006	0.6948	0.6606	0.6836	0.5869	0.8235	0.6736	0.7298	0.7581	0.7524	0.8382	0.7636	0.8034	0.7381	0.7813	0.8596	0.8683	0.7611	0.7916	0.7854	0.6127	0.8174	0.8463	0.8526	0.7964	0.8641		1.00862	0.998816	1.01023	1.01241	1.00145	1.01349	1.00542	1.00373	1.01155	1.01454	1.01257	1.005	0.999209	0.991672	1.00661	0.99557	0.993136	0.999684	0.993419	1.00867	1.01531
250.4	4.17333	0.697	0.6937	0.659	0.6763	0.5947	0.8134	0.675	0.7315	0.7585	0.7535	0.8278	0.7583	0.7981	0.7457	0.7688	0.8617	0.8705	0.762	0.788	0.7741	0.6052	0.8171	0.856	0.8482	0.7985	0.8647		1.00343	0.997235	1.00778	1.00159	1.01476	1.00106	1.00751	1.00607	1.01208	1.01602	1	0.998022	0.992617	1.00188	0.990502	0.998002	0.995652	1.00087	0.988902	0.994163	1.00288
255.4	4.25667	0.7039	0.6961	0.6587	0.6827	0.5838	0.8249	0.6729	0.7406	0.7518	0.7434	0.8314	0.7684	0.8039	0.7368	0.7811	0.8542	0.8753	0.7665	0.7934	0.7831	0.6009	0.8128	0.847	0.8446	0.8063	0.8642		1.01337	1.00069	1.00732	1.01107	0.996158	1.01521	1.00438	1.01859	1.00314	1.0024	1.00435	1.01131	0.999831	0.989925	1.00635	0.989316	1.00114	1.00678	0.995678	1.00572	0.995754
260.4	4.34	0.7052	0.6998	0.661	0.6846	0.5899	0.8095	0.6736	0.7357	0.748	0.7565	0.8253	0.7599	0.807	0.7381	0.7769	0.8599	0.8797	0.7582	0.7949	0.7777	0.595	0.8252	0.8481	0.8418	0.8027	0.8586		1.01524	1.006	1.01084	1.01389	1.00657	0.996256	1.00542	1.01185	0.998074	1.02007	0.996984	1.00013	1.00369	0.991672	1.00094	0.995917	1.00617	0.995875	0.997561	0.998786	0.985977
265.4	4.42333	0.6994	0.6978	0.6561	0.6812	0.5942	0.8114	0.6725	0.7327	0.7501	0.7423	0.8283	0.76	0.8015	0.7418	0.7684	0.8516	0.8698	0.7603	0.7909	0.7825	0.5947	0.8065	0.8412	0.8403	0.8031	0.8614		1.00689	1.00313	1.00335	1.00885	1.0139	0.998594	1.00378	1.00772	1.00088	1.00092	1.00061	1.00026	0.996846	0.996643	0.989987	0.986305	0.994851	0.998633	0.992541	1.00495	0.98548
270.4	4.50667	0.6993	0.7035	0.6542	0.6773	0.5918	0.8115	0.6719	0.7322	0.7488	0.7455	0.8254	0.7704	0.8085	0.7419	0.7874	0.8587	0.8662	0.7664	0.8037	0.7985	0.6003	0.822	0.8634	0.8501	0.7999	0.8653		1.00675	1.01132	1.00044	1.00308	1.00981	0.998717	1.00289	1.00703	0.999141	1.00524	0.997105	1.01395	1.00555	0.996778	1.01447	0.994528	0.990734	1.00665	1.0086	1.0255	0.994759
275.4	4.59	0.6945	0.6971	0.6475	0.6753	0.5917	0.8081	0.6688	0.7276	0.7446	0.7433	0.8283	0.7539	0.8072	0.7378	0.7803	0.8571	0.8696	0.7516	0.7957	0.7803	0.596	0.8129	0.8488	0.8425	0.7998	0.8589		0.999836	1.00212	0.990196	1.00011	1.00964	0.994533	0.99826	1.00071	0.993537	1.00227	1.00061	0.992231	1.00394	0.991269	1.00532	0.992675	0.994622	0.987206	0.998565	1.00213	0.987634
280.4	4.67333	0.7047	0.6965	0.654	0.6735	0.5948	0.8141	0.6761	0.7341	0.7558	0.7513	0.8392	0.7648	0.8023	0.7448	0.7706	0.8715	0.8898	0.771	0.8018	0.7904	0.6031	0.8149	0.8512	0.8465	0.8023	0.8533		1.01452	1.00126	1.00014	0.997448	1.01493	1.00192	1.00916	1.00965	1.00848	1.01306	1.01378	1.00658	0.997841	1.00067	0.992821	1.00935	1.01773	1.01269	1.00622	1.0151	0.999399
285.4	4.75667	0.7017	0.6968	0.6543	0.6733	0.5947	0.8093	0.6755	0.7313	0.7526	0.7387	0.8267	0.744	0.7949	0.7406	0.7905	0.872	0.8774	0.7527	0.7891	0.7847	0.6038	0.8166	0.8518	0.8409	0.8078	0.8721		1.0102	1.00169	1.00059	0.997151	1.01476	0.99601	1.00826	1.0058	1.00421	0.996066	0.998675	0.979201	0.988637	0.995031	1.01846	1.00993	1.00354	0.988651	0.990282	1.00778	1.00056
290.4	4.84	0.6964	0.699	0.6528	0.6668	0.584	0.8086	0.6671	0.7225	0.7531	0.7392	0.8273	0.7522	0.8042	0.7395	0.7711	0.8559	0.8667	0.7581	0.7951	0.7741	0.601	0.8103	0.8545	0.852	0.7946	0.8571		1.00257	1.00485	0.998301	0.987525	0.996499	0.995148	0.995723	0.993693	1.00488	0.996741	0.9994	0.989993	1.0002	0.993553	0.993466	0.991285	0.991306	0.995744	0.997812	0.994163	0.995919
295.4	4.92333	0.7037	0.7006	0.6569	0.6692	0.5853	0.8002	0.6703	0.7306	0.7535	0.735	0.8377	0.7635	0.8131	0.7396	0.7691	0.8721	0.8816	0.7545	0.7946	0.7766	0.6042	0.8181	0.8543	0.8468	0.8032	0.8569		1.01308	1.00715	1.00457	0.991079	0.998718	0.98481	1.0005	1.00483	1.00541	0.991077	1.01196	1.00487	1.01127	0.993687	0.990889	1.01005	1.00835	0.991015	0.997184	0.997373	1.00122
300.4	5.00667	0.6914	0.682	0.6431	0.6575	0.5692	0.7927	0.6541	0.7067	0.7476	0.7282	0.8191	0.7455	0.8041	0.7165	0.7685	0.8449	0.866	0.7593	0.7885	0.7645	0.5826	0.7999	0.8437	0.831	0.783	0.8424		0.995373	0.980415	0.983467	0.973752	0.971246	0.97558	0.976319	0.971962	0.99754	0.981908	0.989494	0.981175	1.00008	0.962651	0.990116	0.978545	0.990505	0.99732	0.989529	0.981833	0.965429
305.4	5.09	0.7022	0.6945	0.6574	0.6751	0.5837	0.798	0.6744	0.7188	0.751	0.7362	0.8298	0.7593	0.8026	0.7485	0.7704	0.8616	0.8778	0.7559	0.8008	0.7793	0.6037	0.8157	0.8474	0.8376	0.8004	0.8598		1.01092	0.998385	1.00534	0.999817	0.995987	0.982103	1.00662	0.988604	1.00208	0.992695	1.00242	0.999338	0.998214	1.00564	0.992564	0.997886	1.004	0.992854	1.00496	1.00084	1.00039
310.4	5.17333	0.7012	0.7041	0.6565	0.6775	0.5832	0.8126	0.6744	0.7304	0.7569	0.7336	0.8343	0.7573	0.8227	0.7421	0.7833	0.8596	0.8775	0.7722	0.792	0.7704	0.613	0.8143	0.849	0.8608	0.796	0.8715		1.00948	1.01219	1.00396	1.00337	0.995134	1.00007	1.00662	1.00456	1.00995	0.98919	1.00786	0.996706	1.02321	0.997046	1.00918	0.99557	1.00366	1.01426	0.993921	0.989411	1.0158
315.4	5.25667	0.6957	0.6939	0.653	0.671	0.5853	0.8006	0.6698	0.7242	0.7431	0.7243	0.8167	0.7568	0.8075	0.7326	0.7661	0.8768	0.8793	0.7577	0.7809	0.7851	0.6037	0.816	0.8484	0.8419	0.798	0.8553		1.00156	0.997522	0.998607	0.993745	0.998718	0.985303	0.999753	0.996031	0.991535	0.976649	0.986595	0.996047	1.00431	0.984283	0.987024	1.01549	1.00572	0.995218	0.979991	1.00829	1.00039
320.4	5.34	0.7039	0.7046	0.6654	0.6869	0.5954	0.8208	0.6769	0.738	0.7545	0.7398	0.8309	0.7646	0.8078	0.7411	0.7775	0.8802	0.8851	0.7541	0.7997	0.7848	0.6138	0.8162	0.8523	0.8439	0.804	0.868		1.01337	1.0129	1.01757	1.01729	1.01595	1.01016	1.01035	1.01501	1.00675	0.99755	1.00375	1.00631	1.00468	0.995703	1.00171	1.01943	1.01235	0.99049	1.00358	1.0079	1.01713
325.4	5.42333	0.7044	0.7054	0.6656	0.6834	0.5969	0.8009	0.6683	0.7227	0.7515	0.7369	0.8335	0.7697	0.8134	0.7346	0.7766	0.8599	0.8832	0.7643	0.8075	0.7848	0.6052	0.8183	0.8503	0.8453	0.8062	0.8591		1.01409	1.01405	1.01788	1.01211	1.01851	0.985672	0.997514	0.993968	1.00274	0.993639	1.00689	1.01303	1.01165	0.98697	1.00055	0.995917	1.01018	1.00389	1.01337	1.0079	1.00288
330.4	5.50667	0.6986	0.6979	0.6704	0.6745	0.5939	0.8127	0.6696	0.7214	0.7547	0.7376	0.8302	0.7611	0.7987	0.7494	0.7711	0.8659	0.8718	0.7533	0.7971	0.7763	0.6003	0.8211	0.8558	0.8431	0.8038	0.8552		1.00574	1.00327	1.02522	0.998929	1.01339	1.00019	0.999454	0.99218	1.00701	0.994583	1.0029	1.00171	0.993364	1.00685	0.993466	1.00287	0.997139	0.989439	1.00032	0.996988	0.994759
332.87	5.54783	GLP1 10nM																											#VALUE!	0	0	0	0	0	0	0	0	0	0	0	0	0	0	0	0	0	0	0	0
335.4	5.59	0.698	0.698	0.6646	0.6795	0.5903	0.8135	0.6664	0.714	0.744	0.7362	0.8317	0.7605	0.8051	0.7303	0.772	0.8616	0.8729	0.7637	0.7973	0.7807	0.5974	0.8236	0.8516	0.8479	0.7994	0.8564		1.00487	1.00342	1.01635	1.00633	1.00725	1.00118	0.994678	0.982002	0.992736	0.992695	1.00472	1.00092	1.00132	0.981192	0.994625	0.997886	0.998397	1.0031	1.00057	1.00264	0.989954
340.4	5.67333	0.7041	0.7007	0.6656	0.6769	0.5949	0.809	0.6734	0.724	0.7512	0.7398	0.8353	0.7629	0.8092	0.7388	0.7626	0.8599	0.8773	0.7635	0.7968	0.775	0.5946	0.8198	0.8547	0.8445	0.7999	0.8618		1.01366	1.0073	1.01788	1.00248	1.0151	0.995641	1.00513	0.995756	1.00234	0.99755	1.00906	1.00408	1.00642	0.992613	0.982514	0.995917	1.00343	1.00284	0.999945	0.995318	0.985314
345.4	5.75667	0.7043	0.7022	0.6681	0.6719	0.5873	0.8068	0.6677	0.7265	0.7485	0.7379	0.8398	0.7719	0.8055	0.7484	0.7781	0.8571	0.8743	0.7613	0.8004	0.7795	0.5939	0.8142	0.8573	0.8417	0.7926	0.8629		1.01394	1.00945	1.0217	0.995078	1.00213	0.992933	0.996618	0.999194	0.998741	0.994988	1.0145	1.01592	1.00182	1.00551	1.00248	0.992675	0.999998	0.999947	1.00446	1.0011	0.984154
350.4	5.84	0.7025	0.697	0.6704	0.6763	0.5831	0.818	0.6696	0.7294	0.7463	0.7316	0.8258	0.7654	0.7971	0.7397	0.7685	0.8642	0.8699	0.7584	0.8006	0.7962	0.5928	0.8194	0.858	0.851	0.7935	0.8524		1.01135	1.00198	1.02522	1.00159	0.994964	1.00672	0.999454	1.00318	0.995805	0.986493	0.997588	1.00737	0.991374	0.993822	0.990116	1.0009	0.994966	0.996138	1.00471	1.02255	0.982331
355.4	5.92333	0.7088	0.7066	0.6792	0.6784	0.5926	0.8194	0.6818	0.7379	0.7675	0.7466	0.8329	0.7706	0.812	0.7453	0.7788	0.8595	0.878	0.7561	0.8011	0.7839	0.6014	0.8265	0.8656	0.8465	0.8151	0.8714		1.02042	1.01578	1.03867	1.0047	1.01117	1.00844	1.01766	1.01487	1.02409	1.00672	1.00616	1.01421	1.00991	1.00135	1.00339	0.995454	1.00423	0.993117	1.00534	1.00675	0.996582
360.4	6.00667	0.7099	0.7034	0.6796	0.6911	0.5953	0.8164	0.6767	0.7391	0.7769	0.7629	0.8386	0.7873	0.8227	0.742	0.7879	0.8675	0.8746	0.782	0.8047	0.7899	0.601	0.8272	0.8643	0.8584	0.804	0.8692		1.02201	1.01118	1.03929	1.02351	1.01578	1.00475	1.01005	1.01652	1.03664	1.0287	1.01305	1.03619	1.02321	0.996912	1.01511	1.00472	1.00034	1.02714	1.00986	1.01445	0.995919
365.4	6.09	0.7177	0.6956	0.6649	0.6787	0.5915	0.8135	0.6766	0.7379	0.7974	0.804	0.8293	0.7914	0.8226	0.7578	0.7874	0.8654	0.8795	0.7628	0.8076	0.7916	0.6084	0.8217	0.8681	0.8414	0.8071	0.8723		1.03324	0.999966	1.01681	1.00515	1.0093	1.00118	1.0099	1.01487	1.06399	1.08412	1.00182	1.04159	1.02309	1.01814	1.01447	1.00229	1.00595	1.00192	1.0135	1.01664	1.00818
370.4	6.17333	0.7382	0.7113	0.6844	0.6891	0.604	0.8037	0.684	0.7564	0.8533	0.8457	0.8374	0.8202	0.8371	0.787	0.8142	0.8953	0.888	0.7787	0.8181	0.8026	0.6543	0.8246	0.8627	0.867	0.8156	0.891		1.06275	1.02254	1.04663	1.02055	1.03063	0.989118	1.02095	1.04032	1.13858	1.14035	1.0116	1.07949	1.04112	1.05737	1.04899	1.03692	1.01567	1.0228	1.02668	1.03076	1.08424
375.4	6.25667	0.7664	0.7144	0.6832	0.6967	0.6109	0.8168	0.687	0.7739	0.8704	0.8715	0.8442	0.8309	0.8588	0.7947	0.8394	0.8949	0.8935	0.7825	0.8266	0.8076	0.6839	0.839	0.8677	0.8705	0.8102	0.8879		1.10335	1.02699	1.04479	1.03181	1.0424	1.00524	1.02543	1.06439	1.16139	1.17513	1.01982	1.09357	1.06811	1.06772	1.08146	1.03645	1.02196	1.02779	1.03734	1.03719	1.13329
380.4	6.34	0.7756	0.7187	0.7133	0.6973	0.6269	0.843	0.685	0.784	0.8704	0.8777	0.8483	0.8311	0.8688	0.8153	0.8561	0.9006	0.8945	0.8033	0.8275	0.8184	0.72	0.8341	0.8742	0.8795	0.8232	0.9069		1.11659	1.03317	1.09082	1.0327	1.0697	1.03748	1.02244	1.07828	1.16139	1.18349	1.02477	1.09384	1.08055	1.09539	1.10298	1.04306	1.0231	1.05511	1.03847	1.05106	1.19311
385.4	6.42333	0.7953	0.7371	0.7391	0.713	0.6443	0.8474	0.6975	0.8063	0.872	0.8797	0.867	0.844	0.8777	0.8338	0.8863	0.9068	0.9259	0.8139	0.8481	0.8253	0.7534	0.8527	0.8849	0.8909	0.8422	0.9143		1.14495	1.05963	1.13028	1.05595	1.09939	1.0429	1.0411	1.10895	1.16353	1.18619	1.04736	1.11081	1.09162	1.12025	1.14189	1.05024	1.05902	1.06904	1.06432	1.05992	1.24846
390.4	6.50667	0.8074	0.7293	0.7527	0.7199	0.6605	0.8597	0.6921	0.8028	0.8727	0.8788	0.8622	0.8443	0.8753	0.8333	0.8793	0.9102	0.9162	0.8162	0.8522	0.8347	0.7611	0.8551	0.8902	0.8808	0.8406	0.9141		1.16237	1.04841	1.15107	1.06617	1.12703	1.05804	1.03304	1.10413	1.16446	1.18498	1.04156	1.11121	1.08863	1.11958	1.13287	1.05417	1.04792	1.07206	1.06947	1.07199	1.26122
395.4	6.59	0.8053	0.7441	0.7763	0.7272	0.6865	0.8806	0.697	0.8032	0.856	0.862	0.872	0.8353	0.8723	0.8416	0.8933	0.9107	0.9206	0.8185	0.8556	0.832	0.7724	0.8609	0.8911	0.8945	0.8405	0.9084		1.15935	1.06969	1.18716	1.07698	1.1714	1.08376	1.04035	1.10468	1.14218	1.16232	1.0534	1.09936	1.0849	1.13073	1.1509	1.05475	1.05295	1.07508	1.07374	1.06852	1.27995
400.4	6.67333	0.8018	0.7461	0.7945	0.74	0.7099	0.8933	0.6997	0.807	0.8495	0.8584	0.8779	0.8348	0.876	0.8275	0.886	0.8992	0.9223	0.8125	0.8499	0.8261	0.7796	0.8723	0.8918	0.9055	0.8485	0.9088		1.15431	1.07256	1.215	1.09593	1.21133	1.09939	1.04438	1.10991	1.13351	1.15747	1.06053	1.09871	1.0895	1.11179	1.1415	1.04143	1.0549	1.0672	1.06658	1.06095	1.29188
405.4	6.75667	0.8025	0.7465	0.8155	0.7483	0.7205	0.9058	0.7049	0.8046	0.8444	0.8536	0.8727	0.8253	0.8731	0.8261	0.8822	0.8989	0.9231	0.8187	0.8496	0.8237	0.7818	0.8748	0.894	0.9104	0.8446	0.9247		1.15532	1.07314	1.24711	1.10823	1.22941	1.11477	1.05214	1.10661	1.1267	1.151	1.05424	1.0862	1.0859	1.1099	1.1366	1.04109	1.05581	1.07534	1.06621	1.05786	1.29552
410.4	6.84	0.807	0.7533	0.8342	0.7536	0.7436	0.9045	0.7095	0.805	0.848	0.8469	0.876	0.8154	0.8661	0.8292	0.8755	0.8876	0.9287	0.8143	0.8488	0.8218	0.7827	0.8942	0.8976	0.9142	0.8401	0.9219		1.1618	1.08291	1.27571	1.11608	1.26883	1.11317	1.05901	1.10716	1.13151	1.14196	1.05823	1.07317	1.07719	1.11407	1.12797	1.028	1.06222	1.06956	1.0652	1.05542	1.29702
415.4	6.92333	0.8031	0.7582	0.8347	0.7562	0.7481	0.9109	0.7176	0.8098	0.8471	0.8489	0.8866	0.8136	0.8626	0.8301	0.8645	0.909	0.9154	0.8162	0.8479	0.8577	0.7799	0.8989	0.8882	0.9174	0.8474	0.9092		1.15618	1.08996	1.27647	1.11993	1.27651	1.12105	1.0711	1.11376	1.1303	1.14466	1.07104	1.0708	1.07284	1.11528	1.1138	1.05278	1.04701	1.07206	1.06407	1.10153	1.29238
420.4	7.00667	0.8132	0.776	0.8524	0.7667	0.7499	0.9175	0.722	0.8158	0.8499	0.8548	0.8907	0.8241	0.8758	0.8305	0.8874	0.9023	0.9286	0.8243	0.8528	0.8379	0.7862	0.9094	0.9025	0.9272	0.8429	0.9199		1.17072	1.11555	1.30354	1.13548	1.27958	1.12917	1.07767	1.12201	1.13404	1.15262	1.07599	1.08462	1.08925	1.11582	1.1433	1.04502	1.0621	1.0827	1.07022	1.0761	1.30282
425.4	7.09	0.8005	0.771	0.8355	0.7544	0.7679	0.9178	0.7206	0.7915	0.8356	0.8445	0.8862	0.8195	0.8606	0.8311	0.8841	0.9027	0.9255	0.8084	0.836	0.8415	0.7696	0.8977	0.8876	0.9041	0.8487	0.9117		1.15244	1.10836	1.2777	1.11726	1.31029	1.12954	1.07558	1.08859	1.11496	1.13873	1.07055	1.07857	1.07035	1.11662	1.13905	1.04549	1.05856	1.06181	1.04914	1.08072	1.27531
430.4	7.17333	0.8134	0.7783	0.8347	0.7667	0.7765	0.908	0.7247	0.8	0.8577	0.8491	0.8771	0.8219	0.8693	0.8268	0.8849	0.9073	0.9314	0.8216	0.858	0.8303	0.7805	0.8997	0.8923	0.9232	0.8516	0.9154		1.17101	1.11885	1.27647	1.13548	1.32497	1.11748	1.0817	1.10028	1.14445	1.14493	1.05956	1.08173	1.08117	1.11084	1.14008	1.05082	1.06531	1.07915	1.07675	1.06634	1.29337
435.4	7.25667	0.8024	0.7742	0.8198	0.7639	0.7811	0.9155	0.7184	0.7866	0.8432	0.8434	0.8826	0.8156	0.8619	0.8233	0.8634	0.9007	0.9244	0.8137	0.8505	0.8222	0.7662	0.9043	0.8974	0.9192	0.8421	0.9139		1.15517	1.11296	1.25369	1.13133	1.33282	1.12671	1.07229	1.08185	1.1251	1.13724	1.0662	1.07344	1.07197	1.10614	1.11238	1.04317	1.0573	1.06877	1.06734	1.05594	1.26967
440.4	7.34	0.8087	0.786	0.8287	0.7749	0.7917	0.9292	0.7422	0.8089	0.8449	0.8549	0.8846	0.8271	0.8697	0.8314	0.8657	0.9084	0.9187	0.8036	0.8586	0.8373	0.7807	0.903	0.9049	0.9236	0.8581	0.9119		1.16424	1.12992	1.2673	1.14762	1.35091	1.14357	1.10782	1.11252	1.12737	1.15275	1.06862	1.08857	1.08167	1.11703	1.11535	1.05209	1.05078	1.05551	1.0775	1.07533	1.2937
445.4	7.42333	0.8065	0.781	0.8135	0.7719	0.7813	0.928	0.7384	0.7992	0.8515	0.8464	0.8819	0.8179	0.8622	0.8182	0.8659	0.9017	0.9265	0.7994	0.8549	0.8264	0.7692	0.9009	0.8993	0.9138	0.8495	0.9186		1.16108	1.12273	1.24405	1.14318	1.33316	1.14209	1.10215	1.09918	1.13618	1.14129	1.06536	1.07646	1.07234	1.09929	1.1156	1.04433	1.0597	1.04999	1.07286	1.06133	1.27464
450.4	7.50667	0.7994	0.78	0.8065	0.7663	0.8047	0.9092	0.7509	0.7982	0.843	0.8537	0.8931	0.8141	0.8613	0.8146	0.8632	0.8894	0.9168	0.8069	0.847	0.829	0.7704	0.9083	0.8907	0.9143	0.8471	0.9119		1.15085	1.1213	1.23335	1.13488	1.37309	1.11896	1.1208	1.09781	1.12483	1.15113	1.07889	1.07146	1.07122	1.09445	1.11212	1.03008	1.04861	1.05984	1.06294	1.06467	1.27663
455.4	7.59	0.8085	0.786	0.8083	0.7658	0.794	0.9077	0.7494	0.7994	0.8361	0.8434	0.8799	0.8229	0.8665	0.8189	0.8621	0.9072	0.9131	0.8095	0.8489	0.8299	0.765	0.9119	0.9069	0.91	0.8465	0.9142		1.16396	1.12992	1.2361	1.13414	1.35483	1.11711	1.11856	1.09946	1.11563	1.13724	1.06294	1.08304	1.07769	1.10023	1.11071	1.0507	1.04438	1.06326	1.06533	1.06583	1.26768
460.4	7.67333	0.8081	0.7963	0.8172	0.7731	0.8105	0.9159	0.7619	0.8142	0.8453	0.8423	0.8883	0.8239	0.8669	0.8272	0.8857	0.9055	0.9295	0.8176	0.8557	0.8322	0.7755	0.9105	0.9099	0.9247	0.8589	0.9209		1.16338	1.14473	1.24971	1.14495	1.38298	1.1272	1.13722	1.11981	1.1279	1.13576	1.07309	1.08436	1.07819	1.11138	1.14111	1.04873	1.06313	1.0739	1.07386	1.06878	1.28508
465.4	7.75667	0.7968	0.7958	0.8017	0.7703	0.7992	0.9134	0.7596	0.809	0.8408	0.8381	0.8871	0.8154	0.8655	0.8121	0.8705	0.9052	0.931	0.8139	0.8511	0.8532	0.7692	0.9012	0.882	0.9187	0.8443	0.9083		1.14711	1.14401	1.22601	1.14081	1.3637	1.12413	1.13379	1.11266	1.1219	1.1301	1.07164	1.07317	1.07644	1.09109	1.12153	1.04838	1.06485	1.06904	1.06809	1.09575	1.27464
470.4	7.84	0.7988	0.7912	0.796	0.7645	0.792	0.9109	0.7551	0.7956	0.8301	0.8361	0.8791	0.8181	0.852	0.8176	0.8707	0.8913	0.9259	0.7968	0.8462	0.8331	0.7638	0.8975	0.892	0.9207	0.8521	0.899		1.14999	1.1374	1.21729	1.13222	1.35142	1.12105	1.12707	1.09423	1.10762	1.1274	1.06198	1.07673	1.05965	1.09848	1.12179	1.03228	1.05902	1.04657	1.06194	1.06994	1.2657
475.4	7.92333	0.7936	0.7989	0.7962	0.7685	0.7956	0.9146	0.7612	0.7962	0.841	0.8432	0.8839	0.8104	0.8676	0.8165	0.8657	0.8972	0.9347	0.814	0.8398	0.8173	0.7618	0.8927	0.9011	0.9409	0.8562	0.9198		1.1425	1.14847	1.2176	1.13814	1.35756	1.1256	1.13618	1.09506	1.12217	1.13697	1.06777	1.06659	1.07906	1.09701	1.11535	1.03912	1.06908	1.06917	1.05391	1.04964	1.26238
480.4	8.00667	0.8039	0.8022	0.7947	0.7794	0.7978	0.9125	0.7615	0.7924	0.842	0.835	0.8725	0.8147	0.8716	0.8133	0.8618	0.8999	0.9118	0.8049	0.849	0.8363	0.7627	0.9005	0.9011	0.9238	0.8466	0.9109		1.15733	1.15321	1.2153	1.15428	1.36131	1.12302	1.13663	1.08983	1.1235	1.12592	1.054	1.07225	1.08403	1.09271	1.11032	1.04224	1.04289	1.05721	1.06545	1.07404	1.26387
485.4	8.09	0.7983	0.7973	0.792	0.7633	0.79	0.9032	0.7509	0.8011	0.8351	0.8304	0.8781	0.8253	0.8641	0.8139	0.8709	0.9117	0.9289	0.8016	0.8509	0.8285	0.7604	0.9034	0.8981	0.925	0.8433	0.922		1.14927	1.14617	1.21117	1.13044	1.348	1.11157	1.1208	1.1018	1.11429	1.11972	1.06077	1.0862	1.0747	1.09351	1.12205	1.05591	1.06245	1.05288	1.06784	1.06403	1.26006
490.4	8.17333	0.7961	0.8021	0.7911	0.7691	0.7886	0.9039	0.7459	0.7965	0.8404	0.8369	0.8811	0.8196	0.8631	0.8198	0.867	0.8843	0.9194	0.804	0.8497	0.8343	0.7588	0.8898	0.8966	0.923	0.8522	0.9093		1.1461	1.15307	1.2098	1.13903	1.34562	1.11243	1.11334	1.09547	1.12137	1.12848	1.06439	1.0787	1.07346	1.10144	1.11702	1.02418	1.05158	1.05603	1.06633	1.07148	1.25741
495.4	8.25667	0.7974	0.8075	0.7959	0.7728	0.7981	0.9136	0.7512	0.7952	0.8434	0.826	0.8761	0.8169	0.8632	0.8171	0.8709	0.8971	0.9251	0.8167	0.8418	0.8239	0.7594	0.8951	0.9009	0.918	0.8506	0.9144		1.14798	1.16083	1.21714	1.14451	1.36183	1.12437	1.12125	1.09368	1.12537	1.11378	1.05835	1.07515	1.07358	1.09781	1.12205	1.039	1.0581	1.07271	1.05642	1.05812	1.2584
500.4	8.34	0.7979	0.8114	0.795	0.7757	0.7961	0.9156	0.7558	0.7971	0.8388	0.8386	0.8732	0.8211	0.8507	0.8117	0.8707	0.8935	0.923	0.8054	0.8472	0.8326	0.7582	0.9047	0.9047	0.9178	0.8451	0.9102		1.1487	1.16644	1.21576	1.1488	1.35841	1.12683	1.12812	1.09629	1.11923	1.13077	1.05485	1.08067	1.05804	1.09056	1.12179	1.03483	1.0557	1.05787	1.06319	1.06929	1.25642
505.4	8.42333	0.7888	0.8137	0.7898	0.769	0.8029	0.9029	0.7518	0.7915	0.8354	0.8339	0.8854	0.8091	0.8634	0.8147	0.8554	0.8856	0.9092	0.806	0.8369	0.8262	0.7516	0.8926	0.896	0.9193	0.8455	0.917		1.13559	1.16974	1.20781	1.13888	1.37002	1.1112	1.12215	1.08859	1.11469	1.12443	1.06959	1.06488	1.07383	1.09459	1.10208	1.02568	1.03992	1.05866	1.05027	1.06107	1.24548
510.4	8.50667	0.7879	0.82	0.788	0.7671	0.8046	0.9044	0.7599	0.7923	0.8323	0.8363	0.8769	0.8101	0.8696	0.8179	0.8665	0.8856	0.9169	0.8209	0.8438	0.8287	0.7514	0.9035	0.891	0.9093	0.8507	0.9088		1.1343	1.1788	1.20506	1.13607	1.37292	1.11305	1.13424	1.08969	1.11056	1.12767	1.05932	1.0662	1.08154	1.09889	1.11638	1.02568	1.04872	1.07823	1.05893	1.06428	1.24515
515.4	8.59	0.7957	0.8168	0.8043	0.7756	0.8058	0.9052	0.7696	0.7952	0.8433	0.8466	0.8778	0.8188	0.8569	0.8178	0.8521	0.9054	0.9262	0.8035	0.8492	0.8335	0.7649	0.899	0.9006	0.9188	0.8548	0.9046		1.14553	1.1742	1.22998	1.14866	1.37496	1.11403	1.14872	1.09368	1.12523	1.14156	1.06041	1.07765	1.06575	1.09875	1.09782	1.04861	1.05936	1.05538	1.0657	1.07045	1.26752
520.4	8.67333	0.7999	0.8144	0.7913	0.7625	0.8065	0.9035	0.7593	0.7905	0.8371	0.8356	0.8778	0.8179	0.8612	0.8168	0.8606	0.8932	0.921	0.8111	0.8506	0.8147	0.7541	0.9022	0.8976	0.9273	0.8433	0.9188		1.15157	1.17075	1.2101	1.12926	1.37616	1.11194	1.13334	1.08722	1.11696	1.12673	1.06041	1.07646	1.0711	1.09741	1.10878	1.03448	1.05341	1.06536	1.06746	1.0463	1.24962
525.4	8.75667	0.7944	0.8253	0.7917	0.773	0.8076	0.9004	0.7575	0.7989	0.834	0.8343	0.8768	0.8085	0.8622	0.8112	0.8625	0.8987	0.9224	0.8038	0.8349	0.8342	0.7513	0.8987	0.8906	0.9283	0.8447	0.9066		1.14366	1.18642	1.21072	1.14481	1.37804	1.10813	1.13066	1.09877	1.11283	1.12497	1.0592	1.06409	1.07234	1.08989	1.11122	1.04085	1.05501	1.05577	1.04776	1.07135	1.24498
530.4	8.84	0.7899	0.8205	0.7879	0.7683	0.8143	0.9078	0.7665	0.7988	0.8415	0.8197	0.879	0.8115	0.8612	0.8064	0.8575	0.8882	0.9307	0.809	0.8442	0.8387	0.7508	0.8951	0.8945	0.9131	0.8496	0.9165		1.13718	1.17952	1.2049	1.13785	1.38947	1.11723	1.14409	1.09863	1.12283	1.10529	1.06185	1.06804	1.0711	1.08344	1.10478	1.02869	1.06451	1.0626	1.05943	1.07713	1.24415
535.4	8.92333	0.8028	0.8214	0.8011	0.767	0.8149	0.9109	0.7751	0.7984	0.8316	0.8451	0.8806	0.8203	0.8635	0.819	0.8672	0.9009	0.9128	0.8086	0.8557	0.8281	0.7533	0.9041	0.908	0.9256	0.8504	0.9168		1.15575	1.18081	1.22509	1.13592	1.39049	1.12105	1.15693	1.09808	1.10962	1.13954	1.06379	1.07962	1.07396	1.10037	1.11728	1.0434	1.04403	1.06207	1.07386	1.06351	1.2483
540.4	9.00667	0.802	0.8166	0.7979	0.7649	0.8182	0.9007	0.7825	0.8017	0.8405	0.8276	0.8772	0.8177	0.855	0.8091	0.8631	0.9037	0.9314	0.7978	0.8513	0.8228	0.7517	0.8956	0.8977	0.9123	0.8638	0.9054		1.1546	1.17391	1.2202	1.13281	1.39612	1.1085	1.16797	1.10262	1.1215	1.11594	1.05968	1.0762	1.06339	1.08706	1.112	1.04665	1.06531	1.04789	1.06834	1.05671	1.24564
545.4	9.09	0.7938	0.8231	0.7838	0.7635	0.8059	0.8976	0.7786	0.7833	0.8308	0.8334	0.8639	0.8162	0.8533	0.8145	0.8487	0.9016	0.9129	0.799	0.846	0.8356	0.7411	0.8923	0.9025	0.921	0.8332	0.9047		1.14279	1.18326	1.19863	1.13074	1.37513	1.10468	1.16215	1.07731	1.10856	1.12376	1.04361	1.07423	1.06127	1.09432	1.09344	1.04421	1.04415	1.04946	1.06169	1.07315	1.22808
550.4	9.17333	0.7871	0.8335	0.8022	0.7644	0.8209	0.9136	0.7871	0.7909	0.8369	0.8337	0.872	0.8058	0.8586	0.7965	0.8649	0.8858	0.9284	0.8012	0.8374	0.8297	0.747	0.8949	0.8941	0.9213	0.8429	0.9111		1.13315	1.19821	1.22677	1.13207	1.40073	1.12437	1.17484	1.08777	1.11669	1.12416	1.0534	1.06054	1.06786	1.07014	1.11432	1.02591	1.06188	1.05235	1.0509	1.06557	1.23786
555.4	9.25667	0.7961	0.8334	0.7942	0.7696	0.8195	0.8979	0.7866	0.7858	0.8389	0.8344	0.8892	0.8156	0.8558	0.8055	0.8489	0.8849	0.9179	0.8111	0.8488	0.8346	0.7488	0.8917	0.8878	0.9135	0.8416	0.9087		1.1461	1.19806	1.21454	1.13977	1.39834	1.10505	1.17409	1.08075	1.11936	1.12511	1.07418	1.07344	1.06438	1.08223	1.0937	1.02487	1.04987	1.06536	1.0652	1.07186	1.24084
560.4	9.34	0.796	0.843	0.8001	0.7737	0.8158	0.9006	0.786	0.7954	0.8439	0.8327	0.878	0.822	0.8641	0.8198	0.8619	0.9009	0.922	0.8113	0.8542	0.8375	0.7523	0.8951	0.8991	0.9236	0.8461	0.9124		1.14596	1.21186	1.22356	1.14584	1.39203	1.10837	1.17319	1.09396	1.12604	1.12282	1.06065	1.08186	1.0747	1.10144	1.11045	1.0434	1.05456	1.06562	1.07198	1.07559	1.24664
565.4	9.42333	0.7977	0.8509	0.7899	0.7686	0.818	0.9022	0.7855	0.7946	0.8413	0.8292	0.878	0.8242	0.8786	0.8069	0.8708	0.8989	0.9221	0.8054	0.857	0.829	0.7519	0.9072	0.8934	0.9182	0.8441	0.9247		1.14841	1.22322	1.20796	1.13829	1.39578	1.11034	1.17245	1.09286	1.12257	1.1181	1.06065	1.08475	1.09274	1.08411	1.12192	1.04109	1.05467	1.05787	1.07549	1.06467	1.24598
570.4	9.50667	0.7991	0.8535	0.807	0.7664	0.8182	0.8921	0.7954	0.8004	0.8302	0.846	0.8891	0.8237	0.8724	0.8115	0.8603	0.9059	0.9202	0.8141	0.8499	0.8255	0.7548	0.8959	0.8943	0.9247	0.8539	0.9212		1.15042	1.22696	1.23411	1.13503	1.39612	1.09791	1.18723	1.10083	1.10775	1.14075	1.07406	1.0841	1.08503	1.09029	1.10839	1.04919	1.0525	1.0693	1.06658	1.06017	1.25078
575.4	9.59	0.7796	0.8259	0.7776	0.7443	0.7973	0.889	0.7809	0.782	0.8223	0.8192	0.8767	0.8111	0.8607	0.8047	0.8559	0.9036	0.9112	0.793	0.8413	0.8174	0.7263	0.8873	0.8958	0.9031	0.8478	0.9124		1.12235	1.18728	1.18915	1.1023	1.36046	1.0941	1.16558	1.07553	1.09721	1.10461	1.05908	1.06751	1.07047	1.08115	1.10272	1.04653	1.0422	1.04158	1.05579	1.04977	1.20355
580.4	9.67333	0.7984	0.8438	0.7992	0.7588	0.8208	0.8978	0.7978	0.7909	0.8356	0.8353	0.8788	0.8202	0.8626	0.8035	0.8577	0.8916	0.9184	0.8057	0.8509	0.8324	0.7496	0.8949	0.9056	0.9109	0.8536	0.9228		1.14942	1.21301	1.22218	1.12378	1.40056	1.10493	1.19081	1.08777	1.11496	1.12632	1.06161	1.07949	1.07284	1.07954	1.10504	1.03263	1.05044	1.05826	1.06784	1.06904	1.24217
585.4	9.75667	0.7996	0.8488	0.8027	0.7644	0.8199	0.9009	0.805	0.787	0.8452	0.8325	0.8755	0.8191	0.8631	0.8213	0.869	0.8941	0.9217	0.812	0.8482	0.8184	0.7529	0.8963	0.8996	0.9236	0.8369	0.9226		1.15114	1.2202	1.22754	1.13207	1.39902	1.10874	1.20155	1.0824	1.12777	1.12255	1.05763	1.07804	1.07346	1.10346	1.1196	1.03553	1.05421	1.06654	1.06445	1.05106	1.24763
590.4	9.84	0.7899	0.8477	0.7953	0.7693	0.8108	0.8943	0.7958	0.7879	0.8272	0.8241	0.8725	0.8092	0.8682	0.8048	0.8582	0.8865	0.9106	0.8188	0.8444	0.8336	0.7425	0.8969	0.8948	0.9249	0.8497	0.9188		1.13718	1.21862	1.21622	1.13933	1.3835	1.10062	1.18782	1.08364	1.10375	1.11122	1.054	1.06501	1.0798	1.08129	1.10568	1.02672	1.04152	1.07547	1.05968	1.07058	1.2304
595.4	9.92333	0.7969	0.8497	0.7979	0.7636	0.8113	0.8993	0.7952	0.7923	0.829	0.8266	0.8769	0.8226	0.8628	0.8093	0.8636	0.8937	0.9175	0.8045	0.8437	0.8404	0.7472	0.8993	0.8984	0.9199	0.8542	0.9212		1.14726	1.22149	1.2202	1.13088	1.38435	1.10677	1.18693	1.08969	1.10615	1.11459	1.05932	1.08265	1.07309	1.08733	1.11264	1.03506	1.04941	1.05669	1.0588	1.07931	1.23819
600.4	10.0067	0.7981	0.8616	0.8007	0.7766	0.8208	0.9026	0.7939	0.7943	0.8237	0.8324	0.8866	0.8256	0.8733	0.8145	0.857	0.9042	0.9094	0.8095	0.8629	0.8375	0.7487	0.9035	0.9013	0.9284	0.8454	0.9088		1.14898	1.2386	1.22448	1.15014	1.40056	1.11083	1.18499	1.09244	1.09908	1.12241	1.07104	1.0866	1.08615	1.09432	1.10414	1.04722	1.04014	1.06326	1.0829	1.07559	1.24067
605.4	10.09	0.7919	0.8509	0.7884	0.7597	0.8101	0.9	0.7907	0.7943	0.8267	0.825	0.8763	0.8135	0.8586	0.8126	0.8556	0.9001	0.9148	0.7903	0.8494	0.8298	0.7366	0.8887	0.8913	0.9211	0.8473	0.9057		1.14006	1.22322	1.20567	1.12511	1.3823	1.10763	1.18021	1.09244	1.10308	1.11243	1.05859	1.07067	1.06786	1.09177	1.10233	1.04248	1.04632	1.03804	1.06596	1.0657	1.22062
610.4	10.1733	0.7927	0.8524	0.7892	0.7607	0.8167	0.9015	0.7796	0.7815	0.8273	0.8222	0.8716	0.8183	0.8652	0.8075	0.8549	0.8968	0.9051	0.803	0.846	0.8286	0.7353	0.8954	0.8933	0.9105	0.8359	0.9139		1.14121	1.22538	1.20689	1.12659	1.39356	1.10948	1.16364	1.07484	1.10389	1.10866	1.05292	1.07699	1.07607	1.08491	1.10143	1.03865	1.03523	1.05472	1.06169	1.06416	1.21847
615.4	10.2567	0.7922	0.8661	0.7956	0.7731	0.8197	0.9038	0.7969	0.8034	0.8348	0.8256	0.8802	0.8087	0.8747	0.8169	0.8583	0.9018	0.9251	0.8003	0.8424	0.8164	0.7451	0.8968	0.9006	0.9211	0.8522	0.9208		1.14049	1.24507	1.21668	1.14495	1.39868	1.11231	1.18946	1.10496	1.11389	1.11324	1.0633	1.06435	1.08789	1.09754	1.10581	1.04445	1.0581	1.05117	1.05717	1.04849	1.23471
618.69	10.3115	0.7939	0.8648	0.7941	0.7622	0.817	0.8989	0.7987	0.7898	0.8268	0.8222	0.8774	0.8147	0.868	0.8175	0.8617	0.8964	0.9286	0.8085	0.8439	0.8277	0.7407	0.8914	0.8933	0.9092	0.8438	0.9111		1.14294	1.2432	1.21439	1.12881	1.39408	1.10628	1.19215	1.08625	1.10322	1.10866	1.05992	1.07225	1.07955	1.09835	1.11019	1.03819	1.0621	1.06194	1.05905	1.063	1.22742
623.69	10.3948	0.8013	0.8695	0.8044	0.7682	0.8081	0.9085	0.8009	0.7942	0.834	0.8272	0.8784	0.8238	0.8661	0.8083	0.8555	0.8939	0.9136	0.8015	0.8489	0.8311	0.7447	0.8901	0.893	0.9164	0.8497	0.9143		1.15359	1.24996	1.23014	1.1377	1.37889	1.1181	1.19543	1.09231	1.11283	1.1154	1.06113	1.08423	1.07719	1.08599	1.1022	1.0353	1.04495	1.05275	1.06533	1.06737	1.23405
628.69	10.4782	0.8006	0.8684	0.803	0.7689	0.8157	0.9047	0.804	0.7931	0.8369	0.832	0.8839	0.8169	0.8645	0.8129	0.8597	0.8989	0.9246	0.8103	0.8491	0.8398	0.748	0.9004	0.8947	0.9201	0.8525	0.9211		1.15258	1.24838	1.228	1.13873	1.39186	1.11342	1.20006	1.09079	1.11669	1.12187	1.06777	1.07515	1.0752	1.09217	1.10762	1.04109	1.05753	1.06431	1.06558	1.07854	1.23951
633.69	10.5615	0.7997	0.8711	0.7977	0.771	0.8174	0.9077	0.7961	0.7896	0.8341	0.8301	0.879	0.8162	0.861	0.8018	0.8543	0.8977	0.9224	0.8045	0.8497	0.8397	0.7449	0.9001	0.9014	0.9067	0.8429	0.912		1.15129	1.25226	1.21989	1.14184	1.39476	1.11711	1.18827	1.08598	1.11296	1.11931	1.06185	1.07423	1.07085	1.07726	1.10066	1.0397	1.05501	1.05669	1.06633	1.07841	1.23438
638.69	10.6448	0.8017	0.8654	0.8022	0.7735	0.8192	0.9182	0.8064	0.7945	0.8309	0.8331	0.8842	0.8236	0.8626	0.8125	0.8476	0.907	0.9095	0.8081	0.8519	0.8392	0.7507	0.8936	0.8916	0.9226	0.8461	0.9049		1.15417	1.24406	1.22677	1.14555	1.39783	1.13003	1.20364	1.09272	1.10869	1.12336	1.06814	1.08397	1.07284	1.09163	1.09203	1.05047	1.04026	1.06142	1.06909	1.07777	1.24399
641.41	10.6902	-																											#VALUE!	0	0	0	0	0	0	0	0	0	0	0	0	0	0	0	0	0	0	0	0
643.69	10.7282	0.7959	0.866	0.7941	0.7674	0.8207	0.905	0.7978	0.7866	0.826	0.8308	0.8766	0.8127	0.8614	0.8056	0.8651	0.9017	0.9159	0.7872	0.8425	0.8256	0.7441	0.901	0.8963	0.935	0.8489	0.92		1.14582	1.24493	1.21439	1.13651	1.40039	1.11379	1.19081	1.08185	1.10215	1.12025	1.05896	1.06962	1.07135	1.08236	1.11457	1.04433	1.04758	1.03397	1.0573	1.0603	1.23305
648.69	10.8115	0.7898	0.8691	0.7971	0.7621	0.8131	0.898	0.7893	0.7899	0.8255	0.828	0.8875	0.8134	0.8679	0.8021	0.8563	0.9005	0.9056	0.7981	0.8434	0.8261	0.7349	0.8935	0.8953	0.9099	0.8478	0.9102		1.13703	1.24938	1.21897	1.12866	1.38742	1.10517	1.17812	1.08639	1.10148	1.11648	1.07212	1.07054	1.07943	1.07766	1.10324	1.04294	1.0358	1.04828	1.05843	1.06095	1.21781
653.69	10.8948	0.7876	0.8678	0.7856	0.7594	0.8046	0.8957	0.7913	0.7799	0.8204	0.818	0.8716	0.8049	0.8632	0.798	0.8521	0.8882	0.9083	0.8049	0.8314	0.822	0.7324	0.8959	0.8975	0.9286	0.8455	0.9127		1.13387	1.24751	1.20139	1.12466	1.37292	1.10234	1.18111	1.07264	1.09468	1.10299	1.05292	1.05935	1.07358	1.07215	1.09782	1.02869	1.03889	1.05721	1.04337	1.05568	1.21366
658.69	10.9782	0.8015	0.8738	0.7925	0.7643	0.8074	0.9047	0.8005	0.7844	0.8349	0.8282	0.8768	0.8175	0.867	0.8077	0.8478	0.9025	0.9062	0.7998	0.8482	0.844	0.7413	0.9045	0.8982	0.9307	0.8503	0.9076		1.15388	1.25614	1.21194	1.13192	1.37769	1.11342	1.19484	1.07883	1.11403	1.11675	1.0592	1.07594	1.07831	1.08518	1.09228	1.04526	1.03648	1.05052	1.06445	1.08393	1.22841
663.69	11.0615	0.7943	0.8809	0.796	0.7699	0.8005	0.9022	0.7976	0.7923	0.8254	0.8288	0.88	0.815	0.8658	0.8012	0.8529	0.8974	0.9295	0.8057	0.8492	0.8412	0.7379	0.8943	0.9041	0.9308	0.846	0.9123		1.14351	1.26635	1.21729	1.14022	1.36592	1.11034	1.19051	1.08969	1.10135	1.11756	1.06306	1.07265	1.07682	1.07645	1.09885	1.03935	1.06313	1.05826	1.0657	1.08034	1.22278
668.69	11.1448	0.7948	0.8812	0.7899	0.7572	0.8075	0.9034	0.7941	0.7832	0.822	0.8264	0.8822	0.8166	0.8612	0.8077	0.8634	0.9023	0.9052	0.8059	0.8409	0.8342	0.7376	0.8964	0.894	0.9307	0.8355	0.9167		1.14423	1.26678	1.20796	1.12141	1.37787	1.11182	1.18528	1.07718	1.09681	1.11432	1.06572	1.07475	1.0711	1.08518	1.11238	1.04502	1.03534	1.05853	1.05529	1.07135	1.22228
673.69	11.2282	0.7958	0.8931	0.7918	0.7718	0.8122	0.9072	0.7967	0.7929	0.8297	0.827	0.8787	0.8087	0.8756	0.8107	0.8659	0.9057	0.9171	0.8104	0.8407	0.8348	0.7409	0.9044	0.8959	0.9073	0.8455	0.9072		1.14567	1.28388	1.21087	1.14303	1.38588	1.1165	1.18917	1.09052	1.10709	1.11513	1.06149	1.06435	1.08901	1.08921	1.1156	1.04896	1.04895	1.06444	1.05504	1.07212	1.22775
678.69	11.3115	0.8115	0.9109	0.8078	0.777	0.8341	0.9125	0.817	0.8074	0.8373	0.842	0.8914	0.8272	0.8707	0.8197	0.8651	0.9002	0.914	0.8101	0.8534	0.8397	0.7594	0.911	0.9056	0.9313	0.8595	0.928		1.16827	1.30947	1.23534	1.15073	1.42325	1.12302	1.21947	1.11046	1.11723	1.13536	1.07683	1.0887	1.08291	1.10131	1.11457	1.04259	1.04541	1.06404	1.07098	1.07841	1.2584
683.69	11.3948	0.7945	0.8853	0.7882	0.7589	0.8098	0.9025	0.7919	0.776	0.8302	0.8328	0.8785	0.8181	0.8569	0.7999	0.8565	0.8921	0.9164	0.7955	0.8418	0.8317	0.7342	0.8991	0.8984	0.9017	0.8498	0.9256		1.1438	1.27267	1.20536	1.12392	1.38179	1.11071	1.182	1.06727	1.10775	1.12295	1.06125	1.07673	1.06575	1.0747	1.10349	1.03321	1.04815	1.04487	1.05642	1.06814	1.21665
688.69	11.4782	0.7996	0.885	0.7937	0.7603	0.7948	0.9005	0.8016	0.7796	0.8247	0.8207	0.8805	0.8172	0.8634	0.8002	0.8513	0.8898	0.9138	0.8018	0.8487	0.8209	0.7311	0.8976	0.8894	0.9268	0.8419	0.9148		1.15114	1.27224	1.21377	1.126	1.35619	1.10825	1.19648	1.07223	1.10042	1.10664	1.06367	1.07554	1.07383	1.07511	1.09679	1.03055	1.04518	1.05314	1.06508	1.05427	1.21151
693.69	11.5615	0.803	0.8892	0.7979	0.7693	0.8155	0.8997	0.804	0.7872	0.8212	0.8287	0.8881	0.8242	0.8653	0.7979	0.8558	0.8971	0.9079	0.8045	0.8518	0.8341	0.7419	0.9043	0.9045	0.9207	0.845	0.9194		1.15604	1.27828	1.2202	1.13933	1.39152	1.10727	1.20006	1.08268	1.09575	1.11742	1.07285	1.08475	1.0762	1.07202	1.10259	1.039	1.03843	1.05669	1.06897	1.07122	1.22941
698.69	11.6448	0.8056	0.8806	0.799	0.7765	0.8092	0.9084	0.7999	0.7894	0.8261	0.8222	0.8848	0.8169	0.8754	0.7979	0.8514	0.8806	0.9089	0.8025	0.8421	0.8344	0.7386	0.8969	0.898	0.9221	0.8527	0.9147		1.15978	1.26591	1.22188	1.14999	1.38077	1.11797	1.19394	1.0857	1.10228	1.10866	1.06886	1.07515	1.08876	1.07202	1.09692	1.01989	1.03957	1.05406	1.05679	1.0716	1.22394
703.69	11.7282	0.7956	0.8639	0.7922	0.7658	0.7932	0.8867	0.7805	0.7831	0.8135	0.8218	0.8694	0.799	0.8586	0.8014	0.8557	0.8943	0.9205	0.8094	0.8369	0.8285	0.7278	0.8955	0.8966	0.9115	0.8422	0.9023		1.14538	1.24191	1.21148	1.13414	1.35346	1.09127	1.16499	1.07704	1.08547	1.10812	1.05026	1.05159	1.06786	1.07672	1.10246	1.03576	1.05284	1.06312	1.05027	1.06403	1.20604
708.69	11.8115	0.7916	0.8546	0.7962	0.7644	0.787	0.8956	0.7734	0.789	0.8249	0.8312	0.8746	0.8027	0.8659	0.8004	0.8569	0.8865	0.9265	0.7961	0.8349	0.83	0.732	0.895	0.9051	0.9274	0.8533	0.9128		1.13963	1.22854	1.2176	1.13207	1.34289	1.10222	1.15439	1.08515	1.10068	1.12079	1.05654	1.05646	1.07694	1.07538	1.10401	1.02672	1.0597	1.04566	1.04776	1.06595	1.213
713.69	11.8948	0.793	0.8453	0.7972	0.7714	0.7858	0.8831	0.7682	0.7938	0.8212	0.8234	0.8829	0.8086	0.8618	0.8033	0.8523	0.8949	0.9134	0.7916	0.8395	0.8181	0.7384	0.897	0.8883	0.9073	0.8558	0.8965		1.14164	1.21517	1.21913	1.14244	1.34084	1.08684	1.14663	1.09176	1.09575	1.11028	1.06657	1.06422	1.07184	1.07927	1.09808	1.03645	1.04472	1.03974	1.05353	1.05067	1.22361
718.69	11.9782	0.7885	0.8298	0.7907	0.7664	0.7798	0.8896	0.7706	0.7808	0.8211	0.8226	0.8772	0.8076	0.8549	0.7925	0.8492	0.8996	0.9154	0.7983	0.8328	0.8207	0.7328	0.8994	0.8885	0.9207	0.8362	0.9126		1.13516	1.19289	1.20919	1.13503	1.3306	1.09484	1.15021	1.07388	1.09561	1.1092	1.05968	1.06291	1.06326	1.06476	1.09409	1.0419	1.04701	1.04855	1.04512	1.05401	1.21433
723.69	12.0615	0.7909	0.819	0.7991	0.7674	0.762	0.89	0.7642	0.7836	0.8127	0.8186	0.8765	0.8064	0.866	0.7939	0.8563	0.9021	0.9182	0.7967	0.8379	0.8195	0.7343	0.8868	0.8866	0.9043	0.8505	0.9109		1.13862	1.17736	1.22203	1.13651	1.30023	1.09533	1.14066	1.07773	1.0844	1.1038	1.05883	1.06133	1.07707	1.06664	1.10324	1.04479	1.05021	1.04644	1.05152	1.05247	1.21681
728.69	12.1448	0.7956	0.8038	0.7881	0.7678	0.7562	0.8898	0.7587	0.7874	0.8139	0.8189	0.8807	0.8142	0.8571	0.8028	0.8614	0.9008	0.9101	0.7886	0.8409	0.8235	0.7341	0.8969	0.8973	0.9119	0.8404	0.9232		1.14538	1.15551	1.20521	1.13711	1.29033	1.09508	1.13245	1.08295	1.08601	1.10421	1.06391	1.07159	1.066	1.0786	1.10981	1.04329	1.04095	1.0358	1.05529	1.05761	1.21648
733.69	12.2282	0.7853	0.7923	0.7777	0.7487	0.7324	0.8718	0.7346	0.7723	0.7973	0.8044	0.8638	0.7965	0.8524	0.7948	0.8473	0.8996	0.8863	0.7924	0.8275	0.815	0.7106	0.8846	0.8946	0.9096	0.8233	0.9094		1.13056	1.13898	1.18931	1.10882	1.24972	1.07293	1.09647	1.06219	1.06386	1.08466	1.04349	1.0483	1.06015	1.06785	1.09164	1.0419	1.01372	1.0408	1.03847	1.04669	1.17754
738.69	12.3115	0.7872	0.7934	0.7893	0.7675	0.7271	0.8867	0.7484	0.7908	0.8094	0.8087	0.874	0.8032	0.8584	0.7958	0.8503	0.8935	0.9041	0.8058	0.8331	0.8186	0.7301	0.8931	0.8934	0.9229	0.8502	0.9024		1.13329	1.14056	1.20705	1.13666	1.24068	1.09127	1.11707	1.08763	1.08	1.09045	1.05581	1.05712	1.06761	1.06919	1.0955	1.03483	1.03408	1.0584	1.0455	1.05131	1.20985
743.69	12.3948	0.7868	0.7845	0.7897	0.7611	0.7182	0.8824	0.7442	0.7884	0.8081	0.8109	0.8702	0.8032	0.8612	0.7974	0.8543	0.8899	0.9127	0.7929	0.8262	0.8252	0.7268	0.894	0.8928	0.9253	0.8414	0.9072		1.13272	1.12777	1.20766	1.12718	1.22549	1.08597	1.1108	1.08433	1.07827	1.09342	1.05122	1.05712	1.0711	1.07134	1.10066	1.03066	1.04392	1.04145	1.03684	1.05979	1.20438
748.69	12.4782	0.7921	0.7842	0.7785	0.766	0.7182	0.8914	0.7429	0.7839	0.8177	0.8049	0.8877	0.8111	0.8636	0.7897	0.8507	0.8813	0.9043	0.807	0.8346	0.8338	0.7268	0.8893	0.8963	0.8948	0.8403	0.9127		1.14035	1.12733	1.19053	1.13444	1.22549	1.09705	1.10886	1.07814	1.09108	1.08533	1.07236	1.06751	1.07408	1.061	1.09602	1.0207	1.03431	1.05997	1.04738	1.07083	1.20438
753.69	12.5615	0.7925	0.7719	0.7836	0.7657	0.7027	0.8874	0.739	0.7762	0.8073	0.8096	0.8802	0.8082	0.8538	0.7934	0.8436	0.8973	0.8939	0.8018	0.8323	0.8148	0.7263	0.888	0.8896	0.9244	0.8312	0.8964		1.14092	1.10965	1.19833	1.13399	1.19904	1.09213	1.10304	1.06755	1.0772	1.09167	1.0633	1.0637	1.06189	1.06597	1.08687	1.03923	1.02242	1.05314	1.0445	1.04643	1.20355
758.69	12.6448	0.7945	0.7695	0.7813	0.7707	0.7056	0.8867	0.7389	0.7794	0.8153	0.8255	0.8804	0.8043	0.8556	0.7947	0.8679	0.8943	0.8913	0.7882	0.8353	0.8362	0.728	0.8955	0.8889	0.9084	0.8332	0.9051		1.1438	1.1062	1.19481	1.1414	1.20399	1.09127	1.10289	1.07195	1.08787	1.11311	1.06355	1.05856	1.06413	1.06772	1.11818	1.03576	1.01944	1.03528	1.04826	1.07392	1.20637
763.69	12.7282	0.7933	0.7724	0.7792	0.7624	0.7061	0.8685	0.7312	0.7911	0.8114	0.8122	0.8894	0.8107	0.864	0.8073	0.8661	0.8752	0.9052	0.806	0.8331	0.8296	0.7264	0.8979	0.8975	0.9188	0.8426	0.9139		1.14207	1.11037	1.1916	1.12911	1.20484	1.06887	1.0914	1.08804	1.08267	1.09517	1.07442	1.06699	1.07458	1.08465	1.11586	1.01364	1.03534	1.05866	1.0455	1.06544	1.20372
768.69	12.8115	0.7936	0.7553	0.7806	0.7623	0.6992	0.8729	0.7209	0.7779	0.8068	0.8211	0.8614	0.8056	0.8504	0.791	0.8441	0.8904	0.8987	0.7767	0.8396	0.8154	0.7185	0.8834	0.8927	0.9037	0.835	0.9011		1.1425	1.08579	1.19374	1.12896	1.19307	1.07428	1.07603	1.06989	1.07653	1.10717	1.04059	1.06027	1.05766	1.06275	1.08752	1.03124	1.02791	1.02017	1.05366	1.0472	1.19063
773.69	12.8948	0.792	0.7561	0.7834	0.7644	0.696	0.8784	0.7214	0.7904	0.8155	0.8102	0.8754	0.8076	0.8468	0.7916	0.8399	0.8882	0.8984	0.7745	0.8351	0.8169	0.7251	0.886	0.8918	0.9145	0.8314	0.9034		1.1402	1.08694	1.19802	1.13207	1.18761	1.08105	1.07677	1.08708	1.08814	1.09248	1.05751	1.06291	1.05319	1.06355	1.08211	1.02869	1.02756	1.01728	1.04801	1.04913	1.20157
778.69	12.9782	0.7889	0.7468	0.7796	0.7674	0.6942	0.8802	0.7195	0.7838	0.811	0.8075	0.8628	0.8128	0.8481	0.7961	0.845	0.8896	0.9176	0.7822	0.8316	0.809	0.7222	0.8798	0.8821	0.9129	0.8422	0.9009		1.13574	1.07357	1.19221	1.13651	1.18454	1.08327	1.07394	1.078	1.08214	1.08884	1.04228	1.06975	1.0548	1.0696	1.08868	1.03032	1.04952	1.0274	1.04362	1.03898	1.19676
783.69	13.0615	0.8008	0.7553	0.7839	0.7732	0.6858	0.8824	0.7171	0.7863	0.8122	0.8115	0.8682	0.8161	0.8618	0.8039	0.8574	0.9016	0.8928	0.7938	0.8427	0.8095	0.7319	0.8877	0.9042	0.8957	0.8459	0.9056		1.15287	1.08579	1.19879	1.1451	1.1702	1.08597	1.07035	1.08144	1.08374	1.09423	1.04881	1.07409	1.07184	1.08008	1.10465	1.04421	1.02116	1.04263	1.05755	1.03963	1.21283
788.69	13.1448	0.7926	0.7447	0.7697	0.7673	0.6829	0.872	0.7158	0.7837	0.8202	0.8024	0.8677	0.8066	0.858	0.7871	0.8569	0.8779	0.9082	0.7901	0.8311	0.8202	0.7203	0.8816	0.8811	0.9135	0.8479	0.9021		1.14107	1.07055	1.17707	1.13636	1.16526	1.07318	1.06841	1.07786	1.09441	1.08196	1.0482	1.06159	1.06712	1.05751	1.10401	1.01676	1.03877	1.03777	1.04299	1.05337	1.19361
793.69	13.2282	0.784	0.7384	0.7648	0.7501	0.6625	0.8595	0.7029	0.7645	0.7995	0.7892	0.8579	0.8009	0.8505	0.7827	0.8382	0.8913	0.8881	0.7881	0.8291	0.8172	0.7044	0.8739	0.8827	0.9141	0.8203	0.8891		1.12868	1.06149	1.16958	1.11089	1.13045	1.05779	1.04916	1.05146	1.06679	1.06416	1.03637	1.05409	1.05779	1.05159	1.07992	1.03228	1.01578	1.03515	1.04048	1.04952	1.16726
798.69	13.3115	0.7873	0.7475	0.7784	0.7628	0.6593	0.8676	0.7159	0.7796	0.8134	0.7985	0.8708	0.8093	0.85	0.7854	0.8375	0.8734	0.8881	0.7857	0.8278	0.821	0.7206	0.8787	0.8967	0.9021	0.8315	0.8859		1.13344	1.07458	1.19038	1.1297	1.12499	1.06776	1.06856	1.07223	1.08534	1.0767	1.05195	1.06514	1.05717	1.05522	1.07901	1.01155	1.01578	1.032	1.03885	1.0544	1.19411
803.69	13.3948	0.7922	0.7377	0.7713	0.7589	0.6575	0.8528	0.7035	0.7694	0.8046	0.8024	0.8704	0.7981	0.853	0.7893	0.8458	0.8707	0.8905	0.7757	0.8214	0.8086	0.7106	0.8688	0.8717	0.9133	0.8315	0.8926		1.14049	1.06049	1.17952	1.12392	1.12191	1.04955	1.05005	1.0582	1.0736	1.08196	1.05147	1.0504	1.0609	1.06046	1.08971	1.00843	1.01853	1.01886	1.03082	1.03847	1.17754
808.69	13.4782	0.7831	0.7414	0.7759	0.7653	0.6503	0.8656	0.7111	0.7741	0.8111	0.8046	0.8722	0.7971	0.8663	0.8032	0.8399	0.8859	0.8973	0.784	0.8235	0.804	0.7158	0.8706	0.8762	0.8994	0.8379	0.8956		1.12739	1.06581	1.18655	1.1334	1.10963	1.0653	1.0614	1.06466	1.08227	1.08493	1.05364	1.04909	1.07744	1.07914	1.08211	1.02603	1.0263	1.02976	1.03345	1.03256	1.18615
813.69	13.5615	0.7848	0.7412	0.7742	0.758	0.6589	0.8553	0.7079	0.7844	0.7966	0.8025	0.8624	0.8011	0.8574	0.7926	0.8385	0.8743	0.8975	0.7937	0.8273	0.816	0.7181	0.8829	0.9043	0.9008	0.836	0.8953		1.12984	1.06552	1.18395	1.12259	1.1243	1.05262	1.05662	1.07883	1.06292	1.08209	1.0418	1.05435	1.06637	1.0649	1.0803	1.0126	1.02653	1.0425	1.03822	1.04797	1.18997
818.69	13.6448	0.7897	0.7273	0.7597	0.7485	0.6405	0.8501	0.6977	0.7629	0.7946	0.7872	0.862	0.8039	0.8454	0.7858	0.8228	0.8838	0.8946	0.777	0.8216	0.807	0.7005	0.865	0.8817	0.9037	0.8238	0.8849		1.13689	1.04554	1.16178	1.10852	1.09291	1.04622	1.0414	1.04926	1.06025	1.06146	1.04132	1.05804	1.05145	1.05576	1.06007	1.0236	1.02322	1.02057	1.03107	1.03642	1.1608
823.69	13.7282	0.7948	0.7466	0.7775	0.7656	0.6586	0.858	0.7181	0.7869	0.8037	0.8174	0.8665	0.8088	0.8622	0.7952	0.8416	0.8858	0.9034	0.7927	0.8288	0.8106	0.723	0.8726	0.882	0.9134	0.8413	0.9003		1.14423	1.07328	1.189	1.13385	1.12379	1.05595	1.07185	1.08227	1.0724	1.10219	1.04675	1.06449	1.07234	1.06839	1.0843	1.02591	1.03328	1.04119	1.0401	1.04104	1.19809
828.69	13.8115	0.7902	0.7455	0.7681	0.7641	0.6575	0.862	0.7102	0.7858	0.8094	0.8059	0.8734	0.8059	0.852	0.7882	0.8218	0.8853	0.8912	0.7814	0.8261	0.8135	0.7157	0.8844	0.8839	0.8975	0.8319	0.8961		1.13761	1.0717	1.17462	1.13163	1.12191	1.06087	1.06005	1.08075	1.08	1.08668	1.05509	1.06067	1.05965	1.05898	1.05879	1.02534	1.01933	1.02635	1.03672	1.04476	1.18599
833.69	13.8948	0.79	0.7496	0.7746	0.7717	0.6502	0.8534	0.7077	0.7795	0.8009	0.8102	0.881	0.803	0.8578	0.7857	0.8388	0.8801	0.8874	0.7876	0.8316	0.8073	0.723	0.8798	0.8852	0.9019	0.828	0.8853		1.13732	1.07759	1.18456	1.14288	1.10946	1.05028	1.05632	1.07209	1.06866	1.09248	1.06427	1.05685	1.06687	1.05562	1.08069	1.01931	1.01498	1.03449	1.04362	1.0368	1.19809
838.69	13.9782	0.7895	0.7419	0.7686	0.7591	0.6301	0.8495	0.7021	0.7725	0.8031	0.7945	0.8681	0.7942	0.8489	0.789	0.832	0.8814	0.8968	0.7914	0.8221	0.8054	0.7136	0.8685	0.875	0.8883	0.8317	0.8935		1.1366	1.06653	1.17539	1.12422	1.07516	1.04548	1.04796	1.06246	1.07159	1.07131	1.04869	1.04527	1.0558	1.06006	1.07193	1.02082	1.02573	1.03948	1.0317	1.03436	1.18251
843.69	14.0615	0.7908	0.7466	0.7793	0.7665	0.6351	0.855	0.7031	0.7762	0.8058	0.7991	0.8736	0.803	0.8502	0.7866	0.8247	0.8821	0.88	0.7828	0.8345	0.8206	0.7205	0.885	0.8993	0.9074	0.8251	0.8967		1.13847	1.07328	1.19175	1.13518	1.08369	1.05225	1.04946	1.06755	1.0752	1.07751	1.05533	1.05685	1.05742	1.05683	1.06252	1.02163	1.00652	1.02819	1.04726	1.05388	1.19394
848.69	14.1448	0.7928	0.7358	0.7696	0.7635	0.6304	0.8452	0.7043	0.771	0.7868	0.7906	0.8734	0.801	0.8451	0.7851	0.841	0.8754	0.8864	0.7768	0.8274	0.8135	0.7118	0.8677	0.8804	0.8984	0.8269	0.9023		1.14135	1.05776	1.17692	1.13074	1.07567	1.04019	1.05125	1.0604	1.04985	1.06605	1.05509	1.05422	1.05107	1.05482	1.08352	1.01387	1.01384	1.02031	1.03835	1.04476	1.17953
853.69	14.2282	0.7951	0.7413	0.7816	0.7564	0.624	0.8494	0.7033	0.7899	0.8035	0.8053	0.8718	0.8021	0.8557	0.782	0.8409	0.8888	0.8906	0.7788	0.8279	0.8071	0.7174	0.8708	0.886	0.9048	0.8295	0.8937		1.14466	1.06566	1.19527	1.12022	1.06475	1.04536	1.04976	1.08639	1.07213	1.08587	1.05316	1.05567	1.06426	1.05065	1.08339	1.02939	1.01864	1.02293	1.03897	1.03654	1.18881
858.69	14.3115	0.7984	0.7337	0.7679	0.7648	0.6286	0.8395	0.7076	0.7721	0.7934	0.7964	0.8633	0.7984	0.8488	0.7843	0.8332	0.876	0.8906	0.779	0.8283	0.8161	0.7126	0.8832	0.883	0.9084	0.8347	0.8928		1.14942	1.05474	1.17432	1.13266	1.0726	1.03318	1.05617	1.06191	1.05865	1.07387	1.04289	1.0508	1.05567	1.05374	1.07347	1.01456	1.01864	1.0232	1.03948	1.0481	1.18085
863.69	14.3948	0.8051	0.7431	0.7874	0.7726	0.6255	0.8559	0.7161	0.7791	0.7948	0.8072	0.8679	0.8092	0.8596	0.7933	0.8403	0.884	0.8862	0.7949	0.8416	0.8129	0.7247	0.8727	0.8907	0.8968	0.8278	0.901		1.15906	1.06825	1.20414	1.14421	1.06731	1.05336	1.06886	1.07154	1.06052	1.08843	1.04845	1.06501	1.06911	1.06584	1.08262	1.02383	1.01361	1.04408	1.05617	1.04399	1.2009
868.69	14.4782	0.7942	0.7399	0.7747	0.7651	0.6212	0.838	0.7066	0.774	0.7988	0.8	0.8617	0.8036	0.8517	0.7845	0.8255	0.8961	0.8798	0.7768	0.826	0.8165	0.7165	0.8705	0.8776	0.8882	0.8211	0.8939		1.14337	1.06365	1.18472	1.13311	1.05997	1.03133	1.05468	1.06452	1.06586	1.07872	1.04096	1.05764	1.05928	1.05401	1.06355	1.03784	1.00629	1.02031	1.03659	1.04862	1.18731
873.69	14.5615	0.7935	0.7333	0.7782	0.7611	0.6287	0.8541	0.7041	0.7733	0.8004	0.7973	0.8691	0.8033	0.8553	0.7885	0.8233	0.8795	0.8896	0.7749	0.8334	0.8068	0.715	0.8727	0.8789	0.8974	0.834	0.8877		1.14236	1.05416	1.19007	1.12718	1.07277	1.05115	1.05095	1.06356	1.06799	1.07508	1.0499	1.05725	1.06376	1.05939	1.06072	1.01862	1.0175	1.01781	1.04588	1.03616	1.18483
878.69	14.6448	0.789	0.7307	0.7673	0.7603	0.6127	0.8524	0.6947	0.7773	0.7928	0.7933	0.8636	0.7941	0.837	0.7682	0.8175	0.8766	0.8938	0.7682	0.8226	0.7999	0.7095	0.8791	0.8922	0.9014	0.8268	0.893		1.13588	1.05042	1.1734	1.126	1.04547	1.04905	1.03692	1.06906	1.05785	1.06969	1.04325	1.04514	1.041	1.03211	1.05325	1.01526	1.0223	1.00901	1.03232	1.0273	1.17572
883.69	14.7282	0.7906	0.7377	0.7776	0.7704	0.6202	0.8489	0.6989	0.7731	0.8022	0.7997	0.8686	0.7944	0.8524	0.7855	0.8321	0.8826	0.8835	0.7768	0.8265	0.8147	0.7135	0.8624	0.8807	0.9062	0.8262	0.8996		1.13819	1.06049	1.18915	1.14096	1.05827	1.04475	1.04319	1.06329	1.07039	1.07832	1.04929	1.04553	1.06015	1.05536	1.07206	1.02221	1.01052	1.02031	1.03722	1.0463	1.18234
888.69	14.8115	0.7802	0.7351	0.7629	0.7569	0.6045	0.8468	0.6914	0.7609	0.7954	0.7831	0.8716	0.7908	0.8503	0.7759	0.8134	0.8797	0.8963	0.7839	0.8197	0.7973	0.7023	0.8576	0.8749	0.8991	0.8298	0.8744		1.12321	1.05675	1.16667	1.12096	1.03148	1.04216	1.03199	1.04651	1.06132	1.05594	1.05292	1.0408	1.05754	1.04246	1.04796	1.01885	1.02516	1.02963	1.02868	1.02396	1.16378
893.69	14.8948	0.7892	0.7298	0.7691	0.761	0.6131	0.8466	0.6988	0.7711	0.7857	0.7918	0.8656	0.8008	0.8487	0.7843	0.8237	0.8808	0.8804	0.7913	0.8317	0.8005	0.7077	0.8606	0.879	0.902	0.8231	0.897		1.13617	1.04913	1.17615	1.12703	1.04615	1.04192	1.04304	1.06053	1.04838	1.06767	1.04567	1.05396	1.05555	1.05374	1.06123	1.02012	1.00698	1.03935	1.04374	1.02807	1.17273
898.69	14.9782	0.7975	0.7281	0.7694	0.7671	0.6145	0.8454	0.6955	0.7819	0.7874	0.7937	0.8614	0.7921	0.8472	0.7837	0.831	0.8889	0.8839	0.7694	0.8211	0.8219	0.7106	0.8747	0.8878	0.9043	0.8273	0.9035		1.14812	1.04669	1.17661	1.13607	1.04854	1.04044	1.03811	1.07539	1.05065	1.07023	1.04059	1.04251	1.05368	1.05294	1.07064	1.0295	1.01098	1.01059	1.03044	1.05555	1.17754
903.69	15.0615	0.7876	0.7339	0.776	0.7594	0.6147	0.8487	0.6963	0.7723	0.7915	0.7947	0.8724	0.7947	0.8397	0.7838	0.8229	0.8858	0.8777	0.7743	0.8179	0.8138	0.7132	0.8649	0.8829	0.8975	0.8255	0.8952		1.13387	1.05502	1.18671	1.12466	1.04888	1.0445	1.03931	1.06219	1.05612	1.07158	1.05388	1.04593	1.04436	1.05307	1.0602	1.02591	1.00389	1.01702	1.02642	1.04515	1.18185
908.69	15.1448	0.7893	0.726	0.7663	0.7649	0.6146	0.8487	0.6907	0.7693	0.789	0.795	0.865	0.7944	0.8491	0.775	0.8244	0.8836	0.8796	0.7723	0.8254	0.8098	0.7098	0.8642	0.8825	0.8934	0.8228	0.8961		1.13631	1.04367	1.17187	1.13281	1.04871	1.0445	1.03095	1.05806	1.05278	1.07198	1.04494	1.04553	1.05605	1.04125	1.06214	1.02337	1.00606	1.01439	1.03584	1.04001	1.17621
913.69	15.2282	0.7872	0.7231	0.7714	0.7602	0.6084	0.8511	0.6968	0.7716	0.7975	0.7816	0.8588	0.7958	0.8348	0.7811	0.8426	0.8698	0.8939	0.7778	0.8254	0.8137	0.7116	0.8651	0.8815	0.9035	0.8301	0.8899		1.13329	1.0395	1.17967	1.12585	1.03813	1.04745	1.04005	1.06122	1.06412	1.05391	1.03745	1.04738	1.03826	1.04944	1.08558	1.00738	1.02242	1.02162	1.03584	1.04502	1.1792
918.69	15.3115	0.7887	0.7282	0.7839	0.7647	0.6152	0.8477	0.7002	0.7759	0.7959	0.7955	0.8685	0.7911	0.8367	0.7881	0.8396	0.8832	0.8823	0.7683	0.8155	0.8126	0.7176	0.8706	0.8824	0.8894	0.8179	0.8907		1.13545	1.04683	1.19879	1.13251	1.04974	1.04327	1.04513	1.06714	1.06199	1.07266	1.04917	1.04119	1.04063	1.05885	1.08172	1.0229	1.00915	1.00914	1.02341	1.04361	1.18914
923.69	15.3948	0.7951	0.7294	0.7689	0.7687	0.6124	0.8458	0.6983	0.7757	0.7927	0.7882	0.8591	0.7929	0.8554	0.7796	0.8286	0.8822	0.89	0.7713	0.8337	0.8061	0.7174	0.8678	0.8697	0.9106	0.8227	0.896		1.14466	1.04856	1.17585	1.13844	1.04496	1.04093	1.04229	1.06686	1.05772	1.06281	1.03781	1.04356	1.06388	1.04743	1.06755	1.02174	1.01796	1.01308	1.04625	1.03526	1.18881
928.69	15.4782	0.787	0.7287	0.7695	0.7635	0.608	0.8371	0.6913	0.773	0.7875	0.787	0.864	0.7923	0.8475	0.7739	0.8358	0.8728	0.8782	0.7757	0.82	0.8019	0.7049	0.8587	0.8838	0.8952	0.8143	0.8889		1.133	1.04755	1.17677	1.13074	1.03745	1.03022	1.03184	1.06315	1.05078	1.06119	1.04373	1.04277	1.05406	1.03977	1.07682	1.01086	1.00446	1.01886	1.02906	1.02987	1.16809
933.69	15.5615	0.7826	0.7222	0.7613	0.7544	0.6084	0.8412	0.6881	0.7606	0.7726	0.7719	0.8547	0.7831	0.8426	0.7747	0.8238	0.8726	0.8862	0.7683	0.816	0.802	0.6976	0.8526	0.863	0.8996	0.8194	0.8942		1.12667	1.03821	1.16423	1.11726	1.03813	1.03527	1.02707	1.04609	1.0309	1.04083	1.0325	1.03066	1.04796	1.04085	1.06136	1.01063	1.01361	1.00914	1.02404	1.02999	1.156
938.69	15.6448	0.787	0.7325	0.7679	0.7613	0.6074	0.833	0.6953	0.7634	0.7834	0.787	0.8578	0.79	0.858	0.7766	0.8327	0.8752	0.8749	0.7803	0.8212	0.8094	0.7044	0.8637	0.8786	0.8914	0.8205	0.8963		1.133	1.05301	1.17432	1.12748	1.03643	1.02518	1.03781	1.04994	1.04531	1.06119	1.03624	1.03974	1.06712	1.0434	1.07283	1.01364	1.00068	1.0249	1.03057	1.0395	1.16726
943.69	15.7282	0.7894	0.7327	0.7636	0.766	0.6066	0.8353	0.6964	0.7683	0.7878	0.7766	0.8601	0.7904	0.8474	0.7729	0.8185	0.8663	0.8833	0.7837	0.8206	0.813	0.7093	0.8552	0.8815	0.8821	0.833	0.8859		1.13646	1.0533	1.16774	1.13444	1.03506	1.02801	1.03946	1.05668	1.05118	1.04717	1.03902	1.04027	1.05393	1.03843	1.05453	1.00333	1.01029	1.02937	1.02981	1.04412	1.17538
948.69	15.8115	0.7786	0.7286	0.7491	0.7512	0.5983	0.8377	0.6848	0.7566	0.7852	0.7664	0.8562	0.7773	0.8465	0.7636	0.8125	0.8755	0.8743	0.767	0.8122	0.793	0.6841	0.8561	0.8756	0.8762	0.8205	0.8895		1.12091	1.04741	1.14557	1.11252	1.0209	1.03096	1.02214	1.04059	1.04771	1.03342	1.03431	1.02303	1.05281	1.02593	1.0468	1.01399	0.999998	1.00743	1.01927	1.01844	1.13362
953.69	15.8948	0.7908	0.7334	0.7548	0.7642	0.6029	0.8339	0.6918	0.7643	0.7845	0.7747	0.8593	0.7894	0.8485	0.7677	0.8283	0.8806	0.8759	0.7778	0.821	0.8051	0.7045	0.861	0.8744	0.8891	0.8156	0.8847		1.13847	1.05431	1.15429	1.13177	1.02875	1.02629	1.03259	1.05118	1.04678	1.04461	1.03806	1.03895	1.0553	1.03144	1.06716	1.01989	1.00183	1.02162	1.03031	1.03398	1.16743
958.69	15.9782	0.7851	0.7306	0.7499	0.7661	0.5951	0.8337	0.6918	0.7736	0.7766	0.7733	0.8595	0.7857	0.8451	0.7714	0.8242	0.8744	0.8796	0.7705	0.8148	0.8082	0.7019	0.8604	0.8836	0.8807	0.827	0.8883		1.13027	1.05028	1.14679	1.13459	1.01544	1.02604	1.03259	1.06397	1.03624	1.04272	1.0383	1.03408	1.05107	1.03641	1.06188	1.01271	1.00606	1.01203	1.02253	1.03796	1.16312
963.69	16.0615	0.7888	0.7306	0.7601	0.762	0.6016	0.8323	0.7014	0.7708	0.795	0.7785	0.8605	0.7816	0.8405	0.7679	0.8238	0.8845	0.8686	0.7737	0.8226	0.7998	0.707	0.8674	0.8891	0.8826	0.8098	0.8914		1.13559	1.05028	1.16239	1.12852	1.02653	1.02432	1.04692	1.06012	1.06079	1.04973	1.03951	1.02869	1.04535	1.03171	1.06136	1.02441	0.993479	1.01623	1.03232	1.02717	1.17157
968.69	16.1448	0.7969	0.7403	0.7564	0.7663	0.5974	0.8414	0.6976	0.7762	0.7855	0.7867	0.8717	0.7887	0.8395	0.779	0.8281	0.872	0.8667	0.7702	0.825	0.8088	0.7134	0.8552	0.8715	0.8901	0.8156	0.8889		1.14726	1.06423	1.15673	1.13488	1.01936	1.03552	1.04125	1.06755	1.04811	1.06079	1.05304	1.03803	1.04411	1.04662	1.0669	1.00993	0.991306	1.01164	1.03533	1.03873	1.18218
973.69	16.2282	0.7944	0.7338	0.76	0.7599	0.5942	0.8373	0.6956	0.7665	0.7794	0.7802	0.8568	0.7888	0.8451	0.7661	0.822	0.8646	0.8682	0.788	0.8228	0.8181	0.7061	0.8555	0.8807	0.8663	0.815	0.8951		1.14366	1.05488	1.16224	1.12541	1.0139	1.03047	1.03826	1.05421	1.03997	1.05203	1.03504	1.03816	1.05107	1.02929	1.05904	1.00136	0.993021	1.03502	1.03257	1.05067	1.17008
978.69	16.3115	0.7907	0.7307	0.7574	0.7623	0.5908	0.8211	0.6929	0.768	0.7843	0.7786	0.8513	0.7842	0.8385	0.7705	0.8111	0.8831	0.8698	0.7638	0.8192	0.8175	0.701	0.8531	0.884	0.8695	0.8249	0.8918		1.13833	1.05042	1.15826	1.12896	1.0081	1.01053	1.03423	1.05627	1.04651	1.04987	1.02839	1.03211	1.04286	1.0352	1.045	1.02279	0.994851	1.00323	1.02806	1.0499	1.16163
983.69	16.3948	0.7904	0.7295	0.7528	0.7689	0.5958	0.8309	0.6964	0.7679	0.7941	0.783	0.862	0.7894	0.8385	0.7706	0.8212	0.8675	0.8766	0.7715	0.8199	0.8109	0.7079	0.8609	0.8795	0.8726	0.8201	0.8894		1.1379	1.0487	1.15123	1.13873	1.01663	1.02259	1.03946	1.05613	1.05959	1.0558	1.04132	1.03895	1.04286	1.03534	1.05801	1.00472	1.00263	1.01334	1.02893	1.04142	1.17306
988.69	16.4782	0.7953	0.7261	0.7554	0.7585	0.5911	0.8292	0.6953	0.7754	0.787	0.7824	0.864	0.7854	0.8409	0.7672	0.8269	0.8792	0.8697	0.7701	0.8263	0.8165	0.7093	0.8612	0.8878	0.8789	0.816	0.8807		1.14495	1.04381	1.1552	1.12333	1.00861	1.0205	1.03781	1.06645	1.05011	1.05499	1.04373	1.03369	1.04585	1.03077	1.06536	1.01827	0.994737	1.01151	1.03697	1.04862	1.17538
993.69	16.5615	0.7799	0.7157	0.7448	0.7477	0.5792	0.8187	0.6819	0.7645	0.771	0.7662	0.8452	0.7814	0.8345	0.7596	0.8031	0.8631	0.8717	0.7688	0.8087	0.8098	0.6879	0.8558	0.8767	0.8687	0.8118	0.8766		1.12278	1.02886	1.13899	1.10734	0.988309	1.00758	1.01781	1.05146	1.02876	1.03315	1.02102	1.02842	1.03789	1.02056	1.03469	0.999624	0.997024	1.0098	1.01488	1.04001	1.13992
998.69	16.6448	0.789	0.7269	0.7594	0.7644	0.5929	0.831	0.6904	0.7702	0.7771	0.7737	0.8672	0.7888	0.8381	0.7641	0.8127	0.8722	0.8671	0.7658	0.828	0.8109	0.7008	0.8536	0.8676	0.8585	0.823	0.8749		1.13588	1.04496	1.16132	1.13207	1.01169	1.02272	1.0305	1.0593	1.0369	1.04326	1.0476	1.03816	1.04237	1.0266	1.04706	1.01016	0.991763	1.00586	1.0391	1.04142	1.1613
1003.69	16.7282	0.7824	0.7262	0.7572	0.7566	0.5913	0.8232	0.6942	0.7649	0.7783	0.7811	0.8577	0.7829	0.8443	0.7672	0.8091	0.8672	0.8803	0.7753	0.8137	0.8083	0.6949	0.8504	0.8856	0.8627	0.8169	0.8808		1.12638	1.04396	1.15796	1.12052	1.00896	1.01312	1.03617	1.05201	1.0385	1.05324	1.03612	1.0304	1.05008	1.03077	1.04242	1.00437	1.00686	1.01834	1.02115	1.03808	1.15152
1008.69	16.8115	0.7914	0.73	0.7675	0.7634	0.5874	0.8268	0.6947	0.7696	0.7808	0.779	0.8566	0.7863	0.8427	0.7637	0.8202	0.8764	0.8768	0.7724	0.8294	0.8146	0.7015	0.8539	0.8768	0.8708	0.8168	0.8814		1.13934	1.04942	1.17371	1.13059	1.0023	1.01755	1.03692	1.05847	1.04184	1.05041	1.03479	1.03487	1.04809	1.02607	1.05672	1.01503	1.00286	1.01453	1.04086	1.04618	1.16246
1013.69	16.8948	0.7839	0.7232	0.7625	0.7596	0.5892	0.8237	0.6904	0.7562	0.7745	0.7805	0.8507	0.7864	0.842	0.7636	0.8236	0.8803	0.8622	0.7729	0.8199	0.8052	0.6972	0.8557	0.8719	0.858	0.8091	0.8923		1.12854	1.03964	1.16606	1.12496	1.00537	1.01373	1.0305	1.04004	1.03343	1.05243	1.02767	1.035	1.04722	1.02593	1.06111	1.01954	0.986159	1.01518	1.02893	1.0341	1.15533
1018.69	16.9782	0.7919	0.7292	0.7596	0.7595	0.588	0.8242	0.6959	0.7646	0.7726	0.7764	0.86	0.7845	0.847	0.773	0.8138	0.8727	0.8843	0.7768	0.8265	0.8069	0.7025	0.8573	0.8761	0.861	0.8227	0.8788		1.14006	1.04827	1.16163	1.12481	1.00332	1.01435	1.03871	1.0516	1.0309	1.0469	1.0389	1.0325	1.05344	1.03856	1.04848	1.01074	1.01144	1.02031	1.03722	1.03629	1.16412
1023.69	17.0615	0.7854	0.7243	0.7602	0.757	0.5798	0.8163	0.6943	0.7606	0.7862	0.7869	0.8589	0.7794	0.8416	0.764	0.8201	0.8813	0.8676	0.7668	0.8219	0.8177	0.7008	0.8621	0.886	0.8677	0.813	0.8858		1.1307	1.04122	1.16254	1.12111	0.989333	1.00462	1.03632	1.04609	1.04904	1.06106	1.03757	1.02579	1.04672	1.02647	1.0566	1.0207	0.992335	1.00717	1.03144	1.05016	1.1613
1028.69	17.1448	0.7864	0.7186	0.7547	0.7586	0.5766	0.8187	0.6911	0.7548	0.7726	0.7783	0.8579	0.7814	0.8423	0.7679	0.8157	0.883	0.8586	0.7716	0.8184	0.8077	0.692	0.8514	0.8708	0.8579	0.8214	0.8769		1.13214	1.03303	1.15413	1.12348	0.983872	1.00758	1.03155	1.03812	1.0309	1.04946	1.03637	1.02842	1.04759	1.03171	1.05093	1.02267	0.982041	1.01348	1.02705	1.03731	1.14672
1033.69	17.2282	0.7962	0.726	0.7685	0.7648	0.5906	0.8272	0.6959	0.7615	0.7815	0.7801	0.8569	0.7886	0.8482	0.7729	0.8233	0.8833	0.878	0.7781	0.8153	0.8098	0.7041	0.8525	0.8725	0.8599	0.8201	0.8915		1.14625	1.04367	1.17524	1.13266	1.00776	1.01804	1.03871	1.04733	1.04277	1.05189	1.03516	1.0379	1.05493	1.03843	1.06072	1.02302	1.00423	1.02201	1.02316	1.04001	1.16677
1038.69	17.3115	0.7932	0.722	0.7618	0.7669	0.5859	0.8387	0.6969	0.7643	0.7843	0.7861	0.8554	0.781	0.8422	0.7562	0.8239	0.8676	0.8769	0.7748	0.817	0.7989	0.6998	0.8533	0.8668	0.8653	0.8177	0.8869		1.14193	1.03792	1.16499	1.13577	0.999741	1.03219	1.0402	1.05118	1.04651	1.05998	1.03335	1.0279	1.04747	1.01599	1.06149	1.00484	1.00297	1.01768	1.0253	1.02601	1.15964
1043.69	17.3948	0.7878	0.7234	0.7606	0.7668	0.5821	0.8293	0.6963	0.7551	0.7867	0.7771	0.8576	0.7737	0.8384	0.767	0.8247	0.8708	0.8685	0.7582	0.8149	0.8065	0.6973	0.8602	0.8786	0.8666	0.8141	0.8841		1.13415	1.03993	1.16316	1.13562	0.993257	1.02062	1.03931	1.03853	1.04971	1.04785	1.036	1.01829	1.04274	1.0305	1.06252	1.00854	0.993364	0.995875	1.02266	1.03577	1.1555
1048.69	17.4782	0.786	0.7259	0.7694	0.7643	0.5799	0.822	0.6974	0.7653	0.7916	0.7727	0.8616	0.784	0.8437	0.7645	0.8207	0.8816	0.8902	0.7745	0.8149	0.7914	0.6954	0.8446	0.8773	0.8687	0.8218	0.8932		1.13156	1.04352	1.17661	1.13192	0.989503	1.01164	1.04095	1.05256	1.05625	1.04191	1.04084	1.03185	1.04933	1.02714	1.05737	1.02105	1.01818	1.01728	1.02266	1.01638	1.15235
1053.69	17.5615	0.7854	0.7273	0.7639	0.7623	0.5835	0.8288	0.6986	0.7638	0.7848	0.7794	0.8526	0.7811	0.8417	0.7648	0.8139	0.8799	0.8639	0.7728	0.8103	0.8019	0.6979	0.8511	0.8786	0.8586	0.8155	0.871		1.1307	1.04554	1.1682	1.12896	0.995646	1.02001	1.04274	1.05049	1.04718	1.05095	1.02996	1.02803	1.04684	1.02754	1.04861	1.01908	0.988103	1.01505	1.01689	1.02987	1.15649
1058.69	17.6448	0.7901	0.7386	0.779	0.7677	0.5842	0.8306	0.7097	0.7765	0.7898	0.7767	0.8582	0.7847	0.8433	0.7724	0.823	0.8861	0.8837	0.7778	0.8229	0.804	0.7069	0.8591	0.8768	0.8643	0.8179	0.8788		1.13747	1.06178	1.19129	1.13696	0.996841	1.02222	1.05931	1.06796	1.05385	1.04731	1.03673	1.03277	1.04883	1.03776	1.06033	1.02626	1.01075	1.02162	1.0327	1.03256	1.17141
1063.69	17.7282	0.7838	0.7208	0.7632	0.754	0.5758	0.8282	0.698	0.7568	0.7757	0.7705	0.849	0.7702	0.8297	0.7554	0.8082	0.8725	0.8741	0.7623	0.8134	0.7923	0.689	0.8474	0.8683	0.8647	0.8166	0.8759		1.1284	1.03619	1.16713	1.11667	0.982507	1.01927	1.04184	1.04087	1.03503	1.03895	1.02561	1.01368	1.03192	1.01492	1.04126	1.01051	0.999769	1.00126	1.02078	1.01754	1.14174
1068.69	17.8115	0.7928	0.7272	0.7663	0.7677	0.5801	0.8333	0.7033	0.7544	0.7818	0.7649	0.852	0.7816	0.8354	0.7637	0.8111	0.8788	0.8606	0.7742	0.82	0.7986	0.6987	0.8452	0.8698	0.8675	0.8147	0.8905		1.14135	1.04539	1.17187	1.13696	0.989845	1.02555	1.04976	1.03757	1.04317	1.03139	1.02924	1.02869	1.03901	1.02607	1.045	1.01781	0.984329	1.01689	1.02906	1.02563	1.15782
1073.69	17.8948	0.7862	0.7271	0.7643	0.7608	0.5875	0.8195	0.701	0.7624	0.783	0.7745	0.8512	0.7732	0.8353	0.7745	0.8152	0.8794	0.8779	0.7712	0.8166	0.8056	0.6927	0.846	0.8732	0.8775	0.8204	0.8795		1.13185	1.04525	1.16881	1.12674	1.00247	1.00856	1.04632	1.04857	1.04477	1.04434	1.02827	1.01763	1.03888	1.04058	1.05028	1.0185	1.00412	1.01295	1.02479	1.03462	1.14788
1078.69	17.9782	0.789	0.7207	0.7567	0.7609	0.5844	0.8134	0.6984	0.753	0.78	0.7642	0.849	0.7769	0.837	0.7621	0.8079	0.8858	0.8759	0.7695	0.818	0.8072	0.691	0.8543	0.8773	0.8459	0.8157	0.8795		1.13588	1.03605	1.15719	1.12689	0.997182	1.00106	1.04244	1.03564	1.04077	1.03045	1.02561	1.0225	1.041	1.02392	1.04088	1.02591	1.00183	1.01072	1.02655	1.03667	1.14506
1083.69	18.0615	0.7904	0.7322	0.7636	0.7676	0.5885	0.8085	0.6991	0.7673	0.783	0.771	0.8573	0.7798	0.8427	0.7756	0.8136	0.8841	0.8672	0.7658	0.8242	0.8213	0.6984	0.8579	0.8818	0.8719	0.8187	0.8798		1.1379	1.05258	1.16774	1.13681	1.00418	0.995025	1.04349	1.05531	1.04477	1.03962	1.03564	1.02632	1.04809	1.04206	1.04822	1.02395	0.991877	1.00586	1.03433	1.05478	1.15732
1088.69	18.1448	0.7895	0.7228	0.759	0.7612	0.5919	0.8141	0.6958	0.7565	0.7799	0.7708	0.8579	0.7721	0.8333	0.7674	0.8031	0.8797	0.8681	0.7695	0.8174	0.8047	0.6918	0.859	0.8705	0.8637	0.8142	0.8758		1.1366	1.03907	1.16071	1.12733	1.00998	1.00192	1.03856	1.04045	1.04064	1.03935	1.03637	1.01618	1.0364	1.03104	1.03469	1.01885	0.992907	1.01072	1.0258	1.03346	1.14638
1093.69	18.2282	0.7846	0.723	0.7532	0.7585	0.5876	0.8033	0.6991	0.764	0.7777	0.7642	0.8523	0.7735	0.8395	0.7726	0.8048	0.8723	0.8808	0.7726	0.8104	0.804	0.6937	0.8448	0.8697	0.8595	0.8246	0.8817		1.12955	1.03936	1.15184	1.12333	1.00264	0.988626	1.04349	1.05077	1.0377	1.03045	1.0296	1.01803	1.04411	1.03802	1.03688	1.01028	1.00743	1.01479	1.01701	1.03256	1.14953
1098.69	18.3115	0.7936	0.722	0.7587	0.7663	0.5904	0.8118	0.6936	0.7674	0.7819	0.7652	0.8525	0.7884	0.8356	0.7755	0.7988	0.8679	0.8696	0.7627	0.831	0.8022	0.6937	0.8537	0.8757	0.8661	0.8108	0.867		1.1425	1.03792	1.16025	1.13488	1.00742	0.999087	1.03528	1.05545	1.04331	1.0318	1.02984	1.03764	1.03926	1.04192	1.02915	1.00518	0.994622	1.00179	1.04286	1.03025	1.14953
1103.69	18.3948	0.7916	0.7215	0.7478	0.7568	0.5811	0.8149	0.6905	0.7613	0.78	0.7609	0.8509	0.7823	0.8333	0.753	0.8097	0.8691	0.8844	0.7726	0.8228	0.8089	0.6886	0.8503	0.8752	0.8697	0.8135	0.88		1.13963	1.0372	1.14358	1.12081	0.991551	1.0029	1.03065	1.04706	1.04077	1.026	1.02791	1.02961	1.0364	1.01169	1.0432	1.00657	1.01155	1.01479	1.03257	1.03886	1.14108
1108.69	18.4782	0.7835	0.7157	0.7562	0.7674	0.591	0.8212	0.6899	0.7633	0.7679	0.7612	0.8506	0.7784	0.8253	0.7655	0.8121	0.864	0.8675	0.7665	0.817	0.8003	0.6926	0.8457	0.8686	0.8566	0.8198	0.8746		1.12796	1.02886	1.15643	1.13651	1.00844	1.01066	1.02975	1.04981	1.02463	1.02641	1.02755	1.02448	1.02645	1.02849	1.04629	1.00067	0.992221	1.00678	1.0253	1.02781	1.14771
1113.69	18.5615	0.7893	0.7282	0.7575	0.7642	0.5895	0.8196	0.6932	0.7632	0.7833	0.7729	0.8528	0.7795	0.8403	0.756	0.7911	0.8682	0.8579	0.7734	0.8192	0.8133	0.6966	0.8489	0.8726	0.8481	0.8142	0.8749		1.13631	1.04683	1.15841	1.13177	1.00588	1.00869	1.03468	1.04967	1.04518	1.04218	1.0302	1.02592	1.0451	1.01572	1.01923	1.00553	0.98124	1.01584	1.02806	1.04451	1.15434
1118.69	18.6448	0.7845	0.7217	0.7568	0.7652	0.5831	0.8138	0.6931	0.7593	0.7803	0.7733	0.8523	0.7745	0.837	0.7658	0.8075	0.8737	0.8588	0.7695	0.8081	0.8088	0.6871	0.8476	0.8701	0.8681	0.8065	0.8749		1.1294	1.03749	1.15734	1.13325	0.994964	1.00155	1.03453	1.04431	1.04117	1.04272	1.0296	1.01934	1.041	1.02889	1.04036	1.0119	0.98227	1.01072	1.01413	1.03873	1.1386
1123.69	18.7282	0.7849	0.7196	0.7493	0.7621	0.582	0.8097	0.6923	0.7528	0.7833	0.7726	0.8543	0.7656	0.8385	0.7585	0.804	0.8693	0.8623	0.7674	0.8102	0.8125	0.6886	0.8499	0.8685	0.8576	0.8101	0.8743		1.12998	1.03447	1.14587	1.12866	0.993087	0.996502	1.03334	1.03537	1.04518	1.04178	1.03202	1.00763	1.04286	1.01908	1.03585	1.0068	0.986273	1.00796	1.01676	1.04348	1.14108
1128.69	18.8115	0.7835	0.7179	0.7577	0.7657	0.5827	0.825	0.6926	0.7616	0.7848	0.7752	0.8542	0.7711	0.8336	0.7548	0.7988	0.887	0.8674	0.7705	0.8086	0.8213	0.6909	0.8471	0.8766	0.8682	0.8169	0.8752		1.12796	1.03202	1.15872	1.13399	0.994281	1.01533	1.03378	1.04747	1.04718	1.04528	1.0319	1.01487	1.03677	1.01411	1.02915	1.0273	0.992106	1.01203	1.01475	1.05478	1.14489
1133.69	18.8948	0.7819	0.7168	0.7473	0.7636	0.5705	0.8091	0.6966	0.7592	0.7854	0.7715	0.8515	0.7689	0.8307	0.7572	0.814	0.8697	0.8678	0.7649	0.8153	0.7939	0.6935	0.8516	0.8741	0.8622	0.8164	0.8875		1.12566	1.03044	1.14282	1.13088	0.973464	0.995764	1.03975	1.04417	1.04798	1.04029	1.02863	1.01197	1.03316	1.01733	1.04874	1.00727	0.992564	1.00468	1.02316	1.01959	1.1492
1138.69	18.9782	0.785	0.7238	0.7504	0.7632	0.5755	0.8108	0.6956	0.7538	0.7803	0.7749	0.8558	0.7733	0.8324	0.7535	0.8056	0.8801	0.8648	0.767	0.8142	0.8072	0.6915	0.8508	0.8766	0.8549	0.8248	0.8726		1.13012	1.04051	1.14756	1.13029	0.981996	0.997856	1.03826	1.03674	1.04117	1.04488	1.03383	1.01776	1.03528	1.01236	1.03791	1.01931	0.989132	1.00743	1.02178	1.03667	1.14589
1143.69	19.0615	0.79	0.7174	0.7498	0.7677	0.5754	0.8061	0.6924	0.7604	0.7739	0.7653	0.8452	0.7836	0.8335	0.7564	0.803	0.8658	0.8513	0.7612	0.8252	0.8019	0.6898	0.852	0.8756	0.854	0.8035	0.87		1.13732	1.03131	1.14664	1.13696	0.981825	0.992072	1.03349	1.04582	1.03263	1.03193	1.02102	1.03132	1.03665	1.01626	1.03456	1.00275	0.973692	0.999815	1.03559	1.02987	1.14307
1148.69	19.1448	0.7827	0.7213	0.7392	0.7619	0.575	0.7962	0.6936	0.7612	0.7704	0.7646	0.8505	0.7682	0.8351	0.7531	0.7994	0.8692	0.8636	0.7657	0.8133	0.8049	0.6911	0.842	0.8768	0.86	0.8089	0.8693		1.12681	1.03691	1.13043	1.12837	0.981142	0.979888	1.03528	1.04692	1.02796	1.03099	1.02743	1.01105	1.03864	1.01183	1.02993	1.00669	0.98776	1.00573	1.02065	1.03372	1.14522
1153.69	19.2282	0.7776	0.7209	0.743	0.761	0.5741	0.8053	0.6915	0.7643	0.7721	0.7629	0.8493	0.7717	0.8297	0.7543	0.8025	0.8764	0.8493	0.767	0.8092	0.7924	0.6901	0.8352	0.8707	0.8519	0.7986	0.8816		1.11947	1.03634	1.13624	1.12703	0.979607	0.991087	1.03214	1.05118	1.03023	1.0287	1.02598	1.01566	1.03192	1.01344	1.03392	1.01503	0.971404	1.00743	1.01551	1.01766	1.14357
1158.69	19.3115	0.7911	0.7221	0.7493	0.7677	0.5783	0.8185	0.7023	0.766	0.7791	0.7571	0.8604	0.7702	0.8368	0.7483	0.8048	0.8788	0.8699	0.7636	0.8165	0.8204	0.6981	0.8484	0.8699	0.8705	0.8187	0.8701		1.13891	1.03806	1.14587	1.13696	0.986773	1.00733	1.04826	1.05352	1.03957	1.02088	1.03939	1.01368	1.04075	1.00538	1.03688	1.01781	0.994966	1.00297	1.02467	1.05362	1.15682
1163.69	19.3948	0.785	0.7213	0.7381	0.7592	0.5682	0.806	0.6996	0.7562	0.7725	0.7552	0.8497	0.7691	0.8332	0.7534	0.7987	0.866	0.8752	0.7564	0.8182	0.7969	0.6896	0.845	0.8775	0.8428	0.8153	0.867		1.13012	1.03691	1.12875	1.12437	0.969539	0.991948	1.04423	1.04004	1.03076	1.01832	1.02646	1.01224	1.03627	1.01223	1.02902	1.00298	1.00103	0.993511	1.0268	1.02344	1.14274
1168.69	19.4782	0.7855	0.7165	0.7416	0.7576	0.5706	0.8041	0.694	0.7529	0.7645	0.7579	0.8437	0.7666	0.8255	0.7396	0.7981	0.8748	0.866	0.7674	0.8113	0.7999	0.6831	0.8362	0.8637	0.8484	0.8056	0.8798		1.13084	1.03001	1.1341	1.122	0.973634	0.98961	1.03587	1.0355	1.02009	1.02196	1.01921	1.00895	1.0267	0.993687	1.02825	1.01317	0.990505	1.00796	1.01814	1.0273	1.13197
1173.69	19.5615	0.7884	0.7158	0.7414	0.7605	0.5661	0.8048	0.695	0.7574	0.7613	0.7444	0.8478	0.7673	0.8306	0.749	0.8139	0.867	0.8621	0.7578	0.8166	0.8123	0.6834	0.8431	0.8636	0.8496	0.8161	0.8762		1.13502	1.02901	1.13379	1.12629	0.965956	0.990472	1.03737	1.04169	1.01582	1.00375	1.02416	1.00987	1.03304	1.00632	1.04861	1.00414	0.986044	0.995349	1.02479	1.04322	1.13246
1178.69	19.6448	0.7804	0.7144	0.7407	0.7574	0.5687	0.8097	0.6974	0.7566	0.7712	0.7562	0.855	0.7669	0.829	0.7536	0.8013	0.8686	0.8684	0.7629	0.8133	0.7946	0.6827	0.8454	0.8728	0.852	0.8125	0.8742		1.1235	1.02699	1.13272	1.1217	0.970392	0.996502	1.04095	1.04059	1.02903	1.01966	1.03286	1.00934	1.03105	1.0125	1.03237	1.00599	0.99325	1.00205	1.02065	1.02049	1.1313
1183.69	19.7282	0.785	0.7282	0.7441	0.7662	0.5625	0.8179	0.6961	0.7604	0.7715	0.7546	0.8523	0.7623	0.8366	0.7571	0.8081	0.8632	0.8607	0.774	0.8207	0.794	0.6904	0.8337	0.8564	0.874	0.8006	0.8771		1.13012	1.04683	1.13792	1.13474	0.959813	1.00659	1.03901	1.04582	1.02943	1.01751	1.0296	1.00329	1.0405	1.0172	1.04114	0.999739	0.984443	1.01663	1.02994	1.01972	1.14406
1188.69	19.8115	0.785	0.721	0.7386	0.7605	0.568	0.8002	0.6992	0.7588	0.7648	0.7568	0.851	0.7658	0.8361	0.7508	0.7912	0.8633	0.8651	0.7587	0.8191	0.8024	0.687	0.843	0.8678	0.8557	0.8095	0.8694		1.13012	1.03648	1.12951	1.12629	0.969198	0.98481	1.04364	1.04362	1.02049	1.02047	1.02803	1.00789	1.03988	1.00874	1.01936	0.999855	0.989476	0.996532	1.02793	1.03051	1.13843
1193.69	19.8948	0.7866	0.7233	0.7405	0.7642	0.5736	0.8086	0.7029	0.7519	0.7574	0.7488	0.8555	0.7726	0.8323	0.7529	0.8007	0.8694	0.8625	0.7654	0.8201	0.8006	0.684	0.8403	0.866	0.855	0.8156	0.8743		1.13243	1.03979	1.13242	1.13177	0.978753	0.995148	1.04916	1.03413	1.01062	1.00969	1.03347	1.01684	1.03515	1.01156	1.0316	1.00692	0.986502	1.00533	1.02919	1.0282	1.13346
1198.69	19.9782	0.7894	0.7221	0.7379	0.7684	0.5736	0.8087	0.7061	0.7635	0.7644	0.7504	0.8554	0.7731	0.8265	0.7507	0.8118	0.8856	0.8737	0.7553	0.8174	0.7902	0.6905	0.8378	0.8727	0.8596	0.8138	0.8883		1.13646	1.03806	1.12844	1.13799	0.978753	0.995271	1.05393	1.05008	1.01996	1.01184	1.03335	1.0175	1.02794	1.0086	1.0459	1.02568	0.999312	0.992066	1.0258	1.01484	1.14423
1203.69	20.0615	0.7852	0.7221	0.7291	0.7613	0.5708	0.8063	0.6986	0.7479	0.7709	0.7526	0.8515	0.7753	0.8377	0.7438	0.8078	0.8753	0.8692	0.7635	0.819	0.8012	0.684	0.8354	0.8633	0.8694	0.803	0.875		1.13041	1.03806	1.11498	1.12748	0.973976	0.992318	1.04274	1.02863	1.02863	1.01481	1.02863	1.0204	1.04187	0.99933	1.04075	1.01375	0.994165	1.00284	1.02781	1.02897	1.13346
1208.69	20.1448	0.7854	0.7156	0.728	0.7552	0.5629	0.7955	0.6973	0.7538	0.766	0.7416	0.8431	0.7756	0.8205	0.7463	0.7921	0.8809	0.8717	0.7648	0.8134	0.8104	0.6785	0.8371	0.8672	0.8618	0.8062	0.8572		1.1307	1.02872	1.1133	1.11844	0.960496	0.979026	1.0408	1.03674	1.02209	0.999977	1.01849	1.02079	1.02048	1.00269	1.02052	1.02024	0.997024	1.00454	1.02078	1.04078	1.12434
1213.69	20.2282	0.7828	0.729	0.7272	0.7561	0.5702	0.8031	0.6966	0.7599	0.7684	0.7472	0.855	0.7718	0.8272	0.7446	0.799	0.8479	0.8688	0.7677	0.8115	0.7875	0.6837	0.838	0.8696	0.8633	0.814	0.8704		1.12696	1.04798	1.11208	1.11978	0.972952	0.988379	1.03975	1.04513	1.02529	1.00753	1.03286	1.01579	1.02881	1.00041	1.02941	0.982019	0.993707	1.00835	1.01839	1.01137	1.13296
1218.69	20.3115	0.7817	0.7297	0.7312	0.7644	0.5669	0.8136	0.6926	0.7501	0.7638	0.7459	0.8434	0.7725	0.8392	0.7454	0.8009	0.8741	0.8557	0.7711	0.815	0.7922	0.6836	0.8416	0.8597	0.8549	0.8061	0.8753		1.12537	1.04899	1.1182	1.13207	0.967321	1.0013	1.03378	1.03165	1.01916	1.00577	1.01885	1.01671	1.04373	1.00148	1.03186	1.01236	0.978724	1.01282	1.02279	1.01741	1.1328
1223.69	20.3948	0.7847	0.7254	0.7311	0.7611	0.5714	0.8031	0.6946	0.7583	0.7616	0.7504	0.8579	0.7674	0.8266	0.7551	0.7976	0.8715	0.8733	0.7692	0.8125	0.7997	0.6829	0.8456	0.8751	0.8575	0.8061	0.8775		1.12969	1.04281	1.11804	1.12718	0.975	0.988379	1.03677	1.04293	1.01622	1.01184	1.03637	1.01	1.02806	1.01451	1.02761	1.00935	0.998854	1.01032	1.01965	1.02704	1.13164
1228.69	20.4782	0.785	0.7263	0.7281	0.7583	0.5669	0.7983	0.6953	0.7612	0.7667	0.7529	0.8437	0.7691	0.8333	0.7434	0.8012	0.8647	0.885	0.7651	0.8131	0.786	0.6819	0.8452	0.8614	0.8561	0.8144	0.8823		1.13012	1.0441	1.11345	1.12304	0.967321	0.982472	1.03781	1.04692	1.02303	1.01521	1.01921	1.01224	1.0364	0.998793	1.03225	1.00148	1.01224	1.00494	1.0204	1.00945	1.12998
1233.69	20.5615	0.7763	0.7256	0.729	0.7607	0.5713	0.7996	0.6927	0.7556	0.7653	0.7586	0.8522	0.7693	0.8252	0.748	0.7883	0.87	0.8731	0.7648	0.8082	0.7934	0.6804	0.8449	0.8664	0.8537	0.8105	0.8782		1.1176	1.04309	1.11483	1.12659	0.974829	0.984072	1.03393	1.03922	1.02116	1.0229	1.02948	1.0125	1.02632	1.00497	1.01563	1.00762	0.998626	1.00454	1.01425	1.01895	1.12749
1238.69	20.6448	0.7846	0.73	0.7328	0.7519	0.5638	0.8037	0.689	0.7563	0.7722	0.7555	0.846	0.7626	0.8251	0.7417	0.8069	0.8715	0.8559	0.7726	0.8079	0.7937	0.6775	0.8426	0.855	0.8651	0.7974	0.8781		1.12955	1.04942	1.12064	1.11356	0.962031	0.989118	1.02841	1.04018	1.03036	1.01872	1.02199	1.00368	1.0262	0.996509	1.03959	1.00935	0.978953	1.01479	1.01388	1.01933	1.12269
1243.69	20.7282	0.7855	0.7246	0.7337	0.7532	0.5684	0.795	0.6914	0.7593	0.7762	0.7556	0.8507	0.7728	0.8261	0.7489	0.8065	0.8687	0.8539	0.7668	0.8115	0.7935	0.6839	0.8398	0.8714	0.855	0.8079	0.8722		1.13084	1.04166	1.12202	1.11548	0.969881	0.978411	1.03199	1.04431	1.0357	1.01885	1.02767	1.01711	1.02744	1.00618	1.03907	1.00611	0.976665	1.00717	1.01839	1.01908	1.13329
1248.69	20.8115	0.7719	0.7188	0.7221	0.7454	0.5642	0.7909	0.6826	0.7447	0.768	0.7522	0.8489	0.7624	0.8194	0.7481	0.7853	0.8672	0.8491	0.7547	0.8038	0.8067	0.6666	0.831	0.854	0.8581	0.803	0.87		1.11126	1.03332	1.10428	1.10393	0.962714	0.973365	1.01886	1.02423	1.02476	1.01427	1.02549	1.00342	1.01911	1.00511	1.01176	1.00437	0.971175	0.991278	1.00873	1.03603	1.10463
1253.69	20.8948	0.7775	0.7248	0.7281	0.7552	0.5654	0.7999	0.6895	0.7494	0.7685	0.7656	0.8434	0.7725	0.8213	0.7403	0.7802	0.8655	0.8478	0.7701	0.8026	0.7992	0.681	0.8341	0.8543	0.8555	0.7937	0.8751		1.11933	1.04194	1.11345	1.11844	0.964762	0.984441	1.02916	1.03069	1.02543	1.03234	1.01885	1.01671	1.02147	0.994628	1.00519	1.0024	0.969688	1.01151	1.00722	1.0264	1.12849
1258.69	20.9782	0.782	0.7281	0.7425	0.7703	0.5668	0.8034	0.7005	0.7574	0.774	0.7575	0.8558	0.7712	0.8267	0.748	0.791	0.8762	0.8587	0.7718	0.811	0.7907	0.6867	0.8441	0.8659	0.8586	0.8142	0.881		1.12581	1.04669	1.13548	1.14081	0.96715	0.988749	1.04558	1.04169	1.03277	1.02142	1.03383	1.015	1.02819	1.00497	1.0191	1.0148	0.982155	1.01374	1.01777	1.01548	1.13793
1263.69	21.0615	0.7781	0.727	0.7387	0.7598	0.5631	0.7968	0.6983	0.7571	0.7618	0.7599	0.8379	0.7671	0.8216	0.7423	0.7869	0.8695	0.8748	0.7583	0.8072	0.787	0.6824	0.8434	0.8622	0.8643	0.8042	0.8746		1.12019	1.04511	1.12966	1.12526	0.960837	0.980626	1.04229	1.04128	1.01649	1.02465	1.0122	1.0096	1.02184	0.997315	1.01382	1.00704	1.00057	0.996006	1.013	1.01073	1.13081
1268.69	21.1448	0.7834	0.7255	0.7377	0.7661	0.5604	0.8016	0.6989	0.7577	0.7696	0.7649	0.8526	0.7675	0.8275	0.7484	0.8042	0.8811	0.8539	0.7669	0.8159	0.7999	0.6858	0.8432	0.8734	0.8634	0.8076	0.8711		1.12782	1.04295	1.12814	1.13459	0.95623	0.986533	1.04319	1.04211	1.02689	1.03139	1.02996	1.01013	1.02918	1.00551	1.03611	1.02047	0.976665	1.0073	1.02391	1.0273	1.13644
1271.31	21.1885	KCl																											#VALUE!	0	0	0	0	0	0	0	0	0	0	0	0	0	0	0	0	0	0	0	0
1273.69	21.2282	0.7796	0.727	0.7266	0.7537	0.567	0.7998	0.696	0.75	0.7679	0.7566	0.8488	0.7741	0.8281	0.7545	0.7898	0.8724	0.8594	0.7503	0.8129	0.8023	0.6833	0.8389	0.8635	0.8521	0.8008	0.8848		1.12235	1.04511	1.11116	1.11622	0.967492	0.984318	1.03886	1.03151	1.02463	1.0202	1.02537	1.01882	1.02993	1.01371	1.01756	1.01039	0.982956	0.985498	1.02015	1.03038	1.1323
1278.69	21.3115	0.7809	0.7255	0.7342	0.7555	0.5696	0.7972	0.6936	0.7595	0.7621	0.7509	0.8499	0.759	0.8222	0.7428	0.7932	0.8741	0.8544	0.7705	0.8149	0.7948	0.682	0.8367	0.8541	0.8488	0.8064	0.8847		1.12422	1.04295	1.12278	1.11889	0.971928	0.981118	1.03528	1.04458	1.01689	1.01252	1.0267	0.998943	1.02259	0.997987	1.02194	1.01236	0.977237	1.01203	1.02266	1.02075	1.13014
1283.69	21.3948	0.7864	0.72	0.7362	0.765	0.5719	0.8063	0.6994	0.7679	0.7707	0.7593	0.8575	0.7664	0.8238	0.7595	0.8006	0.8728	0.875	0.7548	0.8203	0.8083	0.6873	0.8435	0.8642	0.8607	0.8211	0.867		1.13214	1.03504	1.12584	1.13296	0.975853	0.992318	1.04393	1.05613	1.02836	1.02384	1.03588	1.00868	1.02458	1.02042	1.03147	1.01086	1.0008	0.991409	1.02944	1.03808	1.13893
1288.69	21.4782	0.7884	0.7151	0.7364	0.7546	0.569	0.8021	0.6919	0.752	0.7644	0.7547	0.8467	0.7661	0.8201	0.7385	0.7981	0.8682	0.8616	0.7594	0.8171	0.7977	0.6815	0.8362	0.8729	0.8597	0.8126	0.8687		1.13502	1.028	1.12615	1.11756	0.970904	0.987149	1.03274	1.03427	1.01996	1.01764	1.02284	1.00829	1.01998	0.99221	1.02825	1.00553	0.985472	0.997451	1.02542	1.02447	1.12932
1293.69	21.5615	0.7888	0.742	0.7458	0.749	0.5672	0.7973	0.6936	0.7495	0.7685	0.7597	0.8513	0.7742	0.824	0.7479	0.7986	0.8709	0.8524	0.7566	0.8215	0.7958	0.6895	0.8403	0.8531	0.8546	0.8127	0.8692		1.13559	1.06667	1.14052	1.10926	0.967833	0.981241	1.03528	1.03083	1.02543	1.02438	1.02839	1.01895	1.02483	1.00484	1.0289	1.00866	0.97495	0.993773	1.03094	1.02203	1.14257
1298.69	21.6448	0.7777	0.7415	0.7579	0.7563	0.5643	0.812	0.7245	0.7548	0.7572	0.7518	0.851	0.7561	0.8361	0.7415	0.7946	0.8661	0.8638	0.7761	0.8093	0.8028	0.7066	0.8324	0.8602	0.8579	0.8138	0.8966		1.11961	1.06595	1.15903	1.12007	0.962885	0.999333	1.0814	1.03812	1.01035	1.01373	1.02803	0.995126	1.03988	0.99624	1.02374	1.0031	0.987989	1.01939	1.01563	1.03102	1.17091
1303.69	21.7282	0.774	0.7362	0.762	0.7651	0.5751	0.8246	0.7384	0.7607	0.7637	0.7666	0.856	0.7601	0.8304	0.7484	0.7973	0.8766	0.8667	0.7698	0.8137	0.7951	0.7453	0.8507	0.8715	0.8538	0.8213	0.8913		1.11429	1.05833	1.1653	1.13311	0.981313	1.01484	1.10215	1.04623	1.01902	1.03369	1.03407	1.00039	1.03279	1.00551	1.02722	1.01526	0.991306	1.01111	1.02115	1.02113	1.23504
1308.69	21.8115	0.7577	0.7262	0.7415	0.7623	0.5892	0.8288	0.7097	0.7785	0.7668	0.7697	0.8577	0.7602	0.8266	0.7358	0.7978	0.8734	0.8599	0.765	0.8173	0.8069	0.7463	0.8432	0.8636	0.8763	0.8094	0.8809		1.09082	1.04396	1.13395	1.12896	1.00537	1.02001	1.05931	1.07071	1.02316	1.03787	1.03612	1.00052	1.02806	0.988582	1.02787	1.01155	0.983528	1.00481	1.02567	1.03629	1.2367
1313.69	21.8948	0.744	0.723	0.7172	0.7675	0.6143	0.8245	0.7027	0.754	0.7756	0.779	0.8463	0.7488	0.8209	0.7381	0.7878	0.8755	0.8633	0.7645	0.8093	0.7956	0.7333	0.8406	0.8527	0.8535	0.8099	0.8653		1.0711	1.03936	1.09679	1.13666	1.0482	1.01472	1.04886	1.03702	1.0349	1.05041	1.02235	0.985518	1.02097	0.991672	1.01498	1.01399	0.987417	1.00415	1.01563	1.02177	1.21515
1318.69	21.9782	0.7493	0.7232	0.7146	0.7642	0.6275	0.8468	0.7058	0.7607	0.7713	0.7685	0.8556	0.7463	0.8164	0.7248	0.7873	0.8677	0.8772	0.7651	0.8188	0.7932	0.7316	0.8569	0.8572	0.8655	0.8176	0.879		1.07873	1.03964	1.09281	1.13177	1.07072	1.04216	1.05349	1.04623	1.02916	1.03625	1.03359	0.982228	1.01538	0.973803	1.01434	1.00495	1.00332	1.00494	1.02755	1.01869	1.21234
1323.69	22.0615	0.7408	0.733	0.7231	0.7577	0.6338	0.8346	0.711	0.7702	0.773	0.7706	0.8503	0.7301	0.8141	0.739	0.7969	0.8667	0.8934	0.7575	0.7969	0.8053	0.7206	0.8523	0.8689	0.8637	0.8219	0.88		1.06649	1.05373	1.10581	1.12215	1.08147	1.02715	1.06125	1.0593	1.03143	1.03908	1.02718	0.960907	1.01252	0.992881	1.02671	1.00379	1.02184	0.994955	1.00007	1.03423	1.19411
1328.69	22.1448	0.7408	0.7249	0.7219	0.7483	0.6378	0.8318	0.7246	0.7714	0.7687	0.7628	0.8544	0.7297	0.8227	0.7335	0.7871	0.8736	0.9035	0.763	0.8095	0.7776	0.7111	0.8508	0.8614	0.8697	0.8134	0.872		1.06649	1.04209	1.10397	1.10823	1.0883	1.0237	1.08155	1.06095	1.02569	1.02856	1.03214	0.96038	1.02321	0.985492	1.01408	1.01178	1.0334	1.00218	1.01588	0.998658	1.17837
1333.69	22.2282	0.7487	0.7354	0.7401	0.7451	0.6438	0.8356	0.7386	0.7814	0.7737	0.7703	0.8491	0.7362	0.8314	0.7411	0.7927	0.8788	0.8942	0.7701	0.8118	0.7944	0.715	0.8577	0.8684	0.8724	0.8308	0.8767		1.07786	1.05718	1.13181	1.10349	1.09854	1.02838	1.10244	1.0747	1.03237	1.03868	1.02573	0.968935	1.03403	0.995703	1.02129	1.01781	1.02276	1.01151	1.01877	1.02023	1.18483
1338.69	22.3115	0.7415	0.726	0.7436	0.7341	0.6403	0.8402	0.7421	0.7675	0.7686	0.7615	0.8475	0.731	0.8128	0.747	0.8002	0.8767	0.8834	0.7528	0.7989	0.7931	0.7081	0.849	0.8578	0.862	0.8101	0.8861		1.0675	1.04367	1.13716	1.0872	1.09257	1.03404	1.10767	1.05558	1.02556	1.02681	1.0238	0.962091	1.0109	1.00363	1.03096	1.01537	1.01041	0.988782	1.00258	1.01856	1.1734
1343.69	22.3948	0.7399	0.7281	0.7527	0.7332	0.6418	0.8192	0.7496	0.7753	0.7621	0.7598	0.8489	0.7296	0.821	0.7404	0.8026	0.8663	0.8797	0.7646	0.7975	0.7946	0.7047	0.8483	0.8552	0.8599	0.8173	0.8689		1.0652	1.04669	1.15107	1.08586	1.09513	1.00819	1.11886	1.06631	1.01689	1.02452	1.02549	0.960249	1.0211	0.994762	1.03405	1.00333	1.00617	1.00428	1.00082	1.02049	1.16776
1348.69	22.4782	0.7422	0.7293	0.755	0.736	0.6366	0.8258	0.7495	0.781	0.7722	0.7611	0.8558	0.7344	0.8344	0.7359	0.7918	0.861	0.8782	0.7651	0.8007	0.7853	0.7042	0.852	0.8554	0.8627	0.8136	0.8662		1.06851	1.04841	1.15459	1.09001	1.08625	1.01632	1.11871	1.07415	1.03036	1.02627	1.03383	0.966566	1.03776	0.988716	1.02013	0.997191	1.00446	1.00494	1.00484	1.00855	1.16693
1353.69	22.5615	0.7474	0.7313	0.7684	0.7341	0.6428	0.8447	0.7578	0.7919	0.7677	0.7617	0.8503	0.7358	0.824	0.7431	0.807	0.8749	0.8702	0.7625	0.812	0.7894	0.7065	0.8608	0.8676	0.857	0.8193	0.8864		1.07599	1.05129	1.17508	1.0872	1.09683	1.03958	1.1311	1.08914	1.02436	1.02708	1.02718	0.968409	1.02483	0.99839	1.03972	1.01329	0.995309	1.00152	1.01902	1.01381	1.17074
1358.69	22.6448	0.7405	0.731	0.7723	0.7314	0.644	0.8214	0.7614	0.7829	0.7643	0.7632	0.8487	0.7277	0.8285	0.7434	0.7974	0.8661	0.8693	0.7662	0.799	0.801	0.7056	0.8472	0.8542	0.8596	0.8112	0.8869		1.06606	1.05086	1.18105	1.0832	1.09888	1.0109	1.13648	1.07676	1.01982	1.0291	1.02525	0.957748	1.03043	0.998793	1.02735	1.0031	0.994279	1.00638	1.00271	1.02871	1.16925
1363.69	22.7282	0.7585	0.7448	0.7908	0.7513	0.6447	0.8419	0.7757	0.7935	0.772	0.772	0.8619	0.7365	0.8217	0.7555	0.7944	0.8773	0.8652	0.7522	0.8076	0.8253	0.7162	0.8639	0.8711	0.8619	0.8179	0.8798		1.09197	1.07069	1.20934	1.11267	1.10007	1.03613	1.15782	1.09134	1.0301	1.04097	1.0412	0.96933	1.02197	1.01505	1.02348	1.01607	0.98959	0.987994	1.0135	1.05992	1.18682
1368.69	22.8115	0.7392	0.7309	0.7832	0.7332	0.6339	0.8308	0.7525	0.7827	0.7623	0.7533	0.8498	0.7344	0.8279	0.7386	0.806	0.8714	0.8661	0.7628	0.8043	0.7931	0.7014	0.8385	0.8492	0.8549	0.8176	0.8845		1.06419	1.05071	1.19772	1.08586	1.08165	1.02247	1.12319	1.07649	1.01715	1.01575	1.02658	0.966566	1.02968	0.992344	1.03843	1.00924	0.990619	1.00192	1.00936	1.01856	1.16229
1373.69	22.8948	0.7529	0.737	0.7877	0.7336	0.6419	0.8334	0.7567	0.7883	0.7692	0.7612	0.8558	0.7478	0.8353	0.7434	0.7949	0.8705	0.8617	0.7751	0.8112	0.7953	0.7077	0.8514	0.8574	0.8693	0.8121	0.8898		1.08391	1.05948	1.2046	1.08646	1.0953	1.02567	1.12946	1.08419	1.02636	1.02641	1.03383	0.984202	1.03888	0.998793	1.02413	1.00819	0.985587	1.01807	1.01802	1.02139	1.17273
1378.69	22.9782	0.7483	0.7394	0.793	0.7409	0.6498	0.8332	0.7602	0.7981	0.7664	0.7583	0.8575	0.7488	0.8217	0.7624	0.8039	0.8704	0.8674	0.7738	0.8079	0.8002	0.7144	0.8568	0.8604	0.8734	0.829	0.889		1.07729	1.06293	1.2127	1.09727	1.10878	1.02542	1.13469	1.09767	1.02263	1.0225	1.03588	0.985518	1.02197	1.02432	1.03572	1.00808	0.992106	1.01637	1.01388	1.02768	1.18383
1383.69	23.0615	0.7589	0.7433	0.7834	0.7316	0.6396	0.8257	0.7601	0.7916	0.7633	0.7518	0.8555	0.7377	0.831	0.7516	0.7849	0.8664	0.878	0.7747	0.8164	0.7952	0.7074	0.8547	0.8715	0.8676	0.8181	0.8818		1.09255	1.06854	1.19802	1.08349	1.09137	1.01619	1.13454	1.08873	1.01849	1.01373	1.03347	0.970909	1.03354	1.00981	1.01125	1.00345	1.00423	1.01755	1.02454	1.02126	1.17224
1388.69	23.1448	0.7541	0.7488	0.7972	0.7321	0.6405	0.8306	0.762	0.7999	0.7688	0.7508	0.8559	0.7401	0.8238	0.75	0.7893	0.8633	0.865	0.7718	0.8118	0.7936	0.7101	0.8575	0.8661	0.8655	0.8118	0.8758		1.08564	1.07644	1.21913	1.08423	1.09291	1.02222	1.13737	1.10015	1.02583	1.01238	1.03395	0.974068	1.02458	1.00766	1.01691	0.999855	0.989361	1.01374	1.01877	1.01921	1.17671
1393.69	23.2282	0.7511	0.7544	0.7942	0.7272	0.6375	0.8297	0.7649	0.8013	0.7625	0.7505	0.8563	0.7407	0.8368	0.7477	0.7937	0.8607	0.8639	0.7902	0.8094	0.8002	0.7052	0.8532	0.8591	0.8692	0.8218	0.8836		1.08132	1.08449	1.21454	1.07698	1.08779	1.02112	1.1417	1.10207	1.01742	1.01198	1.03443	0.974858	1.04075	1.00457	1.02258	0.996844	0.988103	1.03791	1.01576	1.02768	1.16859
1398.69	23.3115	0.7577	0.7574	0.8046	0.7319	0.6341	0.8343	0.7696	0.8014	0.7714	0.7654	0.8607	0.7406	0.8324	0.7589	0.8043	0.8647	0.8671	0.7762	0.8155	0.8076	0.7156	0.8529	0.8639	0.8664	0.8172	0.8878		1.09082	1.08881	1.23044	1.08394	1.08199	1.02678	1.14872	1.10221	1.0293	1.03207	1.03975	0.974726	1.03528	1.01962	1.03624	1.00148	0.991763	1.01952	1.02341	1.03719	1.18582
1403.69	23.3948	0.7617	0.7629	0.7974	0.7324	0.6428	0.8386	0.7595	0.7926	0.7713	0.754	0.866	0.7424	0.8278	0.7516	0.803	0.8637	0.8747	0.7782	0.8166	0.7934	0.7124	0.8534	0.8624	0.8553	0.8117	0.8828		1.09658	1.09671	1.21943	1.08468	1.09683	1.03207	1.13364	1.0901	1.02916	1.0167	1.04615	0.977095	1.02956	1.00981	1.03456	1.00032	1.00046	1.02214	1.02479	1.01895	1.18052
1408.69	23.4782	0.7525	0.7572	0.7939	0.7287	0.6266	0.8346	0.7563	0.7962	0.7563	0.7548	0.8523	0.742	0.8298	0.7436	0.8093	0.8646	0.8902	0.773	0.8041	0.8155	0.7073	0.8504	0.8607	0.8644	0.8213	0.8849		1.08334	1.08852	1.21408	1.0792	1.06919	1.02715	1.12886	1.09506	1.00915	1.01778	1.0296	0.976569	1.03204	0.999062	1.04268	1.00136	1.01818	1.01531	1.00911	1.04733	1.17207
1413.69	23.5615	0.7507	0.7705	0.7952	0.7345	0.6357	0.8417	0.7545	0.7872	0.7597	0.7542	0.8687	0.7362	0.8217	0.7545	0.8029	0.8659	0.8784	0.7748	0.8043	0.801	0.7122	0.8565	0.8678	0.8644	0.8171	0.8833		1.08074	1.10764	1.21607	1.08779	1.08472	1.03588	1.12618	1.08268	1.01369	1.01697	1.04941	0.968935	1.02197	1.01371	1.03444	1.00287	1.00469	1.01768	1.00936	1.02871	1.18019
1418.69	23.6448	0.7572	0.7714	0.7908	0.7353	0.6405	0.8422	0.7632	0.8022	0.7605	0.7576	0.8609	0.7358	0.8265	0.7659	0.8175	0.8721	0.8786	0.7881	0.8085	0.7973	0.7161	0.8588	0.8693	0.8677	0.8228	0.892		1.0901	1.10893	1.20934	1.08897	1.09291	1.0365	1.13916	1.10331	1.01475	1.02155	1.03999	0.968409	1.02794	1.02902	1.05325	1.01005	1.00492	1.03515	1.01463	1.02396	1.18665
1423.69	23.7282	0.7565	0.7736	0.7894	0.7299	0.6369	0.8433	0.7616	0.7998	0.7542	0.7596	0.8652	0.7389	0.8257	0.7583	0.8029	0.8686	0.8779	0.7775	0.812	0.803	0.7124	0.8539	0.864	0.8457	0.8154	0.886		1.08909	1.1121	1.2072	1.08098	1.08676	1.03785	1.13677	1.10001	1.00635	1.02425	1.04518	0.972489	1.02694	1.01881	1.03444	1.00599	1.00412	1.02122	1.01902	1.03128	1.18052
1428.69	23.8115	0.7582	0.7761	0.7883	0.73	0.6344	0.8413	0.7571	0.7934	0.7614	0.7486	0.8626	0.7447	0.8308	0.758	0.7961	0.8747	0.8844	0.7821	0.809	0.7976	0.7172	0.8525	0.8644	0.8564	0.819	0.876		1.09154	1.11569	1.20552	1.08112	1.0825	1.03539	1.13006	1.09121	1.01595	1.00942	1.04204	0.980122	1.03329	1.01841	1.02567	1.01306	1.01155	1.02727	1.01526	1.02434	1.18847
1433.69	23.8948	0.75	0.78	0.7736	0.7201	0.6311	0.8274	0.7512	0.7816	0.7594	0.7524	0.8655	0.7383	0.826	0.7452	0.776	0.8507	0.8718	0.7796	0.8087	0.7952	0.7107	0.8509	0.8681	0.8659	0.8087	0.871		1.07974	1.1213	1.18304	1.06646	1.07687	1.01829	1.12125	1.07498	1.01328	1.01454	1.04555	0.971699	1.02732	1.00121	0.999779	0.985262	0.997139	1.02398	1.01488	1.02126	1.1777
1438.69	23.9782	0.768	0.795	0.787	0.7359	0.6408	0.8324	0.7622	0.8024	0.7703	0.7657	0.8644	0.7522	0.8389	0.7737	0.8005	0.8719	0.8798	0.7951	0.8216	0.8081	0.728	0.8671	0.8781	0.854	0.8257	0.8879		1.10565	1.14286	1.20353	1.08986	1.09342	1.02444	1.13767	1.10358	1.02783	1.03247	1.04422	0.989993	1.04336	1.0395	1.03134	1.00982	1.00629	1.04434	1.03107	1.03783	1.20637
1443.69	24.0615	0.7624	0.7914	0.7809	0.7284	0.6396	0.8347	0.7576	0.8062	0.7589	0.7499	0.867	0.7459	0.8317	0.7583	0.7881	0.8736	0.8802	0.791	0.8155	0.7987	0.7246	0.8487	0.8706	0.8651	0.8233	0.8827		1.09759	1.13768	1.1942	1.07875	1.09137	1.02727	1.1308	1.10881	1.01262	1.01117	1.04736	0.981702	1.03441	1.01881	1.01537	1.01178	1.00675	1.03896	1.02341	1.02576	1.20074
[truncated: 31 more columns]

## Sheet: ctrl-2
		0.673402	0.653547	0.6214	0.663481	0.673634	0.631757	0.650104	0.713396	0.557974	0.607123	0.671338	0.551855	0.52847	0.595191	0.59363	0.688026	0.677843	0.658262	0.651304	0.689347	0.778187	0.728206	0.743972	0.860434	0.682081	0.704706	0.794834	0.844938	0.708862	0.729021	0.749828	0.768628	0.540391	0.655221	0.697428	0.661753	0.639966	0.730666	0.686245	0.652134	0.587394
Time (sec)		R1 R1	R2 R1	R3 R1	R4 R1	R5 R1	R6 R1	R7 R1	R8 R1	R9 R1	R10 R1	R11 R1	R12 R1	R13 R1	R14 R1	R15 R1	R16 R1	R17 R1	R18 R1	R19 R1	R20 R1	R21 R1	R22 R1	R23 R1	R24 R1	R25 R1	R26 R1	R27 R1	R28 R1	R29 R1	R30 R1	R31 R1	R32 R1	R33 R1	R34 R1	R35 R1	R36 R1	R37 R1	R38 R1	R39 R1	R40 R1	R41 R1
5.32	0.0886667	0.6855	0.6561	0.6301	0.6665	0.6838	0.6358	0.6549	0.7227	0.5628	0.6122	0.6609	0.5561	0.5308	0.5882	0.5951	0.6745	0.6664	0.666	0.658	0.6925	0.772	0.7288	0.7359	0.8537	0.682	0.6928	0.776	0.8455	0.7147	0.7311	0.76	0.7737	0.5425	0.6396	0.6958	0.6463	0.6315	0.7325	0.6799	0.629	0.5813		1.01797	1.00391	1.014	1.00455	1.01509	1.0064
10.32	0.172	0.6842	0.6621	0.6325	0.6754	0.6815	0.6336	0.6585	0.7268	0.5684	0.6081	0.6719	0.558	0.5382	0.6006	0.5984	0.6801	0.6655	0.6635	0.6615	0.7017	0.7682	0.7309	0.7393	0.863	0.6849	0.6979	0.7898	0.8579	0.7135	0.7412	0.7446	0.776	0.5446	0.653	0.704	0.6601	0.6415	0.7387	0.6858	0.6366	0.5761		1.01603	1.01309	1.01786	1.01796	1.01168	1.00292
15.32	0.255333	0.6941	0.6645	0.6332	0.6685	0.6771	0.6341	0.6564	0.7223	0.5708	0.6136	0.6677	0.5591	0.5383	0.5998	0.6011	0.6873	0.6652	0.6605	0.6534	0.6902	0.7791	0.7312	0.735	0.8697	0.689	0.6998	0.7889	0.8406	0.7076	0.7417	0.7585	0.7773	0.5474	0.6575	0.7016	0.6596	0.64	0.741	0.6852	0.6496	0.5872		1.03074	1.01676	1.01899	1.00756	1.00515	1.00371
20.32	0.338667	0.6866	0.6562	0.6307	0.6662	0.6778	0.6339	0.6543	0.7236	0.566	0.6095	0.6687	0.5581	0.5368	0.5959	0.5967	0.6899	0.6796	0.647	0.6529	0.6971	0.7768	0.7311	0.7314	0.8638	0.6876	0.7013	0.7888	0.8429	0.7182	0.7342	0.7605	0.7754	0.5441	0.6563	0.7007	0.6644	0.6445	0.7326	0.6875	0.6675	0.577		1.0196	1.00406	1.01497	1.0041	1.00618	1.00339
25.32	0.422	0.6795	0.6593	0.6209	0.6592	0.6768	0.6305	0.6445	0.7101	0.5591	0.6048	0.6697	0.5498	0.5288	0.589	0.5901	0.6787	0.669	0.6301	0.6401	0.693	0.7796	0.7221	0.7271	0.8511	0.6763	0.6979	0.7907	0.8561	0.7041	0.7235	0.7432	0.7618	0.5355	0.6446	0.7025	0.6575	0.6392	0.7339	0.6865	0.6753	0.5758		1.00906	1.0088	0.999195	0.993548	1.0047	0.99801
31.64	0.527333	0.6846	0.6686	0.6258	0.6622	0.6881	0.634	0.658	0.7223	0.5677	0.6084	0.6747	0.5553	0.5319	0.59	0.5992	0.6766	0.683	0.6409	0.6413	0.6901	0.7856	0.7309	0.741	0.8633	0.6879	0.7038	0.7986	0.8554	0.7094	0.7362	0.75	0.7715	0.5414	0.6629	0.7017	0.6645	0.6496	0.7401	0.6931	0.6868	0.5833		1.01663	1.02303	1.00708	0.998069	1.02147	1.00355
36.64	0.610667	0.6697	0.6574	0.6145	0.6532	0.6719	0.6245	0.6531	0.7117	0.5641	0.6147	0.6688	0.5549	0.5282	0.5846	0.5978	0.6832	0.6992	0.6471	0.6392	0.6932	0.7852	0.7347	0.7401	0.8561	0.6885	0.7034	0.8014	0.8388	0.7177	0.7353	0.7624	0.7833	0.5363	0.6542	0.7031	0.6672	0.6458	0.7318	0.6834	0.6848	0.5856		0.994502	1.0059	0.988896	0.984505	0.997426	0.988512
41.64	0.694	0.6825	0.6568	0.6277	0.669	0.6735	0.6351	0.6587	0.7167	0.5682	0.6123	0.6707	0.5549	0.5314	0.5984	0.6029	0.6793	0.6994	0.6593	0.641	0.695	0.7883	0.7233	0.7426	0.8703	0.6868	0.7069	0.8033	0.8427	0.7088	0.7333	0.7565	0.766	0.5414	0.6548	0.7052	0.6672	0.6591	0.7371	0.6848	0.6942	0.5838		1.01351	1.00498	1.01014	1.00832	0.999801	1.00529
46.64	0.777333	0.6679	0.6469	0.6171	0.6653	0.6797	0.6314	0.6513	0.7106	0.557	0.5979	0.6696	0.5522	0.5284	0.5858	0.5924	0.6669	0.6728	0.6593	0.6475	0.692	0.7848	0.7288	0.7454	0.8596	0.6822	0.6987	0.7906	0.8514	0.711	0.7274	0.7527	0.766	0.5318	0.6528	0.6928	0.6612	0.6563	0.7364	0.6768	0.6866	0.5879		0.991829	0.98983	0.99308	1.00274	1.009	0.999434
51.64	0.860667	0.6711	0.6559	0.6227	0.674	0.6838	0.6432	0.6592	0.7246	0.5617	0.6072	0.6723	0.5559	0.5307	0.5946	0.596	0.6748	0.675	0.6569	0.654	0.6875	0.7789	0.7253	0.7426	0.8621	0.6863	0.7031	0.7893	0.8505	0.7069	0.7315	0.7482	0.7649	0.5392	0.6514	0.7009	0.6501	0.6563	0.7322	0.6785	0.6817	0.5834		0.996581	1.0036	1.00209	1.01585	1.01509	1.01811
56.64	0.944	0.6753	0.6485	0.6266	0.671	0.6753	0.637	0.6492	0.7131	0.5559	0.6041	0.67	0.5525	0.5283	0.5871	0.5994	0.6648	0.6934	0.6526	0.6524	0.6878	0.7728	0.7252	0.7389	0.8598	0.6802	0.704	0.7924	0.8467	0.7152	0.7254	0.7597	0.7781	0.5339	0.6474	0.6884	0.6512	0.6579	0.7375	0.6736	0.6829	0.5846		1.00282	0.992278	1.00837	1.01133	1.00247	1.0083
61.64	1.02733	0.6753	0.6536	0.6264	0.6707	0.674	0.6403	0.6545	0.7132	0.5598	0.6122	0.6729	0.5568	0.5369	0.5943	0.5971	0.6702	0.6958	0.6611	0.6598	0.688	0.7773	0.7252	0.7463	0.8592	0.6789	0.6999	0.7852	0.8472	0.7022	0.7215	0.7548	0.7582	0.5392	0.6433	0.6949	0.6551	0.6482	0.7401	0.6807	0.6915	0.5865		1.00282	1.00008	1.00805	1.01088	1.00054	1.01352
66.64	1.11067	0.671	0.6478	0.6245	0.6724	0.6659	0.6312	0.6473	0.7204	0.5592	0.6081	0.6777	0.5545	0.5326	0.5896	0.5949	0.667	0.687	0.6645	0.6607	0.6933	0.7852	0.7326	0.7408	0.861	0.6861	0.7085	0.786	0.8498	0.7179	0.7391	0.7483	0.7651	0.5362	0.6409	0.6932	0.6534	0.6563	0.7385	0.6811	0.6772	0.5698		0.996433	0.991207	1.00499	1.01344	0.988519	0.999118
71.64	1.194	0.6657	0.6387	0.6116	0.6608	0.6589	0.6212	0.638	0.7045	0.5502	0.6034	0.6725	0.5459	0.5225	0.5774	0.5902	0.6817	0.6719	0.655	0.6457	0.6923	0.7816	0.7204	0.7385	0.8625	0.6791	0.697	0.7797	0.8442	0.7129	0.7238	0.7451	0.7639	0.5257	0.6394	0.678	0.6401	0.6405	0.7294	0.6704	0.6569	0.5701		0.988562	0.977283	0.984229	0.995959	0.978128	0.983289
76.64	1.27733	0.6547	0.644	0.6222	0.6622	0.6637	0.6311	0.6428	0.7064	0.5541	0.6053	0.6732	0.5514	0.5231	0.5721	0.5903	0.6882	0.6763	0.6474	0.6443	0.6832	0.7737	0.7209	0.7458	0.859	0.6832	0.7081	0.7913	0.8466	0.7122	0.7253	0.7542	0.7644	0.534	0.6389	0.688	0.647	0.6358	0.7331	0.6731	0.6443	0.5689		0.972227	0.985392	1.00129	0.998069	0.985253	0.998959
81.64	1.36067	0.6733	0.6632	0.6307	0.6777	0.6878	0.645	0.6624	0.7228	0.573	0.6186	0.6933	0.5625	0.5406	0.5999	0.606	0.7041	0.6901	0.6563	0.6611	0.6971	0.7878	0.745	0.7589	0.88	0.6957	0.7178	0.8104	0.858	0.72	0.7439	0.7613	0.7704	0.5488	0.6536	0.7069	0.6793	0.654	0.7514	0.6933	0.6694	0.5939		0.999848	1.01477	1.01497	1.02143	1.02103	1.02096
86.64	1.444	0.6608	0.6466	0.622	0.6619	0.6738	0.6301	0.6463	0.7096	0.5576	0.6071	0.6769	0.5491	0.5281	0.5808	0.5973	0.6918	0.6681	0.6461	0.656	0.6796	0.781	0.7341	0.7472	0.8626	0.6892	0.7016	0.8015	0.8494	0.7188	0.7315	0.7398	0.7615	0.5358	0.6462	0.6878	0.6598	0.64	0.7327	0.6772	0.6564	0.5754		0.981286	0.989371	1.00097	0.997617	1.00025	0.997376
91.64	1.52733	0.6618	0.6511	0.6286	0.6647	0.6783	0.6345	0.6426	0.7129	0.562	0.6098	0.6753	0.5526	0.5315	0.5795	0.5939	0.6875	0.6596	0.6531	0.6463	0.6786	0.7794	0.7263	0.7428	0.8682	0.685	0.7058	0.8103	0.8448	0.7083	0.737	0.755	0.7698	0.5364	0.6479	0.6901	0.6631	0.6403	0.7405	0.682	0.6464	0.5755		0.982771	0.996256	1.01159	1.00184	1.00693	1.00434
96.64	1.61067	0.6559	0.6547	0.6203	0.6564	0.669	0.6262	0.6441	0.7129	0.558	0.6056	0.6755	0.5528	0.5262	0.5771	0.5903	0.6726	0.668	0.6478	0.6443	0.6867	0.7716	0.7252	0.74	0.8605	0.6837	0.7067	0.7995	0.8414	0.7096	0.7316	0.7498	0.7713	0.5346	0.6457	0.6919	0.6543	0.6362	0.7283	0.6767	0.655	0.5779		0.974009	1.00176	0.99823	0.989328	0.993121	0.991203
101.64	1.694	0.6586	0.6486	0.6156	0.656	0.6655	0.6278	0.6406	0.7137	0.5581	0.6047	0.6832	0.5518	0.5271	0.5767	0.5894	0.6791	0.6723	0.6492	0.655	0.6802	0.7769	0.7247	0.7421	0.8645	0.6793	0.7022	0.8008	0.8482	0.7085	0.7298	0.7445	0.7581	0.5336	0.6527	0.6954	0.6569	0.6304	0.7313	0.6786	0.6422	0.5786		0.978019	0.992431	0.990666	0.988725	0.987925	0.993736
106.64	1.77733	0.6619	0.6637	0.619	0.6633	0.6781	0.633	0.6507	0.7158	0.5602	0.6059	0.6781	0.5501	0.5293	0.5905	0.5952	0.6967	0.6866	0.6567	0.6557	0.677	0.7775	0.7263	0.7517	0.8643	0.6828	0.706	0.7989	0.8364	0.7086	0.7341	0.7371	0.7756	0.5385	0.6613	0.7019	0.6675	0.6355	0.7307	0.683	0.635	0.59		0.982919	1.01554	0.996138	0.999727	1.00663	1.00197
111.64	1.86067	0.6656	0.6579	0.6191	0.6562	0.6835	0.6291	0.6455	0.7043	0.5605	0.6071	0.679	0.5508	0.5276	0.5878	0.5914	0.691	0.6851	0.6572	0.6474	0.6849	0.7784	0.7237	0.7454	0.8586	0.679	0.7089	0.7965	0.8483	0.7092	0.731	0.7472	0.7661	0.5367	0.6512	0.6986	0.6683	0.6266	0.7437	0.6735	0.6334	0.5929		0.988414	1.00666	0.996299	0.989026	1.01465	0.995794
116.64	1.944	0.6578	0.6564	0.6238	0.6615	0.6696	0.6326	0.6539	0.7075	0.5595	0.6101	0.6703	0.5499	0.5272	0.5875	0.594	0.681	0.6773	0.6485	0.6456	0.6812	0.774	0.7167	0.7612	0.8642	0.6823	0.7091	0.7906	0.8425	0.7147	0.7344	0.7367	0.7782	0.5415	0.6474	0.6975	0.6631	0.6303	0.7355	0.6774	0.6279	0.5772		0.976831	1.00437	1.00386	0.997014	0.994012	1.00133
121.64	2.02733	0.6578	0.6524	0.6169	0.6529	0.6681	0.6282	0.6424	0.7034	0.556	0.5991	0.6613	0.5474	0.5276	0.5929	0.5879	0.6736	0.6743	0.6441	0.6444	0.6784	0.7686	0.7259	0.7473	0.8678	0.6781	0.7006	0.7795	0.839	0.7127	0.7198	0.7424	0.7633	0.535	0.6439	0.6943	0.66	0.6322	0.7218	0.6909	0.6233	0.5732		0.976831	0.998245	0.992758	0.984053	0.991785	0.994369
126.64	2.11067	0.6728	0.6756	0.6396	0.6769	0.6773	0.6391	0.6589	0.7226	0.5693	0.6186	0.6758	0.5569	0.5379	0.5994	0.6017	0.6887	0.6964	0.6658	0.6631	0.6931	0.7879	0.7362	0.7574	0.869	0.6872	0.7122	0.7976	0.8475	0.7175	0.7356	0.7521	0.7764	0.552	0.6654	0.7153	0.6745	0.6517	0.7344	0.6988	0.6471	0.5886		0.999106	1.03374	1.02929	1.02023	1.00544	1.01162
131.64	2.194	0.6824	0.6744	0.6352	0.6665	0.6816	0.6389	0.651	0.7144	0.5637	0.6153	0.6784	0.5533	0.5331	0.5974	0.5997	0.6925	0.7004	0.6667	0.6608	0.7012	0.7813	0.7306	0.7573	0.8708	0.6897	0.718	0.7852	0.8475	0.7121	0.7328	0.7583	0.7695	0.5438	0.6601	0.7107	0.6635	0.6541	0.7306	0.694	0.6464	0.5876		1.01336	1.03191	1.02221	1.00455	1.01183	1.01131
136.64	2.27733	0.6697	0.6588	0.6216	0.6603	0.6751	0.6279	0.6408	0.7005	0.5491	0.6033	0.6625	0.539	0.5181	0.5755	0.5837	0.6767	0.6854	0.6509	0.6449	0.6884	0.7768	0.7217	0.7389	0.8497	0.6792	0.7037	0.7878	0.8461	0.702	0.7289	0.732	0.759	0.5316	0.6416	0.6923	0.6562	0.6397	0.7232	0.6851	0.632	0.577		0.994502	1.00804	1.00032	0.995206	1.00218	0.993894
141.64	2.36067	0.682	0.6646	0.6355	0.664	0.676	0.6371	0.6494	0.7112	0.5602	0.609	0.6722	0.5509	0.5304	0.5832	0.5944	0.6936	0.6785	0.658	0.6678	0.6947	0.7736	0.726	0.7547	0.8715	0.6772	0.7059	0.7987	0.8522	0.7071	0.7265	0.7541	0.7708	0.5425	0.6649	0.7	0.6659	0.647	0.7184	0.6905	0.6363	0.5856		1.01277	1.01691	1.02269	1.00078	1.00351	1.00846
146.64	2.444	0.6885	0.6655	0.6255	0.6717	0.6764	0.6428	0.6498	0.7128	0.5621	0.6065	0.6727	0.5529	0.5323	0.5993	0.6038	0.6829	0.6852	0.6657	0.6724	0.691	0.7821	0.7325	0.7417	0.8665	0.6853	0.7099	0.7942	0.8469	0.7099	0.7276	0.7445	0.7703	0.5466	0.6667	0.7037	0.6604	0.6506	0.723	0.6972	0.6385	0.5859		1.02242	1.01829	1.0066	1.01239	1.00411	1.01748
151.64	2.52733	0.6783	0.6535	0.6169	0.6607	0.677	0.6317	0.6447	0.7075	0.5567	0.6055	0.6688	0.5478	0.5278	0.6034	0.5987	0.6863	0.6722	0.6569	0.6632	0.697	0.7723	0.7328	0.7366	0.8566	0.6822	0.7084	0.8002	0.8443	0.7095	0.7247	0.748	0.7662	0.5445	0.6584	0.6981	0.6582	0.6457	0.7209	0.6924	0.6383	0.5863		1.00727	0.999928	0.992758	0.995809	1.005	0.999909
156.64	2.61067	0.6828	0.6464	0.6188	0.6631	0.6675	0.632	0.6498	0.7121	0.558	0.6034	0.6663	0.5492	0.5276	0.6086	0.5937	0.6822	0.6609	0.6525	0.6584	0.6888	0.7679	0.7344	0.7454	0.8627	0.6793	0.7066	0.7995	0.8545	0.7112	0.7244	0.7552	0.7654	0.5477	0.665	0.6993	0.6553	0.6424	0.7167	0.6952	0.6473	0.5928		1.01396	0.989065	0.995816	0.999426	0.990894	1.00038
161.64	2.694	0.676	0.6452	0.6128	0.6541	0.6632	0.6297	0.6425	0.7066	0.5528	0.5979	0.6609	0.5444	0.5213	0.6148	0.5915	0.6746	0.658	0.6558	0.653	0.6865	0.77	0.7324	0.7383	0.8524	0.6792	0.7043	0.7861	0.8397	0.7029	0.7199	0.7459	0.7628	0.5421	0.6595	0.6964	0.6511	0.6388	0.7153	0.6867	0.6541	0.5912		1.00386	0.987228	0.98616	0.985861	0.984511	0.996743
166.64	2.77733	0.6854	0.6466	0.6196	0.6624	0.6725	0.6284	0.6497	0.7128	0.5566	0.6114	0.6647	0.5514	0.5271	0.6224	0.6019	0.6889	0.6478	0.6745	0.6597	0.6877	0.7824	0.7333	0.7445	0.8586	0.6783	0.7001	0.7954	0.8453	0.7087	0.7251	0.7652	0.7629	0.5489	0.6739	0.704	0.6572	0.6401	0.7224	0.6938	0.6711	0.6038		1.01782	0.989371	0.997103	0.998371	0.998317	0.994686
171.64	2.86067	0.6686	0.6386	0.6123	0.6592	0.667	0.6237	0.6461	0.7067	0.5496	0.6027	0.6526	0.5445	0.5248	0.6158	0.5899	0.6969	0.6549	0.6625	0.6515	0.6866	0.7765	0.7221	0.7439	0.8476	0.6718	0.7025	0.7884	0.8383	0.6987	0.7172	0.7398	0.7627	0.5382	0.6566	0.6964	0.6554	0.635	0.7217	0.6809	0.6577	0.5915		0.992869	0.97713	0.985356	0.993548	0.990152	0.987246
176.64	2.944	0.678	0.6492	0.6239	0.6528	0.6776	0.6316	0.6543	0.7129	0.5556	0.6069	0.6609	0.5526	0.5288	0.6173	0.5928	0.7051	0.6689	0.6794	0.653	0.6887	0.7755	0.7334	0.7455	0.8644	0.6784	0.7073	0.8072	0.8464	0.7054	0.7213	0.75	0.7788	0.5469	0.6721	0.7065	0.6608	0.6366	0.7272	0.6955	0.6615	0.6045		1.00683	0.993349	1.00402	0.983902	1.00589	0.999751
181.64	3.02733	0.675	0.6489	0.6209	0.6662	0.6733	0.6339	0.659	0.719	0.556	0.6117	0.6704	0.5571	0.5302	0.6191	0.5991	0.7228	0.6807	0.6804	0.6525	0.6926	0.7917	0.7326	0.7473	0.8632	0.6839	0.6974	0.8003	0.8517	0.7064	0.7319	0.7484	0.7742	0.5493	0.6662	0.7037	0.6719	0.6381	0.7284	0.6973	0.6589	0.5991		1.00237	0.99289	0.999195	1.0041	0.999504	1.00339
186.64	3.11067	0.6838	0.6502	0.6202	0.6582	0.6777	0.6263	0.6539	0.7141	0.5528	0.6009	0.6723	0.5511	0.5267	0.6115	0.5908	0.7196	0.673	0.6775	0.6428	0.6823	0.7831	0.7322	0.7411	0.8594	0.6824	0.6998	0.8075	0.8403	0.709	0.7246	0.7512	0.7641	0.5473	0.6592	0.699	0.6696	0.6316	0.7309	0.6911	0.6476	0.5955		1.01544	0.994879	0.998069	0.992041	1.00604	0.991361
191.64	3.194	0.6615	0.6444	0.6135	0.6625	0.6656	0.6196	0.6469	0.7104	0.5459	0.5992	0.6706	0.5464	0.5199	0.6032	0.5876	0.7093	0.6744	0.6715	0.6325	0.6816	0.7739	0.7328	0.7339	0.8461	0.6765	0.6938	0.7962	0.8363	0.7048	0.7245	0.7519	0.7589	0.5377	0.6536	0.6927	0.6647	0.6216	0.7206	0.6828	0.6276	0.5883		0.982325	0.986004	0.987287	0.998522	0.988074	0.980756
196.64	3.27733	0.6686	0.6458	0.6209	0.6599	0.6698	0.6194	0.6493	0.7051	0.5474	0.5995	0.6727	0.5484	0.5191	0.5972	0.5844	0.7067	0.6832	0.6677	0.6374	0.688	0.7819	0.7217	0.7418	0.854	0.6762	0.6987	0.8062	0.8323	0.6981	0.7192	0.7501	0.7728	0.5373	0.6478	0.6895	0.6615	0.6257	0.7187	0.6874	0.639	0.5982		0.992869	0.988147	0.999195	0.994603	0.994308	0.98044
201.64	3.36067	0.6693	0.6555	0.6193	0.6545	0.6666	0.6291	0.6527	0.7162	0.5537	0.6118	0.6772	0.5535	0.5273	0.6095	0.5901	0.7031	0.6953	0.6719	0.6487	0.6898	0.7778	0.7296	0.7418	0.8562	0.6856	0.7032	0.8089	0.8328	0.7069	0.7278	0.7384	0.7627	0.5443	0.6573	0.6953	0.6681	0.6293	0.7233	0.6916	0.6515	0.6002		0.993908	1.00299	0.996621	0.986464	0.989558	0.995794
206.64	3.444	0.6754	0.6519	0.6145	0.6626	0.6618	0.6266	0.6539	0.712	0.5478	0.6071	0.6777	0.549	0.5221	0.6001	0.5867	0.6944	0.6973	0.6698	0.6516	0.6911	0.773	0.7298	0.7392	0.8485	0.6752	0.7043	0.8074	0.835	0.7042	0.726	0.7485	0.7683	0.539	0.6634	0.6924	0.6615	0.6291	0.7309	0.6873	0.639	0.5861		1.00297	0.99748	0.988896	0.998672	0.982433	0.991836
211.64	3.52733	0.6752	0.6454	0.6047	0.6585	0.6639	0.6232	0.6438	0.7102	0.5448	0.608	0.6693	0.5485	0.5224	0.5915	0.5884	0.6979	0.6798	0.6616	0.6508	0.6883	0.7815	0.7244	0.7403	0.8574	0.6754	0.7085	0.7844	0.8358	0.698	0.7208	0.7531	0.7633	0.5361	0.6649	0.6887	0.6664	0.6314	0.7284	0.6837	0.6302	0.5936		1.00267	0.987534	0.973125	0.992493	0.98555	0.986455
216.64	3.61067	0.6753	0.6501	0.614	0.6592	0.6687	0.6314	0.6513	0.7165	0.5522	0.6085	0.6696	0.5523	0.5283	0.5985	0.5875	0.6988	0.6834	0.6598	0.6537	0.6932	0.7705	0.7246	0.7474	0.8554	0.6785	0.7153	0.8018	0.8432	0.7074	0.7259	0.7484	0.7745	0.5421	0.6727	0.6935	0.6741	0.6391	0.7308	0.6956	0.6359	0.5991		1.00282	0.994726	0.988091	0.993548	0.992675	0.999434
221.64	3.694	0.6764	0.6409	0.6167	0.6584	0.6698	0.6298	0.644	0.7067	0.5515	0.6002	0.6698	0.5496	0.5235	0.595	0.5873	0.7003	0.6814	0.6554	0.648	0.6905	0.7732	0.7289	0.7459	0.8604	0.6772	0.7113	0.7931	0.845	0.7025	0.7274	0.7442	0.7738	0.5382	0.6514	0.6908	0.6696	0.6325	0.7235	0.6925	0.6407	0.5975		1.00445	0.980649	0.992436	0.992342	0.994308	0.996902
226.64	3.77733	0.6727	0.6433	0.6139	0.6643	0.6708	0.6345	0.6459	0.7076	0.5505	0.6056	0.6679	0.5481	0.5218	0.593	0.5831	0.683	0.6581	0.6507	0.6464	0.6896	0.7789	0.72	0.7512	0.8543	0.6805	0.7041	0.7781	0.8467	0.6979	0.7266	0.7558	0.7651	0.539	0.6567	0.6935	0.6661	0.6258	0.7301	0.6905	0.6303	0.6047		0.998957	0.984321	0.98793	1.00123	0.995793	1.00434
231.64	3.86067	0.6844	0.6592	0.6211	0.6759	0.6751	0.6409	0.6581	0.7248	0.5637	0.6151	0.6783	0.5602	0.5349	0.6084	0.5927	0.6953	0.6852	0.6619	0.6536	0.7042	0.7776	0.7297	0.7599	0.8541	0.6884	0.7206	0.7972	0.848	0.7147	0.7321	0.7548	0.7793	0.5496	0.6677	0.7074	0.6768	0.6386	0.7454	0.7025	0.648	0.617		1.01633	1.00865	0.999517	1.01872	1.00218	1.01447
236.64	3.944	0.6666	0.6517	0.6019	0.6645	0.681	0.6316	0.6499	0.715	0.5549	0.5969	0.6671	0.5477	0.5206	0.5898	0.5841	0.697	0.6773	0.6512	0.6379	0.6838	0.7811	0.7247	0.7454	0.8567	0.6761	0.7035	0.7958	0.832	0.6989	0.7296	0.7395	0.7638	0.5396	0.6634	0.6947	0.6764	0.6259	0.7257	0.6881	0.6374	0.5975		0.989899	0.997174	0.968619	1.00154	1.01093	0.999751
241.64	4.02733	0.6676	0.6484	0.6088	0.6626	0.6764	0.6289	0.6436	0.7212	0.5547	0.6105	0.6665	0.5486	0.5223	0.6019	0.5889	0.7111	0.6739	0.6455	0.6392	0.6908	0.7781	0.7241	0.7473	0.8567	0.6815	0.7016	0.7926	0.8369	0.707	0.7231	0.7478	0.759	0.5375	0.6616	0.6968	0.6742	0.6251	0.7304	0.6839	0.6304	0.5824		0.991384	0.992125	0.979723	0.998672	1.00411	0.995477
246.64	4.11067	0.6687	0.6572	0.6089	0.6632	0.6708	0.6322	0.6498	0.7239	0.5579	0.6188	0.6689	0.5529	0.5266	0.5961	0.5908	0.7173	0.6654	0.6617	0.653	0.6924	0.7815	0.7264	0.7561	0.8641	0.6796	0.7086	0.803	0.8344	0.7097	0.7247	0.747	0.7612	0.5421	0.6705	0.7034	0.6783	0.6339	0.7291	0.6936	0.6343	0.5997		0.993017	1.00559	0.979884	0.999577	0.995793	1.0007
251.64	4.194	0.6644	0.6493	0.6128	0.6621	0.666	0.6293	0.6445	0.7196	0.5513	0.6111	0.6751	0.549	0.5228	0.5999	0.5867	0.7108	0.6662	0.6572	0.6432	0.6808	0.7772	0.7296	0.747	0.8526	0.6767	0.7069	0.804	0.8334	0.702	0.7182	0.7395	0.7597	0.539	0.6622	0.6986	0.673	0.632	0.7179	0.6864	0.6171	0.6006		0.986632	0.993502	0.98616	0.997919	0.988667	0.99611
256.64	4.27733	0.666	0.6606	0.6122	0.6605	0.6757	0.6263	0.6475	0.713	0.5502	0.612	0.6775	0.5481	0.5271	0.5829	0.5875	0.7022	0.6687	0.66	0.6469	0.6881	0.7774	0.7312	0.7505	0.8661	0.682	0.7017	0.808	0.8426	0.7071	0.7222	0.7538	0.7628	0.5401	0.6567	0.6984	0.6712	0.6385	0.7279	0.6856	0.6249	0.6082		0.989008	1.01079	0.985195	0.995507	1.00307	0.991361
261.64	4.36067	0.6632	0.6676	0.6176	0.6677	0.6757	0.6278	0.6522	0.7303	0.5585	0.616	0.6764	0.5551	0.5333	0.5968	0.5988	0.7047	0.6685	0.6674	0.6501	0.6948	0.7787	0.7369	0.752	0.8528	0.6814	0.7091	0.8075	0.8378	0.7156	0.7284	0.7501	0.7679	0.5453	0.6554	0.701	0.6656	0.6472	0.7286	0.6962	0.6333	0.6073		0.98485	1.0215	0.993885	1.00636	1.00307	0.993736
266.64	4.444	0.6719	0.6623	0.6146	0.667	0.6692	0.6318	0.6525	0.7272	0.555	0.6133	0.6765	0.5538	0.5306	0.5899	0.5879	0.7018	0.6683	0.6582	0.6469	0.6952	0.7767	0.7283	0.7477	0.8621	0.6815	0.6991	0.8034	0.8378	0.7003	0.7235	0.7408	0.7646	0.54	0.6583	0.7022	0.6697	0.6475	0.7237	0.6947	0.6368	0.603		0.997769	1.01339	0.989057	1.0053	0.993418	1.00007
271.64	4.52733	0.6653	0.6619	0.6217	0.6516	0.6736	0.6204	0.6427	0.7108	0.5513	0.6124	0.679	0.5516	0.5239	0.5916	0.5813	0.6957	0.6619	0.6604	0.6495	0.6935	0.7796	0.73	0.7457	0.8564	0.6771	0.6895	0.8003	0.8325	0.7042	0.7198	0.7539	0.767	0.5375	0.649	0.7025	0.6623	0.6495	0.7207	0.6906	0.6359	0.5882		0.987968	1.01278	1.00048	0.982093	0.999949	0.982022
276.64	4.61067	0.6595	0.6582	0.6197	0.658	0.6773	0.6227	0.646	0.7129	0.5482	0.6143	0.676	0.552	0.5199	0.5968	0.5878	0.704	0.6624	0.6511	0.6433	0.695	0.7797	0.7281	0.7508	0.8624	0.6749	0.691	0.8127	0.8354	0.7076	0.7292	0.7373	0.774	0.5396	0.6434	0.695	0.6622	0.6429	0.7191	0.6894	0.6522	0.5875		0.979355	1.00712	0.997264	0.991739	1.00544	0.985663
281.64	4.694	0.6726	0.6614	0.6262	0.6524	0.6809	0.6219	0.6438	0.7151	0.5514	0.61	0.6755	0.5539	0.5202	0.5971	0.5844	0.702	0.6707	0.6584	0.6462	0.6947	0.7803	0.7342	0.7422	0.8536	0.6793	0.6887	0.8052	0.8405	0.707	0.7316	0.7445	0.7647	0.5409	0.644	0.6965	0.6611	0.6431	0.724	0.6875	0.6431	0.5879		0.998809	1.01202	1.00772	0.983299	1.01079	0.984397
304.6	5.07667	0.6646	0.6478	0.6037	0.6578	0.6671	0.6229	0.6431	0.7158	0.5491	0.6054	0.6774	0.5529	0.5195	0.603	0.5869	0.6889	0.675	0.6482	0.6553	0.6922	0.7721	0.7239	0.7434	0.8691	0.6729	0.6987	0.7792	0.8285	0.7033	0.72	0.7471	0.768	0.5508	0.6479	0.6898	0.651	0.6396	0.7302	0.6846	0.6388	0.5882		0.986929	0.991207	0.971516	0.991438	0.9903	0.98598
309.6	5.16	0.6655	0.633	0.6058	0.6564	0.6567	0.6182	0.636	0.7087	0.5448	0.6011	0.6711	0.5502	0.5202	0.5915	0.5792	0.681	0.653	0.6371	0.641	0.6911	0.7794	0.7218	0.7386	0.8483	0.6769	0.6902	0.7949	0.8255	0.6903	0.7212	0.7458	0.7657	0.5443	0.6349	0.6829	0.6521	0.6344	0.7437	0.6906	0.6361	0.5814		0.988265	0.968561	0.974895	0.989328	0.974862	0.97854
314.6	5.24333	0.6768	0.6378	0.6	0.6544	0.6614	0.6242	0.6362	0.7105	0.5438	0.6033	0.667	0.5466	0.5166	0.6016	0.5795	0.6724	0.6493	0.6446	0.6416	0.6852	0.777	0.7271	0.7341	0.8566	0.676	0.6901	0.7854	0.8335	0.6937	0.7163	0.741	0.7646	0.546	0.6427	0.6798	0.651	0.6278	0.7323	0.6885	0.6351	0.5837		1.00505	0.975906	0.965562	0.986313	0.981839	0.988037
319.6	5.32667	0.6819	0.6413	0.6016	0.6537	0.6601	0.6246	0.6411	0.713	0.5515	0.6051	0.6732	0.5498	0.5209	0.5983	0.5856	0.6852	0.6706	0.6631	0.6516	0.6907	0.7805	0.7232	0.7391	0.853	0.6752	0.6904	0.7869	0.8396	0.699	0.7261	0.7405	0.7678	0.553	0.646	0.6935	0.6554	0.6429	0.7417	0.6903	0.6296	0.5932		1.01262	0.981261	0.968136	0.985258	0.979909	0.988671
324.6	5.41	0.6749	0.6471	0.6079	0.6565	0.6686	0.6297	0.6413	0.7114	0.5512	0.6095	0.6756	0.5528	0.5186	0.6067	0.5791	0.6839	0.6723	0.6628	0.6551	0.6918	0.7873	0.7231	0.7489	0.8499	0.6745	0.6979	0.7802	0.8351	0.7013	0.7256	0.7368	0.7642	0.5524	0.6514	0.694	0.6576	0.6447	0.7439	0.6895	0.64	0.5958		1.00222	0.990136	0.978275	0.989478	0.992527	0.996743
329.6	5.49333	0.6828	0.6466	0.5968	0.6481	0.6596	0.6253	0.6421	0.7148	0.5502	0.6118	0.6801	0.5546	0.5214	0.6112	0.583	0.6852	0.6822	0.6509	0.6579	0.6993	0.7847	0.7284	0.748	0.8559	0.6808	0.6986	0.7955	0.8418	0.6925	0.7204	0.7491	0.7578	0.5538	0.6494	0.6903	0.6605	0.6492	0.7358	0.6916	0.6408	0.6019		1.01396	0.989371	0.960412	0.976818	0.979167	0.989779
334.79	5.57983	0.6725	0.648	0.6035	0.6535	0.6653	0.626	0.6429	0.7165	0.5511	0.6079	0.679	0.5531	0.5177	0.6088	0.5859	0.6788	0.6738	0.6536	0.6433	0.6958	0.7782	0.7341	0.749	0.8563	0.6765	0.6959	0.7841	0.8377	0.6959	0.7291	0.745	0.7654	0.5507	0.6395	0.6959	0.6582	0.6413	0.7428	0.6968	0.6334	0.6037		0.99866	0.991513	0.971194	0.984957	0.987628	0.990887
339.99	5.6665	0.6721	0.6491	0.6098	0.65	0.6628	0.6235	0.6475	0.7158	0.5531	0.6114	0.6752	0.5507	0.5193	0.6134	0.5833	0.6834	0.671	0.6508	0.6538	0.6874	0.7769	0.7287	0.7466	0.857	0.6727	0.693	0.7932	0.8391	0.7002	0.7176	0.7482	0.7649	0.55	0.6451	0.6918	0.6575	0.6459	0.7385	0.6989	0.6347	0.6062		0.998066	0.993196	0.981332	0.979682	0.983917	0.986929
344.99	5.74983	0.665	0.6471	0.6081	0.6527	0.667	0.6256	0.6401	0.7154	0.5484	0.6048	0.6753	0.5516	0.5171	0.6291	0.5805	0.6842	0.6759	0.645	0.6422	0.6856	0.7723	0.7221	0.7364	0.8501	0.679	0.701	0.8009	0.8324	0.6945	0.7244	0.7469	0.7681	0.545	0.6477	0.6917	0.6546	0.6408	0.7357	0.6948	0.629	0.6027		0.987523	0.990136	0.978597	0.983751	0.990152	0.990253
349.99	5.83317	0.6571	0.646	0.6044	0.6494	0.6627	0.6242	0.64	0.7149	0.5476	0.6038	0.6726	0.551	0.5152	0.6152	0.5784	0.6894	0.6939	0.647	0.6409	0.6775	0.7656	0.7249	0.7436	0.8551	0.6755	0.6896	0.7973	0.8358	0.6912	0.7128	0.7451	0.7681	0.5445	0.6415	0.6854	0.6496	0.6343	0.7326	0.6912	0.6258	0.5952		0.975791	0.988453	0.972642	0.978777	0.983769	0.988037
354.99	5.9165	0.6698	0.6469	0.609	0.6487	0.6627	0.6253	0.6386	0.7147	0.5511	0.6151	0.6673	0.5538	0.5169	0.6199	0.5803	0.6863	0.6927	0.6418	0.6461	0.6766	0.786	0.7268	0.7395	0.8546	0.6737	0.6915	0.802	0.8404	0.6947	0.7171	0.7413	0.7608	0.5429	0.6458	0.6925	0.6452	0.6333	0.7332	0.6909	0.6393	0.5916		0.994651	0.98983	0.980045	0.977722	0.983769	0.989779
359.99	5.99983	0.6604	0.6567	0.6141	0.654	0.6621	0.6282	0.64	0.7156	0.5502	0.6175	0.667	0.5569	0.5218	0.6168	0.5821	0.6941	0.6847	0.6417	0.6412	0.6824	0.7876	0.7318	0.7455	0.8522	0.6722	0.6914	0.8021	0.8483	0.6948	0.7172	0.7469	0.7506	0.5483	0.6497	0.6923	0.6491	0.6498	0.7365	0.6991	0.6217	0.5985		0.980692	1.00482	0.988252	0.98571	0.982878	0.994369
364.99	6.08317	0.6623	0.6489	0.6075	0.6535	0.6678	0.6265	0.6398	0.7006	0.5479	0.6144	0.6657	0.5503	0.5169	0.6076	0.5794	0.693	0.6816	0.639	0.6368	0.6844	0.7929	0.7267	0.7408	0.8554	0.6726	0.6909	0.799	0.838	0.6913	0.7133	0.7466	0.7586	0.5397	0.6511	0.6979	0.6451	0.6507	0.7355	0.6942	0.6307	0.5793		0.983513	0.99289	0.977631	0.984957	0.991339	0.991678
369.99	6.1665	0.6682	0.6564	0.6069	0.656	0.675	0.6286	0.6464	0.708	0.5521	0.6171	0.6711	0.5509	0.5212	0.6009	0.5869	0.6885	0.6846	0.6543	0.6431	0.6905	0.7786	0.7257	0.7482	0.8641	0.6799	0.7007	0.7973	0.8524	0.6898	0.7253	0.747	0.7749	0.5453	0.6568	0.6948	0.6456	0.6627	0.7396	0.694	0.6405	0.5829		0.992275	1.00437	0.976666	0.988725	1.00203	0.995002
374.99	6.24983	0.6877	0.6823	0.6226	0.6671	0.6852	0.6414	0.6505	0.7219	0.5572	0.6333	0.68	0.5598	0.5261	0.6093	0.5908	0.738	0.7449	0.675	0.6558	0.7127	0.7972	0.7509	0.7495	0.8732	0.6766	0.7087	0.8382	0.8673	0.7073	0.7358	0.762	0.7767	0.5491	0.6702	0.7124	0.6769	0.695	0.7436	0.712	0.6546	0.5983		1.02123	1.044	1.00193	1.00545	1.01717	1.01526
379.99	6.33317	0.7069	0.713	0.6542	0.6901	0.7055	0.6528	0.6507	0.7278	0.5507	0.6496	0.702	0.5597	0.5195	0.6061	0.5905	0.8187	0.831	0.734	0.6712	0.7495	0.8149	0.7813	0.7531	0.877	0.6771	0.7112	0.8626	0.879	0.7111	0.7441	0.7683	0.7768	0.545	0.7071	0.7292	0.716	0.712	0.7464	0.6989	0.6743	0.6211		1.04974	1.09097	1.05278	1.04012	1.0473	1.03331
384.99	6.4165	0.7483	0.7796	0.7312	0.7338	0.7426	0.6874	0.6714	0.7591	0.5566	0.6947	0.7452	0.5704	0.5269	0.6255	0.5989	0.8953	0.9042	0.8	0.7153	0.8081	0.8481	0.8196	0.7807	0.8929	0.6823	0.7242	0.8935	0.8933	0.7346	0.7623	0.7725	0.7789	0.5509	0.7756	0.766	0.7718	0.7508	0.7565	0.7097	0.7632	0.6842		1.11122	1.19288	1.1767	1.10599	1.10238	1.08808
389.99	6.49983	0.7976	0.8295	0.8079	0.7651	0.7861	0.7051	0.6873	0.7716	0.5495	0.7299	0.7885	0.5777	0.5181	0.624	0.5939	0.9177	0.9193	0.834	0.7499	0.8354	0.8733	0.8461	0.8185	0.8903	0.6768	0.7479	0.9047	0.9103	0.7618	0.7715	0.7911	0.7892	0.5403	0.8321	0.7879	0.7959	0.7648	0.753	0.7082	0.8315	0.7255		1.18443	1.26923	1.30013	1.15316	1.16695	1.11609
394.99	6.58317	0.8513	0.9079	0.8888	0.8071	0.8337	0.7527	0.7343	0.8114	0.5746	0.766	0.8509	0.608	0.5356	0.6599	0.6156	0.9472	0.9588	0.8699	0.7998	0.874	0.9083	0.8706	0.8676	0.917	0.6908	0.7839	0.9174	0.9176	0.801	0.7953	0.8047	0.7944	0.5571	0.9215	0.8378	0.8271	0.8033	0.7626	0.7237	0.9113	0.8059		1.26418	1.38919	1.43032	1.21646	1.23762	1.19144
399.99	6.6665	0.8795	0.9396	0.9202	0.824	0.8574	0.7769	0.7597	0.8302	0.5861	0.7697	0.8683	0.6347	0.5375	0.683	0.6194	0.9431	0.9558	0.8677	0.8104	0.8643	0.9297	0.8713	0.9111	0.9392	0.6948	0.8165	0.9135	0.9147	0.8161	0.7977	0.8276	0.8121	0.5725	0.9501	0.8686	0.8226	0.816	0.775	0.7287	0.9607	0.8426		1.30605	1.43769	1.48085	1.24193	1.2728	1.22974
404.99	6.74983	0.8909	0.939	0.9181	0.8453	0.8565	0.7877	0.7995	0.8481	0.6048	0.7756	0.8796	0.6693	0.547	0.7156	0.6273	0.9301	0.9525	0.8661	0.7989	0.8667	0.9357	0.8591	0.9375	0.9453	0.7006	0.8407	0.8943	0.9359	0.83	0.7934	0.836	0.8112	0.5844	0.9521	0.8822	0.8265	0.8172	0.7938	0.7454	0.9681	0.8435		1.32298	1.43678	1.47747	1.27404	1.27146	1.24684
409.99	6.83317	0.89	0.934	0.926	0.8396	0.859	0.7824	0.8294	0.864	0.6199	0.767	0.8731	0.7006	0.5553	0.7611	0.6371	0.9116	0.9493	0.8675	0.7925	0.8501	0.9455	0.8642	0.9546	0.9487	0.7134	0.8536	0.8954	0.9304	0.8352	0.7935	0.8428	0.8179	0.6025	0.9782	0.8956	0.8164	0.8185	0.8121	0.7666	0.9783	0.8654		1.32165	1.42912	1.49018	1.26545	1.27517	1.23845
414.99	6.9165	0.9009	0.9269	0.9139	0.833	0.8675	0.7836	0.8462	0.8839	0.6349	0.7619	0.8674	0.7439	0.5687	0.7898	0.6433	0.9033	0.9424	0.8458	0.7865	0.8545	0.9415	0.8559	0.9643	0.9494	0.7355	0.866	0.89	0.9245	0.8316	0.8118	0.8545	0.8385	0.6229	0.971	0.8968	0.8131	0.8059	0.8268	0.7858	0.9744	0.8559		1.33783	1.41826	1.47071	1.2555	1.28779	1.24035
419.99	6.99983	0.9093	0.9293	0.9084	0.8374	0.8719	0.7819	0.8704	0.8911	0.6461	0.7637	0.8556	0.784	0.5788	0.8088	0.6538	0.8999	0.9446	0.8569	0.7806	0.8473	0.945	0.8529	0.9654	0.9478	0.7417	0.8671	0.8873	0.9258	0.8228	0.7952	0.8557	0.8402	0.6485	0.9804	0.8974	0.8126	0.8038	0.846	0.804	0.9978	0.8403		1.35031	1.42193	1.46186	1.26213	1.29432	1.23766
424.99	7.08317	0.9127	0.9201	0.8946	0.8317	0.8705	0.7866	0.8748	0.901	0.6564	0.7698	0.859	0.8177	0.5978	0.8241	0.6578	0.9053	0.949	0.8522	0.7888	0.851	0.949	0.8565	0.9749	0.9477	0.753	0.8727	0.8806	0.927	0.8225	0.8043	0.8652	0.8604	0.6641	0.9767	0.8986	0.8169	0.7979	0.8491	0.8201	0.9845	0.8371		1.35536	1.40786	1.43965	1.25354	1.29224	1.2451
429.99	7.1665	0.8949	0.9067	0.8986	0.8346	0.857	0.7795	0.8793	0.9032	0.6587	0.7601	0.846	0.8281	0.6054	0.8218	0.6539	0.8954	0.9344	0.8401	0.7794	0.8439	0.935	0.8446	0.9869	0.9463	0.7567	0.8581	0.8858	0.9195	0.8194	0.7964	0.8516	0.8461	0.672	0.9663	0.8939	0.8133	0.778	0.8481	0.8263	0.9919	0.8167		1.32892	1.38735	1.44609	1.25791	1.2722	1.23386
434.99	7.24983	0.9161	0.9264	0.9045	0.8516	0.8794	0.7904	0.903	0.9134	0.6772	0.7648	0.8608	0.8546	0.6276	0.8491	0.6696	0.9076	0.9448	0.857	0.7915	0.8478	0.9538	0.866	0.998	0.9617	0.7711	0.8676	0.8966	0.921	0.8156	0.8074	0.8667	0.859	0.6934	0.9903	0.9034	0.8207	0.7939	0.8637	0.8445	1.0089	0.8184		1.36041	1.4175	1.45558	1.28353	1.30546	1.25111
439.99	7.33317	0.9135	0.9236	0.9017	0.8347	0.8744	0.7799	0.8921	0.906	0.6782	0.7618	0.853	0.8695	0.6373	0.8542	0.6709	0.9079	0.9377	0.855	0.7951	0.8372	0.9434	0.854	0.9823	0.9536	0.7823	0.8564	0.8966	0.9261	0.8236	0.8022	0.8532	0.855	0.6944	0.9772	0.889	0.8208	0.7948	0.8585	0.8519	1.0045	0.8166		1.35654	1.41321	1.45108	1.25806	1.29803	1.23449
444.99	7.4165	0.9011	0.9136	0.8853	0.8306	0.8643	0.7774	0.8846	0.8915	0.6749	0.7584	0.8439	0.8677	0.641	0.8528	0.6664	0.895	0.9229	0.8481	0.7774	0.8349	0.9351	0.8509	0.9954	0.9419	0.7703	0.8527	0.8832	0.9167	0.8197	0.7983	0.8503	0.8506	0.7008	0.9595	0.8745	0.8088	0.7776	0.8574	0.8444	0.9749	0.804		1.33813	1.39791	1.42469	1.25188	1.28304	1.23054
449.99	7.49983	0.8996	0.9098	0.882	0.8246	0.8534	0.7756	0.8712	0.8867	0.6783	0.758	0.8456	0.8712	0.6499	0.8436	0.6676	0.8884	0.9148	0.8394	0.7822	0.8381	0.9368	0.8484	0.9937	0.9437	0.7723	0.8482	0.8929	0.9246	0.8159	0.8067	0.864	0.8463	0.7054	0.9551	0.8701	0.8061	0.7774	0.8542	0.8508	0.9861	0.8124		1.3359	1.3921	1.41938	1.24284	1.26686	1.22769
454.99	7.58317	0.9023	0.9183	0.8881	0.8377	0.861	0.7804	0.8779	0.8937	0.6857	0.7533	0.8559	0.8876	0.6683	0.8541	0.6755	0.8922	0.9307	0.8485	0.7828	0.8456	0.9449	0.8506	1.0044	0.9446	0.7802	0.8525	0.8863	0.9241	0.8241	0.8055	0.8645	0.8469	0.7172	0.9598	0.8793	0.8108	0.7916	0.8608	0.8653	0.9854	0.8227		1.33991	1.4051	1.42919	1.26258	1.27814	1.23528
459.99	7.6665	0.8979	0.9115	0.8892	0.835	0.8766	0.7775	0.8747	0.895	0.6851	0.7572	0.8561	0.8824	0.6788	0.8423	0.6703	0.8948	0.9175	0.8427	0.782	0.8384	0.927	0.8483	1.0043	0.9422	0.791	0.8523	0.8801	0.9134	0.8124	0.8119	0.8585	0.8537	0.7209	0.9537	0.8767	0.814	0.7804	0.855	0.8558	0.9821	0.8169		1.33338	1.3947	1.43096	1.25851	1.3013	1.23069
464.99	7.74983	0.8964	0.9137	0.8851	0.8259	0.8544	0.7845	0.8794	0.8886	0.6872	0.7547	0.8543	0.8804	0.6852	0.8514	0.6707	0.8971	0.9157	0.8421	0.7772	0.8366	0.9314	0.8494	0.9981	0.9342	0.7889	0.8522	0.8895	0.9155	0.8108	0.8001	0.8646	0.8462	0.7253	0.9399	0.8784	0.8121	0.7807	0.8565	0.8553	0.9791	0.804		1.33115	1.39806	1.42436	1.2448	1.26834	1.24177
469.99	7.83317	0.8953	0.9147	0.866	0.8343	0.8585	0.7762	0.8816	0.8807	0.6848	0.7517	0.8495	0.8824	0.6921	0.8553	0.6688	0.8936	0.9178	0.838	0.7705	0.8292	0.9293	0.8505	0.9936	0.9454	0.7997	0.8523	0.8779	0.9176	0.8155	0.798	0.8488	0.8568	0.7227	0.9405	0.8712	0.81	0.7833	0.8514	0.8466	0.9729	0.808		1.32952	1.39959	1.39363	1.25746	1.27443	1.22864
474.99	7.9165	0.8876	0.8993	0.8701	0.8226	0.8537	0.7758	0.8774	0.8704	0.6778	0.7445	0.8388	0.8746	0.6964	0.8364	0.6641	0.8828	0.912	0.8274	0.7612	0.8339	0.9192	0.8403	0.9971	0.942	0.7995	0.8429	0.8768	0.9267	0.8131	0.7961	0.8549	0.8455	0.7141	0.9311	0.8539	0.8018	0.778	0.8583	0.8366	0.9475	0.7991		1.31808	1.37603	1.40023	1.23982	1.26731	1.228
479.99	7.99983	0.8828	0.9021	0.8806	0.8206	0.8521	0.7807	0.8726	0.8783	0.6795	0.7487	0.8454	0.874	0.7086	0.8516	0.6664	0.8816	0.9084	0.8317	0.7676	0.8374	0.9198	0.8434	0.9995	0.9331	0.8044	0.8481	0.8701	0.9171	0.8082	0.8038	0.8474	0.8556	0.7192	0.9373	0.8622	0.803	0.7822	0.8543	0.8469	0.954	0.7883		1.31096	1.38031	1.41712	1.23681	1.26493	1.23576
484.99	8.08317	0.8915	0.9053	0.8866	0.8311	0.8468	0.7777	0.8822	0.8842	0.683	0.7492	0.8483	0.8782	0.7122	0.8492	0.6708	0.8817	0.9072	0.8392	0.7697	0.8412	0.9146	0.8473	0.9928	0.9386	0.8047	0.8549	0.8675	0.9255	0.8243	0.7983	0.8641	0.8562	0.7227	0.9558	0.8632	0.8059	0.7758	0.8584	0.8554	0.9669	0.8076		1.32387	1.38521	1.42678	1.25264	1.25706	1.23101
489.99	8.1665	0.8808	0.8969	0.8683	0.831	0.8449	0.768	0.8705	0.8722	0.6747	0.7404	0.8406	0.8722	0.7068	0.8345	0.6661	0.8813	0.8962	0.8241	0.7639	0.8321	0.9143	0.8459	0.9884	0.9351	0.8008	0.8387	0.8691	0.9172	0.812	0.8011	0.8522	0.8437	0.7111	0.9339	0.8525	0.7982	0.7677	0.8605	0.8395	0.9457	0.7961		1.30799	1.37236	1.39733	1.25249	1.25424	1.21566
494.99	8.24983	0.8953	0.8986	0.8663	0.8152	0.8468	0.7781	0.8805	0.8704	0.6827	0.7459	0.846	0.8815	0.7168	0.8402	0.6662	0.8824	0.902	0.8257	0.7679	0.8347	0.9111	0.8431	1.0007	0.942	0.8006	0.8434	0.8713	0.9087	0.8109	0.7968	0.8505	0.8385	0.7157	0.9382	0.8616	0.7976	0.7776	0.8623	0.8452	0.959	0.7964		1.32952	1.37496	1.39411	1.22867	1.25706	1.23164
499.99	8.33317	0.8975	0.9029	0.8678	0.8183	0.8511	0.7805	0.8796	0.8738	0.6805	0.7448	0.843	0.8836	0.7251	0.8534	0.6607	0.885	0.8957	0.8298	0.7707	0.8308	0.9125	0.8373	0.9961	0.9416	0.8025	0.8481	0.876	0.9061	0.8021	0.7937	0.8502	0.8468	0.7173	0.9386	0.8528	0.8008	0.7772	0.8646	0.8538	0.9364	0.7998		1.33278	1.38154	1.39652	1.23334	1.26345	1.23544
504.99	8.4165	0.8882	0.9091	0.8893	0.8325	0.8549	0.7812	0.8905	0.8829	0.6853	0.759	0.8508	0.8925	0.7294	0.8611	0.6696	0.8902	0.9084	0.8433	0.7801	0.8353	0.9152	0.8517	1.0064	0.9407	0.8006	0.8559	0.8823	0.918	0.8143	0.8021	0.8753	0.8573	0.7255	0.9424	0.866	0.815	0.7799	0.8717	0.8539	0.9495	0.8071		1.31897	1.39103	1.43112	1.25475	1.26909	1.23655
509.99	8.49983	0.8974	0.91	0.8791	0.8208	0.857	0.7775	0.8855	0.875	0.685	0.7505	0.8497	0.8876	0.7274	0.8484	0.6672	0.8903	0.9073	0.8289	0.7736	0.8395	0.9141	0.8471	1.0088	0.9466	0.808	0.8432	0.8746	0.9218	0.8177	0.8064	0.8525	0.8486	0.7193	0.9257	0.8555	0.8056	0.7781	0.8701	0.8536	0.9609	0.8038		1.33264	1.3924	1.41471	1.23711	1.2722	1.23069
514.99	8.58317	0.8986	0.9057	0.8751	0.8244	0.8482	0.7848	0.8879	0.8791	0.687	0.7473	0.85	0.895	0.7334	0.8542	0.6669	0.8907	0.9021	0.8341	0.7749	0.83	0.9032	0.8521	1.0067	0.9386	0.8102	0.8506	0.8717	0.9136	0.8147	0.797	0.8652	0.8505	0.7213	0.932	0.8604	0.8043	0.7818	0.8793	0.8484	0.9479	0.7978		1.33442	1.38582	1.40827	1.24254	1.25914	1.24225
519.99	8.6665	0.8919	0.9029	0.8699	0.8198	0.8453	0.7823	0.8855	0.8668	0.6837	0.7465	0.8464	0.8944	0.7343	0.8515	0.6658	0.891	0.9005	0.8295	0.7696	0.8342	0.9086	0.837	0.9991	0.9441	0.801	0.8499	0.8682	0.9169	0.805	0.7989	0.843	0.8557	0.719	0.9397	0.8546	0.8065	0.7751	0.8726	0.8548	0.9563	0.7901		1.32447	1.38154	1.3999	1.2356	1.25484	1.23829
524.99	8.74983	0.8929	0.9059	0.8855	0.8297	0.8632	0.7824	0.8958	0.8788	0.6891	0.7538	0.8535	0.9048	0.7376	0.852	0.6711	0.8915	0.9056	0.835	0.7742	0.8413	0.918	0.8535	1	0.9554	0.8106	0.8571	0.8787	0.9206	0.8257	0.8085	0.8633	0.8662	0.7271	0.9377	0.8613	0.8123	0.7883	0.8719	0.8621	0.9485	0.7937		1.32595	1.38613	1.42501	1.25053	1.28141	1.23845
529.99	8.83317	0.8935	0.8991	0.8731	0.826	0.8495	0.7767	0.8821	0.8665	0.6823	0.7437	0.8413	0.8959	0.7386	0.8542	0.663	0.8791	0.9014	0.8214	0.7686	0.838	0.9123	0.8374	0.9904	0.9479	0.7979	0.8447	0.8741	0.9146	0.8112	0.7958	0.8562	0.8479	0.7143	0.9193	0.8507	0.8006	0.771	0.8624	0.8558	0.937	0.7941		1.32684	1.37572	1.40505	1.24495	1.26107	1.22943
534.99	8.9165	0.8833	0.8926	0.8768	0.8228	0.8594	0.7804	0.8808	0.8649	0.6776	0.7484	0.8389	0.8967	0.7384	0.8456	0.6623	0.8853	0.8971	0.8176	0.7663	0.826	0.9097	0.84	0.9945	0.9383	0.8019	0.8463	0.867	0.9151	0.8068	0.8002	0.8517	0.8423	0.7137	0.9183	0.8523	0.8008	0.7688	0.8731	0.851	0.9329	0.7924		1.3117	1.36578	1.41101	1.24013	1.27577	1.23528
539.99	8.99983	0.8801	0.8873	0.8647	0.8118	0.8364	0.7708	0.876	0.8599	0.6683	0.7422	0.8339	0.8848	0.7253	0.8402	0.6507	0.8671	0.8808	0.8132	0.7576	0.8258	0.8926	0.8386	0.9871	0.9295	0.7971	0.8432	0.8725	0.9021	0.8025	0.7934	0.85	0.8458	0.7055	0.9117	0.8371	0.7969	0.7584	0.8654	0.8491	0.9257	0.7835		1.30695	1.35767	1.39154	1.22355	1.24162	1.22009
544.99	9.08317	0.9047	0.9015	0.8829	0.8205	0.8631	0.792	0.8952	0.8742	0.6864	0.7483	0.8516	0.9123	0.7476	0.8532	0.6675	0.8903	0.9066	0.832	0.7735	0.8353	0.9021	0.8467	1.0036	0.9456	0.8155	0.853	0.8773	0.9148	0.8149	0.8049	0.8619	0.8712	0.7212	0.9267	0.8614	0.8162	0.7816	0.873	0.8562	0.9504	0.8005		1.34348	1.3794	1.42082	1.23666	1.28126	1.25365
549.99	9.1665	0.8856	0.8856	0.8666	0.8072	0.8378	0.7764	0.8752	0.8615	0.6755	0.7363	0.8317	0.8962	0.735	0.8457	0.6579	0.8793	0.8921	0.8155	0.7658	0.829	0.8989	0.8331	0.9906	0.9334	0.8036	0.8458	0.8795	0.908	0.7968	0.7848	0.8548	0.844	0.7094	0.9065	0.838	0.8029	0.7736	0.8613	0.8422	0.9373	0.8021		1.31511	1.35507	1.39459	1.21661	1.2437	1.22895
554.99	9.24983	0.9036	0.9168	0.8927	0.837	0.8664	0.8018	0.8993	0.8857	0.6956	0.7516	0.857	0.9221	0.7606	0.8659	0.6754	0.8967	0.9098	0.8401	0.7849	0.8448	0.8986	0.8473	1.0127	0.9451	0.8247	0.8593	0.8879	0.9145	0.82	0.8057	0.8604	0.8755	0.7325	0.9348	0.8611	0.8235	0.7917	0.8872	0.8652	0.9492	0.8165		1.34184	1.40281	1.43659	1.26153	1.28616	1.26916
559.99	9.33317	0.8905	0.895	0.8689	0.8173	0.85	0.7748	0.881	0.8644	0.6801	0.7326	0.8368	0.8959	0.7381	0.8416	0.6566	0.877	0.8892	0.8206	0.7637	0.8333	0.8946	0.8397	1	0.9409	0.8108	0.8484	0.8729	0.9011	0.7957	0.7968	0.8513	0.8556	0.7098	0.9209	0.8408	0.7989	0.775	0.8703	0.848	0.9262	0.7987		1.32239	1.36945	1.39829	1.23184	1.26181	1.22642
564.99	9.4165	0.8867	0.9008	0.873	0.8203	0.849	0.7721	0.8813	0.866	0.6806	0.7467	0.838	0.9038	0.7417	0.8541	0.6596	0.8777	0.9005	0.8234	0.7786	0.8359	0.8996	0.8465	1.0063	0.951	0.8225	0.8478	0.8811	0.9005	0.8024	0.8031	0.8615	0.8592	0.7192	0.9116	0.8434	0.8067	0.7764	0.868	0.8605	0.9414	0.8116		1.31675	1.37833	1.40489	1.23636	1.26033	1.22215
569.99	9.49983	0.8773	0.8958	0.8729	0.8213	0.8597	0.7784	0.8855	0.8665	0.6777	0.7468	0.8387	0.8984	0.7414	0.8504	0.6591	0.8882	0.8985	0.8282	0.7618	0.8328	0.8992	0.8402	0.9944	0.9278	0.8161	0.8517	0.8624	0.9151	0.7948	0.7977	0.8578	0.8477	0.7193	0.9147	0.8496	0.807	0.7709	0.8689	0.8528	0.9372	0.8003		1.30279	1.37067	1.40473	1.23787	1.27621	1.23212
574.99	9.58317	0.8872	0.8874	0.8629	0.815	0.845	0.7776	0.8817	0.8644	0.6736	0.7372	0.8381	0.8922	0.7414	0.841	0.659	0.8763	0.8886	0.8231	0.7672	0.8245	0.8863	0.8409	1.0076	0.9369	0.81	0.8419	0.8671	0.911	0.8011	0.7945	0.8423	0.8504	0.7093	0.9039	0.8391	0.7929	0.7732	0.8681	0.8515	0.9251	0.7943		1.31749	1.35782	1.38864	1.22837	1.25439	1.23085
579.99	9.6665	0.882	0.8903	0.8604	0.8089	0.8326	0.7753	0.8813	0.8595	0.6719	0.7341	0.8418	0.8935	0.7376	0.8528	0.6579	0.8759	0.8842	0.8205	0.7567	0.8379	0.8924	0.8343	0.9965	0.9392	0.8128	0.8509	0.8761	0.9017	0.7932	0.7911	0.8609	0.8414	0.7095	0.9187	0.8367	0.7998	0.7754	0.8673	0.8493	0.9226	0.7917		1.30977	1.36226	1.38462	1.21918	1.23598	1.22721
584.99	9.74983	0.9024	0.9087	0.896	0.8312	0.8706	0.805	0.9074	0.8828	0.6936	0.7615	0.8568	0.918	0.7655	0.8635	0.6736	0.8925	0.9067	0.8407	0.7782	0.8408	0.9008	0.8579	1.012	0.9514	0.833	0.8644	0.882	0.9292	0.8203	0.8061	0.8634	0.8641	0.7324	0.9329	0.8605	0.819	0.7928	0.8833	0.8702	0.9354	0.8137		1.34006	1.39041	1.44191	1.25279	1.29239	1.27422
589.99	9.83317	0.8857	0.8942	0.8577	0.8114	0.8387	0.7865	0.8859	0.8595	0.6806	0.7463	0.8436	0.8997	0.7475	0.8648	0.6574	0.8686	0.8862	0.8245	0.7739	0.8333	0.8906	0.8394	1.0016	0.9393	0.8201	0.8451	0.8795	0.9082	0.8051	0.7989	0.8521	0.8493	0.713	0.9177	0.8442	0.8058	0.773	0.8708	0.846	0.9233	0.8026		1.31526	1.36823	1.38027	1.22294	1.24504	1.24494
594.99	9.9165	0.8845	0.8968	0.8653	0.8116	0.8361	0.7831	0.8913	0.858	0.6787	0.7531	0.842	0.9027	0.7497	0.852	0.6586	0.8867	0.8839	0.8269	0.7678	0.8322	0.8918	0.8328	1.001	0.9415	0.82	0.8507	0.8785	0.9115	0.8143	0.7941	0.8577	0.8563	0.7163	0.9027	0.8462	0.801	0.7739	0.8755	0.8533	0.9202	0.8016		1.31348	1.3722	1.3925	1.22325	1.24118	1.23956
599.99	9.99983	0.8796	0.8986	0.8703	0.8137	0.8383	0.7844	0.8872	0.8644	0.6835	0.7451	0.8411	0.9048	0.7474	0.8584	0.6561	0.8783	0.8846	0.8245	0.7754	0.8345	0.8964	0.8317	1	0.9407	0.8138	0.8537	0.8768	0.9163	0.8066	0.7995	0.8599	0.847	0.7209	0.9079	0.8452	0.8093	0.7786	0.868	0.8435	0.9442	0.8052		1.3062	1.37496	1.40055	1.22641	1.24444	1.24162
604.99	10.0832	0.8808	0.8889	0.8614	0.8082	0.8235	0.7755	0.8863	0.8534	0.673	0.7362	0.8438	0.8985	0.7438	0.8498	0.6553	0.8762	0.8891	0.8192	0.7578	0.8266	0.8924	0.8341	0.9877	0.9414	0.8155	0.848	0.867	0.9032	0.8004	0.7853	0.8441	0.8448	0.712	0.9027	0.8375	0.7993	0.7713	0.8648	0.8503	0.9171	0.7929		1.30799	1.36012	1.38622	1.21812	1.22247	1.22753
609.99	10.1665	0.876	0.8948	0.8665	0.8211	0.8403	0.7796	0.8813	0.856	0.6753	0.7445	0.8354	0.9008	0.7425	0.8505	0.6534	0.8838	0.8702	0.8184	0.7621	0.8282	0.8809	0.8409	0.9889	0.9384	0.8147	0.8469	0.8638	0.9037	0.8069	0.7893	0.8479	0.8471	0.7134	0.8967	0.8442	0.8007	0.7676	0.8698	0.8554	0.9322	0.7896		1.30086	1.36914	1.39443	1.23756	1.24741	1.23402
614.99	10.2498	0.8829	0.8935	0.863	0.8203	0.8405	0.7758	0.8874	0.8618	0.6743	0.7421	0.8431	0.9	0.7425	0.8552	0.6565	0.872	0.8825	0.8196	0.7623	0.825	0.89	0.8375	0.9903	0.9367	0.8145	0.8529	0.8704	0.9116	0.7929	0.7881	0.8534	0.8497	0.7129	0.9081	0.8501	0.8052	0.7756	0.8693	0.8511	0.9317	0.7817		1.3111	1.36716	1.3888	1.23636	1.24771	1.228
619.99	10.3332	0.8814	0.8948	0.8574	0.8166	0.8416	0.7777	0.8928	0.8634	0.6788	0.7508	0.8418	0.9063	0.7508	0.8524	0.6578	0.8768	0.8707	0.8252	0.7634	0.8311	0.8842	0.8395	1.0061	0.9419	0.8248	0.8438	0.8624	0.9008	0.7998	0.7933	0.862	0.8461	0.7199	0.9036	0.8405	0.8063	0.7718	0.8742	0.8545	0.9383	0.7991		1.30888	1.36914	1.37979	1.23078	1.24934	1.23101
624.95	10.4158	-																																										#VALUE!	0	0	0	0	0
624.99	10.4165	0.8958	0.9114	0.8752	0.8237	0.856	0.7962	0.9025	0.8735	0.6889	0.7572	0.8497	0.9236	0.762	0.8736	0.6712	0.892	0.8997	0.8375	0.7787	0.8473	0.8953	0.8504	1.0075	0.9399	0.8367	0.8582	0.879	0.9093	0.8197	0.8055	0.863	0.8505	0.7319	0.9336	0.8637	0.8144	0.7912	0.8883	0.864	0.9493	0.8094		1.33026	1.39454	1.40843	1.24148	1.27072	1.26029
629.99	10.4998	0.8463	0.8465	0.8142	0.7822	0.8181	0.7525	0.8422	0.8225	0.6396	0.7142	0.8141	0.8618	0.7097	0.8141	0.6298	0.8444	0.8418	0.7896	0.7308	0.8043	0.8607	0.8146	0.9626	0.9161	0.8014	0.8292	0.8366	0.9018	0.7797	0.7756	0.833	0.8267	0.6779	0.8625	0.7996	0.7741	0.7471	0.8443	0.829	0.8733	0.7501		1.25675	1.29524	1.31027	1.17893	1.21446	1.19112
634.99	10.5832	0.8758	0.889	0.8581	0.8106	0.8353	0.7776	0.8832	0.8565	0.6766	0.7402	0.8406	0.8991	0.7484	0.852	0.6535	0.8722	0.8693	0.8216	0.7636	0.82	0.8758	0.8399	0.9895	0.9305	0.8233	0.8493	0.8747	0.9132	0.8003	0.7973	0.8532	0.8498	0.7125	0.9083	0.8378	0.8005	0.7698	0.8729	0.8544	0.9319	0.7933		1.30056	1.36027	1.38091	1.22174	1.23999	1.23085
639.99	10.6665	0.8795	0.8939	0.8514	0.813	0.8401	0.7846	0.8799	0.8617	0.6771	0.7438	0.8462	0.9058	0.7505	0.8599	0.6569	0.8711	0.8798	0.8258	0.7718	0.831	0.8809	0.8407	0.992	0.9402	0.829	0.8531	0.8678	0.913	0.8115	0.7995	0.8701	0.8525	0.7181	0.9157	0.8463	0.8099	0.7788	0.8791	0.857	0.9255	0.7934		1.30605	1.36777	1.37013	1.22536	1.24712	1.24193
644.99	10.7498	0.8736	0.8878	0.856	0.8132	0.8441	0.7743	0.8819	0.8559	0.6713	0.7388	0.8451	0.8941	0.7446	0.8463	0.652	0.8636	0.8766	0.8199	0.7663	0.8228	0.8832	0.8411	1.0003	0.9383	0.8153	0.8465	0.8583	0.9097	0.7964	0.7854	0.8483	0.8587	0.7076	0.9006	0.8362	0.804	0.7731	0.8723	0.8565	0.919	0.7819		1.29729	1.35843	1.37753	1.22566	1.25305	1.22563
649.99	10.8332	0.8769	0.8859	0.853	0.8174	0.8319	0.7765	0.8847	0.8553	0.6728	0.7464	0.8403	0.8981	0.7488	0.8553	0.6563	0.8722	0.8757	0.825	0.7591	0.8275	0.8802	0.8376	0.9955	0.9373	0.8253	0.8494	0.8758	0.9102	0.7985	0.7902	0.849	0.8453	0.7159	0.9064	0.8392	0.8042	0.7741	0.8738	0.8547	0.9174	0.788		1.30219	1.35553	1.37271	1.23199	1.23494	1.22911
654.99	10.9165	0.8853	0.8928	0.8431	0.8106	0.8555	0.788	0.886	0.8635	0.6799	0.745	0.8404	0.9065	0.7519	0.8644	0.6635	0.8762	0.8725	0.8322	0.7748	0.8289	0.8786	0.8453	1.0036	0.9376	0.8314	0.8507	0.8643	0.9093	0.803	0.8033	0.8514	0.8528	0.7204	0.905	0.8431	0.8139	0.7713	0.8754	0.8552	0.9178	0.7857		1.31467	1.36608	1.35678	1.22174	1.26998	1.24731
659.99	10.9998	0.8739	0.8835	0.8484	0.8049	0.837	0.7753	0.8757	0.8544	0.669	0.7371	0.8399	0.8908	0.7405	0.8487	0.6492	0.8735	0.8639	0.8232	0.7581	0.8308	0.8764	0.8415	0.9894	0.9332	0.8185	0.8384	0.8565	0.9115	0.8018	0.7804	0.8513	0.8501	0.7114	0.9023	0.8406	0.7967	0.76	0.8755	0.8425	0.9109	0.7824		1.29774	1.35185	1.3653	1.21315	1.24251	1.22721
664.99	11.0832	0.867	0.8849	0.8513	0.8085	0.8248	0.7732	0.8804	0.8538	0.6676	0.7417	0.8441	0.8975	0.7461	0.8581	0.6556	0.8652	0.8579	0.8167	0.7581	0.8257	0.8697	0.8367	0.9885	0.9364	0.8192	0.8453	0.876	0.9075	0.8014	0.7972	0.8533	0.8463	0.7129	0.8964	0.8398	0.8039	0.7701	0.8781	0.8488	0.9174	0.7804		1.28749	1.354	1.36997	1.21857	1.2244	1.22389
669.99	11.1665	0.8727	0.8804	0.8532	0.8042	0.8292	0.7743	0.8727	0.8584	0.6672	0.7335	0.834	0.8867	0.7396	0.8407	0.6498	0.8567	0.8653	0.8119	0.7588	0.8204	0.8725	0.8391	0.9878	0.925	0.8164	0.8443	0.8634	0.8993	0.7914	0.7908	0.8407	0.8384	0.711	0.8894	0.8339	0.8045	0.7729	0.8652	0.849	0.9032	0.7777		1.29596	1.34711	1.37303	1.21209	1.23094	1.22563
674.99	11.2498	0.8736	0.8903	0.8499	0.8151	0.8492	0.7765	0.8735	0.8592	0.6723	0.7407	0.8399	0.8873	0.7489	0.8561	0.6539	0.8669	0.8645	0.8188	0.76	0.8337	0.8745	0.8361	1.0029	0.9357	0.8188	0.8522	0.8698	0.9073	0.7997	0.7983	0.8561	0.8637	0.715	0.9	0.8356	0.8084	0.7726	0.8703	0.8541	0.9032	0.7941		1.29729	1.36226	1.36772	1.22852	1.26063	1.22911
679.99	11.3332	0.872	0.8819	0.8458	0.8038	0.8322	0.7763	0.8717	0.859	0.6718	0.7481	0.8352	0.8823	0.7432	0.8591	0.6489	0.8709	0.8619	0.8256	0.756	0.8256	0.8708	0.8362	0.9969	0.923	0.8123	0.845	0.8679	0.9033	0.7928	0.7886	0.8485	0.8374	0.7132	0.8997	0.8365	0.8018	0.7731	0.8709	0.8412	0.913	0.7794		1.29492	1.34941	1.36112	1.21149	1.23539	1.22879
684.99	11.4165	0.8704	0.8734	0.8394	0.8026	0.8341	0.776	0.8659	0.8489	0.6656	0.7457	0.8343	0.8759	0.7379	0.8527	0.646	0.8663	0.8581	0.8184	0.758	0.8209	0.8576	0.8308	0.9902	0.9285	0.8173	0.8472	0.8646	0.9154	0.7914	0.787	0.8388	0.8499	0.7073	0.8953	0.8324	0.7992	0.7713	0.87	0.8425	0.8955	0.7726		1.29254	1.3364	1.35082	1.20968	1.23821	1.22832
689.99	11.4998	0.8645	0.8769	0.8382	0.809	0.8258	0.773	0.8613	0.8553	0.6685	0.7352	0.8346	0.8643	0.7332	0.8446	0.6513	0.86	0.8436	0.8159	0.7661	0.8286	0.8592	0.8274	0.9882	0.9339	0.811	0.8436	0.8796	0.9144	0.7905	0.7928	0.8467	0.8479	0.705	0.8909	0.8369	0.7979	0.7806	0.8663	0.846	0.9187	0.7741		1.28378	1.34176	1.34889	1.21933	1.22589	1.22357
694.99	11.5832	0.8757	0.8951	0.8447	0.8106	0.8339	0.782	0.8709	0.8639	0.6829	0.7475	0.8435	0.8758	0.7407	0.8642	0.6578	0.8693	0.8547	0.8381	0.7755	0.8331	0.8678	0.8379	0.9993	0.9385	0.8162	0.8589	0.8844	0.9086	0.7887	0.7881	0.8512	0.8565	0.7188	0.9031	0.8572	0.8105	0.7822	0.8745	0.8394	0.9208	0.7929		1.30041	1.3696	1.35935	1.22174	1.23791	1.23782
699.99	11.6665	0.8601	0.8796	0.8284	0.7982	0.8196	0.7763	0.8539	0.8491	0.6711	0.7357	0.8303	0.8515	0.7264	0.8507	0.6504	0.8463	0.8432	0.8262	0.765	0.8243	0.8481	0.8329	0.9963	0.9389	0.8008	0.844	0.858	0.9145	0.7778	0.7903	0.8403	0.8517	0.7065	0.8905	0.843	0.7997	0.771	0.8641	0.8415	0.9084	0.7726		1.27725	1.34589	1.33312	1.20305	1.21668	1.22879
704.99	11.7498	0.8604	0.8751	0.8152	0.8036	0.8151	0.7738	0.8427	0.8539	0.6658	0.7248	0.821	0.8332	0.7218	0.8436	0.6493	0.8426	0.8325	0.8158	0.7662	0.8152	0.8367	0.8251	0.9864	0.9394	0.7951	0.8367	0.8677	0.9017	0.7748	0.7854	0.8454	0.8422	0.706	0.8711	0.8404	0.7923	0.7667	0.863	0.8263	0.905	0.7717		1.27769	1.339	1.31188	1.21119	1.21	1.22484
709.99	11.8332	0.8503	0.86	0.7976	0.7828	0.8145	0.7592	0.8306	0.84	0.6539	0.7217	0.82	0.8082	0.7004	0.8245	0.6361	0.8305	0.8145	0.8036	0.7503	0.8072	0.8315	0.8115	0.9839	0.9369	0.7829	0.83	0.8467	0.8947	0.7716	0.7799	0.8271	0.8412	0.6907	0.8764	0.8202	0.7802	0.7558	0.8534	0.8192	0.8818	0.751		1.26269	1.3159	1.28355	1.17984	1.20911	1.20173
714.99	11.9165	0.8459	0.8709	0.8144	0.7979	0.8103	0.7608	0.8314	0.8513	0.6614	0.7255	0.8137	0.809	0.7008	0.8277	0.644	0.8266	0.8287	0.8172	0.7578	0.8127	0.8269	0.8232	0.9838	0.9259	0.783	0.8353	0.8583	0.8951	0.7692	0.7902	0.8437	0.8426	0.6995	0.873	0.834	0.7943	0.7611	0.8613	0.8271	0.8673	0.7577		1.25616	1.33257	1.31059	1.2026	1.20288	1.20426
719.99	11.9998	0.8534	0.8718	0.8056	0.8008	0.8198	0.7726	0.8353	0.8475	0.6653	0.7255	0.8151	0.7948	0.6993	0.8306	0.6481	0.8406	0.8233	0.8179	0.7582	0.8178	0.8414	0.8119	0.9921	0.9364	0.7821	0.8405	0.85	0.8978	0.769	0.7834	0.8395	0.8399	0.701	0.8684	0.8344	0.7944	0.7646	0.8634	0.8168	0.8682	0.767		1.2673	1.33395	1.29643	1.20697	1.21698	1.22294
724.99	12.0832	0.8557	0.8643	0.7803	0.7756	0.8154	0.7599	0.8247	0.8425	0.6582	0.7272	0.8134	0.78	0.6886	0.8191	0.6419	0.8327	0.82	0.8175	0.7468	0.8069	0.835	0.8125	0.9698	0.9278	0.7717	0.84	0.8538	0.9016	0.7711	0.7726	0.8254	0.84	0.6958	0.8517	0.8328	0.7955	0.7578	0.8516	0.8204	0.8646	0.7601		1.27071	1.32248	1.25571	1.16899	1.21045	1.20284
729.99	12.1665	0.845	0.8587	0.7785	0.7921	0.8077	0.7573	0.8101	0.8451	0.6506	0.7202	0.8054	0.7729	0.6833	0.8191	0.6433	0.8253	0.8083	0.8038	0.7481	0.8099	0.8256	0.8144	0.9642	0.9155	0.7696	0.8306	0.8529	0.9001	0.7645	0.7771	0.8253	0.8329	0.6887	0.8505	0.8218	0.7854	0.758	0.852	0.8209	0.8579	0.7396		1.25482	1.31391	1.25282	1.19386	1.19902	1.19872
734.99	12.2498	0.8414	0.8595	0.7774	0.7847	0.8008	0.7582	0.8097	0.8419	0.6548	0.726	0.8117	0.7674	0.6715	0.8089	0.6392	0.8212	0.8201	0.813	0.7553	0.8062	0.8247	0.8108	0.9651	0.9305	0.7705	0.8296	0.8588	0.8907	0.764	0.7725	0.8389	0.8365	0.6929	0.8514	0.8258	0.7907	0.7562	0.8482	0.8143	0.8609	0.7547		1.24948	1.31513	1.25105	1.1827	1.18878	1.20014
739.99	12.3332	0.8332	0.8563	0.7598	0.7783	0.8039	0.7533	0.8057	0.8373	0.6529	0.7216	0.808	0.7597	0.6591	0.8119	0.6411	0.8203	0.8032	0.8075	0.7469	0.8084	0.825	0.8053	0.9525	0.9226	0.7635	0.8266	0.8554	0.9153	0.7518	0.774	0.8252	0.8424	0.6867	0.8537	0.8261	0.7842	0.76	0.8542	0.8108	0.8539	0.7435		1.2373	1.31024	1.22272	1.17306	1.19338	1.19239
744.99	12.4165	0.8289	0.8512	0.7524	0.7802	0.8038	0.7463	0.8043	0.8415	0.6509	0.714	0.7944	0.7546	0.6573	0.806	0.6394	0.8194	0.8029	0.8072	0.7429	0.7952	0.8318	0.8034	0.9302	0.9178	0.7628	0.8284	0.8562	0.8784	0.751	0.778	0.8272	0.8377	0.6859	0.8488	0.8164	0.7917	0.7596	0.8477	0.8069	0.8512	0.7568		1.23091	1.30243	1.21081	1.17592	1.19323	1.18131
749.99	12.4998	0.8284	0.8515	0.748	0.7819	0.8006	0.7425	0.7952	0.8397	0.6488	0.7085	0.7948	0.745	0.6479	0.8066	0.6376	0.8089	0.7948	0.7993	0.737	0.7923	0.823	0.7967	0.9245	0.9222	0.7593	0.8204	0.8344	0.8972	0.7416	0.7675	0.8247	0.8293	0.6852	0.8335	0.8118	0.7832	0.7544	0.854	0.8146	0.8482	0.7372		1.23017	1.30289	1.20373	1.17848	1.18848	1.17529
754.99	12.5832	0.8278	0.8587	0.7493	0.7843	0.8011	0.753	0.8013	0.8445	0.6525	0.7184	0.7936	0.7466	0.6533	0.8124	0.6432	0.8191	0.8136	0.8091	0.7397	0.7989	0.8298	0.8129	0.9104	0.9136	0.762	0.8265	0.8577	0.9003	0.7379	0.7726	0.8235	0.8331	0.6855	0.8391	0.8283	0.7835	0.7544	0.8497	0.8129	0.8413	0.7419		1.22928	1.31391	1.20583	1.1821	1.18922	1.19191
759.99	12.6665	0.821	0.8512	0.7459	0.7826	0.8099	0.7526	0.7956	0.8389	0.6481	0.7147	0.7953	0.737	0.6427	0.7938	0.6394	0.8132	0.8028	0.8049	0.7391	0.7893	0.814	0.8029	0.8918	0.9221	0.7564	0.8162	0.8423	0.8929	0.7531	0.7747	0.8188	0.8335	0.6823	0.8365	0.8167	0.7771	0.7596	0.8469	0.802	0.8354	0.7349		1.21918	1.30243	1.20035	1.17954	1.20228	1.19128
764.99	12.7498	0.8191	0.8444	0.7349	0.7752	0.797	0.7469	0.7711	0.8287	0.6371	0.7056	0.7822	0.7275	0.6277	0.7854	0.633	0.8149	0.7966	0.7891	0.7326	0.789	0.81	0.7952	0.885	0.9114	0.7477	0.8095	0.8383	0.8857	0.7379	0.7674	0.8212	0.832	0.6709	0.8187	0.81	0.7681	0.7459	0.84	0.7881	0.8173	0.7303		1.21636	1.29203	1.18265	1.16838	1.18313	1.18226
769.99	12.8332	0.8257	0.8431	0.7314	0.7752	0.7985	0.7361	0.7776	0.8363	0.6422	0.7064	0.7853	0.7279	0.6292	0.791	0.6399	0.8088	0.7943	0.7966	0.7426	0.7777	0.8076	0.8008	0.8859	0.9153	0.7443	0.8014	0.8419	0.8769	0.7367	0.7688	0.8172	0.8205	0.6776	0.8162	0.8187	0.7805	0.756	0.8424	0.7895	0.8316	0.7272		1.22616	1.29004	1.17702	1.16838	1.18536	1.16516
774.99	12.9165	0.8257	0.8507	0.7337	0.7753	0.8014	0.7486	0.7775	0.8362	0.6457	0.7176	0.7858	0.7249	0.6251	0.7864	0.6386	0.8166	0.7996	0.7989	0.7411	0.7848	0.8316	0.7964	0.8777	0.915	0.7496	0.8039	0.8418	0.8856	0.7394	0.7689	0.8229	0.8339	0.6813	0.816	0.8273	0.78	0.7529	0.8458	0.786	0.8226	0.7275		1.22616	1.30167	1.18072	1.16853	1.18967	1.18495
779.99	12.9998	0.8242	0.8524	0.7274	0.7797	0.7898	0.7502	0.7725	0.8336	0.6444	0.7136	0.788	0.7156	0.6214	0.775	0.6396	0.8088	0.7958	0.7975	0.7423	0.7831	0.8101	0.7947	0.8739	0.9154	0.7494	0.8086	0.8496	0.8999	0.7392	0.7703	0.8201	0.825	0.6755	0.8127	0.8178	0.7785	0.7576	0.831	0.7866	0.8182	0.7231		1.22393	1.30427	1.17058	1.17517	1.17245	1.18748
784.99	13.0832	0.8131	0.8334	0.7188	0.7587	0.7955	0.7374	0.7637	0.82	0.6366	0.7189	0.7795	0.7074	0.6062	0.7754	0.6312	0.8093	0.7931	0.7857	0.7325	0.774	0.8082	0.7924	0.8669	0.9056	0.7377	0.7976	0.8397	0.9007	0.7246	0.7633	0.8192	0.8235	0.6659	0.8042	0.8096	0.7658	0.7492	0.8272	0.7797	0.7998	0.7168		1.20745	1.2752	1.15674	1.14351	1.18091	1.16722
789.99	13.1665	0.8065	0.8373	0.7175	0.7619	0.7745	0.7417	0.7579	0.8202	0.6378	0.7072	0.7712	0.6993	0.6014	0.7798	0.6333	0.8128	0.7964	0.7936	0.7314	0.7696	0.8138	0.79	0.8632	0.9083	0.7315	0.7984	0.8294	0.8799	0.7309	0.7642	0.8085	0.8218	0.6673	0.8051	0.8134	0.7706	0.7532	0.8235	0.7694	0.8035	0.7222		1.19765	1.28116	1.15465	1.14834	1.14973	1.17403
794.99	13.2498	0.8083	0.8344	0.7148	0.7657	0.7824	0.7317	0.7514	0.8255	0.6318	0.7046	0.7777	0.6926	0.5955	0.775	0.6296	0.8092	0.7907	0.7785	0.7359	0.7646	0.8185	0.7754	0.8582	0.9037	0.7304	0.7925	0.8396	0.8796	0.726	0.762	0.8126	0.8149	0.6634	0.7962	0.8038	0.7683	0.7382	0.8255	0.773	0.7843	0.7174		1.20032	1.27673	1.15031	1.15406	1.16146	1.1582
799.99	13.3332	0.8101	0.8283	0.7094	0.7629	0.7718	0.7388	0.7494	0.8209	0.6311	0.692	0.7662	0.6863	0.5883	0.7687	0.6276	0.8003	0.7866	0.7838	0.7256	0.763	0.8004	0.7854	0.8605	0.9149	0.7297	0.7935	0.8412	0.8822	0.7294	0.7604	0.8104	0.8175	0.6624	0.798	0.7963	0.759	0.742	0.8303	0.7694	0.8078	0.7232		1.203	1.26739	1.14162	1.14984	1.14573	1.16944
804.99	13.4165	0.8028	0.8306	0.7036	0.7544	0.7804	0.7381	0.7516	0.8217	0.6299	0.7056	0.7671	0.6871	0.5902	0.7683	0.6279	0.8043	0.7862	0.7807	0.7242	0.7648	0.8037	0.7777	0.8695	0.9061	0.7265	0.7943	0.8441	0.8868	0.7291	0.7647	0.8098	0.8197	0.6607	0.8019	0.804	0.7671	0.7474	0.8261	0.7663	0.7939	0.7161		1.19216	1.27091	1.13228	1.13703	1.15849	1.16833
809.99	13.4998	0.8057	0.8237	0.7002	0.7659	0.7795	0.7345	0.7528	0.8275	0.6315	0.7046	0.7734	0.6846	0.5921	0.7628	0.6306	0.8024	0.7945	0.7925	0.7307	0.7554	0.8026	0.7901	0.8588	0.9096	0.7326	0.797	0.8361	0.8828	0.7252	0.7712	0.8124	0.8194	0.6608	0.8015	0.8031	0.7706	0.7481	0.8297	0.76	0.7931	0.7194		1.19646	1.26035	1.12681	1.15437	1.15716	1.16263
814.99	13.5832	0.7964	0.82	0.6967	0.7617	0.7679	0.731	0.735	0.8207	0.6292	0.7008	0.7598	0.6827	0.5898	0.7538	0.626	0.8024	0.7795	0.7793	0.7279	0.757	0.8074	0.7831	0.8489	0.9117	0.7343	0.7889	0.8301	0.8683	0.7223	0.7606	0.7996	0.8116	0.659	0.7962	0.8035	0.7642	0.7393	0.8264	0.7618	0.788	0.6965		1.18265	1.25469	1.12118	1.14804	1.13994	1.15709
819.99	13.6665	0.7858	0.8157	0.6803	0.7535	0.7705	0.7254	0.7299	0.8139	0.6218	0.6958	0.7615	0.6767	0.5883	0.7411	0.6225	0.7982	0.7837	0.7746	0.7288	0.7565	0.8108	0.7789	0.8496	0.9077	0.7232	0.7873	0.8303	0.8741	0.7059	0.7587	0.797	0.8051	0.6506	0.7958	0.799	0.7613	0.7368	0.8191	0.7619	0.7937	0.6965		1.16691	1.24811	1.09479	1.13568	1.1438	1.14823
824.99	13.7498	0.8039	0.8404	0.7012	0.7624	0.7823	0.7388	0.7452	0.8397	0.641	0.7126	0.7699	0.6902	0.6022	0.7513	0.6357	0.8093	0.7971	0.7998	0.7411	0.7634	0.8126	0.795	0.859	0.9158	0.7308	0.7988	0.8366	0.8794	0.725	0.7652	0.8106	0.8248	0.6708	0.8136	0.8105	0.7766	0.7551	0.8345	0.7688	0.802	0.7146		1.19379	1.28591	1.12842	1.14909	1.16131	1.16944
829.99	13.8332	0.7928	0.822	0.6817	0.7552	0.7762	0.7328	0.7394	0.823	0.6272	0.6958	0.7637	0.673	0.5909	0.7456	0.6227	0.7995	0.7858	0.7797	0.7301	0.7521	0.8065	0.7743	0.8419	0.9018	0.7249	0.7828	0.8352	0.8761	0.7246	0.7535	0.7938	0.8133	0.6549	0.8013	0.8028	0.7632	0.741	0.8246	0.7543	0.7878	0.7077		1.17731	1.25775	1.09704	1.13824	1.15226	1.15994
834.99	13.9165	0.8054	0.8264	0.6903	0.7501	0.7649	0.7363	0.7358	0.827	0.6329	0.7007	0.7616	0.6782	0.5925	0.7315	0.6293	0.8068	0.7802	0.7807	0.7264	0.7592	0.8051	0.7845	0.8414	0.8942	0.7269	0.7888	0.8533	0.887	0.7274	0.7566	0.8082	0.8314	0.657	0.7935	0.8046	0.7737	0.7456	0.8153	0.7541	0.7829	0.7105		1.19602	1.26448	1.11088	1.13055	1.13548	1.16548
839.99	13.9998	0.8027	0.8264	0.6876	0.7633	0.7773	0.7375	0.7401	0.8172	0.6294	0.7019	0.7607	0.6826	0.5875	0.7324	0.6291	0.8038	0.7706	0.781	0.7253	0.7635	0.8036	0.7755	0.8468	0.9077	0.7318	0.7954	0.8378	0.8783	0.7218	0.7644	0.8035	0.8156	0.6559	0.7956	0.8002	0.7679	0.7408	0.8229	0.7579	0.7727	0.7053		1.19201	1.26448	1.10653	1.15045	1.15389	1.16738
844.99	14.0832	0.7968	0.8219	0.6856	0.7536	0.776	0.7236	0.7327	0.8174	0.6286	0.7013	0.7569	0.6791	0.5829	0.7278	0.6232	0.7951	0.7744	0.7796	0.7231	0.7575	0.8094	0.7803	0.8552	0.9055	0.7201	0.7881	0.84	0.866	0.7279	0.756	0.8065	0.8141	0.6534	0.7738	0.7953	0.7607	0.746	0.8213	0.7518	0.7668	0.7123		1.18325	1.2576	1.10332	1.13583	1.15196	1.14538
849.99	14.1665	0.7902	0.8092	0.6801	0.7481	0.7637	0.7197	0.712	0.8173	0.6226	0.6889	0.7463	0.6786	0.577	0.7117	0.619	0.7912	0.7647	0.7748	0.7137	0.7469	0.8065	0.7803	0.8505	0.9034	0.7137	0.7887	0.8188	0.8661	0.7094	0.7555	0.7902	0.8049	0.6428	0.7724	0.7939	0.7559	0.7371	0.8075	0.7464	0.7558	0.7003		1.17344	1.23817	1.09446	1.12754	1.1337	1.1392
854.99	14.2498	0.8022	0.8229	0.6938	0.7613	0.7679	0.7274	0.7161	0.8248	0.6316	0.6971	0.7635	0.688	0.5862	0.721	0.627	0.7935	0.7784	0.7812	0.7275	0.754	0.814	0.7788	0.8545	0.9167	0.7144	0.795	0.8446	0.8725	0.7219	0.7649	0.7982	0.8143	0.6548	0.7783	0.8001	0.7645	0.7417	0.8154	0.7587	0.7775	0.7103		1.19126	1.25913	1.11651	1.14743	1.13994	1.15139
859.99	14.3332	0.7872	0.8082	0.6747	0.7458	0.7679	0.7257	0.7083	0.8149	0.6216	0.6948	0.7536	0.6831	0.5811	0.7203	0.6194	0.7887	0.7746	0.7727	0.7149	0.7497	0.7976	0.7736	0.8375	0.9053	0.7101	0.7849	0.8318	0.8626	0.7236	0.7608	0.7901	0.8086	0.6421	0.7613	0.7928	0.7609	0.7349	0.8091	0.7464	0.7592	0.6875		1.16899	1.23664	1.08577	1.12407	1.13994	1.1487
864.99	14.4165	0.7769	0.8077	0.68	0.7464	0.7663	0.7179	0.7083	0.814	0.6232	0.6945	0.7529	0.6797	0.5724	0.7147	0.617	0.7832	0.7644	0.7762	0.7212	0.7458	0.8055	0.7685	0.8256	0.8945	0.7021	0.7769	0.8363	0.8679	0.7069	0.7518	0.7916	0.8042	0.6417	0.7701	0.7903	0.7589	0.7281	0.8128	0.7437	0.7656	0.6781		1.15369	1.23587	1.0943	1.12498	1.13756	1.13635
869.99	14.4998	0.7866	0.811	0.6734	0.7465	0.7564	0.7215	0.7024	0.8195	0.6216	0.6881	0.7475	0.6792	0.5763	0.7134	0.6202	0.7859	0.7643	0.7716	0.714	0.7559	0.7996	0.7729	0.8256	0.9003	0.7	0.7774	0.8294	0.8706	0.708	0.7539	0.7805	0.8107	0.6426	0.764	0.7929	0.758	0.7282	0.8029	0.7352	0.762	0.6687		1.1681	1.24092	1.08368	1.12513	1.12286	1.14205
874.99	14.5832	0.7845	0.8125	0.6736	0.7447	0.7737	0.7222	0.71	0.8155	0.6184	0.6887	0.7552	0.6781	0.5727	0.7172	0.6246	0.7846	0.7666	0.7727	0.7188	0.7563	0.7968	0.769	0.8288	0.8994	0.7015	0.7688	0.826	0.8855	0.7085	0.7485	0.7927	0.8065	0.6405	0.7701	0.7915	0.7597	0.7317	0.8003	0.7317	0.7621	0.6891		1.16498	1.24322	1.084	1.12241	1.14855	1.14316
879.99	14.6665	0.7831	0.8142	0.6767	0.748	0.7658	0.7158	0.7044	0.8197	0.6202	0.6864	0.7539	0.6759	0.5737	0.7249	0.6187	0.7901	0.7653	0.7765	0.7204	0.749	0.8078	0.7702	0.8242	0.8996	0.7075	0.7734	0.8255	0.8748	0.7176	0.7551	0.7904	0.802	0.6435	0.76	0.8004	0.7675	0.7469	0.8056	0.7304	0.7488	0.6984		1.1629	1.24582	1.08899	1.12739	1.13682	1.13303
884.99	14.7498	0.7665	0.8082	0.6599	0.7463	0.7666	0.7264	0.7042	0.8145	0.6176	0.6833	0.7426	0.6742	0.571	0.7281	0.6182	0.7899	0.7714	0.7711	0.7159	0.75	0.8051	0.773	0.8298	0.8944	0.6991	0.7749	0.8201	0.8664	0.7117	0.751	0.7785	0.8064	0.6414	0.7731	0.7954	0.7568	0.734	0.8044	0.7317	0.7554	0.7081		1.13825	1.23664	1.06196	1.12483	1.13801	1.14981
889.99	14.8332	0.7814	0.8101	0.6719	0.7435	0.7595	0.7166	0.7035	0.8244	0.618	0.6829	0.7443	0.6698	0.5663	0.7173	0.6186	0.7928	0.7656	0.7721	0.7166	0.7481	0.7942	0.7715	0.8273	0.8988	0.7027	0.7674	0.8347	0.8758	0.7079	0.7588	0.7919	0.8028	0.6427	0.7746	0.7912	0.7654	0.7343	0.8073	0.7343	0.7555	0.7025		1.16038	1.23954	1.08127	1.12061	1.12747	1.1343
894.99	14.9165	0.7819	0.8125	0.6717	0.7474	0.7676	0.7156	0.703	0.8179	0.624	0.6875	0.7473	0.6718	0.5718	0.705	0.6238	0.7918	0.7565	0.7798	0.7204	0.7453	0.7943	0.775	0.8352	0.8899	0.7056	0.7701	0.8354	0.8757	0.7138	0.752	0.7888	0.807	0.6467	0.7745	0.7988	0.7593	0.7355	0.8072	0.7374	0.7489	0.7032		1.16112	1.24322	1.08095	1.12648	1.13949	1.13271
899.99	14.9998	0.7678	0.8002	0.6569	0.7439	0.7589	0.7184	0.6999	0.8088	0.6162	0.6882	0.7469	0.664	0.5627	0.7029	0.6148	0.7881	0.7506	0.7662	0.7094	0.7357	0.7968	0.766	0.8274	0.8951	0.7031	0.7656	0.8162	0.8757	0.7166	0.7543	0.7936	0.7993	0.6403	0.7556	0.7931	0.7508	0.727	0.7938	0.7265	0.7363	0.6913		1.14018	1.2244	1.05713	1.12121	1.12658	1.13715
904.99	15.0832	0.7864	0.8073	0.6657	0.7499	0.7731	0.7247	0.7	0.8182	0.6209	0.6932	0.7503	0.6679	0.5758	0.7045	0.6183	0.784	0.7518	0.7713	0.7108	0.7429	0.8013	0.7668	0.8205	0.8955	0.7025	0.7726	0.8252	0.876	0.7196	0.7579	0.7898	0.807	0.6448	0.7689	0.7896	0.7512	0.7268	0.8028	0.7329	0.7466	0.6735		1.1678	1.23526	1.07129	1.13025	1.14766	1.14712
909.99	15.1665	0.7719	0.7987	0.6715	0.7417	0.7709	0.7171	0.6946	0.8191	0.6157	0.6943	0.7422	0.6555	0.5652	0.6942	0.6189	0.7696	0.758	0.7745	0.7151	0.7447	0.7946	0.7652	0.8191	0.8914	0.7047	0.7642	0.8266	0.8678	0.7129	0.7548	0.7915	0.7958	0.6394	0.7665	0.7954	0.7531	0.7268	0.7974	0.7259	0.751	0.6695		1.14627	1.2221	1.08062	1.11789	1.14439	1.13509
914.99	15.2498	0.7751	0.8086	0.6681	0.753	0.7665	0.7167	0.6999	0.8262	0.6193	0.686	0.7365	0.6528	0.5715	0.7128	0.6208	0.7741	0.7588	0.7778	0.7241	0.7452	0.8027	0.7766	0.8099	0.8831	0.709	0.7684	0.832	0.884	0.7167	0.7575	0.7761	0.8025	0.6504	0.7684	0.7963	0.76	0.7327	0.8079	0.723	0.7573	0.6684		1.15102	1.23725	1.07515	1.13492	1.13786	1.13445
919.99	15.3332	0.7699	0.7935	0.654	0.7472	0.7608	0.7076	0.6955	0.8179	0.6068	0.6852	0.7334	0.644	0.5609	0.6988	0.614	0.7703	0.7431	0.7675	0.7237	0.7368	0.7988	0.7648	0.7983	0.8784	0.7062	0.767	0.8272	0.8643	0.701	0.7462	0.7865	0.7985	0.6453	0.7691	0.7919	0.751	0.7198	0.7962	0.7137	0.738	0.6642		1.1433	1.21414	1.05246	1.12618	1.1294	1.12005
924.99	15.4165	0.7781	0.7956	0.6573	0.7414	0.7576	0.7118	0.6969	0.8156	0.6108	0.6834	0.7328	0.6461	0.5581	0.6964	0.6193	0.7801	0.7444	0.7647	0.7268	0.7357	0.7988	0.7748	0.8077	0.8847	0.7063	0.7605	0.8249	0.8715	0.7049	0.7516	0.7927	0.7934	0.6451	0.7731	0.7911	0.7564	0.7265	0.7887	0.7204	0.7455	0.6727		1.15548	1.21736	1.05777	1.11744	1.12465	1.1267
929.99	15.4998	0.771	0.7916	0.6632	0.7325	0.7588	0.7134	0.7018	0.8082	0.6085	0.673	0.7382	0.6373	0.5546	0.7125	0.6159	0.7687	0.7462	0.7654	0.7049	0.7369	0.7961	0.7609	0.7966	0.8919	0.6986	0.763	0.8279	0.864	0.7005	0.748	0.7861	0.798	0.6413	0.761	0.7893	0.7476	0.7215	0.789	0.7147	0.7425	0.6735		1.14493	1.21124	1.06727	1.10403	1.12643	1.12923
934.99	15.5832	0.7781	0.7908	0.6551	0.7377	0.7484	0.7071	0.6986	0.8125	0.6057	0.6784	0.7401	0.6367	0.5531	0.7021	0.6181	0.7628	0.741	0.7666	0.7106	0.7335	0.7885	0.7701	0.8043	0.8904	0.7022	0.7614	0.8317	0.8697	0.7007	0.7539	0.7745	0.7969	0.6455	0.7581	0.7919	0.7549	0.7299	0.7866	0.7182	0.7359	0.6682		1.15548	1.21001	1.05423	1.11186	1.11099	1.11926
939.99	15.6665	0.7826	0.7894	0.6481	0.7372	0.7479	0.7132	0.6995	0.8085	0.6036	0.6791	0.7348	0.6362	0.552	0.7044	0.6187	0.7541	0.7506	0.761	0.7131	0.7295	0.7965	0.7652	0.7932	0.8894	0.6969	0.7641	0.8338	0.8727	0.69	0.7529	0.7763	0.7946	0.6371	0.7493	0.7865	0.754	0.7315	0.7783	0.7167	0.7378	0.663		1.16216	1.20787	1.04297	1.11111	1.11025	1.12891
944.99	15.7498	0.7747	0.7948	0.6472	0.7394	0.7504	0.7138	0.7037	0.8158	0.6111	0.6855	0.7416	0.6442	0.5573	0.7008	0.619	0.7738	0.7478	0.7718	0.7083	0.7352	0.7928	0.7763	0.7951	0.8861	0.7022	0.7619	0.8363	0.8642	0.6978	0.7524	0.7753	0.8049	0.6484	0.7482	0.7911	0.7576	0.7331	0.7788	0.7228	0.7255	0.6679		1.15043	1.21613	1.04152	1.11443	1.11396	1.12986
949.99	15.8332	0.7723	0.7865	0.639	0.7441	0.749	0.7094	0.701	0.8138	0.6079	0.6748	0.7343	0.6379	0.5549	0.6964	0.6212	0.7697	0.7417	0.7598	0.7101	0.7319	0.7967	0.7629	0.7943	0.8898	0.7024	0.758	0.8293	0.859	0.6904	0.7567	0.7793	0.8108	0.6402	0.7437	0.7891	0.7524	0.7275	0.7847	0.7192	0.7193	0.6538		1.14686	1.20343	1.02832	1.12151	1.11188	1.1229
954.99	15.9165	0.7691	0.7861	0.6436	0.7368	0.7496	0.7008	0.6973	0.8125	0.602	0.6793	0.7264	0.6336	0.5528	0.6876	0.6159	0.7696	0.7397	0.7598	0.7058	0.7283	0.798	0.7619	0.7812	0.8913	0.6943	0.7549	0.8103	0.8662	0.6982	0.7371	0.7734	0.8033	0.6358	0.7413	0.7829	0.7477	0.7273	0.78	0.707	0.7111	0.654		1.14211	1.20282	1.03573	1.11051	1.11277	1.10929
959.99	15.9998	0.771	0.7851	0.6556	0.7412	0.7504	0.709	0.7058	0.8127	0.607	0.6796	0.7482	0.6414	0.5628	0.6889	0.6183	0.7748	0.7571	0.7613	0.7095	0.7282	0.7884	0.7553	0.7875	0.8894	0.6979	0.7582	0.8107	0.8885	0.6955	0.7516	0.7777	0.8003	0.6424	0.7487	0.7916	0.7486	0.7245	0.7853	0.7101	0.7334	0.6552		1.14493	1.20129	1.05504	1.11714	1.11396	1.12227
964.99	16.0832	0.7718	0.7834	0.6425	0.7428	0.7501	0.7111	0.7002	0.8133	0.6033	0.6801	0.7392	0.6407	0.5564	0.6926	0.6166	0.7753	0.7491	0.755	0.7081	0.7269	0.7986	0.7609	0.7845	0.8757	0.6989	0.7496	0.806	0.863	0.6973	0.7473	0.7753	0.7995	0.6407	0.7369	0.7905	0.7487	0.7215	0.7864	0.7091	0.7362	0.6618		1.14612	1.19869	1.03396	1.11955	1.11351	1.12559
969.99	16.1665	0.7723	0.7762	0.6594	0.7397	0.7446	0.7149	0.6877	0.8149	0.5999	0.6779	0.7455	0.6405	0.5569	0.6802	0.6146	0.777	0.7432	0.7573	0.7001	0.7258	0.8017	0.7585	0.7835	0.8914	0.6947	0.7503	0.8001	0.8786	0.7002	0.7484	0.7766	0.7931	0.6384	0.7338	0.7889	0.7388	0.7228	0.792	0.7043	0.7369	0.6568		1.14686	1.18767	1.06115	1.11488	1.10535	1.13161
974.99	16.2498	0.7644	0.7795	0.6538	0.7384	0.75	0.7023	0.6898	0.8149	0.6087	0.675	0.7345	0.646	0.5621	0.6912	0.6119	0.7729	0.7488	0.7609	0.7057	0.7302	0.7943	0.7582	0.7838	0.8808	0.6976	0.7494	0.8234	0.8624	0.7085	0.7475	0.7797	0.7953	0.6423	0.7231	0.7852	0.7441	0.7242	0.7917	0.7097	0.7378	0.6628		1.13513	1.19272	1.05214	1.11292	1.11336	1.11166
979.99	16.3332	0.753	0.7785	0.6578	0.7407	0.7425	0.7074	0.6825	0.8116	0.6035	0.6716	0.7278	0.6433	0.5604	0.6976	0.6187	0.7581	0.7461	0.7549	0.6953	0.7315	0.788	0.7568	0.7801	0.8812	0.6921	0.7466	0.7999	0.8665	0.7047	0.75	0.7697	0.7997	0.6385	0.72	0.7871	0.7457	0.7286	0.7854	0.7114	0.7294	0.6534		1.1182	1.19119	1.05858	1.11638	1.10223	1.11973
984.99	16.4165	0.7492	0.7761	0.6556	0.7312	0.7416	0.7013	0.68	0.8122	0.5987	0.664	0.7177	0.6375	0.5543	0.6775	0.6099	0.7575	0.7368	0.7511	0.6907	0.7251	0.7849	0.7557	0.7884	0.8753	0.694	0.7509	0.8169	0.8586	0.6983	0.7439	0.7674	0.8005	0.63	0.7109	0.7813	0.7429	0.7285	0.7794	0.7025	0.7271	0.6529		1.11256	1.18752	1.05504	1.10207	1.10089	1.11008
989.99	16.4998	0.7622	0.7688	0.6442	0.7218	0.741	0.6983	0.6762	0.8044	0.5944	0.6654	0.7264	0.6338	0.5536	0.6715	0.6047	0.7579	0.7217	0.7419	0.6884	0.7269	0.7823	0.7446	0.7732	0.8776	0.6913	0.7458	0.8082	0.8573	0.6857	0.7324	0.764	0.805	0.6266	0.7125	0.7773	0.7295	0.7143	0.7778	0.7103	0.718	0.6415		1.13186	1.17635	1.03669	1.0879	1.1	1.10533
994.99	16.5832	0.7704	0.7785	0.6571	0.7399	0.7501	0.7109	0.6782	0.8119	0.6057	0.6806	0.7324	0.6388	0.5665	0.681	0.6091	0.769	0.7352	0.7521	0.7035	0.7277	0.8088	0.7532	0.7879	0.8894	0.6975	0.7495	0.8236	0.8646	0.7002	0.7422	0.7834	0.7826	0.6368	0.7352	0.7912	0.7354	0.7226	0.7865	0.7209	0.7277	0.6628		1.14404	1.19119	1.05745	1.11518	1.11351	1.12527
999.99	16.6665	0.7577	0.77	0.6443	0.7184	0.7447	0.7026	0.6741	0.8022	0.5934	0.6719	0.722	0.6309	0.5608	0.6632	0.6001	0.7709	0.7295	0.7372	0.6941	0.7236	0.7953	0.7462	0.785	0.8823	0.6907	0.7495	0.8072	0.8659	0.6952	0.7394	0.7693	0.7907	0.6241	0.7257	0.776	0.7296	0.7224	0.7812	0.7127	0.7253	0.6469		1.12518	1.17819	1.03685	1.08277	1.1055	1.11214
1004.99	16.7498	0.7584	0.7739	0.6354	0.7333	0.7524	0.7013	0.676	0.8068	0.5998	0.6721	0.7169	0.6296	0.561	0.6587	0.6081	0.771	0.7374	0.7451	0.6958	0.7336	0.7992	0.7507	0.7809	0.8741	0.6962	0.7491	0.8213	0.8655	0.6985	0.7419	0.7635	0.8011	0.6289	0.7359	0.7813	0.7358	0.7141	0.7834	0.7162	0.7353	0.6532		1.12622	1.18415	1.02253	1.10523	1.11693	1.11008
1009.99	16.8332	0.7676	0.784	0.642	0.7317	0.7343	0.6997	0.6818	0.8081	0.6009	0.6702	0.7194	0.633	0.5615	0.6665	0.613	0.7745	0.7485	0.7512	0.6956	0.7265	0.7871	0.7532	0.7836	0.8807	0.6935	0.7569	0.8176	0.8788	0.6981	0.7452	0.7687	0.8087	0.6262	0.7396	0.7877	0.7318	0.7188	0.7898	0.7109	0.7247	0.6477		1.13988	1.19961	1.03315	1.10282	1.09006	1.10755
1014.99	16.9165	0.7638	0.7771	0.6288	0.7292	0.7422	0.6969	0.6766	0.8101	0.5965	0.6676	0.7171	0.6284	0.5594	0.661	0.6111	0.7697	0.7387	0.7521	0.6908	0.7323	0.7866	0.7497	0.7875	0.8845	0.6952	0.7498	0.8158	0.8621	0.6923	0.7438	0.7671	0.796	0.6223	0.7348	0.7829	0.732	0.7121	0.7749	0.7074	0.7401	0.6483		1.13424	1.18905	1.01191	1.09905	1.10179	1.10311
1019.99	16.9998	0.7619	0.7752	0.6277	0.7339	0.741	0.7036	0.6771	0.814	0.6003	0.6705	0.7246	0.6278	0.5628	0.6786	0.6195	0.7739	0.759	0.7531	0.6966	0.7253	0.7958	0.7546	0.7831	0.8833	0.6966	0.7535	0.8156	0.8756	0.7017	0.7398	0.7693	0.7959	0.6306	0.7382	0.7878	0.7365	0.7181	0.7866	0.7097	0.7424	0.6607		1.13142	1.18614	1.01014	1.10614	1.1	1.11372
1024.99	17.0832	0.7582	0.7783	0.6333	0.7274	0.7409	0.6958	0.6756	0.8118	0.5982	0.6753	0.7119	0.619	0.5594	0.66	0.6082	0.7732	0.7541	0.7546	0.6991	0.7206	0.7845	0.7566	0.7871	0.8771	0.6899	0.7518	0.8271	0.8622	0.697	0.7425	0.7778	0.7899	0.6234	0.7311	0.778	0.7333	0.7152	0.7829	0.7096	0.7506	0.6557		1.12592	1.19089	1.01915	1.09634	1.09986	1.10137
1029.99	17.1665	0.7467	0.7678	0.6334	0.7256	0.7389	0.6987	0.6769	0.8082	0.5936	0.6715	0.7194	0.6187	0.5497	0.6717	0.6054	0.7688	0.7487	0.745	0.6909	0.7195	0.7906	0.7501	0.7837	0.8845	0.6885	0.7476	0.8152	0.8672	0.7009	0.7325	0.7805	0.7848	0.6174	0.7335	0.7805	0.7369	0.7156	0.7738	0.7073	0.7381	0.657		1.10885	1.17482	1.01931	1.09363	1.09689	1.10596
1034.99	17.2498	0.7543	0.7715	0.6418	0.7286	0.7503	0.7002	0.6774	0.8074	0.5953	0.6721	0.7269	0.6214	0.5561	0.6704	0.6045	0.7688	0.7506	0.7476	0.693	0.7251	0.781	0.7558	0.788	0.8827	0.6957	0.744	0.809	0.8625	0.6993	0.7434	0.7746	0.8002	0.6217	0.7328	0.779	0.7302	0.7193	0.7786	0.71	0.7369	0.6473		1.12013	1.18048	1.03283	1.09815	1.11381	1.10834
1039.99	17.3332	0.7557	0.7733	0.6402	0.7246	0.7369	0.7107	0.6735	0.8091	0.5977	0.6661	0.7182	0.6247	0.5564	0.6746	0.6059	0.7572	0.7506	0.7405	0.699	0.7212	0.7833	0.7501	0.7752	0.8733	0.6978	0.7482	0.8199	0.8571	0.6901	0.7395	0.7623	0.797	0.6231	0.7207	0.781	0.731	0.719	0.7732	0.7087	0.7554	0.6534		1.12221	1.18324	1.03025	1.09212	1.09392	1.12496
1045.01	17.4168	0.769	0.7804	0.6448	0.7349	0.7554	0.7196	0.6858	0.8196	0.6085	0.6769	0.7223	0.6323	0.5664	0.6828	0.6161	0.7764	0.7589	0.7549	0.7083	0.7286	0.7918	0.7536	0.7805	0.8815	0.6991	0.7534	0.8221	0.8667	0.7013	0.7481	0.7817	0.7976	0.6306	0.7309	0.7892	0.7296	0.7225	0.7872	0.7158	0.7496	0.659		1.14196	1.1941	1.03766	1.10764	1.12138	1.13904
1050.01	17.5002	0.7641	0.7814	0.651	0.7326	0.7449	0.719	0.688	0.8228	0.606	0.6805	0.7205	0.6342	0.5659	0.6795	0.6157	0.764	0.7463	0.7564	0.7118	0.7286	0.7916	0.7581	0.7798	0.8859	0.701	0.7504	0.8254	0.8782	0.7093	0.7392	0.7748	0.7973	0.6304	0.7303	0.7932	0.7409	0.7265	0.7939	0.7109	0.7536	0.6466		1.13469	1.19563	1.04763	1.10418	1.10579	1.1381
1055.01	17.5835	0.775	0.786	0.6604	0.7501	0.7512	0.7165	0.6898	0.8246	0.6084	0.6789	0.7144	0.6371	0.5659	0.6859	0.6172	0.7684	0.7514	0.7659	0.7137	0.7334	0.7938	0.755	0.7882	0.8864	0.7111	0.7519	0.8228	0.8668	0.7122	0.7501	0.7855	0.801	0.6333	0.7346	0.7967	0.7498	0.7323	0.7944	0.7157	0.7624	0.6488		1.15087	1.20267	1.06276	1.13055	1.11515	1.13414
1060.01	17.6668	0.7614	0.7725	0.6513	0.7284	0.7347	0.7093	0.672	0.8115	0.5984	0.664	0.7129	0.6244	0.5568	0.6761	0.6095	0.751	0.7263	0.7485	0.6988	0.7229	0.7867	0.7548	0.7775	0.8741	0.6951	0.7455	0.8066	0.8728	0.7053	0.7392	0.7738	0.7937	0.6224	0.7291	0.7829	0.734	0.7136	0.7838	0.7032	0.7339	0.641		1.13068	1.18201	1.04812	1.09785	1.09065	1.12274
1065.01	17.7502	0.7554	0.7603	0.6428	0.7267	0.7365	0.692	0.6752	0.8042	0.5952	0.66	0.7103	0.62	0.5492	0.6628	0.6048	0.7443	0.7359	0.7398	0.6851	0.718	0.7974	0.749	0.7724	0.89	0.6883	0.7527	0.7997	0.8579	0.698	0.7419	0.7783	0.7904	0.6192	0.7312	0.7789	0.736	0.7082	0.7822	0.7042	0.7348	0.6433		1.12177	1.16334	1.03444	1.09528	1.09332	1.09536
1070.01	17.8335	0.7607	0.763	0.6448	0.7232	0.7404	0.6983	0.6815	0.8142	0.5984	0.6656	0.7138	0.6206	0.5524	0.6704	0.6088	0.7557	0.7405	0.7414	0.6967	0.7095	0.7904	0.7516	0.7748	0.8774	0.6894	0.7549	0.806	0.8555	0.7002	0.7402	0.775	0.8003	0.6188	0.7378	0.7865	0.7385	0.7089	0.7792	0.7114	0.7293	0.6407		1.12964	1.16748	1.03766	1.09001	1.09911	1.10533
1075.01	17.9168	0.7515	0.7535	0.6329	0.7171	0.7255	0.6882	0.6676	0.8031	0.5917	0.6567	0.7006	0.6162	0.548	0.6544	0.6018	0.7372	0.7326	0.7342	0.6944	0.7096	0.7845	0.7531	0.7704	0.873	0.6851	0.7468	0.8077	0.8615	0.6875	0.7344	0.7758	0.7899	0.6099	0.7187	0.7804	0.7359	0.7011	0.7703	0.7031	0.7222	0.6353		1.11598	1.15294	1.01851	1.08081	1.07699	1.08934
1080.01	18.0002	0.7453	0.7517	0.6314	0.7294	0.7366	0.6936	0.6766	0.8089	0.5973	0.6649	0.7021	0.6167	0.5547	0.6653	0.6086	0.7538	0.7327	0.7383	0.6959	0.7102	0.7772	0.7504	0.7771	0.8733	0.6864	0.7609	0.8022	0.861	0.6927	0.7331	0.764	0.7878	0.6156	0.724	0.7783	0.7388	0.711	0.7691	0.715	0.7257	0.653		1.10677	1.15019	1.01609	1.09935	1.09347	1.09789
1085.01	18.0835	0.7585	0.7566	0.6422	0.721	0.7417	0.6956	0.6768	0.8051	0.5948	0.6632	0.7108	0.6155	0.5527	0.6643	0.6035	0.7435	0.7282	0.7385	0.6854	0.7168	0.7842	0.7458	0.7712	0.8752	0.6887	0.765	0.8088	0.8711	0.6964	0.7436	0.7695	0.7871	0.6128	0.7258	0.779	0.7298	0.7177	0.7801	0.7106	0.7121	0.6408		1.12637	1.15768	1.03347	1.08669	1.10104	1.10106
[truncated: 63 more rows]
[truncated: 76 more columns]

## Sheet: SAG+SST-1
		0.550041	0.59571	0.598328	0.611638	0.739931	0.664518	0.758505	0.733941	0.628461	0.787062	0.672864	0.601172	0.627634	0.590292	0.469038	0.744666	0.604667	0.739103	0.793752	0.805439	0.799613	0.814256	0.784036	0.812164	0.759531	0.758218	0.697048	0.803557	0.548016	0.542984	0.734266	0.836698	0.899374
[truncated: 280 more rows]
[truncated: 52 more columns]

[truncated: 4 more sheets: SAG-1, all, SST-1, ctrl-1]
