# Supplementary material for: Somatostatin triggers local cAMP and Ca2+ signaling in primary cilia to modulate pancreatic β-cell function
Source: EMBO J. 2025 Feb 12;44(6):1663–91. doi: 10.1038/s44318-025-00383-7 (PMC11914567; doi:10.1038/s44318-025-00383-7)
Supplement: Supplementary file 10 — Source data Fig. 8 [file 44318_2025_383_MOESM10_ESM.zip › Figure 8/8D/SAG SST patched.xlsx]

## Sheet: Sheet1
Control	SAG	SST			Control	SAG	SST
1.01646643228214	0.562552158929598	0.845766807481569			1.01647	0.562552	0.845767		t-test ctrl vs SAG	0.000611891
1.23446885561757	0.419896870965509	0.845766807481569			1.23447	0.419897	0.845767		t-test ctrl vs SST	0.308556
0.917141135525932	0.773586884532955	1.12528788631421			0.917141	0.773587	1.12529
0.839690209565534	0.719330084514044	1.04579473337622			0.83969	0.71933	1.04579
0.845558396522796	0.856934692318176	1.41108615247317			0.845558	0.856935	1.41109
0.929976563871781	0.796416862155409	0.840586393466143			0.929977	0.796417	0.840586
0.814738213886454	1.11208683233571	0.923200719179216			0.814738	1.11209	0.923201
1.04321567605107	0.999317139312587	1.26572615588413			1.04322	0.999317	1.26573
0.812815680404323	0.79851802327893	0.94998914981397			0.812816	0.798518	0.949989
0.768755361804084	0.804821188645441	0.744141552524566			0.768755	0.804821	0.744142
0.791626591533582	0.674045927238788	1.06125145866944			0.791627	0.674046	1.06125
1.22295778799223	0.482127626722375	0.765104907443885			1.22296	0.482128	0.765105
0.99821689419313	0.679002726641584	0.764312450850932			0.998217	0.679003	0.764312
0.922621417012373	0.726899860693817	1.14063342258666			0.922621	0.7269	1.14063
0.831789116274169	0.843177920125699	0.992066531925417			0.831789	0.843178	0.992067
1.00182213224942	0.838981297086987	0.948551951879044			1.00182	0.838981	0.948552
0.934724080319545	0.989502839192673	0.944919741307405			0.934724	0.989503	0.94492
1.29150428588818	1.54777161870487	0.863849208195407			1.2915	1.54777	0.863849
0.9130087081827	0.88293816502889	0.845036587350874			0.913009	0.882938	0.845037
1.29182316130442	1.04611545596637	1.00115338815079			1.29182	1.04612	1.00115
1.33884764772417	1.30063095455424	0.82618905382263			1.33885	1.30063	0.826189
0.950645520181543	0.85902449420301	0.828154875389246			0.950646	0.859024	0.828155
0.728882276719003	0.926808145303644	0.923883044359951			0.728882	0.926808	0.923883
0.780837952971542	0.91640676517822	1.06543936102475			0.780838	0.916407	1.06544
0.909195294661331	0.824463135867359	0.822117274314975			0.909195	0.824463	0.822117
0.920076077762655	0.877774485059055	0.908284299023002			0.920076	0.877774	0.908284
1.23445869977407	0.866678156723156	1.32677191154942			1.23446	0.866678	1.32677
1.38871320804574		0.774898666693712			1.38871		0.774899
1.32542262167851		0.844576464742915			1.32542		0.844576
0.955814258099909		0.867464994536499			0.955814		0.867465
1.11571881807175		0.856654101843365			1.11572		0.856654
0.980729796253443		0.959317697443647			0.98073		0.959318
1.13593747812415		0.874371659244638			1.13594		0.874372
1.05847985202324		0.885060819540311			1.05848		0.885061
0.964826029041294		0.879078910807312			0.964826		0.879079
0.733826999290388		0.874539234026868			0.733827		0.874539
0.99599080006975		0.85210992891146			0.995991		0.85211
0.770683325337875		0.812632588159945			0.770683		0.812633
0.993568197993058		0.846745565672072			0.993568		0.846746
1.31397087411451		0.952651222425315			1.31397		0.952651
0.975718474349883		1.00107843129814			0.975718		1.00108
0.964209205667994		0.937104067005318			0.964209		0.937104
0.901773769377549		1.17075349581718			0.901774		1.17075
1.00177131343751		0.878722649896725			1.00177		0.878723
1.02101395286018		0.873914116302421			1.02101		0.873914
0.8774381037566		1.4065318048924			0.877438		1.40653
1.12725266848028		0.813005238108765			1.12725		0.813005
0.930206089892121		1.16806099783781			0.930206		1.16806
1.04412000976288		0.842523508449716			1.04412		0.842524
1.05244393232284		1.04917509649643			1.05244		1.04918
1.32167247745593		1.19187961221819			1.32167		1.19188
0.950725728879461		1.12307797465976			0.950726		1.12308
1.022793607388		1.05444985836306			1.02279		1.05445
1.0827185170248		1.25113784082319			1.08272		1.25114
1.02300657526338		0.972530001180537			1.02301		0.97253
1.13955057731442		0.866738815481524			1.13955		0.866739
0.885802992487286		0.832795869754619			0.885803		0.832796
0.9760927509263		1.06170526604318			0.976093		1.06171
0.86582157624691		1.1518936121622			0.865822		1.15189
0.998903727207962		0.908453221080217			0.998904		0.908453
1.3317324224195		1.38391447642775			1.33173		1.38391
0.969432275311737					0.969432
0.946594135745311					0.946594
1.40096664221234					1.40097
0.98113710411998					0.981137
1.18013800642887					1.18014
1.00742110802313					1.00742
0.946832058953949					0.946832
0.948351738771876					0.948352
0.708571725177326					0.708572
0.820029228365123					0.820029
0.845880657505281					0.845881
0.91841582872243					0.918416
0.973706244323105					0.973706
0.924464801471437					0.924465
1.00637966576457					1.00638
1.09463987756447					1.09464
0.934236461825892					0.934236
0.878487538772029					0.878488
