# Supplementary material for: Somatostatin triggers local cAMP and Ca2+ signaling in primary cilia to modulate pancreatic β-cell function
Source: EMBO J. 2025 Feb 12;44(6):1663–91. doi: 10.1038/s44318-025-00383-7 (PMC11914567; doi:10.1038/s44318-025-00383-7)
Supplement: Supplementary file 10 — Source data Fig. 8 [file 44318_2025_383_MOESM10_ESM.zip › Figure 8/8C/cilia length SAG and SST.xlsx]

## Sheet: ctrl-AcT
AcT
75	72	47	31	52	47	31	29	52	30	53	68	84	47	52	85	41	64	84	83	37	30	48	33	54	68	73	73	82	54	62	61	48	45	60	39	75	66	40	42	56	74	85	36	49	80	56	76	63	72
8.85	8.496	5.546	3.658	6.136	5.546	3.658	3.422	6.136	3.54	6.254	8.024	9.912	5.546	6.136	10.03	4.838	7.552	9.912	9.794	4.366	3.54	5.664	3.894	6.372	8.024	8.614	8.614	9.676	6.372	7.316	7.198	5.664	5.31	7.08	4.602	8.85	7.788	4.72	4.956	6.608	8.732	10.03	4.248	5.782	9.44	6.608	8.968	7.434	8.496
										0.940789
										1.23189
										1.37914
										1.60121	1.08473
										1.71857	1.12111
										1.69091	1.1156
										1.66949	1.13564
										1.48972	1.14401
									0.998591	1.25937	1.14214
									1.2008	1.13217	1.13724
									1.11569	1.20795	1.30091
									1.19764	1.32083	1.23741	1.06397
									1.16588	1.18943	1.3159	1.10119																																				1.21961
									1.10693	1.14982	1.35131	1.01882																												0.988098	1.06724							1.1997
									1.12865	0.875499	1.41214	1.10302																						1.20203					1.08436	1.32359	1.38163							1.18925
				0.955405					1.24574	0.856864	1.24479	1.15548				1.25919										1.1304					1.23571			1.25265					1.28891	1.78983	1.74778							1.24862	1.04637
				1.17737			0.965867		1.19672	0.816014	1.15605	1.19649				1.38256		1.12716								1.3861				1.21294	1.3314			1.28825		1.23097		1.0329	1.57411	1.74669	2.30625						1.09557	1.31316	1.28344
				1.57775			1.11879		0.979321	0.790698	1.14438	1.22673			1.12974	1.48264		1.20995	0.895462			1.16464				1.66789				1.33937	1.30996			1.49569		1.66565		1.3492	1.52467	1.96382	2.33908			0.893239		1.21898	1.47616	1.23969	1.56564
				1.83741			1.25992		1.07791	0.813655	1.27359	1.3426			1.46924	1.50835		1.17699	1.28364			1.15001		1.37013		1.83189				1.29134	1.28505			1.42727		2.78995		1.51384	1.23845	2.23217	1.96102	1.09923		1.19228		1.22321	2.12921	1.2879	1.55975
				1.9428			1.32084		1.13829	0.839342	1.38175	1.63003			1.6901	1.36723		1.01703	1.70738			1.28086		1.5738		1.77797			1.18616	1.2744	1.20902			1.34617		3.30725		1.7614	0.992063	2.62009	1.98354	1.36816		1.60867		1.28916	2.9419	1.41261	1.44793
				2.20032			1.4824		1.06224	0.83213	1.58982	1.66223			1.35697	1.18455		1.05645	2.06229			1.56758		1.53216		1.58113			1.35099	1.31289	1.14302			1.45158		3.37493		1.85175	0.855888	2.38081	2.16741	1.42492		1.74245		1.43697	3.36913	1.32074	1.23157
				2.37323			1.77998		1.10609	0.886437	1.42153	1.67707			1.23581	1.11284		1.22543	2.161			1.65322		1.45995		1.41668			1.32817	1.30151	1.16545			1.79405		2.58533		1.48807	0.926194	2.23192	2.63196	1.60752		1.69792		1.4807	3.27371	1.20975	1.33959
				2.88272			2.11533		1.11994	0.971371	1.47359	1.75139		1.07182	1.14658	1.1161		1.28152	3.21641			1.55512		1.64251		1.37334			1.29607	1.3702	1.40248	1.15261		1.72814		2.01652	0.911296	1.19336	0.840269	2.49058	3.09867	1.29807		1.33933		1.7574	2.88061	1.70261	1.9145
				2.86628			2.4252		1.12168	1.02266	1.71852	1.52931	1.38939	1.08519	1.23453	1.14379	1.06641	1.32859	3.24458			1.6196		1.9422		1.43243			1.31406	1.40225	1.33393	1.0632		1.85067		1.76435	1.40214	1.33655	0.693502	2.48162	3.01825	0.971108		1.31599		1.92716	2.25609	2.05388	2.64329
				2.43832			2.41089	1.21141	1.18364	1.25631	1.8188	1.66991	1.16452	1.29275	1.11436	1.12974	1.27241	1.26403	4.12526		1.11772	1.65271		2.19666		1.8135			1.1816	1.47436	1.11494	1.10663		2.13666		1.3654	1.28206	1.71997	0.558898	2.88007	2.77161	1.0669		1.63541	1.08025	2.07305	2.18599	1.76669	2.94725
				2.27794			2.64934	1.12926	1.11771	1.15633	1.68805	1.80436	1.26648	1.35826	1.27212	1.16394	1.41729	1.57604	3.84847		1.30086	1.53066		2.31984		2.26564			1.13693	1.62717	1.02711	1.24176		2.32071		1.56644	1.49906	2.29827	0.588597	2.68213	2.79696	1.26175	0.957456	1.65365	1.06485	2.08504	2.14206	1.39262	2.73473
				1.99382		1.17136	2.6193	1.13412	1.07103	0.960688	1.57299	1.71807	1.37725	1.34739	1.65054	1.23409	1.27571	1.49596	4.11566		1.56076	1.86081		2.24576		2.31578	0.980633		1.05723	1.65626	1.12054	1.46231	1.00198	2.86017		1.73076	1.48206	3.06917	0.709973	3.33938	2.88639	1.40921	1.54284	1.55236	1.18336	2.14438	1.8594	2.05153	2.53961
				2.06139		1.11711	2.57653	1.15322	1.10607	0.829772	1.60425	1.93313	1.33989	1.37144	1.42507	1.51631	1.51068	1.37267	3.385		1.81959	1.7708		2.09363		2.19942	1.14671	1.13403	1.14194	1.83975	1.41057	1.30093	1.15045	2.94991	1.03493	1.92819	1.50096	3.70342	0.688431	3.33958	3.52407	2.03093	2.26446	1.39693	1.524	2.638	1.71939	2.34677	2.46506
		1.22366		1.9024		1.21576	2.72823	1.11138	1.15305	0.807522	1.53578	2.39919	1.67961	1.84331	1.44942	1.71173	1.74767	1.36123	4.45582		1.80684	1.92765		1.84388	0.949963	2.09077	1.46184	1.377	1.17831	2.10941	1.54222	1.21337	1.14288	3.02074	1.1357	1.90941	1.73066	4.56391	0.708262	3.4723	3.88436	1.84488	3.56525	1.27953	1.84898	3.28952	1.62961	2.40519	2.35363
		1.54669		1.8742		1.50037	2.53629	1.00422	1.08998	0.843485	1.46776	2.74986	1.89496	2.07184	1.65557	1.6256	2.12464	1.63671	5.25146		1.57043	1.94607		2.3296	1.11808	1.97019	1.45781	1.65091	1.1317	1.91781	1.64487	1.16857	1.34827	3.00543	1.30212	2.35154	1.64765	5.99778	0.9022	2.64347	3.72334	2.2659	6.05119	1.23772	2.26026	4.19484	1.66551	2.87649	2.79041
		1.95391		1.67558		1.66912	2.33624	0.968273	1.22991	0.891411	1.66408	3.01375	2.17092	1.51324	1.88784	1.63471	3.056	1.89171	6.67341		1.74279	1.94202		3.47313	1.51116	1.95838	1.44351	1.92511	1.12825	1.96788	2.12744	1.16703	1.43209	3.72621	1.67354	2.62194	1.87025	8.00451	0.967391	2.42472	3.80048	2.46476	7.9655	1.3761	2.60044	7.5826	2.05967	3.66665	3.50706
		2.18232		2.06146		1.73673	2.23724	0.814364	1.22853	1.11115	1.996	3.14075	2.62984	1.51066	1.77362	1.62373	3.65866	2.15918	10.105		2.19537	2.35009		4.26323	2.40948	2.03858	1.84361	2.28916	1.15733	2.3303	2.91848	2.03082	1.46881	4.75531	2.41016	3.60534	2.68031	9.36846	1.18919	2.04081	3.94039	3.28062	9.4439	1.6323	3.42012	12.6866	2.84763	4.01978	4.38462
		2.46339		2.17069		2.14787	2.06679	0.911537	1.21105	1.22584	2.23867	3.03735	3.58831	1.72063	1.83437	1.40503	5.53101	2.18929	11.9866		3.85234	2.5739	1.10247	4.69487	2.97211	2.21786	2.0053	2.579	1.25901	2.53915	3.66453	3.37535	1.79328	6.16842	3.29811	4.59135	3.56041	11.0205	1.59785	1.71846	5.58545	4.37224	10.1326	1.96105	4.38243	20.9942	3.10517	4.85343	4.3091
		3.0862		2.23558		3.31588	1.53525	1.11528	1.14876	1.44857	2.50057	2.99906	5.11546	2.08932	1.96464	1.38084	6.02863	2.2274	9.98457	1.09234	6.91333	2.96419	1.15995	4.76214	2.5301	2.65122	2.64761	2.82532	1.40883	3.74946	3.66364	4.0226	2.03138	8.93208	4.56044	5.42396	7.14942	11.5059	1.86452	1.82025	8.22541	5.52377	11.2291	2.43574	5.67518	28.3945	3.17164	6.21205	4.70678
		3.56869		2.72983		4.86302	1.13727	0.873498	1.25954	2.08607	2.95137	2.93711	6.72382	2.14981	1.88217	1.50457	7.14422	3.14784	7.4702	1.17412	8.38724	3.01965	1.48293	5.37567	2.22611	2.98756	3.3458	2.91229	1.4781	6.33795	3.73896	4.21292	2.39013	12.9123	5.7985	6.20529	11.6046	11.4386	2.24605	1.73177	10.1623	8.39988	12.3468	3.46915	5.62252	32.3951	3.72277	7.78012	5.3456
		3.42697		3.38816		6.63425	1.12554	0.908074	1.24803	3.58337	3.6887	2.91488	7.50866	2.22254	1.84873	1.88663	9.99564	3.31092	8.25043	1.46708	9.24059	3.802	1.58744	5.91548	3.03823	3.51069	2.94417	3.0094	1.81143	10.2259	3.73902	4.08634	2.67911	17.5604	5.41198	7.7467	15.6573	11.6179	2.49737	1.88948	10.0248	11.1544	12.8932	4.72492	5.07366	31.2455	3.66105	9.22849	6.25091
		3.49978		3.84197	0.937751	7.3019	1.33499	1.04475	1.31058	5.65858	3.81984	2.88634	8.32297	2.53355	2.0951	2.63044	10.6797	2.89275	7.97849	1.79163	9.99582	6.71332	1.79722	5.13084	3.89571	4.53182	2.93852	3.2296	2.22338	13.4725	3.73901	3.96641	3.47191	21.9409	4.88443	8.73923	16.9732	11.618	2.47503	1.56554	9.04682	16.0963	13.1699	6.13973	5.02325	22.8719	4.43016	10.1387	6.43756
1.79331		3.25025	1.01441	3.22546	1.37605	6.50157	1.34539	0.989319	1.50272	6.31887	4.91649	3.09212	8.93865	2.74904	2.16839	3.14919	11.3587	3.41524	8.87962	2.35696	11.5267	12.3174	1.93329	4.71088	5.86611	5.3885	4.56513	2.76652	2.23926	14.8978	3.73901	3.90121	4.4508	27.007	9.04619	10.9694	17.6285	11.6182	2.39271	1.47815	9.17239	24.8512	12.185	6.99081	4.61837	21.4871	6.4774	10.6416	6.80493
2.26721		3.09945	1.23736	2.80555	2.58533	6.45048	1.5602	1.12843		6.44629	5.88582	3.57375	9.26146	2.85535	2.49653	3.59313	14.5893	4.45056	8.04439	3.59879	9.78651	15.1016	2.11126	5.07587	5.95139	5.62042	7.73734	2.67919	2.23926	15.346	3.73903	4.12382	4.5954	29.6201	10.5791	13.4257	18.1023	11.6182	2.49921	1.76076	10.1576	37.4592	12.9164	7.56548	4.4512	25.6215	9.12763	9.98978	6.98011
2.84441		2.78803	1.4136	3.21626	5.3912	5.92136	1.53182	1.30488		5.26528	6.50148	4.03414	8.90173	3.62183	2.53628	3.37069	18.2481	6.74873	9.77737	4.06224	6.64919	17.8835	2.11362	5.16123	6.59189	5.54881	9.29357	2.84765	2.23926	15.6123	3.73903	3.68885	5.38734	28.1056	11.1399	15.1943	19.7192	11.6181	2.93951	1.79835	11.0375	46.3678	13.1528	7.68569	4.2498	28.1844	10.2181	8.2079	6.91919
2.5569	0.954179	2.54231	1.63389	4.41631	10.1638	5.67659	1.32649	1.99669		3.61841	6.89133	4.17514	8.40202	3.74641	2.81667	3.00596	20.167	10.0024	9.35351	4.16104	4.36235	20.9269	2.12042	4.53493	8.78104	5.21033	9.40399	3.09441	2.23926	15.7705	3.739	3.4692	5.7679	28.4051	11.0293	13.9557	19.0085	11.6175	2.90082	2.34031	11.6848	46.4843	12.817	7.66243	4.53308	26.7027	11.0324	7.52903	6.77652
2.62904	1.10037	2.60815	1.7858	5.35121	13.4464	5.26478	1.09062	2.48614		2.57529	6.9347	3.67916	9.26594	3.60854	3.00522	2.85241	17.4876	12.9842	9.34705	3.95603	3.04081	26.6946	2.02783	3.96758	9.71952	5.1698	8.82692	3.20512	2.23926	15.7707	3.73901	3.11775	5.67312	28.5458	11.1399	12.297	18.8048	11.4365	3.06322	4.10826	12.6215	42.4092	11.6242	7.84745	5.49288	24.8612	11.7821	7.42887	6.78759
3.02304	1.48259	2.32785	1.83929	6.7786	14.6155	5.74257	0.894079	3.40517		2.37538	7.77283	3.95716	9.26055	3.33649	3.8058	2.95079	10.8036	14.9092	8.70451	3.5899	2.67076	25.8912	2.58557	3.67615	7.88552	4.82683	9.48699	3.5364	2.23926	15.7707	3.73917	2.20904	6.0731	29.8889	11.1399	7.25933	17.1629	11.5751	2.8581	5.78832	11.9661	34.3643	11.595	7.83228	6.28081	24.2125	10.8073	6.74882	6.8447
2.35924	1.35029	1.97371	1.96373	8.29796	14.9318	5.09243	0.939292	4.19655		2.8602	8.58012	4.44477	9.02623	3.07003	4.12168	3.11089	5.23547	14.6538	7.32848	3.55879	2.75335	24.5596	4.07185	3.56228	8.68287	4.70769	10.0223	3.99328	2.23926	15.7707	3.73926	2.0225	6.87879	30.3429	11.1399	4.28938	15.4107	11.3488	2.56494	6.23395	12.3367	30.4818	11.1965	7.78794	7.28274	26.461	9.49516	6.02132	6.51091
1.77057	1.27829	1.60562	2.00762	9.9272	14.7232	4.75481	1.01092	4.79852		3.49459	8.69082	5.09561	8.94672	2.79385	5.15527	3.01968	11.4222	14.5239	6.19234	3.16875	2.78852	25.5831	5.10553	3.33501	14.138	4.67848	9.95163	3.62308	2.23926	15.7707	3.73926	2.42161	7.96941	30.1912	11.1399	2.99327	14.2942	11.6182	2.20331	5.94846	12.3363	24.7468	11.2133	7.75157	9.0507	29.6058	9.65805	6.14466	5.69214
1.633	1.52283	1.2904	2.14829	11.6435	14.9768	4.53302		5.41415		3.96851	8.42605	6.51678	9.1611	3.31051	6.30813	3.09489	20.6462	12.5227	5.50129	2.65575	3.27636	29.1978	4.54565	3.35282	22.0376	4.76326	10.4167	3.49952	2.23926	15.7706	3.73926	2.49879	8.19049	30.2712	11.1399	2.07346	11.9804	11.0455	2.13092	5.42626	11.8501	20.5871	12.7789	7.80949	10.7301	33.2252	9.94795	6.80322	5.91876
1.72459	1.81935	1.10593	2.08436	14.0866	14.5559	3.2762		6.80257		4.09148	8.27601	7.80269	8.83386	3.46782	6.66052	3.16924	21.9843	11.6679	6.08102	2.43936	3.41824	34.4142	3.40356	3.55569	26.7717	5.04462	11.8308	3.55086	2.23926	15.7707	3.73926	2.42872	7.63869	26.6313	11.1399	1.46476	10.1292	9.34484	2.14617	5.30503	11.5758	19.3723	13.0998	7.86656	12.7038	32.9501	10.4766	7.0769	5.94652
1.26733	2.19284	0.918181	2.30402	15.6635	13.7697	1.93869		7.60247		3.67666	8.14038	8.39285	8.61711	3.02772	7.16093	3.43921	19.608	11.8382	5.26175	2.57757	3.41553	35.996	2.39286	3.6631	22.0119	5.29665	12.599	3.75365	2.23926	15.7705	3.71856	2.37702	7.26681	23.6424	11.1399	1.01175	8.05451	8.6837	3.04666	5.80174	10.4765	19.5905	13.6229	7.53202	15.6389	28.3228	9.77112	7.33091	5.91431
1.29763	2.84248	0.833074	2.57389	12.1791	10.8251	1.18839		8.7205		3.023	8.09147	8.6099	7.89804	2.66745	8.46391	3.39044	15.6255	10.6582	4.40349	2.60653	2.97505	35.207	1.95117	3.70761	12.9477	5.40688	12.1323	4.20965	2.23926	15.7704	3.42769	2.34138	6.95208	23.4221	10.9932	0.838639	6.61012	9.25534	4.21046	5.99841	8.26767	22.2001	14.6646	7.22202	18.9203	21.5809	8.17214	8.21093	6.23657
1.30397	2.744	0.677305	2.879	6.62667	9.52627	1.06454		8.75915		2.50819	8.23598	9.20568	6.97369	3.50819	9.56384	3.27298	14.5008	8.0742	3.80895	2.42358	2.21748	34.7609	1.92175	3.55231	8.45657	5.43744	11.4411	4.5848	2.23926	15.7702	3.36582	2.34554	8.65696	21.9975	10.5303	0.729215	4.87161	11.1822	4.84407	6.61439	6.65924	23.0421	15.3287	7.18798	23.1512	15.6204	7.71193	8.00268	6.48299
1.3381	3.47991	0.637579	3.12376	3.37552	8.81683	0.97507		11.4385		2.1808	7.7261	9.8822	6.32599	4.05029	9.63972	3.14717	12.6696	6.87344	2.88231	2.13344	1.80977	35.4993	1.85038	3.06636	7.79051	5.27771	11.5464	4.66687	2.23926	15.2748	3.48719	2.29495	11.2324	22.2762	9.27875	0.826271	4.32909	11.4638	4.38002	7.78392	5.45186	21.0577	15.8707	6.96921	27.0181	10.2762	8.93239	7.68809	6.64451
1.72473	3.67637	0.87337	2.91278	2.65888	8.79822	1.01492		11.2752		1.11438	7.1953	11.1665	5.55008	4.31824	11.0791	2.70282	10.7144	5.41888	2.562	2.24291	1.4043	35.3096	1.99797	2.82756	10.4563	5.17168	10.2887	4.70261	2.23356	14.8961	3.55562	2.32114	10.4502	22.9607	8.11155	0.841238	3.78372	11.5745	3.75773	7.76085	4.95943	23.6861	15.2519	6.4407	29.9366	7.44966	9.91578	7.43392	6.36329
1.56776	3.752	1.00926	3.04982	2.4505	7.55044	0.941926		11.3748		0.651496	6.89636	10.2698	4.84311	4.18351	11.8685	2.23463	7.10461	5.16155	2.73594	1.95784	1.04236	31.0515	2.20582	2.89463	14.2675	5.48495	10.2791	4.73141	2.19276	15.77	3.57767	2.59695	8.04802	24.443	5.98632	0.90812	3.25648	11.4847	2.79324	7.18263	4.2971	25.8249	11.9589	6.16874	32.9407	5.21296	9.54176	7.00013	6.44084
1.85135	3.37125	1.12549	3.33649	2.27806	5.36532	1.08563		8.78576			6.26987	10.8699	4.17361	3.2142	13.2168	1.68087	4.1562	4.67884	3.11313	1.51515	0.839515	19.8493	1.94138	2.56808	16.9702	5.30753	9.40934	4.77255	2.10582	15.7702	3.42055	3.36657	6.11643	26.5341	3.37198	1.09911	2.40055	7.61405	2.16024	6.92939	3.56074	27.7949	8.66774	5.44243	35.2992	4.09331	9.17304	7.02717	6.40071
1.91677	3.56216	1.03377	3.88082	2.1418	4.70304	1.17876		6.08495			5.61298	11.1232	3.81113	2.31836	14.424	1.08768	2.36109	4.66205	3.5606	1.51142		10.1436	1.92414	2.63242	16.3499	5.19676	8.10979	4.83158	2.13014	15.7705	2.73007	3.6882	4.39905	26.0281	2.21242	1.24804	1.94232	3.29732	1.42627	7.45389	2.94239	27.8491	6.36947	4.25482	36.3281	5.12009	9.05347	7.09725	5.95413
2.43547	3.41959	0.961179	4.03597	2.00718	3.74636	1.06879		3.2447			5.34629	11.1569	3.24081	1.94348	15.9356	0.710665	1.78636	4.5171	3.32825	1.26114		5.49484	1.69872	3.31009	11.6904	5.27677	5.65208	4.92881	2.23743	15.7706	2.07582	3.47807	3.00406	24.0222	2.01542	1.16087	1.44836	1.44474	0.98126	7.72318	2.6275	26.6231	4.26042	2.30276	37.4884	7.72446	9.96312	6.59088	6.59512
2.11273	4.68531	0.791272	4.40558	2.11526	3.28707	0.933781		2.28327			5.01935	10.1786	2.78312	1.64012	16.8249		1.83368	4.86098	4.3222	1.11588		3.75747	1.72438	4.03649	7.40416	5.052	4.4457	4.94831	2.23926	15.7706	1.61811	3.06692	1.57324	21.4562	1.9804	0.846552	1.22306			8.28264	2.91777	21.4893	3.54469	1.50896	40.0736	8.30381	10.3897	7.11009	8.11836
2.08483	5.93795	0.940454	4.24457	2.20877	2.70959			1.90809			4.3492	10.2169	2.14532	1.63916	14.406		1.60049	4.58237	3.476	1.34436		3.3274	1.91315	4.36967	5.39837	3.35081	6.05833	4.94831	2.21384	15.77	1.37585	2.75177	1.2021	19.9867	1.83141	0.792605	1.16247			9.22783	3.34416	22.1268	3.30688	1.35881	44.2941	6.52823	9.37379	7.86674	8.9395
1.77883	6.34965	1.05731	3.20418	1.99866	2.71456			2.01513			3.84163	11.2027	1.91973	1.44828	10.4667		1.7474	4.22649	2.55738	1.30133		3.19242	1.90064	3.40576	3.85452	1.60103	6.22639	4.9483	2.19695	13.1319	1.25062	2.61578	1.23448	16.415	1.70773	0.843266	1.18402			9.56461	4.23317	20.0752	2.10934	1.56467	41.6723	4.75556	7.83532	7.86162	9.35661
1.44948	6.6918	1.12598	2.59161	2.21178	2.68122			1.98938			3.36179	11.5082	1.82631	1.3795	7.3613		1.68945	3.66432	1.58507	1.21201		2.16532	1.75197	2.37381	3.30335	1.14592	4.21219	4.94411	2.23772	9.06765	1.13708	2.46613	1.25611	14.424	1.75855	0.852149	1.17405			8.77094	4.5427	17.328	1.10879	1.5662	38.6146	4.13879	8.07353	7.55886	8.51807
1.30583	6.96814	1.33597	2.34566	2.23533	2.31437			2.19889			2.99874	12.1261	1.54046	1.28971	5.7174		1.71364	3.38742	1.45145	1.09875		1.25903	1.51382	1.78032	2.99131	1.22395	3.15931	4.94582	2.23892	5.94136	1.22793	2.46286	1.38283	9.85976	1.7641	0.930159	1.10339			6.66106	4.44877	17.6317	0.544658	1.3301	36.4311	3.51713	7.8216	6.48805	8.88813
1.32533	7.92939	1.32369	2.34301	1.88572	1.66499			2.66336			3.05977	10.7124	1.62233	1.30204	5.17604		1.24524	2.79549	1.9268	1.12027		1.30399	1.18297	1.87834	2.92811	1.29851	2.301	4.94829	2.10744	4.02258	1.36823	2.37482	1.16174	5.34293	1.47034	0.970381	0.984474			3.95517	4.03971	15.4502		1.15381	32.264	3.69455	6.72487	6.31868	8.9254
1.34721	8.71365	1.44237	2.13363	1.79965	1.35345			2.4005			3.23669	11.0172	1.59353	1.57311	4.60942		0.96421	2.61254	1.71295	1.2297		1.15233	1.10856	2.03873	2.5685	1.3702	2.13447	4.94604	1.54058	2.81599	1.50372	2.17513	1.25719	3.46795	1.24445	1.34834	0.944835			1.83323	3.60115	12.5172		1.04642	31.7829	3.5642	6.40556	6.50601	9.65874
1.6185	8.89493	1.38051	1.92318	1.46937	1.2435			2.53879			3.71222	11.1011	1.56851	1.93477	4.69084		1.56725	2.57087	2.10828	1.28053		1.29795	1.38151	1.81437	2.47018	1.66727	1.91351	4.94792	1.47171	2.20431	1.4915	1.81456	1.35559	2.83126	1.18038	1.94823	0.901875			1.33314	3.65802	14.671		0.994682	32.5815	3.25464	5.63116	6.22502	9.04249
1.89812	7.14777	1.26062	1.56826	1.3013	1.27619			2.80641			4.53824	9.96018	1.57543	2.14987	4.10895		1.36012	2.66544	2.12414	1.313		1.32853	1.05737	1.7092	2.3834	1.99395	1.77837	4.8869	1.46775	1.86521	1.43686	1.36079	1.75649	2.24315	1.10113	2.77796	0.908544			1.21362	3.46534	17.4348		1.07872	35.1899	3.20959	6.27924	6.59877	8.69417
1.36948	5.34113	1.0607	1.19952	1.27155	1.33872			2.74395			4.94589	9.06002	1.35212	2.19171	4.30228		1.03727	2.67324	2.64734	1.1995				2.06438	2.17841	2.05451	1.60309	4.94822	1.60283	1.68879	1.43476	1.12919	1.95677	1.76414	0.976334	3.58466	0.971005			1.12801	3.73056	18.6226		0.956402	32.7461	3.21635	6.83014	5.82445	10.2917
1.50521	3.87381	1.20123	1.04142	0.970453	1.45408			2.46806			4.81709	8.40516	1.27575	1.88458	4.11276		1.00341	2.47146	3.86842	1.17433				2.66415	2.09845	1.70988	1.75954	4.7532	1.66214	1.58669	1.47832	1.13586	2.24019	1.67009		3.55276	1.01951			1.14613	4.25866	23.6522			23.2456	3.67512	6.75414	5.47007	10.9761
1.79039	2.96792	1.3503	0.972834		1.47257			2.46826			3.99409	9.18122	1.34836	1.94778	3.74642		1.53454	2.26229	4.79644	1.21926				3.22359	1.86058	1.45318	1.62384	4.84546	1.67387	1.52354	1.42425	1.26319	1.54749	1.58486		3.11678	1.01937			1.11552	4.73001	26.2823			12.5221	4.08019	6.40015	4.51807	12.2646
1.83162	2.74375	1.37189			1.49794			2.03068			2.62706	8.34524	1.14426	1.8364	3.61845		1.79846	2.13463	3.53608	1.2941				2.95283	1.87688	1.33104	1.71327	4.86145	1.51563	1.48004	1.30726	1.08024	1.24669	1.29113		3.21896	1.11032			1.00039	4.25001	17.8146			6.86709	4.17753	5.7974	3.88879	13.6148
1.76288	2.37431	1.55527			1.56462			1.97932			1.62012	8.72148	1.04421	1.75004	3.32175		1.32156	2.01285	4.39162	0.898628				1.97858	1.89743	1.26408	1.68935	4.92859	1.46329	1.39429	1.12317	0.880612	1.13312	1.30667		3.57832	0.941012				4.04904	10.9842			5.39216	3.21908	5.47012	3.23429	13.6529
2.08739	2.33804	1.41544			1.84156			1.79312			1.16855	9.28757		1.57606	2.65892		0.862701	1.8376	3.76551					1.16329	1.8311	1.17972	1.59495	4.94823	1.27335	1.39447	1.07845		1.07191	1.28732		3.47543	0.889882				3.17982	7.25185			6.74491	2.6619	5.33123	2.11643	13.423
1.70102	2.04274	1.33944			2.54214			1.49653				9.54069		1.10427	2.39281		0.870374	1.78801	3.04836					0.778216	1.81163	1.00507	1.76138	4.94742	1.09882	1.4087	1.13614			1.29429		3.13619	0.969641				2.31967	7.45893			7.18336	2.22769	5.22313	1.42891	12.6027
1.88192	1.62472	1.22802			3.66181			1.29072				8.7951		1.0054	2.54742		1.20877	1.87577	3.22103						1.63149	0.84372	1.63547	4.8073	1.04223	1.50308	1.19464			1.15601		2.70533	0.940396				2.1264	10.5365			6.29542	2.15209	5.09629	1.22108	11.8382
1.91023	1.50337	1.00668			5.55057			1.11298				8.1169		0.96419	2.31061		1.47065	1.76991	3.35701						1.56034	0.858269	1.76736	4.02195		1.34114	1.20764			1.06369		2.17279	1.00531				2.19796	9.92105			5.35726		4.91578	1.17177	12.2126
1.84254	1.387	0.786427			5.98816			1.10298				7.59798			2.11823		1.6171	1.72913	4.28066						1.56147	0.893539	1.68314	2.75472		1.22715	1.12256					1.64695	1.0759				2.07733	7.3277			4.34048		4.99316	0.8967	12.0702
2.09548	1.39724				5.46835			0.959994				5.9786			2.03146		1.69283	1.69645	6.39333						1.57811	1.03135	1.62071	2.17118		1.14791	1.08487					1.4813	0.946971				1.94391	6.79594			4.51359		5.22161		11.461
1.99312	1.27728				4.3902							4.72623			2.10019		1.75765	1.81717	7.48814						1.59086	1.31012	1.67165	1.96443		1.17055						1.50653	0.960836				2.30566	5.63471			4.35256		5.75294		10.4255
1.64213	1.09518				3.18142							4.35364			2.12052		2.02847	2.03233	7.27529						1.74649	1.73812	2.007	1.87018		1.05393						1.47224	0.950806				2.27207	4.34505			3.92794		6.05471		10.9387
1.58824	1.18984				2.29391							3.89043			2.08812		1.37718	2.1094	6.37664						2.07164	2.0622	1.96783	1.80343								1.56554	1.12482				2.25693	4.28121			3.37149		5.77837		12.4401
2.14932	1.26599				1.79064							3.67074			2.13117		1.30585	2.05023	7.33913						2.55803	2.08102	1.78191	1.59572								1.20009	1.62531				1.932	5.35123			2.83053		6.17241		10.8969
1.88683	1.15901				1.37942							3.28565			1.94515		1.28895	1.93793	8.59405						2.88234	2.00667	1.57083	1.45246								1.1991	1.82539				1.57841	4.38142			2.59773		6.39571		7.86238
1.99428	1.10592				1.19044							2.89872			2.11823		1.52904	1.62476	8.79213						2.88084	2.01331	1.41868	1.28054								1.27885	1.71774				1.47221	3.63045			2.46297		5.64843		5.77595
1.64155	1.19089				1.10675							2.50809			2.49474		1.54884	1.55692	11.0143						2.69462	1.89152	1.47952	1.32229								1.4954	1.19658				1.58949	4.80042			2.36273		5.26888		4.3881
1.64035	1.13712											2.58933			2.53171		1.39798	1.38355	11.7103						2.64025	1.59166	1.56157	1.07948								1.61748	1.12317				1.64113	4.35493			2.11051		4.78219		3.27236
1.89465	1.35141											2.78796			2.18296		1.24581	1.58482	11.2197						2.85275	1.25468	1.38672	1.20301								1.24729	1.1491				1.87629	3.74821			2.2382		4.19558		2.13063
1.69327	1.52851											2.46651			2.31888		1.15752	1.6446	8.92329						3.03081	1.02328	1.23071	1.40054								1.38826	1.05425				1.60457	2.58887			2.77395		3.44989		1.36222
1.59659	1.51389											2.42132			1.98514		0.927698	1.95897	7.35711						2.92215	0.955915	1.45223	1.41355								1.45609	1.0227				1.01803	2.52332			3.89036		2.94685		0.925021
1.2795	1.50677											2.3368			1.92355			1.56131	6.28898						2.73789	0.917239	1.45757	1.42695								1.93944	0.995803					3.25434			4.79274		2.27293
1.29869	1.3448											2.00201			1.69288			1.37947	5.83516						2.64992		1.31031	1.5006								2.46646						2.18148			3.44733		1.82584
1.10374	1.35438											1.71751			1.86479			1.09213	4.98269						2.62379		1.3312	1.62133								2.01357						2.17817			2.63105		1.5454
1.1142	1.69784											1.56713			1.80836			0.948792	3.88596						2.7377		1.25609	1.79894								1.63123						1.90082			2.29241		1.20313
1.10165	1.88281											1.43204			1.76301			0.95373	3.78917						2.69517		1.19792	1.98855														1.61868			2.03224		1.09832
1.39699	1.84193											1.22254			2.00814			1.02438	3.81735						2.50457		1.19921	2.21218														1.57049			1.70497
1.24391	1.52925											1.14393			1.97115			1.32939	4.59585						2.35768		1.05579	2.11249														1.44853			1.53281
1.14054	1.49385											1.09505			1.69586			1.23538	5.01302						2.188		1.16968	2.17105														1.77817			1.51023
1.09301	1.80859														1.75716			1.18834	5.18645						2.20148		1.2431	2.20856														1.84944			1.34685
1.16967	2.20485														1.81185			1.36765	4.97178								1.27992	1.72641														1.55811			1.27406
1.25376	2.37744														1.61112			1.39248	4.58951								1.07853	1.5331														1.45095			1.46556
1.34732	2.60068														1.52255			1.11366	4.22686								0.956708	1.97501														1.53059			1.34543
1.26559	2.24404														1.12143			0.931815	5.13781									2.54773														1.3205			1.28047
1.10978	2.6695														1.17699													2.74097														1.27215			1.20015
1.27771	2.38962														1.02361													2.57272														1.0657			1.04466
0.959869	2.37098																											2.07323														0.926225			1.1654
1.09729	2.64361																											1.83174																	0.99441
0.999928	2.06081																											1.71764
1.22139	1.75357																											1.78133
1.13472	1.67012																											1.97982
1.14323	1.61935																											2.4023
1.37286	1.57606																											2.78695
1.27075	1.0806
1.24846	1.0299
1.70542	0.860495
[truncated: 54 more columns]

## Sheet: AcT-SST
40	47	65	56	65	42	93	18	49	58	57	36	39	30	31	43	56	27	32	18	24	21	18	75	20	34	57	57	26	80	19	21	81	52	78	42	30	33	49	38	42	23	34	35	40	21	29	36	45	40
4.72	5.546	7.67	6.608	7.67	4.956	10.974	2.124	5.782	6.844	6.726	4.248	4.602	3.54	3.658	5.074	6.608	3.186	3.776	2.124	2.832	2.478	2.124	8.85	2.36	4.012	6.726	6.726	3.068	9.44	2.242	2.478	9.558	6.136	9.204	4.956	3.54	3.894	5.782	4.484	4.956	2.714	4.012	4.13	4.72	2.478	3.422	4.248	5.31	4.72
			0.991797
			1.2531																																									1.19238
			1.27861																																									1.26765
			1.32018																																									1.70934
			1.22024																																									2.01874
			1.32943																																									1.99129
			1.53755																																							1.60185		2.65123				1.35766
		1.03512	1.37518																																							2.01557		4.50009				1.37404
		1.27239	1.75991													1.05103		1.23642																								2.1529		4.83689				1.4044
		1.10298	1.71881	1.17437							1.06868					1.48239		1.21587																								2.49421		5.18327				1.71964
		1.15407	1.54868	1.21408							1.25638					1.41765		1.26933								1.07141																2.22365		5.4322				2.02009
		1.1704	1.45516	1.19294							1.49552					1.49764		1.25894							1.28839	1.33555																2.08718	1.09534	5.66439	1.10221			2.25468
		1.23386	1.52024	1.29106							1.74596					1.53862		1.45707							1.51094	1.65516						1.17046									1.16399	1.78136	1.44352	4.93502	1.24606			2.005	1.37929
		1.37796	1.39901	1.46108							2.07005					1.64959		1.78373							1.91127	1.64357			1.2012			1.26889			1.08452						1.54732	2.31658	1.50881	4.73192	1.59972		1.08185	2.17111	1.82849
		1.4066	1.6451	1.54463	1.19654					1.19206	2.0946					1.58833		2.24262							2.31774	1.71458			1.42663			1.26628			1.29838						2.3045	3.19431	1.79171	4.97147	1.75112	1.17506	1.44354	2.09294	1.86992
	1.08295	1.23782	1.87662	1.56236	1.13769					1.77686	1.90001					1.38649		2.0875							2.51976	1.70787			1.35249			1.45774		1.13873	1.33305		1.24141	1.31607			2.93887	4.9829	1.95169	4.54016	3.27692	1.40962	1.57539	2.43989	1.82947
	1.3069	1.20027	2.04538	1.75746	1.36215					1.68282	1.49225					1.7921		2.00615							2.4563	1.81243			1.26776		1.19693	1.37104		1.29153	1.08848		1.40788	1.59542			3.31941	7.40954	4.18879	4.44219	4.01452	1.52155	1.74346	2.31037	1.88782
	1.39807	1.13129	2.24862	1.9906	1.3754					1.5553	1.44745					1.60418		1.34549							2.28224	1.8222			1.48334		1.17806	1.2174		1.58284	1.08069		1.71405	2.18343			6.71467	12.0773	6.66243	5.18182	4.05254	1.8017	2.90001	3.51655	1.77975
	1.49728	1.28255	2.08606	1.98585	1.38827					1.77637	1.4128					1.53296		1.32083						0.987999	2.48531	1.88903			1.24134		1.27104	1.30104		1.90777	1.04267		1.68035	2.96202			12.8792	18.0372	11.0196	5.22861	3.64803	2.24413	4.98936	4.2093	2.53099
	1.36824	1.47244	2.13167	2.04453	1.51968					1.79775	1.4492					1.48243		1.33217				0.991428	1.05592	1.30125	2.32317	2.05212			1.22875		1.36708	1.24044	1.18105	1.97244	1.22463		2.1918	3.58284			16.7016	22.2857	14.1647	4.4808	3.67846	3.72301	6.12362	6.74618	4.34368
	1.46731	1.2875	2.05253	1.83955	1.87138					1.71745	1.62753	1.13054				1.20825		1.44411				1.0458	1.13968	1.2718	2.74573	2.47127			1.63033		1.61881	1.28697	1.29834	2.04708	1.23049		2.91562	5.16033			19.337	25.2215	16.8311	5.01099	3.55749	3.93392	6.60231	9.21617	5.96013
	1.39225	1.35256	2.22004	2.39542	2.83036					1.69668	1.91475	1.20692				1.428	1.35182	1.84083			1.11312	1.13974	1.42943	1.23386	3.80367	3.54168			1.62841		1.99481	1.51662	1.41938	2.37698	1.11437	0.831467	5.2437	11.5255		1.37801	21.0543	26.3662	16.1516	4.39488	3.56552	4.83449	7.01656	10.0356	7.93246
0.857886	1.56512	1.31688	2.65444	2.47971	3.78068			1.09617		1.67597	2.89228	1.1566	1.45157			1.59874	1.41169	2.49665			1.42428	1.19623	1.80982	1.63307	6.15956	6.02954			1.67968		2.14328	1.56367	1.52987	2.47902	1.13834	1.17974	10.2736	18.5002		1.54736	21.0308	22.5285	15.3913	4.24005	3.74865	5.36091	6.48631	11.4256	10.217
1.83283	1.47694	1.48268	2.29544	3.16049	5.18736			1.12746		1.91412	5.31996	1.48446	1.59294		1.07261	2.04168	1.65027	3.72224		0.98314	1.63919	1.11473	2.00237	2.38759	8.27774	9.32884			2.06772	1.09833	2.47965	1.52391	1.55802	3.22045	1.03824	2.08576	15.6509	20.8901		1.64236	19.5173	18.0692	14.9703	3.10483	4.14165	4.93378	6.62949	10.9405	10.5966
3.51538	1.67734	1.91475	2.01478	2.89164	6.5838			1.21118		1.81591	9.58159	1.34791	1.87616	1.03959	1.55871	2.48259	2.18486	5.24571		1.35057	1.82405	1.19948	2.53094	2.64952	9.03762	9.99346	0.962909		1.69372	1.27732	2.38194	1.61902	1.54145	3.12561	1.18073	3.41845	20.4594	17.4686		2.10448	15.5283	13.5036	12.1289	2.01499	4.52187	5.13591	6.28755	12.4046	11.9038
5.41703	1.85501	2.39087	1.66906	2.35869	8.38119			1.51808		1.8491	9.85521	1.55021	2.13603	1.19641	1.85002	2.79736	3.0057	6.42791		2.29335	2.5167	1.47038	2.87509	2.56812	10.1809	9.59759	1.29162		1.65815	1.64098	2.66659	1.76479	1.58513	2.84667	1.23417	4.28362	24.5886	13.1704	1.1998	3.20319	11.567	12.5455	11.9148	1.26287	4.12277	5.81178	5.9464	10.3387	10.8217
7.56886	1.78189	3.69903	1.98069	2.29046	8.54464			1.5811	1.13192	3.2838	9.02908	2.33497	2.468	1.17238	2.22856	2.41017	4.20779	6.74865	1.17161	3.72846	2.96077	2.31272	3.3535	2.49237	10.9346	10.0929	1.18494		1.73599	2.31076	2.90199	1.84458	1.61438	3.32785	1.65282	4.34189	27.1166	12.3817	1.17357	5.66881	10.4787	12.9949	8.76567	1.4517	4.9221	5.662	6.36359	9.96169	11.1578
8.44644	2.03573	5.0476	2.08131	2.5043	9.5677			1.82777	1.29604	5.26965	7.35993	2.6534	3.81512	1.86993	2.52732	3.01817	5.49881	6.24081	1.56493	3.59969	2.5948	3.99329	3.78881	2.94603	11.4138	10.7255	1.34561		2.61738	3.53405	2.55099	2.18802	1.62261	3.27173	2.61891	4.13206	27.8078	16.3845	1.44996	7.08761	7.33995	12.3229	4.2848	1.59498	3.06834	6.26967	6.76121	9.18183	10.4823
8.42967	2.13634	7.02508	2.84845	2.72246	11.2475			1.93666	1.69936	5.99783	7.24362	4.66091	7.89894	2.70131	2.07325	3.07713	6.03445	5.70102	1.74766	3.0829	2.88937	5.34539	4.18845	3.24048	12.4261	10.4875	1.34627		2.3927	4.20926	2.41054	2.4562	1.77139	2.43821	5.18967	4.03213	28.3378	22.7389	2.31786	7.69832	7.08751	10.2905	2.60828	1.36396	2.54246	6.31908	7.88223	8.86725	10.0196
7.67076	3.64919	6.70089	4.0605	2.7964	12.8671			2.17365	1.82128	5.60026	7.01149	5.98307	13.935	3.15776	2.2442	2.65126	5.76107	4.84738	2.20423	3.25454	3.58145	5.24273	4.38301	4.16478	15.6765	11.6651	1.34058		2.12191	3.94625	3.08513	2.34921	1.78869	2.76679	10.9066	4.19459	32.013	30.335	3.50534	8.63827	5.54763	7.92645	1.52629	1.28928	1.78075	6.28817	8.1299	7.35569	9.74041
8.03956	4.53865	6.56065	4.82125	2.68748	12.9534	0.78827		2.25471	1.54276	5.93506	7.01695	9.51846	18.0648	4.63535	1.99771	3.19911	4.92293	4.13403	4.04532	2.80927	4.09171	4.61584	4.5486	6.00171	17.4216	11.9592	1.23554	1.13645	1.79346	3.87568	3.04098	2.41371	1.97001	2.84969	16.8305	4.74059	32.307	30.5167	4.5284	8.86304	4.27608	3.64523	1.19174	1.41285	1.50769	4.87052	6.22996	7.40573	8.34023
7.50949	5.2072	8.59084	4.51998	2.71414	12.8558	1.10923		2.33551	1.62773	7.15844	7.49937	10.6879	20.1535	5.05124	1.84224	3.79181	4.43154	2.7357	6.11809	2.84622	5.20076	4.12683	4.44771	7.54869	13.4946	13.1824	1.27299	1.4137	2.55544	3.74929	3.06227	2.32144	2.29195	3.2687	17.4558	5.26743	28.1136	29.9748	4.94257	7.92067	2.80475	2.44844	1.09795	1.20503	1.21661	4.14933	3.3744	7.30309	8.30539
7.29633	5.22445	10.2879	7.20742	3.05043	14.4694	1.90081		2.6214	1.75192	9.54079	8.96173	10.5543	19.4674	4.72982	1.7189	3.61935	4.62777	2.56213	6.79984	2.82006	5.78622	3.89556	4.02433	7.35772	7.14152	13.9464	1.50292	1.40995	2.35379	3.78301	3.0281	2.37254	2.39111	4.59603	17.1232	5.48956	25.8232	30.1866	4.93334	6.95084	2.04374	1.38427	0.94899	1.26465		2.96329	1.90891	6.3071	9.26581
7.39814	4.48331	10.7651	10.337	3.46256	14.3347	2.41435		2.46425	1.84442	10.1575	9.25842	11.6127	20.7928	5.68167	2.03656	4.21568	4.61179	2.02615	6.51751	2.69829	6.72579	2.97044	3.80146	5.4361	3.57098	14.9963	1.66881	1.38317	1.9556	3.62581	3.22031	2.60861	2.74964	7.20369	15.2208	4.73617	26.4896	35.1768	4.89535	7.07521	1.46086	1.46323	1.24546	1.58654		1.67982	1.58133	6.49749	9.3787
7.33609	3.51463	9.75274	11.9157	4.87021	14.4117	3.18847		2.4661	1.82971	10.3279	7.69786	13.9399	21.7733	4.868	2.35962	3.24763	4.98411	1.61949	6.13354	2.67511	6.30568	2.22421	3.58286	3.68439	2.16834	16.7287	1.64631	1.67284	2.39815	3.61589	2.57108	2.72614	2.82999	9.1105	13.7277	3.50647	23.6836	41.5047	4.65188	7.47133	1.06032	1.20978	1.27956	1.55553		1.29765	1.42316	6.08794	9.82619
7.44857	3.09718	11.4029	12.6795	5.58423	14.781	3.74867	1.143	3.39932	1.93307	9.57019	8.11423	15.7831	21.6998	4.77362	2.6452	2.52857	5.42283	1.42291	6.86066	2.70251	5.16317	1.48508	3.50288	2.20538	1.71915	16.9339	1.93367	1.7738	2.73847	3.36072	1.52987	3.10722	3.57853	10.1692	15.2826	2.96873	24.1573	43.1589	4.61832	8.64045		1.14302	1.05865	1.28594		1.15087	1.15293	4.37985	8.31368
8.06571	2.68917	12.9846	14.0908	6.51839	17.1557	3.52221	1.14129	3.76129	1.84958	8.49423	8.05316	16.5242	21.332	5.10402	3.13661	2.49918	5.64102	1.34188	7.33537	3.5697	3.12227	1.03928	3.46869	1.20938	1.31771	17.2988	2.35327	1.86463	2.75664	3.72064	1.28444	2.97699	5.15943	12.0049	16.1023	2.59725	25.2209	34.9444	4.71844	10.2553		1.36366	1.15819	1.15028		0.940595	1.37709	3.10225	8.46723
8.52244	2.89016	12.9867	14.3819	7.52066	20.3606	3.08534	1.20343	5.69133	2.15492	7.76877	7.79509	13.965	20.1419	4.45863	3.21495	3.14221	5.34994	1.24736	7.20004	4.09063	1.79747		3.29059	0.963164	1.23999	17.5032	2.87599	2.31881	2.45453	3.763		2.91678	5.78595	11.5977	18.4448	2.82172	19.6309	22.3069	5.22424	12.7261		1.19657	1.2168	1.28396		1.00127	1.69127	2.26507	7.57872
8.43806	3.18834	12.4477	13.5289	8.40008	18.8731	2.68444	1.45538	6.03067	2.35325	7.91615	6.42124	11.6613	18.1247	4.82343	2.89563	3.35946	4.16806	1.12153	7.04746	4.3454	1.42775		3.56447		1.42678	18.2789	2.97536	2.73644	2.95132	2.93116		2.99544	5.06229	10.5236	19.9506	3.26353	13.4545	13.9003	5.11718	14.5224		1.19725	1.20233	1.17024		1.14382	1.35776	1.54838	7.68147
7.41438	3.31994	11.2387	13.8468	8.68777	17.5754	2.61906	1.85733	6.48574	2.24909	8.41215	4.64319	11.2688	15.1744	4.44389	2.83005	3.83701	3.36112	1.00753	5.98815	5.10926	1.35774		3.61381		1.5811	17.1965	2.0222	3.37971	4.20932	1.99187		3.08928	5.24725	9.55768	19.7688	3.75426	7.02166	9.29659	4.86772	17.6547		0.943614	1.19064	1.38091		1.21659	1.41439	1.5934	8.25948
6.55163	3.20164	10.3334	14.1769	9.42187	18.035	2.3452	2.39571	6.22259	2.33186	7.93234	3.48832	11.2382	13.0042	4.85024	2.76027	3.82567	2.4085		4.53317	4.38447	1.27465		4.51551		1.4392	13.9292	1.94304	3.16531	5.02031	1.29712		3.49449	5.91692	8.05085	20.4916	4.32904	3.48538	6.94306	4.6748	14.8636			0.867608	1.07072		1.13999	1.45558	1.92195	7.52332
5.9555	3.73115	11.0182	14.4268	8.92173	16.0488	2.31719	2.45469	6.12194	3.03339	8.28705	2.02017	11.2578	9.72637	7.15253	2.51084	3.42859	2.2021		2.57664	4.13461	1.08048		4.3849		1.72934	7.76063	1.74432	3.60047	4.02273	1.06125		3.8629	6.00382	6.6511	17.7898	5.03805	2.2497	6.46583	4.26872	12.6327			1.12451			1.22305	1.43223	1.97868	6.75603
7.38043	3.01745	10.5334	15.1026	8.93966	15.5412	2.24569	2.32339	6.34223	3.32159	8.60637	1.23237	12.1111	7.89785	9.44134	2.25043	3.44517	1.97905		1.60155	4.1529			4.71147		1.2869	4.33115	1.77366	4.10747	3.45354			4.09932	5.65592	5.85941	18.2216	5.55079	2.02104	8.29547	3.47267	11.3124			1.15406			0.802251	1.15936	2.51087	6.46165
7.03638	2.47047	9.57557	14.5249	8.74463	11.9759	2.64731	2.20505	7.81041	3.63204	8.23648	1.23573	14.3285	7.38248	7.89659	2.05837	3.08818	1.70256		0.998592	2.95847			4.32824		1.32521	3.08026	2.2944	5.00475	3.71814			4.41747	5.15015	4.96951	19.4848	5.7952	1.80348	12.0512	2.16	10.9667			1.15198				1.16898	2.50491	6.5785
6.30473	1.78412	12.5178	12.896	8.15732	8.63204	2.55252	2.34725	8.62214	2.83964	8.28707	1.25779	17.7355	6.73422	4.36663	1.65692	2.5001	1.61696			1.88293			4.17548		1.29634	2.5359	2.77083	5.68179	4.08087			3.94622	5.34002	3.93505	21.5591	6.05117	1.41607	14.4918	0.933684	10.4635			1.13874				1.26282	2.02828	6.83147
6.04484	1.57867	14.0533	10.6387	7.94388	5.85207	2.77008	2.67611	7.01705	2.70497	7.42787		22.5129	6.14459	2.10719	1.73948	2.7787	1.45475			1.18272			4.06146			2.52403	3.48745	7.25589	3.87458			4.671	6.64699	3.75373	22.5517	4.93644	1.21949	12.0815	0.509251	10.6881			1.07896				1.34373	1.56026	5.32431
4.95631	2.17385	12.5692	14.8663	7.86854	3.54927	3.09746	2.674	6.27677	2.84763	5.52945		23.0761	5.69517	1.70442	1.93532	2.27522	1.36971			0.902949			3.48603			2.83288	3.83828	8.11701	4.50795			4.89354	8.18174	4.1931	25.2547	3.62699	1.12384	6.82058	0.374783	11.1852							1.28937	1.45525	4.57175
3.63998	2.54096	12.7543	20.2604	7.22485	2.3813	3.19611	2.24182	6.29247	2.86087	4.26032		19.2041	5.95062	1.46354	2.09422	2.13521	1.1403						3.85102			2.66496	4.77281	8.29094	5.49912			5.61294	8.07612	4.26585	26.9114	2.46161	1.06957	4.41265	0.301641	10.7764							1.24148	1.54549	3.1806
2.29977	2.06857	12.6929	21.1265	7.24364	1.82797	3.64815	2.51907	4.26742	2.73734	6.36521		14.393	4.49311	1.48656	2.30652	1.67762							4.05863			2.09715	5.11127	8.14849	6.48418			5.93285	6.72039	4.17083	17.1649	1.85552		4.52692	0.302103	8.97567							1.09225	1.53936	2.49843
1.93738	2.51174	13.06	13.216	7.38503	1.27366	3.8287	2.47789	3.29798	2.57325	8.27645		8.23577	2.58942	1.78794	2.41175	1.82395							4.50062			1.80389	4.86635	6.72573	7.10113			6.50228	4.60306	4.01266	7.21838	1.16226		4.62733	0.315292	8.06863								1.45189	1.73114
1.74529	2.42837	13.9567	5.52803	6.94901	1.27887	4.24841	2.04093	3.19496	2.70932	7.5699		7.06869	1.29459	1.70733	2.64344	2.23089							5.37868			1.86175	4.35164	4.59102	6.98237			5.63425	3.96368	4.08225	3.23169	0.782355		4.63172	0.2876	8.7661								1.36099	1.39895
1.77324	1.96764	15.3816	3.29501	7.69099	1.23837	4.82208	1.96118	3.26152	2.68269	6.56961		4.67189	0.891904	1.42418	2.4016	1.94223							6.2174			1.91996	3.64842	2.29428	7.66105			5.15129	3.69551	4.00002	2.25329			4.45105	0.304614	9.81085									1.1089
1.59715	1.6587	16.3324	2.18688	8.2245	1.35194	5.03945	1.39304	2.94535	3.20822	5.93805		3.93189		1.27642	2.34637	1.35874							9.09956			2.18272	3.25626	1.52532	8.23184			5.23284	4.08629	4.23868	1.45451			3.08074	0.33783	12.174
1.3902	1.85958	16.568	1.42146	8.24303	1.40378	4.9807		2.51657	3.61757	6.41724		2.4948		1.5083	2.13645	1.6163							14.392			2.28066	3.1164	1.45568	10.0153			5.65132	4.18994	4.85872	1.13231			3.05423	0.296406	15.4916
1.62034	2.39627	15.3898	1.29652	10.2256	1.25667	5.7284		2.2131	3.61645	6.72157		2.72663		1.29201	2.16139	1.75913							16.0992			2.37399	3.62983	1.2008	12.3259			6.377	3.82797	6.24407	0.917163			2.69499	0.270373	15.7002
1.649	2.30415	13.7234	1.05884	12.2593	1.30722	5.70479		2.30904	3.44605	7.16037		2.71995			2.23246	1.54346							14.842			2.08087	3.63071	1.02419	13.4155			6.11145	3.51708	7.77384				2.5945	0.256282	12.8826
1.55001	2.0449	12.9081		12.9376		5.9454		1.93729	3.56667	7.00854		1.90447			2.33947	1.39049							9.4582			2.01027	3.58697		13.8797			5.15108	3.52083	8.92473				2.50918	0.273112	11.3973
1.68387	3.14352	11.2933		14.8912		6.13267		2.34259	4.0613	6.49608		1.47207			2.37742	1.48438							3.81746			1.80702	3.61282		14.6725			5.00252	3.82218	8.75317				2.60431	0.249752	7.96894
1.87126	3.86838	8.51582		15.4082		5.83425		2.33576	4.47694	5.26324		1.33828			2.20515	1.48102							2.55269			2.21628	3.5328		10.0684			4.56239	3.91236	8.29549				2.33033	0.268437	5.0644
1.53573	2.95689	4.73849		13.3572		5.36233		2.66356	4.21086	4.64412					2.02492	1.50708							2.32046			2.17848	3.77809		8.43			4.97051	3.29566	6.80124				1.88965	0.252135	3.30275
1.57035	1.60367	2.98717		7.18578		4.79181		2.32913	4.7074	4.69379					1.96228	1.15802							2.84146			2.28731	4.28511		8.97849			5.17057	2.91166	5.4423				1.60099	0.261957	2.05616
1.15516	1.35481	2.67555		3.68267		4.59422		2.60956	4.56774	5.22019					1.94727	1.25791							3.00151			2.52205	4.31021		8.32565			4.94078	2.71152	4.33755				1.55643	0.234792	1.37574
		2.37167		2.87453		4.57671		2.46157	4.65016	4.61596					1.83658	1.10891							3.24207			2.0806	4.39637		7.88745			5.0904	2.5817	3.64609				1.41463	0.255919	0.959862
		1.64006		2.26926		4.63198		2.34925	4.66209	3.27675					1.75548	0.988503							3.07372			2.08687	4.04829		8.05153			5.51309	2.25978	4.70785				1.00638
		1.59738		2.08178		4.25381		2.17678	4.82652	2.67539					1.12315								2.80763			1.8761	4.38768		7.7517			5.56578	2.07389	4.90954
		1.75579		1.57645		4.26711		2.42253	3.98165	1.90887					0.814896								2.10484			1.64066	4.44288		7.4951			6.34073	1.89291	4.71427
		2.19482		1.44061		3.96598		2.22543	4.096	1.39783													2.22013			1.49213	3.7992		7.58672			6.34102	1.87101	5.89222
		2.0114		1.43089		3.23245		2.13402	4.96407	1.26742													2.23344				3.66568		6.73578			6.32221	2.11629	6.62378
		1.96926		1.58944		2.48019		2.17559	6.24813	1.19525													1.97308				4.20813		6.11296			6.07425	1.75309	7.66036
		1.83852		1.72294		2.20734		1.72067	5.60902	1.03556													2.27543				5.10499		6.89141			5.1764	1.41164	5.96641
		1.57336		1.78054		1.89685		1.4752	7.77261	0.905799													2.07483				4.40798		5.72355			4.96197	1.23356	4.77188
		1.3319		1.79034		1.96113			7.70123														2.06089				3.64407		6.4642			4.72933		4.97253
				1.72041		2.01867			8.63149														2.4028				3.38268		7.50356			4.49839		4.30563
				1.62764		2.35188			8.1672														2.64491				2.66265		5.83225			4.68561		4.75616
						2.29864			7.50816														2.71145				2.61381		4.35682			4.64689		4.06203
						2.48485			9.70709														2.55292				2.28611		4.83474			4.56606		3.77006
						2.1714			8.12671														3.06644				2.22218		3.82641			3.7147		3.9938
						1.93639			6.81963														2.53036				1.92039		3.13501			3.9886		3.24513
						2.20888			6.15414														2.87868				1.60385		3.2056			3.5184		3.19693
						2.42256			3.34888														2.40568				1.45906		4.0581			2.83883		3.17667
						2.45117			3.08116														2.75893				1.18966		5.1927			2.60367		3.00267
						2.21029			1.96997														2.84212						7.38017			2.97187		3.02138
						2.31162			1.62416														3.2964						6.67569			3.17423		3.08076
						2.2793			1.41155														3.45206						7.56093			2.96494		2.8578
						2.10659																	3.6506						8.1346			3.41289		2.86722
						2.17242																	3.7233						6.6778			3.848		2.90027
						2.11027																	3.87748						4.28163			5.32328		1.97821
						2.06024																	3.14248						3.23642			6.28925		2.12727
						2.15089																	2.20495						2.14096			6.06817		1.75472
						2.03686																	1.91183						1.45243			4.5168		1.19487
						1.79073																	1.80993						1.39201			3.03624		1.55514
						1.98203																	1.62281						1.36851			2.32395		1.38076
						1.8426																	1.6598						1.21933			1.77084		1.29487
						2.04974																	1.41772
						2.17231
						2.1302
						2.04559
						1.9607
						2.13783
						2.33025
						2.53701
						2.49886
						2.2036
						1.95223
						2.45685
						2.15759
						1.73087
						1.77817
						2.02714
						2.22776
						1.83998
						1.77375
						2.40643
						2.55555
						2.3308
						1.80878
						1.3669
						1.36284
						1.26496
						1.77726
						1.93504
						1.51195
						1.18242
[truncated: 41 more columns]

## Sheet: AcT-SAG
71	63	0	47	48	47	35	66	33	42	39	73	46	56	56	66	58	55	46	44	54	47	49	54	39	37	36	36	19	67	59	75	40	46	42	54	36	31	37	35	39	51	30	32	25	53	56	18	69	70
8.378	7.434	0	5.546	5.664	5.546	4.13	7.788	3.894	4.956	4.602	8.614	5.428	6.608	6.608	7.788	6.844	6.49	5.428	5.192	6.372	5.546	5.782	6.372	4.602	4.366	4.248	4.248	2.242	7.906	6.962	8.85	4.72	5.428	4.956	6.372	4.248	3.658	4.366	4.13	4.602	6.018	3.54	3.776	2.95	6.254	6.608	2.124	8.142	8.26
																	1.15293
																	1.20865
													1.00518	1.07992		1.1014	1.68205			1.07028																			1.3918
	1.11464						1.17688				0.951368	1.04706	1.37804	1.34473		1.1834	2.33471			1.27532																			1.50204
0.934182	1.24251						1.2953				1.21506	1.13584	2.17702	1.08302		1.42862	2.35071			1.37627																			1.7159							1.3344
1.17492	1.33894						1.42222		1.19307		1.6395	1.1124	2.51051	1.04738		1.34547	2.01724			1.43897																	0.882357		1.73389							1.43636
1.60807	1.26964						1.45872	1.02937	1.28105		2.02258	1.17566	2.34093	1.02475		1.31725	1.77764			1.66156																	1.08399		2.08186							1.56241
1.80627	1.48138						1.46016	1.23713	1.27824		1.83336	1.13884	1.91501	0.958457		1.46127	1.67602			1.73093		1.14688			1.01772												1.71097		2.14064							1.73694
1.67981	1.56869		1.10347				1.58296	1.31629	1.10895		1.92991	1.19546	1.47212	0.944713		1.92556	1.63676			1.69159		1.28132			1.37403				1.08177								2.58934	1.2848	2.02225							1.86276
1.92749	1.59884		1.42837				1.51056	1.31557	1.08426		2.14626	1.46122	1.33947	1.31968		2.02977	1.71772			1.98318	1.014	1.29305			1.99865				1.16715							0.990001	3.53539	1.50426	2.06405							1.89128		1.07456
2.10479	1.59741		1.38916				1.41916	1.32691	1.06727		2.10719	1.50871	1.44849	1.42044		1.91393	1.57635	1.20771		2.01297	1.27912	1.30676	1.18853		2.97662				1.43225							1.29772	3.91005	1.85078	1.8979							1.83054		1.18431
2.51007	1.49992		1.49972	1.1894			1.34524	1.36715	1.15883		2.25673	1.39023	1.58172	1.31097	1.05367	1.68883	1.45171	1.34334		2.21864	1.4025	1.3117	1.2644		2.55373				1.85321					1.21072	0.963546	1.47419	3.61743	2.0237	1.76879							2.01539		1.3103
2.83123	1.68301		1.4276	1.28719			1.23698	1.6421	1.54708		2.77781	1.75856	1.52185	1.26978	1.27044	1.54541	1.55724	1.46202	0.861923	2.51417	1.53962	0.990968	1.3989		2.3878				2.33921		1.07492			1.43082	0.985676	1.84984	3.37158	2.43355	1.72941							2.15311		1.41782
2.5003	1.80575		1.25001	1.33464			1.442	1.47227	1.58637		2.85574	2.43972	1.38736	1.08113	1.64772	1.64774	1.78182	1.49928	1.15692	2.64068	1.51622	1.12363	1.57824		2.07221				2.82978		1.45347			1.66915	1.11175	2.79844	3.42021	2.60158	2.08118		1.37098					2.03593		1.64305
2.30043	1.75986		1.40252	1.21747			1.49832	1.10425	1.85919		2.85742	3.26731	1.07559	1.28734	1.76184	1.64345	2.16172	1.63883	1.24418	3.08705	1.33931	0.848294	1.78055		1.55371				3.13323		1.94017			1.70034	1.05679	3.47027	3.09289	2.81436	2.24372		1.63291					2.21203		2.23231
2.67316	1.98492		1.68949	1.31652			1.49397	1.04374	1.68245		2.87215	5.63994	1.06695	1.09921	1.96659	1.66306	2.39804	2.20017	1.3896	3.54951	1.29611	0.914525	1.96899		1.55585				3.00715		2.09508			1.64943	1.15827	3.35787	3.06438	2.631	2.44988		1.28149					2.55196		3.26895	1.27961
3.19986	2.19847		1.86488	1.42916			1.49828	1.10745	1.53967		3.65521	9.0843	0.975423	1.12273	2.09601	1.96973	2.87919	2.73607	1.32175	3.05398	1.36961	0.999298	1.92742		1.65783	1.14307			2.59066		1.78429			1.60664	1.1749	3.31538	2.65929	3.71778	2.66686		1.37893		1.0093			2.66396		4.55888	1.56269
3.05014	2.58777		1.67323	1.53224			1.67723	1.4109	1.72626		4.07691	13.8662	1.0055	1.17887	1.9726	2.36125	3.90264	3.68293	1.27195	2.39804	1.67882	0.957285	1.99354		1.43789	1.16118			2.3364		1.48331			1.62238	0.971489	3.1926	2.2299	4.56598	3.07726	1.3136	1.89205	1.09134	1.32374		1.24133	2.78016		4.31664	1.66806
3.1959	5.00285		1.82706	1.394	0.997354		2.1598	1.63282	2.68604		4.09429	21.0429	1.05056	1.43597	1.68096	2.68475	5.24547	5.0655	1.37091	2.46663	2.26397	1.39541	2.79497	1.1731	1.51498	1.45515			2.32708	1.17411	1.34013		1.06791	1.84562	1.46606	4.1867	2.27559	5.43819	4.12325	1.5355	2.22042	1.27163	1.37991		1.46217	2.98884	0.96288	4.15292	1.73992
3.37471	9.12147		2.20892	1.50452	1.28627		2.70472	1.89612	4.12236	1.24338	4.59889	26.1205	1.40846	1.80109	1.90203	3.20698	5.7297	5.84983	1.66531	3.31131	3.03868	2.37325	5.53212	1.52825	2.01627	1.5188			1.93801	1.23878	1.39852	1.35524	1.42052	2.35316	2.24243	6.67927	2.57302	5.12364	5.1274	1.71224	2.81763	1.44012	2.44787		1.68193	3.27255	1.40622	4.45981	2.05963
3.02678	12.8068		3.38885	1.48124	1.5378		4.08946	2.14786	6.98783	1.51298	5.70214	34.5903	1.46003	2.02125	2.18691	3.98347	6.0699	5.97172	2.0478	4.8316	4.0841	4.26693	8.73677	2.23337	2.04429	1.70588			1.60934	1.51621	1.86787	1.94416	1.80583	3.12739	3.91432	11.0107	3.7078	4.94469	5.24387	2.16406	5.81103	1.82409	2.63556		1.80837	3.44568	1.67768	4.84422	1.89086
3.41683	18.061		5.94084	1.42699	2.05916		4.50483	2.58533	12.4858	1.71709	5.0082	42.1524	1.68164	2.6929	1.88467	4.21075	6.11318	5.96859	2.58989	5.81277	5.02836	6.23198	10.2559	5.21587	1.93139	1.92195			1.77575	2.27975	2.12837	2.46743	1.81329	3.48763	6.09444	15.6659	5.65854	5.00956	6.50758	3.37124	11.85	2.36732	2.46254	0.866378	2.16207	3.55343	1.6915	6.02612	2.46122
4.98168	29.7066		9.52386	1.9419	2.75351		5.11784	3.49627	16.6219	2.46474	5.05165	45.6271	2.22455	3.27055	1.83497	4.74903	6.66418	6.90958	3.47489	5.45715	5.40067	6.13291	11.0462	6.21134	2.42756	1.90811	1.29602		1.8197	3.54855	1.92639	2.45719	2.11717	3.87293	11.1265	19.4142	7.70151	5.23601	6.39196	5.02238	16.763	2.22676	2.12276	1.50375	1.90869	3.47403	1.42186	8.24692	2.56486
7.67394	34.4768		12.3278	2.69023	3.69158	1.05373	6.44356	4.34523	17.7082	4.01044	4.42829	47.1234	2.6387	4.04	2.31046	5.97795	6.60238	7.42846	4.39286	4.21243	5.8424	5.40274	12.04	7.32813	3.73113	2.68002	1.51319		1.96565	5.74648	1.79484	2.72101	2.74955	6.27784	17.9824	19.9884	8.81559	6.33535	6.39951	5.90599	17.8895	2.99792	1.88762	2.245	1.96228	3.64629	1.3162	8.75317	2.73522
10.3317	25.9666		13.0186	3.38968	6.00698	1.17532	10.0992	4.68496	18.0737	6.00515	4.59174	42.732	3.22796	5.10142	2.82703	7.00373	6.38378	9.18186	4.60446	2.8043	6.53598	4.86176	12.2155	7.1194	5.88849	2.39872	1.77996		2.40242	9.1757	1.98925	4.17118	3.80451	12.7442	26.1074	18.7439	8.82232	6.01093	6.46755	6.61699	19.2391	3.41596	2.15563	2.6441	1.84072	4.90956	1.26282	10.1001	3.86952
12.4728	23.2632		13.207	4.60997	9.72398	1.44427	11.0499	3.99338	15.5276	7.24003	5.04206	36.4197	5.17487	6.82406	3.43452	8.63771	5.54698	11.6078	4.58661	2.13953	6.87921	4.64257	12.5539	7.65169	10.2247	4.32355	2.0212	1.09029	3.53529	10.1711	2.53332	6.70648	5.13743	22.4492	25.8126	16.7131	9.45721	5.75453	6.19025	9.277	15.5259	4.54012	2.66649	3.25632	2.42994	7.40614	1.19497	10.4024	3.66135
13.0901	23.3572		12.6202	5.38628	13.6439	1.65846	12.9122	3.3807	14.5324	6.82859	4.95002	30.6742	7.44274	7.95481	3.4586	9.37171	5.70685	15.3151	4.86681	2.17414	6.65491	4.50031	12.9427	7.57366	14.6945	7.53034	3.02021	1.15115	4.39629	10.6946	2.97461	8.27114	6.95055	29.3209	27.3548	13.9589	10.7672	6.43541	6.31463	9.45454	15.6035	6.77323	3.74396	5.80155	2.86267	8.92251	1.3913	10.9175	3.34126
13.137	21.5839		10.352	5.96255	16.7827	1.92066	13.5275	2.75939	13.2436	6.98127	5.7469	35.7957	8.03946	9.00699	3.55796	9.15821	6.61112	20.7447	4.72667	2.47066	6.29961	4.14885	12.7466	5.9047	17.3659	14.595	4.41336	1.23343	5.0471	11.5127	4.02486	9.1243	8.41433	30.8428	30.4407	12.4227	12.6313	7.92982	5.94659	10.7812	16.6261	8.01452	5.16248	7.32213	3.52877	9.27218	1.31311	11.2002	3.95179
12.9579	19.3349		6.97051	6.2619	19.0077	2.07829	13.7793	2.73345	11.5137	7.71471	7.2783	36.7361	9.19958	9.99782	3.24828	8.63528	6.14096	27.1907	4.7818	2.0359	6.29594	5.50409	13.9384	6.35268	15.5916	16.0143	6.156	1.25909	5.17668	12.3818	5.2263	10.1262	9.55059	30.6253	33.6355	10.6666	12.9041	10.4721	5.80058	8.84461	18.0984	10.3699	6.79122	6.27303	4.76067	11.0922	1.4345	10.036	3.90407
13.0008	15.9433		3.82378	6.16253	20.2648	2.21998	16.5382	3.08426	9.90993	9.26005	8.00873	27.0292	12.138	12.2147	2.83949	8.21769	5.19062	28.6538	5.22473	1.51867	5.76914	8.54564	13.7471	6.64792	11.5078	18.6871	8.94727	1.0586	5.14676	13.084	6.20021	10.7108	10.7169	30.4125	36.5017	7.83759	12.2315	12.1637	7.07472	9.81067	19.5626	14.9531	10.2239	4.11742	7.03593	11.1918	1.54216	14.9686	5.53916
13.1538	14.0961		2.96513	6.52511	21.2075	2.13162	15.3189	3.24929	5.95012	9.44567	9.94082	19.64	16.115	14.2926	2.56489	7.16606	5.58845	28.7857	5.20051	1.34916	5.56666	14.8387	13.9555	6.49472	9.61172	23.3613	9.67809	0.988093	5.07071	13.3581	6.62235	11.0117	12.4285	28.1195	38.0828	6.17543	11.3404	13.2555	9.44526	11.4119	19.4698	15.671	15.082	3.76536	9.72987	9.75616	1.5317	20.847	6.87294
12.9643	14.299		2.84358	6.14637	21.2444	2.40174	15.5946	2.67884	4.83002	9.25472	12.8928	17.3316	19.0146	13.2385	2.45873	6.66181	5.55473	36.2439	5.10496	1.23805	5.00964	20.5194	13.6005	7.14836	6.98571	24.6123	10.3928	1.09174	4.97672	13.1547	6.30082	11.4539	12.2259	25.3257	37.8483	5.00471	9.38285	14.4624	11.6785	11.2289	21.6428	16.8825	17.0722	4.40061	12.3297	9.29359	1.43277	23.9463	6.86912
13.2871	13.2822		3.11776	5.99232	21.2286	2.55954	15.3321	2.79282	5.03801	9.68784	15.1421	20.2882	20.8509	12.5202	2.47044	6.73304	6.02153	39.2525	4.77328	1.06771	3.92419	23.3017	11.7567	6.24713	5.74344	28.5449	10.6468	1.14572	3.91929	13.5189	6.18609	13.32	11.3336	22.3896	38.6168	3.35224	6.41269	19.4184	10.5494	8.92224	20.3526	17.7972	15.1892	6.05387	12.9501	10.1462	1.59503	24.4359	7.86106
12.8879	10.7548		3.37761	5.84777	21.6476	2.86562	15.8981	2.52444	5.0863	8.60297	17.5018	17.6998	21.0108	12.1989	2.95036	5.40664	6.37132	38.6895	4.49125	0.889495	2.5234	21.0787	10.8445	6.04207	6.91686	28.1491	11.6555	1.26375	3.37849	14.099	6.08844	13.9679	10.947	21.9921	36.923	2.66551	3.20794	24.9048	5.67604	8.18696	20.9473	17.3218	12.0656	9.47046	15.835	9.4967	1.54911	24.146	9.06544
11.1761	12.208		3.29782	4.68035	20.9234	3.33073	16.333	2.28918	5.83683	9.20054	20.2877	16.7377	20.1802	11.7285	3.22016	4.09462	6.65205	37.3169	3.90936	0.844881	2.12521	13.867	9.54972	6.27106	6.13863	25.638	9.62027	1.35901	2.63024	14.2601	5.39044	17.3641	11.8303	21.4972	33.5589	2.1496	1.3986	28.1455	2.37805	7.61607	21.7008	13.9286	11.9001	11.5127	21.9445	8.77004	1.21056	22.3885	10.9448
9.92237	15.792		3.29173	4.18946	19.2005	3.22933	16.2179	2.0489	6.86521	7.33953	21.4012	17.3336	22.5378	13.001	3.5538	3.67368	6.58749	33.8426	2.96605	0.768024	1.78001	6.6424	9.24428	6.27576	5.28061	25.8409	10.4036	1.81071	2.33862	13.7396	5.02398	18.8944	13.6667	20.4911	28.6019	1.6902	1.01339	33.97	1.06342	7.76352	22.3043	14.1246	10.9043	11.5132	26.3592	9.05357	0.842198	25.022	11.3974
8.95377	15.9885		3.9001	3.58631	17.588	2.55483	14.9971	1.75073	7.93135	6.9855	20.9018	18.2187	27.959	16.0197	4.06455	3.79052	6.87052	31.9137	2.20565	0.693616	1.64967	3.64058	7.83599	6.21033	5.05358	23.9564	10.535	1.81575	2.32709	12.3632	4.55541	16.2352	14.7464	19.3827	23.1897	1.45867		40.1671	0.753407	7.01204	20.1593	12.1837	8.74171	11.5647	32.094	9.61169		28.1311	13.127
7.23388	12.2043		4.41007	3.6069	15.8322	1.55346	14.3637	1.22753	6.88774	5.16788	19.719	13.446	33.606	19.6779	4.96782	4.51049	6.76378	32.5158	1.82428	0.728799	1.31148	2.38705	5.5606	6.40558	4.49217	22.9964	11.6341	1.56556	2.34975	9.24492	3.80762	12.2952	15.5321	21.1779	18.0839	1.31581		39.9055		6.98594	20.6866	11.3655	5.92746	10.87	34.0105	10.0202		29.3522	14.7502
5.8131	9.32069		4.21164	3.7481	14.3674	2.2175	12.9942	1.01055	6.05283	5.34629	16.7008	8.67828	35.2777	20.4383	5.01504	4.5599	6.21717	29.2896	1.52914	0.691136	1.19578	1.72967	3.83037	5.55561	3.98618	23.4582	10.5686	1.24042	2.07518	5.75323	3.48614	12.9985	15.3198	21.726	11.3636	1.33616		32.421		7.70316	19.9223	11.6329	4.63136	9.51034	36.7384	9.12254		29.927	16.1382
4.79766	7.59067		3.20419	5.46648	12.4969	3.00452	12.8466		6.82111	6.93942	13.9679	7.03291	35.362	17.0641	5.61015	4.12693	5.8785	24.3205	1.43044	0.724401	1.0663	1.46447	3.0207	5.42992	3.40727	22.6	9.44289	1.1624	1.89076	4.08968	2.59939	14.5401	14.3514	21.8587	6.67025	1.335		16.3609		7.71967	17.0803	11.4655	3.57527	6.4125	44.5496	7.41619		29.6279	17.6978
4.68784	5.67368		2.77857	7.14292	10.9192	3.07756	11.0793		6.65733	7.06328	10.649	4.95108	35.0421	12.2087	5.96435	3.72252	5.7383	22.0501	1.25841	0.788884	1.03767	1.19164	2.47326	5.53212	2.57567	30.6023	9.58199	1.1882	1.76745	3.77828	2.4191	15.225	13.8803	20.8311	3.41049	1.4234		6.02637		7.36495	15.3535	9.83598	2.38293	4.09248	49.4768	5.323		30.8183	17.1684
5.24683	3.98078		2.95711	7.32608	10.2434	2.63028	10.3383		6.2652	6.2244	7.5137	4.00215	32.7912	10.0995	6.09565	3.17012	6.22598	19.8781	1.02559	0.927246	1.11792	1.1258	2.28613	4.37003	1.67368	36.3003	8.79475	1.02791	1.63771	3.50443	2.3729	13.172	13.6444	18.6351	2.27108	1.88357		2.63774		6.3696	12.9474	7.44055	2.38983	2.8776	43.5097	5.11775		27.552	16.0116
6.06827	3.09094		2.74069	6.71707	9.1292	1.91367	10.9145		5.10481	5.9677	5.74463	3.33953	25.1127	9.46474	5.88564	3.05699	6.34664	17.4519	0.937899	0.807874	1.07316	1.22895	2.35716	4.72522	1.53585	30.5647	7.37748	1.06676	1.64567	3.0724	2.25216	9.83426	12.7488	16.4758	1.88462	2.03636		1.64425		5.50432	11.5736	5.95563	1.82699	2.38902	31.543	4.5499		26.9769	14.6668
5.65578	2.36894		2.56603	6.12675	7.24989	1.88421	10.3346		3.72803	5.39409	5.22103	2.85286	16.6821	9.75179	6.00452	2.9034	6.89357	15.8479	0.887529	0.914562	0.976631	1.46946	2.31041	4.55311	1.2147	16.266	7.60965	0.963735	1.89337	3.0995	1.89888	6.04373	13.2409	15.5588	2.10441	1.60641		1.35134		5.24775	11.1963	3.46306	1.55322	1.79594	17.2752	3.91811		24.3979	12.2668
5.75555	2.33044		3.03512	6.64555	5.70096	1.92242	6.84472		2.35364	3.94604	4.99837	1.79226	9.59202	10.241	5.36609	2.87939	7.74021	14.0165	0.916555	0.918234	0.936108	1.50407	2.53637	3.84034		8.54775	6.88243		2.32789	2.89903	2.04048	4.02798	13.1675	14.0244	2.3588	0.989213		1.57374		5.41372	11.8798	2.17651	1.50656	1.45489	8.6338	3.81525		19.6706	9.37869
6.25091	1.83788		3.86739	8.08738	5.15562	2.42009	5.55195		1.1923	2.31513	4.84145	1.72133	5.57222	11.1306	4.73036	3.18	8.49097	15.5936	0.900831	0.997261	0.888866	1.60634	2.53622	2.7665		4.87595	7.00046		2.2368	3.13283	2.29226	2.5311	13.7793	13.0776	2.59902					5.71004	11.4296	1.41273	1.66453	1.17116	5.15033	4.32455		17.2813	8.06782
5.99807	1.96099		3.48876	10.0485	6.50671	2.7032	4.41046		0.904844	2.34628	5.00751	1.32587	3.84385	11.9339	4.10404	3.53903	9.1935	18.1152	0.787627	0.974035	1.00216	1.43115	2.29845	2.17612		2.7547	9.96033		1.77346	3.07263	2.77795	2.14928	14.6082	11.0415	3.06173					6.33178	11.4548	1.05279	1.39549		4.58575	4.52082		14.3709	7.18056
5.78163	1.90761		2.91381	9.66001	9.00313	2.48922	3.73546			2.26134	4.99999	1.32189	3.26366	13.6787	3.72923	3.25723	9.66342	15.7076	0.741105	1.09084	1.14629	1.29274	2.07381	2.11369		1.61517	13.0332		1.69525	2.82809	2.97002	1.98192	14.1281	7.22214	2.91491					5.40314	14.7755		1.16677		4.27307	5.19253		11.102	7.05666
5.38895	1.6996		2.76716	6.57761	11.702	2.33103	4.51602			1.77148	5.57062	1.12094	2.71167	14.098	3.76322	3.45164	10.0809	12.807	0.74466	1.1116	1.27829	1.19971	1.78464	2.54037		1.36382	16.9589		1.87254	2.83821	2.43597	1.74287	14.5046	3.47527	2.50013					4.83237	15.9391				4.27562	6.1684		9.76309	6.64209
4.23642	1.60934		1.79659	4.48343	14.5616	2.31911	4.42987			1.46903	4.82449		2.15389	11.2864	5.23345	3.26909	9.70089	12.5667	0.81853	1.15899	1.38303	1.10227	1.75913	2.87722		1.82587	17.9911		1.72712	2.91675	2.16544	1.59793	14.4981	2.10582	2.50875					4.95425	18.7028				3.97562	6.24013		8.85154	6.32229
3.43201	1.53836		1.61992	3.53974	17.0227	2.09312	4.16185			0.957075	4.06043		1.49076	8.14369	6.64781	2.92066	8.85163	8.31746	1.05777	1.32205	1.56894	1.0043	1.91467	2.60458		1.54579	14.5887		1.38829	2.5291	2.23421	1.4394	13.2404	1.52408	2.52298					3.8498	17.6635				3.65727	5.9887		8.58194	4.9695
3.3557	1.56243		2.10997	2.9716	20.0018	1.9082	3.03652			1.01429	3.90097		1.57846	5.09137	7.07991	3.35402	6.25893	4.1453	1.37565	1.16686	1.50675	1.16617	2.45315	2.01083		1.17933	9.59019		1.35107	2.10363	2.16177	1.35616	11.4251	1.29289	2.13328					3.60499	12.7194				3.83667	4.92256		9.43033	5.1285
3.78427	1.52023		1.63416	2.07624	22.0869	1.64587	3.69327			0.996261	3.78973		1.69841	3.68758	4.99376	4.42611	3.62701	2.14081	1.36511	1.1606	1.23739	1.30411	2.80012	1.56274			5.98506		1.45703	2.56885	1.83251	1.29394	10.5952	1.10249	2.07098					2.71388	10.1481				3.92044	3.0098		8.43978	4.45138
5.26195	1.60937		1.24757	1.52413	22.9449	1.37403	3.39299			1.15189	3.91856		1.76147	2.57779	3.37529	4.22733	1.6571	1.4089	1.06033	1.08815	1.11157	1.36849	3.31628	2.04443			3.42497		1.71086	2.84541	1.7648	1.3512	8.74065		2.05577					2.17113	6.96064				4.12075	2.00316		7.98694	3.47753
7.40838	1.39008		1.01803	1.42512	23.0021	1.59338	4.35639			0.84582	4.51599		1.51556	2.23918	2.88112	3.41245	0.934815	1.35643	0.75786	1.07905	1.03812	1.18937	3.28487	1.52851			2.24604		1.86418	2.96288	2.09555	1.22648	6.3461		2.191					1.7785	4.89721				3.54073	1.96845		10.3349	3.21391
7.63465	1.50896			1.48199	22.358	1.69293	3.54944			1.18596	3.9636		1.18735	1.95519	3.98436	2.40122		1.15958	0.637471	1.1027	0.912857	0.886657	2.87705	1.60187			1.73173		1.78056	2.64306	2.20059	1.09699	4.68664		2.81434					0.97764	3.28612				3.13729	1.62031		15.4452	2.8686
5.10608	1.44883			1.47361	21.4975	1.27319	3.70904			1.20015	4.46986		1.39574	1.32137	3.82167	1.90444							2.18561	1.17083			1.52229		1.85216	2.27048	2.20002	1.32712	4.42945		2.86845						2.49247				3.13732	1.58766		20.398	2.99665
2.843	1.35803			1.27316	20.2168	0.761924	4.13542			1.083	4.50744		1.24402	1.08711	3.33099	1.47563							2.01048				1.20092		1.67416	1.90197	2.62842	1.21943	3.55807		3.30371						2.01936				3.13458	1.45243		21.5064	3.30724
2.42127	1.44769			1.05807	16.6679		4.16955				3.58756				3.14449	1.24751							2.05193						1.7884	1.80984	2.39251	1.1117	3.14319		3.17442						1.34704				3.10568	1.26157		16.3468	3.80779
2.67538	1.25555				11.9509		3.21503				3.03663				3.04414	1.1361							2.31262						1.81075	1.81313	2.26404		2.80851		2.50407						1.26094				3.35428	1.12307		17.0412	3.86769
2.48604	1.32928				7.2416		2.56043				2.83718				2.6877								2.11336						1.7316	1.96046	2.34814		2.85535		1.96603						1.31582				3.62027			18.5691	3.08694
1.97681	1.29906				3.27624		2.17387				2.19799				2.16049								1.60521						1.88612	1.98182	2.26622		2.45558		1.58581						1.43831				4.65636			15.2129	2.71473
1.62716	1.15438				1.80325		2.04239				2.19031				1.87801								1.38428						1.66564	2.06397	2.38524		1.82367		1.25138						1.03409				5.11774			10.9631	2.51929
1.41056	1.23143				1.11317		1.87047				2.28014				1.79381								1.19252						1.43504	2.24479	2.03969		1.3356		1.05497						1.10245				3.35401			7.24988	2.17731
1.50816	1.20008				0.952962		1.61606				2.30223				2.11686														1.24308	2.1421	1.72555				0.967714										2.6208			5.6216	2.40791
1.61312	1.21629						1.50519				2.93193				2.41334														1.30557	2.20409	1.59626														2.08241			4.81153	2.61568
1.40731							1.48706				2.42287				2.49836														1.34779	2.13694	1.63851														1.77304			4.59589	2.65258
1.24816							1.40494				2.11312				2.63574														1.47114	1.88641	1.6193														1.65142			4.29798	2.63508
1.26583							1.30838				2.58828				2.54965														1.53323	1.64975	1.61933														1.43526			4.04277	2.93301
1.29156											3.8575				2.57376														1.91105	1.23989	1.83302														1.06765			3.98375	2.93687
1.4268											4.09039				2.61496														2.50249	1.13362	2.23238																	4.6431	2.89534
1.66418											4.66944				2.54965														2.51349	1.3488	2.35687																	4.03036	2.50688
1.7257											5.14889				2.36138														1.84853	1.47886	2.38095																	3.16409	2.31344
1.46903											4.54988				2.12723														1.27601	1.61614	2.28527																	2.29894	2.21445
1.13909											3.56666				1.71241														0.989151	1.60445	2.35128																	1.93883	2.0215
											3.26336				1.29327															1.33814	2.01463																	1.76516	1.76865
															1.05931															1.13423	1.80426																	1.91425	2.09829
																															1.53278																	1.66053	1.9891
																															1.59516																		1.89551
																															1.68775																		2.19833
																															1.83999																		2.19432
																															1.58894																		1.76656
																															1.91006																		1.52374
																															2.43019																		1.41732
																															2.5795																		1.21111
																															1.82443
																															1.18656
[truncated: 55 more columns]

## Sheet: Results
Control	SST	SAG								Control	SST	SAG
8.85	4.72	8.378								8.85	4.72	8.378
8.496	5.546	7.434				control vs SST	2.83865e-08			8.496	5.546	7.434
5.546	7.67					control vs SAG	3.70347e-05			5.546	7.67
3.658	6.608	5.546				SAG vs SST	0.0283196			3.658	6.608	5.546
6.136	7.67	5.664								6.136	7.67	5.664
5.546	4.956	5.546								5.546	4.956	5.546
3.658	10.974	4.13								3.658	10.974	4.13
3.422	2.124	7.788								3.422	2.124	7.788
6.136	5.782	3.894								6.136	5.782	3.894
3.54	6.844	4.956								3.54	6.844	4.956
6.254	6.726	4.602								6.254	6.726	4.602
8.024	4.248	8.614								8.024	4.248	8.614
9.912	4.602	5.428								9.912	4.602	5.428
5.546	3.54	6.608								5.546	3.54	6.608
6.136	3.658	6.608								6.136	3.658	6.608
10.03	5.074	7.788								10.03	5.074	7.788
4.838	6.608	6.844								4.838	6.608	6.844
7.552	3.186	6.49								7.552	3.186	6.49
9.912	3.776	5.428								9.912	3.776	5.428
9.794	2.124	5.192								9.794	2.124	5.192
4.366	2.832	6.372								4.366	2.832	6.372
3.54	2.478	5.546								3.54	2.478	5.546
5.664	2.124	5.782								5.664	2.124	5.782
3.894	8.85	6.372								3.894	8.85	6.372
6.372	2.36	4.602								6.372	2.36	4.602
8.024	4.012	4.366								8.024	4.012	4.366
8.614	6.726	4.248								8.614	6.726	4.248
8.614	6.726	4.248								8.614	6.726	4.248
9.676	3.068	2.242								9.676	3.068	2.242
6.372	9.44	7.906								6.372	9.44	7.906
7.316	2.242	6.962								7.316	2.242	6.962
7.198	2.478	8.85								7.198	2.478	8.85
5.664	9.558	4.72								5.664	9.558	4.72
5.31	6.136	5.428								5.31	6.136	5.428
7.08	9.204	4.956								7.08	9.204	4.956
4.602	4.956	6.372								4.602	4.956	6.372
8.85	3.54	4.248								8.85	3.54	4.248
7.788	3.894	3.658								7.788	3.894	3.658
4.72	5.782	4.366								4.72	5.782	4.366
4.956	4.484	4.13								4.956	4.484	4.13
6.608	4.956	4.602								6.608	4.956	4.602
8.732	2.714	6.018								8.732	2.714	6.018
10.03	4.012	3.54								10.03	4.012	3.54
4.248	4.13	3.776								4.248	4.13	3.776
5.782	4.72	2.95								5.782	4.72	2.95
9.44	2.478	6.254								9.44	2.478	6.254
6.608	3.422	6.608								6.608	3.422	6.608
8.968	4.248	2.124								8.968	4.248	2.124
7.434	5.31	8.142								7.434	5.31	8.142
8.496	4.72	8.26								8.496	4.72	8.26
5.192	4.956	4.012								5.192	4.956	4.012
8.378	4.602	4.248								8.378	4.602	4.248
4.602	5.428	6.49								4.602	5.428	6.49
5.192	4.72	6.254								5.192	4.72	6.254
4.366	4.956	4.602								4.366	4.956	4.602
8.496	5.782	7.316								8.496	5.782	7.316
4.248	6.608	6.136								4.248	6.608	6.136
6.018	3.54	5.664								6.018	3.54	5.664
10.148	3.304	7.198								10.148	3.304	7.198
8.024	5.192	3.54								8.024	5.192	3.54
3.068	6.962	6.962								3.068	6.962	6.962
8.968	10.03	4.484								8.968	10.03	4.484
6.49	5.782	5.074								6.49	5.782	5.074
10.974	5.782	6.018								10.974	5.782	6.018
5.074	6.49	4.838								5.074	6.49	4.838
7.788	5.664	4.956								7.788	5.664	4.956
7.198	6.844	7.198								7.198	6.844	7.198
5.31	4.012	6.018								5.31	4.012	6.018
5.9	2.832	6.844								5.9	2.832	6.844
9.676	4.484	4.484								9.676	4.484	4.484
10.148	2.832	5.664								10.148	2.832	5.664
8.26	5.546	4.248								8.26	5.546	4.248
9.676	8.024	3.54								9.676	8.024	3.54
4.838	4.956	4.13								4.838	4.956	4.13
7.906	6.372	4.012								7.906	6.372	4.012
6.254	6.372	3.776								6.254	6.372	3.776
8.26	3.776	2.714								8.26	3.776	2.714
8.142	7.316	6.962								8.142	7.316	6.962
9.912	5.9	2.478								9.912	5.9	2.478
6.726	5.31	5.9								6.726	5.31	5.9
4.484	3.658	5.664								4.484	3.658	5.664
3.776	2.714	4.366								3.776	2.714	4.366
2.95	3.186	6.372								2.95	3.186	6.372
6.372	4.484	4.838								6.372	4.484	4.838
5.664	2.832	6.254								5.664	2.832	6.254
6.962	4.956	3.776								6.962	4.956	3.776
7.906	4.366	5.31								7.906	4.366	5.31
8.142	3.422	4.13								8.142	3.422	4.13
10.384	6.136	3.894								10.384	6.136	3.894
6.49	5.664	9.558								6.49	5.664	9.558
10.266	3.422	10.502								10.266	3.422	10.502
6.372		6.018								6.372		6.018
4.13		3.776								4.13		3.776
5.782		7.67								5.782		7.67
8.024		8.26								8.024		8.26
3.068		8.496								3.068		8.496
3.776		7.198								3.776		7.198
4.956		6.136								4.956		6.136
3.894		3.658								3.894		3.658
5.31		4.72								5.31		4.72
7.316		7.434								7.316		7.434
5.428		4.956								5.428		4.956
5.074		6.962								5.074		6.962
6.372		4.012								6.372		4.012
		7.316										7.316
